# Supplementary material for: Geometric and energetic data from ab initio calculations of haloethene, haloimine, halomethylenephosphine, haloiminophosphine, halodiazene, halodiphosphene and halocyclopropane
Source: Data Brief. 2019 Nov 2;27:104738. doi: 10.1016/j.dib.2019.104738 (PMC6861602; doi:10.1016/j.dib.2019.104738)
Supplement: Multimedia component 2 [file mmc2.zip]

Archive with 1,481 entries (1,470 files):
- CC/
- CC/B3LYP/
- CC/B3LYP/0_CONV.txt
- CC/B3LYP/0_file_list.txt
- CC/B3LYP/0_IMAG.txt
- CC/B3LYP/1_final_energy.csv
- CC/B3LYP/3_zero_point.csv
- CC/B3LYP/4_enthalpy.csv
- CC/B3LYP/5_entropy.csv
- CC/B3LYP/BrBrCCBrBr.out
- CC/B3LYP/BrBrCCBrI.out
- CC/B3LYP/BrBrCCII.out
- CC/B3LYP/BrClCCBrBr.out
- CC/B3LYP/BrClCCBrI.out
- CC/B3LYP/BrClCCIBr.out
- CC/B3LYP/BrClCCII.out
- CC/B3LYP/BrFCCBrBr.out
- CC/B3LYP/BrFCCBrI.out
- CC/B3LYP/BrFCCClBr.out
- CC/B3LYP/BrFCCClI.out
- CC/B3LYP/BrFCCFCl.out
- CC/B3LYP/BrFCCIBr.out
- CC/B3LYP/BrFCCII.out
- CC/B3LYP/BrHCCBrBr.out
- CC/B3LYP/BrHCCBrI.out
- CC/B3LYP/BrHCCClBr.out
- CC/B3LYP/BrHCCClI.out
- CC/B3LYP/BrHCCFBr.out
- CC/B3LYP/BrHCCFI.out
- CC/B3LYP/BrHCCHCl.out
- CC/B3LYP/BrHCCHF.out
- CC/B3LYP/BrHCCIBr.out
- CC/B3LYP/BrHCCII.out
- CC/B3LYP/BrICCBrI.out
- CC/B3LYP/BrICCIBr.out
- CC/B3LYP/BrICCII.out
- CC/B3LYP/ClBrCCBrCl.out
- CC/B3LYP/ClBrCCClBr.out
- CC/B3LYP/ClBrCCClI.out
- CC/B3LYP/ClClCCBrBr.out
- CC/B3LYP/ClClCCBrCl.out
- CC/B3LYP/ClClCCBrI.out
- CC/B3LYP/ClClCCClCl.out
- CC/B3LYP/ClClCCClI.out
- CC/B3LYP/ClClCCII.out
- CC/B3LYP/ClFCCBrBr.out
- CC/B3LYP/ClFCCBrCl.out
- CC/B3LYP/ClFCCBrI.out
- CC/B3LYP/ClFCCClBr.out
- CC/B3LYP/ClFCCClCl.out
- CC/B3LYP/ClFCCClI.out
- CC/B3LYP/ClFCCIBr.out
- CC/B3LYP/ClFCCICl.out
- CC/B3LYP/ClFCCII.out
- CC/B3LYP/ClHCCBrBr.out
- CC/B3LYP/ClHCCBrCl.out
- CC/B3LYP/ClHCCBrI.out
- CC/B3LYP/ClHCCClBr.out
- CC/B3LYP/ClHCCClCl.out
- CC/B3LYP/ClHCCClI.out
- CC/B3LYP/ClHCCFBr.out
- CC/B3LYP/ClHCCFCl.out
- CC/B3LYP/ClHCCFI.out
- CC/B3LYP/ClHCCHF.out
- CC/B3LYP/ClHCCIBr.out
- CC/B3LYP/ClHCCICl.out
- CC/B3LYP/ClHCCII.out
- CC/B3LYP/ClICCBrBr.out
- CC/B3LYP/ClICCBrCl.out
- CC/B3LYP/ClICCBrI.out
- CC/B3LYP/ClICCClI.out
- CC/B3LYP/ClICCIBr.out
- CC/B3LYP/ClICCICl.out
- CC/B3LYP/ClICCII.out
- CC/B3LYP/FBrCCBrF.out
- CC/B3LYP/FBrCCClBr.out
- CC/B3LYP/FBrCCClCl.out
- CC/B3LYP/FBrCCClI.out
- CC/B3LYP/FBrCCFBr.out
- CC/B3LYP/FBrCCFI.out
- CC/B3LYP/FClCCClF.out
- CC/B3LYP/FClCCFBr.out
- CC/B3LYP/FClCCFCl.out
- CC/B3LYP/FClCCFI.out
- CC/B3LYP/FFCCBrBr.out
- CC/B3LYP/FFCCBrCl.out
- CC/B3LYP/FFCCBrF.out
- CC/B3LYP/FFCCBrI.out
- CC/B3LYP/FFCCClCl.out
- CC/B3LYP/FFCCClF.out
- CC/B3LYP/FFCCClI.out
- CC/B3LYP/FFCCFF.out
- CC/B3LYP/FFCCFI.out
- CC/B3LYP/FFCCII.out
- CC/B3LYP/FHCCBrBr.out
- CC/B3LYP/FHCCBrCl.out
- CC/B3LYP/FHCCBrF.out
- CC/B3LYP/FHCCBrI.out
- CC/B3LYP/FHCCClBr.out
- CC/B3LYP/FHCCClCl.out
- CC/B3LYP/FHCCClF.out
- CC/B3LYP/FHCCClI.out
- CC/B3LYP/FHCCFBr.out
- CC/B3LYP/FHCCFCl.out
- CC/B3LYP/FHCCFF.out
- CC/B3LYP/FHCCFI.out
- CC/B3LYP/FHCCIBr.out
- CC/B3LYP/FHCCICl.out
- CC/B3LYP/FHCCIF.out
- CC/B3LYP/FHCCII.out
- CC/B3LYP/FICCBrBr.out
- CC/B3LYP/FICCBrCl.out
- CC/B3LYP/FICCBrF.out
- CC/B3LYP/FICCBrI.out
- CC/B3LYP/FICCClBr.out
- CC/B3LYP/FICCClCl.out
- CC/B3LYP/FICCClF.out
- CC/B3LYP/FICCClI.out
- CC/B3LYP/FICCFI.out
- CC/B3LYP/FICCIBr.out
- CC/B3LYP/FICCICl.out
- CC/B3LYP/FICCIF.out
- CC/B3LYP/FICCII.out
- CC/B3LYP/HBrCCBrH.out
- CC/B3LYP/HBrCCClBr.out
- CC/B3LYP/HBrCCClCl.out
- CC/B3LYP/HBrCCClF.out
- CC/B3LYP/HBrCCClI.out
- CC/B3LYP/HBrCCFBr.out
- CC/B3LYP/HBrCCFCl.out
- CC/B3LYP/HBrCCFF.out
- CC/B3LYP/HBrCCFI.out
- CC/B3LYP/HBrCCHBr.out
- CC/B3LYP/HBrCCHI.out
- CC/B3LYP/HClCCClH.out
- CC/B3LYP/HClCCFBr.out
- CC/B3LYP/HClCCFCl.out
- CC/B3LYP/HClCCFF.out
- CC/B3LYP/HClCCFI.out
- CC/B3LYP/HClCCHBr.out
- CC/B3LYP/HClCCHCl.out
- CC/B3LYP/HClCCHI.out
- CC/B3LYP/HFCCFH.out
- CC/B3LYP/HFCCHBr.out
- CC/B3LYP/HFCCHCl.out
- CC/B3LYP/HFCCHF.out
- CC/B3LYP/HFCCHI.out
- CC/B3LYP/HHCCBrBr.out
- CC/B3LYP/HHCCBrCl.out
- CC/B3LYP/HHCCBrF.out
- CC/B3LYP/HHCCBrH.out
- CC/B3LYP/HHCCBrI.out
- CC/B3LYP/HHCCClCl.out
- CC/B3LYP/HHCCClF.out
- CC/B3LYP/HHCCClH.out
- CC/B3LYP/HHCCClI.out
- CC/B3LYP/HHCCFF.out
- CC/B3LYP/HHCCFH.out
- CC/B3LYP/HHCCFI.out
- CC/B3LYP/HHCCHH.out
- CC/B3LYP/HHCCHI.out
- CC/B3LYP/HHCCII.out
- CC/B3LYP/HICCBrBr.out
- CC/B3LYP/HICCBrCl.out
- CC/B3LYP/HICCBrF.out
- CC/B3LYP/HICCBrH.out
- CC/B3LYP/HICCBrI.out
- CC/B3LYP/HICCClBr.out
- CC/B3LYP/HICCClCl.out
- CC/B3LYP/HICCClF.out
- CC/B3LYP/HICCClH.out
- CC/B3LYP/HICCClI.out
- CC/B3LYP/HICCFBr.out
- CC/B3LYP/HICCFCl.out
- CC/B3LYP/HICCFF.out
- CC/B3LYP/HICCFH.out
- CC/B3LYP/HICCFI.out
- CC/B3LYP/HICCHI.out
- CC/B3LYP/HICCIBr.out
- CC/B3LYP/HICCICl.out
- CC/B3LYP/HICCIF.out
- CC/B3LYP/HICCIH.out
- CC/B3LYP/HICCII.out
- CC/B3LYP/IICCII.out
- CC/B3LYP/XYZ/
- CC/B3LYP/XYZ/0_file_list.txt
- CC/B3LYP/XYZ/BrBrCCBrBr.xyz
- CC/B3LYP/XYZ/BrBrCCBrI.xyz
- CC/B3LYP/XYZ/BrBrCCII.xyz
- CC/B3LYP/XYZ/BrClCCBrBr.xyz
- CC/B3LYP/XYZ/BrClCCBrI.xyz
- CC/B3LYP/XYZ/BrClCCIBr.xyz
- CC/B3LYP/XYZ/BrClCCII.xyz
- CC/B3LYP/XYZ/BrFCCBrBr.xyz
- CC/B3LYP/XYZ/BrFCCBrI.xyz
- CC/B3LYP/XYZ/BrFCCClBr.xyz
- CC/B3LYP/XYZ/BrFCCClI.xyz
- CC/B3LYP/XYZ/BrFCCFCl.xyz
- CC/B3LYP/XYZ/BrFCCIBr.xyz
- CC/B3LYP/XYZ/BrFCCII.xyz
- CC/B3LYP/XYZ/BrHCCBrBr.xyz
- CC/B3LYP/XYZ/BrHCCBrI.xyz
- CC/B3LYP/XYZ/BrHCCClBr.xyz
- CC/B3LYP/XYZ/BrHCCClI.xyz
- CC/B3LYP/XYZ/BrHCCFBr.xyz
- CC/B3LYP/XYZ/BrHCCFI.xyz
- CC/B3LYP/XYZ/BrHCCHCl.xyz
- CC/B3LYP/XYZ/BrHCCHF.xyz
- CC/B3LYP/XYZ/BrHCCIBr.xyz
- CC/B3LYP/XYZ/BrHCCII.xyz
- CC/B3LYP/XYZ/BrICCBrI.xyz
- CC/B3LYP/XYZ/BrICCIBr.xyz
- CC/B3LYP/XYZ/BrICCII.xyz
- CC/B3LYP/XYZ/ClBrCCBrCl.xyz
- CC/B3LYP/XYZ/ClBrCCClBr.xyz
- CC/B3LYP/XYZ/ClBrCCClI.xyz
- CC/B3LYP/XYZ/ClClCCBrBr.xyz
- CC/B3LYP/XYZ/ClClCCBrCl.xyz
- CC/B3LYP/XYZ/ClClCCBrI.xyz
- CC/B3LYP/XYZ/ClClCCClCl.xyz
- CC/B3LYP/XYZ/ClClCCClI.xyz
- CC/B3LYP/XYZ/ClClCCII.xyz
- CC/B3LYP/XYZ/ClFCCBrBr.xyz
- CC/B3LYP/XYZ/ClFCCBrCl.xyz
- CC/B3LYP/XYZ/ClFCCBrI.xyz
- CC/B3LYP/XYZ/ClFCCClBr.xyz
- CC/B3LYP/XYZ/ClFCCClCl.xyz
- CC/B3LYP/XYZ/ClFCCClI.xyz
- CC/B3LYP/XYZ/ClFCCIBr.xyz
- CC/B3LYP/XYZ/ClFCCICl.xyz
- CC/B3LYP/XYZ/ClFCCII.xyz
- CC/B3LYP/XYZ/ClHCCBrBr.xyz
- CC/B3LYP/XYZ/ClHCCBrCl.xyz
- CC/B3LYP/XYZ/ClHCCBrI.xyz
- CC/B3LYP/XYZ/ClHCCClBr.xyz
- CC/B3LYP/XYZ/ClHCCClCl.xyz
- CC/B3LYP/XYZ/ClHCCClI.xyz
- CC/B3LYP/XYZ/ClHCCFBr.xyz
- CC/B3LYP/XYZ/ClHCCFCl.xyz
- CC/B3LYP/XYZ/ClHCCFI.xyz
- CC/B3LYP/XYZ/ClHCCHF.xyz
- CC/B3LYP/XYZ/ClHCCIBr.xyz
- CC/B3LYP/XYZ/ClHCCICl.xyz
- CC/B3LYP/XYZ/ClHCCII.xyz
- CC/B3LYP/XYZ/ClICCBrBr.xyz
- CC/B3LYP/XYZ/ClICCBrCl.xyz
- CC/B3LYP/XYZ/ClICCBrI.xyz
- CC/B3LYP/XYZ/ClICCClI.xyz
- CC/B3LYP/XYZ/ClICCIBr.xyz
- CC/B3LYP/XYZ/ClICCICl.xyz
- CC/B3LYP/XYZ/ClICCII.xyz
- CC/B3LYP/XYZ/FBrCCBrF.xyz
- CC/B3LYP/XYZ/FBrCCClBr.xyz
- CC/B3LYP/XYZ/FBrCCClCl.xyz
- CC/B3LYP/XYZ/FBrCCClI.xyz
- CC/B3LYP/XYZ/FBrCCFBr.xyz
- CC/B3LYP/XYZ/FBrCCFI.xyz
- CC/B3LYP/XYZ/FClCCClF.xyz
- CC/B3LYP/XYZ/FClCCFBr.xyz
- CC/B3LYP/XYZ/FClCCFCl.xyz
- CC/B3LYP/XYZ/FClCCFI.xyz
- CC/B3LYP/XYZ/FFCCBrBr.xyz
- CC/B3LYP/XYZ/FFCCBrCl.xyz
- CC/B3LYP/XYZ/FFCCBrF.xyz
- CC/B3LYP/XYZ/FFCCBrI.xyz
- CC/B3LYP/XYZ/FFCCClCl.xyz
- CC/B3LYP/XYZ/FFCCClF.xyz
- CC/B3LYP/XYZ/FFCCClI.xyz
- CC/B3LYP/XYZ/FFCCFF.xyz
- CC/B3LYP/XYZ/FFCCFI.xyz
- CC/B3LYP/XYZ/FFCCII.xyz
- CC/B3LYP/XYZ/FHCCBrBr.xyz
- CC/B3LYP/XYZ/FHCCBrCl.xyz
- CC/B3LYP/XYZ/FHCCBrF.xyz
- CC/B3LYP/XYZ/FHCCBrI.xyz
- CC/B3LYP/XYZ/FHCCClBr.xyz
- CC/B3LYP/XYZ/FHCCClCl.xyz
- CC/B3LYP/XYZ/FHCCClF.xyz
- CC/B3LYP/XYZ/FHCCClI.xyz
- CC/B3LYP/XYZ/FHCCFBr.xyz
- CC/B3LYP/XYZ/FHCCFCl.xyz
- CC/B3LYP/XYZ/FHCCFF.xyz
- CC/B3LYP/XYZ/FHCCFI.xyz
- CC/B3LYP/XYZ/FHCCIBr.xyz
- CC/B3LYP/XYZ/FHCCICl.xyz
- CC/B3LYP/XYZ/FHCCIF.xyz
- CC/B3LYP/XYZ/FHCCII.xyz
- CC/B3LYP/XYZ/FICCBrBr.xyz
- CC/B3LYP/XYZ/FICCBrCl.xyz
- CC/B3LYP/XYZ/FICCBrF.xyz
- CC/B3LYP/XYZ/FICCBrI.xyz
- CC/B3LYP/XYZ/FICCClBr.xyz
- CC/B3LYP/XYZ/FICCClCl.xyz
- CC/B3LYP/XYZ/FICCClF.xyz
- CC/B3LYP/XYZ/FICCClI.xyz
- CC/B3LYP/XYZ/FICCFI.xyz
- CC/B3LYP/XYZ/FICCIBr.xyz
- CC/B3LYP/XYZ/FICCICl.xyz
- CC/B3LYP/XYZ/FICCIF.xyz
- CC/B3LYP/XYZ/FICCII.xyz
[truncated: 1,181 more entries]
