# Supplementary material for: Geometric and energetic data from ab initio calculations of haloethene, haloimine, halomethylenephosphine, haloiminophosphine, halodiazene, halodiphosphene and halocyclopropane
Source: Data Brief. 2019 Nov 2;27:104738. doi: 10.1016/j.dib.2019.104738 (PMC6861602; doi:10.1016/j.dib.2019.104738)
Supplement: Multimedia component 2 [file mmc2.zip › CC/B3LYP/0_CONV.txt]

BrBrCCBrBr.out: **  OPTIMIZATION CONVERGED  **
BrBrCCBrI.out: **  OPTIMIZATION CONVERGED  **
BrBrCCII.out: **  OPTIMIZATION CONVERGED  **
BrClCCBrBr.out: **  OPTIMIZATION CONVERGED  **
BrClCCBrI.out: **  OPTIMIZATION CONVERGED  **
BrClCCIBr.out: **  OPTIMIZATION CONVERGED  **
BrClCCII.out: **  OPTIMIZATION CONVERGED  **
BrFCCBrBr.out: **  OPTIMIZATION CONVERGED  **
BrFCCBrI.out: **  OPTIMIZATION CONVERGED  **
BrFCCClBr.out: **  OPTIMIZATION CONVERGED  **
BrFCCClI.out: **  OPTIMIZATION CONVERGED  **
BrFCCFCl.out: **  OPTIMIZATION CONVERGED  **
BrFCCIBr.out: **  OPTIMIZATION CONVERGED  **
BrFCCII.out: **  OPTIMIZATION CONVERGED  **
BrHCCBrBr.out: **  OPTIMIZATION CONVERGED  **
BrHCCBrI.out: **  OPTIMIZATION CONVERGED  **
BrHCCClBr.out: **  OPTIMIZATION CONVERGED  **
BrHCCClI.out: **  OPTIMIZATION CONVERGED  **
BrHCCFBr.out: **  OPTIMIZATION CONVERGED  **
BrHCCFI.out: **  OPTIMIZATION CONVERGED  **
BrHCCHCl.out: **  OPTIMIZATION CONVERGED  **
BrHCCHF.out: **  OPTIMIZATION CONVERGED  **
BrHCCIBr.out: **  OPTIMIZATION CONVERGED  **
BrHCCII.out: **  OPTIMIZATION CONVERGED  **
BrICCBrI.out: **  OPTIMIZATION CONVERGED  **
BrICCIBr.out: **  OPTIMIZATION CONVERGED  **
BrICCII.out: **  OPTIMIZATION CONVERGED  **
ClBrCCBrCl.out: **  OPTIMIZATION CONVERGED  **
ClBrCCClBr.out: **  OPTIMIZATION CONVERGED  **
ClBrCCClI.out: **  OPTIMIZATION CONVERGED  **
ClClCCBrBr.out: **  OPTIMIZATION CONVERGED  **
ClClCCBrCl.out: **  OPTIMIZATION CONVERGED  **
ClClCCBrI.out: **  OPTIMIZATION CONVERGED  **
ClClCCClCl.out: **  OPTIMIZATION CONVERGED  **
ClClCCClI.out: **  OPTIMIZATION CONVERGED  **
ClClCCII.out: **  OPTIMIZATION CONVERGED  **
ClFCCBrBr.out: **  OPTIMIZATION CONVERGED  **
ClFCCBrCl.out: **  OPTIMIZATION CONVERGED  **
ClFCCBrI.out: **  OPTIMIZATION CONVERGED  **
ClFCCClBr.out: **  OPTIMIZATION CONVERGED  **
ClFCCClCl.out: **  OPTIMIZATION CONVERGED  **
ClFCCClI.out: **  OPTIMIZATION CONVERGED  **
ClFCCIBr.out: **  OPTIMIZATION CONVERGED  **
ClFCCICl.out: **  OPTIMIZATION CONVERGED  **
ClFCCII.out: **  OPTIMIZATION CONVERGED  **
ClHCCBrBr.out: **  OPTIMIZATION CONVERGED  **
ClHCCBrCl.out: **  OPTIMIZATION CONVERGED  **
ClHCCBrI.out: **  OPTIMIZATION CONVERGED  **
ClHCCClBr.out: **  OPTIMIZATION CONVERGED  **
ClHCCClCl.out: **  OPTIMIZATION CONVERGED  **
ClHCCClI.out: **  OPTIMIZATION CONVERGED  **
ClHCCFBr.out: **  OPTIMIZATION CONVERGED  **
ClHCCFCl.out: **  OPTIMIZATION CONVERGED  **
ClHCCFI.out: **  OPTIMIZATION CONVERGED  **
ClHCCHF.out: **  OPTIMIZATION CONVERGED  **
ClHCCIBr.out: **  OPTIMIZATION CONVERGED  **
ClHCCICl.out: **  OPTIMIZATION CONVERGED  **
ClHCCII.out: **  OPTIMIZATION CONVERGED  **
ClICCBrBr.out: **  OPTIMIZATION CONVERGED  **
ClICCBrCl.out: **  OPTIMIZATION CONVERGED  **
ClICCBrI.out: **  OPTIMIZATION CONVERGED  **
ClICCClI.out: **  OPTIMIZATION CONVERGED  **
ClICCIBr.out: **  OPTIMIZATION CONVERGED  **
ClICCICl.out: **  OPTIMIZATION CONVERGED  **
ClICCII.out: **  OPTIMIZATION CONVERGED  **
FBrCCBrF.out: **  OPTIMIZATION CONVERGED  **
FBrCCClBr.out: **  OPTIMIZATION CONVERGED  **
FBrCCClCl.out: **  OPTIMIZATION CONVERGED  **
FBrCCClI.out: **  OPTIMIZATION CONVERGED  **
FBrCCFBr.out: **  OPTIMIZATION CONVERGED  **
FBrCCFI.out: **  OPTIMIZATION CONVERGED  **
FClCCClF.out: **  OPTIMIZATION CONVERGED  **
FClCCFBr.out: **  OPTIMIZATION CONVERGED  **
FClCCFCl.out: **  OPTIMIZATION CONVERGED  **
FClCCFI.out: **  OPTIMIZATION CONVERGED  **
FFCCBrBr.out: **  OPTIMIZATION CONVERGED  **
FFCCBrCl.out: **  OPTIMIZATION CONVERGED  **
FFCCBrF.out: **  OPTIMIZATION CONVERGED  **
FFCCBrI.out: **  OPTIMIZATION CONVERGED  **
FFCCClCl.out: **  OPTIMIZATION CONVERGED  **
FFCCClF.out: **  OPTIMIZATION CONVERGED  **
FFCCClI.out: **  OPTIMIZATION CONVERGED  **
FFCCFF.out: **  OPTIMIZATION CONVERGED  **
FFCCFI.out: **  OPTIMIZATION CONVERGED  **
FFCCII.out: **  OPTIMIZATION CONVERGED  **
FHCCBrBr.out: **  OPTIMIZATION CONVERGED  **
FHCCBrCl.out: **  OPTIMIZATION CONVERGED  **
FHCCBrF.out: **  OPTIMIZATION CONVERGED  **
FHCCBrI.out: **  OPTIMIZATION CONVERGED  **
FHCCClBr.out: **  OPTIMIZATION CONVERGED  **
FHCCClCl.out: **  OPTIMIZATION CONVERGED  **
FHCCClF.out: **  OPTIMIZATION CONVERGED  **
FHCCClI.out: **  OPTIMIZATION CONVERGED  **
FHCCFBr.out: **  OPTIMIZATION CONVERGED  **
FHCCFCl.out: **  OPTIMIZATION CONVERGED  **
FHCCFF.out: **  OPTIMIZATION CONVERGED  **
FHCCFI.out: **  OPTIMIZATION CONVERGED  **
FHCCIBr.out: **  OPTIMIZATION CONVERGED  **
FHCCICl.out: **  OPTIMIZATION CONVERGED  **
FHCCIF.out: **  OPTIMIZATION CONVERGED  **
FHCCII.out: **  OPTIMIZATION CONVERGED  **
FICCBrBr.out: **  OPTIMIZATION CONVERGED  **
FICCBrCl.out: **  OPTIMIZATION CONVERGED  **
FICCBrF.out: **  OPTIMIZATION CONVERGED  **
FICCBrI.out: **  OPTIMIZATION CONVERGED  **
FICCClBr.out: **  OPTIMIZATION CONVERGED  **
FICCClCl.out: **  OPTIMIZATION CONVERGED  **
FICCClF.out: **  OPTIMIZATION CONVERGED  **
FICCClI.out: **  OPTIMIZATION CONVERGED  **
FICCFI.out: **  OPTIMIZATION CONVERGED  **
FICCIBr.out: **  OPTIMIZATION CONVERGED  **
FICCICl.out: **  OPTIMIZATION CONVERGED  **
FICCIF.out: **  OPTIMIZATION CONVERGED  **
FICCII.out: **  OPTIMIZATION CONVERGED  **
HBrCCBrH.out: **  OPTIMIZATION CONVERGED  **
HBrCCClBr.out: **  OPTIMIZATION CONVERGED  **
HBrCCClCl.out: **  OPTIMIZATION CONVERGED  **
HBrCCClF.out: **  OPTIMIZATION CONVERGED  **
HBrCCClI.out: **  OPTIMIZATION CONVERGED  **
HBrCCFBr.out: **  OPTIMIZATION CONVERGED  **
HBrCCFCl.out: **  OPTIMIZATION CONVERGED  **
HBrCCFF.out: **  OPTIMIZATION CONVERGED  **
HBrCCFI.out: **  OPTIMIZATION CONVERGED  **
HBrCCHBr.out: **  OPTIMIZATION CONVERGED  **
HBrCCHI.out: **  OPTIMIZATION CONVERGED  **
HClCCClH.out: **  OPTIMIZATION CONVERGED  **
HClCCFBr.out: **  OPTIMIZATION CONVERGED  **
HClCCFCl.out: **  OPTIMIZATION CONVERGED  **
HClCCFF.out: **  OPTIMIZATION CONVERGED  **
HClCCFI.out: **  OPTIMIZATION CONVERGED  **
HClCCHBr.out: **  OPTIMIZATION CONVERGED  **
HClCCHCl.out: **  OPTIMIZATION CONVERGED  **
HClCCHI.out: **  OPTIMIZATION CONVERGED  **
HFCCFH.out: **  OPTIMIZATION CONVERGED  **
HFCCHBr.out: **  OPTIMIZATION CONVERGED  **
HFCCHCl.out: **  OPTIMIZATION CONVERGED  **
HFCCHF.out: **  OPTIMIZATION CONVERGED  **
HFCCHI.out: **  OPTIMIZATION CONVERGED  **
HHCCBrBr.out: **  OPTIMIZATION CONVERGED  **
HHCCBrCl.out: **  OPTIMIZATION CONVERGED  **
HHCCBrF.out: **  OPTIMIZATION CONVERGED  **
HHCCBrH.out: **  OPTIMIZATION CONVERGED  **
HHCCBrI.out: **  OPTIMIZATION CONVERGED  **
HHCCClCl.out: **  OPTIMIZATION CONVERGED  **
HHCCClF.out: **  OPTIMIZATION CONVERGED  **
HHCCClH.out: **  OPTIMIZATION CONVERGED  **
HHCCClI.out: **  OPTIMIZATION CONVERGED  **
HHCCFF.out: **  OPTIMIZATION CONVERGED  **
HHCCFH.out: **  OPTIMIZATION CONVERGED  **
HHCCFI.out: **  OPTIMIZATION CONVERGED  **
HHCCHH.out: **  OPTIMIZATION CONVERGED  **
HHCCHI.out: **  OPTIMIZATION CONVERGED  **
HHCCII.out: **  OPTIMIZATION CONVERGED  **
HICCBrBr.out: **  OPTIMIZATION CONVERGED  **
HICCBrCl.out: **  OPTIMIZATION CONVERGED  **
HICCBrF.out: **  OPTIMIZATION CONVERGED  **
HICCBrH.out: **  OPTIMIZATION CONVERGED  **
HICCBrI.out: **  OPTIMIZATION CONVERGED  **
HICCClBr.out: **  OPTIMIZATION CONVERGED  **
HICCClCl.out: **  OPTIMIZATION CONVERGED  **
HICCClF.out: **  OPTIMIZATION CONVERGED  **
HICCClH.out: **  OPTIMIZATION CONVERGED  **
HICCClI.out: **  OPTIMIZATION CONVERGED  **
HICCFBr.out: **  OPTIMIZATION CONVERGED  **
HICCFCl.out: **  OPTIMIZATION CONVERGED  **
HICCFF.out: **  OPTIMIZATION CONVERGED  **
HICCFH.out: **  OPTIMIZATION CONVERGED  **
HICCFI.out: **  OPTIMIZATION CONVERGED  **
HICCHI.out: **  OPTIMIZATION CONVERGED  **
HICCIBr.out: **  OPTIMIZATION CONVERGED  **
HICCICl.out: **  OPTIMIZATION CONVERGED  **
HICCIF.out: **  OPTIMIZATION CONVERGED  **
HICCIH.out: **  OPTIMIZATION CONVERGED  **
HICCII.out: **  OPTIMIZATION CONVERGED  **
IICCII.out: **  OPTIMIZATION CONVERGED  **
