# Supplementary material for: Geometric and energetic data from ab initio calculations of haloethene, haloimine, halomethylenephosphine, haloiminophosphine, halodiazene, halodiphosphene and halocyclopropane
Source: Data Brief. 2019 Nov 2;27:104738. doi: 10.1016/j.dib.2019.104738 (PMC6861602; doi:10.1016/j.dib.2019.104738)
Supplement: Multimedia component 2 [file mmc2.zip › CC/B3LYP/0_file_list.txt]

BrBrCCBrBr.out
BrBrCCBrI.out
BrBrCCII.out
BrClCCBrBr.out
BrClCCBrI.out
BrClCCIBr.out
BrClCCII.out
BrFCCBrBr.out
BrFCCBrI.out
BrFCCClBr.out
BrFCCClI.out
BrFCCFCl.out
BrFCCIBr.out
BrFCCII.out
BrHCCBrBr.out
BrHCCBrI.out
BrHCCClBr.out
BrHCCClI.out
BrHCCFBr.out
BrHCCFI.out
BrHCCHCl.out
BrHCCHF.out
BrHCCIBr.out
BrHCCII.out
BrICCBrI.out
BrICCIBr.out
BrICCII.out
ClBrCCBrCl.out
ClBrCCClBr.out
ClBrCCClI.out
ClClCCBrBr.out
ClClCCBrCl.out
ClClCCBrI.out
ClClCCClCl.out
ClClCCClI.out
ClClCCII.out
ClFCCBrBr.out
ClFCCBrCl.out
ClFCCBrI.out
ClFCCClBr.out
ClFCCClCl.out
ClFCCClI.out
ClFCCIBr.out
ClFCCICl.out
ClFCCII.out
ClHCCBrBr.out
ClHCCBrCl.out
ClHCCBrI.out
ClHCCClBr.out
ClHCCClCl.out
ClHCCClI.out
ClHCCFBr.out
ClHCCFCl.out
ClHCCFI.out
ClHCCHF.out
ClHCCIBr.out
ClHCCICl.out
ClHCCII.out
ClICCBrBr.out
ClICCBrCl.out
ClICCBrI.out
ClICCClI.out
ClICCIBr.out
ClICCICl.out
ClICCII.out
FBrCCBrF.out
FBrCCClBr.out
FBrCCClCl.out
FBrCCClI.out
FBrCCFBr.out
FBrCCFI.out
FClCCClF.out
FClCCFBr.out
FClCCFCl.out
FClCCFI.out
FFCCBrBr.out
FFCCBrCl.out
FFCCBrF.out
FFCCBrI.out
FFCCClCl.out
FFCCClF.out
FFCCClI.out
FFCCFF.out
FFCCFI.out
FFCCII.out
FHCCBrBr.out
FHCCBrCl.out
FHCCBrF.out
FHCCBrI.out
FHCCClBr.out
FHCCClCl.out
FHCCClF.out
FHCCClI.out
FHCCFBr.out
FHCCFCl.out
FHCCFF.out
FHCCFI.out
FHCCIBr.out
FHCCICl.out
FHCCIF.out
FHCCII.out
FICCBrBr.out
FICCBrCl.out
FICCBrF.out
FICCBrI.out
FICCClBr.out
FICCClCl.out
FICCClF.out
FICCClI.out
FICCFI.out
FICCIBr.out
FICCICl.out
FICCIF.out
FICCII.out
HBrCCBrH.out
HBrCCClBr.out
HBrCCClCl.out
HBrCCClF.out
HBrCCClI.out
HBrCCFBr.out
HBrCCFCl.out
HBrCCFF.out
HBrCCFI.out
HBrCCHBr.out
HBrCCHI.out
HClCCClH.out
HClCCFBr.out
HClCCFCl.out
HClCCFF.out
HClCCFI.out
HClCCHBr.out
HClCCHCl.out
HClCCHI.out
HFCCFH.out
HFCCHBr.out
HFCCHCl.out
HFCCHF.out
HFCCHI.out
HHCCBrBr.out
HHCCBrCl.out
HHCCBrF.out
HHCCBrH.out
HHCCBrI.out
HHCCClCl.out
HHCCClF.out
HHCCClH.out
HHCCClI.out
HHCCFF.out
HHCCFH.out
HHCCFI.out
HHCCHH.out
HHCCHI.out
HHCCII.out
HICCBrBr.out
HICCBrCl.out
HICCBrF.out
HICCBrH.out
HICCBrI.out
HICCClBr.out
HICCClCl.out
HICCClF.out
HICCClH.out
HICCClI.out
HICCFBr.out
HICCFCl.out
HICCFF.out
HICCFH.out
HICCFI.out
HICCHI.out
HICCIBr.out
HICCICl.out
HICCIF.out
HICCIH.out
HICCII.out
IICCII.out
