# Supplementary material for: Geometric and energetic data from ab initio calculations of haloethene, haloimine, halomethylenephosphine, haloiminophosphine, halodiazene, halodiphosphene and halocyclopropane
Source: Data Brief. 2019 Nov 2;27:104738. doi: 10.1016/j.dib.2019.104738 (PMC6861602; doi:10.1016/j.dib.2019.104738)
Supplement: Multimedia component 2 [file mmc2.zip › CC/B3LYP/0_IMAG.txt]

BrBrCCBrBr.out:   This Molecule has  0 Imaginary Frequencies
BrBrCCBrI.out:   This Molecule has  0 Imaginary Frequencies
BrBrCCII.out:   This Molecule has  0 Imaginary Frequencies
BrClCCBrBr.out:   This Molecule has  0 Imaginary Frequencies
BrClCCBrI.out:   This Molecule has  0 Imaginary Frequencies
BrClCCIBr.out:   This Molecule has  0 Imaginary Frequencies
BrClCCII.out:   This Molecule has  0 Imaginary Frequencies
BrFCCBrBr.out:   This Molecule has  0 Imaginary Frequencies
BrFCCBrI.out:   This Molecule has  0 Imaginary Frequencies
BrFCCClBr.out:   This Molecule has  0 Imaginary Frequencies
BrFCCClI.out:   This Molecule has  0 Imaginary Frequencies
BrFCCFCl.out:   This Molecule has  0 Imaginary Frequencies
BrFCCIBr.out:   This Molecule has  0 Imaginary Frequencies
BrFCCII.out:   This Molecule has  0 Imaginary Frequencies
BrHCCBrBr.out:   This Molecule has  0 Imaginary Frequencies
BrHCCBrI.out:   This Molecule has  0 Imaginary Frequencies
BrHCCClBr.out:   This Molecule has  0 Imaginary Frequencies
BrHCCClI.out:   This Molecule has  0 Imaginary Frequencies
BrHCCFBr.out:   This Molecule has  0 Imaginary Frequencies
BrHCCFI.out:   This Molecule has  0 Imaginary Frequencies
BrHCCHCl.out:   This Molecule has  0 Imaginary Frequencies
BrHCCHF.out:   This Molecule has  0 Imaginary Frequencies
BrHCCIBr.out:   This Molecule has  0 Imaginary Frequencies
BrHCCII.out:   This Molecule has  0 Imaginary Frequencies
BrICCBrI.out:   This Molecule has  0 Imaginary Frequencies
BrICCIBr.out:   This Molecule has  0 Imaginary Frequencies
BrICCII.out:   This Molecule has  0 Imaginary Frequencies
ClBrCCBrCl.out:   This Molecule has  0 Imaginary Frequencies
ClBrCCClBr.out:   This Molecule has  0 Imaginary Frequencies
ClBrCCClI.out:   This Molecule has  0 Imaginary Frequencies
ClClCCBrBr.out:   This Molecule has  0 Imaginary Frequencies
ClClCCBrCl.out:   This Molecule has  0 Imaginary Frequencies
ClClCCBrI.out:   This Molecule has  0 Imaginary Frequencies
ClClCCClCl.out:   This Molecule has  0 Imaginary Frequencies
ClClCCClI.out:   This Molecule has  0 Imaginary Frequencies
ClClCCII.out:   This Molecule has  0 Imaginary Frequencies
ClFCCBrBr.out:   This Molecule has  0 Imaginary Frequencies
ClFCCBrCl.out:   This Molecule has  0 Imaginary Frequencies
ClFCCBrI.out:   This Molecule has  0 Imaginary Frequencies
ClFCCClBr.out:   This Molecule has  0 Imaginary Frequencies
ClFCCClCl.out:   This Molecule has  0 Imaginary Frequencies
ClFCCClI.out:   This Molecule has  0 Imaginary Frequencies
ClFCCIBr.out:   This Molecule has  0 Imaginary Frequencies
ClFCCICl.out:   This Molecule has  0 Imaginary Frequencies
ClFCCII.out:   This Molecule has  0 Imaginary Frequencies
ClHCCBrBr.out:   This Molecule has  0 Imaginary Frequencies
ClHCCBrCl.out:   This Molecule has  0 Imaginary Frequencies
ClHCCBrI.out:   This Molecule has  0 Imaginary Frequencies
ClHCCClBr.out:   This Molecule has  0 Imaginary Frequencies
ClHCCClCl.out:   This Molecule has  0 Imaginary Frequencies
ClHCCClI.out:   This Molecule has  0 Imaginary Frequencies
ClHCCFBr.out:   This Molecule has  0 Imaginary Frequencies
ClHCCFCl.out:   This Molecule has  0 Imaginary Frequencies
ClHCCFI.out:   This Molecule has  0 Imaginary Frequencies
ClHCCHF.out:   This Molecule has  0 Imaginary Frequencies
ClHCCIBr.out:   This Molecule has  0 Imaginary Frequencies
ClHCCICl.out:   This Molecule has  0 Imaginary Frequencies
ClHCCII.out:   This Molecule has  0 Imaginary Frequencies
ClICCBrBr.out:   This Molecule has  0 Imaginary Frequencies
ClICCBrCl.out:   This Molecule has  0 Imaginary Frequencies
ClICCBrI.out:   This Molecule has  0 Imaginary Frequencies
ClICCClI.out:   This Molecule has  0 Imaginary Frequencies
ClICCIBr.out:   This Molecule has  0 Imaginary Frequencies
ClICCICl.out:   This Molecule has  0 Imaginary Frequencies
ClICCII.out:   This Molecule has  0 Imaginary Frequencies
FBrCCBrF.out:   This Molecule has  0 Imaginary Frequencies
FBrCCClBr.out:   This Molecule has  0 Imaginary Frequencies
FBrCCClCl.out:   This Molecule has  0 Imaginary Frequencies
FBrCCClI.out:   This Molecule has  0 Imaginary Frequencies
FBrCCFBr.out:   This Molecule has  0 Imaginary Frequencies
FBrCCFI.out:   This Molecule has  0 Imaginary Frequencies
FClCCClF.out:   This Molecule has  0 Imaginary Frequencies
FClCCFBr.out:   This Molecule has  0 Imaginary Frequencies
FClCCFCl.out:   This Molecule has  0 Imaginary Frequencies
FClCCFI.out:   This Molecule has  0 Imaginary Frequencies
FFCCBrBr.out:   This Molecule has  0 Imaginary Frequencies
FFCCBrCl.out:   This Molecule has  0 Imaginary Frequencies
FFCCBrF.out:   This Molecule has  0 Imaginary Frequencies
FFCCBrI.out:   This Molecule has  0 Imaginary Frequencies
FFCCClCl.out:   This Molecule has  0 Imaginary Frequencies
FFCCClF.out:   This Molecule has  0 Imaginary Frequencies
FFCCClI.out:   This Molecule has  0 Imaginary Frequencies
FFCCFF.out:   This Molecule has  0 Imaginary Frequencies
FFCCFI.out:   This Molecule has  0 Imaginary Frequencies
FFCCII.out:   This Molecule has  0 Imaginary Frequencies
FHCCBrBr.out:   This Molecule has  0 Imaginary Frequencies
FHCCBrCl.out:   This Molecule has  0 Imaginary Frequencies
FHCCBrF.out:   This Molecule has  0 Imaginary Frequencies
FHCCBrI.out:   This Molecule has  0 Imaginary Frequencies
FHCCClBr.out:   This Molecule has  0 Imaginary Frequencies
FHCCClCl.out:   This Molecule has  0 Imaginary Frequencies
FHCCClF.out:   This Molecule has  0 Imaginary Frequencies
FHCCClI.out:   This Molecule has  0 Imaginary Frequencies
FHCCFBr.out:   This Molecule has  0 Imaginary Frequencies
FHCCFCl.out:   This Molecule has  0 Imaginary Frequencies
FHCCFF.out:   This Molecule has  0 Imaginary Frequencies
FHCCFI.out:   This Molecule has  0 Imaginary Frequencies
FHCCIBr.out:   This Molecule has  0 Imaginary Frequencies
FHCCICl.out:   This Molecule has  0 Imaginary Frequencies
FHCCIF.out:   This Molecule has  0 Imaginary Frequencies
FHCCII.out:   This Molecule has  0 Imaginary Frequencies
FICCBrBr.out:   This Molecule has  0 Imaginary Frequencies
FICCBrCl.out:   This Molecule has  0 Imaginary Frequencies
FICCBrF.out:   This Molecule has  0 Imaginary Frequencies
FICCBrI.out:   This Molecule has  0 Imaginary Frequencies
FICCClBr.out:   This Molecule has  0 Imaginary Frequencies
FICCClCl.out:   This Molecule has  0 Imaginary Frequencies
FICCClF.out:   This Molecule has  0 Imaginary Frequencies
FICCClI.out:   This Molecule has  0 Imaginary Frequencies
FICCFI.out:   This Molecule has  0 Imaginary Frequencies
FICCIBr.out:   This Molecule has  0 Imaginary Frequencies
FICCICl.out:   This Molecule has  0 Imaginary Frequencies
FICCIF.out:   This Molecule has  0 Imaginary Frequencies
FICCII.out:   This Molecule has  0 Imaginary Frequencies
HBrCCBrH.out:   This Molecule has  0 Imaginary Frequencies
HBrCCClBr.out:   This Molecule has  0 Imaginary Frequencies
HBrCCClCl.out:   This Molecule has  0 Imaginary Frequencies
HBrCCClF.out:   This Molecule has  0 Imaginary Frequencies
HBrCCClI.out:   This Molecule has  0 Imaginary Frequencies
HBrCCFBr.out:   This Molecule has  0 Imaginary Frequencies
HBrCCFCl.out:   This Molecule has  0 Imaginary Frequencies
HBrCCFF.out:   This Molecule has  0 Imaginary Frequencies
HBrCCFI.out:   This Molecule has  0 Imaginary Frequencies
HBrCCHBr.out:   This Molecule has  0 Imaginary Frequencies
HBrCCHI.out:   This Molecule has  0 Imaginary Frequencies
HClCCClH.out:   This Molecule has  0 Imaginary Frequencies
HClCCFBr.out:   This Molecule has  0 Imaginary Frequencies
HClCCFCl.out:   This Molecule has  0 Imaginary Frequencies
HClCCFF.out:   This Molecule has  0 Imaginary Frequencies
HClCCFI.out:   This Molecule has  0 Imaginary Frequencies
HClCCHBr.out:   This Molecule has  0 Imaginary Frequencies
HClCCHCl.out:   This Molecule has  0 Imaginary Frequencies
HClCCHI.out:   This Molecule has  0 Imaginary Frequencies
HFCCFH.out:   This Molecule has  0 Imaginary Frequencies
HFCCHBr.out:   This Molecule has  0 Imaginary Frequencies
HFCCHCl.out:   This Molecule has  0 Imaginary Frequencies
HFCCHF.out:   This Molecule has  0 Imaginary Frequencies
HFCCHI.out:   This Molecule has  0 Imaginary Frequencies
HHCCBrBr.out:   This Molecule has  0 Imaginary Frequencies
HHCCBrCl.out:   This Molecule has  0 Imaginary Frequencies
HHCCBrF.out:   This Molecule has  0 Imaginary Frequencies
HHCCBrH.out:   This Molecule has  0 Imaginary Frequencies
HHCCBrI.out:   This Molecule has  0 Imaginary Frequencies
HHCCClCl.out:   This Molecule has  0 Imaginary Frequencies
HHCCClF.out:   This Molecule has  0 Imaginary Frequencies
HHCCClH.out:   This Molecule has  0 Imaginary Frequencies
HHCCClI.out:   This Molecule has  0 Imaginary Frequencies
HHCCFF.out:   This Molecule has  0 Imaginary Frequencies
HHCCFH.out:   This Molecule has  0 Imaginary Frequencies
HHCCFI.out:   This Molecule has  0 Imaginary Frequencies
HHCCHH.out:   This Molecule has  0 Imaginary Frequencies
HHCCHI.out:   This Molecule has  0 Imaginary Frequencies
HHCCII.out:   This Molecule has  0 Imaginary Frequencies
HICCBrBr.out:   This Molecule has  0 Imaginary Frequencies
HICCBrCl.out:   This Molecule has  0 Imaginary Frequencies
HICCBrF.out:   This Molecule has  0 Imaginary Frequencies
HICCBrH.out:   This Molecule has  0 Imaginary Frequencies
HICCBrI.out:   This Molecule has  0 Imaginary Frequencies
HICCClBr.out:   This Molecule has  0 Imaginary Frequencies
HICCClCl.out:   This Molecule has  0 Imaginary Frequencies
HICCClF.out:   This Molecule has  0 Imaginary Frequencies
HICCClH.out:   This Molecule has  0 Imaginary Frequencies
HICCClI.out:   This Molecule has  0 Imaginary Frequencies
HICCFBr.out:   This Molecule has  0 Imaginary Frequencies
HICCFCl.out:   This Molecule has  0 Imaginary Frequencies
HICCFF.out:   This Molecule has  0 Imaginary Frequencies
HICCFH.out:   This Molecule has  0 Imaginary Frequencies
HICCFI.out:   This Molecule has  0 Imaginary Frequencies
HICCHI.out:   This Molecule has  0 Imaginary Frequencies
HICCIBr.out:   This Molecule has  0 Imaginary Frequencies
HICCICl.out:   This Molecule has  0 Imaginary Frequencies
HICCIF.out:   This Molecule has  0 Imaginary Frequencies
HICCIH.out:   This Molecule has  0 Imaginary Frequencies
HICCII.out:   This Molecule has  0 Imaginary Frequencies
IICCII.out:   This Molecule has  0 Imaginary Frequencies
