# Supplementary material for: Geometric and energetic data from ab initio calculations of haloethene, haloimine, halomethylenephosphine, haloiminophosphine, halodiazene, halodiphosphene and halocyclopropane
Source: Data Brief. 2019 Nov 2;27:104738. doi: 10.1016/j.dib.2019.104738 (PMC6861602; doi:10.1016/j.dib.2019.104738)
Supplement: Multimedia component 2 [file mmc2.zip › CC/B3LYP/1_final_energy.csv]

BrBrCCBrBr.out	-10372.759063990243
BrBrCCBrI.out	-14718.133609837700
BrBrCCII.out	-19063.508711305349
BrClCCBrBr.out	-8258.8405405389567
BrClCCBrI.out	-12604.214785922970
BrClCCIBr.out	-12604.215417543874
BrClCCII.out	-16949.589322775224
BrFCCBrBr.out	-7898.4869916799335
BrFCCBrI.out	-12243.862449885884
BrFCCClBr.out	-5784.5683219746816
BrFCCClI.out	-10129.943847904815
BrFCCFCl.out	-3310.2939459449126
BrFCCIBr.out	-12243.861797197640
BrFCCII.out	-16589.237232218882
BrHCCBrBr.out	-7799.2305917992153
BrHCCBrI.out	-12144.605750549046
BrHCCClBr.out	-5685.3124917002824
BrHCCClI.out	-10030.687153812050
BrHCCFBr.out	-5324.9583459355244
BrHCCFI.out	-9670.3322250128258
BrHCCHCl.out	-3111.7787958765539
BrHCCHF.out	-2751.4208653312808
BrHCCIBr.out	-12144.604688879832
BrHCCII.out	-16489.979598309026
BrICCBrI.out	-19063.508236571481
BrICCIBr.out	-19063.507274217664
BrICCII.out	-23408.882473099424
ClBrCCBrCl.out	-6144.9221747330503
ClBrCCClBr.out	-6144.9220940974255
ClBrCCClI.out	-10490.296307798526
ClClCCBrBr.out	-6144.9225414277917
ClClCCBrCl.out	-4031.0035925390434
ClClCCBrI.out	-10490.297010676661
ClClCCClCl.out	-1917.0854441281867
ClClCCClI.out	-8376.3775686973859
ClClCCII.out	-14835.672215151984
ClFCCBrBr.out	-5784.5693612295872
ClFCCBrCl.out	-3670.6500225543514
ClFCCBrI.out	-10129.944728311502
ClFCCClBr.out	-3670.6505010508436
ClFCCClCl.out	-1556.7312441146423
ClFCCClI.out	-8016.0257690044346
ClFCCIBr.out	-10129.944455872117
ClFCCICl.out	-8016.0244915059784
ClFCCII.out	-14475.319943984272
ClHCCBrBr.out	-5685.3113488898998
ClHCCBrCl.out	-3571.3925298029126
ClHCCBrI.out	-10030.686480178592
ClHCCClBr.out	-3571.3930905742441
ClHCCClCl.out	-1457.4739843882790
ClHCCClI.out	-7916.7675677896086
ClHCCFBr.out	-3211.0383713060041
ClHCCFCl.out	-1097.1203354151639
ClHCCFI.out	-7556.4122637381679
ClHCCHF.out	-637.50121631435752
ClHCCIBr.out	-10030.685561200484
ClHCCICl.out	-7916.7662728470077
ClHCCII.out	-14376.060694075062
ClICCBrBr.out	-12604.214472897185
ClICCBrCl.out	-10490.296647524134
ClICCBrI.out	-16949.588768154706
ClICCClI.out	-14835.670599862369
ClICCIBr.out	-16949.588973644983
ClICCICl.out	-14835.671609329031
ClICCII.out	-21294.962476164434
FBrCCBrF.out	-5424.2123145518908
FBrCCClBr.out	-5784.5676191092516
FBrCCClCl.out	-3670.6488825770175
FBrCCClI.out	-10129.942298092245
FBrCCFBr.out	-5424.2099528095905
FBrCCFI.out	-9769.5837763702420
FClCCClF.out	-1196.3755885320984
FClCCFBr.out	-3310.2923421336650
FClCCFCl.out	-1196.3744116997852
FClCCFI.out	-7655.6662209044534
FFCCBrBr.out	-5424.2180894461335
FFCCBrCl.out	-3310.2985438175783
FFCCBrF.out	-2949.9397478351207
FFCCBrI.out	-9769.5940237796731
FFCCClCl.out	-1196.3792308104898
FFCCClF.out	-836.02128020316241
FFCCClI.out	-7655.6739815814053
FFCCFF.out	-475.66583110772177
FFCCFI.out	-7295.3143061953897
FFCCII.out	-14114.970415004676
FHCCBrBr.out	-5324.9541380231958
FHCCBrCl.out	-3211.0347758143580
FHCCBrF.out	-2850.6777828903823
FHCCBrI.out	-9670.3294770135853
FHCCClBr.out	-3211.0349890872517
FHCCClCl.out	-1097.1158410033295
FHCCClF.out	-736.75983975208305
FHCCClI.out	-7556.4100629969962
FHCCFBr.out	-2850.6778512485021
FHCCFCl.out	-736.75986265010329
FHCCFF.out	-376.40702518140142
FHCCFI.out	-7196.0520471147383
FHCCIBr.out	-9670.3292781227301
FHCCICl.out	-7556.4095390746288
FHCCIF.out	-7196.0517318453667
FHCCII.out	-14015.704571843400
FICCBrBr.out	-12243.860645771398
FICCBrCl.out	-10129.942428499931
FICCBrF.out	-9769.5871964899961
FICCBrI.out	-16589.234869784021
FICCClBr.out	-10129.941147127382
FICCClCl.out	-8016.0225802245013
FICCClF.out	-7655.6686868328770
FICCClI.out	-14475.315574480532
FICCFI.out	-14114.957597346900
FICCIBr.out	-16589.236530172606
FICCICl.out	-14475.318117208755
FICCIF.out	-14114.961876653864
FICCII.out	-20934.610763167766
HBrCCBrH.out	-5225.6981600327917
HBrCCClBr.out	-5685.3114265039321
HBrCCClCl.out	-3571.3931494408162
HBrCCClF.out	-3211.0402281627116
HBrCCClI.out	-10030.685448726759
HBrCCFBr.out	-5324.9562014971152
HBrCCFCl.out	-3211.0390565639609
HBrCCFF.out	-2850.6886625029806
HBrCCFI.out	-9670.3297428205478
HBrCCHBr.out	-5225.6973140337914
HBrCCHI.out	-9571.0716185144920
HClCCClH.out	-997.85933366893721
HClCCFBr.out	-3211.0370468454080
HClCCFCl.out	-1097.1195517514366
HClCCFF.out	-736.76862104657027
HClCCFI.out	-7556.4101569154518
HClCCHBr.out	-3111.7785157620756
HClCCHCl.out	-997.85977020164614
HClCCHI.out	-7457.1528471293386
HFCCFH.out	-277.14151028332520
HFCCHBr.out	-2751.4219203638731
HFCCHCl.out	-637.50236734408350
HFCCHF.out	-277.14278261063964
HFCCHI.out	-7096.7972832959504
HHCCBrBr.out	-5225.6937390190251
HHCCBrCl.out	-3111.7754127074609
HHCCBrF.out	-2751.4226098430190
HHCCBrH.out	-2652.1586272308800
HHCCBrI.out	-9571.0678058207031
HHCCClCl.out	-997.85725199712863
HHCCClF.out	-637.50531340193982
HHCCClH.out	-538.24002614324741
HHCCClI.out	-7457.1487840041109
HHCCFF.out	-277.15604692221979
HHCCFH.out	-177.88471255391340
HHCCFI.out	-7096.7958009708918
HHCCHH.out	-78.615516507075625
HHCCHI.out	-6997.5327025118640
HHCCII.out	-13916.442581336200
HICCBrBr.out	-12144.605772877527
HICCBrCl.out	-10030.687302954804
HICCBrF.out	-9670.3343764220699
HICCBrH.out	-9571.0728737822683
HICCBrI.out	-16489.979347290460
HICCClBr.out	-10030.686505120535
HICCClCl.out	-7916.7680937851565
HICCClF.out	-7556.4162623635411
HICCClH.out	-7457.1538551469857
HICCClI.out	-14376.059581380443
HICCFBr.out	-9670.3314163539453
HICCFCl.out	-7556.4145740439180
HICCFF.out	-7196.0651771149978
HICCFH.out	-7096.7963233501014
HICCFI.out	-14015.704569871403
HICCHI.out	-13916.445887388481
HICCIBr.out	-16489.980900782979
HICCICl.out	-14376.061996199911
HICCIF.out	-14015.707956578501
HICCIH.out	-13916.447338127899
HICCII.out	-20835.354207846856
IICCII.out	-27754.257626857066
