# Supplementary material for: Geometric and energetic data from ab initio calculations of haloethene, haloimine, halomethylenephosphine, haloiminophosphine, halodiazene, halodiphosphene and halocyclopropane
Source: Data Brief. 2019 Nov 2;27:104738. doi: 10.1016/j.dib.2019.104738 (PMC6861602; doi:10.1016/j.dib.2019.104738)
Supplement: Multimedia component 2 [file mmc2.zip › CC/B3LYP/3_zero_point.csv]

BrBrCCBrBr.out	7.990
BrBrCCBrI.out	7.574
BrBrCCII.out	7.480
BrClCCBrBr.out	8.409
BrClCCBrI.out	8.043
BrClCCIBr.out	8.034
BrClCCII.out	7.696
BrFCCBrBr.out	9.384
BrFCCBrI.out	9.043
BrFCCClBr.out	9.755
BrFCCClI.out	9.356
BrFCCFCl.out	11.025
BrFCCIBr.out	8.968
BrFCCII.out	8.765
BrHCCBrBr.out	14.406
BrHCCBrI.out	14.063
BrHCCClBr.out	14.781
BrHCCClI.out	14.396
BrHCCFBr.out	15.684
BrHCCFI.out	15.305
BrHCCHCl.out	20.791
BrHCCHF.out	21.712
BrHCCIBr.out	14.092
BrHCCII.out	13.762
BrICCBrI.out	7.474
BrICCIBr.out	7.229
BrICCII.out	6.658
ClBrCCBrCl.out	8.802
ClBrCCClBr.out	8.787
ClBrCCClI.out	8.510
ClClCCBrBr.out	8.804
ClClCCBrCl.out	9.129
ClClCCBrI.out	8.376
ClClCCClCl.out	9.556
ClClCCClI.out	8.822
ClClCCII.out	8.267
ClFCCBrBr.out	9.791
ClFCCBrCl.out	10.133
ClFCCBrI.out	9.509
ClFCCClBr.out	10.148
ClFCCClCl.out	10.497
ClFCCClI.out	9.792
ClFCCIBr.out	9.411
ClFCCICl.out	9.743
ClFCCII.out	9.004
ClHCCBrBr.out	14.737
ClHCCBrCl.out	15.110
ClHCCBrI.out	14.488
ClHCCClBr.out	15.120
ClHCCClCl.out	15.408
ClHCCClI.out	14.769
ClHCCFBr.out	16.038
ClHCCFCl.out	16.355
ClHCCFI.out	15.671
ClHCCHF.out	22.004
ClHCCIBr.out	14.321
ClHCCICl.out	14.656
ClHCCII.out	13.992
ClICCBrBr.out	8.094
ClICCBrCl.out	8.395
ClICCBrI.out	7.749
ClICCClI.out	8.241
ClICCIBr.out	7.627
ClICCICl.out	8.016
ClICCII.out	7.180
FBrCCBrF.out	10.671
FBrCCClBr.out	9.709
FBrCCClCl.out	10.081
FBrCCClI.out	9.344
FBrCCFBr.out	10.616
FBrCCFI.out	10.372
FClCCClF.out	11.377
FClCCFBr.out	11.021
FClCCFCl.out	11.380
FClCCFI.out	10.659
FFCCBrBr.out	10.826
FFCCBrCl.out	11.201
FFCCBrF.out	12.063
FFCCBrI.out	10.504
FFCCClCl.out	11.522
FFCCClF.out	12.414
FFCCClI.out	10.817
FFCCFF.out	13.338
FFCCFI.out	11.747
FFCCII.out	10.304
FHCCBrBr.out	15.747
FHCCBrCl.out	16.052
FHCCBrF.out	16.881
FHCCBrI.out	15.359
FHCCClBr.out	16.060
FHCCClCl.out	16.377
FHCCClF.out	17.208
FHCCClI.out	15.800
FHCCFBr.out	16.959
FHCCFCl.out	17.293
FHCCFF.out	18.239
FHCCFI.out	16.573
FHCCIBr.out	15.368
FHCCICl.out	15.610
FHCCIF.out	16.582
FHCCII.out	15.056
FICCBrBr.out	8.946
FICCBrCl.out	9.330
FICCBrF.out	10.265
FICCBrI.out	8.593
FICCClBr.out	9.415
FICCClCl.out	9.711
FICCClF.out	10.638
FICCClI.out	9.107
FICCFI.out	9.877
FICCIBr.out	8.625
FICCICl.out	8.928
FICCIF.out	9.857
FICCII.out	8.211
HBrCCBrH.out	20.440
HBrCCClBr.out	14.720
HBrCCClCl.out	15.050
HBrCCClF.out	16.010
HBrCCClI.out	14.341
HBrCCFBr.out	15.586
HBrCCFCl.out	15.976
HBrCCFF.out	17.045
HBrCCFI.out	15.139
HBrCCHBr.out	20.605
HBrCCHI.out	20.127
HClCCClH.out	21.114
HClCCFBr.out	15.951
HClCCFCl.out	16.336
HClCCFF.out	17.384
HClCCFI.out	15.528
HClCCHBr.out	20.982
HClCCHCl.out	21.330
HClCCHI.out	20.604
HFCCFH.out	22.869
HFCCHBr.out	21.878
HFCCHCl.out	22.250
HFCCHF.out	23.084
HFCCHI.out	21.553
HHCCBrBr.out	20.270
HHCCBrCl.out	20.640
HHCCBrF.out	21.521
HHCCBrH.out	26.341
HHCCBrI.out	19.951
HHCCClCl.out	20.935
HHCCClF.out	21.854
HHCCClH.out	26.619
HHCCClI.out	20.210
HHCCFF.out	22.821
HHCCFH.out	27.459
HHCCFI.out	21.163
HHCCHH.out	31.857
HHCCHI.out	25.913
HHCCII.out	19.737
HICCBrBr.out	13.945
HICCBrCl.out	14.357
HICCBrF.out	15.260
HICCBrH.out	20.057
HICCBrI.out	13.457
HICCClBr.out	14.381
HICCClCl.out	14.815
HICCClF.out	15.744
HICCClH.out	20.417
HICCClI.out	13.937
HICCFBr.out	15.332
HICCFCl.out	15.622
HICCFF.out	16.691
HICCFH.out	21.321
HICCFI.out	14.885
HICCHI.out	19.783
HICCIBr.out	13.551
HICCICl.out	13.960
HICCIF.out	14.906
HICCIH.out	19.730
HICCII.out	13.149
IICCII.out	7.019
