# Supplementary material for: Geometric and energetic data from ab initio calculations of haloethene, haloimine, halomethylenephosphine, haloiminophosphine, halodiazene, halodiphosphene and halocyclopropane
Source: Data Brief. 2019 Nov 2;27:104738. doi: 10.1016/j.dib.2019.104738 (PMC6861602; doi:10.1016/j.dib.2019.104738)
Supplement: Multimedia component 2 [file mmc2.zip › CC/B3LYP/4_enthalpy.csv]

BrBrCCBrBr.out	13.344
BrBrCCBrI.out	13.097
BrBrCCII.out	13.009
BrClCCBrBr.out	13.590
BrClCCBrI.out	13.347
BrClCCIBr.out	13.348
BrClCCII.out	13.129
BrFCCBrBr.out	14.334
BrFCCBrI.out	14.109
BrFCCClBr.out	14.543
BrFCCClI.out	14.283
BrFCCFCl.out	15.464
BrFCCIBr.out	14.061
BrFCCII.out	13.927
BrHCCBrBr.out	18.790
BrHCCBrI.out	18.561
BrHCCClBr.out	19.011
BrHCCClI.out	18.763
BrHCCFBr.out	19.738
BrHCCFI.out	19.489
BrHCCHCl.out	24.348
BrHCCHF.out	25.068
BrHCCIBr.out	18.571
BrHCCII.out	18.365
BrICCBrI.out	13.003
BrICCIBr.out	12.885
BrICCII.out	12.529
ClBrCCBrCl.out	13.806
ClBrCCClBr.out	13.785
ClBrCCClI.out	13.602
ClClCCBrBr.out	13.799
ClClCCBrCl.out	13.983
ClClCCBrI.out	13.528
ClClCCClCl.out	14.228
ClClCCClI.out	13.781
ClClCCII.out	13.440
ClFCCBrBr.out	14.574
ClFCCBrCl.out	14.762
ClFCCBrI.out	14.377
ClFCCClBr.out	14.777
ClFCCClCl.out	14.975
ClFCCClI.out	14.539
ClFCCIBr.out	14.325
ClFCCICl.out	14.503
ClFCCII.out	14.068
ClHCCBrBr.out	18.996
ClHCCBrCl.out	19.203
ClHCCBrI.out	18.827
ClHCCClBr.out	19.227
ClHCCClCl.out	19.389
ClHCCClI.out	19.001
ClHCCFBr.out	19.971
ClHCCFCl.out	20.159
ClHCCFI.out	19.729
ClHCCHF.out	25.269
ClHCCIBr.out	18.721
ClHCCICl.out	18.903
ClHCCII.out	18.520
ClICCBrBr.out	13.385
ClICCBrCl.out	13.543
ClICCBrI.out	13.146
ClICCClI.out	13.420
ClICCIBr.out	13.093
ClICCICl.out	13.301
ClICCII.out	12.817
FBrCCBrF.out	15.255
FBrCCClBr.out	14.507
FBrCCClCl.out	14.725
FBrCCClI.out	14.264
FBrCCFBr.out	15.197
FBrCCFI.out	15.031
FClCCClF.out	15.670
FClCCFBr.out	15.440
FClCCFCl.out	15.669
FClCCFI.out	15.198
FFCCBrBr.out	15.395
FFCCBrCl.out	15.610
FFCCBrF.out	16.279
FFCCBrI.out	15.192
FFCCClCl.out	15.802
FFCCClF.out	16.495
FFCCClI.out	15.359
FFCCFF.out	17.240
FFCCFI.out	16.063
FFCCII.out	15.041
FHCCBrBr.out	19.800
FHCCBrCl.out	19.963
FHCCBrF.out	20.589
FHCCBrI.out	19.554
FHCCClBr.out	19.983
FHCCClCl.out	20.164
FHCCClF.out	20.807
FHCCClI.out	19.810
FHCCFBr.out	20.700
FHCCFCl.out	20.906
FHCCFF.out	21.659
FHCCFI.out	20.451
FHCCIBr.out	19.528
FHCCICl.out	19.669
FHCCIF.out	20.384
FHCCII.out	19.338
FICCBrBr.out	14.043
FICCBrCl.out	14.264
FICCBrF.out	14.985
FICCBrI.out	13.812
FICCClBr.out	14.297
FICCClCl.out	14.475
FICCClF.out	15.205
FICCClI.out	14.107
FICCFI.out	14.696
FICCIBr.out	13.837
FICCICl.out	14.003
FICCIF.out	14.711
FICCII.out	13.574
HBrCCBrH.out	24.112
HBrCCClBr.out	18.944
HBrCCClCl.out	19.151
HBrCCClF.out	19.931
HBrCCClI.out	18.694
HBrCCFBr.out	19.588
HBrCCFCl.out	19.839
HBrCCFF.out	20.725
HBrCCFI.out	19.279
HBrCCHBr.out	24.075
HBrCCHI.out	23.717
HClCCClH.out	24.566
HClCCFBr.out	19.834
HClCCFCl.out	20.088
HClCCFF.out	20.958
HClCCFI.out	19.545
HClCCHBr.out	24.353
HClCCHCl.out	24.611
HClCCHI.out	24.083
HFCCFH.out	25.962
HFCCHBr.out	25.112
HFCCHCl.out	25.398
HFCCHF.out	26.112
HFCCHI.out	24.864
HHCCBrBr.out	23.804
HHCCBrCl.out	24.042
HHCCBrF.out	24.738
HHCCBrH.out	29.223
HHCCBrI.out	23.596
HHCCClCl.out	24.222
HHCCClF.out	24.962
HHCCClH.out	29.438
HHCCClI.out	23.757
HHCCFF.out	25.762
HHCCFH.out	30.158
HHCCFI.out	24.495
HHCCHH.out	34.360
HHCCHI.out	28.913
HHCCII.out	23.450
HICCBrBr.out	18.469
HICCBrCl.out	18.721
HICCBrF.out	19.437
HICCBrH.out	23.846
HICCBrI.out	18.138
HICCClBr.out	18.675
HICCClCl.out	18.976
HICCClF.out	19.737
HICCClH.out	24.090
HICCClI.out	18.423
HICCFBr.out	19.405
HICCFCl.out	19.564
HICCFF.out	20.469
HICCFH.out	24.793
HICCFI.out	19.091
HICCHI.out	23.444
HICCIBr.out	18.219
HICCICl.out	18.459
HICCIF.out	19.206
HICCIH.out	23.626
HICCII.out	17.958
IICCII.out	12.714
