# Supplementary material for: Geometric and energetic data from ab initio calculations of haloethene, haloimine, halomethylenephosphine, haloiminophosphine, halodiazene, halodiphosphene and halocyclopropane
Source: Data Brief. 2019 Nov 2;27:104738. doi: 10.1016/j.dib.2019.104738 (PMC6861602; doi:10.1016/j.dib.2019.104738)
Supplement: Multimedia component 2 [file mmc2.zip › CC/B3LYP/5_entropy.csv]

BrBrCCBrBr.out	92.494
BrBrCCBrI.out	97.916
BrBrCCII.out	97.346
BrClCCBrBr.out	92.657
BrClCCBrI.out	94.738
BrClCCIBr.out	94.885
BrClCCII.out	96.916
BrFCCBrBr.out	90.291
BrFCCBrI.out	92.378
BrFCCClBr.out	87.532
BrFCCClI.out	89.886
BrFCCFCl.out	82.459
BrFCCIBr.out	92.633
BrFCCII.out	94.252
BrHCCBrBr.out	85.879
BrHCCBrI.out	87.958
BrHCCClBr.out	83.087
BrHCCClI.out	85.425
BrHCCFBr.out	80.757
BrHCCFI.out	83.055
BrHCCHCl.out	73.615
BrHCCHF.out	70.855
BrHCCIBr.out	87.791
BrHCCII.out	90.015
BrICCBrI.out	97.259
BrICCIBr.out	98.881
BrICCII.out	103.371
ClBrCCBrCl.out	88.451
ClBrCCClBr.out	88.339
ClBrCCClI.out	91.608
ClClCCBrBr.out	88.315
ClClCCBrCl.out	87.195
ClClCCBrI.out	92.242
ClClCCClCl.out	81.439
ClClCCClI.out	89.263
ClClCCII.out	92.104
ClFCCBrBr.out	87.454
ClFCCBrCl.out	84.692
ClFCCBrI.out	89.326
ClFCCClBr.out	84.723
ClFCCClCl.out	81.924
ClFCCClI.out	86.910
ClFCCIBr.out	89.718
ClFCCICl.out	86.977
ClFCCII.out	92.181
ClHCCBrBr.out	83.252
ClHCCBrCl.out	80.305
ClHCCBrI.out	85.095
ClHCCClBr.out	80.402
ClHCCClCl.out	77.744
ClHCCClI.out	82.685
ClHCCFBr.out	78.036
ClHCCFCl.out	75.285
ClHCCFI.out	80.314
ClHCCHF.out	68.132
ClHCCIBr.out	85.588
ClHCCICl.out	82.805
ClHCCII.out	87.864
ClICCBrBr.out	94.693
ClICCBrCl.out	92.223
ClICCBrI.out	96.418
ClICCClI.out	92.019
ClICCIBr.out	97.379
ClICCICl.out	93.107
ClICCII.out	100.022
FBrCCBrF.out	83.848
FBrCCClBr.out	87.589
FBrCCClCl.out	84.875
FBrCCClI.out	89.780
FBrCCFBr.out	83.776
FBrCCFI.out	87.020
FClCCClF.out	78.243
FClCCFBr.out	82.240
FClCCFCl.out	78.181
FClCCFI.out	84.507
FFCCBrBr.out	83.709
FFCCBrCl.out	82.190
FFCCBrF.out	79.789
FFCCBrI.out	87.328
FFCCClCl.out	78.149
FFCCClF.out	76.985
FFCCClI.out	84.535
FFCCFF.out	71.747
FFCCFI.out	81.934
FFCCII.out	87.606
FHCCBrBr.out	80.692
FHCCBrCl.out	77.883
FHCCBrF.out	75.327
FHCCBrI.out	83.129
FHCCClBr.out	77.945
FHCCClCl.out	75.132
FHCCClF.out	72.607
FHCCClI.out	79.952
FHCCFBr.out	75.409
FHCCFCl.out	72.585
FHCCFF.out	69.932
FHCCFI.out	77.827
FHCCIBr.out	82.774
FHCCICl.out	80.313
FHCCIF.out	77.428
FHCCII.out	85.008
FICCBrBr.out	92.751
FICCBrCl.out	89.961
FICCBrF.out	87.578
FICCBrI.out	94.763
FICCClBr.out	89.381
FICCClCl.out	87.083
FICCClF.out	84.795
FICCClI.out	91.631
FICCFI.out	88.049
FICCIBr.out	94.717
FICCICl.out	92.273
FICCIF.out	88.493
FICCII.out	97.053
HBrCCBrH.out	74.979
HBrCCClBr.out	83.039
HBrCCClCl.out	80.489
HBrCCClF.out	78.070
HBrCCClI.out	85.356
HBrCCFBr.out	80.562
HBrCCFCl.out	77.723
HBrCCFF.out	75.211
HBrCCFI.out	82.869
HBrCCHBr.out	74.620
HBrCCHI.out	78.245
HClCCClH.out	69.499
HClCCFBr.out	77.804
HClCCFCl.out	75.001
HClCCFF.out	72.441
HClCCFI.out	80.214
HClCCHBr.out	73.303
HClCCHCl.out	69.183
HClCCHI.out	75.573
HFCCFH.out	64.022
HFCCHBr.out	70.824
HFCCHCl.out	68.086
HFCCHF.out	64.188
HFCCHI.out	72.819
HHCCBrBr.out	74.426
HHCCBrCl.out	72.979
HHCCBrF.out	70.290
HHCCBrH.out	65.733
HHCCBrI.out	77.988
HHCCClCl.out	68.815
HHCCClF.out	67.491
HHCCClH.out	63.034
HHCCClI.out	75.439
HHCCFF.out	63.381
HHCCFH.out	60.324
HHCCFI.out	72.563
HHCCHH.out	52.319
HHCCHI.out	68.076
HHCCII.out	78.549
HICCBrBr.out	88.307
HICCBrCl.out	85.456
HICCBrF.out	83.066
HICCBrH.out	78.606
HICCBrI.out	90.753
HICCClBr.out	84.762
HICCClCl.out	82.244
HICCClF.out	79.966
HICCClH.out	75.886
HICCClI.out	87.794
HICCFBr.out	82.494
HICCFCl.out	79.624
HICCFF.out	77.349
HICCFH.out	73.168
HICCFI.out	84.718
HICCHI.out	78.599
HICCIBr.out	90.559
HICCICl.out	87.704
HICCIF.out	85.246
HICCIH.out	79.364
HICCII.out	92.767
IICCII.out	98.971
