# Supplementary material for: Geometric and energetic data from ab initio calculations of haloethene, haloimine, halomethylenephosphine, haloiminophosphine, halodiazene, halodiphosphene and halocyclopropane
Source: Data Brief. 2019 Nov 2;27:104738. doi: 10.1016/j.dib.2019.104738 (PMC6861602; doi:10.1016/j.dib.2019.104738)
Supplement: Multimedia component 2 [file mmc2.zip › CC/B3LYP/BrBrCCBrBr.out]

Q-Chem Developer Version!
                  Welcome to Q-Chem
     A Quantum Leap Into The Future Of Chemistry


 Q-Chem 5.1, Q-Chem, Inc., Pleasanton, CA (2018)

 Yihan Shao,  Zhengting Gan,  E. Epifanovsky,  A. T. B. Gilbert,  M. Wormit,  
 J. Kussmann,  A. W. Lange,  A. Behn,  Jia Deng,  Xintian Feng,  D. Ghosh,  
 M. Goldey,  P. R. Horn,  L. D. Jacobson,  I. Kaliman,  T. Kus,  A. Landau,  
 Jie Liu,  E. I. Proynov,  R. M. Richard,  R. P. Steele,  E. J. Sundstrom,  
 H. L. Woodcock III,  P. M. Zimmerman,  D. Zuev,  B. Albrecht,  E. Alguire,  
 S. A. Baeppler,  D. Barton,  Z. Benda,  Y. A. Bernard,  E. J. Berquist,  
 K. B. Bravaya,  H. Burton,  D. Casanova,  Chun-Min Chang,  Yunqing Chen,  
 A. Chien,  K. D. Closser,  M. P. Coons,  S. Coriani,  S. Dasgupta,  
 A. L. Dempwolff,  M. Diedenhofen,  Hainam Do,  R. G. Edgar,  Po-Tung Fang,  
 S. Faraji,  S. Fatehi,  Qingguo Feng,  K. D. Fenk,  J. Fosso-Tande,  
 Qinghui Ge,  A. Ghysels,  G. Gidofalvi,  J. Gomes,  J. Gonthier,  A. Gunina,  
 D. Hait,  M. W. D. Hanson-Heine,  P. H. P. Harbach,  A. W. Hauser,  
 J. E. Herr,  E. G. Hohenstein,  Z. C. Holden,  Kerwin Hui,  B. C. Huynh,  
 T.-C. Jagau,  Hyunjun Ji,  B. Kaduk,  K. Khistyaev,  Jaehoon Kim,  
 P. Klunzinger,  K. Koh,  D. Kosenkov,  L. Koulias,  T. Kowalczyk,  
 C. M. Krauter,  A. Kunitsa,  Ka Un Lao,  A. Laurent,  K. V. Lawler,  
 Joonho Lee,  D. Lefrancois,  S. Lehtola,  D. S. Levine,  Yi-Pei Li,  
 You-Sheng Lin,  Fenglai Liu,  E. Livshits,  A. Luenser,  P. Manohar,  
 E. Mansoor,  S. F. Manzer,  Shan-Ping Mao,  Yuezhi Mao,  N. Mardirossian,  
 A. V. Marenich,  T. Markovich,  L. A. Martinez-Martinez,  S. A. Maurer,  
 N. J. Mayhall,  S. C. McKenzie,  J.-M. Mewes,  A. F. Morrison,  
 J. W. Mullinax,  K. Nanda,  T. S. Nguyen-Beck,  R. Olivares-Amaya,  
 J. A. Parkhill,  T. M. Perrine,  F. Plasser,  P. Pokhilko,  S. Prager,  
 A. Prociuk,  E. Ramos,  D. R. Rehn,  F. Rob,  M. Schneider,  N. Sergueev,  
 S. M. Sharada,  S. Sharma,  D. W. Small,  T. Stauch,  T. Stein,  
 Yu-Chuan Su,  A. J. W. Thom,  A. Tkatchenko,  T. Tsuchimochi,  N. M. Tubman,  
 L. Vogt,  M. L. Vidal,  O. Vydrov,  M. A. Watson,  J. Wenzel,  
 M. de Wergifosse,  T. A. Wesolowski,  A. White,  J. Witte,  A. Yamada,  
 Jun Yang,  K. Yao,  S. Yeganeh,  S. R. Yost,  Zhi-Qiang You,  A. Zech,  
 Igor Ying Zhang,  Xing Zhang,  Yan Zhao,  Ying Zhu,  B. R. Brooks,  
 G. K. L. Chan,  C. J. Cramer,  M. S. Gordon,  W. J. Hehre,  A. Klamt,  
 M. W. Schmidt,  C. D. Sherrill,  D. G. Truhlar,  A. Aspuru-Guzik,  R. Baer,  
 A. T. Bell,  N. A. Besley,  Jeng-Da Chai,  A. E. DePrince, III,  
 R. A. DiStasio Jr.,  A. Dreuw,  B. D. Dunietz,  T. R. Furlani,  
 Chao-Ping Hsu,  Yousung Jung,  Jing Kong,  D. S. Lambrecht,  WanZhen Liang,  
 C. Ochsenfeld,  V. A. Rassolov,  L. V. Slipchenko,  J. E. Subotnik,  
 T. Van Voorhis,  J. M. Herbert,  A. I. Krylov,  P. M. W. Gill,  M. Head-Gordon

 Contributors to earlier versions of Q-Chem not listed above: 
 R. D. Adamson,  B. Austin,  J. Baker,  G. J. O. Beran,  K. Brandhorst,  
 S. T. Brown,  E. F. C. Byrd,  A. K. Chakraborty,  C.-L. Cheng,  
 Siu Hung Chien,  D. M. Chipman,  D. L. Crittenden,  H. Dachsel,  
 R. J. Doerksen,  A. D. Dutoi,  L. Fusti-Molnar,  W. A. Goddard III,  
 A. Golubeva-Zadorozhnaya,  S. R. Gwaltney,  G. Hawkins,  A. Heyden,  
 S. Hirata,  G. Kedziora,  F. J. Keil,  C. Kelley,  Jihan Kim,  R. A. King,  
 R. Z. Khaliullin,  P. P. Korambath,  W. Kurlancheek,  A. M. Lee,  M. S. Lee,  
 S. V. Levchenko,  Ching Yeh Lin,  D. Liotard,  R. C. Lochan,  I. Lotan,  
 P. E. Maslen,  N. Nair,  D. P. O'Neill,  D. Neuhauser,  E. Neuscamman,  
 C. M. Oana,  R. Olson,  B. Peters,  R. Peverati,  P. A. Pieniazek,  
 Y. M. Rhee,  J. Ritchie,  M. A. Rohrdanz,  E. Rosta,  N. J. Russ,  
 H. F. Schaefer III,  N. E. Schultz,  N. Shenvi,  A. C. Simmonett,  A. Sodt,  
 D. Stuck,  K. S. Thanthiriwatte,  V. Vanovschi,  Tao Wang,  A. Warshel,  
 C. F. Williams,  Q. Wu,  X. Xu,  W. Zhang

 Please cite Q-Chem as follows:
 Y. Shao et al., Mol. Phys. 113, 184-215 (2015)
 DOI: 10.1080/00268976.2014.952696

 Q-Chem 5.1.1 for Intel X86 EM64T Linux

 Parts of Q-Chem use Armadillo 8.300.2 (Tropical Shenanigans).
 http://arma.sourceforge.net/

 Q-Chem begins on Sun Aug 26 22:59:49 2018  

Host: 
0

     Scratch files written to /scratch/taweetham/qchem4173//
Input Ideriv = 2
Curr. Ideriv = -1
Max.  Ideriv = 2

Checking the input file for inconsistencies... 	...done.

--------------------------------------------------------------
User input:
--------------------------------------------------------------
inp/BrBrBrBr.inp
$molecule
0	1
Br	-2.0	1.0	0.0
Br	2.0	1.0	0.0
Br	-2.0	-1.0	0.0
Br	2.0	-1.0	0.0
C	-1.0	0.0	0.0
C	1.0	0.0	0.0
$end
$rem
   JOB_TYPE		OPTIMIZATION
   BASIS		6-311++G**
   EXCHANGE		B3LYP
$end

--------------------------------------------------------------
 ----------------------------------------------------------------
             Standard Nuclear Orientation (Angstroms)
    I     Atom           X                Y                Z
 ----------------------------------------------------------------
    1      Br      2.0000000000     1.0000000000     0.0000000000
    2      Br     -2.0000000000     1.0000000000     0.0000000000
    3      Br      2.0000000000    -1.0000000000    -0.0000000000
    4      Br     -2.0000000000    -1.0000000000    -0.0000000000
    5      C       1.0000000000     0.0000000000    -0.0000000000
    6      C      -1.0000000000    -0.0000000000     0.0000000000
 ----------------------------------------------------------------
 Molecular Point Group                 D2h   NOp =  8
 Largest Abelian Subgroup              D2h   NOp =  8
 Nuclear Repulsion Energy =  1726.6722574147 hartrees
 There are       76 alpha and       76 beta electrons
 Requested basis set is 6-311++G(d,p)
 There are 88 shells and 236 basis functions

 Total QAlloc Memory Limit   2000 MB
 Mega-Array Size       188 MB
 MEM_STATIC part       192 MB
 A cutoff of  1.0D-11 yielded   2946 shell pairs
 There are     22976 function pairs (     25765 Cartesian)

 -------------------------------------------------------
 OpenMP Integral Computing Module                       
 Release: version 1.0, May 2013, Q-Chem Inc. Pittsburgh 
 -------------------------------------------------------
 Integral Job Info:
 Integral job number is                      11
 Integral operator is                         1
 short-range coefficients                     0
 long-range coefficients              100000000
 Omega coefficients                           0
 if combine SR and LR in K                    0
 Integral screening is                        0
 Integral computing path is                   2
 max size of driver memory is            800000
 size of driver memory is                593474
 size of scratch memory is             29623520
 max col of scratch BK array               1296
 max len of scratch array in speh3          155
 max len of scratch index in speh4           18
 max int batch size is                      520
 min int batch size is                       52
 fixed nKL is                                45
 max L of basis functions is                  2
 order of int derivative is                   0
 number of shells is                         88
 number of basis is                         250
 number of cartesian basis is               250
 number of contracted shell pairs          2946
 number of primitive shell pairs           7584
 maxK2 (contraction) of shell pair           36
 max number of K2 of shell pair               1
 max number of CS2 of shell pair            328
 max number of PS2 of shell pair            612
 mem total for path MDJ                  562102
 -------------------------------------------------------
 Smallest overlap matrix eigenvalue = 2.58E-05

 Scale SEOQF with 1.000000e-01/1.000000e-01/1.000000e-01

 Standard Electronic Orientation quadrupole field applied
 Nucleus-field energy     =     0.0000000304 hartrees
 Guess from superposition of atomic densities
 Warning:  Energy on first SCF cycle will be non-variational
 SAD guess density has 152.000000 electrons

 -----------------------------------------------------------------------
  General SCF calculation program by
  Eric Jon Sundstrom, Paul Horn, Yuezhi Mao, Dmitri Zuev, Alec White,
  David Stuck, Shaama M.S., Shane Yost, Joonho Lee, David Small,
  Daniel Levine, Susi Lehtola, Hugh Burton, Evgeny Epifanovsky
 -----------------------------------------------------------------------
 Exchange:     0.2000 Hartree-Fock + 0.0800 Slater + 0.7200 B88
 Correlation:  0.1900 VWN1RPA + 0.8100 LYP
 Using SG-1 standard quadrature grid
 using 8 threads for integral computing
 -------------------------------------------------------
 OpenMP Integral computing Module                
 Release: version 2.0, May 2017, Q-Chem Inc. Pleasanton 
 -------------------------------------------------------
 -------------------------------------------------------
 OpenMP BLAS3 based DFT computing Module                
 Release: version 1.0, May 2013, Q-Chem Inc. Pittsburgh 
 -------------------------------------------------------
 A restricted SCF calculation will be
 performed using DIIS
 SCF converges when DIIS error is below 1.0e-08
 ---------------------------------------
  Cycle       Energy         DIIS error
 ---------------------------------------
    1  -10377.2214248281      8.95e-02  
    2  -10370.7967535640      9.07e-03  
    3  -10367.7009953336      2.10e-02  
    4  -10371.3335388490      3.43e-03  
    5  -10371.3660675760      2.01e-03  
    6  -10371.3876206289      6.41e-04  
    7  -10371.3898756986      1.87e-04  
    8  -10371.3900860984      2.32e-05  
    9  -10371.3900894537      8.92e-06  
   10  -10371.3900900089      4.40e-07  
   11  -10371.3900900076      1.13e-07  
   12  -10371.3900900035      9.77e-09  Convergence criterion met
 ---------------------------------------
 SCF time:   CPU 79.03s  wall 12.00s 
 SCF   energy in the final basis set =   -10371.3900900035
 Total energy in the final basis set =   -10371.3900900035

 --------------------------------------------------------------
             Orbital Energies (a.u.) and Symmetries
 --------------------------------------------------------------

 Alpha MOs, Restricted
 -- Occupied --                  
-482.87 -482.87 -482.87 -482.87  -62.53  -62.53  -62.53  -62.53
  1 Ag    1 B3u   1 B2u   1 B1g   2 B1g   2 B2u   2 B3u   2 Ag                 
-56.345 -56.345 -56.345 -56.345 -56.344 -56.344 -56.344 -56.344
  3 B1g   3 B3u   3 B2u   3 Ag    1 B2g   1 Au    1 B3g   1 B1u                
-56.343 -56.343 -56.343 -56.343 -10.275 -10.275  -8.750  -8.750
  4 B1g   4 B3u   4 B2u   4 Ag    5 Ag    5 B3u   6 B3u   6 Ag                 
 -8.750  -8.750  -6.582  -6.582  -6.582  -6.582  -6.569  -6.569
  5 B1g   5 B2u   7 B3u   7 Ag    6 B1g   6 B2u   8 Ag    8 B3u                
 -6.568  -6.568  -6.568  -6.568  -6.568  -6.568  -2.700  -2.700
  7 B2u   7 B1g   2 B1u   2 B2g   2 B3g   2 Au    9 B3u   9 Ag                 
 -2.695  -2.695  -2.693  -2.693  -2.690  -2.690  -2.688  -2.688
  8 B1g   8 B2u  10 B3u  10 Ag    3 B2g   3 B1u   3 Au    3 B3g                
 -2.687  -2.687  -2.679  -2.679  -2.679  -2.679  -2.678  -2.678
  9 B1g   9 B2u  11 B3u  11 Ag    4 B2g   4 B1u   4 B3g   4 Au                 
 -2.677  -2.677  -1.172  -1.169  -0.837  -0.829  -0.645  -0.603
 10 B2u  10 B1g  12 Ag   12 B3u  11 B2u  11 B1g  13 Ag   13 B3u                
 -0.554  -0.550  -0.538  -0.493  -0.487  -0.472  -0.359  -0.304
  5 B1u  14 Ag    5 B2g  14 B3u  12 B2u  12 B1g  15 Ag    5 B3g                
 -0.300  -0.192  -0.188  -0.176
  5 Au   13 B2u   6 B1u  13 B1g                                                
 -- Virtual --                   
 -0.114  -0.094  -0.005   0.008   0.011   0.022   0.027   0.038
  6 B2g  15 B3u  16 Ag   17 Ag   16 B3u   7 B1u  14 B2u  14 B1g                
  0.041   0.044   0.058   0.068   0.071   0.082   0.092   0.102
 17 B3u  18 Ag    7 B2g   6 B3g  15 B2u  18 B3u   6 Au    8 B1u                
  0.106   0.111   0.119   0.129   0.133   0.141   0.148   0.167
 16 B2u  19 Ag   15 B1g  19 B3u  16 B1g  20 Ag   17 B2u   8 B2g                
  0.173   0.175   0.180   0.185   0.204   0.280   0.300   0.329
 20 B3u  21 Ag   18 B2u  17 B1g  21 B3u  18 B1g  22 Ag   23 Ag                 
  0.339   0.360   0.366   0.370   0.383   0.394   0.409   0.415
  9 B1u  22 B3u  19 B2u   9 B2g  10 B1u   7 B3g  23 B3u  10 B2g                
  0.417   0.461   0.466   0.505   0.508   0.515   0.515   0.515
  7 Au   19 B1g  20 B2u   8 B3g  24 Ag   20 B1g  21 B2u   8 Au                 
  0.517   0.573   0.584   0.591   0.594   0.634   0.648   0.676
 11 B1u  11 B2g  21 B1g  24 B3u  25 Ag   22 B2u  12 B1u  25 B3u                
  0.697   0.730   0.761   0.769   0.775   0.779   0.780   0.801
 26 Ag   22 B1g  26 B3u   9 B3g  27 Ag   27 B3u   9 Au   28 Ag                 
  0.819   0.833   0.951   1.061   1.083   1.141   1.158   1.197
 12 B2g  23 B2u  23 B1g  24 B2u  28 B3u  25 B2u  24 B1g  25 B1g                
  1.219   1.265   1.435   1.467   1.512   1.575   1.649   1.655
 29 Ag   29 B3u  30 Ag   13 B1u  10 B3g  10 Au   31 Ag   13 B2g                
  1.739   1.810   1.892   1.902   1.958   1.967   1.975   2.000
 30 B3u  26 B2u  31 B3u  14 B1u  14 B2g  11 B3g  32 Ag   11 Au                 
  2.042   2.061   2.071   2.078   2.079   2.164   2.204   2.339
 26 B1g  33 Ag   27 B2u  32 B3u  28 B2u  27 B1g  33 B3u  28 B1g                
  2.668   2.694   2.881   3.107   3.118   3.324   3.907   3.909
 15 B1u  15 B2g  34 Ag   29 B2u  29 B1g  34 B3u  16 B2g  16 B1u                
  3.988   3.989   4.033   4.053   4.069   4.075   4.085   4.123
 12 B3g  12 Au   17 B1u  35 Ag   30 B2u  30 B1g  35 B3u  36 Ag                 
  4.126   4.128   4.132   4.231   4.245   4.277   4.366   4.455
 13 B3g  13 Au   17 B2g  36 B3u  31 B2u  31 B1g  37 Ag   37 B3u                
  4.472   4.583   6.738   6.792   6.964   7.016   7.481   7.502
 32 B2u  32 B1g  38 Ag   38 B3u  33 B2u  33 B1g  18 B1u  14 B3g                
  7.521   7.536   7.546   7.613   7.673   7.675   7.686   7.733
 14 Au   18 B2g  39 Ag   34 B2u  39 B3u  34 B1g  35 B2u  40 Ag                 
  7.817   7.916  23.722  23.740  48.020  48.066  48.198  48.238
 40 B3u  35 B1g  41 B3u  41 Ag   42 Ag   42 B3u  36 B2u  36 B1g                
289.703 289.731 289.751 289.755 289.772 289.832 289.900 289.915
 19 B1u  15 B3g  15 Au   19 B2g  43 Ag   37 B2u  43 B3u  37 B1g                
289.944 290.015 290.077 290.1461020.8751020.9321021.0921021.142
 38 B2u  44 Ag   44 B3u  38 B1g  45 Ag   45 B3u  39 B2u  39 B1g                

 Beta MOs, Restricted
 -- Occupied --                  
-482.87 -482.87 -482.87 -482.87  -62.53  -62.53  -62.53  -62.53
  1 Ag    1 B3u   1 B2u   1 B1g   2 B1g   2 B2u   2 B3u   2 Ag                 
-56.345 -56.345 -56.345 -56.345 -56.344 -56.344 -56.344 -56.344
  3 B1g   3 B3u   3 B2u   3 Ag    1 B2g   1 Au    1 B3g   1 B1u                
-56.343 -56.343 -56.343 -56.343 -10.275 -10.275  -8.750  -8.750
  4 B1g   4 B3u   4 B2u   4 Ag    5 Ag    5 B3u   6 B3u   6 Ag                 
 -8.750  -8.750  -6.582  -6.582  -6.582  -6.582  -6.569  -6.569
  5 B1g   5 B2u   7 B3u   7 Ag    6 B1g   6 B2u   8 Ag    8 B3u                
 -6.568  -6.568  -6.568  -6.568  -6.568  -6.568  -2.700  -2.700
  7 B2u   7 B1g   2 B1u   2 B2g   2 B3g   2 Au    9 B3u   9 Ag                 
 -2.695  -2.695  -2.693  -2.693  -2.690  -2.690  -2.688  -2.688
  8 B1g   8 B2u  10 B3u  10 Ag    3 B2g   3 B1u   3 Au    3 B3g                
 -2.687  -2.687  -2.679  -2.679  -2.679  -2.679  -2.678  -2.678
  9 B1g   9 B2u  11 B3u  11 Ag    4 B2g   4 B1u   4 B3g   4 Au                 
 -2.677  -2.677  -1.172  -1.169  -0.837  -0.829  -0.645  -0.603
 10 B2u  10 B1g  12 Ag   12 B3u  11 B2u  11 B1g  13 Ag   13 B3u                
 -0.554  -0.550  -0.538  -0.493  -0.487  -0.472  -0.359  -0.304
  5 B1u  14 Ag    5 B2g  14 B3u  12 B2u  12 B1g  15 Ag    5 B3g                
 -0.300  -0.192  -0.188  -0.176
  5 Au   13 B2u   6 B1u  13 B1g                                                
 -- Virtual --                   
 -0.114  -0.094  -0.005   0.008   0.011   0.022   0.027   0.038
  6 B2g  15 B3u  16 Ag   17 Ag   16 B3u   7 B1u  14 B2u  14 B1g                
  0.041   0.044   0.058   0.068   0.071   0.082   0.092   0.102
 17 B3u  18 Ag    7 B2g   6 B3g  15 B2u  18 B3u   6 Au    8 B1u                
  0.106   0.111   0.119   0.129   0.133   0.141   0.148   0.167
 16 B2u  19 Ag   15 B1g  19 B3u  16 B1g  20 Ag   17 B2u   8 B2g                
  0.173   0.175   0.180   0.185   0.204   0.280   0.300   0.329
 20 B3u  21 Ag   18 B2u  17 B1g  21 B3u  18 B1g  22 Ag   23 Ag                 
  0.339   0.360   0.366   0.370   0.383   0.394   0.409   0.415
  9 B1u  22 B3u  19 B2u   9 B2g  10 B1u   7 B3g  23 B3u  10 B2g                
  0.417   0.461   0.466   0.505   0.508   0.515   0.515   0.515
  7 Au   19 B1g  20 B2u   8 B3g  24 Ag   20 B1g  21 B2u   8 Au                 
  0.517   0.573   0.584   0.591   0.594   0.634   0.648   0.676
 11 B1u  11 B2g  21 B1g  24 B3u  25 Ag   22 B2u  12 B1u  25 B3u                
  0.697   0.730   0.761   0.769   0.775   0.779   0.780   0.801
 26 Ag   22 B1g  26 B3u   9 B3g  27 Ag   27 B3u   9 Au   28 Ag                 
  0.819   0.833   0.951   1.061   1.083   1.141   1.158   1.197
 12 B2g  23 B2u  23 B1g  24 B2u  28 B3u  25 B2u  24 B1g  25 B1g                
  1.219   1.265   1.435   1.467   1.512   1.575   1.649   1.655
 29 Ag   29 B3u  30 Ag   13 B1u  10 B3g  10 Au   31 Ag   13 B2g                
  1.739   1.810   1.892   1.902   1.958   1.967   1.975   2.000
 30 B3u  26 B2u  31 B3u  14 B1u  14 B2g  11 B3g  32 Ag   11 Au                 
  2.042   2.061   2.071   2.078   2.079   2.164   2.204   2.339
 26 B1g  33 Ag   27 B2u  32 B3u  28 B2u  27 B1g  33 B3u  28 B1g                
  2.668   2.694   2.881   3.107   3.118   3.324   3.907   3.909
 15 B1u  15 B2g  34 Ag   29 B2u  29 B1g  34 B3u  16 B2g  16 B1u                
  3.988   3.989   4.033   4.053   4.069   4.075   4.085   4.123
 12 B3g  12 Au   17 B1u  35 Ag   30 B2u  30 B1g  35 B3u  36 Ag                 
  4.126   4.128   4.132   4.231   4.245   4.277   4.366   4.455
 13 B3g  13 Au   17 B2g  36 B3u  31 B2u  31 B1g  37 Ag   37 B3u                
  4.472   4.583   6.738   6.792   6.964   7.016   7.481   7.502
 32 B2u  32 B1g  38 Ag   38 B3u  33 B2u  33 B1g  18 B1u  14 B3g                
  7.521   7.536   7.546   7.613   7.673   7.675   7.686   7.733
 14 Au   18 B2g  39 Ag   34 B2u  39 B3u  34 B1g  35 B2u  40 Ag                 
  7.817   7.916  23.722  23.740  48.020  48.066  48.198  48.238
 40 B3u  35 B1g  41 B3u  41 Ag   42 Ag   42 B3u  36 B2u  36 B1g                
289.703 289.731 289.751 289.755 289.772 289.832 289.900 289.915
 19 B1u  15 B3g  15 Au   19 B2g  43 Ag   37 B2u  43 B3u  37 B1g                
289.944 290.015 290.077 290.1461020.8751020.9321021.0921021.142
 38 B2u  44 Ag   44 B3u  38 B1g  45 Ag   45 B3u  39 B2u  39 B1g                
 --------------------------------------------------------------

          Ground-State Mulliken Net Atomic Charges

     Atom                 Charge (a.u.)
  ----------------------------------------
      1 Br                    0.054538
      2 Br                    0.054538
      3 Br                    0.054538
      4 Br                    0.054538
      5 C                    -0.109076
      6 C                    -0.109076
  ----------------------------------------
  Sum of atomic charges =     0.000000

 -----------------------------------------------------------------
                    Cartesian Multipole Moments
 -----------------------------------------------------------------
    Charge (ESU x 10^10)
                 0.0000
    Dipole Moment (Debye)
         X      -0.0000      Y      -0.0000      Z      -0.0000
       Tot       0.0000
    Quadrupole Moments (Debye-Ang)
        XX     -74.2293     XY      -0.0000     YY     -92.3247
        XZ      -0.0000     YZ      -0.0000     ZZ     -82.4751
    Octopole Moments (Debye-Ang^2)
       XXX      -0.0000    XXY       0.0000    XYY      -0.0000
       YYY       0.0000    XXZ      -0.0000    XYZ      -0.0000
       YYZ       0.0000    XZZ      -0.0000    YZZ       0.0000
       ZZZ      -0.0000
    Hexadecapole Moments (Debye-Ang^3)
      XXXX   -1760.2720   XXXY      -0.0000   XXYY    -399.2248
      XYYY      -0.0000   YYYY    -618.2419   XXXZ       0.0000
      XXYZ      -0.0000   XYYZ      -0.0000   YYYZ      -0.0000
      XXZZ    -332.0557   XYZZ      -0.0000   YYZZ    -117.4282
      XZZZ       0.0000   YZZZ      -0.0000   ZZZZ     -99.5739
 -----------------------------------------------------------------
 Calculating analytic gradient of the SCF energy
 Gradient of SCF Energy
            1           2           3           4           5           6
    1  -0.3494986   0.3494986  -0.3494986   0.3494986   0.8168053  -0.8168053
    2  -0.8558978  -0.8558978   0.8558978   0.8558978   0.0000000  -0.0000000
    3   0.0000000   0.0000000  -0.0000000  -0.0000000  -0.0000000   0.0000000
 Max gradient component =       8.559E-01
 RMS gradient           =       5.139E-01
 Gradient time:  CPU 77.89 s  wall 12.63 s
 Geometry Optimization Parameters
   NAtoms,    NIC,     NZ,  NCons,   NDum,   NFix, NCnnct, MaxDiis
        6      37       0       0       0       0       0       0


** GEOMETRY OPTIMIZATION IN DELOCALIZED INTERNAL COORDINATES **
   Searching for a Minimum

   Optimization Cycle:   1

                       Coordinates (Angstroms)
     ATOM                X               Y               Z
      1  Br        2.0000000000    1.0000000000    0.0000000000
      2  Br       -2.0000000000    1.0000000000    0.0000000000
      3  Br        2.0000000000   -1.0000000000    0.0000000000
      4  Br       -2.0000000000   -1.0000000000    0.0000000000
      5  C         1.0000000000    0.0000000000    0.0000000000
      6  C        -1.0000000000    0.0000000000    0.0000000000
   Point Group: d2h   Number of degrees of freedom:     3


   Energy is -10371.390090003


 Attempting to Generate Delocalized Internal Coordinates

 ** Taking Steepest Descent Step **
 Calculated Step too Large.  Step scaled by  0.246236
 Step Taken.  Stepsize is  0.300000

                             Maximum     Tolerance    Cnvgd?
         Gradient           0.867688      0.000300      NO
         Displacement       0.213656      0.001200      NO
         Energy change     *********      0.000001      NO


 New Cartesian Coordinates Obtained by Inverse Iteration

 Displacement from previous Coordinates is:  0.206817
 ----------------------------------------------------------------
             Standard Nuclear Orientation (Angstroms)
    I     Atom           X                Y                Z
 ----------------------------------------------------------------
    1      Br      2.0406421656     1.0362379638     0.0000000000
    2      Br     -2.0406421656     1.0362379638     0.0000000000
    3      Br      2.0406421656    -1.0362379638     0.0000000000
    4      Br     -2.0406421656    -1.0362379638     0.0000000000
    5      C       0.9923246453     0.0000000000     0.0000000000
    6      C      -0.9923246453     0.0000000000     0.0000000000
 ----------------------------------------------------------------
 Molecular Point Group                 D2h   NOp =  8
 Largest Abelian Subgroup              D2h   NOp =  8
 Nuclear Repulsion Energy =  1676.3254269481 hartrees
 There are       76 alpha and       76 beta electrons
 Applying Cartesian multipole field
    Component          Value
    ---------          -----
     (2,0,0)        1.00000E-11
     (0,2,0)        2.00000E-11
     (0,0,2)       -3.00000E-11
 Nucleus-field energy     =     0.0000000320 hartrees
 Requested basis set is 6-311++G(d,p)
 There are 88 shells and 236 basis functions
 A cutoff of  1.0D-11 yielded   2922 shell pairs
 There are     22788 function pairs (     25545 Cartesian)
 Smallest overlap matrix eigenvalue = 3.15E-05
 Guess MOs from SCF MO coefficient file

 -----------------------------------------------------------------------
  General SCF calculation program by
  Eric Jon Sundstrom, Paul Horn, Yuezhi Mao, Dmitri Zuev, Alec White,
  David Stuck, Shaama M.S., Shane Yost, Joonho Lee, David Small,
  Daniel Levine, Susi Lehtola, Hugh Burton, Evgeny Epifanovsky
 -----------------------------------------------------------------------
 Exchange:     0.2000 Hartree-Fock + 0.0800 Slater + 0.7200 B88
 Correlation:  0.1900 VWN1RPA + 0.8100 LYP
 Using SG-1 standard quadrature grid
 using 8 threads for integral computing
 -------------------------------------------------------
 OpenMP Integral computing Module                
 Release: version 2.0, May 2017, Q-Chem Inc. Pleasanton 
 -------------------------------------------------------
 -------------------------------------------------------
 OpenMP BLAS3 based DFT computing Module                
 Release: version 1.0, May 2013, Q-Chem Inc. Pittsburgh 
 -------------------------------------------------------
 A restricted SCF calculation will be
 performed using DIIS
 SCF converges when DIIS error is below 1.0e-08
 ---------------------------------------
  Cycle       Energy         DIIS error
 ---------------------------------------
    1  -10371.6963249544      1.56e-03  
    2  -10371.6964675126      1.41e-03  
    3  -10371.7047055738      6.91e-04  
    4  -10371.7077951758      1.25e-04  
    5  -10371.7078879683      1.34e-05  
    6  -10371.7078888340      3.66e-06  
    7  -10371.7078888979      1.69e-06  
    8  -10371.7078889093      1.53e-07  
    9  -10371.7078889096      2.91e-08  
   10  -10371.7078889095      2.58e-09  Convergence criterion met
 ---------------------------------------
 SCF time:   CPU 204.84s  wall 27.00s 
 SCF   energy in the final basis set =   -10371.7078889095
 Total energy in the final basis set =   -10371.7078889095

 --------------------------------------------------------------
             Orbital Energies (a.u.) and Symmetries
 --------------------------------------------------------------

 Alpha MOs, Restricted
 -- Occupied --                  
-482.86 -482.86 -482.86 -482.86  -62.52  -62.52  -62.52  -62.52
  1 B2u   1 Ag    1 B3u   1 B1g   2 B1g   2 B2u   2 B3u   2 Ag                 
-56.342 -56.342 -56.342 -56.342 -56.340 -56.340 -56.340 -56.340
  3 B1g   3 B3u   3 Ag    3 B2u   1 B2g   1 Au    1 B3g   1 B1u                
-56.339 -56.339 -56.339 -56.339 -10.279 -10.279  -8.743  -8.743
  4 B3u   4 B1g   4 Ag    4 B2u   5 Ag    5 B3u   6 B3u   6 Ag                 
 -8.743  -8.743  -6.575  -6.575  -6.574  -6.574  -6.561  -6.561
  5 B1g   5 B2u   7 B3u   7 Ag    6 B1g   6 B2u   8 Ag    8 B3u                
 -6.561  -6.561  -6.561  -6.561  -6.561  -6.561  -2.691  -2.691
  7 B2u   7 B1g   2 B1u   2 B2g   2 B3g   2 Au    9 B3u   9 Ag                 
 -2.687  -2.687  -2.685  -2.685  -2.682  -2.682  -2.681  -2.681
  8 B1g   8 B2u  10 B3u  10 Ag    3 B2g   3 B1u   3 Au    3 B3g                
 -2.680  -2.680  -2.672  -2.672  -2.672  -2.672  -2.671  -2.671
  9 B1g   9 B2u  11 B3u  11 Ag    4 B1u   4 B2g   4 B3g   4 Au                 
 -2.671  -2.671  -1.127  -1.123  -0.825  -0.819  -0.638  -0.598
 10 B2u  10 B1g  12 Ag   12 B3u  11 B2u  11 B1g  13 Ag   13 B3u                
 -0.537  -0.525  -0.509  -0.481  -0.477  -0.465  -0.361  -0.304
 14 Ag    5 B1u   5 B2g  12 B2u  14 B3u  12 B1g  15 Ag    5 B3g                
 -0.301  -0.201  -0.191  -0.188
  5 Au   13 B2u   6 B1u  13 B1g                                                
 -- Virtual --                   
 -0.112  -0.090  -0.004   0.006   0.013   0.024   0.025   0.036
  6 B2g  15 B3u  16 Ag   17 Ag   16 B3u  14 B2u   7 B1u  14 B1g                
  0.039   0.046   0.058   0.068   0.068   0.080   0.092   0.104
 17 B3u  18 Ag    7 B2g  15 B2u   6 B3g  18 B3u   6 Au    8 B1u                
  0.104   0.107   0.117   0.125   0.132   0.135   0.143   0.169
 16 B2u  19 Ag   15 B1g  19 B3u  16 B1g  17 B2u  20 Ag    8 B2g                
  0.174   0.175   0.176   0.177   0.207   0.282   0.305   0.342
 17 B1g  21 Ag   18 B2u  20 B3u  21 B3u  18 B1g  22 Ag   23 Ag                 
  0.355   0.362   0.365   0.383   0.386   0.397   0.409   0.412
  9 B1u  22 B3u  19 B2u   9 B2g  10 B1u   7 B3g  23 B3u  10 B2g                
  0.419   0.445   0.459   0.495   0.501   0.504   0.512   0.516
  7 Au   19 B1g  20 B2u  24 Ag   20 B1g   8 B3g   8 Au   21 B2u                
  0.524   0.572   0.576   0.579   0.589   0.618   0.629   0.655
 11 B1u  11 B2g  21 B1g  24 B3u  25 Ag   22 B2u  12 B1u  25 B3u                
  0.684   0.719   0.750   0.751   0.760   0.774   0.780   0.797
 26 Ag   22 B1g   9 B3g  26 B3u   9 Au   27 Ag   27 B3u  28 Ag                 
  0.809   0.810   0.939   1.020   1.092   1.121   1.127   1.164
 23 B2u  12 B2g  23 B1g  24 B2u  28 B3u  25 B2u  24 B1g  25 B1g                
  1.170   1.214   1.424   1.451   1.491   1.554   1.654   1.671
 29 Ag   29 B3u  30 Ag   13 B1u  10 B3g  10 Au   13 B2g  31 Ag                 
  1.718   1.821   1.911   1.920   1.961   1.972   1.977   2.013
 30 B3u  26 B2u  14 B1u  31 B3u  14 B2g  32 Ag   11 B3g  11 Au                 
  2.036   2.041   2.078   2.084   2.100   2.165   2.182   2.296
 33 Ag   27 B2u  26 B1g  32 B3u  28 B2u  33 B3u  27 B1g  28 B1g                
  2.663   2.697   2.873   3.060   3.070   3.326   3.902   3.904
 15 B1u  15 B2g  34 Ag   29 B2u  29 B1g  34 B3u  16 B2g  16 B1u                
  3.998   3.999   4.037   4.046   4.066   4.071   4.074   4.113
 12 B3g  12 Au   17 B1u  35 Ag   30 B2u  35 B3u  30 B1g  36 Ag                 
  4.126   4.137   4.139   4.219   4.299   4.308   4.342   4.383
 17 B2g  13 B3g  13 Au   36 B3u  37 Ag   31 B2u  31 B1g  37 B3u                
  4.404   4.502   6.739   6.800   6.900   6.961   7.488   7.509
 32 B2u  32 B1g  38 Ag   38 B3u  33 B2u  33 B1g  18 B1u  14 B3g                
  7.530   7.535   7.550   7.576   7.630   7.650   7.660   7.751
 14 Au   18 B2g  39 Ag   34 B2u  34 B1g  35 B2u  39 B3u  40 Ag                 
  7.826   7.870  23.601  23.624  48.014  48.065  48.139  48.188
 40 B3u  35 B1g  41 B3u  41 Ag   42 Ag   42 B3u  36 B2u  36 B1g                
289.704 289.734 289.750 289.756 289.773 289.808 289.883 289.889
 19 B1u  15 B3g  19 B2g  15 Au   43 Ag   37 B2u  37 B1g  43 B3u                
289.898 290.006 290.058 290.0941020.8611020.9251021.0111021.071
 38 B2u  44 Ag   44 B3u  38 B1g  45 Ag   45 B3u  39 B2u  39 B1g                

 Beta MOs, Restricted
 -- Occupied --                  
-482.86 -482.86 -482.86 -482.86  -62.52  -62.52  -62.52  -62.52
  1 B2u   1 Ag    1 B3u   1 B1g   2 B1g   2 B2u   2 B3u   2 Ag                 
-56.342 -56.342 -56.342 -56.342 -56.340 -56.340 -56.340 -56.340
  3 B1g   3 B3u   3 Ag    3 B2u   1 B2g   1 Au    1 B3g   1 B1u                
-56.339 -56.339 -56.339 -56.339 -10.279 -10.279  -8.743  -8.743
  4 B3u   4 B1g   4 Ag    4 B2u   5 Ag    5 B3u   6 B3u   6 Ag                 
 -8.743  -8.743  -6.575  -6.575  -6.574  -6.574  -6.561  -6.561
  5 B1g   5 B2u   7 B3u   7 Ag    6 B1g   6 B2u   8 Ag    8 B3u                
 -6.561  -6.561  -6.561  -6.561  -6.561  -6.561  -2.691  -2.691
  7 B2u   7 B1g   2 B1u   2 B2g   2 B3g   2 Au    9 B3u   9 Ag                 
 -2.687  -2.687  -2.685  -2.685  -2.682  -2.682  -2.681  -2.681
  8 B1g   8 B2u  10 B3u  10 Ag    3 B2g   3 B1u   3 Au    3 B3g                
 -2.680  -2.680  -2.672  -2.672  -2.672  -2.672  -2.671  -2.671
  9 B1g   9 B2u  11 B3u  11 Ag    4 B1u   4 B2g   4 B3g   4 Au                 
 -2.671  -2.671  -1.127  -1.123  -0.825  -0.819  -0.638  -0.598
 10 B2u  10 B1g  12 Ag   12 B3u  11 B2u  11 B1g  13 Ag   13 B3u                
 -0.537  -0.525  -0.509  -0.481  -0.477  -0.465  -0.361  -0.304
 14 Ag    5 B1u   5 B2g  12 B2u  14 B3u  12 B1g  15 Ag    5 B3g                
 -0.301  -0.201  -0.191  -0.188
  5 Au   13 B2u   6 B1u  13 B1g                                                
 -- Virtual --                   
 -0.112  -0.090  -0.004   0.006   0.013   0.024   0.025   0.036
  6 B2g  15 B3u  16 Ag   17 Ag   16 B3u  14 B2u   7 B1u  14 B1g                
  0.039   0.046   0.058   0.068   0.068   0.080   0.092   0.104
 17 B3u  18 Ag    7 B2g  15 B2u   6 B3g  18 B3u   6 Au    8 B1u                
  0.104   0.107   0.117   0.125   0.132   0.135   0.143   0.169
 16 B2u  19 Ag   15 B1g  19 B3u  16 B1g  17 B2u  20 Ag    8 B2g                
  0.174   0.175   0.176   0.177   0.207   0.282   0.305   0.342
 17 B1g  21 Ag   18 B2u  20 B3u  21 B3u  18 B1g  22 Ag   23 Ag                 
  0.355   0.362   0.365   0.383   0.386   0.397   0.409   0.412
  9 B1u  22 B3u  19 B2u   9 B2g  10 B1u   7 B3g  23 B3u  10 B2g                
  0.419   0.445   0.459   0.495   0.501   0.504   0.512   0.516
  7 Au   19 B1g  20 B2u  24 Ag   20 B1g   8 B3g   8 Au   21 B2u                
  0.524   0.572   0.576   0.579   0.589   0.618   0.629   0.655
 11 B1u  11 B2g  21 B1g  24 B3u  25 Ag   22 B2u  12 B1u  25 B3u                
  0.684   0.719   0.750   0.751   0.760   0.774   0.780   0.797
 26 Ag   22 B1g   9 B3g  26 B3u   9 Au   27 Ag   27 B3u  28 Ag                 
  0.809   0.810   0.939   1.020   1.092   1.121   1.127   1.164
 23 B2u  12 B2g  23 B1g  24 B2u  28 B3u  25 B2u  24 B1g  25 B1g                
  1.170   1.214   1.424   1.451   1.491   1.554   1.654   1.671
 29 Ag   29 B3u  30 Ag   13 B1u  10 B3g  10 Au   13 B2g  31 Ag                 
  1.718   1.821   1.911   1.920   1.961   1.972   1.977   2.013
 30 B3u  26 B2u  14 B1u  31 B3u  14 B2g  32 Ag   11 B3g  11 Au                 
  2.036   2.041   2.078   2.084   2.100   2.165   2.182   2.296
 33 Ag   27 B2u  26 B1g  32 B3u  28 B2u  33 B3u  27 B1g  28 B1g                
  2.663   2.697   2.873   3.060   3.070   3.326   3.902   3.904
 15 B1u  15 B2g  34 Ag   29 B2u  29 B1g  34 B3u  16 B2g  16 B1u                
  3.998   3.999   4.037   4.046   4.066   4.071   4.074   4.113
 12 B3g  12 Au   17 B1u  35 Ag   30 B2u  35 B3u  30 B1g  36 Ag                 
  4.126   4.137   4.139   4.219   4.299   4.308   4.342   4.383
 17 B2g  13 B3g  13 Au   36 B3u  37 Ag   31 B2u  31 B1g  37 B3u                
  4.404   4.502   6.739   6.800   6.900   6.961   7.488   7.509
 32 B2u  32 B1g  38 Ag   38 B3u  33 B2u  33 B1g  18 B1u  14 B3g                
  7.530   7.535   7.550   7.576   7.630   7.650   7.660   7.751
 14 Au   18 B2g  39 Ag   34 B2u  34 B1g  35 B2u  39 B3u  40 Ag                 
  7.826   7.870  23.601  23.624  48.014  48.065  48.139  48.188
 40 B3u  35 B1g  41 B3u  41 Ag   42 Ag   42 B3u  36 B2u  36 B1g                
289.704 289.734 289.750 289.756 289.773 289.808 289.883 289.889
 19 B1u  15 B3g  19 B2g  15 Au   43 Ag   37 B2u  37 B1g  43 B3u                
289.898 290.006 290.058 290.0941020.8611020.9251021.0111021.071
 38 B2u  44 Ag   44 B3u  38 B1g  45 Ag   45 B3u  39 B2u  39 B1g                
 --------------------------------------------------------------

          Ground-State Mulliken Net Atomic Charges

     Atom                 Charge (a.u.)
  ----------------------------------------
      1 Br                    0.034674
      2 Br                    0.034674
      3 Br                    0.034674
      4 Br                    0.034674
      5 C                    -0.069348
      6 C                    -0.069348
  ----------------------------------------
  Sum of atomic charges =     0.000000

 -----------------------------------------------------------------
                    Cartesian Multipole Moments
 -----------------------------------------------------------------
    Charge (ESU x 10^10)
                 0.0000
    Dipole Moment (Debye)
         X       0.0000      Y      -0.0000      Z      -0.0000
       Tot       0.0000
    Quadrupole Moments (Debye-Ang)
        XX     -73.9087     XY       0.0000     YY     -91.4141
        XZ       0.0000     YZ       0.0000     ZZ     -82.9890
    Octopole Moments (Debye-Ang^2)
       XXX       0.0000    XXY      -0.0000    XYY       0.0000
       YYY       0.0000    XXZ      -0.0000    XYZ      -0.0000
       YYZ      -0.0000    XZZ       0.0000    YZZ       0.0000
       ZZZ      -0.0000
    Hexadecapole Moments (Debye-Ang^3)
      XXXX   -1818.9700   XXXY       0.0000   XXYY    -411.1425
      XYYY       0.0000   YYYY    -641.6699   XXXZ       0.0000
      XXYZ       0.0000   XYYZ       0.0000   YYYZ       0.0000
      XXZZ    -343.9350   XYZZ       0.0000   YYZZ    -121.6686
      XZZZ       0.0000   YZZZ       0.0000   ZZZZ     -99.9835
 -----------------------------------------------------------------
 Calculating analytic gradient of the SCF energy
 Gradient of SCF Energy
            1           2           3           4           5           6
    1  -0.2428503   0.2428503  -0.2428503   0.2428503   0.6108003  -0.6108003
    2  -0.6639672  -0.6639672   0.6639672   0.6639672  -0.0000000   0.0000000
    3   0.0000000  -0.0000000  -0.0000000  -0.0000000  -0.0000000   0.0000000
 Max gradient component =       6.640E-01
 RMS gradient           =       3.905E-01
 Gradient time:  CPU 75.48 s  wall 9.58 s
 Geometry Optimization Parameters
   NAtoms,    NIC,     NZ,  NCons,   NDum,   NFix, NCnnct, MaxDiis
        6      37       0       0       0       0       0       0


** GEOMETRY OPTIMIZATION IN DELOCALIZED INTERNAL COORDINATES **
   Searching for a Minimum

   Optimization Cycle:   2

                       Coordinates (Angstroms)
     ATOM                X               Y               Z
      1  Br        2.0406421656    1.0362379638    0.0000000000
      2  Br       -2.0406421656    1.0362379638    0.0000000000
      3  Br        2.0406421656   -1.0362379638    0.0000000000
      4  Br       -2.0406421656   -1.0362379638    0.0000000000
      5  C         0.9923246453    0.0000000000    0.0000000000
      6  C        -0.9923246453    0.0000000000    0.0000000000
   Point Group: d2h   Number of degrees of freedom:     3


   Energy is -10371.707888909

 Hessian Updated using BFGS Update

 ** Taking Steepest Descent Step **
 Calculated Step too Large.  Step scaled by  0.327352
 Step Taken.  Stepsize is  0.300000

                             Maximum     Tolerance    Cnvgd?
         Gradient           0.648232      0.000300      NO
         Displacement       0.212200      0.001200      NO
         Energy change     -0.317799      0.000001      NO


 New Cartesian Coordinates Obtained by Inverse Iteration

 Displacement from previous Coordinates is:  0.190882
 ----------------------------------------------------------------
             Standard Nuclear Orientation (Angstroms)
    I     Atom           X                Y                Z
 ----------------------------------------------------------------
    1      Br      2.0731074440     1.0741599795     0.0000000000
    2      Br     -2.0731074440     1.0741599795     0.0000000000
    3      Br      2.0731074440    -1.0741599795     0.0000000000
    4      Br     -2.0731074440    -1.0741599795     0.0000000000
    5      C       0.9814893176     0.0000000000     0.0000000000
    6      C      -0.9814893176     0.0000000000     0.0000000000
 ----------------------------------------------------------------
 Molecular Point Group                 D2h   NOp =  8
 Largest Abelian Subgroup              D2h   NOp =  8
 Nuclear Repulsion Energy =  1631.0464094321 hartrees
 There are       76 alpha and       76 beta electrons
 Applying Cartesian multipole field
    Component          Value
    ---------          -----
     (2,0,0)        1.00000E-11
     (0,2,0)        2.00000E-11
     (0,0,2)       -3.00000E-11
 Nucleus-field energy     =     0.0000000334 hartrees
 Requested basis set is 6-311++G(d,p)
 There are 88 shells and 236 basis functions
 A cutoff of  1.0D-11 yielded   2890 shell pairs
 There are     22596 function pairs (     25325 Cartesian)
 Smallest overlap matrix eigenvalue = 3.77E-05
 Guess MOs from SCF MO coefficient file

 -----------------------------------------------------------------------
  General SCF calculation program by
  Eric Jon Sundstrom, Paul Horn, Yuezhi Mao, Dmitri Zuev, Alec White,
  David Stuck, Shaama M.S., Shane Yost, Joonho Lee, David Small,
  Daniel Levine, Susi Lehtola, Hugh Burton, Evgeny Epifanovsky
 -----------------------------------------------------------------------
 Exchange:     0.2000 Hartree-Fock + 0.0800 Slater + 0.7200 B88
 Correlation:  0.1900 VWN1RPA + 0.8100 LYP
 Using SG-1 standard quadrature grid
 using 8 threads for integral computing
 -------------------------------------------------------
 OpenMP Integral computing Module                
 Release: version 2.0, May 2017, Q-Chem Inc. Pleasanton 
 -------------------------------------------------------
 -------------------------------------------------------
 OpenMP BLAS3 based DFT computing Module                
 Release: version 1.0, May 2013, Q-Chem Inc. Pittsburgh 
 -------------------------------------------------------
 A restricted SCF calculation will be
 performed using DIIS
 SCF converges when DIIS error is below 1.0e-08
 ---------------------------------------
  Cycle       Energy         DIIS error
 ---------------------------------------
    1  -10371.9393077730      1.33e-03  
    2  -10371.9403431531      1.18e-03  
    3  -10371.9458869678      6.31e-04  
    4  -10371.9484999596      1.10e-04  
    5  -10371.9485775326      1.21e-05  
    6  -10371.9485784452      4.69e-06  
    7  -10371.9485785436      1.18e-06  
    8  -10371.9485785479      2.31e-07  
    9  -10371.9485785455      5.56e-07  
   10  -10371.9485785482      3.12e-08  
   11  -10371.9485785482      2.14e-09  Convergence criterion met
 ---------------------------------------
 SCF time:   CPU 219.00s  wall 28.00s 
 SCF   energy in the final basis set =   -10371.9485785482
 Total energy in the final basis set =   -10371.9485785482

 --------------------------------------------------------------
             Orbital Energies (a.u.) and Symmetries
 --------------------------------------------------------------

 Alpha MOs, Restricted
 -- Occupied --                  
-482.86 -482.86 -482.86 -482.86  -62.52  -62.52  -62.52  -62.52
  1 B2u   1 Ag    1 B1g   1 B3u   2 B1g   2 B3u   2 B2u   2 Ag                 
-56.339 -56.339 -56.339 -56.339 -56.337 -56.337 -56.337 -56.337
  3 B1g   3 B3u   3 Ag    3 B2u   1 B2g   1 B3g   1 Au    1 B1u                
-56.336 -56.336 -56.336 -56.336 -10.285 -10.285  -8.737  -8.737
  4 B3u   4 B1g   4 Ag    4 B2u   5 Ag    5 B3u   6 B3u   6 Ag                 
 -8.737  -8.737  -6.569  -6.569  -6.569  -6.569  -6.556  -6.556
  5 B1g   5 B2u   7 B3u   7 Ag    6 B1g   6 B2u   8 Ag    8 B3u                
 -6.556  -6.556  -6.556  -6.556  -6.556  -6.556  -2.683  -2.683
  2 B2g   2 B1u   2 B3g   2 Au    7 B2u   7 B1g   9 B3u   9 Ag                 
 -2.681  -2.681  -2.678  -2.678  -2.676  -2.676  -2.675  -2.675
  8 B1g   8 B2u  10 B3u  10 Ag    3 B2g   3 B1u   3 Au    3 B3g                
 -2.675  -2.675  -2.666  -2.666  -2.666  -2.666  -2.666  -2.666
  9 B1g   9 B2u  11 B3u  11 Ag    4 B1u   4 B2g   4 B3g   4 Au                 
 -2.665  -2.665  -1.086  -1.081  -0.816  -0.811  -0.634  -0.593
 10 B2u  10 B1g  12 Ag   12 B3u  11 B2u  11 B1g  13 Ag   13 B3u                
 -0.526  -0.501  -0.483  -0.475  -0.461  -0.458  -0.362  -0.305
 14 Ag    5 B1u   5 B2g  12 B2u  14 B3u  12 B1g  15 Ag    5 B3g                
 -0.302  -0.211  -0.200  -0.195
  5 Au   13 B2u  13 B1g   6 B1u                                                
 -- Virtual --                   
 -0.111  -0.086  -0.003   0.005   0.015   0.021   0.028   0.035
  6 B2g  15 B3u  16 Ag   17 Ag   16 B3u  14 B2u   7 B1u  14 B1g                
  0.036   0.047   0.058   0.064   0.069   0.079   0.092   0.101
 17 B3u  18 Ag    7 B2g  15 B2u   6 B3g  18 B3u   6 Au   16 B2u                
  0.102   0.106   0.115   0.122   0.124   0.130   0.144   0.162
 19 Ag    8 B1u  15 B1g  19 B3u  17 B2u  16 B1g  20 Ag   17 B1g                
  0.171   0.173   0.175   0.181   0.210   0.283   0.311   0.353
  8 B2g  18 B2u  21 Ag   20 B3u  21 B3u  18 B1g  22 Ag   23 Ag                 
  0.364   0.366   0.369   0.390   0.397   0.399   0.411   0.412
 19 B2u  22 B3u   9 B1u  10 B1u   9 B2g   7 B3g  10 B2g  23 B3u                
  0.421   0.428   0.454   0.481   0.491   0.504   0.510   0.517
  7 Au   19 B1g  20 B2u  24 Ag   20 B1g   8 B3g   8 Au   21 B2u                
  0.529   0.564   0.569   0.569   0.580   0.606   0.613   0.637
 11 B1u  24 B3u  11 B2g  21 B1g  25 Ag   22 B2u  12 B1u  25 B3u                
  0.670   0.712   0.730   0.739   0.741   0.778   0.785   0.788
 26 Ag   22 B1g   9 B3g   9 Au   26 B3u  27 Ag   27 B3u  23 B2u                
  0.798   0.806   0.920   0.981   1.100   1.102   1.106   1.123
 28 Ag   12 B2g  23 B1g  24 B2u  28 B3u  25 B2u  24 B1g  29 Ag                 
  1.135   1.169   1.413   1.428   1.468   1.533   1.649   1.679
 25 B1g  29 B3u  30 Ag   13 B1u  10 B3g  10 Au   13 B2g  31 Ag                 
  1.696   1.829   1.920   1.947   1.967   1.971   1.985   2.018
 30 B3u  26 B2u  14 B1u  31 B3u  14 B2g  32 Ag   11 B3g  27 B2u                
  2.022   2.022   2.097   2.104   2.123   2.124   2.201   2.270
 11 Au   33 Ag   32 B3u  26 B1g  33 B3u  28 B2u  27 B1g  28 B1g                
  2.658   2.701   2.856   3.020   3.030   3.335   3.900   3.902
 15 B1u  15 B2g  34 Ag   29 B2u  29 B1g  34 B3u  16 B2g  16 B1u                
  4.005   4.006   4.039   4.042   4.052   4.062   4.068   4.098
 12 B3g  12 Au   35 Ag   17 B1u  35 B3u  30 B2u  30 B1g  36 Ag                 
  4.122   4.140   4.142   4.207   4.257   4.310   4.331   4.399
 17 B2g  13 B3g  13 Au   36 B3u  37 Ag   31 B2u  37 B3u  31 B1g                
  4.404   4.444   6.731   6.801   6.838   6.911   7.492   7.517
 32 B2u  32 B1g  38 Ag   38 B3u  33 B2u  33 B1g  18 B1u  14 B3g                
  7.533   7.539   7.552   7.555   7.607   7.628   7.650   7.751
 18 B2g  14 Au   39 Ag   34 B2u  34 B1g  35 B2u  39 B3u  40 Ag                 
  7.814   7.836  23.511  23.539  48.004  48.061  48.085  48.144
 40 B3u  35 B1g  41 B3u  41 Ag   42 Ag   42 B3u  36 B2u  36 B1g                
289.705 289.738 289.745 289.760 289.771 289.798 289.869 289.870
 19 B1u  15 B3g  19 B2g  15 Au   43 Ag   37 B2u  37 B1g  38 B2u                
289.879 289.980 290.023 290.0561020.8421020.9131020.9371021.011
 43 B3u  44 Ag   44 B3u  38 B1g  45 Ag   45 B3u  39 B2u  39 B1g                

 Beta MOs, Restricted
 -- Occupied --                  
-482.86 -482.86 -482.86 -482.86  -62.52  -62.52  -62.52  -62.52
  1 B2u   1 Ag    1 B1g   1 B3u   2 B1g   2 B3u   2 B2u   2 Ag                 
-56.339 -56.339 -56.339 -56.339 -56.337 -56.337 -56.337 -56.337
  3 B1g   3 B3u   3 Ag    3 B2u   1 B2g   1 B3g   1 Au    1 B1u                
-56.336 -56.336 -56.336 -56.336 -10.285 -10.285  -8.737  -8.737
  4 B3u   4 B1g   4 Ag    4 B2u   5 Ag    5 B3u   6 B3u   6 Ag                 
 -8.737  -8.737  -6.569  -6.569  -6.569  -6.569  -6.556  -6.556
  5 B1g   5 B2u   7 B3u   7 Ag    6 B1g   6 B2u   8 Ag    8 B3u                
 -6.556  -6.556  -6.556  -6.556  -6.556  -6.556  -2.683  -2.683
  2 B2g   2 B1u   2 B3g   2 Au    7 B2u   7 B1g   9 B3u   9 Ag                 
 -2.681  -2.681  -2.678  -2.678  -2.676  -2.676  -2.675  -2.675
  8 B1g   8 B2u  10 B3u  10 Ag    3 B2g   3 B1u   3 Au    3 B3g                
 -2.675  -2.675  -2.666  -2.666  -2.666  -2.666  -2.666  -2.666
  9 B1g   9 B2u  11 B3u  11 Ag    4 B1u   4 B2g   4 B3g   4 Au                 
 -2.665  -2.665  -1.086  -1.081  -0.816  -0.811  -0.634  -0.593
 10 B2u  10 B1g  12 Ag   12 B3u  11 B2u  11 B1g  13 Ag   13 B3u                
 -0.526  -0.501  -0.483  -0.475  -0.461  -0.458  -0.362  -0.305
 14 Ag    5 B1u   5 B2g  12 B2u  14 B3u  12 B1g  15 Ag    5 B3g                
 -0.302  -0.211  -0.200  -0.195
  5 Au   13 B2u  13 B1g   6 B1u                                                
 -- Virtual --                   
 -0.111  -0.086  -0.003   0.005   0.015   0.021   0.028   0.035
  6 B2g  15 B3u  16 Ag   17 Ag   16 B3u  14 B2u   7 B1u  14 B1g                
  0.036   0.047   0.058   0.064   0.069   0.079   0.092   0.101
 17 B3u  18 Ag    7 B2g  15 B2u   6 B3g  18 B3u   6 Au   16 B2u                
  0.102   0.106   0.115   0.122   0.124   0.130   0.144   0.162
 19 Ag    8 B1u  15 B1g  19 B3u  17 B2u  16 B1g  20 Ag   17 B1g                
  0.171   0.173   0.175   0.181   0.210   0.283   0.311   0.353
  8 B2g  18 B2u  21 Ag   20 B3u  21 B3u  18 B1g  22 Ag   23 Ag                 
  0.364   0.366   0.369   0.390   0.397   0.399   0.411   0.412
 19 B2u  22 B3u   9 B1u  10 B1u   9 B2g   7 B3g  10 B2g  23 B3u                
  0.421   0.428   0.454   0.481   0.491   0.504   0.510   0.517
  7 Au   19 B1g  20 B2u  24 Ag   20 B1g   8 B3g   8 Au   21 B2u                
  0.529   0.564   0.569   0.569   0.580   0.606   0.613   0.637
 11 B1u  24 B3u  11 B2g  21 B1g  25 Ag   22 B2u  12 B1u  25 B3u                
  0.670   0.712   0.730   0.739   0.741   0.778   0.785   0.788
 26 Ag   22 B1g   9 B3g   9 Au   26 B3u  27 Ag   27 B3u  23 B2u                
  0.798   0.806   0.920   0.981   1.100   1.102   1.106   1.123
 28 Ag   12 B2g  23 B1g  24 B2u  28 B3u  25 B2u  24 B1g  29 Ag                 
  1.135   1.169   1.413   1.428   1.468   1.533   1.649   1.679
 25 B1g  29 B3u  30 Ag   13 B1u  10 B3g  10 Au   13 B2g  31 Ag                 
  1.696   1.829   1.920   1.947   1.967   1.971   1.985   2.018
 30 B3u  26 B2u  14 B1u  31 B3u  14 B2g  32 Ag   11 B3g  27 B2u                
  2.022   2.022   2.097   2.104   2.123   2.124   2.201   2.270
 11 Au   33 Ag   32 B3u  26 B1g  33 B3u  28 B2u  27 B1g  28 B1g                
  2.658   2.701   2.856   3.020   3.030   3.335   3.900   3.902
 15 B1u  15 B2g  34 Ag   29 B2u  29 B1g  34 B3u  16 B2g  16 B1u                
  4.005   4.006   4.039   4.042   4.052   4.062   4.068   4.098
 12 B3g  12 Au   35 Ag   17 B1u  35 B3u  30 B2u  30 B1g  36 Ag                 
  4.122   4.140   4.142   4.207   4.257   4.310   4.331   4.399
 17 B2g  13 B3g  13 Au   36 B3u  37 Ag   31 B2u  37 B3u  31 B1g                
  4.404   4.444   6.731   6.801   6.838   6.911   7.492   7.517
 32 B2u  32 B1g  38 Ag   38 B3u  33 B2u  33 B1g  18 B1u  14 B3g                
  7.533   7.539   7.552   7.555   7.607   7.628   7.650   7.751
 18 B2g  14 Au   39 Ag   34 B2u  34 B1g  35 B2u  39 B3u  40 Ag                 
  7.814   7.836  23.511  23.539  48.004  48.061  48.085  48.144
 40 B3u  35 B1g  41 B3u  41 Ag   42 Ag   42 B3u  36 B2u  36 B1g                
289.705 289.738 289.745 289.760 289.771 289.798 289.869 289.870
 19 B1u  15 B3g  19 B2g  15 Au   43 Ag   37 B2u  37 B1g  38 B2u                
289.879 289.980 290.023 290.0561020.8421020.9131020.9371021.011
 43 B3u  44 Ag   44 B3u  38 B1g  45 Ag   45 B3u  39 B2u  39 B1g                
 --------------------------------------------------------------

          Ground-State Mulliken Net Atomic Charges

     Atom                 Charge (a.u.)
  ----------------------------------------
      1 Br                    0.018156
      2 Br                    0.018156
      3 Br                    0.018156
      4 Br                    0.018156
      5 C                    -0.036311
      6 C                    -0.036311
  ----------------------------------------
  Sum of atomic charges =     0.000000

 -----------------------------------------------------------------
                    Cartesian Multipole Moments
 -----------------------------------------------------------------
    Charge (ESU x 10^10)
                 0.0000
    Dipole Moment (Debye)
         X       0.0000      Y      -0.0000      Z       0.0000
       Tot       0.0000
    Quadrupole Moments (Debye-Ang)
        XX     -73.7754     XY       0.0000     YY     -90.4502
        XZ      -0.0000     YZ      -0.0000     ZZ     -83.4909
    Octopole Moments (Debye-Ang^2)
       XXX       0.0000    XXY      -0.0000    XYY       0.0000
       YYY      -0.0000    XXZ      -0.0000    XYZ       0.0000
       YYZ       0.0000    XZZ      -0.0000    YZZ      -0.0000
       ZZZ       0.0000
    Hexadecapole Moments (Debye-Ang^3)
      XXXX   -1867.7170   XXXY       0.0000   XXYY    -420.4940
      XYYY      -0.0000   YYYY    -667.3040   XXXZ       0.0000
      XXYZ      -0.0000   XYYZ      -0.0000   YYYZ      -0.0000
      XXZZ    -353.8726   XYZZ      -0.0000   YYZZ    -126.4914
      XZZZ       0.0000   YZZZ      -0.0000   ZZZZ    -100.5273
 -----------------------------------------------------------------
 Calculating analytic gradient of the SCF energy
 Gradient of SCF Energy
            1           2           3           4           5           6
    1  -0.1697152   0.1697152  -0.1697152   0.1697152   0.4709272  -0.4709272
    2  -0.5193022  -0.5193022   0.5193022   0.5193022  -0.0000000   0.0000000
    3   0.0000000  -0.0000000  -0.0000000  -0.0000000  -0.0000000   0.0000000
 Max gradient component =       5.193E-01
 RMS gradient           =       3.016E-01
 Gradient time:  CPU 73.55 s  wall 9.39 s
 Geometry Optimization Parameters
   NAtoms,    NIC,     NZ,  NCons,   NDum,   NFix, NCnnct, MaxDiis
        6      37       0       0       0       0       0       0


** GEOMETRY OPTIMIZATION IN DELOCALIZED INTERNAL COORDINATES **
   Searching for a Minimum

   Optimization Cycle:   3

                       Coordinates (Angstroms)
     ATOM                X               Y               Z
      1  Br        2.0731074440    1.0741599795    0.0000000000
      2  Br       -2.0731074440    1.0741599795    0.0000000000
      3  Br        2.0731074440   -1.0741599795    0.0000000000
      4  Br       -2.0731074440   -1.0741599795    0.0000000000
      5  C         0.9814893176    0.0000000000    0.0000000000
      6  C        -0.9814893176    0.0000000000    0.0000000000
   Point Group: d2h   Number of degrees of freedom:     3


   Energy is -10371.948578548

 Hessian Updated using BFGS Update

 ** Taking Steepest Descent Step **
 Calculated Step too Large.  Step scaled by  0.427642
 Step Taken.  Stepsize is  0.300000

                             Maximum     Tolerance    Cnvgd?
         Gradient           0.495117      0.000300      NO
         Displacement       0.211732      0.001200      NO
         Energy change     -0.240690      0.000001      NO


 New Cartesian Coordinates Obtained by Inverse Iteration

 Displacement from previous Coordinates is:  0.176761
 ----------------------------------------------------------------
             Standard Nuclear Orientation (Angstroms)
    I     Atom           X                Y                Z
 ----------------------------------------------------------------
    1      Br      2.0960634838     1.1135258588     0.0000000000
    2      Br     -2.0960634838     1.1135258588     0.0000000000
    3      Br      2.0960634838    -1.1135258588     0.0000000000
    4      Br     -2.0960634838    -1.1135258588     0.0000000000
    5      C       0.9666105605     0.0000000000     0.0000000000
    6      C      -0.9666105605     0.0000000000     0.0000000000
 ----------------------------------------------------------------
 Molecular Point Group                 D2h   NOp =  8
 Largest Abelian Subgroup              D2h   NOp =  8
 Nuclear Repulsion Energy =  1591.0524100057 hartrees
 There are       76 alpha and       76 beta electrons
 Applying Cartesian multipole field
    Component          Value
    ---------          -----
     (2,0,0)        1.00000E-11
     (0,2,0)        2.00000E-11
     (0,0,2)       -3.00000E-11
 Nucleus-field energy     =     0.0000000348 hartrees
 Requested basis set is 6-311++G(d,p)
 There are 88 shells and 236 basis functions
 A cutoff of  1.0D-11 yielded   2866 shell pairs
 There are     22444 function pairs (     25129 Cartesian)
 Smallest overlap matrix eigenvalue = 4.40E-05
 Guess MOs from SCF MO coefficient file

 -----------------------------------------------------------------------
  General SCF calculation program by
  Eric Jon Sundstrom, Paul Horn, Yuezhi Mao, Dmitri Zuev, Alec White,
  David Stuck, Shaama M.S., Shane Yost, Joonho Lee, David Small,
  Daniel Levine, Susi Lehtola, Hugh Burton, Evgeny Epifanovsky
 -----------------------------------------------------------------------
 Exchange:     0.2000 Hartree-Fock + 0.0800 Slater + 0.7200 B88
 Correlation:  0.1900 VWN1RPA + 0.8100 LYP
 Using SG-1 standard quadrature grid
 using 8 threads for integral computing
 -------------------------------------------------------
 OpenMP Integral computing Module                
 Release: version 2.0, May 2017, Q-Chem Inc. Pleasanton 
 -------------------------------------------------------
 -------------------------------------------------------
 OpenMP BLAS3 based DFT computing Module                
 Release: version 1.0, May 2013, Q-Chem Inc. Pittsburgh 
 -------------------------------------------------------
 A restricted SCF calculation will be
 performed using DIIS
 SCF converges when DIIS error is below 1.0e-08
 ---------------------------------------
  Cycle       Energy         DIIS error
 ---------------------------------------
    1  -10372.1264194117      1.14e-03  
    2  -10372.1281233435      9.75e-04  
    3  -10372.1315494575      5.88e-04  
    4  -10372.1338559913      9.92e-05  
    5  -10372.1339217151      1.14e-05  
    6  -10372.1339226237      4.98e-06  
    7  -10372.1339227208      8.39e-07  
    8  -10372.1339227230      9.76e-08  
    9  -10372.1339227232      2.65e-08  
   10  -10372.1339227231      5.99e-09  Convergence criterion met
 ---------------------------------------
 SCF time:   CPU 194.02s  wall 26.00s 
 SCF   energy in the final basis set =   -10372.1339227231
 Total energy in the final basis set =   -10372.1339227231

 --------------------------------------------------------------
             Orbital Energies (a.u.) and Symmetries
 --------------------------------------------------------------
 Warning : Irrep of orbital(  13) could not be determined
 Warning : Irrep of orbital(  16) could not be determined

 Alpha MOs, Restricted
 -- Occupied --                  
-482.86 -482.86 -482.86 -482.86  -62.52  -62.52  -62.52  -62.52
  1 B2u   1 Ag    1 B1g   1 B3u   2 B1g   2 B3u   2 B2u   2 Ag                 
-56.337 -56.337 -56.337 -56.337 -56.335 -56.335 -56.335 -56.335
  3 B1g   3 B3u   3 Ag    3 B2u   0 xxx   1 B3g   1 Au    0 xxx                
-56.334 -56.334 -56.334 -56.334 -10.293 -10.293  -8.733  -8.733
  4 B3u   4 B1g   4 Ag    4 B2u   5 Ag    5 B3u   6 B3u   6 Ag                 
 -8.733  -8.733  -6.565  -6.565  -6.565  -6.565  -6.552  -6.552
  5 B1g   5 B2u   7 B3u   7 Ag    6 B1g   6 B2u   1 B2g   1 B1u                
 -6.552  -6.552  -6.551  -6.551  -6.551  -6.551  -2.678  -2.678
  2 B3g   2 Au    8 Ag    8 B3u   7 B2u   7 B1g   9 B3u   9 Ag                 
 -2.677  -2.677  -2.673  -2.673  -2.672  -2.672  -2.672  -2.672
  8 B1g   8 B2u  10 B3u  10 Ag    2 B2g   2 B1u   3 Au    3 B3g                
 -2.671  -2.671  -2.662  -2.662  -2.662  -2.662  -2.662  -2.662
  9 B1g   9 B2u  11 B3u  11 Ag    3 B1u   3 B2g   4 B3g   4 Au                 
 -2.661  -2.661  -1.048  -1.042  -0.810  -0.805  -0.633  -0.589
 10 B2u  10 B1g  12 Ag   12 B3u  11 B2u  11 B1g  13 Ag   13 B3u                
 -0.517  -0.480  -0.470  -0.461  -0.451  -0.446  -0.362  -0.306
 14 Ag    4 B1u  12 B2u   4 B2g  12 B1g  14 B3u  15 Ag    5 B3g                
 -0.303  -0.221  -0.211  -0.199
  5 Au   13 B2u  13 B1g   5 B1u                                                
 -- Virtual --                   
 -0.110  -0.083  -0.004   0.004   0.016   0.018   0.031   0.033
  5 B2g  15 B3u  16 Ag   17 Ag   14 B2u  16 B3u   6 B1u  14 B1g                
  0.034   0.048   0.059   0.060   0.069   0.079   0.092   0.095
 17 B3u  18 Ag    6 B2g  15 B2u   6 B3g  18 B3u   6 Au   16 B2u                
  0.096   0.108   0.112   0.117   0.120   0.129   0.145   0.150
 19 Ag    7 B1u  15 B1g  17 B2u  19 B3u  16 B1g  20 Ag   17 B1g                
  0.172   0.173   0.175   0.185   0.213   0.283   0.318   0.362
  7 B2g  18 B2u  21 Ag   20 B3u  21 B3u  18 B1g  22 Ag   19 B2u                
  0.363   0.371   0.378   0.399   0.402   0.406   0.414   0.415
 23 Ag   22 B3u   8 B1u   9 B1u   7 B3g   8 B2g  19 B1g   9 B2g                
  0.416   0.423   0.450   0.467   0.483   0.503   0.509   0.517
 23 B3u   7 Au   20 B2u  24 Ag   20 B1g   8 B3g   8 Au   21 B2u                
  0.534   0.545   0.563   0.564   0.565   0.596   0.601   0.621
 10 B1u  24 B3u  21 B1g  10 B2g  25 Ag   22 B2u  11 B1u  25 B3u                
  0.660   0.708   0.711   0.719   0.733   0.770   0.785   0.790
 26 Ag   22 B1g   9 B3g   9 Au   26 B3u  23 B2u  27 Ag   27 B3u                
  0.800   0.805   0.896   0.945   1.079   1.083   1.091   1.101
 28 Ag   11 B2g  23 B1g  24 B2u  29 Ag   25 B2u  24 B1g  28 B3u                
  1.110   1.132   1.399   1.404   1.445   1.515   1.644   1.677
 25 B1g  29 B3u  12 B1u  30 Ag   10 B3g  10 Au   12 B2g  31 Ag                 
  1.678   1.825   1.929   1.958   1.971   1.976   1.990   2.008
 30 B3u  26 B2u  13 B1u  32 Ag   31 B3u  13 B2g  11 B3g  27 B2u                
  2.027   2.027   2.078   2.115   2.118   2.147   2.207   2.274
 11 Au   33 Ag   32 B3u  26 B1g  33 B3u  28 B2u  27 B1g  28 B1g                
  2.651   2.705   2.833   2.984   2.998   3.352   3.901   3.902
 14 B1u  14 B2g  34 Ag   29 B2u  29 B1g  34 B3u  15 B2g  15 B1u                
  4.008   4.009   4.025   4.029   4.047   4.057   4.060   4.083
 12 B3g  12 Au   35 Ag   35 B3u  16 B1u  30 B2u  30 B1g  36 Ag                 
  4.118   4.136   4.138   4.196   4.241   4.277   4.304   4.403
 16 B2g  13 B3g  13 Au   36 B3u  37 Ag   31 B2u  37 B3u  31 B1g                
  4.437   4.443   6.719   6.784   6.796   6.870   7.494   7.525
 32 B2u  32 B1g  38 Ag   33 B2u  38 B3u  33 B1g  17 B1u  14 B3g                
  7.532   7.547   7.552   7.558   7.608   7.613   7.644   7.729
 17 B2g  14 Au   39 Ag   34 B2u  34 B1g  35 B2u  39 B3u  40 Ag                 
  7.782   7.812  23.445  23.476  47.990  48.039  48.052  48.109
 40 B3u  35 B1g  41 B3u  41 Ag   42 Ag   36 B2u  42 B3u  36 B1g                
289.705 289.741 289.742 289.764 289.767 289.800 289.858 289.871
 18 B1u  18 B2g  15 B3g  15 Au   43 Ag   37 B2u  38 B2u  37 B1g                
289.872 289.941 289.975 290.0331020.8191020.8751020.8971020.964
 43 B3u  44 Ag   44 B3u  38 B1g  45 Ag   39 B2u  45 B3u  39 B1g                

 Beta MOs, Restricted
 -- Occupied --                  
-482.86 -482.86 -482.86 -482.86  -62.52  -62.52  -62.52  -62.52
  1 B2u   1 Ag    1 B1g   1 B3u   2 B1g   2 B3u   2 B2u   2 Ag                 
-56.337 -56.337 -56.337 -56.337 -56.335 -56.335 -56.335 -56.335
  3 B1g   3 B3u   3 Ag    3 B2u   0 xxx   1 B3g   1 Au    0 xxx                
-56.334 -56.334 -56.334 -56.334 -10.293 -10.293  -8.733  -8.733
  4 B3u   4 B1g   4 Ag    4 B2u   5 Ag    5 B3u   6 B3u   6 Ag                 
 -8.733  -8.733  -6.565  -6.565  -6.565  -6.565  -6.552  -6.552
  5 B1g   5 B2u   7 B3u   7 Ag    6 B1g   6 B2u   1 B2g   1 B1u                
 -6.552  -6.552  -6.551  -6.551  -6.551  -6.551  -2.678  -2.678
  2 B3g   2 Au    8 Ag    8 B3u   7 B2u   7 B1g   9 B3u   9 Ag                 
 -2.677  -2.677  -2.673  -2.673  -2.672  -2.672  -2.672  -2.672
  8 B1g   8 B2u  10 B3u  10 Ag    2 B2g   2 B1u   3 Au    3 B3g                
 -2.671  -2.671  -2.662  -2.662  -2.662  -2.662  -2.662  -2.662
  9 B1g   9 B2u  11 B3u  11 Ag    3 B1u   3 B2g   4 B3g   4 Au                 
 -2.661  -2.661  -1.048  -1.042  -0.810  -0.805  -0.633  -0.589
 10 B2u  10 B1g  12 Ag   12 B3u  11 B2u  11 B1g  13 Ag   13 B3u                
 -0.517  -0.480  -0.470  -0.461  -0.451  -0.446  -0.362  -0.306
 14 Ag    4 B1u  12 B2u   4 B2g  12 B1g  14 B3u  15 Ag    5 B3g                
 -0.303  -0.221  -0.211  -0.199
  5 Au   13 B2u  13 B1g   5 B1u                                                
 -- Virtual --                   
 -0.110  -0.083  -0.004   0.004   0.016   0.018   0.031   0.033
  5 B2g  15 B3u  16 Ag   17 Ag   14 B2u  16 B3u   6 B1u  14 B1g                
  0.034   0.048   0.059   0.060   0.069   0.079   0.092   0.095
 17 B3u  18 Ag    6 B2g  15 B2u   6 B3g  18 B3u   6 Au   16 B2u                
  0.096   0.108   0.112   0.117   0.120   0.129   0.145   0.150
 19 Ag    7 B1u  15 B1g  17 B2u  19 B3u  16 B1g  20 Ag   17 B1g                
  0.172   0.173   0.175   0.185   0.213   0.283   0.318   0.362
  7 B2g  18 B2u  21 Ag   20 B3u  21 B3u  18 B1g  22 Ag   19 B2u                
  0.363   0.371   0.378   0.399   0.402   0.406   0.414   0.415
 23 Ag   22 B3u   8 B1u   9 B1u   7 B3g   8 B2g  19 B1g   9 B2g                
  0.416   0.423   0.450   0.467   0.483   0.503   0.509   0.517
 23 B3u   7 Au   20 B2u  24 Ag   20 B1g   8 B3g   8 Au   21 B2u                
  0.534   0.545   0.563   0.564   0.565   0.596   0.601   0.621
 10 B1u  24 B3u  21 B1g  10 B2g  25 Ag   22 B2u  11 B1u  25 B3u                
  0.660   0.708   0.711   0.719   0.733   0.770   0.785   0.790
 26 Ag   22 B1g   9 B3g   9 Au   26 B3u  23 B2u  27 Ag   27 B3u                
  0.800   0.805   0.896   0.945   1.079   1.083   1.091   1.101
 28 Ag   11 B2g  23 B1g  24 B2u  29 Ag   25 B2u  24 B1g  28 B3u                
  1.110   1.132   1.399   1.404   1.445   1.515   1.644   1.677
 25 B1g  29 B3u  12 B1u  30 Ag   10 B3g  10 Au   12 B2g  31 Ag                 
  1.678   1.825   1.929   1.958   1.971   1.976   1.990   2.008
 30 B3u  26 B2u  13 B1u  32 Ag   31 B3u  13 B2g  11 B3g  27 B2u                
  2.027   2.027   2.078   2.115   2.118   2.147   2.207   2.274
 11 Au   33 Ag   32 B3u  26 B1g  33 B3u  28 B2u  27 B1g  28 B1g                
  2.651   2.705   2.833   2.984   2.998   3.352   3.901   3.902
 14 B1u  14 B2g  34 Ag   29 B2u  29 B1g  34 B3u  15 B2g  15 B1u                
  4.008   4.009   4.025   4.029   4.047   4.057   4.060   4.083
 12 B3g  12 Au   35 Ag   35 B3u  16 B1u  30 B2u  30 B1g  36 Ag                 
  4.118   4.136   4.138   4.196   4.241   4.277   4.304   4.403
 16 B2g  13 B3g  13 Au   36 B3u  37 Ag   31 B2u  37 B3u  31 B1g                
  4.437   4.443   6.719   6.784   6.796   6.870   7.494   7.525
 32 B2u  32 B1g  38 Ag   33 B2u  38 B3u  33 B1g  17 B1u  14 B3g                
  7.532   7.547   7.552   7.558   7.608   7.613   7.644   7.729
 17 B2g  14 Au   39 Ag   34 B2u  34 B1g  35 B2u  39 B3u  40 Ag                 
  7.782   7.812  23.445  23.476  47.990  48.039  48.052  48.109
 40 B3u  35 B1g  41 B3u  41 Ag   42 Ag   36 B2u  42 B3u  36 B1g                
289.705 289.741 289.742 289.764 289.767 289.800 289.858 289.871
 18 B1u  18 B2g  15 B3g  15 Au   43 Ag   37 B2u  38 B2u  37 B1g                
289.872 289.941 289.975 290.0331020.8191020.8751020.8971020.964
 43 B3u  44 Ag   44 B3u  38 B1g  45 Ag   39 B2u  45 B3u  39 B1g                
 --------------------------------------------------------------

          Ground-State Mulliken Net Atomic Charges

     Atom                 Charge (a.u.)
  ----------------------------------------
      1 Br                    0.004191
      2 Br                    0.004192
      3 Br                    0.004191
      4 Br                    0.004192
      5 C                    -0.008384
      6 C                    -0.008381
  ----------------------------------------
  Sum of atomic charges =     0.000000

 -----------------------------------------------------------------
                    Cartesian Multipole Moments
 -----------------------------------------------------------------
    Charge (ESU x 10^10)
                 0.0000
    Dipole Moment (Debye)
         X      -0.0000      Y      -0.0000      Z      -0.0000
       Tot       0.0000
    Quadrupole Moments (Debye-Ang)
        XX     -73.8316     XY       0.0000     YY     -89.4734
        XZ      -0.0000     YZ       0.0000     ZZ     -83.9677
    Octopole Moments (Debye-Ang^2)
       XXX      -0.0001    XXY      -0.0000    XYY      -0.0000
       YYY      -0.0000    XXZ      -0.0000    XYZ      -0.0000
       YYZ      -0.0000    XZZ      -0.0000    YZZ       0.0000
       ZZZ      -0.0000
    Hexadecapole Moments (Debye-Ang^3)
      XXXX   -1903.7961   XXXY      -0.0000   XXYY    -426.8846
      XYYY      -0.0000   YYYY    -695.4617   XXXZ       0.0000
      XXYZ       0.0000   XYYZ       0.0000   YYYZ       0.0000
      XXZZ    -361.2795   XYZZ      -0.0000   YYZZ    -131.9160
      XZZZ       0.0000   YZZZ       0.0000   ZZZZ    -101.1555
 -----------------------------------------------------------------
 Calculating analytic gradient of the SCF energy
 Gradient of SCF Energy
            1           2           3           4           5           6
    1  -0.1162244   0.1162243  -0.1162244   0.1162243   0.3698981  -0.3698978
    2  -0.4057321  -0.4057326   0.4057321   0.4057326  -0.0000000  -0.0000000
    3  -0.0000000  -0.0000000   0.0000000  -0.0000000  -0.0000000   0.0000000
 Max gradient component =       4.057E-01
 RMS gradient           =       2.341E-01
 Gradient time:  CPU 71.57 s  wall 9.37 s
 Geometry Optimization Parameters
   NAtoms,    NIC,     NZ,  NCons,   NDum,   NFix, NCnnct, MaxDiis
        6      37       0       0       0       0       0       0


** GEOMETRY OPTIMIZATION IN DELOCALIZED INTERNAL COORDINATES **
   Searching for a Minimum

   Optimization Cycle:   4

                       Coordinates (Angstroms)
     ATOM                X               Y               Z
      1  Br        2.0960634838    1.1135258588    0.0000000000
      2  Br       -2.0960634838    1.1135258588    0.0000000000
      3  Br        2.0960634838   -1.1135258588    0.0000000000
      4  Br       -2.0960634838   -1.1135258588    0.0000000000
      5  C         0.9666105605    0.0000000000    0.0000000000
      6  C        -0.9666105605    0.0000000000    0.0000000000
   Point Group: d2h   Number of degrees of freedom:     3


   Energy is -10372.133922723

 Hessian Updated using BFGS Update

 ** Taking Steepest Descent Step **
 Calculated Step too Large.  Step scaled by  0.554059
 Step Taken.  Stepsize is  0.300000

                             Maximum     Tolerance    Cnvgd?
         Gradient           0.383329      0.000300      NO
         Displacement       0.212387      0.001200      NO
         Energy change     -0.185344      0.000001      NO


 New Cartesian Coordinates Obtained by Inverse Iteration

 Displacement from previous Coordinates is:  0.167942
 ----------------------------------------------------------------
             Standard Nuclear Orientation (Angstroms)
    I     Atom           X                Y                Z
 ----------------------------------------------------------------
    1      Br      2.1071936798     1.1541167631     0.0000000000
    2      Br     -2.1071936798     1.1541167631     0.0000000000
    3      Br      2.1071936798    -1.1541167631     0.0000000000
    4      Br     -2.1071936798    -1.1541167631     0.0000000000
    5      C       0.9464608210     0.0000000000     0.0000000000
    6      C      -0.9464608210     0.0000000000     0.0000000000
 ----------------------------------------------------------------
 Molecular Point Group                 D2h   NOp =  8
 Largest Abelian Subgroup              D2h   NOp =  8
 Nuclear Repulsion Energy =  1556.9177637969 hartrees
 There are       76 alpha and       76 beta electrons
 Applying Cartesian multipole field
    Component          Value
    ---------          -----
     (2,0,0)        1.00000E-11
     (0,2,0)        2.00000E-11
     (0,0,2)       -3.00000E-11
 Nucleus-field energy     =     0.0000000359 hartrees
 Requested basis set is 6-311++G(d,p)
 There are 88 shells and 236 basis functions
 A cutoff of  1.0D-11 yielded   2854 shell pairs
 There are     22400 function pairs (     25081 Cartesian)
 Smallest overlap matrix eigenvalue = 5.01E-05
 Guess MOs from SCF MO coefficient file

 -----------------------------------------------------------------------
  General SCF calculation program by
  Eric Jon Sundstrom, Paul Horn, Yuezhi Mao, Dmitri Zuev, Alec White,
  David Stuck, Shaama M.S., Shane Yost, Joonho Lee, David Small,
  Daniel Levine, Susi Lehtola, Hugh Burton, Evgeny Epifanovsky
 -----------------------------------------------------------------------
 Exchange:     0.2000 Hartree-Fock + 0.0800 Slater + 0.7200 B88
 Correlation:  0.1900 VWN1RPA + 0.8100 LYP
 Using SG-1 standard quadrature grid
 using 8 threads for integral computing
 -------------------------------------------------------
 OpenMP Integral computing Module                
 Release: version 2.0, May 2017, Q-Chem Inc. Pleasanton 
 -------------------------------------------------------
 -------------------------------------------------------
 OpenMP BLAS3 based DFT computing Module                
 Release: version 1.0, May 2013, Q-Chem Inc. Pittsburgh 
 -------------------------------------------------------
 A restricted SCF calculation will be
 performed using DIIS
 SCF converges when DIIS error is below 1.0e-08
 ---------------------------------------
  Cycle       Energy         DIIS error
 ---------------------------------------
    1  -10372.2705755649      9.96e-04  
    2  -10372.2728291308      7.88e-04  
    3  -10372.2745423877      5.58e-04  
    4  -10372.2766425863      8.99e-05  
    5  -10372.2766986253      1.10e-05  
    6  -10372.2766994806      5.00e-06  
    7  -10372.2766995083      2.82e-06  
    8  -10372.2766995073      2.84e-06  
    9  -10372.2766995756      5.97e-08  
   10  -10372.2766995755      1.65e-08  
   11  -10372.2766995755      1.89e-09  Convergence criterion met
 ---------------------------------------
 SCF time:   CPU 209.16s  wall 26.00s 
 SCF   energy in the final basis set =   -10372.2766995755
 Total energy in the final basis set =   -10372.2766995755

 --------------------------------------------------------------
             Orbital Energies (a.u.) and Symmetries
 --------------------------------------------------------------

 Alpha MOs, Restricted
 -- Occupied --                  
-482.86 -482.86 -482.86 -482.86  -62.52  -62.52  -62.52  -62.52
  1 B2u   1 Ag    1 B3u   1 B1g   2 B3u   2 B1g   2 Ag    2 B2u                
-56.336 -56.336 -56.336 -56.336 -56.333 -56.333 -56.333 -56.333
  3 B1g   3 B3u   3 Ag    3 B2u   1 B2g   1 B3g   1 Au    1 B1u                
-56.333 -56.333 -56.333 -56.333 -10.300 -10.300  -8.730  -8.730
  4 B3u   4 B1g   4 Ag    4 B2u   5 Ag    5 B3u   5 B1g   6 B3u                
 -8.730  -8.730  -6.562  -6.562  -6.562  -6.562  -6.549  -6.549
  6 Ag    5 B2u   7 B3u   7 Ag    6 B1g   6 B2u   2 B2g   2 B1u                
 -6.549  -6.549  -6.548  -6.548  -6.548  -6.548  -2.675  -2.675
  2 B3g   2 Au    8 Ag    8 B3u   7 B2u   7 B1g   9 B3u   9 Ag                 
 -2.674  -2.674  -2.670  -2.670  -2.669  -2.669  -2.669  -2.669
  8 B1g   8 B2u  10 B3u  10 Ag    3 B2g   3 B1u   3 Au    3 B3g                
 -2.668  -2.668  -2.659  -2.659  -2.659  -2.659  -2.658  -2.658
  9 B1g   9 B2u  11 B3u  11 Ag    4 B1u   4 B2g   4 B3g   4 Au                 
 -2.658  -2.658  -1.015  -1.008  -0.806  -0.800  -0.635  -0.585
 10 B2u  10 B1g  12 Ag   12 B3u  11 B2u  11 B1g  13 Ag   13 B3u                
 -0.509  -0.466  -0.462  -0.444  -0.442  -0.431  -0.362  -0.307
 14 Ag   12 B2u   5 B1u  12 B1g   5 B2g  14 B3u  15 Ag    5 B3g                
 -0.304  -0.232  -0.223  -0.205
  5 Au   13 B2u  13 B1g   6 B1u                                                
 -- Virtual --                   
 -0.109  -0.079  -0.006   0.003   0.009   0.022   0.030   0.031
  6 B2g  15 B3u  16 Ag   17 Ag   14 B2u  16 B3u  14 B1g  17 B3u                
  0.034   0.049   0.054   0.059   0.069   0.079   0.089   0.091
  7 B1u  18 Ag   15 B2u   7 B2g   6 B3g  18 B3u  16 B2u  19 Ag                 
  0.092   0.109   0.109   0.113   0.120   0.128   0.140   0.146
  6 Au   15 B1g   8 B1u  17 B2u  19 B3u  16 B1g  17 B1g  20 Ag                 
  0.172   0.173   0.176   0.189   0.215   0.282   0.326   0.360
  8 B2g  18 B2u  21 Ag   20 B3u  21 B3u  18 B1g  22 Ag   19 B2u                
  0.371   0.377   0.382   0.404   0.404   0.408   0.413   0.423
 23 Ag   22 B3u   9 B1u  19 B1g   7 B3g   9 B2g  10 B1u  23 B3u                
  0.425   0.428   0.447   0.453   0.476   0.502   0.508   0.518
  7 Au   10 B2g  20 B2u  24 Ag   20 B1g   8 B3g   8 Au   21 B2u                
  0.525   0.537   0.544   0.557   0.559   0.588   0.592   0.608
 24 B3u  11 B1u  25 Ag   21 B1g  11 B2g  22 B2u  12 B1u  25 B3u                
  0.656   0.691   0.699   0.707   0.727   0.756   0.790   0.797
 26 Ag    9 B3g   9 Au   22 B1g  26 B3u  23 B2u  27 Ag   27 B3u                
  0.807   0.808   0.870   0.911   1.040   1.063   1.078   1.081
 28 Ag   12 B2g  23 B1g  24 B2u  29 Ag   25 B2u  24 B1g  28 B3u                
  1.091   1.123   1.366   1.402   1.423   1.501   1.642   1.668
 25 B1g  29 B3u  13 B1u  30 Ag   10 B3g  10 Au   13 B2g  30 B3u                
  1.668   1.803   1.936   1.938   1.985   1.990   1.991   2.013
 31 Ag   26 B2u  14 B1u  32 Ag   14 B2g  31 B3u  11 B3g  27 B2u                
  2.030   2.039   2.043   2.114   2.137   2.167   2.200   2.301
 11 Au   32 B3u  33 Ag   26 B1g  33 B3u  28 B2u  27 B1g  28 B1g                
  2.643   2.711   2.808   2.952   2.972   3.378   3.906   3.906
 15 B1u  15 B2g  34 Ag   29 B2u  29 B1g  34 B3u  16 B2g  16 B1u                
  4.004   4.006   4.008   4.010   4.050   4.050   4.052   4.076
 35 Ag   35 B3u  12 B3g  12 Au   30 B1g  17 B1u  30 B2u  36 Ag                 
  4.116   4.127   4.128   4.187   4.244   4.254   4.298   4.385
 17 B2g  13 B3g  13 Au   36 B3u  37 Ag   31 B2u  37 B3u  31 B1g                
  4.452   4.457   6.704   6.743   6.787   6.841   7.496   7.531
 32 B2u  32 B1g  38 Ag   33 B2u  38 B3u  33 B1g  18 B1u  18 B2g                
  7.531   7.553   7.554   7.578   7.607   7.628   7.642   7.690
 14 B3g  39 Ag   14 Au   34 B2u  35 B2u  34 B1g  39 B3u  40 Ag                 
  7.734   7.798  23.398  23.430  47.973  48.001  48.039  48.083
 40 B3u  35 B1g  41 B3u  41 Ag   42 Ag   36 B2u  42 B3u  36 B1g                
289.705 289.738 289.743 289.760 289.766 289.803 289.864 289.865
 19 B1u  19 B2g  15 B3g  43 Ag   15 Au   37 B2u  38 B2u  43 B3u                
289.881 289.896 289.923 290.0221020.7951020.8261020.8771020.930
 37 B1g  44 Ag   44 B3u  38 B1g  45 Ag   39 B2u  45 B3u  39 B1g                

 Beta MOs, Restricted
 -- Occupied --                  
-482.86 -482.86 -482.86 -482.86  -62.52  -62.52  -62.52  -62.52
  1 B2u   1 Ag    1 B3u   1 B1g   2 B3u   2 B1g   2 Ag    2 B2u                
-56.336 -56.336 -56.336 -56.336 -56.333 -56.333 -56.333 -56.333
  3 B1g   3 B3u   3 Ag    3 B2u   1 B2g   1 B3g   1 Au    1 B1u                
-56.333 -56.333 -56.333 -56.333 -10.300 -10.300  -8.730  -8.730
  4 B3u   4 B1g   4 Ag    4 B2u   5 Ag    5 B3u   5 B1g   6 B3u                
 -8.730  -8.730  -6.562  -6.562  -6.562  -6.562  -6.549  -6.549
  6 Ag    5 B2u   7 B3u   7 Ag    6 B1g   6 B2u   2 B2g   2 B1u                
 -6.549  -6.549  -6.548  -6.548  -6.548  -6.548  -2.675  -2.675
  2 B3g   2 Au    8 Ag    8 B3u   7 B2u   7 B1g   9 B3u   9 Ag                 
 -2.674  -2.674  -2.670  -2.670  -2.669  -2.669  -2.669  -2.669
  8 B1g   8 B2u  10 B3u  10 Ag    3 B2g   3 B1u   3 Au    3 B3g                
 -2.668  -2.668  -2.659  -2.659  -2.659  -2.659  -2.658  -2.658
  9 B1g   9 B2u  11 B3u  11 Ag    4 B1u   4 B2g   4 B3g   4 Au                 
 -2.658  -2.658  -1.015  -1.008  -0.806  -0.800  -0.635  -0.585
 10 B2u  10 B1g  12 Ag   12 B3u  11 B2u  11 B1g  13 Ag   13 B3u                
 -0.509  -0.466  -0.462  -0.444  -0.442  -0.431  -0.362  -0.307
 14 Ag   12 B2u   5 B1u  12 B1g   5 B2g  14 B3u  15 Ag    5 B3g                
 -0.304  -0.232  -0.223  -0.205
  5 Au   13 B2u  13 B1g   6 B1u                                                
 -- Virtual --                   
 -0.109  -0.079  -0.006   0.003   0.009   0.022   0.030   0.031
  6 B2g  15 B3u  16 Ag   17 Ag   14 B2u  16 B3u  14 B1g  17 B3u                
  0.034   0.049   0.054   0.059   0.069   0.079   0.089   0.091
  7 B1u  18 Ag   15 B2u   7 B2g   6 B3g  18 B3u  16 B2u  19 Ag                 
  0.092   0.109   0.109   0.113   0.120   0.128   0.140   0.146
  6 Au   15 B1g   8 B1u  17 B2u  19 B3u  16 B1g  17 B1g  20 Ag                 
  0.172   0.173   0.176   0.189   0.215   0.282   0.326   0.360
  8 B2g  18 B2u  21 Ag   20 B3u  21 B3u  18 B1g  22 Ag   19 B2u                
  0.371   0.377   0.382   0.404   0.404   0.408   0.413   0.423
 23 Ag   22 B3u   9 B1u  19 B1g   7 B3g   9 B2g  10 B1u  23 B3u                
  0.425   0.428   0.447   0.453   0.476   0.502   0.508   0.518
  7 Au   10 B2g  20 B2u  24 Ag   20 B1g   8 B3g   8 Au   21 B2u                
  0.525   0.537   0.544   0.557   0.559   0.588   0.592   0.608
 24 B3u  11 B1u  25 Ag   21 B1g  11 B2g  22 B2u  12 B1u  25 B3u                
  0.656   0.691   0.699   0.707   0.727   0.756   0.790   0.797
 26 Ag    9 B3g   9 Au   22 B1g  26 B3u  23 B2u  27 Ag   27 B3u                
  0.807   0.808   0.870   0.911   1.040   1.063   1.078   1.081
 28 Ag   12 B2g  23 B1g  24 B2u  29 Ag   25 B2u  24 B1g  28 B3u                
  1.091   1.123   1.366   1.402   1.423   1.501   1.642   1.668
 25 B1g  29 B3u  13 B1u  30 Ag   10 B3g  10 Au   13 B2g  30 B3u                
  1.668   1.803   1.936   1.938   1.985   1.990   1.991   2.013
 31 Ag   26 B2u  14 B1u  32 Ag   14 B2g  31 B3u  11 B3g  27 B2u                
  2.030   2.039   2.043   2.114   2.137   2.167   2.200   2.301
 11 Au   32 B3u  33 Ag   26 B1g  33 B3u  28 B2u  27 B1g  28 B1g                
  2.643   2.711   2.808   2.952   2.972   3.378   3.906   3.906
 15 B1u  15 B2g  34 Ag   29 B2u  29 B1g  34 B3u  16 B2g  16 B1u                
  4.004   4.006   4.008   4.010   4.050   4.050   4.052   4.076
 35 Ag   35 B3u  12 B3g  12 Au   30 B1g  17 B1u  30 B2u  36 Ag                 
  4.116   4.127   4.128   4.187   4.244   4.254   4.298   4.385
 17 B2g  13 B3g  13 Au   36 B3u  37 Ag   31 B2u  37 B3u  31 B1g                
  4.452   4.457   6.704   6.743   6.787   6.841   7.496   7.531
 32 B2u  32 B1g  38 Ag   33 B2u  38 B3u  33 B1g  18 B1u  18 B2g                
  7.531   7.553   7.554   7.578   7.607   7.628   7.642   7.690
 14 B3g  39 Ag   14 Au   34 B2u  35 B2u  34 B1g  39 B3u  40 Ag                 
  7.734   7.798  23.398  23.430  47.973  48.001  48.039  48.083
 40 B3u  35 B1g  41 B3u  41 Ag   42 Ag   36 B2u  42 B3u  36 B1g                
289.705 289.738 289.743 289.760 289.766 289.803 289.864 289.865
 19 B1u  19 B2g  15 B3g  43 Ag   15 Au   37 B2u  38 B2u  43 B3u                
289.881 289.896 289.923 290.0221020.7951020.8261020.8771020.930
 37 B1g  44 Ag   44 B3u  38 B1g  45 Ag   39 B2u  45 B3u  39 B1g                
 --------------------------------------------------------------

          Ground-State Mulliken Net Atomic Charges

     Atom                 Charge (a.u.)
  ----------------------------------------
      1 Br                   -0.007517
      2 Br                   -0.007517
      3 Br                   -0.007517
      4 Br                   -0.007517
      5 C                     0.015033
      6 C                     0.015033
  ----------------------------------------
  Sum of atomic charges =     0.000000

 -----------------------------------------------------------------
                    Cartesian Multipole Moments
 -----------------------------------------------------------------
    Charge (ESU x 10^10)
                 0.0000
    Dipole Moment (Debye)
         X      -0.0000      Y       0.0000      Z       0.0000
       Tot       0.0000
    Quadrupole Moments (Debye-Ang)
        XX     -74.0937     XY       0.0000     YY     -88.5023
        XZ       0.0000     YZ       0.0000     ZZ     -84.4015
    Octopole Moments (Debye-Ang^2)
       XXX      -0.0000    XXY       0.0000    XYY      -0.0000
       YYY       0.0000    XXZ       0.0000    XYZ      -0.0000
       YYZ      -0.0000    XZZ      -0.0000    YZZ       0.0000
       ZZZ      -0.0000
    Hexadecapole Moments (Debye-Ang^3)
      XXXX   -1922.9764   XXXY       0.0000   XXYY    -429.6757
      XYYY       0.0000   YYYY    -726.1819   XXXZ       0.0000
      XXYZ       0.0000   XYYZ       0.0000   YYYZ       0.0000
      XXZZ    -365.2627   XYZZ      -0.0000   YYZZ    -137.9307
      XZZZ       0.0000   YZZZ       0.0000   ZZZZ    -101.8037
 -----------------------------------------------------------------
 Calculating analytic gradient of the SCF energy
 Gradient of SCF Energy
            1           2           3           4           5           6
    1  -0.0740226   0.0740226  -0.0740226   0.0740226   0.2912941  -0.2912941
    2  -0.3125749  -0.3125749   0.3125749   0.3125749  -0.0000000   0.0000000
    3   0.0000000  -0.0000000   0.0000000   0.0000000  -0.0000000   0.0000000
 Max gradient component =       3.126E-01
 RMS gradient           =       1.799E-01
 Gradient time:  CPU 71.08 s  wall 9.16 s
 Geometry Optimization Parameters
   NAtoms,    NIC,     NZ,  NCons,   NDum,   NFix, NCnnct, MaxDiis
        6      37       0       0       0       0       0       0


** GEOMETRY OPTIMIZATION IN DELOCALIZED INTERNAL COORDINATES **
   Searching for a Minimum

   Optimization Cycle:   5

                       Coordinates (Angstroms)
     ATOM                X               Y               Z
      1  Br        2.1071936798    1.1541167631    0.0000000000
      2  Br       -2.1071936798    1.1541167631    0.0000000000
      3  Br        2.1071936798   -1.1541167631    0.0000000000
      4  Br       -2.1071936798   -1.1541167631    0.0000000000
      5  C         0.9464608210    0.0000000000    0.0000000000
      6  C        -0.9464608210    0.0000000000    0.0000000000
   Point Group: d2h   Number of degrees of freedom:     3


   Energy is -10372.276699576

 Hessian Updated using BFGS Update

 ** Taking Steepest Descent Step **
 Calculated Step too Large.  Step scaled by  0.718129
 Step Taken.  Stepsize is  0.300000

                             Maximum     Tolerance    Cnvgd?
         Gradient           0.295832      0.000300      NO
         Displacement       0.212445      0.001200      NO
         Energy change     -0.142777      0.000001      NO


 New Cartesian Coordinates Obtained by Inverse Iteration

 Displacement from previous Coordinates is:  0.173970
 ----------------------------------------------------------------
             Standard Nuclear Orientation (Angstroms)
    I     Atom           X                Y                Z
 ----------------------------------------------------------------
    1      Br      2.1022718065     1.1956397323     0.0000000000
    2      Br     -2.1022718065     1.1956397323     0.0000000000
    3      Br      2.1022718065    -1.1956397323     0.0000000000
    4      Br     -2.1022718065    -1.1956397323     0.0000000000
    5      C       0.9192422714     0.0000000000     0.0000000000
    6      C      -0.9192422714     0.0000000000     0.0000000000
 ----------------------------------------------------------------
 Molecular Point Group                 D2h   NOp =  8
 Largest Abelian Subgroup              D2h   NOp =  8
 Nuclear Repulsion Energy =  1529.9910432640 hartrees
 There are       76 alpha and       76 beta electrons
 Applying Cartesian multipole field
    Component          Value
    ---------          -----
     (2,0,0)        1.00000E-11
     (0,2,0)        2.00000E-11
     (0,0,2)       -3.00000E-11
 Nucleus-field energy     =     0.0000000368 hartrees
 Requested basis set is 6-311++G(d,p)
 There are 88 shells and 236 basis functions
 A cutoff of  1.0D-11 yielded   2822 shell pairs
 There are     22264 function pairs (     24933 Cartesian)
 Smallest overlap matrix eigenvalue = 5.48E-05
 Guess MOs from SCF MO coefficient file

 -----------------------------------------------------------------------
  General SCF calculation program by
  Eric Jon Sundstrom, Paul Horn, Yuezhi Mao, Dmitri Zuev, Alec White,
  David Stuck, Shaama M.S., Shane Yost, Joonho Lee, David Small,
  Daniel Levine, Susi Lehtola, Hugh Burton, Evgeny Epifanovsky
 -----------------------------------------------------------------------
 Exchange:     0.2000 Hartree-Fock + 0.0800 Slater + 0.7200 B88
 Correlation:  0.1900 VWN1RPA + 0.8100 LYP
 Using SG-1 standard quadrature grid
 using 8 threads for integral computing
 -------------------------------------------------------
 OpenMP Integral computing Module                
 Release: version 2.0, May 2017, Q-Chem Inc. Pleasanton 
 -------------------------------------------------------
 -------------------------------------------------------
 OpenMP BLAS3 based DFT computing Module                
 Release: version 1.0, May 2013, Q-Chem Inc. Pittsburgh 
 -------------------------------------------------------
 A restricted SCF calculation will be
 performed using DIIS
 SCF converges when DIIS error is below 1.0e-08
 ---------------------------------------
  Cycle       Energy         DIIS error
 ---------------------------------------
    1  -10372.3826798312      8.84e-04  
    2  -10372.3854749964      5.99e-04  
    3  -10372.3857725975      5.32e-04  
    4  -10372.3876937302      8.35e-05  
    5  -10372.3877433503      1.05e-05  
    6  -10372.3877441459      4.38e-06  
    7  -10372.3877441991      5.24e-07  
    8  -10372.3877442002      5.36e-08  
    9  -10372.3877442001      1.64e-08  
   10  -10372.3877442001      2.69e-08  
   11  -10372.3877442002      2.11e-09  Convergence criterion met
 ---------------------------------------
 SCF time:   CPU 205.75s  wall 27.00s 
 SCF   energy in the final basis set =   -10372.3877442002
 Total energy in the final basis set =   -10372.3877442002

 --------------------------------------------------------------
             Orbital Energies (a.u.) and Symmetries
 --------------------------------------------------------------

 Alpha MOs, Restricted
 -- Occupied --                  
-482.86 -482.86 -482.86 -482.86  -62.52  -62.52  -62.52  -62.52
  1 B2u   1 Ag    1 B3u   1 B1g   2 B1g   2 B3u   2 Ag    2 B2u                
-56.336 -56.336 -56.336 -56.336 -56.332 -56.332 -56.332 -56.332
  3 B1g   3 B3u   3 Ag    3 B2u   1 B2g   1 B3g   1 Au    1 B1u                
-56.332 -56.332 -56.332 -56.332 -10.306 -10.306  -8.728  -8.728
  4 B3u   4 B1g   4 B2u   4 Ag    5 Ag    5 B3u   5 B1g   6 B3u                
 -8.728  -8.728  -6.560  -6.560  -6.560  -6.560  -6.547  -6.547
  5 B2u   6 Ag    7 B3u   7 Ag    6 B1g   6 B2u   2 B2g   2 B1u                
 -6.547  -6.547  -6.546  -6.546  -6.546  -6.546  -2.672  -2.672
  2 Au    2 B3g   8 B3u   8 Ag    7 B1g   7 B2u   9 B3u   9 Ag                 
 -2.672  -2.672  -2.667  -2.667  -2.667  -2.667  -2.667  -2.667
  8 B1g   8 B2u   3 B2g   3 B1u  10 B3u  10 Ag    3 B3g   3 Au                 
 -2.666  -2.666  -2.656  -2.656  -2.656  -2.656  -2.656  -2.656
  9 B1g   9 B2u  11 Ag   11 B3u   4 B1u   4 B2g   4 B3g   4 Au                 
 -2.656  -2.656  -0.988  -0.979  -0.803  -0.798  -0.640  -0.581
 10 B2u  10 B1g  12 Ag   12 B3u  11 B2u  11 B1g  13 Ag   13 B3u                
 -0.504  -0.464  -0.449  -0.438  -0.426  -0.417  -0.360  -0.309
 14 Ag   12 B2u   5 B1u  12 B1g   5 B2g  14 B3u  15 Ag    5 B3g                
 -0.306  -0.242  -0.234  -0.211
  5 Au   13 B2u  13 B1g   6 B1u                                                
 -- Virtual --                   
 -0.106  -0.073  -0.009   0.001   0.002   0.026   0.028   0.030
  6 B2g  15 B3u  16 Ag   14 B2u  17 Ag   16 B3u  14 B1g  17 B3u                
  0.035   0.048   0.050   0.059   0.069   0.079   0.084   0.085
  7 B1u  15 B2u  18 Ag    7 B2g   6 B3g  18 B3u  16 B2u  19 Ag                 
  0.092   0.106   0.111   0.111   0.120   0.127   0.134   0.146
  6 Au   15 B1g   8 B1u  17 B2u  19 B3u  16 B1g  17 B1g  20 Ag                 
  0.173   0.174   0.178   0.193   0.217   0.282   0.335   0.357
  8 B2g  18 B2u  21 Ag   20 B3u  21 B3u  18 B1g  22 Ag   19 B2u                
  0.378   0.383   0.384   0.396   0.405   0.410   0.427   0.428
 23 Ag   22 B3u   9 B1u  19 B1g   7 B3g   9 B2g   7 Au   10 B1u                
  0.432   0.438   0.443   0.445   0.471   0.501   0.508   0.509
 23 B3u  24 Ag   10 B2g  20 B2u  20 B1g   8 B3g   8 Au   24 B3u                
  0.519   0.521   0.538   0.553   0.554   0.581   0.589   0.599
 21 B2u  25 Ag   11 B1u  21 B1g  11 B2g  22 B2u  12 B1u  25 B3u                
  0.656   0.671   0.680   0.710   0.721   0.747   0.788   0.804
 26 Ag    9 B3g   9 Au   22 B1g  26 B3u  23 B2u  27 Ag   27 B3u                
  0.814   0.821   0.846   0.882   1.005   1.042   1.054   1.062
 12 B2g  28 Ag   23 B1g  24 B2u  29 Ag   25 B2u  28 B3u  24 B1g                
  1.083   1.129   1.331   1.400   1.410   1.491   1.649   1.657
 25 B1g  29 B3u  13 B1u  10 B3g  30 Ag   10 Au   13 B2g  31 Ag                 
  1.666   1.767   1.919   1.943   1.990   1.995   1.995   2.020
 30 B3u  26 B2u  32 Ag   14 B1u  11 B3g  31 B3u  14 B2g  32 B3u                
  2.027   2.030   2.059   2.110   2.155   2.179   2.192   2.330
 27 B2u  11 Au   33 Ag   26 B1g  33 B3u  28 B2u  27 B1g  28 B1g                
  2.634   2.720   2.789   2.925   2.955   3.418   3.913   3.913
 15 B1u  15 B2g  34 Ag   29 B2u  29 B1g  34 B3u  16 B2g  16 B1u                
  3.981   3.986   4.007   4.009   4.039   4.045   4.053   4.076
 35 Ag   35 B3u  12 B3g  12 Au   30 B1g  30 B2u  17 B1u  36 Ag                 
  4.113   4.115   4.115   4.183   4.243   4.255   4.305   4.375
 13 B3g  13 Au   17 B2g  36 B3u  31 B2u  37 Ag   37 B3u  31 B1g                
  4.443   4.451   6.688   6.715   6.775   6.823   7.498   7.531
 32 B2u  32 B1g  38 Ag   33 B2u  38 B3u  33 B1g  18 B1u  18 B2g                
  7.535   7.551   7.559   7.592   7.620   7.641   7.644   7.653
 14 B3g  39 Ag   14 Au   34 B2u  35 B2u  39 B3u  40 Ag   34 B1g                
  7.684   7.794  23.368  23.396  47.957  47.975  48.026  48.067
 40 B3u  35 B1g  41 B3u  41 Ag   42 Ag   36 B2u  42 B3u  36 B1g                
289.706 289.738 289.743 289.747 289.766 289.803 289.852 289.858
 19 B1u  19 B2g  15 B3g  43 Ag   15 Au   37 B2u  43 B3u  44 Ag                 
289.880 289.883 289.889 290.0221020.7711020.7911020.8561020.909
 38 B2u  44 B3u  37 B1g  38 B1g  45 Ag   39 B2u  45 B3u  39 B1g                

 Beta MOs, Restricted
 -- Occupied --                  
-482.86 -482.86 -482.86 -482.86  -62.52  -62.52  -62.52  -62.52
  1 B2u   1 Ag    1 B3u   1 B1g   2 B1g   2 B3u   2 Ag    2 B2u                
-56.336 -56.336 -56.336 -56.336 -56.332 -56.332 -56.332 -56.332
  3 B1g   3 B3u   3 Ag    3 B2u   1 B2g   1 B3g   1 Au    1 B1u                
-56.332 -56.332 -56.332 -56.332 -10.306 -10.306  -8.728  -8.728
  4 B3u   4 B1g   4 B2u   4 Ag    5 Ag    5 B3u   5 B1g   6 B3u                
 -8.728  -8.728  -6.560  -6.560  -6.560  -6.560  -6.547  -6.547
  5 B2u   6 Ag    7 B3u   7 Ag    6 B1g   6 B2u   2 B2g   2 B1u                
 -6.547  -6.547  -6.546  -6.546  -6.546  -6.546  -2.672  -2.672
  2 Au    2 B3g   8 B3u   8 Ag    7 B1g   7 B2u   9 B3u   9 Ag                 
 -2.672  -2.672  -2.667  -2.667  -2.667  -2.667  -2.667  -2.667
  8 B1g   8 B2u   3 B2g   3 B1u  10 B3u  10 Ag    3 B3g   3 Au                 
 -2.666  -2.666  -2.656  -2.656  -2.656  -2.656  -2.656  -2.656
  9 B1g   9 B2u  11 Ag   11 B3u   4 B1u   4 B2g   4 B3g   4 Au                 
 -2.656  -2.656  -0.988  -0.979  -0.803  -0.798  -0.640  -0.581
 10 B2u  10 B1g  12 Ag   12 B3u  11 B2u  11 B1g  13 Ag   13 B3u                
 -0.504  -0.464  -0.449  -0.438  -0.426  -0.417  -0.360  -0.309
 14 Ag   12 B2u   5 B1u  12 B1g   5 B2g  14 B3u  15 Ag    5 B3g                
 -0.306  -0.242  -0.234  -0.211
  5 Au   13 B2u  13 B1g   6 B1u                                                
 -- Virtual --                   
 -0.106  -0.073  -0.009   0.001   0.002   0.026   0.028   0.030
  6 B2g  15 B3u  16 Ag   14 B2u  17 Ag   16 B3u  14 B1g  17 B3u                
  0.035   0.048   0.050   0.059   0.069   0.079   0.084   0.085
  7 B1u  15 B2u  18 Ag    7 B2g   6 B3g  18 B3u  16 B2u  19 Ag                 
  0.092   0.106   0.111   0.111   0.120   0.127   0.134   0.146
  6 Au   15 B1g   8 B1u  17 B2u  19 B3u  16 B1g  17 B1g  20 Ag                 
  0.173   0.174   0.178   0.193   0.217   0.282   0.335   0.357
  8 B2g  18 B2u  21 Ag   20 B3u  21 B3u  18 B1g  22 Ag   19 B2u                
  0.378   0.383   0.384   0.396   0.405   0.410   0.427   0.428
 23 Ag   22 B3u   9 B1u  19 B1g   7 B3g   9 B2g   7 Au   10 B1u                
  0.432   0.438   0.443   0.445   0.471   0.501   0.508   0.509
 23 B3u  24 Ag   10 B2g  20 B2u  20 B1g   8 B3g   8 Au   24 B3u                
  0.519   0.521   0.538   0.553   0.554   0.581   0.589   0.599
 21 B2u  25 Ag   11 B1u  21 B1g  11 B2g  22 B2u  12 B1u  25 B3u                
  0.656   0.671   0.680   0.710   0.721   0.747   0.788   0.804
 26 Ag    9 B3g   9 Au   22 B1g  26 B3u  23 B2u  27 Ag   27 B3u                
  0.814   0.821   0.846   0.882   1.005   1.042   1.054   1.062
 12 B2g  28 Ag   23 B1g  24 B2u  29 Ag   25 B2u  28 B3u  24 B1g                
  1.083   1.129   1.331   1.400   1.410   1.491   1.649   1.657
 25 B1g  29 B3u  13 B1u  10 B3g  30 Ag   10 Au   13 B2g  31 Ag                 
  1.666   1.767   1.919   1.943   1.990   1.995   1.995   2.020
 30 B3u  26 B2u  32 Ag   14 B1u  11 B3g  31 B3u  14 B2g  32 B3u                
  2.027   2.030   2.059   2.110   2.155   2.179   2.192   2.330
 27 B2u  11 Au   33 Ag   26 B1g  33 B3u  28 B2u  27 B1g  28 B1g                
  2.634   2.720   2.789   2.925   2.955   3.418   3.913   3.913
 15 B1u  15 B2g  34 Ag   29 B2u  29 B1g  34 B3u  16 B2g  16 B1u                
  3.981   3.986   4.007   4.009   4.039   4.045   4.053   4.076
 35 Ag   35 B3u  12 B3g  12 Au   30 B1g  30 B2u  17 B1u  36 Ag                 
  4.113   4.115   4.115   4.183   4.243   4.255   4.305   4.375
 13 B3g  13 Au   17 B2g  36 B3u  31 B2u  37 Ag   37 B3u  31 B1g                
  4.443   4.451   6.688   6.715   6.775   6.823   7.498   7.531
 32 B2u  32 B1g  38 Ag   33 B2u  38 B3u  33 B1g  18 B1u  18 B2g                
  7.535   7.551   7.559   7.592   7.620   7.641   7.644   7.653
 14 B3g  39 Ag   14 Au   34 B2u  35 B2u  39 B3u  40 Ag   34 B1g                
  7.684   7.794  23.368  23.396  47.957  47.975  48.026  48.067
 40 B3u  35 B1g  41 B3u  41 Ag   42 Ag   36 B2u  42 B3u  36 B1g                
289.706 289.738 289.743 289.747 289.766 289.803 289.852 289.858
 19 B1u  19 B2g  15 B3g  43 Ag   15 Au   37 B2u  43 B3u  44 Ag                 
289.880 289.883 289.889 290.0221020.7711020.7911020.8561020.909
 38 B2u  44 B3u  37 B1g  38 B1g  45 Ag   39 B2u  45 B3u  39 B1g                
 --------------------------------------------------------------

          Ground-State Mulliken Net Atomic Charges

     Atom                 Charge (a.u.)
  ----------------------------------------
      1 Br                   -0.016802
      2 Br                   -0.016802
      3 Br                   -0.016802
      4 Br                   -0.016802
      5 C                     0.033605
      6 C                     0.033605
  ----------------------------------------
  Sum of atomic charges =     0.000000

 -----------------------------------------------------------------
                    Cartesian Multipole Moments
 -----------------------------------------------------------------
    Charge (ESU x 10^10)
                 0.0000
    Dipole Moment (Debye)
         X       0.0000      Y      -0.0000      Z      -0.0000
       Tot       0.0000
    Quadrupole Moments (Debye-Ang)
        XX     -74.5963     XY       0.0000     YY     -87.5348
        XZ      -0.0000     YZ       0.0000     ZZ     -84.7654
    Octopole Moments (Debye-Ang^2)
       XXX       0.0000    XXY      -0.0000    XYY       0.0000
       YYY      -0.0000    XXZ      -0.0000    XYZ      -0.0000
       YYZ      -0.0000    XZZ       0.0000    YZZ      -0.0000
       ZZZ      -0.0000
    Hexadecapole Moments (Debye-Ang^3)
      XXXX   -1918.1006   XXXY       0.0000   XXYY    -427.7436
      XYYY       0.0000   YYYY    -759.1353   XXXZ      -0.0000
      XXYZ       0.0000   XYYZ       0.0000   YYYZ       0.0000
      XXZZ    -364.3545   XYZZ       0.0000   YYZZ    -144.4849
      XZZZ      -0.0000   YZZZ       0.0000   ZZZZ    -102.3878
 -----------------------------------------------------------------
 Calculating analytic gradient of the SCF energy
 Gradient of SCF Energy
            1           2           3           4           5           6
    1  -0.0438460   0.0438460  -0.0438460   0.0438460   0.2364995  -0.2364995
    2  -0.2390502  -0.2390502   0.2390502   0.2390502  -0.0000000   0.0000000
    3  -0.0000000   0.0000000  -0.0000000   0.0000000   0.0000000  -0.0000000
 Max gradient component =       2.391E-01
 RMS gradient           =       1.391E-01
 Gradient time:  CPU 69.83 s  wall 8.98 s
 Geometry Optimization Parameters
   NAtoms,    NIC,     NZ,  NCons,   NDum,   NFix, NCnnct, MaxDiis
        6      37       0       0       0       0       0       0

 Cartesian Hessian Update
 Hessian Updated using BFGS Update


** GEOMETRY OPTIMIZATION IN DELOCALIZED INTERNAL COORDINATES **
   Searching for a Minimum

   Optimization Cycle:   6

                       Coordinates (Angstroms)
     ATOM                X               Y               Z
      1  Br        2.1022718065    1.1956397323    0.0000000000
      2  Br       -2.1022718065    1.1956397323    0.0000000000
      3  Br        2.1022718065   -1.1956397323    0.0000000000
      4  Br       -2.1022718065   -1.1956397323    0.0000000000
      5  C         0.9192422714    0.0000000000    0.0000000000
      6  C        -0.9192422714    0.0000000000    0.0000000000
   Point Group: d2h   Number of degrees of freedom:     3


   Energy is -10372.387744200

 Hessian Updated using BFGS Update

  3 Hessian modes will be used to form the next step
  Hessian Eigenvalues:
     0.081565    0.292716    0.531225

 Minimum Search - Taking Simple RFO Step
 Searching for Lamda that Minimizes Along All modes
 Value Taken    Lamda =  -0.24064436
 Calculated Step too Large.  Step scaled by  0.391962
 Step Taken.  Stepsize is  0.300000

                             Maximum     Tolerance    Cnvgd?
         Gradient           0.227679      0.000300      NO
         Displacement       0.214353      0.001200      NO
         Energy change     -0.111045      0.000001      NO


 New Cartesian Coordinates Obtained by Inverse Iteration

 Displacement from previous Coordinates is:  0.279796
 ----------------------------------------------------------------
             Standard Nuclear Orientation (Angstroms)
    I     Atom           X                Y                Z
 ----------------------------------------------------------------
    1      Br      2.0495855299     1.2304433946     0.0000000000
    2      Br     -2.0495855299     1.2304433946     0.0000000000
    3      Br      2.0495855299    -1.2304433946     0.0000000000
    4      Br     -2.0495855299    -1.2304433946     0.0000000000
    5      C       0.8645901269     0.0000000000     0.0000000000
    6      C      -0.8645901269     0.0000000000     0.0000000000
 ----------------------------------------------------------------
 Molecular Point Group                 D2h   NOp =  8
 Largest Abelian Subgroup              D2h   NOp =  8
 Nuclear Repulsion Energy =  1526.0300059420 hartrees
 There are       76 alpha and       76 beta electrons
 Applying Cartesian multipole field
    Component          Value
    ---------          -----
     (2,0,0)        1.00000E-11
     (0,2,0)        2.00000E-11
     (0,0,2)       -3.00000E-11
 Nucleus-field energy     =     0.0000000365 hartrees
 Requested basis set is 6-311++G(d,p)
 There are 88 shells and 236 basis functions
 A cutoff of  1.0D-11 yielded   2816 shell pairs
 There are     22238 function pairs (     24903 Cartesian)
 Smallest overlap matrix eigenvalue = 3.90E-05
 Guess MOs from SCF MO coefficient file

 -----------------------------------------------------------------------
  General SCF calculation program by
  Eric Jon Sundstrom, Paul Horn, Yuezhi Mao, Dmitri Zuev, Alec White,
  David Stuck, Shaama M.S., Shane Yost, Joonho Lee, David Small,
  Daniel Levine, Susi Lehtola, Hugh Burton, Evgeny Epifanovsky
 -----------------------------------------------------------------------
 Exchange:     0.2000 Hartree-Fock + 0.0800 Slater + 0.7200 B88
 Correlation:  0.1900 VWN1RPA + 0.8100 LYP
 Using SG-1 standard quadrature grid
 using 8 threads for integral computing
 -------------------------------------------------------
 OpenMP Integral computing Module                
 Release: version 2.0, May 2017, Q-Chem Inc. Pleasanton 
 -------------------------------------------------------
 -------------------------------------------------------
 OpenMP BLAS3 based DFT computing Module                
 Release: version 1.0, May 2013, Q-Chem Inc. Pittsburgh 
 -------------------------------------------------------
 A restricted SCF calculation will be
 performed using DIIS
 SCF converges when DIIS error is below 1.0e-08
 ---------------------------------------
  Cycle       Energy         DIIS error
 ---------------------------------------
    1  -10372.4720264947      8.94e-04  
    2  -10372.4761272173      2.33e-04  
    3  -10372.4760020313      2.57e-04  
    4  -10372.4764015102      8.97e-05  
    5  -10372.4764591387      1.09e-05  
    6  -10372.4764599234      3.90e-06  
    7  -10372.4764599511      4.50e-07  
    8  -10372.4764599518      6.46e-08  
    9  -10372.4764599521      1.81e-08  
   10  -10372.4764599520      1.00e-08  
   11  -10372.4764599521      4.04e-09  Convergence criterion met
 ---------------------------------------
 SCF time:   CPU 203.87s  wall 27.00s 
 SCF   energy in the final basis set =   -10372.4764599521
 Total energy in the final basis set =   -10372.4764599521

 --------------------------------------------------------------
             Orbital Energies (a.u.) and Symmetries
 --------------------------------------------------------------

 Alpha MOs, Restricted
 -- Occupied --                  
-482.86 -482.86 -482.86 -482.86  -62.51  -62.51  -62.51  -62.51
  1 Ag    1 B3u   1 B2u   1 B1g   2 B1g   2 B3u   2 B2u   2 Ag                 
-56.335 -56.335 -56.335 -56.335 -56.331 -56.331 -56.331 -56.331
  3 B1g   3 B3u   3 Ag    3 B2u   1 B2g   1 B3g   1 Au    1 B1u                
-56.331 -56.331 -56.331 -56.331 -10.308 -10.308  -8.726  -8.726
  4 B3u   4 B1g   4 B2u   4 Ag    5 Ag    5 B3u   5 B1g   6 B3u                
 -8.726  -8.726  -6.558  -6.558  -6.558  -6.558  -6.545  -6.545
  5 B2u   6 Ag    7 B3u   7 Ag    6 B1g   6 B2u   2 B1u   2 B2g                
 -6.545  -6.545  -6.544  -6.544  -6.544  -6.544  -2.670  -2.670
  2 Au    2 B3g   8 B3u   8 Ag    7 B1g   7 B2u   9 B3u   9 Ag                 
 -2.670  -2.670  -2.666  -2.665  -2.665  -2.665  -2.665  -2.665
  8 B1g   8 B2u   3 B2g   3 B1u   3 Au    3 B3g  10 B3u  10 Ag                 
 -2.664  -2.664  -2.654  -2.654  -2.654  -2.654  -2.654  -2.654
  9 B1g   9 B2u  11 Ag   11 B3u   4 B1u   4 B2g   4 B3g   4 Au                 
 -2.654  -2.654  -0.972  -0.960  -0.804  -0.797  -0.654  -0.577
 10 B2u  10 B1g  12 Ag   12 B3u  11 B2u  11 B1g  13 Ag   13 B3u                
 -0.507  -0.466  -0.444  -0.433  -0.414  -0.405  -0.361  -0.310
 14 Ag   12 B2u   5 B1u  12 B1g   5 B2g  14 B3u  15 Ag    5 B3g                
 -0.307  -0.252  -0.242  -0.219
  5 Au   13 B2u  13 B1g   6 B1u                                                
 -- Virtual --                   
 -0.099  -0.055  -0.011  -0.006   0.002   0.027   0.028   0.037
  6 B2g  15 B3u  16 Ag   14 B2u  17 Ag   16 B3u  14 B1g   7 B1u                
  0.042   0.044   0.050   0.060   0.068   0.082   0.082   0.084
 17 B3u  15 B2u  18 Ag    7 B2g   6 B3g  19 Ag   18 B3u  16 B2u                
  0.092   0.106   0.109   0.112   0.127   0.127   0.132   0.146
  6 Au   15 B1g  17 B2u   8 B1u  16 B1g  19 B3u  17 B1g  20 Ag                 
  0.173   0.176   0.182   0.197   0.217   0.283   0.341   0.354
  8 B2g  18 B2u  21 Ag   20 B3u  21 B3u  18 B1g  22 Ag   19 B2u                
  0.376   0.386   0.394   0.395   0.406   0.412   0.428   0.429
 23 Ag    9 B1u  19 B1g  22 B3u   7 B3g   9 B2g  24 Ag    7 Au                 
  0.439   0.442   0.445   0.456   0.468   0.499   0.503   0.506
 10 B1u  23 B3u  20 B2u  10 B2g  20 B1g   8 B3g  25 Ag   24 B3u                
  0.509   0.522   0.538   0.552   0.554   0.575   0.596   0.603
  8 Au   21 B2u  11 B1u  11 B2g  21 B1g  22 B2u  12 B1u  25 B3u                
  0.656   0.659   0.665   0.718   0.722   0.750   0.775   0.811
  9 B3g  26 Ag    9 Au   26 B3u  22 B1g  23 B2u  27 Ag   27 B3u                
  0.828   0.829   0.852   0.866   0.984   1.024   1.040   1.055
 12 B2g  23 B1g  28 Ag   24 B2u  29 Ag   25 B2u  28 B3u  24 B1g                
  1.085   1.146   1.290   1.374   1.453   1.500   1.651   1.688
 25 B1g  29 B3u  13 B1u  10 B3g  30 Ag   10 Au   31 Ag   30 B3u                
  1.690   1.722   1.910   1.948   1.987   1.987   2.005   2.032
 13 B2g  26 B2u  32 Ag   14 B1u  31 B3u  11 B3g  14 B2g  11 Au                 
  2.041   2.048   2.071   2.140   2.171   2.182   2.189   2.357
 32 B3u  27 B2u  33 Ag   26 B1g  33 B3u  28 B2u  27 B1g  28 B1g                
  2.624   2.742   2.804   2.908   2.961   3.515   3.920   3.922
 15 B1u  15 B2g  34 Ag   29 B2u  29 B1g  34 B3u  16 B1u  16 B2g                
  3.965   3.977   4.005   4.008   4.028   4.042   4.056   4.084
 35 Ag   35 B3u  12 B3g  12 Au   30 B1g  30 B2u  17 B1u  36 Ag                 
  4.099   4.103   4.120   4.188   4.245   4.266   4.318   4.372
 13 B3g  13 Au   17 B2g  36 B3u  31 B2u  37 Ag   37 B3u  31 B1g                
  4.421   4.439   6.679   6.707   6.773   6.820   7.501   7.534
 32 B2u  32 B1g  38 Ag   33 B2u  38 B3u  33 B1g  18 B1u  18 B2g                
  7.537   7.549   7.563   7.604   7.614   7.638   7.643   7.656
 14 B3g  39 Ag   14 Au   34 B2u  40 Ag   39 B3u  35 B2u  40 B3u                
  7.670   7.815  23.379  23.380  47.949  47.966  48.019  48.065
 34 B1g  35 B1g  41 B3u  41 Ag   42 Ag   36 B2u  42 B3u  36 B1g                
289.707 289.735 289.740 289.742 289.767 289.809 289.835 289.840
 19 B1u  43 Ag   19 B2g  15 B3g  15 Au   37 B2u  43 B3u  44 Ag                 
289.873 289.892 289.894 290.0431020.7581020.7801020.8461020.905
 44 B3u  37 B1g  38 B2u  38 B1g  45 Ag   39 B2u  45 B3u  39 B1g                

 Beta MOs, Restricted
 -- Occupied --                  
-482.86 -482.86 -482.86 -482.86  -62.51  -62.51  -62.51  -62.51
  1 Ag    1 B3u   1 B2u   1 B1g   2 B1g   2 B3u   2 B2u   2 Ag                 
-56.335 -56.335 -56.335 -56.335 -56.331 -56.331 -56.331 -56.331
  3 B1g   3 B3u   3 Ag    3 B2u   1 B2g   1 B3g   1 Au    1 B1u                
-56.331 -56.331 -56.331 -56.331 -10.308 -10.308  -8.726  -8.726
  4 B3u   4 B1g   4 B2u   4 Ag    5 Ag    5 B3u   5 B1g   6 B3u                
 -8.726  -8.726  -6.558  -6.558  -6.558  -6.558  -6.545  -6.545
  5 B2u   6 Ag    7 B3u   7 Ag    6 B1g   6 B2u   2 B1u   2 B2g                
 -6.545  -6.545  -6.544  -6.544  -6.544  -6.544  -2.670  -2.670
  2 Au    2 B3g   8 B3u   8 Ag    7 B1g   7 B2u   9 B3u   9 Ag                 
 -2.670  -2.670  -2.666  -2.665  -2.665  -2.665  -2.665  -2.665
  8 B1g   8 B2u   3 B2g   3 B1u   3 Au    3 B3g  10 B3u  10 Ag                 
 -2.664  -2.664  -2.654  -2.654  -2.654  -2.654  -2.654  -2.654
  9 B1g   9 B2u  11 Ag   11 B3u   4 B1u   4 B2g   4 B3g   4 Au                 
 -2.654  -2.654  -0.972  -0.960  -0.804  -0.797  -0.654  -0.577
 10 B2u  10 B1g  12 Ag   12 B3u  11 B2u  11 B1g  13 Ag   13 B3u                
 -0.507  -0.466  -0.444  -0.433  -0.414  -0.405  -0.361  -0.310
 14 Ag   12 B2u   5 B1u  12 B1g   5 B2g  14 B3u  15 Ag    5 B3g                
 -0.307  -0.252  -0.242  -0.219
  5 Au   13 B2u  13 B1g   6 B1u                                                
 -- Virtual --                   
 -0.099  -0.055  -0.011  -0.006   0.002   0.027   0.028   0.037
  6 B2g  15 B3u  16 Ag   14 B2u  17 Ag   16 B3u  14 B1g   7 B1u                
  0.042   0.044   0.050   0.060   0.068   0.082   0.082   0.084
 17 B3u  15 B2u  18 Ag    7 B2g   6 B3g  19 Ag   18 B3u  16 B2u                
  0.092   0.106   0.109   0.112   0.127   0.127   0.132   0.146
  6 Au   15 B1g  17 B2u   8 B1u  16 B1g  19 B3u  17 B1g  20 Ag                 
  0.173   0.176   0.182   0.197   0.217   0.283   0.341   0.354
  8 B2g  18 B2u  21 Ag   20 B3u  21 B3u  18 B1g  22 Ag   19 B2u                
  0.376   0.386   0.394   0.395   0.406   0.412   0.428   0.429
 23 Ag    9 B1u  19 B1g  22 B3u   7 B3g   9 B2g  24 Ag    7 Au                 
  0.439   0.442   0.445   0.456   0.468   0.499   0.503   0.506
 10 B1u  23 B3u  20 B2u  10 B2g  20 B1g   8 B3g  25 Ag   24 B3u                
  0.509   0.522   0.538   0.552   0.554   0.575   0.596   0.603
  8 Au   21 B2u  11 B1u  11 B2g  21 B1g  22 B2u  12 B1u  25 B3u                
  0.656   0.659   0.665   0.718   0.722   0.750   0.775   0.811
  9 B3g  26 Ag    9 Au   26 B3u  22 B1g  23 B2u  27 Ag   27 B3u                
  0.828   0.829   0.852   0.866   0.984   1.024   1.040   1.055
 12 B2g  23 B1g  28 Ag   24 B2u  29 Ag   25 B2u  28 B3u  24 B1g                
  1.085   1.146   1.290   1.374   1.453   1.500   1.651   1.688
 25 B1g  29 B3u  13 B1u  10 B3g  30 Ag   10 Au   31 Ag   30 B3u                
  1.690   1.722   1.910   1.948   1.987   1.987   2.005   2.032
 13 B2g  26 B2u  32 Ag   14 B1u  31 B3u  11 B3g  14 B2g  11 Au                 
  2.041   2.048   2.071   2.140   2.171   2.182   2.189   2.357
 32 B3u  27 B2u  33 Ag   26 B1g  33 B3u  28 B2u  27 B1g  28 B1g                
  2.624   2.742   2.804   2.908   2.961   3.515   3.920   3.922
 15 B1u  15 B2g  34 Ag   29 B2u  29 B1g  34 B3u  16 B1u  16 B2g                
  3.965   3.977   4.005   4.008   4.028   4.042   4.056   4.084
 35 Ag   35 B3u  12 B3g  12 Au   30 B1g  30 B2u  17 B1u  36 Ag                 
  4.099   4.103   4.120   4.188   4.245   4.266   4.318   4.372
 13 B3g  13 Au   17 B2g  36 B3u  31 B2u  37 Ag   37 B3u  31 B1g                
  4.421   4.439   6.679   6.707   6.773   6.820   7.501   7.534
 32 B2u  32 B1g  38 Ag   33 B2u  38 B3u  33 B1g  18 B1u  18 B2g                
  7.537   7.549   7.563   7.604   7.614   7.638   7.643   7.656
 14 B3g  39 Ag   14 Au   34 B2u  40 Ag   39 B3u  35 B2u  40 B3u                
  7.670   7.815  23.379  23.380  47.949  47.966  48.019  48.065
 34 B1g  35 B1g  41 B3u  41 Ag   42 Ag   36 B2u  42 B3u  36 B1g                
289.707 289.735 289.740 289.742 289.767 289.809 289.835 289.840
 19 B1u  43 Ag   19 B2g  15 B3g  15 Au   37 B2u  43 B3u  44 Ag                 
289.873 289.892 289.894 290.0431020.7581020.7801020.8461020.905
 44 B3u  37 B1g  38 B2u  38 B1g  45 Ag   39 B2u  45 B3u  39 B1g                
 --------------------------------------------------------------

          Ground-State Mulliken Net Atomic Charges

     Atom                 Charge (a.u.)
  ----------------------------------------
      1 Br                   -0.023861
      2 Br                   -0.023861
      3 Br                   -0.023861
      4 Br                   -0.023861
      5 C                     0.047723
      6 C                     0.047723
  ----------------------------------------
  Sum of atomic charges =     0.000000

 -----------------------------------------------------------------
                    Cartesian Multipole Moments
 -----------------------------------------------------------------
    Charge (ESU x 10^10)
                 0.0000
    Dipole Moment (Debye)
         X      -0.0000      Y      -0.0000      Z       0.0000
       Tot       0.0000
    Quadrupole Moments (Debye-Ang)
        XX     -75.5719     XY      -0.0000     YY     -86.6840
        XZ      -0.0000     YZ      -0.0000     ZZ     -84.8718
    Octopole Moments (Debye-Ang^2)
       XXX      -0.0000    XXY      -0.0000    XYY      -0.0000
       YYY      -0.0000    XXZ       0.0000    XYZ       0.0000
       YYZ       0.0000    XZZ      -0.0000    YZZ      -0.0000
       ZZZ       0.0000
    Hexadecapole Moments (Debye-Ang^3)
      XXXX   -1835.7829   XXXY      -0.0000   XXYY    -411.7125
      XYYY      -0.0000   YYYY    -786.9696   XXXZ      -0.0000
      XXYZ      -0.0000   XYYZ      -0.0000   YYYZ      -0.0000
      XXZZ    -348.3335   XYZZ      -0.0000   YYZZ    -150.2073
      XZZZ      -0.0000   YZZZ      -0.0000   ZZZZ    -102.4097
 -----------------------------------------------------------------
 Calculating analytic gradient of the SCF energy
 Gradient of SCF Energy
            1           2           3           4           5           6
    1  -0.0315182   0.0315182  -0.0315182   0.0315182   0.2156978  -0.2156978
    2  -0.1949081  -0.1949081   0.1949081   0.1949081  -0.0000000   0.0000000
    3   0.0000000  -0.0000000  -0.0000000   0.0000000  -0.0000000   0.0000000
 Max gradient component =       2.157E-01
 RMS gradient           =       1.176E-01
 Gradient time:  CPU 69.29 s  wall 8.91 s
 Geometry Optimization Parameters
   NAtoms,    NIC,     NZ,  NCons,   NDum,   NFix, NCnnct, MaxDiis
        6      37       0       0       0       0       0       0

 Cartesian Hessian Update
 Hessian Updated using BFGS Update


** GEOMETRY OPTIMIZATION IN DELOCALIZED INTERNAL COORDINATES **
   Searching for a Minimum

   Optimization Cycle:   7

                       Coordinates (Angstroms)
     ATOM                X               Y               Z
      1  Br        2.0495855299    1.2304433946    0.0000000000
      2  Br       -2.0495855299    1.2304433946    0.0000000000
      3  Br        2.0495855299   -1.2304433946    0.0000000000
      4  Br       -2.0495855299   -1.2304433946    0.0000000000
      5  C         0.8645901269    0.0000000000    0.0000000000
      6  C        -0.8645901269    0.0000000000    0.0000000000
   Point Group: d2h   Number of degrees of freedom:     3


   Energy is -10372.476459952

 Hessian Updated using BFGS Update

  3 Hessian modes will be used to form the next step
  Hessian Eigenvalues:
     0.052847    0.304051    0.570860

 Minimum Search - Taking Simple RFO Step
 Searching for Lamda that Minimizes Along All modes
 Value Taken    Lamda =  -0.22648125
 Calculated Step too Large.  Step scaled by  0.355112
 Step Taken.  Stepsize is  0.300000

                             Maximum     Tolerance    Cnvgd?
         Gradient           0.199332      0.000300      NO
         Displacement       0.216042      0.001200      NO
         Energy change     -0.088716      0.000001      NO


 New Cartesian Coordinates Obtained by Inverse Iteration

 Displacement from previous Coordinates is:  0.309826
 ----------------------------------------------------------------
             Standard Nuclear Orientation (Angstroms)
    I     Atom           X                Y                Z
 ----------------------------------------------------------------
    1      Br      1.9872123514     1.2610525556     0.0000000000
    2      Br     -1.9872123514     1.2610525556     0.0000000000
    3      Br      1.9872123514    -1.2610525556     0.0000000000
    4      Br     -1.9872123514    -1.2610525556     0.0000000000
    5      C       0.8030628777     0.0000000000     0.0000000000
    6      C      -0.8030628777     0.0000000000     0.0000000000
 ----------------------------------------------------------------
 Molecular Point Group                 D2h   NOp =  8
 Largest Abelian Subgroup              D2h   NOp =  8
 Nuclear Repulsion Energy =  1529.6755314371 hartrees
 There are       76 alpha and       76 beta electrons
 Applying Cartesian multipole field
    Component          Value
    ---------          -----
     (2,0,0)        1.00000E-11
     (0,2,0)        2.00000E-11
     (0,0,2)       -3.00000E-11
 Nucleus-field energy     =     0.0000000359 hartrees
 Requested basis set is 6-311++G(d,p)
 There are 88 shells and 236 basis functions
 A cutoff of  1.0D-11 yielded   2824 shell pairs
 There are     22258 function pairs (     24915 Cartesian)
 Smallest overlap matrix eigenvalue = 2.53E-05
 Guess MOs from SCF MO coefficient file

 -----------------------------------------------------------------------
  General SCF calculation program by
  Eric Jon Sundstrom, Paul Horn, Yuezhi Mao, Dmitri Zuev, Alec White,
  David Stuck, Shaama M.S., Shane Yost, Joonho Lee, David Small,
  Daniel Levine, Susi Lehtola, Hugh Burton, Evgeny Epifanovsky
 -----------------------------------------------------------------------
 Exchange:     0.2000 Hartree-Fock + 0.0800 Slater + 0.7200 B88
 Correlation:  0.1900 VWN1RPA + 0.8100 LYP
 Using SG-1 standard quadrature grid
 using 8 threads for integral computing
 -------------------------------------------------------
 OpenMP Integral computing Module                
 Release: version 2.0, May 2017, Q-Chem Inc. Pleasanton 
 -------------------------------------------------------
 -------------------------------------------------------
 OpenMP BLAS3 based DFT computing Module                
 Release: version 1.0, May 2013, Q-Chem Inc. Pittsburgh 
 -------------------------------------------------------
 A restricted SCF calculation will be
 performed using DIIS
 SCF converges when DIIS error is below 1.0e-08
 ---------------------------------------
  Cycle       Energy         DIIS error
 ---------------------------------------
    1  -10372.5475660017      1.03e-03  
    2  -10372.5522867324      1.91e-04  
    3  -10372.5523713651      1.46e-04  
    4  -10372.5525003232      6.13e-05  
    5  -10372.5525208582      1.48e-05  
    6  -10372.5525224260      4.33e-06  
    7  -10372.5525225091      5.53e-07  
    8  -10372.5525225106      8.87e-08  
    9  -10372.5525225108      1.93e-08  
   10  -10372.5525225106      3.50e-09  Convergence criterion met
 ---------------------------------------
 SCF time:   CPU 189.15s  wall 24.00s 
 SCF   energy in the final basis set =   -10372.5525225106
 Total energy in the final basis set =   -10372.5525225106

 --------------------------------------------------------------
             Orbital Energies (a.u.) and Symmetries
 --------------------------------------------------------------
 Warning : Irrep of orbital(  33) could not be determined
 Warning : Irrep of orbital(  34) could not be determined

 Alpha MOs, Restricted
 -- Occupied --                  
-482.86 -482.86 -482.86 -482.86  -62.51  -62.51  -62.51  -62.51
  1 Ag    1 B3u   1 B2u   1 B1g   2 B1g   2 B2u   2 B3u   2 Ag                 
-56.334 -56.334 -56.334 -56.334 -56.330 -56.330 -56.330 -56.330
  3 B1g   3 B3u   3 B2u   3 Ag    1 B2g   1 Au    1 B3g   1 B1u                
-56.330 -56.330 -56.330 -56.330 -10.306 -10.306  -8.725  -8.725
  4 B3u   4 B1g   4 B2u   4 Ag    5 Ag    5 B3u   5 B1g   6 B3u                
 -8.725  -8.725  -6.557  -6.557  -6.557  -6.557  -6.544  -6.544
  5 B2u   6 Ag    7 Ag    7 B3u   6 B1g   6 B2u   2 Au    2 B3g                
 -6.544  -6.544  -6.542  -6.542  -6.542  -6.542  -2.669  -2.669
  0 xxx   0 xxx   8 B3u   8 Ag    7 B1g   7 B2u   9 B3u   9 Ag                 
 -2.668  -2.668  -2.664  -2.664  -2.664  -2.664  -2.664  -2.664
  8 B1g   8 B2u   2 B2g   2 B1u   3 Au    3 B3g  10 B3u  10 Ag                 
 -2.663  -2.663  -2.653  -2.653  -2.653  -2.653  -2.653  -2.653
  9 B2u   9 B1g   3 B1u   3 B2g  11 Ag   11 B3u   4 B3g   4 Au                 
 -2.653  -2.653  -0.962  -0.944  -0.805  -0.796  -0.676  -0.573
 10 B2u  10 B1g  12 Ag   12 B3u  11 B2u  11 B1g  13 Ag   13 B3u                
 -0.511  -0.470  -0.443  -0.427  -0.404  -0.393  -0.362  -0.312
 14 Ag   12 B2u   4 B1u  12 B1g   4 B2g  14 B3u  15 Ag    5 B3g                
 -0.307  -0.260  -0.248  -0.229
  5 Au   13 B2u  13 B1g   5 B1u                                                
 -- Virtual --                   
 -0.088  -0.041  -0.016  -0.013   0.001   0.027   0.029   0.038
  5 B2g  15 B3u  14 B2u  16 Ag   17 Ag   16 B3u  14 B1g   6 B1u                
  0.041   0.051   0.060   0.061   0.068   0.078   0.084   0.084
 15 B2u  18 Ag   17 B3u   6 B2g   6 B3g  19 Ag   18 B3u  16 B2u                
  0.092   0.107   0.108   0.112   0.127   0.132   0.143   0.146
  6 Au   17 B2u  15 B1g   7 B1u  16 B1g  17 B1g  19 B3u  20 Ag                 
  0.173   0.180   0.186   0.198   0.224   0.283   0.340   0.351
  7 B2g  18 B2u  21 Ag   20 B3u  21 B3u  18 B1g  22 Ag   19 B2u                
  0.374   0.387   0.395   0.406   0.410   0.414   0.425   0.431
 23 Ag    8 B1u  19 B1g   7 B3g  22 B3u   8 B2g  24 Ag    7 Au                 
  0.444   0.447   0.449   0.466   0.469   0.488   0.496   0.511
 20 B2u   9 B1u  23 B3u  20 B1g   9 B2g  25 Ag    8 B3g   8 Au                 
  0.515   0.526   0.532   0.551   0.560   0.569   0.609   0.613
 24 B3u  21 B2u  10 B1u  10 B2g  21 B1g  22 B2u  11 B1u  25 B3u                
  0.643   0.652   0.662   0.715   0.734   0.749   0.761   0.816
  9 B3g   9 Au   26 Ag   26 B3u  22 B1g  23 B2u  27 Ag   23 B1g                
  0.820   0.843   0.861   0.884   0.966   1.009   1.032   1.050
 27 B3u  11 B2g  24 B2u  28 Ag   29 Ag   25 B2u  28 B3u  24 B1g                
  1.090   1.163   1.261   1.343   1.484   1.517   1.671   1.689
 25 B1g  29 B3u  12 B1u  10 B3g  30 Ag   10 Au   31 Ag   26 B2u                
  1.721   1.744   1.912   1.954   1.984   1.988   2.015   2.035
 30 B3u  12 B2g  32 Ag   13 B1u  11 B3g  31 B3u  13 B2g  11 Au                 
  2.068   2.073   2.084   2.151   2.182   2.184   2.213   2.376
 32 B3u  27 B2u  33 Ag   26 B1g  28 B2u  33 B3u  27 B1g  28 B1g                
  2.618   2.771   2.870   2.891   2.978   3.584   3.928   3.931
 14 B1u  14 B2g  34 Ag   29 B2u  29 B1g  34 B3u  15 B1u  15 B2g                
  3.956   3.976   4.004   4.007   4.021   4.038   4.058   4.088
 35 Ag   35 B3u  12 B3g  12 Au   30 B1g  30 B2u  16 B1u  13 B3g                
  4.093   4.095   4.125   4.197   4.252   4.276   4.331   4.359
 13 Au   36 Ag   16 B2g  36 B3u  31 B2u  37 Ag   37 B3u  31 B1g                
  4.398   4.434   6.668   6.705   6.771   6.821   7.504   7.537
 32 B2u  32 B1g  38 Ag   33 B2u  38 B3u  33 B1g  17 B1u  14 B3g                
  7.538   7.543   7.565   7.602   7.619   7.625   7.648   7.662
 17 B2g  39 Ag   14 Au   40 Ag   34 B2u  39 B3u  40 B3u  35 B2u                
  7.675   7.835  23.361  23.457  47.940  47.964  48.014  48.066
 34 B1g  35 B1g  41 Ag   41 B3u  42 Ag   36 B2u  42 B3u  36 B1g                
289.710 289.725 289.740 289.744 289.767 289.819 289.826 289.835
 18 B1u  43 Ag   15 B3g  18 B2g  15 Au   37 B2u  43 B3u  44 Ag                 
289.869 289.889 289.904 290.0621020.7461020.7771020.8371020.906
 44 B3u  37 B1g  38 B2u  38 B1g  45 Ag   39 B2u  45 B3u  39 B1g                

 Beta MOs, Restricted
 -- Occupied --                  
-482.86 -482.86 -482.86 -482.86  -62.51  -62.51  -62.51  -62.51
  1 Ag    1 B3u   1 B2u   1 B1g   2 B1g   2 B2u   2 B3u   2 Ag                 
-56.334 -56.334 -56.334 -56.334 -56.330 -56.330 -56.330 -56.330
  3 B1g   3 B3u   3 B2u   3 Ag    1 B2g   1 Au    1 B3g   1 B1u                
-56.330 -56.330 -56.330 -56.330 -10.306 -10.306  -8.725  -8.725
  4 B3u   4 B1g   4 B2u   4 Ag    5 Ag    5 B3u   5 B1g   6 B3u                
 -8.725  -8.725  -6.557  -6.557  -6.557  -6.557  -6.544  -6.544
  5 B2u   6 Ag    7 Ag    7 B3u   6 B1g   6 B2u   2 Au    2 B3g                
 -6.544  -6.544  -6.542  -6.542  -6.542  -6.542  -2.669  -2.669
  0 xxx   0 xxx   8 B3u   8 Ag    7 B1g   7 B2u   9 B3u   9 Ag                 
 -2.668  -2.668  -2.664  -2.664  -2.664  -2.664  -2.664  -2.664
  8 B1g   8 B2u   2 B2g   2 B1u   3 Au    3 B3g  10 B3u  10 Ag                 
 -2.663  -2.663  -2.653  -2.653  -2.653  -2.653  -2.653  -2.653
  9 B2u   9 B1g   3 B1u   3 B2g  11 Ag   11 B3u   4 B3g   4 Au                 
 -2.653  -2.653  -0.962  -0.944  -0.805  -0.796  -0.676  -0.573
 10 B2u  10 B1g  12 Ag   12 B3u  11 B2u  11 B1g  13 Ag   13 B3u                
 -0.511  -0.470  -0.443  -0.427  -0.404  -0.393  -0.362  -0.312
 14 Ag   12 B2u   4 B1u  12 B1g   4 B2g  14 B3u  15 Ag    5 B3g                
 -0.307  -0.260  -0.248  -0.229
  5 Au   13 B2u  13 B1g   5 B1u                                                
 -- Virtual --                   
 -0.088  -0.041  -0.016  -0.013   0.001   0.027   0.029   0.038
  5 B2g  15 B3u  14 B2u  16 Ag   17 Ag   16 B3u  14 B1g   6 B1u                
  0.041   0.051   0.060   0.061   0.068   0.078   0.084   0.084
 15 B2u  18 Ag   17 B3u   6 B2g   6 B3g  19 Ag   18 B3u  16 B2u                
  0.092   0.107   0.108   0.112   0.127   0.132   0.143   0.146
  6 Au   17 B2u  15 B1g   7 B1u  16 B1g  17 B1g  19 B3u  20 Ag                 
  0.173   0.180   0.186   0.198   0.224   0.283   0.340   0.351
  7 B2g  18 B2u  21 Ag   20 B3u  21 B3u  18 B1g  22 Ag   19 B2u                
  0.374   0.387   0.395   0.406   0.410   0.414   0.425   0.431
 23 Ag    8 B1u  19 B1g   7 B3g  22 B3u   8 B2g  24 Ag    7 Au                 
  0.444   0.447   0.449   0.466   0.469   0.488   0.496   0.511
 20 B2u   9 B1u  23 B3u  20 B1g   9 B2g  25 Ag    8 B3g   8 Au                 
  0.515   0.526   0.532   0.551   0.560   0.569   0.609   0.613
 24 B3u  21 B2u  10 B1u  10 B2g  21 B1g  22 B2u  11 B1u  25 B3u                
  0.643   0.652   0.662   0.715   0.734   0.749   0.761   0.816
  9 B3g   9 Au   26 Ag   26 B3u  22 B1g  23 B2u  27 Ag   23 B1g                
  0.820   0.843   0.861   0.884   0.966   1.009   1.032   1.050
 27 B3u  11 B2g  24 B2u  28 Ag   29 Ag   25 B2u  28 B3u  24 B1g                
  1.090   1.163   1.261   1.343   1.484   1.517   1.671   1.689
 25 B1g  29 B3u  12 B1u  10 B3g  30 Ag   10 Au   31 Ag   26 B2u                
  1.721   1.744   1.912   1.954   1.984   1.988   2.015   2.035
 30 B3u  12 B2g  32 Ag   13 B1u  11 B3g  31 B3u  13 B2g  11 Au                 
  2.068   2.073   2.084   2.151   2.182   2.184   2.213   2.376
 32 B3u  27 B2u  33 Ag   26 B1g  28 B2u  33 B3u  27 B1g  28 B1g                
  2.618   2.771   2.870   2.891   2.978   3.584   3.928   3.931
 14 B1u  14 B2g  34 Ag   29 B2u  29 B1g  34 B3u  15 B1u  15 B2g                
  3.956   3.976   4.004   4.007   4.021   4.038   4.058   4.088
 35 Ag   35 B3u  12 B3g  12 Au   30 B1g  30 B2u  16 B1u  13 B3g                
  4.093   4.095   4.125   4.197   4.252   4.276   4.331   4.359
 13 Au   36 Ag   16 B2g  36 B3u  31 B2u  37 Ag   37 B3u  31 B1g                
  4.398   4.434   6.668   6.705   6.771   6.821   7.504   7.537
 32 B2u  32 B1g  38 Ag   33 B2u  38 B3u  33 B1g  17 B1u  14 B3g                
  7.538   7.543   7.565   7.602   7.619   7.625   7.648   7.662
 17 B2g  39 Ag   14 Au   40 Ag   34 B2u  39 B3u  40 B3u  35 B2u                
  7.675   7.835  23.361  23.457  47.940  47.964  48.014  48.066
 34 B1g  35 B1g  41 Ag   41 B3u  42 Ag   36 B2u  42 B3u  36 B1g                
289.710 289.725 289.740 289.744 289.767 289.819 289.826 289.835
 18 B1u  43 Ag   15 B3g  18 B2g  15 Au   37 B2u  43 B3u  44 Ag                 
289.869 289.889 289.904 290.0621020.7461020.7771020.8371020.906
 44 B3u  37 B1g  38 B2u  38 B1g  45 Ag   39 B2u  45 B3u  39 B1g                
 --------------------------------------------------------------

          Ground-State Mulliken Net Atomic Charges

     Atom                 Charge (a.u.)
  ----------------------------------------
      1 Br                   -0.030438
      2 Br                   -0.030438
      3 Br                   -0.030438
      4 Br                   -0.030438
      5 C                     0.060876
      6 C                     0.060878
  ----------------------------------------
  Sum of atomic charges =     0.000000

 -----------------------------------------------------------------
                    Cartesian Multipole Moments
 -----------------------------------------------------------------
    Charge (ESU x 10^10)
                 0.0000
    Dipole Moment (Debye)
         X      -0.0000      Y       0.0000      Z      -0.0000
       Tot       0.0000
    Quadrupole Moments (Debye-Ang)
        XX     -76.5580     XY      -0.0000     YY     -85.9909
        XZ      -0.0000     YZ      -0.0000     ZZ     -84.8808
    Octopole Moments (Debye-Ang^2)
       XXX      -0.0000    XXY       0.0000    XYY       0.0000
       YYY       0.0000    XXZ      -0.0000    XYZ      -0.0000
       YYZ      -0.0000    XZZ      -0.0000    YZZ       0.0000
       ZZZ      -0.0000
    Hexadecapole Moments (Debye-Ang^3)
      XXXX   -1738.6602   XXXY      -0.0000   XXYY    -394.2126
      XYYY      -0.0000   YYYY    -812.3592   XXXZ      -0.0000
      XXYZ      -0.0000   XYYZ       0.0000   YYYZ       0.0000
      XXZZ    -329.7045   XYZZ      -0.0000   YYZZ    -155.4808
      XZZZ      -0.0000   YZZZ      -0.0000   ZZZZ    -102.2547
 -----------------------------------------------------------------
 Calculating analytic gradient of the SCF energy
 Gradient of SCF Energy
            1           2           3           4           5           6
    1  -0.0245941   0.0245940  -0.0245941   0.0245940   0.1936475  -0.1936473
    2  -0.1634492  -0.1634492   0.1634492   0.1634492   0.0000000  -0.0000000
    3  -0.0000000  -0.0000000   0.0000000  -0.0000000   0.0000000  -0.0000000
 Max gradient component =       1.936E-01
 RMS gradient           =       1.012E-01
 Gradient time:  CPU 70.97 s  wall 9.03 s
 Geometry Optimization Parameters
   NAtoms,    NIC,     NZ,  NCons,   NDum,   NFix, NCnnct, MaxDiis
        6      37       0       0       0       0       0       0

 Cartesian Hessian Update
 Hessian Updated using BFGS Update


** GEOMETRY OPTIMIZATION IN DELOCALIZED INTERNAL COORDINATES **
   Searching for a Minimum

   Optimization Cycle:   8

                       Coordinates (Angstroms)
     ATOM                X               Y               Z
      1  Br        1.9872123514    1.2610525556    0.0000000000
      2  Br       -1.9872123514    1.2610525556    0.0000000000
      3  Br        1.9872123514   -1.2610525556    0.0000000000
      4  Br       -1.9872123514   -1.2610525556    0.0000000000
      5  C         0.8030628777    0.0000000000    0.0000000000
      6  C        -0.8030628777    0.0000000000    0.0000000000
   Point Group: d2h   Number of degrees of freedom:     3


   Energy is -10372.552522511

 Hessian Updated using BFGS Update

  3 Hessian modes will be used to form the next step
  Hessian Eigenvalues:
     0.070279    0.269963    0.543741

 Minimum Search - Taking Simple RFO Step
 Searching for Lamda that Minimizes Along All modes
 Value Taken    Lamda =  -0.19179624
 Calculated Step too Large.  Step scaled by  0.370367
 Step Taken.  Stepsize is  0.300000

                             Maximum     Tolerance    Cnvgd?
         Gradient           0.175227      0.000300      NO
         Displacement       0.215733      0.001200      NO
         Energy change     -0.076063      0.000001      NO


 New Cartesian Coordinates Obtained by Inverse Iteration

 Displacement from previous Coordinates is:  0.313819
 ----------------------------------------------------------------
             Standard Nuclear Orientation (Angstroms)
    I     Atom           X                Y                Z
 ----------------------------------------------------------------
    1      Br      1.9235491335     1.2913857699     0.0000000000
    2      Br     -1.9235491335     1.2913857699     0.0000000000
    3      Br      1.9235491335    -1.2913857699     0.0000000000
    4      Br     -1.9235491335    -1.2913857699     0.0000000000
    5      C       0.7410730298     0.0000000000     0.0000000000
    6      C      -0.7410730298     0.0000000000     0.0000000000
 ----------------------------------------------------------------
 Molecular Point Group                 D2h   NOp =  8
 Largest Abelian Subgroup              D2h   NOp =  8
 Nuclear Repulsion Energy =  1535.6080386676 hartrees
 There are       76 alpha and       76 beta electrons
 Applying Cartesian multipole field
    Component          Value
    ---------          -----
     (2,0,0)        1.00000E-11
     (0,2,0)        2.00000E-11
     (0,0,2)       -3.00000E-11
 Nucleus-field energy     =     0.0000000354 hartrees
 Requested basis set is 6-311++G(d,p)
 There are 88 shells and 236 basis functions
 A cutoff of  1.0D-11 yielded   2828 shell pairs
 There are     22362 function pairs (     25063 Cartesian)
 Smallest overlap matrix eigenvalue = 1.61E-05
 Guess MOs from SCF MO coefficient file

 -----------------------------------------------------------------------
  General SCF calculation program by
  Eric Jon Sundstrom, Paul Horn, Yuezhi Mao, Dmitri Zuev, Alec White,
  David Stuck, Shaama M.S., Shane Yost, Joonho Lee, David Small,
  Daniel Levine, Susi Lehtola, Hugh Burton, Evgeny Epifanovsky
 -----------------------------------------------------------------------
 Exchange:     0.2000 Hartree-Fock + 0.0800 Slater + 0.7200 B88
 Correlation:  0.1900 VWN1RPA + 0.8100 LYP
 Using SG-1 standard quadrature grid
 using 8 threads for integral computing
 -------------------------------------------------------
 OpenMP Integral computing Module                
 Release: version 2.0, May 2017, Q-Chem Inc. Pleasanton 
 -------------------------------------------------------
 -------------------------------------------------------
 OpenMP BLAS3 based DFT computing Module                
 Release: version 1.0, May 2013, Q-Chem Inc. Pittsburgh 
 -------------------------------------------------------
 A restricted SCF calculation will be
 performed using DIIS
 SCF converges when DIIS error is below 1.0e-08
 ---------------------------------------
  Cycle       Energy         DIIS error
 ---------------------------------------
    1  -10372.6112886849      1.20e-03  
    2  -10372.6167878362      2.50e-04  
    3  -10372.6165842892      2.98e-04  
    4  -10372.6171313571      9.84e-05  
    5  -10372.6171939335      1.38e-05  
    6  -10372.6171952663      4.26e-06  
    7  -10372.6171953191      5.59e-07  
    8  -10372.6171953206      1.12e-07  
    9  -10372.6171953209      3.82e-08  
   10  -10372.6171953207      3.65e-08  
   11  -10372.6171953207      2.07e-09  Convergence criterion met
 ---------------------------------------
 SCF time:   CPU 210.21s  wall 27.00s 
 SCF   energy in the final basis set =   -10372.6171953207
 Total energy in the final basis set =   -10372.6171953207

 --------------------------------------------------------------
             Orbital Energies (a.u.) and Symmetries
 --------------------------------------------------------------

 Alpha MOs, Restricted
 -- Occupied --                  
-482.86 -482.86 -482.86 -482.86  -62.51  -62.51  -62.51  -62.51
  1 Ag    1 B3u   1 B2u   1 B1g   2 B1g   2 B2u   2 B3u   2 Ag                 
-56.333 -56.333 -56.333 -56.333 -56.329 -56.329 -56.329 -56.329
  3 B1g   3 B2u   3 Ag    3 B3u   1 B2g   1 Au    1 B3g   1 B1u                
-56.329 -56.329 -56.329 -56.329 -10.302 -10.302  -8.724  -8.724
  4 B3u   4 B2u   4 B1g   4 Ag    5 Ag    5 B3u   5 B1g   6 B3u                
 -8.724  -8.724  -6.556  -6.556  -6.556  -6.556  -6.542  -6.542
  5 B2u   6 Ag    7 Ag    7 B3u   6 B1g   6 B2u   2 Au    2 B3g                
 -6.542  -6.542  -6.541  -6.541  -6.541  -6.541  -2.667  -2.667
  2 B1u   2 B2g   8 B3u   8 Ag    7 B1g   7 B2u   9 B3u   9 Ag                 
 -2.667  -2.667  -2.663  -2.663  -2.663  -2.663  -2.662  -2.662
  8 B1g   8 B2u   3 B2g   3 B1u   3 Au    3 B3g  10 B3u  10 Ag                 
 -2.662  -2.662  -2.651  -2.651  -2.651  -2.651  -2.651  -2.651
  9 B2u   9 B1g   4 B1u   4 B2g  11 Ag   11 B3u   4 B3g   4 Au                 
 -2.651  -2.651  -0.956  -0.929  -0.807  -0.795  -0.703  -0.568
 10 B2u  10 B1g  12 Ag   12 B3u  11 B2u  11 B1g  13 Ag   13 B3u                
 -0.514  -0.477  -0.445  -0.420  -0.395  -0.382  -0.363  -0.314
 14 Ag   12 B2u   5 B1u  12 B1g   5 B2g  14 B3u  15 Ag    5 B3g                
 -0.308  -0.268  -0.253  -0.241
  5 Au   13 B2u  13 B1g   6 B1u                                                
 -- Virtual --                   
 -0.075  -0.033  -0.027  -0.016  -0.000   0.027   0.030   0.038
  6 B2g  15 B3u  14 B2u  16 Ag   17 Ag   16 B3u  14 B1g  15 B2u                
  0.038   0.051   0.063   0.068   0.072   0.074   0.085   0.087
  7 B1u  18 Ag    7 B2g   6 B3g  17 B3u  19 Ag   16 B2u  18 B3u                
  0.092   0.105   0.111   0.113   0.127   0.134   0.145   0.165
  6 Au   17 B2u  15 B1g   8 B1u  16 B1g  17 B1g  20 Ag   19 B3u                
  0.173   0.185   0.191   0.196   0.239   0.283   0.330   0.349
  8 B2g  18 B2u  21 Ag   20 B3u  21 B3u  18 B1g  22 Ag   19 B2u                
  0.376   0.388   0.396   0.406   0.416   0.422   0.427   0.433
 23 Ag    9 B1u  19 B1g   7 B3g   9 B2g  22 B3u  24 Ag    7 Au                 
  0.443   0.453   0.464   0.467   0.477   0.481   0.492   0.515
 20 B2u  10 B1u  20 B1g  23 B3u  25 Ag   10 B2g   8 B3g   8 Au                 
  0.524   0.526   0.529   0.553   0.568   0.568   0.626   0.630
 11 B1u  21 B2u  24 B3u  11 B2g  22 B2u  21 B1g  12 B1u  25 B3u                
  0.632   0.640   0.664   0.710   0.739   0.745   0.749   0.805
  9 B3g   9 Au   26 Ag   26 B3u  23 B2u  22 B1g  27 Ag   23 B1g                
  0.833   0.857   0.866   0.913   0.949   0.995   1.025   1.046
 27 B3u  12 B2g  24 B2u  28 Ag   29 Ag   25 B2u  28 B3u  24 B1g                
  1.095   1.177   1.250   1.308   1.479   1.540   1.679   1.714
 25 B1g  29 B3u  13 B1u  10 B3g  30 Ag   10 Au   26 B2u  31 Ag                 
  1.764   1.803   1.925   1.960   1.982   2.000   2.025   2.038
 30 B3u  13 B2g  32 Ag   14 B1u  11 B3g  31 B3u  14 B2g  11 Au                 
  2.096   2.097   2.103   2.133   2.184   2.193   2.255   2.387
 27 B2u  33 Ag   32 B3u  26 B1g  28 B2u  33 B3u  27 B1g  28 B1g                
  2.620   2.804   2.875   2.990   3.004   3.573   3.935   3.941
 15 B1u  15 B2g  29 B2u  34 Ag   29 B1g  34 B3u  16 B1u  16 B2g                
  3.950   3.979   4.002   4.006   4.018   4.032   4.061   4.076
 35 Ag   35 B3u  12 B3g  12 Au   30 B1g  30 B2u  17 B1u  13 B3g                
  4.084   4.108   4.131   4.208   4.258   4.286   4.335   4.344
 13 Au   36 Ag   17 B2g  36 B3u  31 B2u  37 Ag   31 B1g  37 B3u                
  4.377   4.435   6.655   6.705   6.768   6.825   7.508   7.533
 32 B2u  32 B1g  38 Ag   33 B2u  38 B3u  33 B1g  18 B1u  39 Ag                 
  7.538   7.542   7.566   7.605   7.616   7.636   7.644   7.670
 14 B3g  18 B2g  14 Au   40 Ag   39 B3u  34 B2u  40 B3u  34 B1g                
  7.678   7.849  23.331  23.652  47.930  47.963  48.008  48.069
 35 B2u  35 B1g  41 Ag   41 B3u  42 Ag   36 B2u  42 B3u  36 B1g                
289.712 289.721 289.738 289.747 289.767 289.827 289.832 289.837
 19 B1u  43 Ag   15 B3g  19 B2g  15 Au   43 B3u  37 B2u  44 Ag                 
289.862 289.878 289.911 290.0741020.7311020.7761020.8271020.909
 44 B3u  37 B1g  38 B2u  38 B1g  45 Ag   39 B2u  45 B3u  39 B1g                

 Beta MOs, Restricted
 -- Occupied --                  
-482.86 -482.86 -482.86 -482.86  -62.51  -62.51  -62.51  -62.51
  1 Ag    1 B3u   1 B2u   1 B1g   2 B1g   2 B2u   2 B3u   2 Ag                 
-56.333 -56.333 -56.333 -56.333 -56.329 -56.329 -56.329 -56.329
  3 B1g   3 B2u   3 Ag    3 B3u   1 B2g   1 Au    1 B3g   1 B1u                
-56.329 -56.329 -56.329 -56.329 -10.302 -10.302  -8.724  -8.724
  4 B3u   4 B2u   4 B1g   4 Ag    5 Ag    5 B3u   5 B1g   6 B3u                
 -8.724  -8.724  -6.556  -6.556  -6.556  -6.556  -6.542  -6.542
  5 B2u   6 Ag    7 Ag    7 B3u   6 B1g   6 B2u   2 Au    2 B3g                
 -6.542  -6.542  -6.541  -6.541  -6.541  -6.541  -2.667  -2.667
  2 B1u   2 B2g   8 B3u   8 Ag    7 B1g   7 B2u   9 B3u   9 Ag                 
 -2.667  -2.667  -2.663  -2.663  -2.663  -2.663  -2.662  -2.662
  8 B1g   8 B2u   3 B2g   3 B1u   3 Au    3 B3g  10 B3u  10 Ag                 
 -2.662  -2.662  -2.651  -2.651  -2.651  -2.651  -2.651  -2.651
  9 B2u   9 B1g   4 B1u   4 B2g  11 Ag   11 B3u   4 B3g   4 Au                 
 -2.651  -2.651  -0.956  -0.929  -0.807  -0.795  -0.703  -0.568
 10 B2u  10 B1g  12 Ag   12 B3u  11 B2u  11 B1g  13 Ag   13 B3u                
 -0.514  -0.477  -0.445  -0.420  -0.395  -0.382  -0.363  -0.314
 14 Ag   12 B2u   5 B1u  12 B1g   5 B2g  14 B3u  15 Ag    5 B3g                
 -0.308  -0.268  -0.253  -0.241
  5 Au   13 B2u  13 B1g   6 B1u                                                
 -- Virtual --                   
 -0.075  -0.033  -0.027  -0.016  -0.000   0.027   0.030   0.038
  6 B2g  15 B3u  14 B2u  16 Ag   17 Ag   16 B3u  14 B1g  15 B2u                
  0.038   0.051   0.063   0.068   0.072   0.074   0.085   0.087
  7 B1u  18 Ag    7 B2g   6 B3g  17 B3u  19 Ag   16 B2u  18 B3u                
  0.092   0.105   0.111   0.113   0.127   0.134   0.145   0.165
  6 Au   17 B2u  15 B1g   8 B1u  16 B1g  17 B1g  20 Ag   19 B3u                
  0.173   0.185   0.191   0.196   0.239   0.283   0.330   0.349
  8 B2g  18 B2u  21 Ag   20 B3u  21 B3u  18 B1g  22 Ag   19 B2u                
  0.376   0.388   0.396   0.406   0.416   0.422   0.427   0.433
 23 Ag    9 B1u  19 B1g   7 B3g   9 B2g  22 B3u  24 Ag    7 Au                 
  0.443   0.453   0.464   0.467   0.477   0.481   0.492   0.515
 20 B2u  10 B1u  20 B1g  23 B3u  25 Ag   10 B2g   8 B3g   8 Au                 
  0.524   0.526   0.529   0.553   0.568   0.568   0.626   0.630
 11 B1u  21 B2u  24 B3u  11 B2g  22 B2u  21 B1g  12 B1u  25 B3u                
  0.632   0.640   0.664   0.710   0.739   0.745   0.749   0.805
  9 B3g   9 Au   26 Ag   26 B3u  23 B2u  22 B1g  27 Ag   23 B1g                
  0.833   0.857   0.866   0.913   0.949   0.995   1.025   1.046
 27 B3u  12 B2g  24 B2u  28 Ag   29 Ag   25 B2u  28 B3u  24 B1g                
  1.095   1.177   1.250   1.308   1.479   1.540   1.679   1.714
 25 B1g  29 B3u  13 B1u  10 B3g  30 Ag   10 Au   26 B2u  31 Ag                 
  1.764   1.803   1.925   1.960   1.982   2.000   2.025   2.038
 30 B3u  13 B2g  32 Ag   14 B1u  11 B3g  31 B3u  14 B2g  11 Au                 
  2.096   2.097   2.103   2.133   2.184   2.193   2.255   2.387
 27 B2u  33 Ag   32 B3u  26 B1g  28 B2u  33 B3u  27 B1g  28 B1g                
  2.620   2.804   2.875   2.990   3.004   3.573   3.935   3.941
 15 B1u  15 B2g  29 B2u  34 Ag   29 B1g  34 B3u  16 B1u  16 B2g                
  3.950   3.979   4.002   4.006   4.018   4.032   4.061   4.076
 35 Ag   35 B3u  12 B3g  12 Au   30 B1g  30 B2u  17 B1u  13 B3g                
  4.084   4.108   4.131   4.208   4.258   4.286   4.335   4.344
 13 Au   36 Ag   17 B2g  36 B3u  31 B2u  37 Ag   31 B1g  37 B3u                
  4.377   4.435   6.655   6.705   6.768   6.825   7.508   7.533
 32 B2u  32 B1g  38 Ag   33 B2u  38 B3u  33 B1g  18 B1u  39 Ag                 
  7.538   7.542   7.566   7.605   7.616   7.636   7.644   7.670
 14 B3g  18 B2g  14 Au   40 Ag   39 B3u  34 B2u  40 B3u  34 B1g                
  7.678   7.849  23.331  23.652  47.930  47.963  48.008  48.069
 35 B2u  35 B1g  41 Ag   41 B3u  42 Ag   36 B2u  42 B3u  36 B1g                
289.712 289.721 289.738 289.747 289.767 289.827 289.832 289.837
 19 B1u  43 Ag   15 B3g  19 B2g  15 Au   43 B3u  37 B2u  44 Ag                 
289.862 289.878 289.911 290.0741020.7311020.7761020.8271020.909
 44 B3u  37 B1g  38 B2u  38 B1g  45 Ag   39 B2u  45 B3u  39 B1g                
 --------------------------------------------------------------

          Ground-State Mulliken Net Atomic Charges

     Atom                 Charge (a.u.)
  ----------------------------------------
      1 Br                   -0.036444
      2 Br                   -0.036444
      3 Br                   -0.036444
      4 Br                   -0.036444
      5 C                     0.072889
      6 C                     0.072889
  ----------------------------------------
  Sum of atomic charges =     0.000000

 -----------------------------------------------------------------
                    Cartesian Multipole Moments
 -----------------------------------------------------------------
    Charge (ESU x 10^10)
                 0.0000
    Dipole Moment (Debye)
         X       0.0000      Y       0.0000      Z      -0.0000
       Tot       0.0000
    Quadrupole Moments (Debye-Ang)
        XX     -77.4956     XY      -0.0000     YY     -85.3352
        XZ      -0.0000     YZ       0.0000     ZZ     -84.8493
    Octopole Moments (Debye-Ang^2)
       XXX       0.0000    XXY       0.0000    XYY      -0.0000
       YYY       0.0000    XXZ      -0.0000    XYZ      -0.0000
       YYZ      -0.0000    XZZ       0.0000    YZZ      -0.0000
       ZZZ      -0.0000
    Hexadecapole Moments (Debye-Ang^3)
      XXXX   -1641.9645   XXXY      -0.0000   XXYY    -377.9404
      XYYY      -0.0000   YYYY    -838.2546   XXXZ       0.0000
      XXYZ       0.0000   XYYZ       0.0000   YYYZ       0.0000
      XXZZ    -311.3322   XYZZ       0.0000   YYZZ    -160.9334
      XZZZ       0.0000   YZZZ       0.0000   ZZZZ    -102.0922
 -----------------------------------------------------------------
 Calculating analytic gradient of the SCF energy
 Gradient of SCF Energy
            1           2           3           4           5           6
    1  -0.0200314   0.0200314  -0.0200314   0.0200314   0.1504835  -0.1504835
    2  -0.1375780  -0.1375780   0.1375780   0.1375780  -0.0000000  -0.0000000
    3   0.0000000  -0.0000000   0.0000000  -0.0000000   0.0000000   0.0000000
 Max gradient component =       1.505E-01
 RMS gradient           =       8.253E-02
 Gradient time:  CPU 71.28 s  wall 9.08 s
 Geometry Optimization Parameters
   NAtoms,    NIC,     NZ,  NCons,   NDum,   NFix, NCnnct, MaxDiis
        6      37       0       0       0       0       0       0

 Cartesian Hessian Update
 Hessian Updated using BFGS Update


** GEOMETRY OPTIMIZATION IN DELOCALIZED INTERNAL COORDINATES **
   Searching for a Minimum

   Optimization Cycle:   9

                       Coordinates (Angstroms)
     ATOM                X               Y               Z
      1  Br        1.9235491335    1.2913857699    0.0000000000
      2  Br       -1.9235491335    1.2913857699    0.0000000000
      3  Br        1.9235491335   -1.2913857699    0.0000000000
      4  Br       -1.9235491335   -1.2913857699    0.0000000000
      5  C         0.7410730298    0.0000000000    0.0000000000
      6  C        -0.7410730298    0.0000000000    0.0000000000
   Point Group: d2h   Number of degrees of freedom:     3


   Energy is -10372.617195321

 Hessian Updated using BFGS Update

  3 Hessian modes will be used to form the next step
  Hessian Eigenvalues:
     0.152529    0.200646    0.517640

 Minimum Search - Taking Simple RFO Step
 Searching for Lamda that Minimizes Along All modes
 Value Taken    Lamda =  -0.13399700
 Calculated Step too Large.  Step scaled by  0.446035
 Step Taken.  Stepsize is  0.300000

                             Maximum     Tolerance    Cnvgd?
         Gradient           0.139872      0.000300      NO
         Displacement       0.199168      0.001200      NO
         Energy change     -0.064673      0.000001      NO


 New Cartesian Coordinates Obtained by Inverse Iteration

 Displacement from previous Coordinates is:  0.280686
 ----------------------------------------------------------------
             Standard Nuclear Orientation (Angstroms)
    I     Atom           X                Y                Z
 ----------------------------------------------------------------
    1      Br      1.8702547983     1.3297499757     0.0000000000
    2      Br     -1.8702547983     1.3297499757     0.0000000000
    3      Br      1.8702547983    -1.3297499757     0.0000000000
    4      Br     -1.8702547983    -1.3297499757     0.0000000000
    5      C       0.6920140253     0.0000000000     0.0000000000
    6      C      -0.6920140253     0.0000000000     0.0000000000
 ----------------------------------------------------------------
 Molecular Point Group                 D2h   NOp =  8
 Largest Abelian Subgroup              D2h   NOp =  8
 Nuclear Repulsion Energy =  1534.5221495311 hartrees
 There are       76 alpha and       76 beta electrons
 Applying Cartesian multipole field
    Component          Value
    ---------          -----
     (2,0,0)        1.00000E-11
     (0,2,0)        2.00000E-11
     (0,0,2)       -3.00000E-11
 Nucleus-field energy     =     0.0000000354 hartrees
 Requested basis set is 6-311++G(d,p)
 There are 88 shells and 236 basis functions
 A cutoff of  1.0D-11 yielded   2828 shell pairs
 There are     22386 function pairs (     25099 Cartesian)
 Smallest overlap matrix eigenvalue = 1.14E-05
 Guess MOs from SCF MO coefficient file

 -----------------------------------------------------------------------
  General SCF calculation program by
  Eric Jon Sundstrom, Paul Horn, Yuezhi Mao, Dmitri Zuev, Alec White,
  David Stuck, Shaama M.S., Shane Yost, Joonho Lee, David Small,
  Daniel Levine, Susi Lehtola, Hugh Burton, Evgeny Epifanovsky
 -----------------------------------------------------------------------
 Exchange:     0.2000 Hartree-Fock + 0.0800 Slater + 0.7200 B88
 Correlation:  0.1900 VWN1RPA + 0.8100 LYP
 Using SG-1 standard quadrature grid
 using 8 threads for integral computing
 -------------------------------------------------------
 OpenMP Integral computing Module                
 Release: version 2.0, May 2017, Q-Chem Inc. Pleasanton 
 -------------------------------------------------------
 -------------------------------------------------------
 OpenMP BLAS3 based DFT computing Module                
 Release: version 1.0, May 2013, Q-Chem Inc. Pittsburgh 
 -------------------------------------------------------
 A restricted SCF calculation will be
 performed using DIIS
 SCF converges when DIIS error is below 1.0e-08
 ---------------------------------------
  Cycle       Energy         DIIS error
 ---------------------------------------
    1  -10372.6621753962      1.19e-03  
    2  -10372.6676535234      2.40e-04  
    3  -10372.6676550220      2.28e-04  
    4  -10372.6679471215      1.03e-04  
    5  -10372.6680150162      1.43e-05  
    6  -10372.6680165023      4.19e-06  
    7  -10372.6680165584      6.01e-07  
    8  -10372.6680165598      1.13e-07  
    9  -10372.6680165602      2.07e-08  
   10  -10372.6680165599      3.27e-09  Convergence criterion met
 ---------------------------------------
 SCF time:   CPU 192.96s  wall 25.00s 
 SCF   energy in the final basis set =   -10372.6680165599
 Total energy in the final basis set =   -10372.6680165599

 --------------------------------------------------------------
             Orbital Energies (a.u.) and Symmetries
 --------------------------------------------------------------

 Alpha MOs, Restricted
 -- Occupied --                  
-482.86 -482.86 -482.86 -482.86  -62.51  -62.51  -62.51  -62.51
  1 Ag    1 B3u   1 B2u   1 B1g   2 B1g   2 B2u   2 B3u   2 Ag                 
-56.333 -56.333 -56.333 -56.333 -56.329 -56.329 -56.329 -56.329
  3 B1g   3 B2u   3 Ag    3 B3u   1 B2g   1 Au    1 B3g   1 B1u                
-56.329 -56.329 -56.329 -56.329 -10.298 -10.298  -8.723  -8.723
  4 B3u   4 B1g   4 B2u   4 Ag    5 Ag    5 B3u   5 B1g   6 B3u                
 -8.723  -8.723  -6.555  -6.555  -6.555  -6.555  -6.541  -6.541
  5 B2u   6 Ag    7 Ag    7 B3u   6 B1g   6 B2u   2 Au    2 B3g                
 -6.541  -6.541  -6.540  -6.540  -6.540  -6.540  -2.666  -2.666
  2 B1u   2 B2g   8 B3u   8 Ag    7 B1g   7 B2u   9 B3u   9 Ag                 
 -2.666  -2.666  -2.662  -2.662  -2.662  -2.662  -2.662  -2.662
  8 B1g   8 B2u   3 B2g   3 B1u   3 Au    3 B3g  10 B3u  10 Ag                 
 -2.661  -2.661  -2.650  -2.650  -2.650  -2.650  -2.650  -2.650
  9 B2u   9 B1g   4 B1u   4 B2g   4 B3g   4 Au   11 Ag   11 B3u                
 -2.650  -2.650  -0.951  -0.913  -0.809  -0.794  -0.726  -0.564
 10 B1g  10 B2u  12 Ag   12 B3u  11 B2u  11 B1g  13 Ag   13 B3u                
 -0.514  -0.484  -0.447  -0.413  -0.385  -0.370  -0.362  -0.316
 14 Ag   12 B2u   5 B1u  12 B1g   5 B2g  14 B3u  15 Ag    5 B3g                
 -0.309  -0.277  -0.259  -0.251
  5 Au   13 B2u  13 B1g   6 B1u                                                
 -- Virtual --                   
 -0.061  -0.040  -0.032  -0.020  -0.001   0.026   0.031   0.036
  6 B2g  14 B2u  15 B3u  16 Ag   17 Ag   16 B3u  14 B1g  15 B2u                
  0.039   0.052   0.064   0.068   0.070   0.079   0.085   0.089
  7 B1u  18 Ag    7 B2g   6 B3g  19 Ag   17 B3u  16 B2u  18 B3u                
  0.092   0.103   0.113   0.114   0.127   0.135   0.145   0.172
  6 Au   17 B2u   8 B1u  15 B1g  16 B1g  17 B1g  20 Ag    8 B2g                
  0.182   0.191   0.194   0.195   0.254   0.281   0.320   0.347
 19 B3u  18 B2u  20 B3u  21 Ag   21 B3u  18 B1g  22 Ag   19 B2u                
  0.382   0.390   0.397   0.406   0.417   0.418   0.429   0.434
 23 Ag    9 B1u  19 B1g   7 B3g   9 B2g  22 B3u  24 Ag    7 Au                 
  0.441   0.458   0.459   0.469   0.488   0.494   0.505   0.517
 20 B2u  10 B1u  20 B1g  25 Ag    8 B3g  10 B2g  23 B3u  11 B1u                
  0.519   0.520   0.538   0.555   0.572   0.575   0.618   0.626
  8 Au   21 B2u  24 B3u  11 B2g  22 B2u  21 B1g   9 B3g   9 Au                 
  0.641   0.653   0.663   0.703   0.723   0.742   0.752   0.791
 12 B1u  25 B3u  26 Ag   26 B3u  23 B2u  27 Ag   22 B1g  23 B1g                
  0.852   0.866   0.869   0.921   0.944   0.979   1.015   1.037
 27 B3u  12 B2g  24 B2u  28 Ag   29 Ag   25 B2u  28 B3u  24 B1g                
  1.096   1.189   1.252   1.277   1.462   1.560   1.681   1.736
 25 B1g  29 B3u  13 B1u  10 B3g  30 Ag   10 Au   26 B2u  31 Ag                 
  1.802   1.849   1.954   1.966   1.980   2.028   2.034   2.040
 30 B3u  13 B2g  32 Ag   14 B1u  11 B3g  31 B3u  14 B2g  11 Au                 
  2.105   2.106   2.109   2.137   2.190   2.210   2.269   2.393
 26 B1g  27 B2u  33 Ag   32 B3u  28 B2u  33 B3u  27 B1g  28 B1g                
  2.627   2.830   2.859   3.028   3.110   3.486   3.943   3.948
 15 B1u  15 B2g  29 B2u  29 B1g  34 Ag   34 B3u  16 B1u  35 Ag                 
  3.953   3.985   3.999   4.004   4.018   4.024   4.062   4.062
 16 B2g  35 B3u  12 B3g  12 Au   30 B1g  30 B2u  17 B1u  13 B3g                
  4.073   4.121   4.135   4.224   4.252   4.297   4.300   4.356
 13 Au   36 Ag   17 B2g  36 B3u  31 B2u  37 Ag   31 B1g  37 B3u                
  4.356   4.437   6.632   6.701   6.755   6.828   7.512   7.526
 32 B2u  32 B1g  38 Ag   33 B2u  38 B3u  33 B1g  18 B1u  39 Ag                 
  7.537   7.545   7.566   7.610   7.612   7.638   7.649   7.658
 14 B3g  18 B2g  14 Au   39 B3u  40 Ag   40 B3u  34 B2u  34 B1g                
  7.689   7.850  23.290  23.924  47.912  47.960  47.995  48.072
 35 B2u  35 B1g  41 Ag   41 B3u  42 Ag   36 B2u  42 B3u  36 B1g                
289.715 289.722 289.735 289.749 289.765 289.835 289.839 289.843
 19 B1u  43 Ag   15 B3g  19 B2g  15 Au   43 B3u  37 B2u  44 Ag                 
289.852 289.860 289.913 290.0691020.7071020.7711020.8101020.911
 44 B3u  37 B1g  38 B2u  38 B1g  45 Ag   39 B2u  45 B3u  39 B1g                

 Beta MOs, Restricted
 -- Occupied --                  
-482.86 -482.86 -482.86 -482.86  -62.51  -62.51  -62.51  -62.51
  1 Ag    1 B3u   1 B2u   1 B1g   2 B1g   2 B2u   2 B3u   2 Ag                 
-56.333 -56.333 -56.333 -56.333 -56.329 -56.329 -56.329 -56.329
  3 B1g   3 B2u   3 Ag    3 B3u   1 B2g   1 Au    1 B3g   1 B1u                
-56.329 -56.329 -56.329 -56.329 -10.298 -10.298  -8.723  -8.723
  4 B3u   4 B1g   4 B2u   4 Ag    5 Ag    5 B3u   5 B1g   6 B3u                
 -8.723  -8.723  -6.555  -6.555  -6.555  -6.555  -6.541  -6.541
  5 B2u   6 Ag    7 Ag    7 B3u   6 B1g   6 B2u   2 Au    2 B3g                
 -6.541  -6.541  -6.540  -6.540  -6.540  -6.540  -2.666  -2.666
  2 B1u   2 B2g   8 B3u   8 Ag    7 B1g   7 B2u   9 B3u   9 Ag                 
 -2.666  -2.666  -2.662  -2.662  -2.662  -2.662  -2.662  -2.662
  8 B1g   8 B2u   3 B2g   3 B1u   3 Au    3 B3g  10 B3u  10 Ag                 
 -2.661  -2.661  -2.650  -2.650  -2.650  -2.650  -2.650  -2.650
  9 B2u   9 B1g   4 B1u   4 B2g   4 B3g   4 Au   11 Ag   11 B3u                
 -2.650  -2.650  -0.951  -0.913  -0.809  -0.794  -0.726  -0.564
 10 B1g  10 B2u  12 Ag   12 B3u  11 B2u  11 B1g  13 Ag   13 B3u                
 -0.514  -0.484  -0.447  -0.413  -0.385  -0.370  -0.362  -0.316
 14 Ag   12 B2u   5 B1u  12 B1g   5 B2g  14 B3u  15 Ag    5 B3g                
 -0.309  -0.277  -0.259  -0.251
  5 Au   13 B2u  13 B1g   6 B1u                                                
 -- Virtual --                   
 -0.061  -0.040  -0.032  -0.020  -0.001   0.026   0.031   0.036
  6 B2g  14 B2u  15 B3u  16 Ag   17 Ag   16 B3u  14 B1g  15 B2u                
  0.039   0.052   0.064   0.068   0.070   0.079   0.085   0.089
  7 B1u  18 Ag    7 B2g   6 B3g  19 Ag   17 B3u  16 B2u  18 B3u                
  0.092   0.103   0.113   0.114   0.127   0.135   0.145   0.172
  6 Au   17 B2u   8 B1u  15 B1g  16 B1g  17 B1g  20 Ag    8 B2g                
  0.182   0.191   0.194   0.195   0.254   0.281   0.320   0.347
 19 B3u  18 B2u  20 B3u  21 Ag   21 B3u  18 B1g  22 Ag   19 B2u                
  0.382   0.390   0.397   0.406   0.417   0.418   0.429   0.434
 23 Ag    9 B1u  19 B1g   7 B3g   9 B2g  22 B3u  24 Ag    7 Au                 
  0.441   0.458   0.459   0.469   0.488   0.494   0.505   0.517
 20 B2u  10 B1u  20 B1g  25 Ag    8 B3g  10 B2g  23 B3u  11 B1u                
  0.519   0.520   0.538   0.555   0.572   0.575   0.618   0.626
  8 Au   21 B2u  24 B3u  11 B2g  22 B2u  21 B1g   9 B3g   9 Au                 
  0.641   0.653   0.663   0.703   0.723   0.742   0.752   0.791
 12 B1u  25 B3u  26 Ag   26 B3u  23 B2u  27 Ag   22 B1g  23 B1g                
  0.852   0.866   0.869   0.921   0.944   0.979   1.015   1.037
 27 B3u  12 B2g  24 B2u  28 Ag   29 Ag   25 B2u  28 B3u  24 B1g                
  1.096   1.189   1.252   1.277   1.462   1.560   1.681   1.736
 25 B1g  29 B3u  13 B1u  10 B3g  30 Ag   10 Au   26 B2u  31 Ag                 
  1.802   1.849   1.954   1.966   1.980   2.028   2.034   2.040
 30 B3u  13 B2g  32 Ag   14 B1u  11 B3g  31 B3u  14 B2g  11 Au                 
  2.105   2.106   2.109   2.137   2.190   2.210   2.269   2.393
 26 B1g  27 B2u  33 Ag   32 B3u  28 B2u  33 B3u  27 B1g  28 B1g                
  2.627   2.830   2.859   3.028   3.110   3.486   3.943   3.948
 15 B1u  15 B2g  29 B2u  29 B1g  34 Ag   34 B3u  16 B1u  35 Ag                 
  3.953   3.985   3.999   4.004   4.018   4.024   4.062   4.062
 16 B2g  35 B3u  12 B3g  12 Au   30 B1g  30 B2u  17 B1u  13 B3g                
  4.073   4.121   4.135   4.224   4.252   4.297   4.300   4.356
 13 Au   36 Ag   17 B2g  36 B3u  31 B2u  37 Ag   31 B1g  37 B3u                
  4.356   4.437   6.632   6.701   6.755   6.828   7.512   7.526
 32 B2u  32 B1g  38 Ag   33 B2u  38 B3u  33 B1g  18 B1u  39 Ag                 
  7.537   7.545   7.566   7.610   7.612   7.638   7.649   7.658
 14 B3g  18 B2g  14 Au   39 B3u  40 Ag   40 B3u  34 B2u  34 B1g                
  7.689   7.850  23.290  23.924  47.912  47.960  47.995  48.072
 35 B2u  35 B1g  41 Ag   41 B3u  42 Ag   36 B2u  42 B3u  36 B1g                
289.715 289.722 289.735 289.749 289.765 289.835 289.839 289.843
 19 B1u  43 Ag   15 B3g  19 B2g  15 Au   43 B3u  37 B2u  44 Ag                 
289.852 289.860 289.913 290.0691020.7071020.7711020.8101020.911
 44 B3u  37 B1g  38 B2u  38 B1g  45 Ag   39 B2u  45 B3u  39 B1g                
 --------------------------------------------------------------

          Ground-State Mulliken Net Atomic Charges

     Atom                 Charge (a.u.)
  ----------------------------------------
      1 Br                   -0.039958
      2 Br                   -0.039958
      3 Br                   -0.039958
      4 Br                   -0.039958
      5 C                     0.079916
      6 C                     0.079916
  ----------------------------------------
  Sum of atomic charges =    -0.000000

 -----------------------------------------------------------------
                    Cartesian Multipole Moments
 -----------------------------------------------------------------
    Charge (ESU x 10^10)
                -0.0000
    Dipole Moment (Debye)
         X       0.0000      Y       0.0000      Z      -0.0000
       Tot       0.0000
    Quadrupole Moments (Debye-Ang)
        XX     -78.3882     XY       0.0000     YY     -84.5166
        XZ      -0.0000     YZ      -0.0000     ZZ     -84.8865
    Octopole Moments (Debye-Ang^2)
       XXX      -0.0000    XXY       0.0000    XYY      -0.0000
       YYY       0.0000    XXZ      -0.0000    XYZ      -0.0000
       YYZ       0.0000    XZZ       0.0000    YZZ      -0.0000
       ZZZ      -0.0000
    Hexadecapole Moments (Debye-Ang^3)
      XXXX   -1566.3801   XXXY       0.0000   XXYY    -366.6432
      XYYY       0.0000   YYYY    -872.0532   XXXZ      -0.0000
      XXYZ      -0.0000   XYYZ      -0.0000   YYYZ      -0.0000
      XXZZ    -296.7848   XYZZ       0.0000   YYZZ    -168.1085
      XZZZ       0.0000   YZZZ      -0.0000   ZZZZ    -102.2066
 -----------------------------------------------------------------
 Calculating analytic gradient of the SCF energy
 Gradient of SCF Energy
            1           2           3           4           5           6
    1  -0.0149236   0.0149236  -0.0149236   0.0149236   0.0814582  -0.0814582
    2  -0.1099246  -0.1099246   0.1099246   0.1099246  -0.0000000   0.0000000
    3  -0.0000000  -0.0000000   0.0000000   0.0000000   0.0000000  -0.0000000
 Max gradient component =       1.099E-01
 RMS gradient           =       5.892E-02
 Gradient time:  CPU 71.85 s  wall 9.36 s
 Geometry Optimization Parameters
   NAtoms,    NIC,     NZ,  NCons,   NDum,   NFix, NCnnct, MaxDiis
        6      37       0       0       0       0       0       0

 Cartesian Hessian Update
 Hessian Updated using BFGS Update


** GEOMETRY OPTIMIZATION IN DELOCALIZED INTERNAL COORDINATES **
   Searching for a Minimum

   Optimization Cycle:  10

                       Coordinates (Angstroms)
     ATOM                X               Y               Z
      1  Br        1.8702547983    1.3297499757    0.0000000000
      2  Br       -1.8702547983    1.3297499757    0.0000000000
      3  Br        1.8702547983   -1.3297499757    0.0000000000
      4  Br       -1.8702547983   -1.3297499757    0.0000000000
      5  C         0.6920140253    0.0000000000    0.0000000000
      6  C        -0.6920140253    0.0000000000    0.0000000000
   Point Group: d2h   Number of degrees of freedom:     3


   Energy is -10372.668016560

 Hessian Updated using BFGS Update

  3 Hessian modes will be used to form the next step
  Hessian Eigenvalues:
     0.131368    0.305604    0.508895

 Minimum Search - Taking Simple RFO Step
 Searching for Lamda that Minimizes Along All modes
 Value Taken    Lamda =  -0.08518775
 Calculated Step too Large.  Step scaled by  0.493163
 Step Taken.  Stepsize is  0.300000

                             Maximum     Tolerance    Cnvgd?
         Gradient           0.109415      0.000300      NO
         Displacement       0.264307      0.001200      NO
         Energy change     -0.050821      0.000001      NO


 New Cartesian Coordinates Obtained by Inverse Iteration

 Displacement from previous Coordinates is:  0.212640
 ----------------------------------------------------------------
             Standard Nuclear Orientation (Angstroms)
    I     Atom           X                Y                Z
 ----------------------------------------------------------------
    1      Br      1.8435256330     1.3779586139     0.0000000000
    2      Br     -1.8435256330     1.3779586139     0.0000000000
    3      Br      1.8435256330    -1.3779586139     0.0000000000
    4      Br     -1.8435256330    -1.3779586139     0.0000000000
    5      C       0.6760827427     0.0000000000     0.0000000000
    6      C      -0.6760827427     0.0000000000     0.0000000000
 ----------------------------------------------------------------
 Molecular Point Group                 D2h   NOp =  8
 Largest Abelian Subgroup              D2h   NOp =  8
 Nuclear Repulsion Energy =  1518.7168742263 hartrees
 There are       76 alpha and       76 beta electrons
 Applying Cartesian multipole field
    Component          Value
    ---------          -----
     (2,0,0)        1.00000E-11
     (0,2,0)        2.00000E-11
     (0,0,2)       -3.00000E-11
 Nucleus-field energy     =     0.0000000362 hartrees
 Requested basis set is 6-311++G(d,p)
 There are 88 shells and 236 basis functions
 A cutoff of  1.0D-11 yielded   2820 shell pairs
 There are     22226 function pairs (     24883 Cartesian)
 Smallest overlap matrix eigenvalue = 1.12E-05
 Guess MOs from SCF MO coefficient file

 -----------------------------------------------------------------------
  General SCF calculation program by
  Eric Jon Sundstrom, Paul Horn, Yuezhi Mao, Dmitri Zuev, Alec White,
  David Stuck, Shaama M.S., Shane Yost, Joonho Lee, David Small,
  Daniel Levine, Susi Lehtola, Hugh Burton, Evgeny Epifanovsky
 -----------------------------------------------------------------------
 Exchange:     0.2000 Hartree-Fock + 0.0800 Slater + 0.7200 B88
 Correlation:  0.1900 VWN1RPA + 0.8100 LYP
 Using SG-1 standard quadrature grid
 using 8 threads for integral computing
 -------------------------------------------------------
 OpenMP Integral computing Module                
 Release: version 2.0, May 2017, Q-Chem Inc. Pleasanton 
 -------------------------------------------------------
 -------------------------------------------------------
 OpenMP BLAS3 based DFT computing Module                
 Release: version 1.0, May 2013, Q-Chem Inc. Pittsburgh 
 -------------------------------------------------------
 A restricted SCF calculation will be
 performed using DIIS
 SCF converges when DIIS error is below 1.0e-08
 ---------------------------------------
  Cycle       Energy         DIIS error
 ---------------------------------------
    1  -10372.7006750328      7.11e-04  
    2  -10372.7034819429      2.43e-04  
    3  -10372.7032391019      2.98e-04  
    4  -10372.7038194440      7.72e-05  
    5  -10372.7038622051      8.33e-06  
    6  -10372.7038627018      2.42e-06  
    7  -10372.7038627145      6.12e-07  
    8  -10372.7038627156      4.50e-08  
    9  -10372.7038627155      1.34e-08  
   10  -10372.7038627156      1.55e-09  Convergence criterion met
 ---------------------------------------
 SCF time:   CPU 192.36s  wall 24.00s 
 SCF   energy in the final basis set =   -10372.7038627156
 Total energy in the final basis set =   -10372.7038627156

 --------------------------------------------------------------
             Orbital Energies (a.u.) and Symmetries
 --------------------------------------------------------------

 Alpha MOs, Restricted
 -- Occupied --                  
-482.86 -482.86 -482.86 -482.86  -62.51  -62.51  -62.51  -62.51
  1 Ag    1 B3u   1 B2u   1 B1g   2 B1g   2 B2u   2 B3u   2 Ag                 
-56.333 -56.333 -56.333 -56.333 -56.329 -56.329 -56.329 -56.329
  3 B1g   3 B2u   3 Ag    3 B3u   1 Au    1 B2g   1 B3g   1 B1u                
-56.329 -56.329 -56.329 -56.329 -10.299 -10.298  -8.723  -8.723
  4 B1g   4 B3u   4 B2u   4 Ag    5 Ag    5 B3u   5 B1g   6 B3u                
 -8.723  -8.723  -6.555  -6.555  -6.555  -6.555  -6.541  -6.541
  5 B2u   6 Ag    6 B1g   6 B2u   7 Ag    7 B3u   2 Au    2 B3g                
 -6.541  -6.541  -6.540  -6.540  -6.540  -6.540  -2.666  -2.666
  2 B2g   2 B1u   8 B3u   8 Ag    7 B1g   7 B2u   9 B3u   9 Ag                 
 -2.666  -2.666  -2.662  -2.662  -2.662  -2.662  -2.662  -2.662
  8 B1g   8 B2u   3 B2g   3 B1u   3 Au    3 B3g  10 B3u  10 Ag                 
 -2.661  -2.661  -2.650  -2.650  -2.650  -2.650  -2.650  -2.650
  9 B2u   9 B1g   4 B2g   4 B1u   4 B3g   4 Au   11 B3u  11 Ag                 
 -2.650  -2.650  -0.941  -0.896  -0.810  -0.794  -0.733  -0.561
 10 B1g  10 B2u  12 Ag   12 B3u  11 B2u  11 B1g  13 Ag   13 B3u                
 -0.510  -0.485  -0.443  -0.409  -0.376  -0.360  -0.358  -0.318
 14 Ag   12 B2u   5 B1u  12 B1g   5 B2g  14 B3u  15 Ag    5 B3g                
 -0.310  -0.287  -0.267  -0.256
  5 Au   13 B2u  13 B1g   6 B1u                                                
 -- Virtual --                   
 -0.056  -0.050  -0.038  -0.026  -0.001   0.025   0.031   0.034
  6 B2g  14 B2u  15 B3u  16 Ag   17 Ag   16 B3u  14 B1g  15 B2u                
  0.040   0.052   0.064   0.067   0.068   0.081   0.085   0.088
  7 B1u  18 Ag    7 B2g   6 B3g  19 Ag   17 B3u  16 B2u  18 B3u                
  0.092   0.100   0.113   0.114   0.126   0.133   0.145   0.170
  6 Au   17 B2u   8 B1u  15 B1g  16 B1g  17 B1g  20 Ag    8 B2g                
  0.188   0.195   0.196   0.197   0.255   0.279   0.320   0.346
 19 B3u  18 B2u  20 B3u  21 Ag   21 B3u  18 B1g  22 Ag   19 B2u                
  0.388   0.392   0.397   0.407   0.410   0.417   0.428   0.436
 23 Ag    9 B1u  19 B1g   7 B3g  22 B3u   9 B2g  24 Ag    7 Au                 
  0.438   0.452   0.464   0.470   0.486   0.507   0.512   0.517
 20 B2u  20 B1g  10 B1u  25 Ag    8 B3g  10 B2g  21 B2u  11 B1u                
  0.521   0.531   0.539   0.555   0.577   0.577   0.603   0.609
  8 Au   23 B3u  24 B3u  11 B2g  21 B1g  22 B2u   9 B3g   9 Au                 
  0.649   0.656   0.665   0.690   0.703   0.742   0.751   0.774
 12 B1u  26 Ag   25 B3u  26 B3u  23 B2u  27 Ag   22 B1g  23 B1g                
  0.860   0.861   0.868   0.898   0.955   0.961   0.996   1.021
 24 B2u  27 B3u  12 B2g  28 Ag   29 Ag   25 B2u  28 B3u  24 B1g                
  1.096   1.195   1.245   1.263   1.460   1.562   1.669   1.723
 25 B1g  29 B3u  13 B1u  10 B3g  30 Ag   10 Au   26 B2u  31 Ag                 
  1.813   1.862   1.971   1.976   1.997   2.036   2.038   2.062
 30 B3u  13 B2g  14 B1u  11 B3g  32 Ag   14 B2g  11 Au   31 B3u                
  2.076   2.091   2.116   2.146   2.194   2.228   2.240   2.380
 26 B1g  27 B2u  33 Ag   32 B3u  28 B2u  33 B3u  27 B1g  28 B1g                
  2.629   2.836   2.848   3.034   3.141   3.426   3.951   3.952
 15 B1u  15 B2g  29 B2u  29 B1g  34 Ag   34 B3u  35 Ag   16 B1u                
  3.963   3.995   3.996   3.999   4.013   4.019   4.047   4.061
 16 B2g  35 B3u  12 B3g  12 Au   30 B2u  30 B1g  13 B3g  13 Au                 
  4.062   4.128   4.135   4.223   4.243   4.254   4.306   4.341
 17 B1u  36 Ag   17 B2g  31 B2u  36 B3u  31 B1g  37 Ag   32 B2u                
  4.366   4.437   6.597   6.692   6.726   6.825   7.516   7.531
 37 B3u  32 B1g  38 Ag   33 B2u  38 B3u  33 B1g  18 B1u  39 Ag                 
  7.535   7.546   7.564   7.605   7.618   7.640   7.641   7.647
 14 B3g  18 B2g  14 Au   39 B3u  40 Ag   40 B3u  34 B1g  34 B2u                
  7.687   7.831  23.264  24.031  47.885  47.953  47.972  48.070
 35 B2u  35 B1g  41 Ag   41 B3u  42 Ag   36 B2u  42 B3u  36 B1g                
289.718 289.731 289.735 289.749 289.761 289.833 289.833 289.839
 19 B1u  15 B3g  43 Ag   19 B2g  15 Au   37 B2u  43 B3u  37 B1g                
289.846 289.860 289.905 290.0451020.6721020.7621020.7801020.908
 44 Ag   44 B3u  38 B2u  38 B1g  45 Ag   39 B2u  45 B3u  39 B1g                

 Beta MOs, Restricted
 -- Occupied --                  
-482.86 -482.86 -482.86 -482.86  -62.51  -62.51  -62.51  -62.51
  1 Ag    1 B3u   1 B2u   1 B1g   2 B1g   2 B2u   2 B3u   2 Ag                 
-56.333 -56.333 -56.333 -56.333 -56.329 -56.329 -56.329 -56.329
  3 B1g   3 B2u   3 Ag    3 B3u   1 Au    1 B2g   1 B3g   1 B1u                
-56.329 -56.329 -56.329 -56.329 -10.299 -10.298  -8.723  -8.723
  4 B1g   4 B3u   4 B2u   4 Ag    5 Ag    5 B3u   5 B1g   6 B3u                
 -8.723  -8.723  -6.555  -6.555  -6.555  -6.555  -6.541  -6.541
  5 B2u   6 Ag    6 B1g   6 B2u   7 Ag    7 B3u   2 Au    2 B3g                
 -6.541  -6.541  -6.540  -6.540  -6.540  -6.540  -2.666  -2.666
  2 B2g   2 B1u   8 B3u   8 Ag    7 B1g   7 B2u   9 B3u   9 Ag                 
 -2.666  -2.666  -2.662  -2.662  -2.662  -2.662  -2.662  -2.662
  8 B1g   8 B2u   3 B2g   3 B1u   3 Au    3 B3g  10 B3u  10 Ag                 
 -2.661  -2.661  -2.650  -2.650  -2.650  -2.650  -2.650  -2.650
  9 B2u   9 B1g   4 B2g   4 B1u   4 B3g   4 Au   11 B3u  11 Ag                 
 -2.650  -2.650  -0.941  -0.896  -0.810  -0.794  -0.733  -0.561
 10 B1g  10 B2u  12 Ag   12 B3u  11 B2u  11 B1g  13 Ag   13 B3u                
 -0.510  -0.485  -0.443  -0.409  -0.376  -0.360  -0.358  -0.318
 14 Ag   12 B2u   5 B1u  12 B1g   5 B2g  14 B3u  15 Ag    5 B3g                
 -0.310  -0.287  -0.267  -0.256
  5 Au   13 B2u  13 B1g   6 B1u                                                
 -- Virtual --                   
 -0.056  -0.050  -0.038  -0.026  -0.001   0.025   0.031   0.034
  6 B2g  14 B2u  15 B3u  16 Ag   17 Ag   16 B3u  14 B1g  15 B2u                
  0.040   0.052   0.064   0.067   0.068   0.081   0.085   0.088
  7 B1u  18 Ag    7 B2g   6 B3g  19 Ag   17 B3u  16 B2u  18 B3u                
  0.092   0.100   0.113   0.114   0.126   0.133   0.145   0.170
  6 Au   17 B2u   8 B1u  15 B1g  16 B1g  17 B1g  20 Ag    8 B2g                
  0.188   0.195   0.196   0.197   0.255   0.279   0.320   0.346
 19 B3u  18 B2u  20 B3u  21 Ag   21 B3u  18 B1g  22 Ag   19 B2u                
  0.388   0.392   0.397   0.407   0.410   0.417   0.428   0.436
 23 Ag    9 B1u  19 B1g   7 B3g  22 B3u   9 B2g  24 Ag    7 Au                 
  0.438   0.452   0.464   0.470   0.486   0.507   0.512   0.517
 20 B2u  20 B1g  10 B1u  25 Ag    8 B3g  10 B2g  21 B2u  11 B1u                
  0.521   0.531   0.539   0.555   0.577   0.577   0.603   0.609
  8 Au   23 B3u  24 B3u  11 B2g  21 B1g  22 B2u   9 B3g   9 Au                 
  0.649   0.656   0.665   0.690   0.703   0.742   0.751   0.774
 12 B1u  26 Ag   25 B3u  26 B3u  23 B2u  27 Ag   22 B1g  23 B1g                
  0.860   0.861   0.868   0.898   0.955   0.961   0.996   1.021
 24 B2u  27 B3u  12 B2g  28 Ag   29 Ag   25 B2u  28 B3u  24 B1g                
  1.096   1.195   1.245   1.263   1.460   1.562   1.669   1.723
 25 B1g  29 B3u  13 B1u  10 B3g  30 Ag   10 Au   26 B2u  31 Ag                 
  1.813   1.862   1.971   1.976   1.997   2.036   2.038   2.062
 30 B3u  13 B2g  14 B1u  11 B3g  32 Ag   14 B2g  11 Au   31 B3u                
  2.076   2.091   2.116   2.146   2.194   2.228   2.240   2.380
 26 B1g  27 B2u  33 Ag   32 B3u  28 B2u  33 B3u  27 B1g  28 B1g                
  2.629   2.836   2.848   3.034   3.141   3.426   3.951   3.952
 15 B1u  15 B2g  29 B2u  29 B1g  34 Ag   34 B3u  35 Ag   16 B1u                
  3.963   3.995   3.996   3.999   4.013   4.019   4.047   4.061
 16 B2g  35 B3u  12 B3g  12 Au   30 B2u  30 B1g  13 B3g  13 Au                 
  4.062   4.128   4.135   4.223   4.243   4.254   4.306   4.341
 17 B1u  36 Ag   17 B2g  31 B2u  36 B3u  31 B1g  37 Ag   32 B2u                
  4.366   4.437   6.597   6.692   6.726   6.825   7.516   7.531
 37 B3u  32 B1g  38 Ag   33 B2u  38 B3u  33 B1g  18 B1u  39 Ag                 
  7.535   7.546   7.564   7.605   7.618   7.640   7.641   7.647
 14 B3g  18 B2g  14 Au   39 B3u  40 Ag   40 B3u  34 B1g  34 B2u                
  7.687   7.831  23.264  24.031  47.885  47.953  47.972  48.070
 35 B2u  35 B1g  41 Ag   41 B3u  42 Ag   36 B2u  42 B3u  36 B1g                
289.718 289.731 289.735 289.749 289.761 289.833 289.833 289.839
 19 B1u  15 B3g  43 Ag   19 B2g  15 Au   37 B2u  43 B3u  37 B1g                
289.846 289.860 289.905 290.0451020.6721020.7621020.7801020.908
 44 Ag   44 B3u  38 B2u  38 B1g  45 Ag   39 B2u  45 B3u  39 B1g                
 --------------------------------------------------------------

          Ground-State Mulliken Net Atomic Charges

     Atom                 Charge (a.u.)
  ----------------------------------------
      1 Br                   -0.038660
      2 Br                   -0.038660
      3 Br                   -0.038660
      4 Br                   -0.038660
      5 C                     0.077319
      6 C                     0.077319
  ----------------------------------------
  Sum of atomic charges =     0.000000

 -----------------------------------------------------------------
                    Cartesian Multipole Moments
 -----------------------------------------------------------------
    Charge (ESU x 10^10)
                 0.0000
    Dipole Moment (Debye)
         X       0.0000      Y       0.0000      Z      -0.0000
       Tot       0.0000
    Quadrupole Moments (Debye-Ang)
        XX     -79.1540     XY      -0.0000     YY     -83.5312
        XZ       0.0000     YZ      -0.0000     ZZ     -85.0895
    Octopole Moments (Debye-Ang^2)
       XXX      -0.0000    XXY       0.0000    XYY      -0.0000
       YYY       0.0000    XXZ      -0.0000    XYZ      -0.0000
       YYZ      -0.0000    XZZ       0.0000    YZZ       0.0000
       ZZZ      -0.0000
    Hexadecapole Moments (Debye-Ang^3)
      XXXX   -1536.5029   XXXY      -0.0000   XXYY    -364.6265
      XYYY       0.0000   YYYY    -916.3952   XXXZ       0.0000
      XXYZ      -0.0000   XYYZ       0.0000   YYYZ       0.0000
      XXZZ    -290.3325   XYZZ       0.0000   YYZZ    -177.5000
      XZZZ       0.0000   YZZZ       0.0000   ZZZZ    -102.7707
 -----------------------------------------------------------------
 Calculating analytic gradient of the SCF energy
 Gradient of SCF Energy
            1           2           3           4           5           6
    1  -0.0078745   0.0078745  -0.0078745   0.0078745   0.0394416  -0.0394416
    2  -0.0799461  -0.0799461   0.0799461   0.0799461   0.0000000  -0.0000000
    3   0.0000000   0.0000000  -0.0000000  -0.0000000  -0.0000000   0.0000000
 Max gradient component =       7.995E-02
 RMS gradient           =       4.009E-02
 Gradient time:  CPU 70.82 s  wall 8.99 s
 Geometry Optimization Parameters
   NAtoms,    NIC,     NZ,  NCons,   NDum,   NFix, NCnnct, MaxDiis
        6      37       0       0       0       0       0       0

 Cartesian Hessian Update
 Hessian Updated using BFGS Update


** GEOMETRY OPTIMIZATION IN DELOCALIZED INTERNAL COORDINATES **
   Searching for a Minimum

   Optimization Cycle:  11

                       Coordinates (Angstroms)
     ATOM                X               Y               Z
      1  Br        1.8435256330    1.3779586139    0.0000000000
      2  Br       -1.8435256330    1.3779586139    0.0000000000
      3  Br        1.8435256330   -1.3779586139    0.0000000000
      4  Br       -1.8435256330   -1.3779586139    0.0000000000
      5  C         0.6760827427    0.0000000000    0.0000000000
      6  C        -0.6760827427    0.0000000000    0.0000000000
   Point Group: d2h   Number of degrees of freedom:     3


   Energy is -10372.703862716

 Hessian Updated using BFGS Update

  3 Hessian modes will be used to form the next step
  Hessian Eigenvalues:
     0.107695    0.345106    0.510733

 Minimum Search - Taking Simple RFO Step
 Searching for Lamda that Minimizes Along All modes
 Value Taken    Lamda =  -0.05552617
 Calculated Step too Large.  Step scaled by  0.524868
 Step Taken.  Stepsize is  0.300000

                             Maximum     Tolerance    Cnvgd?
         Gradient           0.084804      0.000300      NO
         Displacement       0.284614      0.001200      NO
         Energy change     -0.035846      0.000001      NO


 New Cartesian Coordinates Obtained by Inverse Iteration

 Displacement from previous Coordinates is:  0.204611
 ----------------------------------------------------------------
             Standard Nuclear Orientation (Angstroms)
    I     Atom           X                Y                Z
 ----------------------------------------------------------------
    1      Br      1.8217399628     1.4274706209     0.0000000000
    2      Br     -1.8217399628     1.4274706209     0.0000000000
    3      Br      1.8217399628    -1.4274706209     0.0000000000
    4      Br     -1.8217399628    -1.4274706209     0.0000000000
    5      C       0.6729674957     0.0000000000     0.0000000000
    6      C      -0.6729674957     0.0000000000     0.0000000000
 ----------------------------------------------------------------
 Molecular Point Group                 D2h   NOp =  8
 Largest Abelian Subgroup              D2h   NOp =  8
 Nuclear Repulsion Energy =  1501.4499113273 hartrees
 There are       76 alpha and       76 beta electrons
 Applying Cartesian multipole field
    Component          Value
    ---------          -----
     (2,0,0)        1.00000E-11
     (0,2,0)        2.00000E-11
     (0,0,2)       -3.00000E-11
 Nucleus-field energy     =     0.0000000372 hartrees
 Requested basis set is 6-311++G(d,p)
 There are 88 shells and 236 basis functions
 A cutoff of  1.0D-11 yielded   2822 shell pairs
 There are     22260 function pairs (     24917 Cartesian)
 Smallest overlap matrix eigenvalue = 1.26E-05
 Guess MOs from SCF MO coefficient file

 -----------------------------------------------------------------------
  General SCF calculation program by
  Eric Jon Sundstrom, Paul Horn, Yuezhi Mao, Dmitri Zuev, Alec White,
  David Stuck, Shaama M.S., Shane Yost, Joonho Lee, David Small,
  Daniel Levine, Susi Lehtola, Hugh Burton, Evgeny Epifanovsky
 -----------------------------------------------------------------------
 Exchange:     0.2000 Hartree-Fock + 0.0800 Slater + 0.7200 B88
 Correlation:  0.1900 VWN1RPA + 0.8100 LYP
 Using SG-1 standard quadrature grid
 using 8 threads for integral computing
 -------------------------------------------------------
 OpenMP Integral computing Module                
 Release: version 2.0, May 2017, Q-Chem Inc. Pleasanton 
 -------------------------------------------------------
 -------------------------------------------------------
 OpenMP BLAS3 based DFT computing Module                
 Release: version 1.0, May 2013, Q-Chem Inc. Pittsburgh 
 -------------------------------------------------------
 A restricted SCF calculation will be
 performed using DIIS
 SCF converges when DIIS error is below 1.0e-08
 ---------------------------------------
  Cycle       Energy         DIIS error
 ---------------------------------------
    1  -10372.7259912391      5.30e-04  
    2  -10372.7278713923      2.77e-04  
    3  -10372.7276694594      3.18e-04  
    4  -10372.7283632038      5.50e-05  
    5  -10372.7283856313      6.25e-06  
    6  -10372.7283859196      1.50e-06  
    7  -10372.7283859259      6.18e-07  
    8  -10372.7283859273      1.93e-08  
    9  -10372.7283859271      1.81e-09  Convergence criterion met
 ---------------------------------------
 SCF time:   CPU 171.54s  wall 22.00s 
 SCF   energy in the final basis set =   -10372.7283859271
 Total energy in the final basis set =   -10372.7283859271

 --------------------------------------------------------------
             Orbital Energies (a.u.) and Symmetries
 --------------------------------------------------------------

 Alpha MOs, Restricted
 -- Occupied --                  
-482.86 -482.86 -482.86 -482.86  -62.51  -62.51  -62.51  -62.51
  1 Ag    1 B3u   1 B2u   1 B1g   2 B1g   2 B2u   2 B3u   2 Ag                 
-56.334 -56.334 -56.334 -56.334 -56.330 -56.330 -56.330 -56.330
  3 B1g   3 B2u   3 Ag    3 B3u   1 Au    1 B3g   1 B2g   1 B1u                
-56.330 -56.330 -56.330 -56.330 -10.302 -10.301  -8.723  -8.723
  4 B1g   4 B3u   4 B2u   4 Ag    5 Ag    5 B3u   5 B1g   6 B3u                
 -8.723  -8.723  -6.556  -6.556  -6.556  -6.556  -6.542  -6.542
  5 B2u   6 Ag    6 B1g   6 B2u   7 B3u   7 Ag    2 Au    2 B3g                
 -6.542  -6.542  -6.541  -6.541  -6.541  -6.541  -2.666  -2.666
  2 B2g   2 B1u   8 B3u   8 Ag    7 B1g   7 B2u   9 B3u   9 Ag                 
 -2.666  -2.666  -2.663  -2.662  -2.662  -2.662  -2.662  -2.662
  8 B1g   8 B2u   3 B2g   3 B1u   3 Au    3 B3g  10 B3u  10 Ag                 
 -2.662  -2.662  -2.651  -2.651  -2.651  -2.651  -2.651  -2.651
  9 B2u   9 B1g   4 B3g   4 Au    4 B2g   4 B1u  11 B3u  11 Ag                 
 -2.651  -2.651  -0.932  -0.882  -0.811  -0.795  -0.733  -0.558
 10 B1g  10 B2u  12 Ag   12 B3u  11 B2u  11 B1g  13 Ag   13 B3u                
 -0.504  -0.485  -0.438  -0.407  -0.369  -0.354  -0.351  -0.320
 14 Ag   12 B2u   5 B1u  12 B1g   5 B2g  15 Ag   14 B3u   5 B3g                
 -0.312  -0.296  -0.274  -0.258
  5 Au   13 B2u  13 B1g   6 B1u                                                
 -- Virtual --                   
 -0.056  -0.055  -0.045  -0.032  -0.001   0.025   0.030   0.033
 14 B2u   6 B2g  15 B3u  16 Ag   17 Ag   16 B3u  14 B1g  15 B2u                
  0.040   0.052   0.064   0.066   0.067   0.082   0.086   0.088
  7 B1u  18 Ag    7 B2g  19 Ag    6 B3g  17 B3u  16 B2u  18 B3u                
  0.092   0.098   0.113   0.114   0.124   0.131   0.145   0.168
  6 Au   17 B2u  15 B1g   8 B1u  16 B1g  17 B1g  20 Ag    8 B2g                
  0.186   0.196   0.199   0.201   0.251   0.277   0.322   0.345
 19 B3u  21 Ag   18 B2u  20 B3u  21 B3u  18 B1g  22 Ag   19 B2u                
  0.388   0.394   0.397   0.403   0.408   0.416   0.425   0.435
 23 Ag    9 B1u  19 B1g  22 B3u   7 B3g   9 B2g  24 Ag   20 B2u                
  0.439   0.444   0.468   0.483   0.484   0.503   0.516   0.520
  7 Au   20 B1g  10 B1u  25 Ag    8 B3g  21 B2u  10 B2g  11 B1u                
  0.523   0.529   0.553   0.554   0.578   0.583   0.590   0.593
  8 Au   23 B3u  24 B3u  11 B2g  21 B1g  22 B2u   9 B3g   9 Au                 
  0.646   0.654   0.666   0.682   0.686   0.741   0.746   0.764
 26 Ag   12 B1u  25 B3u  26 B3u  23 B2u  22 B1g  27 Ag   23 B1g                
  0.848   0.864   0.867   0.876   0.945   0.963   0.978   1.005
 24 B2u  27 B3u  12 B2g  28 Ag   25 B2u  29 Ag   28 B3u  24 B1g                
  1.097   1.193   1.233   1.257   1.467   1.556   1.651   1.705
 25 B1g  29 B3u  13 B1u  10 B3g  30 Ag   10 Au   26 B2u  31 Ag                 
  1.815   1.864   1.973   1.974   2.032   2.035   2.044   2.048
 30 B3u  13 B2g  14 B1u  11 B3g  14 B2g  11 Au   32 Ag   26 B1g                
  2.068   2.089   2.123   2.141   2.197   2.205   2.250   2.357
 27 B2u  31 B3u  33 Ag   32 B3u  28 B2u  27 B1g  33 B3u  28 B1g                
  2.628   2.835   2.841   3.035   3.136   3.398   3.957   3.959
 15 B1u  15 B2g  29 B2u  29 B1g  34 Ag   34 B3u  35 Ag   16 B1u                
  3.970   3.992   3.994   4.003   4.005   4.023   4.035   4.050
 16 B2g  12 B3g  12 Au   30 B2u  35 B3u  30 B1g  13 B3g  13 Au                 
  4.061   4.132   4.135   4.187   4.211   4.261   4.313   4.335
 17 B1u  17 B2g  36 Ag   31 B2u  31 B1g  36 B3u  37 Ag   32 B2u                
  4.378   4.438   6.560   6.682   6.697   6.821   7.520   7.532
 37 B3u  32 B1g  38 Ag   33 B2u  38 B3u  33 B1g  18 B1u  14 B3g                
  7.547   7.554   7.561   7.599   7.621   7.622   7.634   7.658
 18 B2g  39 Ag   14 Au   39 B3u  40 Ag   34 B1g  34 B2u  40 B3u                
  7.682   7.803  23.251  24.047  47.855  47.944  47.950  48.066
 35 B2u  35 B1g  41 Ag   41 B3u  42 Ag   36 B2u  42 B3u  36 B1g                
289.719 289.727 289.747 289.758 289.760 289.817 289.817 289.820
 19 B1u  15 B3g  19 B2g  15 Au   43 Ag   37 B1g  37 B2u  43 B3u                
289.850 289.887 289.897 290.0141020.6351020.7511020.7521020.903
 44 Ag   44 B3u  38 B2u  38 B1g  45 Ag   39 B2u  45 B3u  39 B1g                

 Beta MOs, Restricted
 -- Occupied --                  
-482.86 -482.86 -482.86 -482.86  -62.51  -62.51  -62.51  -62.51
  1 Ag    1 B3u   1 B2u   1 B1g   2 B1g   2 B2u   2 B3u   2 Ag                 
-56.334 -56.334 -56.334 -56.334 -56.330 -56.330 -56.330 -56.330
  3 B1g   3 B2u   3 Ag    3 B3u   1 Au    1 B3g   1 B2g   1 B1u                
-56.330 -56.330 -56.330 -56.330 -10.302 -10.301  -8.723  -8.723
  4 B1g   4 B3u   4 B2u   4 Ag    5 Ag    5 B3u   5 B1g   6 B3u                
 -8.723  -8.723  -6.556  -6.556  -6.556  -6.556  -6.542  -6.542
  5 B2u   6 Ag    6 B1g   6 B2u   7 B3u   7 Ag    2 Au    2 B3g                
 -6.542  -6.542  -6.541  -6.541  -6.541  -6.541  -2.666  -2.666
  2 B2g   2 B1u   8 B3u   8 Ag    7 B1g   7 B2u   9 B3u   9 Ag                 
 -2.666  -2.666  -2.663  -2.662  -2.662  -2.662  -2.662  -2.662
  8 B1g   8 B2u   3 B2g   3 B1u   3 Au    3 B3g  10 B3u  10 Ag                 
 -2.662  -2.662  -2.651  -2.651  -2.651  -2.651  -2.651  -2.651
  9 B2u   9 B1g   4 B3g   4 Au    4 B2g   4 B1u  11 B3u  11 Ag                 
 -2.651  -2.651  -0.932  -0.882  -0.811  -0.795  -0.733  -0.558
 10 B1g  10 B2u  12 Ag   12 B3u  11 B2u  11 B1g  13 Ag   13 B3u                
 -0.504  -0.485  -0.438  -0.407  -0.369  -0.354  -0.351  -0.320
 14 Ag   12 B2u   5 B1u  12 B1g   5 B2g  15 Ag   14 B3u   5 B3g                
 -0.312  -0.296  -0.274  -0.258
  5 Au   13 B2u  13 B1g   6 B1u                                                
 -- Virtual --                   
 -0.056  -0.055  -0.045  -0.032  -0.001   0.025   0.030   0.033
 14 B2u   6 B2g  15 B3u  16 Ag   17 Ag   16 B3u  14 B1g  15 B2u                
  0.040   0.052   0.064   0.066   0.067   0.082   0.086   0.088
  7 B1u  18 Ag    7 B2g  19 Ag    6 B3g  17 B3u  16 B2u  18 B3u                
  0.092   0.098   0.113   0.114   0.124   0.131   0.145   0.168
  6 Au   17 B2u  15 B1g   8 B1u  16 B1g  17 B1g  20 Ag    8 B2g                
  0.186   0.196   0.199   0.201   0.251   0.277   0.322   0.345
 19 B3u  21 Ag   18 B2u  20 B3u  21 B3u  18 B1g  22 Ag   19 B2u                
  0.388   0.394   0.397   0.403   0.408   0.416   0.425   0.435
 23 Ag    9 B1u  19 B1g  22 B3u   7 B3g   9 B2g  24 Ag   20 B2u                
  0.439   0.444   0.468   0.483   0.484   0.503   0.516   0.520
  7 Au   20 B1g  10 B1u  25 Ag    8 B3g  21 B2u  10 B2g  11 B1u                
  0.523   0.529   0.553   0.554   0.578   0.583   0.590   0.593
  8 Au   23 B3u  24 B3u  11 B2g  21 B1g  22 B2u   9 B3g   9 Au                 
  0.646   0.654   0.666   0.682   0.686   0.741   0.746   0.764
 26 Ag   12 B1u  25 B3u  26 B3u  23 B2u  22 B1g  27 Ag   23 B1g                
  0.848   0.864   0.867   0.876   0.945   0.963   0.978   1.005
 24 B2u  27 B3u  12 B2g  28 Ag   25 B2u  29 Ag   28 B3u  24 B1g                
  1.097   1.193   1.233   1.257   1.467   1.556   1.651   1.705
 25 B1g  29 B3u  13 B1u  10 B3g  30 Ag   10 Au   26 B2u  31 Ag                 
  1.815   1.864   1.973   1.974   2.032   2.035   2.044   2.048
 30 B3u  13 B2g  14 B1u  11 B3g  14 B2g  11 Au   32 Ag   26 B1g                
  2.068   2.089   2.123   2.141   2.197   2.205   2.250   2.357
 27 B2u  31 B3u  33 Ag   32 B3u  28 B2u  27 B1g  33 B3u  28 B1g                
  2.628   2.835   2.841   3.035   3.136   3.398   3.957   3.959
 15 B1u  15 B2g  29 B2u  29 B1g  34 Ag   34 B3u  35 Ag   16 B1u                
  3.970   3.992   3.994   4.003   4.005   4.023   4.035   4.050
 16 B2g  12 B3g  12 Au   30 B2u  35 B3u  30 B1g  13 B3g  13 Au                 
  4.061   4.132   4.135   4.187   4.211   4.261   4.313   4.335
 17 B1u  17 B2g  36 Ag   31 B2u  31 B1g  36 B3u  37 Ag   32 B2u                
  4.378   4.438   6.560   6.682   6.697   6.821   7.520   7.532
 37 B3u  32 B1g  38 Ag   33 B2u  38 B3u  33 B1g  18 B1u  14 B3g                
  7.547   7.554   7.561   7.599   7.621   7.622   7.634   7.658
 18 B2g  39 Ag   14 Au   39 B3u  40 Ag   34 B1g  34 B2u  40 B3u                
  7.682   7.803  23.251  24.047  47.855  47.944  47.950  48.066
 35 B2u  35 B1g  41 Ag   41 B3u  42 Ag   36 B2u  42 B3u  36 B1g                
289.719 289.727 289.747 289.758 289.760 289.817 289.817 289.820
 19 B1u  15 B3g  19 B2g  15 Au   43 Ag   37 B1g  37 B2u  43 B3u                
289.850 289.887 289.897 290.0141020.6351020.7511020.7521020.903
 44 Ag   44 B3u  38 B2u  38 B1g  45 Ag   39 B2u  45 B3u  39 B1g                
 --------------------------------------------------------------

          Ground-State Mulliken Net Atomic Charges

     Atom                 Charge (a.u.)
  ----------------------------------------
      1 Br                   -0.036617
      2 Br                   -0.036617
      3 Br                   -0.036617
      4 Br                   -0.036617
      5 C                     0.073234
      6 C                     0.073234
  ----------------------------------------
  Sum of atomic charges =    -0.000000

 -----------------------------------------------------------------
                    Cartesian Multipole Moments
 -----------------------------------------------------------------
    Charge (ESU x 10^10)
                -0.0000
    Dipole Moment (Debye)
         X      -0.0000      Y       0.0000      Z      -0.0000
       Tot       0.0000
    Quadrupole Moments (Debye-Ang)
        XX     -79.8784     XY       0.0000     YY     -82.5517
        XZ      -0.0000     YZ      -0.0000     ZZ     -85.3107
    Octopole Moments (Debye-Ang^2)
       XXX       0.0000    XXY       0.0000    XYY       0.0000
       YYY       0.0000    XXZ       0.0000    XYZ       0.0000
       YYZ      -0.0000    XZZ      -0.0000    YZZ       0.0000
       ZZZ      -0.0000
    Hexadecapole Moments (Debye-Ang^3)
      XXXX   -1515.5683   XXXY       0.0000   XXYY    -365.4185
      XYYY       0.0000   YYYY    -963.4924   XXXZ      -0.0000
      XXYZ      -0.0000   XYYZ       0.0000   YYYZ      -0.0000
      XXZZ    -285.3332   XYZZ      -0.0000   YYZZ    -187.5495
      XZZZ      -0.0000   YZZZ      -0.0000   ZZZZ    -103.3741
 -----------------------------------------------------------------
 Calculating analytic gradient of the SCF energy
 Gradient of SCF Energy
            1           2           3           4           5           6
    1  -0.0022551   0.0022551  -0.0022551   0.0022551   0.0216504  -0.0216504
    2  -0.0541998  -0.0541998   0.0541998   0.0541998  -0.0000000   0.0000000
    3   0.0000000   0.0000000   0.0000000  -0.0000000   0.0000000  -0.0000000
 Max gradient component =       5.420E-02
 RMS gradient           =       2.657E-02
 Gradient time:  CPU 71.03 s  wall 9.03 s
 Geometry Optimization Parameters
   NAtoms,    NIC,     NZ,  NCons,   NDum,   NFix, NCnnct, MaxDiis
        6      37       0       0       0       0       0       0

 Cartesian Hessian Update
 Hessian Updated using BFGS Update


** GEOMETRY OPTIMIZATION IN DELOCALIZED INTERNAL COORDINATES **
   Searching for a Minimum

   Optimization Cycle:  12

                       Coordinates (Angstroms)
     ATOM                X               Y               Z
      1  Br        1.8217399628    1.4274706209    0.0000000000
      2  Br       -1.8217399628    1.4274706209    0.0000000000
      3  Br        1.8217399628   -1.4274706209    0.0000000000
      4  Br       -1.8217399628   -1.4274706209    0.0000000000
      5  C         0.6729674957    0.0000000000    0.0000000000
      6  C        -0.6729674957    0.0000000000    0.0000000000
   Point Group: d2h   Number of degrees of freedom:     3


   Energy is -10372.728385927

 Hessian Updated using BFGS Update

  3 Hessian modes will be used to form the next step
  Hessian Eigenvalues:
     0.094912    0.334266    0.522463

 Minimum Search - Taking Simple RFO Step
 Searching for Lamda that Minimizes Along All modes
 Value Taken    Lamda =  -0.03425845
 Calculated Step too Large.  Step scaled by  0.589402
 Step Taken.  Stepsize is  0.300000

                             Maximum     Tolerance    Cnvgd?
         Gradient           0.059564      0.000300      NO
         Displacement       0.284851      0.001200      NO
         Energy change     -0.024523      0.000001      NO


 New Cartesian Coordinates Obtained by Inverse Iteration

 Displacement from previous Coordinates is:  0.223590
 ----------------------------------------------------------------
             Standard Nuclear Orientation (Angstroms)
    I     Atom           X                Y                Z
 ----------------------------------------------------------------
    1      Br      1.7895876473     1.4770025339     0.0000000000
    2      Br     -1.7895876473     1.4770025339     0.0000000000
    3      Br      1.7895876473    -1.4770025339     0.0000000000
    4      Br     -1.7895876473    -1.4770025339     0.0000000000
    5      C       0.6679355508     0.0000000000     0.0000000000
    6      C      -0.6679355508     0.0000000000     0.0000000000
 ----------------------------------------------------------------
 Molecular Point Group                 D2h   NOp =  8
 Largest Abelian Subgroup              D2h   NOp =  8
 Nuclear Repulsion Energy =  1489.4567130600 hartrees
 There are       76 alpha and       76 beta electrons
 Applying Cartesian multipole field
    Component          Value
    ---------          -----
     (2,0,0)        1.00000E-11
     (0,2,0)        2.00000E-11
     (0,0,2)       -3.00000E-11
 Nucleus-field energy     =     0.0000000380 hartrees
 Requested basis set is 6-311++G(d,p)
 There are 88 shells and 236 basis functions
 A cutoff of  1.0D-11 yielded   2814 shell pairs
 There are     22188 function pairs (     24833 Cartesian)
 Smallest overlap matrix eigenvalue = 1.42E-05
 Guess MOs from SCF MO coefficient file

 -----------------------------------------------------------------------
  General SCF calculation program by
  Eric Jon Sundstrom, Paul Horn, Yuezhi Mao, Dmitri Zuev, Alec White,
  David Stuck, Shaama M.S., Shane Yost, Joonho Lee, David Small,
  Daniel Levine, Susi Lehtola, Hugh Burton, Evgeny Epifanovsky
 -----------------------------------------------------------------------
 Exchange:     0.2000 Hartree-Fock + 0.0800 Slater + 0.7200 B88
 Correlation:  0.1900 VWN1RPA + 0.8100 LYP
 Using SG-1 standard quadrature grid
 using 8 threads for integral computing
 -------------------------------------------------------
 OpenMP Integral computing Module                
 Release: version 2.0, May 2017, Q-Chem Inc. Pleasanton 
 -------------------------------------------------------
 -------------------------------------------------------
 OpenMP BLAS3 based DFT computing Module                
 Release: version 1.0, May 2013, Q-Chem Inc. Pittsburgh 
 -------------------------------------------------------
 A restricted SCF calculation will be
 performed using DIIS
 SCF converges when DIIS error is below 1.0e-08
 ---------------------------------------
  Cycle       Energy         DIIS error
 ---------------------------------------
    1  -10372.7425067174      5.03e-04  
    2  -10372.7444523976      2.20e-04  
    3  -10372.7442584786      2.71e-04  
    4  -10372.7447585803      5.75e-05  
    5  -10372.7447831443      6.47e-06  
    6  -10372.7447834572      1.26e-06  
    7  -10372.7447834621      6.19e-07  
    8  -10372.7447834636      2.10e-08  
    9  -10372.7447834630      3.88e-09  Convergence criterion met
 ---------------------------------------
 SCF time:   CPU 170.59s  wall 22.00s 
 SCF   energy in the final basis set =   -10372.7447834630
 Total energy in the final basis set =   -10372.7447834630

 --------------------------------------------------------------
             Orbital Energies (a.u.) and Symmetries
 --------------------------------------------------------------

 Alpha MOs, Restricted
 -- Occupied --                  
-482.86 -482.86 -482.86 -482.86  -62.51  -62.51  -62.51  -62.51
  1 Ag    1 B3u   1 B2u   1 B1g   2 B1g   2 B2u   2 B3u   2 Ag                 
-56.335 -56.335 -56.335 -56.335 -56.331 -56.331 -56.331 -56.331
  3 B1g   3 B2u   3 Ag    3 B3u   1 Au    1 B3g   1 B2g   1 B1u                
-56.331 -56.331 -56.331 -56.331 -10.303 -10.302  -8.724  -8.724
  4 B3u   4 B2u   4 B1g   4 Ag    5 Ag    5 B3u   5 B1g   6 B3u                
 -8.724  -8.724  -6.556  -6.556  -6.556  -6.556  -6.542  -6.542
  5 B2u   6 Ag    6 B1g   6 B2u   7 Ag    7 B3u   2 Au    2 B3g                
 -6.542  -6.542  -6.541  -6.541  -6.541  -6.541  -2.667  -2.667
  2 B2g   2 B1u   8 B3u   8 Ag    7 B1g   7 B2u   9 B3u   9 Ag                 
 -2.667  -2.667  -2.663  -2.663  -2.663  -2.663  -2.662  -2.662
  8 B1g   8 B2u   3 B2g   3 B1u   3 Au    3 B3g  10 B3u  10 Ag                 
 -2.662  -2.662  -2.651  -2.651  -2.651  -2.651  -2.651  -2.651
  9 B2u   9 B1g  11 B3u  10 B1g  11 Ag   10 B2u   4 B3g   4 Au                 
 -2.651  -2.651  -0.926  -0.871  -0.813  -0.795  -0.734  -0.556
  4 B2g   4 B1u  12 Ag   12 B3u  11 B2u  11 B1g  13 Ag   13 B3u                
 -0.499  -0.486  -0.435  -0.405  -0.363  -0.352  -0.343  -0.322
 14 Ag   12 B2u   5 B1u  12 B1g   5 B2g  15 Ag   14 B3u   5 B3g                
 -0.313  -0.304  -0.280  -0.260
  5 Au   13 B2u  13 B1g   6 B1u                                                
 -- Virtual --                   
 -0.061  -0.053  -0.051  -0.039  -0.001   0.025   0.029   0.032
 14 B2u   6 B2g  15 B3u  16 Ag   17 Ag   16 B3u  14 B1g  15 B2u                
  0.041   0.053   0.063   0.065   0.067   0.084   0.086   0.088
  7 B1u  18 Ag    7 B2g  19 Ag    6 B3g  17 B3u  16 B2u  18 B3u                
  0.092   0.096   0.113   0.115   0.122   0.130   0.144   0.166
  6 Au   17 B2u  15 B1g   8 B1u  16 B1g  17 B1g  20 Ag    8 B2g                
  0.181   0.193   0.204   0.208   0.248   0.275   0.323   0.345
 19 B3u  21 Ag   18 B2u  20 B3u  21 B3u  18 B1g  22 Ag   19 B2u                
  0.387   0.395   0.399   0.399   0.409   0.415   0.422   0.431
 23 Ag    9 B1u  22 B3u  19 B1g   7 B3g   9 B2g  24 Ag   20 B2u                
  0.435   0.441   0.471   0.482   0.492   0.503   0.521   0.522
 20 B1g   7 Au   10 B1u   8 B3g  21 B2u  25 Ag   23 B3u  11 B1u                
  0.523   0.526   0.554   0.571   0.579   0.579   0.582   0.592
 10 B2g   8 Au   11 B2g  24 B3u   9 Au    9 B3g  21 B1g  22 B2u                
  0.634   0.654   0.660   0.670   0.690   0.728   0.749   0.763
 26 Ag   25 B3u  12 B1u  23 B2u  26 B3u  22 B1g  27 Ag   23 B1g                
  0.837   0.857   0.866   0.868   0.930   0.963   0.973   0.992
 24 B2u  28 Ag   12 B2g  27 B3u  25 B2u  28 B3u  29 Ag   24 B1g                
  1.100   1.183   1.224   1.251   1.475   1.554   1.637   1.694
 25 B1g  29 B3u  13 B1u  10 B3g  30 Ag   10 Au   26 B2u  31 Ag                 
  1.820   1.871   1.973   1.974   2.021   2.027   2.034   2.045
 30 B3u  13 B2g  11 B3g  14 B1u  26 B1g  14 B2g  11 Au   27 B2u                
  2.083   2.113   2.126   2.136   2.176   2.203   2.278   2.331
 32 Ag   31 B3u  32 B3u  33 Ag   27 B1g  28 B2u  33 B3u  28 B1g                
  2.629   2.835   2.835   3.039   3.139   3.370   3.964   3.966
 15 B1u  15 B2g  29 B2u  29 B1g  34 Ag   34 B3u  16 B1u  35 Ag                 
  3.977   3.988   3.990   3.995   4.015   4.025   4.030   4.043
 16 B2g  12 B3g  12 Au   30 B2u  35 B3u  13 B3g  30 B1g  13 Au                 
  4.060   4.130   4.146   4.153   4.173   4.274   4.322   4.335
 17 B1u  17 B2g  36 Ag   31 B2u  31 B1g  36 B3u  37 Ag   32 B2u                
  4.391   4.439   6.526   6.671   6.678   6.820   7.522   7.529
 37 B3u  32 B1g  38 Ag   33 B2u  38 B3u  33 B1g  18 B1u  14 B3g                
  7.546   7.558   7.588   7.590   7.603   7.613   7.624   7.682
 18 B2g  14 Au   39 Ag   39 B3u  34 B1g  34 B2u  40 Ag   35 B2u                
  7.684   7.774  23.239  24.080  47.828  47.935  47.936  48.064
 40 B3u  35 B1g  41 Ag   41 B3u  42 Ag   36 B2u  42 B3u  36 B1g                
289.719 289.724 289.745 289.754 289.789 289.795 289.798 289.804
 19 B1u  15 B3g  19 B2g  15 Au   43 Ag   37 B1g  37 B2u  43 B3u                
289.857 289.894 289.914 289.9861020.6001020.7351020.7391020.899
 44 Ag   38 B2u  44 B3u  38 B1g  45 Ag   45 B3u  39 B2u  39 B1g                

 Beta MOs, Restricted
 -- Occupied --                  
-482.86 -482.86 -482.86 -482.86  -62.51  -62.51  -62.51  -62.51
  1 Ag    1 B3u   1 B2u   1 B1g   2 B1g   2 B2u   2 B3u   2 Ag                 
-56.335 -56.335 -56.335 -56.335 -56.331 -56.331 -56.331 -56.331
  3 B1g   3 B2u   3 Ag    3 B3u   1 Au    1 B3g   1 B2g   1 B1u                
-56.331 -56.331 -56.331 -56.331 -10.303 -10.302  -8.724  -8.724
  4 B3u   4 B2u   4 B1g   4 Ag    5 Ag    5 B3u   5 B1g   6 B3u                
 -8.724  -8.724  -6.556  -6.556  -6.556  -6.556  -6.542  -6.542
  5 B2u   6 Ag    6 B1g   6 B2u   7 Ag    7 B3u   2 Au    2 B3g                
 -6.542  -6.542  -6.541  -6.541  -6.541  -6.541  -2.667  -2.667
  2 B2g   2 B1u   8 B3u   8 Ag    7 B1g   7 B2u   9 B3u   9 Ag                 
 -2.667  -2.667  -2.663  -2.663  -2.663  -2.663  -2.662  -2.662
  8 B1g   8 B2u   3 B2g   3 B1u   3 Au    3 B3g  10 B3u  10 Ag                 
 -2.662  -2.662  -2.651  -2.651  -2.651  -2.651  -2.651  -2.651
  9 B2u   9 B1g  11 B3u  10 B1g  11 Ag   10 B2u   4 B3g   4 Au                 
 -2.651  -2.651  -0.926  -0.871  -0.813  -0.795  -0.734  -0.556
  4 B2g   4 B1u  12 Ag   12 B3u  11 B2u  11 B1g  13 Ag   13 B3u                
 -0.499  -0.486  -0.435  -0.405  -0.363  -0.352  -0.343  -0.322
 14 Ag   12 B2u   5 B1u  12 B1g   5 B2g  15 Ag   14 B3u   5 B3g                
 -0.313  -0.304  -0.280  -0.260
  5 Au   13 B2u  13 B1g   6 B1u                                                
 -- Virtual --                   
 -0.061  -0.053  -0.051  -0.039  -0.001   0.025   0.029   0.032
 14 B2u   6 B2g  15 B3u  16 Ag   17 Ag   16 B3u  14 B1g  15 B2u                
  0.041   0.053   0.063   0.065   0.067   0.084   0.086   0.088
  7 B1u  18 Ag    7 B2g  19 Ag    6 B3g  17 B3u  16 B2u  18 B3u                
  0.092   0.096   0.113   0.115   0.122   0.130   0.144   0.166
  6 Au   17 B2u  15 B1g   8 B1u  16 B1g  17 B1g  20 Ag    8 B2g                
  0.181   0.193   0.204   0.208   0.248   0.275   0.323   0.345
 19 B3u  21 Ag   18 B2u  20 B3u  21 B3u  18 B1g  22 Ag   19 B2u                
  0.387   0.395   0.399   0.399   0.409   0.415   0.422   0.431
 23 Ag    9 B1u  22 B3u  19 B1g   7 B3g   9 B2g  24 Ag   20 B2u                
  0.435   0.441   0.471   0.482   0.492   0.503   0.521   0.522
 20 B1g   7 Au   10 B1u   8 B3g  21 B2u  25 Ag   23 B3u  11 B1u                
  0.523   0.526   0.554   0.571   0.579   0.579   0.582   0.592
 10 B2g   8 Au   11 B2g  24 B3u   9 Au    9 B3g  21 B1g  22 B2u                
  0.634   0.654   0.660   0.670   0.690   0.728   0.749   0.763
 26 Ag   25 B3u  12 B1u  23 B2u  26 B3u  22 B1g  27 Ag   23 B1g                
  0.837   0.857   0.866   0.868   0.930   0.963   0.973   0.992
 24 B2u  28 Ag   12 B2g  27 B3u  25 B2u  28 B3u  29 Ag   24 B1g                
  1.100   1.183   1.224   1.251   1.475   1.554   1.637   1.694
 25 B1g  29 B3u  13 B1u  10 B3g  30 Ag   10 Au   26 B2u  31 Ag                 
  1.820   1.871   1.973   1.974   2.021   2.027   2.034   2.045
 30 B3u  13 B2g  11 B3g  14 B1u  26 B1g  14 B2g  11 Au   27 B2u                
  2.083   2.113   2.126   2.136   2.176   2.203   2.278   2.331
 32 Ag   31 B3u  32 B3u  33 Ag   27 B1g  28 B2u  33 B3u  28 B1g                
  2.629   2.835   2.835   3.039   3.139   3.370   3.964   3.966
 15 B1u  15 B2g  29 B2u  29 B1g  34 Ag   34 B3u  16 B1u  35 Ag                 
  3.977   3.988   3.990   3.995   4.015   4.025   4.030   4.043
 16 B2g  12 B3g  12 Au   30 B2u  35 B3u  13 B3g  30 B1g  13 Au                 
  4.060   4.130   4.146   4.153   4.173   4.274   4.322   4.335
 17 B1u  17 B2g  36 Ag   31 B2u  31 B1g  36 B3u  37 Ag   32 B2u                
  4.391   4.439   6.526   6.671   6.678   6.820   7.522   7.529
 37 B3u  32 B1g  38 Ag   33 B2u  38 B3u  33 B1g  18 B1u  14 B3g                
  7.546   7.558   7.588   7.590   7.603   7.613   7.624   7.682
 18 B2g  14 Au   39 Ag   39 B3u  34 B1g  34 B2u  40 Ag   35 B2u                
  7.684   7.774  23.239  24.080  47.828  47.935  47.936  48.064
 40 B3u  35 B1g  41 Ag   41 B3u  42 Ag   36 B2u  42 B3u  36 B1g                
289.719 289.724 289.745 289.754 289.789 289.795 289.798 289.804
 19 B1u  15 B3g  19 B2g  15 Au   43 Ag   37 B1g  37 B2u  43 B3u                
289.857 289.894 289.914 289.9861020.6001020.7351020.7391020.899
 44 Ag   38 B2u  44 B3u  38 B1g  45 Ag   45 B3u  39 B2u  39 B1g                
 --------------------------------------------------------------

          Ground-State Mulliken Net Atomic Charges

     Atom                 Charge (a.u.)
  ----------------------------------------
      1 Br                   -0.036531
      2 Br                   -0.036531
      3 Br                   -0.036531
      4 Br                   -0.036531
      5 C                     0.073062
      6 C                     0.073062
  ----------------------------------------
  Sum of atomic charges =     0.000000

 -----------------------------------------------------------------
                    Cartesian Multipole Moments
 -----------------------------------------------------------------
    Charge (ESU x 10^10)
                 0.0000
    Dipole Moment (Debye)
         X       0.0000      Y      -0.0000      Z       0.0000
       Tot       0.0000
    Quadrupole Moments (Debye-Ang)
        XX     -80.6776     XY      -0.0000     YY     -81.5794
        XZ       0.0000     YZ       0.0000     ZZ     -85.4757
    Octopole Moments (Debye-Ang^2)
       XXX      -0.0000    XXY       0.0000    XYY      -0.0000
       YYY      -0.0000    XXZ       0.0000    XYZ       0.0000
       YYZ       0.0000    XZZ       0.0000    YZZ       0.0000
       ZZZ       0.0000
    Hexadecapole Moments (Debye-Ang^3)
      XXXX   -1479.6853   XXXY      -0.0000   XXYY    -365.3515
      XYYY      -0.0000   YYYY   -1011.6541   XXXZ       0.0000
      XXYZ       0.0000   XYYZ       0.0000   YYYZ       0.0000
      XXZZ    -277.4974   XYZZ      -0.0000   YYZZ    -197.9983
      XZZZ       0.0000   YZZZ       0.0000   ZZZZ    -103.8399
 -----------------------------------------------------------------
 Calculating analytic gradient of the SCF energy
 Gradient of SCF Energy
            1           2           3           4           5           6
    1   0.0005826  -0.0005826   0.0005826  -0.0005826   0.0036508  -0.0036508
    2  -0.0336723  -0.0336723   0.0336723   0.0336723   0.0000000  -0.0000000
    3   0.0000000   0.0000000   0.0000000  -0.0000000  -0.0000000   0.0000000
 Max gradient component =       3.367E-02
 RMS gradient           =       1.592E-02
 Gradient time:  CPU 70.02 s  wall 8.90 s
 Geometry Optimization Parameters
   NAtoms,    NIC,     NZ,  NCons,   NDum,   NFix, NCnnct, MaxDiis
        6      37       0       0       0       0       0       0

 Cartesian Hessian Update
 Hessian Updated using BFGS Update


** GEOMETRY OPTIMIZATION IN DELOCALIZED INTERNAL COORDINATES **
   Searching for a Minimum

   Optimization Cycle:  13

                       Coordinates (Angstroms)
     ATOM                X               Y               Z
      1  Br        1.7895876473    1.4770025339    0.0000000000
      2  Br       -1.7895876473    1.4770025339    0.0000000000
      3  Br        1.7895876473   -1.4770025339    0.0000000000
      4  Br       -1.7895876473   -1.4770025339    0.0000000000
      5  C         0.6679355508    0.0000000000    0.0000000000
      6  C        -0.6679355508    0.0000000000    0.0000000000
   Point Group: d2h   Number of degrees of freedom:     3


   Energy is -10372.744783463

 Hessian Updated using BFGS Update

  3 Hessian modes will be used to form the next step
  Hessian Eigenvalues:
     0.075839    0.347447    0.526556

 Minimum Search - Taking Simple RFO Step
 Searching for Lamda that Minimizes Along All modes
 Value Taken    Lamda =  -0.01883602
 Calculated Step too Large.  Step scaled by  0.674888
 Step Taken.  Stepsize is  0.300000

                             Maximum     Tolerance    Cnvgd?
         Gradient           0.040052      0.000300      NO
         Displacement       0.292683      0.001200      NO
         Energy change     -0.016398      0.000001      NO


 New Cartesian Coordinates Obtained by Inverse Iteration

 Displacement from previous Coordinates is:  0.223761
 ----------------------------------------------------------------
             Standard Nuclear Orientation (Angstroms)
    I     Atom           X                Y                Z
 ----------------------------------------------------------------
    1      Br      1.7570196045     1.5264249079     0.0000000000
    2      Br     -1.7570196045     1.5264249079     0.0000000000
    3      Br      1.7570196045    -1.5264249079     0.0000000000
    4      Br     -1.7570196045    -1.5264249079     0.0000000000
    5      C       0.6698967991     0.0000000000     0.0000000000
    6      C      -0.6698967991     0.0000000000     0.0000000000
 ----------------------------------------------------------------
 Molecular Point Group                 D2h   NOp =  8
 Largest Abelian Subgroup              D2h   NOp =  8
 Nuclear Repulsion Energy =  1478.6029764074 hartrees
 There are       76 alpha and       76 beta electrons
 Applying Cartesian multipole field
    Component          Value
    ---------          -----
     (2,0,0)        1.00000E-11
     (0,2,0)        2.00000E-11
     (0,0,2)       -3.00000E-11
 Nucleus-field energy     =     0.0000000389 hartrees
 Requested basis set is 6-311++G(d,p)
 There are 88 shells and 236 basis functions
 A cutoff of  1.0D-11 yielded   2810 shell pairs
 There are     22168 function pairs (     24809 Cartesian)
 Smallest overlap matrix eigenvalue = 1.71E-05
 Guess MOs from SCF MO coefficient file

 -----------------------------------------------------------------------
  General SCF calculation program by
  Eric Jon Sundstrom, Paul Horn, Yuezhi Mao, Dmitri Zuev, Alec White,
  David Stuck, Shaama M.S., Shane Yost, Joonho Lee, David Small,
  Daniel Levine, Susi Lehtola, Hugh Burton, Evgeny Epifanovsky
 -----------------------------------------------------------------------
 Exchange:     0.2000 Hartree-Fock + 0.0800 Slater + 0.7200 B88
 Correlation:  0.1900 VWN1RPA + 0.8100 LYP
 Using SG-1 standard quadrature grid
 using 8 threads for integral computing
 -------------------------------------------------------
 OpenMP Integral computing Module                
 Release: version 2.0, May 2017, Q-Chem Inc. Pleasanton 
 -------------------------------------------------------
 -------------------------------------------------------
 OpenMP BLAS3 based DFT computing Module                
 Release: version 1.0, May 2013, Q-Chem Inc. Pittsburgh 
 -------------------------------------------------------
 A restricted SCF calculation will be
 performed using DIIS
 SCF converges when DIIS error is below 1.0e-08
 ---------------------------------------
  Cycle       Energy         DIIS error
 ---------------------------------------
    1  -10372.7523922666      4.42e-04  
    2  -10372.7540910010      2.37e-04  
    3  -10372.7539259102      2.79e-04  
    4  -10372.7544699553      4.66e-05  
    5  -10372.7544865949      6.04e-06  
    6  -10372.7544868677      7.34e-07  
    7  -10372.7544868710      3.02e-07  
    8  -10372.7544868716      5.13e-08  
    9  -10372.7544868713      1.20e-08  
   10  -10372.7544868716      1.13e-09  Convergence criterion met
 ---------------------------------------
 SCF time:   CPU 188.88s  wall 24.00s 
 SCF   energy in the final basis set =   -10372.7544868716
 Total energy in the final basis set =   -10372.7544868716

 --------------------------------------------------------------
             Orbital Energies (a.u.) and Symmetries
 --------------------------------------------------------------

 Alpha MOs, Restricted
 -- Occupied --                  
-482.86 -482.86 -482.86 -482.86  -62.51  -62.51  -62.51  -62.51
  1 Ag    1 B3u   1 B2u   1 B1g   2 B1g   2 B2u   2 B3u   2 Ag                 
-56.336 -56.336 -56.336 -56.336 -56.331 -56.331 -56.331 -56.331
  3 B1g   3 B2u   3 Ag    3 B3u   1 Au    1 B3g   1 B2g   1 B1u                
-56.331 -56.331 -56.331 -56.331 -10.305 -10.304  -8.724  -8.724
  4 B3u   4 B2u   4 Ag    4 B1g   5 Ag    5 B3u   5 B1g   6 B3u                
 -8.724  -8.724  -6.556  -6.556  -6.556  -6.556  -6.542  -6.542
  5 B2u   6 Ag    6 B1g   6 B2u   7 Ag    7 B3u   2 Au    2 B3g                
 -6.542  -6.542  -6.541  -6.541  -6.541  -6.541  -2.667  -2.667
  2 B2g   2 B1u   8 B3u   7 B1g   8 Ag    7 B2u   9 B3u   8 B1g                
 -2.667  -2.667  -2.663  -2.663  -2.663  -2.663  -2.663  -2.663
  9 Ag    8 B2u   3 B2g   3 B1u   3 Au    3 B3g  10 B3u  10 Ag                 
 -2.663  -2.663  -2.651  -2.651  -2.651  -2.651  -2.651  -2.651
  9 B2u   9 B1g  10 B1g  11 B3u  10 B2u  11 Ag    4 B3g   4 B2g                
 -2.651  -2.651  -0.920  -0.861  -0.814  -0.796  -0.732  -0.554
  4 Au    4 B1u  12 Ag   12 B3u  11 B2u  11 B1g  13 Ag   13 B3u                
 -0.494  -0.486  -0.430  -0.404  -0.358  -0.350  -0.335  -0.324
 14 Ag   12 B2u   5 B1u  12 B1g   5 B2g  15 Ag   14 B3u   5 B3g                
 -0.314  -0.312  -0.284  -0.261
  5 Au   13 B2u  13 B1g   6 B1u                                                
 -- Virtual --                   
 -0.063  -0.057  -0.053  -0.046  -0.001   0.025   0.028   0.031
 14 B2u  15 B3u   6 B2g  16 Ag   17 Ag   16 B3u  14 B1g  15 B2u                
  0.041   0.054   0.063   0.063   0.067   0.084   0.087   0.089
  7 B1u  18 Ag   19 Ag    7 B2g   6 B3g  17 B3u  16 B2u  18 B3u                
  0.092   0.094   0.112   0.115   0.120   0.129   0.143   0.164
  6 Au   17 B2u  15 B1g   8 B1u  16 B1g  17 B1g  20 Ag    8 B2g                
  0.174   0.189   0.209   0.212   0.246   0.273   0.327   0.346
 19 B3u  21 Ag   18 B2u  20 B3u  21 B3u  18 B1g  22 Ag   19 B2u                
  0.385   0.396   0.396   0.403   0.409   0.414   0.419   0.425
 23 Ag   22 B3u   9 B1u  19 B1g   7 B3g   9 B2g  24 Ag   20 B2u                
  0.426   0.444   0.473   0.480   0.480   0.509   0.523   0.524
 20 B1g   7 Au   10 B1u  21 B2u   8 B3g  23 B3u  11 B1u  25 Ag                 
  0.527   0.529   0.556   0.567   0.570   0.583   0.583   0.600
 10 B2g   8 Au   11 B2g   9 Au    9 B3g  24 B3u  21 B1g  22 B2u                
  0.620   0.640   0.655   0.665   0.696   0.716   0.753   0.762
 26 Ag   25 B3u  23 B2u  12 B1u  26 B3u  22 B1g  27 Ag   23 B1g                
  0.828   0.840   0.862   0.868   0.918   0.950   0.979   0.980
 24 B2u  28 Ag   12 B2g  27 B3u  25 B2u  28 B3u  29 Ag   24 B1g                
  1.102   1.165   1.212   1.251   1.489   1.549   1.619   1.683
 25 B1g  29 B3u  13 B1u  10 B3g  30 Ag   10 Au   26 B2u  31 Ag                 
  1.821   1.871   1.973   1.973   1.997   2.019   2.025   2.033
 30 B3u  13 B2g  11 B3g  14 B1u  26 B1g  14 B2g  27 B2u  11 Au                 
  2.100   2.105   2.124   2.147   2.157   2.206   2.294   2.302
 32 Ag   31 B3u  32 B3u  27 B1g  33 Ag   28 B2u  33 B3u  28 B1g                
  2.628   2.831   2.832   3.041   3.122   3.362   3.967   3.973
 15 B1u  15 B2g  29 B2u  29 B1g  34 Ag   34 B3u  16 B1u  35 Ag                 
  3.981   3.984   3.986   3.988   4.018   4.023   4.038   4.039
 16 B2g  12 B3g  12 Au   30 B2u  13 B3g  35 B3u  13 Au   30 B1g                
  4.059   4.122   4.126   4.142   4.153   4.275   4.330   4.337
 17 B1u  31 B2u  17 B2g  31 B1g  36 Ag   36 B3u  37 Ag   32 B2u                
  4.400   4.441   6.498   6.659   6.667   6.817   7.524   7.528
 37 B3u  32 B1g  38 Ag   33 B2u  38 B3u  33 B1g  18 B1u  14 B3g                
  7.544   7.556   7.581   7.586   7.589   7.615   7.630   7.683
 18 B2g  14 Au   39 B3u  34 B1g  34 B2u  39 Ag   40 Ag   35 B2u                
  7.705   7.748  23.233  24.059  47.805  47.925  47.929  48.061
 40 B3u  35 B1g  41 Ag   41 B3u  42 Ag   36 B2u  42 B3u  36 B1g                
289.719 289.722 289.742 289.752 289.777 289.778 289.790 289.809
 19 B1u  15 B3g  19 B2g  15 Au   37 B1g  37 B2u  43 B3u  43 Ag                 
289.868 289.894 289.931 289.9621020.5721020.7251020.7271020.895
 44 Ag   38 B2u  44 B3u  38 B1g  45 Ag   39 B2u  45 B3u  39 B1g                

 Beta MOs, Restricted
 -- Occupied --                  
-482.86 -482.86 -482.86 -482.86  -62.51  -62.51  -62.51  -62.51
  1 Ag    1 B3u   1 B2u   1 B1g   2 B1g   2 B2u   2 B3u   2 Ag                 
-56.336 -56.336 -56.336 -56.336 -56.331 -56.331 -56.331 -56.331
  3 B1g   3 B2u   3 Ag    3 B3u   1 Au    1 B3g   1 B2g   1 B1u                
-56.331 -56.331 -56.331 -56.331 -10.305 -10.304  -8.724  -8.724
  4 B3u   4 B2u   4 Ag    4 B1g   5 Ag    5 B3u   5 B1g   6 B3u                
 -8.724  -8.724  -6.556  -6.556  -6.556  -6.556  -6.542  -6.542
  5 B2u   6 Ag    6 B1g   6 B2u   7 Ag    7 B3u   2 Au    2 B3g                
 -6.542  -6.542  -6.541  -6.541  -6.541  -6.541  -2.667  -2.667
  2 B2g   2 B1u   8 B3u   7 B1g   8 Ag    7 B2u   9 B3u   8 B1g                
 -2.667  -2.667  -2.663  -2.663  -2.663  -2.663  -2.663  -2.663
  9 Ag    8 B2u   3 B2g   3 B1u   3 Au    3 B3g  10 B3u  10 Ag                 
 -2.663  -2.663  -2.651  -2.651  -2.651  -2.651  -2.651  -2.651
  9 B2u   9 B1g  10 B1g  11 B3u  10 B2u  11 Ag    4 B3g   4 B2g                
 -2.651  -2.651  -0.920  -0.861  -0.814  -0.796  -0.732  -0.554
  4 Au    4 B1u  12 Ag   12 B3u  11 B2u  11 B1g  13 Ag   13 B3u                
 -0.494  -0.486  -0.430  -0.404  -0.358  -0.350  -0.335  -0.324
 14 Ag   12 B2u   5 B1u  12 B1g   5 B2g  15 Ag   14 B3u   5 B3g                
 -0.314  -0.312  -0.284  -0.261
  5 Au   13 B2u  13 B1g   6 B1u                                                
 -- Virtual --                   
 -0.063  -0.057  -0.053  -0.046  -0.001   0.025   0.028   0.031
 14 B2u  15 B3u   6 B2g  16 Ag   17 Ag   16 B3u  14 B1g  15 B2u                
  0.041   0.054   0.063   0.063   0.067   0.084   0.087   0.089
  7 B1u  18 Ag   19 Ag    7 B2g   6 B3g  17 B3u  16 B2u  18 B3u                
  0.092   0.094   0.112   0.115   0.120   0.129   0.143   0.164
  6 Au   17 B2u  15 B1g   8 B1u  16 B1g  17 B1g  20 Ag    8 B2g                
  0.174   0.189   0.209   0.212   0.246   0.273   0.327   0.346
 19 B3u  21 Ag   18 B2u  20 B3u  21 B3u  18 B1g  22 Ag   19 B2u                
  0.385   0.396   0.396   0.403   0.409   0.414   0.419   0.425
 23 Ag   22 B3u   9 B1u  19 B1g   7 B3g   9 B2g  24 Ag   20 B2u                
  0.426   0.444   0.473   0.480   0.480   0.509   0.523   0.524
 20 B1g   7 Au   10 B1u  21 B2u   8 B3g  23 B3u  11 B1u  25 Ag                 
  0.527   0.529   0.556   0.567   0.570   0.583   0.583   0.600
 10 B2g   8 Au   11 B2g   9 Au    9 B3g  24 B3u  21 B1g  22 B2u                
  0.620   0.640   0.655   0.665   0.696   0.716   0.753   0.762
 26 Ag   25 B3u  23 B2u  12 B1u  26 B3u  22 B1g  27 Ag   23 B1g                
  0.828   0.840   0.862   0.868   0.918   0.950   0.979   0.980
 24 B2u  28 Ag   12 B2g  27 B3u  25 B2u  28 B3u  29 Ag   24 B1g                
  1.102   1.165   1.212   1.251   1.489   1.549   1.619   1.683
 25 B1g  29 B3u  13 B1u  10 B3g  30 Ag   10 Au   26 B2u  31 Ag                 
  1.821   1.871   1.973   1.973   1.997   2.019   2.025   2.033
 30 B3u  13 B2g  11 B3g  14 B1u  26 B1g  14 B2g  27 B2u  11 Au                 
  2.100   2.105   2.124   2.147   2.157   2.206   2.294   2.302
 32 Ag   31 B3u  32 B3u  27 B1g  33 Ag   28 B2u  33 B3u  28 B1g                
  2.628   2.831   2.832   3.041   3.122   3.362   3.967   3.973
 15 B1u  15 B2g  29 B2u  29 B1g  34 Ag   34 B3u  16 B1u  35 Ag                 
  3.981   3.984   3.986   3.988   4.018   4.023   4.038   4.039
 16 B2g  12 B3g  12 Au   30 B2u  13 B3g  35 B3u  13 Au   30 B1g                
  4.059   4.122   4.126   4.142   4.153   4.275   4.330   4.337
 17 B1u  31 B2u  17 B2g  31 B1g  36 Ag   36 B3u  37 Ag   32 B2u                
  4.400   4.441   6.498   6.659   6.667   6.817   7.524   7.528
 37 B3u  32 B1g  38 Ag   33 B2u  38 B3u  33 B1g  18 B1u  14 B3g                
  7.544   7.556   7.581   7.586   7.589   7.615   7.630   7.683
 18 B2g  14 Au   39 B3u  34 B1g  34 B2u  39 Ag   40 Ag   35 B2u                
  7.705   7.748  23.233  24.059  47.805  47.925  47.929  48.061
 40 B3u  35 B1g  41 Ag   41 B3u  42 Ag   36 B2u  42 B3u  36 B1g                
289.719 289.722 289.742 289.752 289.777 289.778 289.790 289.809
 19 B1u  15 B3g  19 B2g  15 Au   37 B1g  37 B2u  43 B3u  43 Ag                 
289.868 289.894 289.931 289.9621020.5721020.7251020.7271020.895
 44 Ag   38 B2u  44 B3u  38 B1g  45 Ag   39 B2u  45 B3u  39 B1g                
 --------------------------------------------------------------

          Ground-State Mulliken Net Atomic Charges

     Atom                 Charge (a.u.)
  ----------------------------------------
      1 Br                   -0.037389
      2 Br                   -0.037389
      3 Br                   -0.037389
      4 Br                   -0.037389
      5 C                     0.074778
      6 C                     0.074778
  ----------------------------------------
  Sum of atomic charges =     0.000000

 -----------------------------------------------------------------
                    Cartesian Multipole Moments
 -----------------------------------------------------------------
    Charge (ESU x 10^10)
                 0.0000
    Dipole Moment (Debye)
         X       0.0000      Y      -0.0000      Z       0.0000
       Tot       0.0000
    Quadrupole Moments (Debye-Ang)
        XX     -81.4753     XY       0.0000     YY     -80.6203
        XZ      -0.0000     YZ       0.0000     ZZ     -85.6386
    Octopole Moments (Debye-Ang^2)
       XXX      -0.0000    XXY       0.0000    XYY      -0.0000
       YYY       0.0000    XXZ       0.0000    XYZ      -0.0000
       YYZ       0.0000    XZZ       0.0000    YZZ       0.0000
       ZZZ      -0.0000
    Hexadecapole Moments (Debye-Ang^3)
      XXXX   -1444.0908   XXXY       0.0000   XXYY    -366.9338
      XYYY       0.0000   YYYY   -1060.8387   XXXZ      -0.0000
      XXYZ       0.0000   XYYZ      -0.0000   YYYZ       0.0000
      XXZZ    -269.6667   XYZZ       0.0000   YYZZ    -208.8043
      XZZZ      -0.0000   YZZZ       0.0000   ZZZZ    -104.2805
 -----------------------------------------------------------------
 Calculating analytic gradient of the SCF energy
 Gradient of SCF Energy
            1           2           3           4           5           6
    1   0.0017769  -0.0017769   0.0017769  -0.0017769   0.0022535  -0.0022535
    2  -0.0171765  -0.0171765   0.0171765   0.0171765   0.0000000   0.0000000
    3  -0.0000000  -0.0000000   0.0000000   0.0000000  -0.0000000   0.0000000
 Max gradient component =       1.718E-02
 RMS gradient           =       8.175E-03
 Gradient time:  CPU 68.87 s  wall 8.80 s
 Geometry Optimization Parameters
   NAtoms,    NIC,     NZ,  NCons,   NDum,   NFix, NCnnct, MaxDiis
        6      37       0       0       0       0       0       0

 Cartesian Hessian Update
 Hessian Updated using BFGS Update


** GEOMETRY OPTIMIZATION IN DELOCALIZED INTERNAL COORDINATES **
   Searching for a Minimum

   Optimization Cycle:  14

                       Coordinates (Angstroms)
     ATOM                X               Y               Z
      1  Br        1.7570196045    1.5264249079    0.0000000000
      2  Br       -1.7570196045    1.5264249079    0.0000000000
      3  Br        1.7570196045   -1.5264249079    0.0000000000
      4  Br       -1.7570196045   -1.5264249079    0.0000000000
      5  C         0.6698967991    0.0000000000    0.0000000000
      6  C        -0.6698967991    0.0000000000    0.0000000000
   Point Group: d2h   Number of degrees of freedom:     3


   Energy is -10372.754486872

 Hessian Updated using BFGS Update

  3 Hessian modes will be used to form the next step
  Hessian Eigenvalues:
     0.064845    0.344505    0.529629

 Minimum Search - Taking Simple RFO Step
 Searching for Lamda that Minimizes Along All modes
 Value Taken    Lamda =  -0.00739293
 Calculated Step too Large.  Step scaled by  0.944021
 Step Taken.  Stepsize is  0.300000

                             Maximum     Tolerance    Cnvgd?
         Gradient           0.021026      0.000300      NO
         Displacement       0.288608      0.001200      NO
         Energy change     -0.009703      0.000001      NO


 New Cartesian Coordinates Obtained by Inverse Iteration

 Displacement from previous Coordinates is:  0.249467
 ----------------------------------------------------------------
             Standard Nuclear Orientation (Angstroms)
    I     Atom           X                Y                Z
 ----------------------------------------------------------------
    1      Br      1.7128552420     1.5754399789     0.0000000000
    2      Br     -1.7128552420     1.5754399789     0.0000000000
    3      Br      1.7128552420    -1.5754399789     0.0000000000
    4      Br     -1.7128552420    -1.5754399789     0.0000000000
    5      C       0.6671190547     0.0000000000     0.0000000000
    6      C      -0.6671190547     0.0000000000     0.0000000000
 ----------------------------------------------------------------
 Molecular Point Group                 D2h   NOp =  8
 Largest Abelian Subgroup              D2h   NOp =  8
 Nuclear Repulsion Energy =  1473.5677120892 hartrees
 There are       76 alpha and       76 beta electrons
 Applying Cartesian multipole field
    Component          Value
    ---------          -----
     (2,0,0)        1.00000E-11
     (0,2,0)        2.00000E-11
     (0,0,2)       -3.00000E-11
 Nucleus-field energy     =     0.0000000397 hartrees
 Requested basis set is 6-311++G(d,p)
 There are 88 shells and 236 basis functions
 A cutoff of  1.0D-11 yielded   2796 shell pairs
 There are     22066 function pairs (     24695 Cartesian)
 Smallest overlap matrix eigenvalue = 1.96E-05
 Guess MOs from SCF MO coefficient file

 -----------------------------------------------------------------------
  General SCF calculation program by
  Eric Jon Sundstrom, Paul Horn, Yuezhi Mao, Dmitri Zuev, Alec White,
  David Stuck, Shaama M.S., Shane Yost, Joonho Lee, David Small,
  Daniel Levine, Susi Lehtola, Hugh Burton, Evgeny Epifanovsky
 -----------------------------------------------------------------------
 Exchange:     0.2000 Hartree-Fock + 0.0800 Slater + 0.7200 B88
 Correlation:  0.1900 VWN1RPA + 0.8100 LYP
 Using SG-1 standard quadrature grid
 using 8 threads for integral computing
 -------------------------------------------------------
 OpenMP Integral computing Module                
 Release: version 2.0, May 2017, Q-Chem Inc. Pleasanton 
 -------------------------------------------------------
 -------------------------------------------------------
 OpenMP BLAS3 based DFT computing Module                
 Release: version 1.0, May 2013, Q-Chem Inc. Pittsburgh 
 -------------------------------------------------------
 A restricted SCF calculation will be
 performed using DIIS
 SCF converges when DIIS error is below 1.0e-08
 ---------------------------------------
  Cycle       Energy         DIIS error
 ---------------------------------------
    1  -10372.7565944854      4.41e-04  
    2  -10372.7585042373      1.81e-04  
    3  -10372.7583600514      2.29e-04  
    4  -10372.7587193578      5.48e-05  
    5  -10372.7587418274      6.70e-06  
    6  -10372.7587421688      6.38e-07  
    7  -10372.7587421716      2.01e-07  
    8  -10372.7587421723      4.49e-08  
    9  -10372.7587421720      5.08e-09  Convergence criterion met
 ---------------------------------------
 SCF time:   CPU 169.46s  wall 22.00s 
 SCF   energy in the final basis set =   -10372.7587421720
 Total energy in the final basis set =   -10372.7587421720

 --------------------------------------------------------------
             Orbital Energies (a.u.) and Symmetries
 --------------------------------------------------------------

 Alpha MOs, Restricted
 -- Occupied --                  
-482.86 -482.86 -482.86 -482.86  -62.52  -62.52  -62.52  -62.52
  1 Ag    1 B3u   1 B2u   1 B1g   2 B1g   2 B2u   2 B3u   2 Ag                 
-56.336 -56.336 -56.336 -56.336 -56.332 -56.332 -56.332 -56.332
  3 B1g   3 B2u   3 Ag    3 B3u   1 Au    1 B2g   1 B3g   1 B1u                
-56.332 -56.332 -56.332 -56.332 -10.305 -10.305  -8.724  -8.724
  4 B3u   4 B2u   4 Ag    4 B1g   5 Ag    5 B3u   5 B1g   6 B3u                
 -8.724  -8.724  -6.557  -6.557  -6.557  -6.557  -6.542  -6.542
  5 B2u   6 Ag    6 B1g   6 B2u   7 Ag    7 B3u   2 Au    2 B3g                
 -6.542  -6.542  -6.542  -6.542  -6.542  -6.542  -2.667  -2.667
  2 B2g   2 B1u   7 B1g   8 B3u   7 B2u   8 Ag    9 B3u   8 B1g                
 -2.667  -2.667  -2.664  -2.664  -2.664  -2.664  -2.663  -2.663
  9 Ag    8 B2u   3 B2g   3 B1u   3 Au    3 B3g  10 B3u  10 Ag                 
 -2.663  -2.663  -2.652  -2.652  -2.652  -2.652  -2.651  -2.651
  9 B2u   9 B1g  10 B1g  11 B3u  11 Ag   10 B2u   4 B2g   4 B3g                
 -2.651  -2.651  -0.916  -0.852  -0.816  -0.796  -0.732  -0.551
  4 Au    4 B1u  12 Ag   12 B3u  11 B2u  11 B1g  13 Ag   13 B3u                
 -0.489  -0.487  -0.428  -0.403  -0.354  -0.349  -0.327  -0.326
 14 Ag   12 B2u   5 B1u  12 B1g   5 B2g  15 Ag   14 B3u   5 B3g                
 -0.320  -0.314  -0.286  -0.262
 13 B2u   5 Au   13 B1g   6 B1u                                                
 -- Virtual --                   
 -0.065  -0.063  -0.054  -0.052  -0.000   0.025   0.028   0.030
 14 B2u  15 B3u  16 Ag    6 B2g  17 Ag   16 B3u  14 B1g  15 B2u                
  0.041   0.055   0.061   0.063   0.067   0.083   0.087   0.091
  7 B1u  18 Ag   19 Ag    7 B2g   6 B3g  17 B3u  16 B2u  18 B3u                
  0.092   0.092   0.111   0.116   0.120   0.129   0.140   0.162
 17 B2u   6 Au   15 B1g   8 B1u  16 B1g  17 B1g  20 Ag    8 B2g                
  0.166   0.184   0.214   0.216   0.249   0.272   0.330   0.348
 19 B3u  21 Ag   18 B2u  20 B3u  21 B3u  18 B1g  22 Ag   19 B2u                
  0.386   0.395   0.397   0.407   0.408   0.413   0.417   0.419
 23 Ag   22 B3u   9 B1u  19 B1g   7 B3g   9 B2g  24 Ag   20 B1g                
  0.419   0.445   0.467   0.474   0.478   0.495   0.523   0.530
 20 B2u   7 Au   21 B2u  10 B1u   8 B3g  23 B3u  11 B1u  10 B2g                
  0.533   0.542   0.558   0.560   0.563   0.583   0.598   0.605
  8 Au   25 Ag    9 Au   11 B2g   9 B3g  21 B1g  24 B3u  26 Ag                 
  0.610   0.627   0.640   0.672   0.706   0.712   0.756   0.763
 22 B2u  25 B3u  23 B2u  12 B1u  26 B3u  22 B1g  27 Ag   23 B1g                
  0.821   0.825   0.857   0.870   0.910   0.940   0.970   0.984
 24 B2u  28 Ag   12 B2g  27 B3u  25 B2u  28 B3u  24 B1g  29 Ag                 
  1.105   1.142   1.204   1.248   1.500   1.548   1.603   1.680
 25 B1g  29 B3u  13 B1u  10 B3g  30 Ag   10 Au   26 B2u  31 Ag                 
  1.827   1.877   1.972   1.975   1.979   2.011   2.011   2.033
 30 B3u  13 B2g  14 B1u  11 B3g  26 B1g  27 B2u  14 B2g  11 Au                 
  2.084   2.103   2.128   2.142   2.174   2.207   2.279   2.302
 31 B3u  32 Ag   27 B1g  32 B3u  33 Ag   28 B2u  28 B1g  33 B3u                
  2.629   2.830   2.830   3.047   3.119   3.345   3.968   3.978
 15 B1u  15 B2g  29 B2u  29 B1g  34 Ag   34 B3u  16 B1u  35 Ag                 
  3.980   3.982   3.983   3.985   4.014   4.033   4.035   4.049
 12 B3g  30 B2u  12 Au   16 B2g  13 B3g  35 B3u  13 Au   30 B1g                
  4.058   4.097   4.121   4.122   4.159   4.270   4.338   4.343
 17 B1u  31 B2u  31 B1g  17 B2g  36 Ag   36 B3u  37 Ag   32 B2u                
  4.401   4.442   6.480   6.645   6.666   6.815   7.524   7.528
 37 B3u  32 B1g  38 Ag   33 B2u  38 B3u  33 B1g  18 B1u  14 B3g                
  7.542   7.555   7.568   7.575   7.577   7.614   7.653   7.683
 18 B2g  14 Au   34 B2u  34 B1g  39 B3u  39 Ag   40 Ag   35 B2u                
  7.715   7.730  23.226  24.078  47.788  47.914  47.929  48.059
 40 B3u  35 B1g  41 Ag   41 B3u  42 Ag   36 B2u  42 B3u  36 B1g                
289.719 289.722 289.738 289.751 289.762 289.765 289.779 289.818
 19 B1u  15 B3g  19 B2g  15 Au   37 B2u  37 B1g  43 B3u  43 Ag                 
289.879 289.895 289.936 289.9461020.5511020.7101020.7281020.892
 44 Ag   38 B2u  44 B3u  38 B1g  45 Ag   39 B2u  45 B3u  39 B1g                

 Beta MOs, Restricted
 -- Occupied --                  
-482.86 -482.86 -482.86 -482.86  -62.52  -62.52  -62.52  -62.52
  1 Ag    1 B3u   1 B2u   1 B1g   2 B1g   2 B2u   2 B3u   2 Ag                 
-56.336 -56.336 -56.336 -56.336 -56.332 -56.332 -56.332 -56.332
  3 B1g   3 B2u   3 Ag    3 B3u   1 Au    1 B2g   1 B3g   1 B1u                
-56.332 -56.332 -56.332 -56.332 -10.305 -10.305  -8.724  -8.724
  4 B3u   4 B2u   4 Ag    4 B1g   5 Ag    5 B3u   5 B1g   6 B3u                
 -8.724  -8.724  -6.557  -6.557  -6.557  -6.557  -6.542  -6.542
  5 B2u   6 Ag    6 B1g   6 B2u   7 Ag    7 B3u   2 Au    2 B3g                
 -6.542  -6.542  -6.542  -6.542  -6.542  -6.542  -2.667  -2.667
  2 B2g   2 B1u   7 B1g   8 B3u   7 B2u   8 Ag    9 B3u   8 B1g                
 -2.667  -2.667  -2.664  -2.664  -2.664  -2.664  -2.663  -2.663
  9 Ag    8 B2u   3 B2g   3 B1u   3 Au    3 B3g  10 B3u  10 Ag                 
 -2.663  -2.663  -2.652  -2.652  -2.652  -2.652  -2.651  -2.651
  9 B2u   9 B1g  10 B1g  11 B3u  11 Ag   10 B2u   4 B2g   4 B3g                
 -2.651  -2.651  -0.916  -0.852  -0.816  -0.796  -0.732  -0.551
  4 Au    4 B1u  12 Ag   12 B3u  11 B2u  11 B1g  13 Ag   13 B3u                
 -0.489  -0.487  -0.428  -0.403  -0.354  -0.349  -0.327  -0.326
 14 Ag   12 B2u   5 B1u  12 B1g   5 B2g  15 Ag   14 B3u   5 B3g                
 -0.320  -0.314  -0.286  -0.262
 13 B2u   5 Au   13 B1g   6 B1u                                                
 -- Virtual --                   
 -0.065  -0.063  -0.054  -0.052  -0.000   0.025   0.028   0.030
 14 B2u  15 B3u  16 Ag    6 B2g  17 Ag   16 B3u  14 B1g  15 B2u                
  0.041   0.055   0.061   0.063   0.067   0.083   0.087   0.091
  7 B1u  18 Ag   19 Ag    7 B2g   6 B3g  17 B3u  16 B2u  18 B3u                
  0.092   0.092   0.111   0.116   0.120   0.129   0.140   0.162
 17 B2u   6 Au   15 B1g   8 B1u  16 B1g  17 B1g  20 Ag    8 B2g                
  0.166   0.184   0.214   0.216   0.249   0.272   0.330   0.348
 19 B3u  21 Ag   18 B2u  20 B3u  21 B3u  18 B1g  22 Ag   19 B2u                
  0.386   0.395   0.397   0.407   0.408   0.413   0.417   0.419
 23 Ag   22 B3u   9 B1u  19 B1g   7 B3g   9 B2g  24 Ag   20 B1g                
  0.419   0.445   0.467   0.474   0.478   0.495   0.523   0.530
 20 B2u   7 Au   21 B2u  10 B1u   8 B3g  23 B3u  11 B1u  10 B2g                
  0.533   0.542   0.558   0.560   0.563   0.583   0.598   0.605
  8 Au   25 Ag    9 Au   11 B2g   9 B3g  21 B1g  24 B3u  26 Ag                 
  0.610   0.627   0.640   0.672   0.706   0.712   0.756   0.763
 22 B2u  25 B3u  23 B2u  12 B1u  26 B3u  22 B1g  27 Ag   23 B1g                
  0.821   0.825   0.857   0.870   0.910   0.940   0.970   0.984
 24 B2u  28 Ag   12 B2g  27 B3u  25 B2u  28 B3u  24 B1g  29 Ag                 
  1.105   1.142   1.204   1.248   1.500   1.548   1.603   1.680
 25 B1g  29 B3u  13 B1u  10 B3g  30 Ag   10 Au   26 B2u  31 Ag                 
  1.827   1.877   1.972   1.975   1.979   2.011   2.011   2.033
 30 B3u  13 B2g  14 B1u  11 B3g  26 B1g  27 B2u  14 B2g  11 Au                 
  2.084   2.103   2.128   2.142   2.174   2.207   2.279   2.302
 31 B3u  32 Ag   27 B1g  32 B3u  33 Ag   28 B2u  28 B1g  33 B3u                
  2.629   2.830   2.830   3.047   3.119   3.345   3.968   3.978
 15 B1u  15 B2g  29 B2u  29 B1g  34 Ag   34 B3u  16 B1u  35 Ag                 
  3.980   3.982   3.983   3.985   4.014   4.033   4.035   4.049
 12 B3g  30 B2u  12 Au   16 B2g  13 B3g  35 B3u  13 Au   30 B1g                
  4.058   4.097   4.121   4.122   4.159   4.270   4.338   4.343
 17 B1u  31 B2u  31 B1g  17 B2g  36 Ag   36 B3u  37 Ag   32 B2u                
  4.401   4.442   6.480   6.645   6.666   6.815   7.524   7.528
 37 B3u  32 B1g  38 Ag   33 B2u  38 B3u  33 B1g  18 B1u  14 B3g                
  7.542   7.555   7.568   7.575   7.577   7.614   7.653   7.683
 18 B2g  14 Au   34 B2u  34 B1g  39 B3u  39 Ag   40 Ag   35 B2u                
  7.715   7.730  23.226  24.078  47.788  47.914  47.929  48.059
 40 B3u  35 B1g  41 Ag   41 B3u  42 Ag   36 B2u  42 B3u  36 B1g                
289.719 289.722 289.738 289.751 289.762 289.765 289.779 289.818
 19 B1u  15 B3g  19 B2g  15 Au   37 B2u  37 B1g  43 B3u  43 Ag                 
289.879 289.895 289.936 289.9461020.5511020.7101020.7281020.892
 44 Ag   38 B2u  44 B3u  38 B1g  45 Ag   39 B2u  45 B3u  39 B1g                
 --------------------------------------------------------------

          Ground-State Mulliken Net Atomic Charges

     Atom                 Charge (a.u.)
  ----------------------------------------
      1 Br                   -0.040984
      2 Br                   -0.040984
      3 Br                   -0.040984
      4 Br                   -0.040984
      5 C                     0.081968
      6 C                     0.081968
  ----------------------------------------
  Sum of atomic charges =     0.000000

 -----------------------------------------------------------------
                    Cartesian Multipole Moments
 -----------------------------------------------------------------
    Charge (ESU x 10^10)
                 0.0000
    Dipole Moment (Debye)
         X      -0.0000      Y      -0.0000      Z      -0.0000
       Tot       0.0000
    Quadrupole Moments (Debye-Ang)
        XX     -82.3786     XY      -0.0000     YY     -79.6665
        XZ       0.0000     YZ      -0.0000     ZZ     -85.7471
    Octopole Moments (Debye-Ang^2)
       XXX       0.0000    XXY       0.0000    XYY       0.0000
       YYY      -0.0000    XXZ      -0.0000    XYZ       0.0000
       YYZ       0.0000    XZZ      -0.0000    YZZ       0.0000
       ZZZ      -0.0000
    Hexadecapole Moments (Debye-Ang^3)
      XXXX   -1392.1219   XXXY      -0.0000   XXYY    -367.8892
      XYYY      -0.0000   YYYY   -1110.3698   XXXZ       0.0000
      XXYZ      -0.0000   XYYZ       0.0000   YYYZ      -0.0000
      XXZZ    -258.9099   XYZZ      -0.0000   YYZZ    -219.8965
      XZZZ       0.0000   YZZZ      -0.0000   ZZZZ    -104.5829
 -----------------------------------------------------------------
 Calculating analytic gradient of the SCF energy
 Gradient of SCF Energy
            1           2           3           4           5           6
    1   0.0003750  -0.0003750   0.0003750  -0.0003750  -0.0062724   0.0062724
    2  -0.0041418  -0.0041418   0.0041418   0.0041418  -0.0000000  -0.0000000
    3  -0.0000000  -0.0000000   0.0000000   0.0000000   0.0000000  -0.0000000
 Max gradient component =       6.272E-03
 RMS gradient           =       2.866E-03
 Gradient time:  CPU 69.87 s  wall 8.89 s
 Geometry Optimization Parameters
   NAtoms,    NIC,     NZ,  NCons,   NDum,   NFix, NCnnct, MaxDiis
        6      37       0       0       0       0       0       0

 Cartesian Hessian Update
 Hessian Updated using BFGS Update


** GEOMETRY OPTIMIZATION IN DELOCALIZED INTERNAL COORDINATES **
   Searching for a Minimum

   Optimization Cycle:  15

                       Coordinates (Angstroms)
     ATOM                X               Y               Z
      1  Br        1.7128552420    1.5754399789    0.0000000000
      2  Br       -1.7128552420    1.5754399789    0.0000000000
      3  Br        1.7128552420   -1.5754399789    0.0000000000
      4  Br       -1.7128552420   -1.5754399789    0.0000000000
      5  C         0.6671190547    0.0000000000    0.0000000000
      6  C        -0.6671190547    0.0000000000    0.0000000000
   Point Group: d2h   Number of degrees of freedom:     3


   Energy is -10372.758742172

 Hessian Updated using BFGS Update

  3 Hessian modes will be used to form the next step
  Hessian Eigenvalues:
     0.055654    0.364618    0.530164

 Minimum Search - Taking Simple RFO Step
 Searching for Lamda that Minimizes Along All modes
 Value Taken    Lamda =  -0.00069445
 Step Taken.  Stepsize is  0.106137

                             Maximum     Tolerance    Cnvgd?
         Gradient           0.006670      0.000300      NO
         Displacement       0.106088      0.001200      NO
         Energy change     -0.004255      0.000001      NO


 New Cartesian Coordinates Obtained by Inverse Iteration

 Displacement from previous Coordinates is:  0.074313
 ----------------------------------------------------------------
             Standard Nuclear Orientation (Angstroms)
    I     Atom           X                Y                Z
 ----------------------------------------------------------------
    1      Br      1.7037050783     1.5923389399     0.0000000000
    2      Br     -1.7037050783     1.5923389399     0.0000000000
    3      Br      1.7037050783    -1.5923389399     0.0000000000
    4      Br     -1.7037050783    -1.5923389399     0.0000000000
    5      C       0.6730022179     0.0000000000     0.0000000000
    6      C      -0.6730022179     0.0000000000     0.0000000000
 ----------------------------------------------------------------
 Molecular Point Group                 D2h   NOp =  8
 Largest Abelian Subgroup              D2h   NOp =  8
 Nuclear Repulsion Energy =  1469.4457143540 hartrees
 There are       76 alpha and       76 beta electrons
 Applying Cartesian multipole field
    Component          Value
    ---------          -----
     (2,0,0)        1.00000E-11
     (0,2,0)        2.00000E-11
     (0,0,2)       -3.00000E-11
 Nucleus-field energy     =     0.0000000401 hartrees
 Requested basis set is 6-311++G(d,p)
 There are 88 shells and 236 basis functions
 A cutoff of  1.0D-11 yielded   2788 shell pairs
 There are     22018 function pairs (     24647 Cartesian)
 Smallest overlap matrix eigenvalue = 2.18E-05
 Guess MOs from SCF MO coefficient file

 -----------------------------------------------------------------------
  General SCF calculation program by
  Eric Jon Sundstrom, Paul Horn, Yuezhi Mao, Dmitri Zuev, Alec White,
  David Stuck, Shaama M.S., Shane Yost, Joonho Lee, David Small,
  Daniel Levine, Susi Lehtola, Hugh Burton, Evgeny Epifanovsky
 -----------------------------------------------------------------------
 Exchange:     0.2000 Hartree-Fock + 0.0800 Slater + 0.7200 B88
 Correlation:  0.1900 VWN1RPA + 0.8100 LYP
 Using SG-1 standard quadrature grid
 using 8 threads for integral computing
 -------------------------------------------------------
 OpenMP Integral computing Module                
 Release: version 2.0, May 2017, Q-Chem Inc. Pleasanton 
 -------------------------------------------------------
 -------------------------------------------------------
 OpenMP BLAS3 based DFT computing Module                
 Release: version 1.0, May 2013, Q-Chem Inc. Pittsburgh 
 -------------------------------------------------------
 A restricted SCF calculation will be
 performed using DIIS
 SCF converges when DIIS error is below 1.0e-08
 ---------------------------------------
  Cycle       Energy         DIIS error
 ---------------------------------------
    1  -10372.7587471021      1.73e-04  
    2  -10372.7589445679      1.16e-04  
    3  -10372.7589337417      1.21e-04  
    4  -10372.7590391872      1.22e-05  
    5  -10372.7590403712      2.24e-06  
    6  -10372.7590404070      5.28e-07  
    7  -10372.7590404080      1.16e-07  
    8  -10372.7590404084      1.94e-08  
    9  -10372.7590404082      5.29e-09  Convergence criterion met
 ---------------------------------------
 SCF time:   CPU 169.02s  wall 22.00s 
 SCF   energy in the final basis set =   -10372.7590404082
 Total energy in the final basis set =   -10372.7590404082

 --------------------------------------------------------------
             Orbital Energies (a.u.) and Symmetries
 --------------------------------------------------------------

 Alpha MOs, Restricted
 -- Occupied --                  
-482.86 -482.86 -482.86 -482.86  -62.52  -62.52  -62.52  -62.52
  1 Ag    1 B3u   1 B2u   1 B1g   2 B1g   2 B2u   2 B3u   2 Ag                 
-56.337 -56.337 -56.337 -56.337 -56.332 -56.332 -56.332 -56.332
  3 B1g   3 B2u   3 Ag    3 B3u   1 Au    1 B2g   1 B3g   1 B1u                
-56.332 -56.332 -56.332 -56.332 -10.307 -10.306  -8.724  -8.724
  4 B3u   4 B2u   4 Ag    4 B1g   5 Ag    5 B3u   5 B1g   6 B3u                
 -8.724  -8.724  -6.557  -6.557  -6.557  -6.557  -6.543  -6.543
  5 B2u   6 Ag    6 B1g   6 B2u   7 Ag    7 B3u   2 Au    2 B3g                
 -6.543  -6.543  -6.542  -6.542  -6.542  -6.542  -2.668  -2.668
  2 B2g   2 B1u   7 B1g   7 B2u   8 B3u   8 Ag    9 B3u   8 B1g                
 -2.667  -2.667  -2.664  -2.664  -2.664  -2.664  -2.663  -2.663
  9 Ag    8 B2u   3 B2g   3 B1u   3 Au    3 B3g  10 B3u  10 Ag                 
 -2.663  -2.663  -2.652  -2.652  -2.652  -2.652  -2.652  -2.652
  9 B2u   9 B1g  10 B1g  11 B3u  11 Ag   10 B2u   4 B2g   4 B3g                
 -2.652  -2.652  -0.913  -0.850  -0.816  -0.796  -0.729  -0.551
  4 Au    4 B1u  12 Ag   12 B3u  11 B2u  11 B1g  13 Ag   13 B3u                
 -0.486  -0.486  -0.426  -0.404  -0.352  -0.349  -0.326  -0.325
 14 Ag   12 B2u   5 B1u  12 B1g   5 B2g  15 Ag    5 B3g  14 B3u                
 -0.322  -0.314  -0.286  -0.262
 13 B2u   5 Au   13 B1g   6 B1u                                                
 -- Virtual --                   
 -0.065  -0.064  -0.056  -0.054  -0.000   0.025   0.028   0.030
 15 B3u  14 B2u  16 Ag    6 B2g  17 Ag   16 B3u  14 B1g  15 B2u                
  0.041   0.055   0.061   0.063   0.067   0.083   0.087   0.091
  7 B1u  18 Ag   19 Ag    7 B2g   6 B3g  17 B3u  16 B2u  17 B2u                
  0.091   0.092   0.109   0.116   0.120   0.128   0.139   0.161
 18 B3u   6 Au   15 B1g   8 B1u  16 B1g  17 B1g  20 Ag    8 B2g                
  0.164   0.182   0.214   0.217   0.248   0.272   0.332   0.348
 19 B3u  21 Ag   18 B2u  20 B3u  21 B3u  18 B1g  22 Ag   19 B2u                
  0.387   0.394   0.397   0.406   0.408   0.413   0.416   0.417
 23 Ag   22 B3u   9 B1u  19 B1g   7 B3g   9 B2g  24 Ag   20 B2u                
  0.418   0.446   0.465   0.476   0.478   0.490   0.523   0.530
 20 B1g   7 Au   21 B2u  10 B1u   8 B3g  23 B3u  11 B1u  10 B2g                
  0.532   0.546   0.556   0.561   0.561   0.581   0.596   0.600
  8 Au   25 Ag    9 Au   11 B2g   9 B3g  21 B1g  24 B3u  26 Ag                 
  0.612   0.622   0.634   0.672   0.705   0.710   0.758   0.762
 22 B2u  25 B3u  23 B2u  12 B1u  26 B3u  22 B1g  27 Ag   23 B1g                
  0.818   0.821   0.855   0.868   0.907   0.937   0.966   0.983
 24 B2u  28 Ag   12 B2g  27 B3u  25 B2u  28 B3u  24 B1g  29 Ag                 
  1.105   1.133   1.197   1.251   1.508   1.543   1.595   1.673
 25 B1g  29 B3u  13 B1u  10 B3g  30 Ag   10 Au   26 B2u  31 Ag                 
  1.825   1.872   1.972   1.972   1.975   2.007   2.007   2.033
 30 B3u  13 B2g  14 B1u  26 B1g  11 B3g  27 B2u  14 B2g  11 Au                 
  2.077   2.101   2.118   2.136   2.177   2.205   2.270   2.300
 31 B3u  32 Ag   27 B1g  32 B3u  33 Ag   28 B2u  28 B1g  33 B3u                
  2.628   2.826   2.830   3.045   3.100   3.355   3.968   3.979
 15 B1u  15 B2g  29 B2u  29 B1g  34 Ag   34 B3u  16 B1u  35 Ag                 
  3.979   3.980   3.983   3.986   4.012   4.034   4.034   4.050
 12 B3g  30 B2u  12 Au   16 B2g  13 B3g  13 Au   35 B3u  30 B1g                
  4.057   4.089   4.115   4.120   4.158   4.266   4.339   4.344
 17 B1u  31 B2u  31 B1g  17 B2g  36 Ag   36 B3u  37 Ag   32 B2u                
  4.399   4.441   6.475   6.639   6.665   6.813   7.524   7.528
 37 B3u  32 B1g  38 Ag   33 B2u  38 B3u  33 B1g  18 B1u  14 B3g                
  7.541   7.554   7.561   7.572   7.575   7.612   7.659   7.680
 18 B2g  14 Au   34 B2u  34 B1g  39 B3u  39 Ag   40 Ag   35 B2u                
  7.716   7.725  23.228  24.031  47.783  47.909  47.928  48.058
 40 B3u  35 B1g  41 Ag   41 B3u  42 Ag   36 B2u  42 B3u  36 B1g                
289.718 289.722 289.737 289.750 289.758 289.762 289.775 289.817
 19 B1u  15 B3g  19 B2g  15 Au   37 B2u  37 B1g  43 B3u  43 Ag                 
289.882 289.893 289.935 289.9421020.5451020.7041020.7271020.890
 44 Ag   38 B2u  44 B3u  38 B1g  45 Ag   39 B2u  45 B3u  39 B1g                

 Beta MOs, Restricted
 -- Occupied --                  
-482.86 -482.86 -482.86 -482.86  -62.52  -62.52  -62.52  -62.52
  1 Ag    1 B3u   1 B2u   1 B1g   2 B1g   2 B2u   2 B3u   2 Ag                 
-56.337 -56.337 -56.337 -56.337 -56.332 -56.332 -56.332 -56.332
  3 B1g   3 B2u   3 Ag    3 B3u   1 Au    1 B2g   1 B3g   1 B1u                
-56.332 -56.332 -56.332 -56.332 -10.307 -10.306  -8.724  -8.724
  4 B3u   4 B2u   4 Ag    4 B1g   5 Ag    5 B3u   5 B1g   6 B3u                
 -8.724  -8.724  -6.557  -6.557  -6.557  -6.557  -6.543  -6.543
  5 B2u   6 Ag    6 B1g   6 B2u   7 Ag    7 B3u   2 Au    2 B3g                
 -6.543  -6.543  -6.542  -6.542  -6.542  -6.542  -2.668  -2.668
  2 B2g   2 B1u   7 B1g   7 B2u   8 B3u   8 Ag    9 B3u   8 B1g                
 -2.667  -2.667  -2.664  -2.664  -2.664  -2.664  -2.663  -2.663
  9 Ag    8 B2u   3 B2g   3 B1u   3 Au    3 B3g  10 B3u  10 Ag                 
 -2.663  -2.663  -2.652  -2.652  -2.652  -2.652  -2.652  -2.652
  9 B2u   9 B1g  10 B1g  11 B3u  11 Ag   10 B2u   4 B2g   4 B3g                
 -2.652  -2.652  -0.913  -0.850  -0.816  -0.796  -0.729  -0.551
  4 Au    4 B1u  12 Ag   12 B3u  11 B2u  11 B1g  13 Ag   13 B3u                
 -0.486  -0.486  -0.426  -0.404  -0.352  -0.349  -0.326  -0.325
 14 Ag   12 B2u   5 B1u  12 B1g   5 B2g  15 Ag    5 B3g  14 B3u                
 -0.322  -0.314  -0.286  -0.262
 13 B2u   5 Au   13 B1g   6 B1u                                                
 -- Virtual --                   
 -0.065  -0.064  -0.056  -0.054  -0.000   0.025   0.028   0.030
 15 B3u  14 B2u  16 Ag    6 B2g  17 Ag   16 B3u  14 B1g  15 B2u                
  0.041   0.055   0.061   0.063   0.067   0.083   0.087   0.091
  7 B1u  18 Ag   19 Ag    7 B2g   6 B3g  17 B3u  16 B2u  17 B2u                
  0.091   0.092   0.109   0.116   0.120   0.128   0.139   0.161
 18 B3u   6 Au   15 B1g   8 B1u  16 B1g  17 B1g  20 Ag    8 B2g                
  0.164   0.182   0.214   0.217   0.248   0.272   0.332   0.348
 19 B3u  21 Ag   18 B2u  20 B3u  21 B3u  18 B1g  22 Ag   19 B2u                
  0.387   0.394   0.397   0.406   0.408   0.413   0.416   0.417
 23 Ag   22 B3u   9 B1u  19 B1g   7 B3g   9 B2g  24 Ag   20 B2u                
  0.418   0.446   0.465   0.476   0.478   0.490   0.523   0.530
 20 B1g   7 Au   21 B2u  10 B1u   8 B3g  23 B3u  11 B1u  10 B2g                
  0.532   0.546   0.556   0.561   0.561   0.581   0.596   0.600
  8 Au   25 Ag    9 Au   11 B2g   9 B3g  21 B1g  24 B3u  26 Ag                 
  0.612   0.622   0.634   0.672   0.705   0.710   0.758   0.762
 22 B2u  25 B3u  23 B2u  12 B1u  26 B3u  22 B1g  27 Ag   23 B1g                
  0.818   0.821   0.855   0.868   0.907   0.937   0.966   0.983
 24 B2u  28 Ag   12 B2g  27 B3u  25 B2u  28 B3u  24 B1g  29 Ag                 
  1.105   1.133   1.197   1.251   1.508   1.543   1.595   1.673
 25 B1g  29 B3u  13 B1u  10 B3g  30 Ag   10 Au   26 B2u  31 Ag                 
  1.825   1.872   1.972   1.972   1.975   2.007   2.007   2.033
 30 B3u  13 B2g  14 B1u  26 B1g  11 B3g  27 B2u  14 B2g  11 Au                 
  2.077   2.101   2.118   2.136   2.177   2.205   2.270   2.300
 31 B3u  32 Ag   27 B1g  32 B3u  33 Ag   28 B2u  28 B1g  33 B3u                
  2.628   2.826   2.830   3.045   3.100   3.355   3.968   3.979
 15 B1u  15 B2g  29 B2u  29 B1g  34 Ag   34 B3u  16 B1u  35 Ag                 
  3.979   3.980   3.983   3.986   4.012   4.034   4.034   4.050
 12 B3g  30 B2u  12 Au   16 B2g  13 B3g  13 Au   35 B3u  30 B1g                
  4.057   4.089   4.115   4.120   4.158   4.266   4.339   4.344
 17 B1u  31 B2u  31 B1g  17 B2g  36 Ag   36 B3u  37 Ag   32 B2u                
  4.399   4.441   6.475   6.639   6.665   6.813   7.524   7.528
 37 B3u  32 B1g  38 Ag   33 B2u  38 B3u  33 B1g  18 B1u  14 B3g                
  7.541   7.554   7.561   7.572   7.575   7.612   7.659   7.680
 18 B2g  14 Au   34 B2u  34 B1g  39 B3u  39 Ag   40 Ag   35 B2u                
  7.716   7.725  23.228  24.031  47.783  47.909  47.928  48.058
 40 B3u  35 B1g  41 Ag   41 B3u  42 Ag   36 B2u  42 B3u  36 B1g                
289.718 289.722 289.737 289.750 289.758 289.762 289.775 289.817
 19 B1u  15 B3g  19 B2g  15 Au   37 B2u  37 B1g  43 B3u  43 Ag                 
289.882 289.893 289.935 289.9421020.5451020.7041020.7271020.890
 44 Ag   38 B2u  44 B3u  38 B1g  45 Ag   39 B2u  45 B3u  39 B1g                
 --------------------------------------------------------------

          Ground-State Mulliken Net Atomic Charges

     Atom                 Charge (a.u.)
  ----------------------------------------
      1 Br                   -0.041236
      2 Br                   -0.041236
      3 Br                   -0.041236
      4 Br                   -0.041236
      5 C                     0.082473
      6 C                     0.082473
  ----------------------------------------
  Sum of atomic charges =     0.000000

 -----------------------------------------------------------------
                    Cartesian Multipole Moments
 -----------------------------------------------------------------
    Charge (ESU x 10^10)
                 0.0000
    Dipole Moment (Debye)
         X       0.0000      Y      -0.0000      Z       0.0000
       Tot       0.0000
    Quadrupole Moments (Debye-Ang)
        XX     -82.6334     XY       0.0000     YY     -79.3491
        XZ      -0.0000     YZ      -0.0000     ZZ     -85.8172
    Octopole Moments (Debye-Ang^2)
       XXX      -0.0000    XXY      -0.0000    XYY      -0.0000
       YYY      -0.0000    XXZ       0.0000    XYZ       0.0000
       YYZ       0.0000    XZZ       0.0000    YZZ      -0.0000
       ZZZ       0.0000
    Hexadecapole Moments (Debye-Ang^3)
      XXXX   -1383.2962   XXXY       0.0000   XXYY    -369.8671
      XYYY       0.0000   YYYY   -1127.9163   XXXZ      -0.0000
      XXYZ       0.0000   XYYZ      -0.0000   YYYZ      -0.0000
      XXZZ    -256.8587   XYZZ       0.0000   YYZZ    -223.8059
      XZZZ      -0.0000   YZZZ      -0.0000   ZZZZ    -104.7523
 -----------------------------------------------------------------
 Calculating analytic gradient of the SCF energy
 Gradient of SCF Energy
            1           2           3           4           5           6
    1   0.0003029  -0.0003029   0.0003029  -0.0003029   0.0045521  -0.0045521
    2   0.0000951   0.0000951  -0.0000951  -0.0000951  -0.0000000  -0.0000000
    3  -0.0000000   0.0000000   0.0000000  -0.0000000   0.0000000   0.0000000
 Max gradient component =       4.552E-03
 RMS gradient           =       1.525E-03
 Gradient time:  CPU 69.91 s  wall 8.89 s
 Geometry Optimization Parameters
   NAtoms,    NIC,     NZ,  NCons,   NDum,   NFix, NCnnct, MaxDiis
        6      37       0       0       0       0       0       0

 Cartesian Hessian Update
 Hessian Updated using BFGS Update


** GEOMETRY OPTIMIZATION IN DELOCALIZED INTERNAL COORDINATES **
   Searching for a Minimum

   Optimization Cycle:  16

                       Coordinates (Angstroms)
     ATOM                X               Y               Z
      1  Br        1.7037050783    1.5923389399    0.0000000000
      2  Br       -1.7037050783    1.5923389399    0.0000000000
      3  Br        1.7037050783   -1.5923389399    0.0000000000
      4  Br       -1.7037050783   -1.5923389399    0.0000000000
      5  C         0.6730022179    0.0000000000    0.0000000000
      6  C        -0.6730022179    0.0000000000    0.0000000000
   Point Group: d2h   Number of degrees of freedom:     3


   Energy is -10372.759040408

 Hessian Updated using BFGS Update

  3 Hessian modes will be used to form the next step
  Hessian Eigenvalues:
     0.050271    0.455418    0.538242

 Minimum Search - Taking Simple RFO Step
 Searching for Lamda that Minimizes Along All modes
 Value Taken    Lamda =  -0.00005893
 Step Taken.  Stepsize is  0.012176

                             Maximum     Tolerance    Cnvgd?
         Gradient           0.004366      0.000300      NO
         Displacement       0.009662      0.001200      NO
         Energy change     -0.000298      0.000001      NO


 New Cartesian Coordinates Obtained by Inverse Iteration

 Displacement from previous Coordinates is:  0.017299
 ----------------------------------------------------------------
             Standard Nuclear Orientation (Angstroms)
    I     Atom           X                Y                Z
 ----------------------------------------------------------------
    1      Br      1.6996999064     1.5931324487     0.0000000000
    2      Br     -1.6996999064     1.5931324487     0.0000000000
    3      Br      1.6996999064    -1.5931324487     0.0000000000
    4      Br     -1.6996999064    -1.5931324487     0.0000000000
    5      C       0.6700771418     0.0000000000     0.0000000000
    6      C      -0.6700771418     0.0000000000     0.0000000000
 ----------------------------------------------------------------
 Molecular Point Group                 D2h   NOp =  8
 Largest Abelian Subgroup              D2h   NOp =  8
 Nuclear Repulsion Energy =  1470.7647480800 hartrees
 There are       76 alpha and       76 beta electrons
 Applying Cartesian multipole field
    Component          Value
    ---------          -----
     (2,0,0)        1.00000E-11
     (0,2,0)        2.00000E-11
     (0,0,2)       -3.00000E-11
 Nucleus-field energy     =     0.0000000400 hartrees
 Requested basis set is 6-311++G(d,p)
 There are 88 shells and 236 basis functions
 A cutoff of  1.0D-11 yielded   2790 shell pairs
 There are     21980 function pairs (     24587 Cartesian)
 Smallest overlap matrix eigenvalue = 2.13E-05
 Guess MOs from SCF MO coefficient file

 -----------------------------------------------------------------------
  General SCF calculation program by
  Eric Jon Sundstrom, Paul Horn, Yuezhi Mao, Dmitri Zuev, Alec White,
  David Stuck, Shaama M.S., Shane Yost, Joonho Lee, David Small,
  Daniel Levine, Susi Lehtola, Hugh Burton, Evgeny Epifanovsky
 -----------------------------------------------------------------------
 Exchange:     0.2000 Hartree-Fock + 0.0800 Slater + 0.7200 B88
 Correlation:  0.1900 VWN1RPA + 0.8100 LYP
 Using SG-1 standard quadrature grid
 using 8 threads for integral computing
 -------------------------------------------------------
 OpenMP Integral computing Module                
 Release: version 2.0, May 2017, Q-Chem Inc. Pleasanton 
 -------------------------------------------------------
 -------------------------------------------------------
 OpenMP BLAS3 based DFT computing Module                
 Release: version 1.0, May 2013, Q-Chem Inc. Pittsburgh 
 -------------------------------------------------------
 A restricted SCF calculation will be
 performed using DIIS
 SCF converges when DIIS error is below 1.0e-08
 ---------------------------------------
  Cycle       Energy         DIIS error
 ---------------------------------------
    1  -10372.7590456763      5.49e-05  
    2  -10372.7590563219      2.82e-05  
    3  -10372.7590524143      3.61e-05  
    4  -10372.7590617527      3.54e-06  
    5  -10372.7590618409      5.06e-07  
    6  -10372.7590618426      1.49e-07  
    7  -10372.7590618430      3.76e-08  
    8  -10372.7590618427      5.48e-09  Convergence criterion met
 ---------------------------------------
 SCF time:   CPU 150.44s  wall 20.00s 
 SCF   energy in the final basis set =   -10372.7590618427
 Total energy in the final basis set =   -10372.7590618427

 --------------------------------------------------------------
             Orbital Energies (a.u.) and Symmetries
 --------------------------------------------------------------

 Alpha MOs, Restricted
 -- Occupied --                  
-482.86 -482.86 -482.86 -482.86  -62.52  -62.52  -62.52  -62.52
  1 Ag    1 B3u   1 B2u   1 B1g   2 B1g   2 B2u   2 B3u   2 Ag                 
-56.336 -56.336 -56.336 -56.336 -56.332 -56.332 -56.332 -56.332
  3 B1g   3 B2u   3 Ag    3 B3u   1 Au    1 B2g   1 B3g   1 B1u                
-56.332 -56.332 -56.332 -56.332 -10.306 -10.306  -8.724  -8.724
  4 B3u   4 B2u   4 Ag    4 B1g   5 Ag    5 B3u   5 B1g   6 B3u                
 -8.724  -8.724  -6.557  -6.557  -6.557  -6.557  -6.542  -6.542
  5 B2u   6 Ag    6 B1g   6 B2u   7 Ag    7 B3u   2 Au    2 B3g                
 -6.542  -6.542  -6.542  -6.542  -6.542  -6.542  -2.667  -2.667
  2 B2g   2 B1u   7 B1g   7 B2u   8 B3u   8 Ag    9 B3u   8 B1g                
 -2.667  -2.667  -2.664  -2.664  -2.664  -2.664  -2.663  -2.663
  9 Ag    8 B2u   3 B2g   3 B1u   3 Au    3 B3g  10 B3u  10 Ag                 
 -2.663  -2.663  -2.652  -2.652  -2.652  -2.652  -2.652  -2.652
  9 B2u   9 B1g  10 B1g  11 B3u  11 Ag   10 B2u   4 B2g   4 B3g                
 -2.652  -2.652  -0.914  -0.850  -0.816  -0.796  -0.730  -0.550
  4 Au    4 B1u  12 Ag   12 B3u  11 B2u  11 B1g  13 Ag   13 B3u                
 -0.486  -0.486  -0.427  -0.403  -0.352  -0.349  -0.326  -0.325
 12 B2u  14 Ag    5 B1u  12 B1g   5 B2g  15 Ag    5 B3g  14 B3u                
 -0.322  -0.314  -0.286  -0.262
 13 B2u   5 Au   13 B1g   6 B1u                                                
 -- Virtual --                   
 -0.065  -0.065  -0.056  -0.053  -0.000   0.025   0.028   0.030
 15 B3u  14 B2u  16 Ag    6 B2g  17 Ag   16 B3u  14 B1g  15 B2u                
  0.041   0.055   0.061   0.063   0.067   0.083   0.087   0.091
  7 B1u  18 Ag   19 Ag    7 B2g   6 B3g  17 B3u  16 B2u  17 B2u                
  0.092   0.092   0.110   0.116   0.120   0.128   0.139   0.161
 18 B3u   6 Au   15 B1g   8 B1u  16 B1g  17 B1g  20 Ag    8 B2g                
  0.164   0.182   0.215   0.217   0.249   0.272   0.331   0.348
 19 B3u  21 Ag   18 B2u  20 B3u  21 B3u  18 B1g  22 Ag   19 B2u                
  0.387   0.394   0.397   0.407   0.408   0.413   0.416   0.417
 23 Ag   22 B3u   9 B1u  19 B1g   7 B3g   9 B2g  24 Ag   20 B2u                
  0.418   0.446   0.464   0.475   0.478   0.490   0.523   0.530
 20 B1g   7 Au   21 B2u  10 B1u   8 B3g  23 B3u  11 B1u  10 B2g                
  0.533   0.547   0.556   0.561   0.561   0.581   0.600   0.600
  8 Au   25 Ag    9 Au    9 B3g  11 B2g  21 B1g  24 B3u  26 Ag                 
  0.613   0.622   0.634   0.673   0.708   0.711   0.757   0.763
 22 B2u  25 B3u  23 B2u  12 B1u  26 B3u  22 B1g  27 Ag   23 B1g                
  0.819   0.821   0.855   0.869   0.908   0.937   0.967   0.984
 24 B2u  28 Ag   12 B2g  27 B3u  25 B2u  28 B3u  24 B1g  29 Ag                 
  1.105   1.132   1.198   1.250   1.506   1.545   1.596   1.676
 25 B1g  29 B3u  13 B1u  10 B3g  30 Ag   10 Au   26 B2u  31 Ag                 
  1.827   1.875   1.972   1.973   1.975   2.007   2.008   2.033
 30 B3u  13 B2g  14 B1u  26 B1g  11 B3g  27 B2u  14 B2g  11 Au                 
  2.077   2.101   2.120   2.141   2.177   2.205   2.271   2.301
 31 B3u  32 Ag   27 B1g  32 B3u  33 Ag   28 B2u  28 B1g  33 B3u                
  2.629   2.828   2.830   3.047   3.108   3.348   3.968   3.979
 15 B1u  15 B2g  29 B2u  29 B1g  34 Ag   34 B3u  16 B1u  35 Ag                 
  3.979   3.980   3.983   3.987   4.012   4.035   4.035   4.051
 12 B3g  30 B2u  12 Au   16 B2g  13 B3g  13 Au   35 B3u  30 B1g                
  4.057   4.089   4.115   4.120   4.158   4.267   4.339   4.344
 17 B1u  31 B2u  31 B1g  17 B2g  36 Ag   36 B3u  37 Ag   32 B2u                
  4.399   4.442   6.475   6.639   6.666   6.814   7.524   7.528
 37 B3u  32 B1g  38 Ag   33 B2u  38 B3u  33 B1g  18 B1u  14 B3g                
  7.541   7.554   7.561   7.572   7.576   7.612   7.659   7.681
 18 B2g  14 Au   34 B2u  34 B1g  39 B3u  39 Ag   40 Ag   35 B2u                
  7.716   7.725  23.226  24.054  47.783  47.909  47.929  48.058
 40 B3u  35 B1g  41 Ag   41 B3u  42 Ag   36 B2u  42 B3u  36 B1g                
289.718 289.722 289.737 289.750 289.758 289.762 289.776 289.817
 19 B1u  15 B3g  19 B2g  15 Au   37 B2u  37 B1g  43 B3u  43 Ag                 
289.882 289.894 289.935 289.9421020.5451020.7041020.7281020.890
 44 Ag   38 B2u  44 B3u  38 B1g  45 Ag   39 B2u  45 B3u  39 B1g                

 Beta MOs, Restricted
 -- Occupied --                  
-482.86 -482.86 -482.86 -482.86  -62.52  -62.52  -62.52  -62.52
  1 Ag    1 B3u   1 B2u   1 B1g   2 B1g   2 B2u   2 B3u   2 Ag                 
-56.336 -56.336 -56.336 -56.336 -56.332 -56.332 -56.332 -56.332
  3 B1g   3 B2u   3 Ag    3 B3u   1 Au    1 B2g   1 B3g   1 B1u                
-56.332 -56.332 -56.332 -56.332 -10.306 -10.306  -8.724  -8.724
  4 B3u   4 B2u   4 Ag    4 B1g   5 Ag    5 B3u   5 B1g   6 B3u                
 -8.724  -8.724  -6.557  -6.557  -6.557  -6.557  -6.542  -6.542
  5 B2u   6 Ag    6 B1g   6 B2u   7 Ag    7 B3u   2 Au    2 B3g                
 -6.542  -6.542  -6.542  -6.542  -6.542  -6.542  -2.667  -2.667
  2 B2g   2 B1u   7 B1g   7 B2u   8 B3u   8 Ag    9 B3u   8 B1g                
 -2.667  -2.667  -2.664  -2.664  -2.664  -2.664  -2.663  -2.663
  9 Ag    8 B2u   3 B2g   3 B1u   3 Au    3 B3g  10 B3u  10 Ag                 
 -2.663  -2.663  -2.652  -2.652  -2.652  -2.652  -2.652  -2.652
  9 B2u   9 B1g  10 B1g  11 B3u  11 Ag   10 B2u   4 B2g   4 B3g                
 -2.652  -2.652  -0.914  -0.850  -0.816  -0.796  -0.730  -0.550
  4 Au    4 B1u  12 Ag   12 B3u  11 B2u  11 B1g  13 Ag   13 B3u                
 -0.486  -0.486  -0.427  -0.403  -0.352  -0.349  -0.326  -0.325
 12 B2u  14 Ag    5 B1u  12 B1g   5 B2g  15 Ag    5 B3g  14 B3u                
 -0.322  -0.314  -0.286  -0.262
 13 B2u   5 Au   13 B1g   6 B1u                                                
 -- Virtual --                   
 -0.065  -0.065  -0.056  -0.053  -0.000   0.025   0.028   0.030
 15 B3u  14 B2u  16 Ag    6 B2g  17 Ag   16 B3u  14 B1g  15 B2u                
  0.041   0.055   0.061   0.063   0.067   0.083   0.087   0.091
  7 B1u  18 Ag   19 Ag    7 B2g   6 B3g  17 B3u  16 B2u  17 B2u                
  0.092   0.092   0.110   0.116   0.120   0.128   0.139   0.161
 18 B3u   6 Au   15 B1g   8 B1u  16 B1g  17 B1g  20 Ag    8 B2g                
  0.164   0.182   0.215   0.217   0.249   0.272   0.331   0.348
 19 B3u  21 Ag   18 B2u  20 B3u  21 B3u  18 B1g  22 Ag   19 B2u                
  0.387   0.394   0.397   0.407   0.408   0.413   0.416   0.417
 23 Ag   22 B3u   9 B1u  19 B1g   7 B3g   9 B2g  24 Ag   20 B2u                
  0.418   0.446   0.464   0.475   0.478   0.490   0.523   0.530
 20 B1g   7 Au   21 B2u  10 B1u   8 B3g  23 B3u  11 B1u  10 B2g                
  0.533   0.547   0.556   0.561   0.561   0.581   0.600   0.600
  8 Au   25 Ag    9 Au    9 B3g  11 B2g  21 B1g  24 B3u  26 Ag                 
  0.613   0.622   0.634   0.673   0.708   0.711   0.757   0.763
 22 B2u  25 B3u  23 B2u  12 B1u  26 B3u  22 B1g  27 Ag   23 B1g                
  0.819   0.821   0.855   0.869   0.908   0.937   0.967   0.984
 24 B2u  28 Ag   12 B2g  27 B3u  25 B2u  28 B3u  24 B1g  29 Ag                 
  1.105   1.132   1.198   1.250   1.506   1.545   1.596   1.676
 25 B1g  29 B3u  13 B1u  10 B3g  30 Ag   10 Au   26 B2u  31 Ag                 
  1.827   1.875   1.972   1.973   1.975   2.007   2.008   2.033
 30 B3u  13 B2g  14 B1u  26 B1g  11 B3g  27 B2u  14 B2g  11 Au                 
  2.077   2.101   2.120   2.141   2.177   2.205   2.271   2.301
 31 B3u  32 Ag   27 B1g  32 B3u  33 Ag   28 B2u  28 B1g  33 B3u                
  2.629   2.828   2.830   3.047   3.108   3.348   3.968   3.979
 15 B1u  15 B2g  29 B2u  29 B1g  34 Ag   34 B3u  16 B1u  35 Ag                 
  3.979   3.980   3.983   3.987   4.012   4.035   4.035   4.051
 12 B3g  30 B2u  12 Au   16 B2g  13 B3g  13 Au   35 B3u  30 B1g                
  4.057   4.089   4.115   4.120   4.158   4.267   4.339   4.344
 17 B1u  31 B2u  31 B1g  17 B2g  36 Ag   36 B3u  37 Ag   32 B2u                
  4.399   4.442   6.475   6.639   6.666   6.814   7.524   7.528
 37 B3u  32 B1g  38 Ag   33 B2u  38 B3u  33 B1g  18 B1u  14 B3g                
  7.541   7.554   7.561   7.572   7.576   7.612   7.659   7.681
 18 B2g  14 Au   34 B2u  34 B1g  39 B3u  39 Ag   40 Ag   35 B2u                
  7.716   7.725  23.226  24.054  47.783  47.909  47.929  48.058
 40 B3u  35 B1g  41 Ag   41 B3u  42 Ag   36 B2u  42 B3u  36 B1g                
289.718 289.722 289.737 289.750 289.758 289.762 289.776 289.817
 19 B1u  15 B3g  19 B2g  15 Au   37 B2u  37 B1g  43 B3u  43 Ag                 
289.882 289.894 289.935 289.9421020.5451020.7041020.7281020.890
 44 Ag   38 B2u  44 B3u  38 B1g  45 Ag   39 B2u  45 B3u  39 B1g                
 --------------------------------------------------------------

          Ground-State Mulliken Net Atomic Charges

     Atom                 Charge (a.u.)
  ----------------------------------------
      1 Br                   -0.041901
      2 Br                   -0.041901
      3 Br                   -0.041901
      4 Br                   -0.041901
      5 C                     0.083802
      6 C                     0.083802
  ----------------------------------------
  Sum of atomic charges =     0.000000

 -----------------------------------------------------------------
                    Cartesian Multipole Moments
 -----------------------------------------------------------------
    Charge (ESU x 10^10)
                 0.0000
    Dipole Moment (Debye)
         X       0.0000      Y       0.0000      Z       0.0000
       Tot       0.0000
    Quadrupole Moments (Debye-Ang)
        XX     -82.6809     XY      -0.0000     YY     -79.3288
        XZ      -0.0000     YZ      -0.0000     ZZ     -85.8026
    Octopole Moments (Debye-Ang^2)
       XXX      -0.0000    XXY      -0.0000    XYY      -0.0000
       YYY      -0.0000    XXZ       0.0000    XYZ      -0.0000
       YYZ       0.0000    XZZ       0.0000    YZZ       0.0000
       ZZZ       0.0000
    Hexadecapole Moments (Debye-Ang^3)
      XXXX   -1377.7042   XXXY      -0.0000   XXYY    -369.2750
      XYYY      -0.0000   YYYY   -1128.6107   XXXZ      -0.0000
      XXYZ      -0.0000   XYYZ      -0.0000   YYYZ       0.0000
      XXZZ    -255.8279   XYZZ      -0.0000   YYZZ    -223.9900
      XZZZ      -0.0000   YZZZ      -0.0000   ZZZZ    -104.7216
 -----------------------------------------------------------------
 Calculating analytic gradient of the SCF energy
 Gradient of SCF Energy
            1           2           3           4           5           6
    1  -0.0001260   0.0001260  -0.0001260   0.0001260  -0.0010686   0.0010686
    2   0.0001385   0.0001385  -0.0001385  -0.0001385  -0.0000000   0.0000000
    3  -0.0000000   0.0000000   0.0000000   0.0000000   0.0000000  -0.0000000
 Max gradient component =       1.069E-03
 RMS gradient           =       3.670E-04
 Gradient time:  CPU 69.26 s  wall 8.86 s
 Geometry Optimization Parameters
   NAtoms,    NIC,     NZ,  NCons,   NDum,   NFix, NCnnct, MaxDiis
        6      37       0       0       0       0       0       0

 Cartesian Hessian Update
 Hessian Updated using BFGS Update


** GEOMETRY OPTIMIZATION IN DELOCALIZED INTERNAL COORDINATES **
   Searching for a Minimum

   Optimization Cycle:  17

                       Coordinates (Angstroms)
     ATOM                X               Y               Z
      1  Br        1.6996999064    1.5931324487    0.0000000000
      2  Br       -1.6996999064    1.5931324487    0.0000000000
      3  Br        1.6996999064   -1.5931324487    0.0000000000
      4  Br       -1.6996999064   -1.5931324487    0.0000000000
      5  C         0.6700771418    0.0000000000    0.0000000000
      6  C        -0.6700771418    0.0000000000    0.0000000000
   Point Group: d2h   Number of degrees of freedom:     3


   Energy is -10372.759061843

 Hessian Updated using BFGS Update

  3 Hessian modes will be used to form the next step
  Hessian Eigenvalues:
     0.052131    0.496442    0.609239

 Minimum Search - Taking Simple RFO Step
 Searching for Lamda that Minimizes Along All modes
 Value Taken    Lamda =  -0.00000437
 Step Taken.  Stepsize is  0.005316

                             Maximum     Tolerance    Cnvgd?
         Gradient           0.001231      0.000300      NO
         Displacement       0.004239      0.001200      NO
         Energy change     -0.000021      0.000001      NO


 New Cartesian Coordinates Obtained by Inverse Iteration

 Displacement from previous Coordinates is:  0.006187
 ----------------------------------------------------------------
             Standard Nuclear Orientation (Angstroms)
    I     Atom           X                Y                Z
 ----------------------------------------------------------------
    1      Br      1.7010815117     1.5923457803     0.0000000000
    2      Br     -1.7010815117     1.5923457803     0.0000000000
    3      Br      1.7010815117    -1.5923457803     0.0000000000
    4      Br     -1.7010815117    -1.5923457803     0.0000000000
    5      C       0.6706289326     0.0000000000     0.0000000000
    6      C      -0.6706289326     0.0000000000     0.0000000000
 ----------------------------------------------------------------
 Molecular Point Group                 D2h   NOp =  8
 Largest Abelian Subgroup              D2h   NOp =  8
 Nuclear Repulsion Energy =  1470.5505108354 hartrees
 There are       76 alpha and       76 beta electrons
 Applying Cartesian multipole field
    Component          Value
    ---------          -----
     (2,0,0)        1.00000E-11
     (0,2,0)        2.00000E-11
     (0,0,2)       -3.00000E-11
 Nucleus-field energy     =     0.0000000400 hartrees
 Requested basis set is 6-311++G(d,p)
 There are 88 shells and 236 basis functions
 A cutoff of  1.0D-11 yielded   2792 shell pairs
 There are     22030 function pairs (     24659 Cartesian)
 Smallest overlap matrix eigenvalue = 2.14E-05
 Guess MOs from SCF MO coefficient file

 -----------------------------------------------------------------------
  General SCF calculation program by
  Eric Jon Sundstrom, Paul Horn, Yuezhi Mao, Dmitri Zuev, Alec White,
  David Stuck, Shaama M.S., Shane Yost, Joonho Lee, David Small,
  Daniel Levine, Susi Lehtola, Hugh Burton, Evgeny Epifanovsky
 -----------------------------------------------------------------------
 Exchange:     0.2000 Hartree-Fock + 0.0800 Slater + 0.7200 B88
 Correlation:  0.1900 VWN1RPA + 0.8100 LYP
 Using SG-1 standard quadrature grid
 using 8 threads for integral computing
 -------------------------------------------------------
 OpenMP Integral computing Module                
 Release: version 2.0, May 2017, Q-Chem Inc. Pleasanton 
 -------------------------------------------------------
 -------------------------------------------------------
 OpenMP BLAS3 based DFT computing Module                
 Release: version 1.0, May 2013, Q-Chem Inc. Pittsburgh 
 -------------------------------------------------------
 A restricted SCF calculation will be
 performed using DIIS
 SCF converges when DIIS error is below 1.0e-08
 ---------------------------------------
  Cycle       Energy         DIIS error
 ---------------------------------------
    1  -10372.7590627646      1.29e-05  
    2  -10372.7590638579      4.35e-06  
    3  -10372.7590637643      5.58e-06  
    4  -10372.7590639742      1.47e-06  
    5  -10372.7590639898      1.66e-07  
    6  -10372.7590639902      3.21e-08  
    7  -10372.7590639900      1.47e-08  
    8  -10372.7590639902      1.37e-09  Convergence criterion met
 ---------------------------------------
 SCF time:   CPU 157.38s  wall 21.00s 
 SCF   energy in the final basis set =   -10372.7590639902
 Total energy in the final basis set =   -10372.7590639902

 --------------------------------------------------------------
             Orbital Energies (a.u.) and Symmetries
 --------------------------------------------------------------

 Alpha MOs, Restricted
 -- Occupied --                  
-482.86 -482.86 -482.86 -482.86  -62.52  -62.52  -62.52  -62.52
  1 Ag    1 B3u   1 B2u   1 B1g   2 B1g   2 B2u   2 B3u   2 Ag                 
-56.336 -56.336 -56.336 -56.336 -56.332 -56.332 -56.332 -56.332
  3 B1g   3 B2u   3 Ag    3 B3u   1 Au    1 B2g   1 B3g   1 B1u                
-56.332 -56.332 -56.332 -56.332 -10.306 -10.306  -8.724  -8.724
  4 B3u   4 B2u   4 Ag    4 B1g   5 Ag    5 B3u   5 B1g   6 B3u                
 -8.724  -8.724  -6.557  -6.557  -6.557  -6.557  -6.543  -6.543
  5 B2u   6 Ag    6 B1g   6 B2u   7 Ag    7 B3u   2 Au    2 B3g                
 -6.543  -6.543  -6.542  -6.542  -6.542  -6.542  -2.667  -2.667
  2 B2g   2 B1u   7 B1g   7 B2u   8 B3u   8 Ag    9 B3u   8 B1g                
 -2.667  -2.667  -2.664  -2.664  -2.664  -2.664  -2.663  -2.663
  9 Ag    8 B2u   3 B2g   3 B1u   3 Au    3 B3g  10 B3u  10 Ag                 
 -2.663  -2.663  -2.652  -2.652  -2.652  -2.652  -2.652  -2.652
  9 B2u   9 B1g  10 B1g  11 B3u  11 Ag   10 B2u   4 B2g   4 B3g                
 -2.652  -2.652  -0.914  -0.850  -0.816  -0.796  -0.730  -0.551
  4 Au    4 B1u  12 Ag   12 B3u  11 B2u  11 B1g  13 Ag   13 B3u                
 -0.486  -0.486  -0.427  -0.404  -0.352  -0.349  -0.326  -0.325
 14 Ag   12 B2u   5 B1u  12 B1g   5 B2g  15 Ag    5 B3g  14 B3u                
 -0.322  -0.314  -0.286  -0.262
 13 B2u   5 Au   13 B1g   6 B1u                                                
 -- Virtual --                   
 -0.065  -0.065  -0.056  -0.053  -0.000   0.025   0.028   0.030
 15 B3u  14 B2u  16 Ag    6 B2g  17 Ag   16 B3u  14 B1g  15 B2u                
  0.041   0.055   0.061   0.063   0.067   0.083   0.087   0.091
  7 B1u  18 Ag   19 Ag    7 B2g   6 B3g  17 B3u  16 B2u  17 B2u                
  0.092   0.092   0.110   0.116   0.120   0.128   0.139   0.161
 18 B3u   6 Au   15 B1g   8 B1u  16 B1g  17 B1g  20 Ag    8 B2g                
  0.164   0.182   0.215   0.217   0.249   0.272   0.331   0.348
 19 B3u  21 Ag   18 B2u  20 B3u  21 B3u  18 B1g  22 Ag   19 B2u                
  0.387   0.394   0.397   0.407   0.408   0.413   0.416   0.417
 23 Ag   22 B3u   9 B1u  19 B1g   7 B3g   9 B2g  24 Ag   20 B2u                
  0.418   0.446   0.464   0.475   0.478   0.490   0.523   0.530
 20 B1g   7 Au   21 B2u  10 B1u   8 B3g  23 B3u  11 B1u  10 B2g                
  0.533   0.546   0.556   0.561   0.561   0.581   0.599   0.600
  8 Au   25 Ag    9 Au    9 B3g  11 B2g  21 B1g  24 B3u  26 Ag                 
  0.612   0.622   0.634   0.673   0.707   0.711   0.758   0.763
 22 B2u  25 B3u  23 B2u  12 B1u  26 B3u  22 B1g  27 Ag   23 B1g                
  0.819   0.821   0.855   0.869   0.908   0.937   0.967   0.984
 24 B2u  28 Ag   12 B2g  27 B3u  25 B2u  28 B3u  24 B1g  29 Ag                 
  1.105   1.133   1.198   1.250   1.507   1.544   1.596   1.676
 25 B1g  29 B3u  13 B1u  10 B3g  30 Ag   10 Au   26 B2u  31 Ag                 
  1.826   1.874   1.972   1.973   1.975   2.007   2.008   2.033
 30 B3u  13 B2g  14 B1u  26 B1g  11 B3g  27 B2u  14 B2g  11 Au                 
  2.077   2.101   2.119   2.140   2.177   2.205   2.271   2.301
 31 B3u  32 Ag   27 B1g  32 B3u  33 Ag   28 B2u  28 B1g  33 B3u                
  2.629   2.827   2.830   3.046   3.106   3.350   3.968   3.979
 15 B1u  15 B2g  29 B2u  29 B1g  34 Ag   34 B3u  16 B1u  35 Ag                 
  3.979   3.980   3.983   3.986   4.012   4.034   4.035   4.051
 12 B3g  30 B2u  12 Au   16 B2g  13 B3g  13 Au   35 B3u  30 B1g                
  4.057   4.089   4.115   4.120   4.158   4.267   4.339   4.344
 17 B1u  31 B2u  31 B1g  17 B2g  36 Ag   36 B3u  37 Ag   32 B2u                
  4.399   4.442   6.475   6.639   6.666   6.814   7.524   7.528
 37 B3u  32 B1g  38 Ag   33 B2u  38 B3u  33 B1g  18 B1u  14 B3g                
  7.541   7.554   7.562   7.572   7.576   7.612   7.659   7.681
 18 B2g  14 Au   34 B2u  34 B1g  39 B3u  39 Ag   40 Ag   35 B2u                
  7.716   7.725  23.227  24.049  47.783  47.909  47.929  48.058
 40 B3u  35 B1g  41 Ag   41 B3u  42 Ag   36 B2u  42 B3u  36 B1g                
289.718 289.722 289.737 289.750 289.758 289.763 289.776 289.817
 19 B1u  15 B3g  19 B2g  15 Au   37 B2u  37 B1g  43 B3u  43 Ag                 
289.882 289.894 289.935 289.9421020.5451020.7051020.7281020.890
 44 Ag   38 B2u  44 B3u  38 B1g  45 Ag   39 B2u  45 B3u  39 B1g                

 Beta MOs, Restricted
 -- Occupied --                  
-482.86 -482.86 -482.86 -482.86  -62.52  -62.52  -62.52  -62.52
  1 Ag    1 B3u   1 B2u   1 B1g   2 B1g   2 B2u   2 B3u   2 Ag                 
-56.336 -56.336 -56.336 -56.336 -56.332 -56.332 -56.332 -56.332
  3 B1g   3 B2u   3 Ag    3 B3u   1 Au    1 B2g   1 B3g   1 B1u                
-56.332 -56.332 -56.332 -56.332 -10.306 -10.306  -8.724  -8.724
  4 B3u   4 B2u   4 Ag    4 B1g   5 Ag    5 B3u   5 B1g   6 B3u                
 -8.724  -8.724  -6.557  -6.557  -6.557  -6.557  -6.543  -6.543
  5 B2u   6 Ag    6 B1g   6 B2u   7 Ag    7 B3u   2 Au    2 B3g                
 -6.543  -6.543  -6.542  -6.542  -6.542  -6.542  -2.667  -2.667
  2 B2g   2 B1u   7 B1g   7 B2u   8 B3u   8 Ag    9 B3u   8 B1g                
 -2.667  -2.667  -2.664  -2.664  -2.664  -2.664  -2.663  -2.663
  9 Ag    8 B2u   3 B2g   3 B1u   3 Au    3 B3g  10 B3u  10 Ag                 
 -2.663  -2.663  -2.652  -2.652  -2.652  -2.652  -2.652  -2.652
  9 B2u   9 B1g  10 B1g  11 B3u  11 Ag   10 B2u   4 B2g   4 B3g                
 -2.652  -2.652  -0.914  -0.850  -0.816  -0.796  -0.730  -0.551
  4 Au    4 B1u  12 Ag   12 B3u  11 B2u  11 B1g  13 Ag   13 B3u                
 -0.486  -0.486  -0.427  -0.404  -0.352  -0.349  -0.326  -0.325
 14 Ag   12 B2u   5 B1u  12 B1g   5 B2g  15 Ag    5 B3g  14 B3u                
 -0.322  -0.314  -0.286  -0.262
 13 B2u   5 Au   13 B1g   6 B1u                                                
 -- Virtual --                   
 -0.065  -0.065  -0.056  -0.053  -0.000   0.025   0.028   0.030
 15 B3u  14 B2u  16 Ag    6 B2g  17 Ag   16 B3u  14 B1g  15 B2u                
  0.041   0.055   0.061   0.063   0.067   0.083   0.087   0.091
  7 B1u  18 Ag   19 Ag    7 B2g   6 B3g  17 B3u  16 B2u  17 B2u                
  0.092   0.092   0.110   0.116   0.120   0.128   0.139   0.161
 18 B3u   6 Au   15 B1g   8 B1u  16 B1g  17 B1g  20 Ag    8 B2g                
  0.164   0.182   0.215   0.217   0.249   0.272   0.331   0.348
 19 B3u  21 Ag   18 B2u  20 B3u  21 B3u  18 B1g  22 Ag   19 B2u                
  0.387   0.394   0.397   0.407   0.408   0.413   0.416   0.417
 23 Ag   22 B3u   9 B1u  19 B1g   7 B3g   9 B2g  24 Ag   20 B2u                
  0.418   0.446   0.464   0.475   0.478   0.490   0.523   0.530
 20 B1g   7 Au   21 B2u  10 B1u   8 B3g  23 B3u  11 B1u  10 B2g                
  0.533   0.546   0.556   0.561   0.561   0.581   0.599   0.600
  8 Au   25 Ag    9 Au    9 B3g  11 B2g  21 B1g  24 B3u  26 Ag                 
  0.612   0.622   0.634   0.673   0.707   0.711   0.758   0.763
 22 B2u  25 B3u  23 B2u  12 B1u  26 B3u  22 B1g  27 Ag   23 B1g                
  0.819   0.821   0.855   0.869   0.908   0.937   0.967   0.984
 24 B2u  28 Ag   12 B2g  27 B3u  25 B2u  28 B3u  24 B1g  29 Ag                 
  1.105   1.133   1.198   1.250   1.507   1.544   1.596   1.676
 25 B1g  29 B3u  13 B1u  10 B3g  30 Ag   10 Au   26 B2u  31 Ag                 
  1.826   1.874   1.972   1.973   1.975   2.007   2.008   2.033
 30 B3u  13 B2g  14 B1u  26 B1g  11 B3g  27 B2u  14 B2g  11 Au                 
  2.077   2.101   2.119   2.140   2.177   2.205   2.271   2.301
 31 B3u  32 Ag   27 B1g  32 B3u  33 Ag   28 B2u  28 B1g  33 B3u                
  2.629   2.827   2.830   3.046   3.106   3.350   3.968   3.979
 15 B1u  15 B2g  29 B2u  29 B1g  34 Ag   34 B3u  16 B1u  35 Ag                 
  3.979   3.980   3.983   3.986   4.012   4.034   4.035   4.051
 12 B3g  30 B2u  12 Au   16 B2g  13 B3g  13 Au   35 B3u  30 B1g                
  4.057   4.089   4.115   4.120   4.158   4.267   4.339   4.344
 17 B1u  31 B2u  31 B1g  17 B2g  36 Ag   36 B3u  37 Ag   32 B2u                
  4.399   4.442   6.475   6.639   6.666   6.814   7.524   7.528
 37 B3u  32 B1g  38 Ag   33 B2u  38 B3u  33 B1g  18 B1u  14 B3g                
  7.541   7.554   7.562   7.572   7.576   7.612   7.659   7.681
 18 B2g  14 Au   34 B2u  34 B1g  39 B3u  39 Ag   40 Ag   35 B2u                
  7.716   7.725  23.227  24.049  47.783  47.909  47.929  48.058
 40 B3u  35 B1g  41 Ag   41 B3u  42 Ag   36 B2u  42 B3u  36 B1g                
289.718 289.722 289.737 289.750 289.758 289.763 289.776 289.817
 19 B1u  15 B3g  19 B2g  15 Au   37 B2u  37 B1g  43 B3u  43 Ag                 
289.882 289.894 289.935 289.9421020.5451020.7051020.7281020.890
 44 Ag   38 B2u  44 B3u  38 B1g  45 Ag   39 B2u  45 B3u  39 B1g                
 --------------------------------------------------------------

          Ground-State Mulliken Net Atomic Charges

     Atom                 Charge (a.u.)
  ----------------------------------------
      1 Br                   -0.041718
      2 Br                   -0.041718
      3 Br                   -0.041718
      4 Br                   -0.041718
      5 C                     0.083436
      6 C                     0.083436
  ----------------------------------------
  Sum of atomic charges =     0.000000

 -----------------------------------------------------------------
                    Cartesian Multipole Moments
 -----------------------------------------------------------------
    Charge (ESU x 10^10)
                 0.0000
    Dipole Moment (Debye)
         X       0.0000      Y      -0.0000      Z      -0.0000
       Tot       0.0000
    Quadrupole Moments (Debye-Ang)
        XX     -82.6595     XY       0.0000     YY     -79.3452
        XZ      -0.0000     YZ       0.0000     ZZ     -85.8040
    Octopole Moments (Debye-Ang^2)
       XXX      -0.0000    XXY       0.0000    XYY      -0.0000
       YYY      -0.0000    XXZ      -0.0000    XYZ      -0.0000
       YYZ      -0.0000    XZZ      -0.0000    YZZ      -0.0000
       ZZZ      -0.0000
    Hexadecapole Moments (Debye-Ang^3)
      XXXX   -1379.4931   XXXY       0.0000   XXYY    -369.3610
      XYYY       0.0000   YYYY   -1127.8280   XXXZ      -0.0000
      XXYZ       0.0000   XYYZ      -0.0000   YYYZ       0.0000
      XXZZ    -256.1723   XYZZ       0.0000   YYZZ    -223.8073
      XZZZ      -0.0000   YZZZ       0.0000   ZZZZ    -104.7240
 -----------------------------------------------------------------
 Calculating analytic gradient of the SCF energy
 Gradient of SCF Energy
            1           2           3           4           5           6
    1  -0.0000044   0.0000044  -0.0000044   0.0000044   0.0000234  -0.0000234
    2  -0.0000112  -0.0000112   0.0000112   0.0000112  -0.0000000   0.0000000
    3   0.0000000   0.0000000   0.0000000   0.0000000  -0.0000000  -0.0000000
 Max gradient component =       2.339E-05
 RMS gradient           =       9.647E-06
 Gradient time:  CPU 70.98 s  wall 9.18 s
 Geometry Optimization Parameters
   NAtoms,    NIC,     NZ,  NCons,   NDum,   NFix, NCnnct, MaxDiis
        6      37       0       0       0       0       0       0

 Cartesian Hessian Update
 Hessian Updated using BFGS Update


** GEOMETRY OPTIMIZATION IN DELOCALIZED INTERNAL COORDINATES **
   Searching for a Minimum

   Optimization Cycle:  18

                       Coordinates (Angstroms)
     ATOM                X               Y               Z
      1  Br        1.7010815117    1.5923457803    0.0000000000
      2  Br       -1.7010815117    1.5923457803    0.0000000000
      3  Br        1.7010815117   -1.5923457803    0.0000000000
      4  Br       -1.7010815117   -1.5923457803    0.0000000000
      5  C         0.6706289326    0.0000000000    0.0000000000
      6  C        -0.6706289326    0.0000000000    0.0000000000
   Point Group: d2h   Number of degrees of freedom:     3


   Energy is -10372.759063990

 Hessian Updated using BFGS Update

  3 Hessian modes will be used to form the next step
  Hessian Eigenvalues:
     0.052857    0.499971    0.606133

 Minimum Search - Taking Simple RFO Step
 Searching for Lamda that Minimizes Along All modes
 Value Taken    Lamda =   0.00000000
 Step Taken.  Stepsize is  0.000162

                             Maximum     Tolerance    Cnvgd?
         Gradient           0.000021      0.000300     YES
         Displacement       0.000148      0.001200     YES
         Energy change     -0.000002      0.000001      NO


                       Distance Matrix (Angstroms)
             Br(  1)   Br(  2)   Br(  3)   Br(  4)   C (  5)
   Br(  2)  3.402163
   Br(  3)  3.184692  4.660147
   Br(  4)  4.660147  3.184692  3.402163
   C (  5)  1.896681  2.856672  1.896681  2.856672
   C (  6)  2.856672  1.896681  2.856672  1.896681  1.341258

 Final energy is   -10372.759063990243     


 ******************************
 **  OPTIMIZATION CONVERGED  **
 ******************************

                       Coordinates (Angstroms)
     ATOM                X               Y               Z
      1  Br        1.7010815117    1.5923457803    0.0000000000
      2  Br       -1.7010815117    1.5923457803    0.0000000000
      3  Br        1.7010815117   -1.5923457803    0.0000000000
      4  Br       -1.7010815117   -1.5923457803    0.0000000000
      5  C         0.6706289326    0.0000000000    0.0000000000
      6  C        -0.6706289326    0.0000000000    0.0000000000

Z-matrix Print:
$molecule
0 1
Br
C  1 1.896681
C  2 1.341258 1 122.908063
Br 3 1.896681 2 122.908063 1 -180.000000 0
Br 2 1.896681 1 114.183874 3 -180.000000 0
Br 3 1.896681 2 122.908063 1 -0.000000 0
$end


 --------------------------------------------------------------
             Orbital Energies (a.u.) and Symmetries
 --------------------------------------------------------------

 Alpha MOs, Restricted
 -- Occupied --                  
-482.86 -482.86 -482.86 -482.86  -62.52  -62.52  -62.52  -62.52
  1 Ag    1 B3u   1 B2u   1 B1g   2 B1g   2 B2u   2 B3u   2 Ag                 
-56.336 -56.336 -56.336 -56.336 -56.332 -56.332 -56.332 -56.332
  3 B1g   3 B2u   3 Ag    3 B3u   1 Au    1 B2g   1 B3g   1 B1u                
-56.332 -56.332 -56.332 -56.332 -10.306 -10.306  -8.724  -8.724
  4 B3u   4 B2u   4 Ag    4 B1g   5 Ag    5 B3u   5 B1g   6 B3u                
 -8.724  -8.724  -6.557  -6.557  -6.557  -6.557  -6.543  -6.543
  5 B2u   6 Ag    6 B1g   6 B2u   7 Ag    7 B3u   2 Au    2 B3g                
 -6.543  -6.543  -6.542  -6.542  -6.542  -6.542  -2.667  -2.667
  2 B2g   2 B1u   7 B1g   7 B2u   8 B3u   8 Ag    9 B3u   8 B1g                
 -2.667  -2.667  -2.664  -2.664  -2.664  -2.664  -2.663  -2.663
  9 Ag    8 B2u   3 B2g   3 B1u   3 Au    3 B3g  10 B3u  10 Ag                 
 -2.663  -2.663  -2.652  -2.652  -2.652  -2.652  -2.652  -2.652
  9 B2u   9 B1g  10 B1g  11 B3u  11 Ag   10 B2u   4 B2g   4 B3g                
 -2.652  -2.652  -0.914  -0.850  -0.816  -0.796  -0.730  -0.551
  4 Au    4 B1u  12 Ag   12 B3u  11 B2u  11 B1g  13 Ag   13 B3u                
 -0.486  -0.486  -0.427  -0.404  -0.352  -0.349  -0.326  -0.325
 14 Ag   12 B2u   5 B1u  12 B1g   5 B2g  15 Ag    5 B3g  14 B3u                
 -0.322  -0.314  -0.286  -0.262
 13 B2u   5 Au   13 B1g   6 B1u                                                
 -- Virtual --                   
 -0.065  -0.065  -0.056  -0.053  -0.000   0.025   0.028   0.030
 15 B3u  14 B2u  16 Ag    6 B2g  17 Ag   16 B3u  14 B1g  15 B2u                
  0.041   0.055   0.061   0.063   0.067   0.083   0.087   0.091
  7 B1u  18 Ag   19 Ag    7 B2g   6 B3g  17 B3u  16 B2u  17 B2u                
  0.092   0.092   0.110   0.116   0.120   0.128   0.139   0.161
 18 B3u   6 Au   15 B1g   8 B1u  16 B1g  17 B1g  20 Ag    8 B2g                
  0.164   0.182   0.215   0.217   0.249   0.272   0.331   0.348
 19 B3u  21 Ag   18 B2u  20 B3u  21 B3u  18 B1g  22 Ag   19 B2u                
  0.387   0.394   0.397   0.407   0.408   0.413   0.416   0.417
 23 Ag   22 B3u   9 B1u  19 B1g   7 B3g   9 B2g  24 Ag   20 B2u                
  0.418   0.446   0.464   0.475   0.478   0.490   0.523   0.530
 20 B1g   7 Au   21 B2u  10 B1u   8 B3g  23 B3u  11 B1u  10 B2g                
  0.533   0.546   0.556   0.561   0.561   0.581   0.599   0.600
  8 Au   25 Ag    9 Au    9 B3g  11 B2g  21 B1g  24 B3u  26 Ag                 
  0.612   0.622   0.634   0.673   0.707   0.711   0.758   0.763
 22 B2u  25 B3u  23 B2u  12 B1u  26 B3u  22 B1g  27 Ag   23 B1g                
  0.819   0.821   0.855   0.869   0.908   0.937   0.967   0.984
 24 B2u  28 Ag   12 B2g  27 B3u  25 B2u  28 B3u  24 B1g  29 Ag                 
  1.105   1.133   1.198   1.250   1.507   1.544   1.596   1.676
 25 B1g  29 B3u  13 B1u  10 B3g  30 Ag   10 Au   26 B2u  31 Ag                 
  1.826   1.874   1.972   1.973   1.975   2.007   2.008   2.033
 30 B3u  13 B2g  14 B1u  26 B1g  11 B3g  27 B2u  14 B2g  11 Au                 
  2.077   2.101   2.119   2.140   2.177   2.205   2.271   2.301
 31 B3u  32 Ag   27 B1g  32 B3u  33 Ag   28 B2u  28 B1g  33 B3u                
  2.629   2.827   2.830   3.046   3.106   3.350   3.968   3.979
 15 B1u  15 B2g  29 B2u  29 B1g  34 Ag   34 B3u  16 B1u  35 Ag                 
  3.979   3.980   3.983   3.986   4.012   4.034   4.035   4.051
 12 B3g  30 B2u  12 Au   16 B2g  13 B3g  13 Au   35 B3u  30 B1g                
  4.057   4.089   4.115   4.120   4.158   4.267   4.339   4.344
 17 B1u  31 B2u  31 B1g  17 B2g  36 Ag   36 B3u  37 Ag   32 B2u                
  4.399   4.442   6.475   6.639   6.666   6.814   7.524   7.528
 37 B3u  32 B1g  38 Ag   33 B2u  38 B3u  33 B1g  18 B1u  14 B3g                
  7.541   7.554   7.562   7.572   7.576   7.612   7.659   7.681
 18 B2g  14 Au   34 B2u  34 B1g  39 B3u  39 Ag   40 Ag   35 B2u                
  7.716   7.725  23.227  24.049  47.783  47.909  47.929  48.058
 40 B3u  35 B1g  41 Ag   41 B3u  42 Ag   36 B2u  42 B3u  36 B1g                
289.718 289.722 289.737 289.750 289.758 289.763 289.776 289.817
 19 B1u  15 B3g  19 B2g  15 Au   37 B2u  37 B1g  43 B3u  43 Ag                 
289.882 289.894 289.935 289.9421020.5451020.7051020.7281020.890
 44 Ag   38 B2u  44 B3u  38 B1g  45 Ag   39 B2u  45 B3u  39 B1g                

 Beta MOs, Restricted
 -- Occupied --                  
-482.86 -482.86 -482.86 -482.86  -62.52  -62.52  -62.52  -62.52
  1 Ag    1 B3u   1 B2u   1 B1g   2 B1g   2 B2u   2 B3u   2 Ag                 
-56.336 -56.336 -56.336 -56.336 -56.332 -56.332 -56.332 -56.332
  3 B1g   3 B2u   3 Ag    3 B3u   1 Au    1 B2g   1 B3g   1 B1u                
-56.332 -56.332 -56.332 -56.332 -10.306 -10.306  -8.724  -8.724
  4 B3u   4 B2u   4 Ag    4 B1g   5 Ag    5 B3u   5 B1g   6 B3u                
 -8.724  -8.724  -6.557  -6.557  -6.557  -6.557  -6.543  -6.543
  5 B2u   6 Ag    6 B1g   6 B2u   7 Ag    7 B3u   2 Au    2 B3g                
 -6.543  -6.543  -6.542  -6.542  -6.542  -6.542  -2.667  -2.667
  2 B2g   2 B1u   7 B1g   7 B2u   8 B3u   8 Ag    9 B3u   8 B1g                
 -2.667  -2.667  -2.664  -2.664  -2.664  -2.664  -2.663  -2.663
  9 Ag    8 B2u   3 B2g   3 B1u   3 Au    3 B3g  10 B3u  10 Ag                 
 -2.663  -2.663  -2.652  -2.652  -2.652  -2.652  -2.652  -2.652
  9 B2u   9 B1g  10 B1g  11 B3u  11 Ag   10 B2u   4 B2g   4 B3g                
 -2.652  -2.652  -0.914  -0.850  -0.816  -0.796  -0.730  -0.551
  4 Au    4 B1u  12 Ag   12 B3u  11 B2u  11 B1g  13 Ag   13 B3u                
 -0.486  -0.486  -0.427  -0.404  -0.352  -0.349  -0.326  -0.325
 14 Ag   12 B2u   5 B1u  12 B1g   5 B2g  15 Ag    5 B3g  14 B3u                
 -0.322  -0.314  -0.286  -0.262
 13 B2u   5 Au   13 B1g   6 B1u                                                
 -- Virtual --                   
 -0.065  -0.065  -0.056  -0.053  -0.000   0.025   0.028   0.030
 15 B3u  14 B2u  16 Ag    6 B2g  17 Ag   16 B3u  14 B1g  15 B2u                
  0.041   0.055   0.061   0.063   0.067   0.083   0.087   0.091
  7 B1u  18 Ag   19 Ag    7 B2g   6 B3g  17 B3u  16 B2u  17 B2u                
  0.092   0.092   0.110   0.116   0.120   0.128   0.139   0.161
 18 B3u   6 Au   15 B1g   8 B1u  16 B1g  17 B1g  20 Ag    8 B2g                
  0.164   0.182   0.215   0.217   0.249   0.272   0.331   0.348
 19 B3u  21 Ag   18 B2u  20 B3u  21 B3u  18 B1g  22 Ag   19 B2u                
  0.387   0.394   0.397   0.407   0.408   0.413   0.416   0.417
 23 Ag   22 B3u   9 B1u  19 B1g   7 B3g   9 B2g  24 Ag   20 B2u                
  0.418   0.446   0.464   0.475   0.478   0.490   0.523   0.530
 20 B1g   7 Au   21 B2u  10 B1u   8 B3g  23 B3u  11 B1u  10 B2g                
  0.533   0.546   0.556   0.561   0.561   0.581   0.599   0.600
  8 Au   25 Ag    9 Au    9 B3g  11 B2g  21 B1g  24 B3u  26 Ag                 
  0.612   0.622   0.634   0.673   0.707   0.711   0.758   0.763
 22 B2u  25 B3u  23 B2u  12 B1u  26 B3u  22 B1g  27 Ag   23 B1g                
  0.819   0.821   0.855   0.869   0.908   0.937   0.967   0.984
 24 B2u  28 Ag   12 B2g  27 B3u  25 B2u  28 B3u  24 B1g  29 Ag                 
  1.105   1.133   1.198   1.250   1.507   1.544   1.596   1.676
 25 B1g  29 B3u  13 B1u  10 B3g  30 Ag   10 Au   26 B2u  31 Ag                 
  1.826   1.874   1.972   1.973   1.975   2.007   2.008   2.033
 30 B3u  13 B2g  14 B1u  26 B1g  11 B3g  27 B2u  14 B2g  11 Au                 
  2.077   2.101   2.119   2.140   2.177   2.205   2.271   2.301
 31 B3u  32 Ag   27 B1g  32 B3u  33 Ag   28 B2u  28 B1g  33 B3u                
  2.629   2.827   2.830   3.046   3.106   3.350   3.968   3.979
 15 B1u  15 B2g  29 B2u  29 B1g  34 Ag   34 B3u  16 B1u  35 Ag                 
  3.979   3.980   3.983   3.986   4.012   4.034   4.035   4.051
 12 B3g  30 B2u  12 Au   16 B2g  13 B3g  13 Au   35 B3u  30 B1g                
  4.057   4.089   4.115   4.120   4.158   4.267   4.339   4.344
 17 B1u  31 B2u  31 B1g  17 B2g  36 Ag   36 B3u  37 Ag   32 B2u                
  4.399   4.442   6.475   6.639   6.666   6.814   7.524   7.528
 37 B3u  32 B1g  38 Ag   33 B2u  38 B3u  33 B1g  18 B1u  14 B3g                
  7.541   7.554   7.562   7.572   7.576   7.612   7.659   7.681
 18 B2g  14 Au   34 B2u  34 B1g  39 B3u  39 Ag   40 Ag   35 B2u                
  7.716   7.725  23.227  24.049  47.783  47.909  47.929  48.058
 40 B3u  35 B1g  41 Ag   41 B3u  42 Ag   36 B2u  42 B3u  36 B1g                
289.718 289.722 289.737 289.750 289.758 289.763 289.776 289.817
 19 B1u  15 B3g  19 B2g  15 Au   37 B2u  37 B1g  43 B3u  43 Ag                 
289.882 289.894 289.935 289.9421020.5451020.7051020.7281020.890
 44 Ag   38 B2u  44 B3u  38 B1g  45 Ag   39 B2u  45 B3u  39 B1g                
 --------------------------------------------------------------

          Ground-State Mulliken Net Atomic Charges

     Atom                 Charge (a.u.)
  ----------------------------------------
      1 Br                   -0.041718
      2 Br                   -0.041718
      3 Br                   -0.041718
      4 Br                   -0.041718
      5 C                     0.083436
      6 C                     0.083436
  ----------------------------------------
  Sum of atomic charges =     0.000000

 -----------------------------------------------------------------
                    Cartesian Multipole Moments
 -----------------------------------------------------------------
    Charge (ESU x 10^10)
                 0.0000
    Dipole Moment (Debye)
         X       0.0000      Y      -0.0000      Z      -0.0000
       Tot       0.0000
    Quadrupole Moments (Debye-Ang)
        XX     -82.6595     XY       0.0000     YY     -79.3452
        XZ      -0.0000     YZ       0.0000     ZZ     -85.8040
    Octopole Moments (Debye-Ang^2)
       XXX      -0.0000    XXY       0.0000    XYY      -0.0000
       YYY      -0.0000    XXZ      -0.0000    XYZ      -0.0000
       YYZ      -0.0000    XZZ      -0.0000    YZZ      -0.0000
       ZZZ      -0.0000
    Hexadecapole Moments (Debye-Ang^3)
      XXXX   -1379.4931   XXXY       0.0000   XXYY    -369.3610
      XYYY       0.0000   YYYY   -1127.8280   XXXZ      -0.0000
      XXYZ       0.0000   XYYZ      -0.0000   YYYZ       0.0000
      XXZZ    -256.1723   XYZZ       0.0000   YYZZ    -223.8073
      XZZZ      -0.0000   YZZZ       0.0000   ZZZZ    -104.7240
 -----------------------------------------------------------------
Archival summary:
1\1\K55V\OPT\ProcedureUnspecified\BasisUnspecified\r42\taweetha\SunAug2623:09:502018SunAug2623:09:502018\0\\#,OPT,ProcedureUnspecified,BasisUnspecified,\\0,1\Br\C,1,1.89668\C,2,1.34126,1,122.908\Br,3,1.89668,2,122.908,1,-180,0\Br,2,1.89668,1,114.184,3,-180,0\Br,3,1.89668,2,122.908,1,-0,0\\\@

 Total job time:  600.76s(wall), 4569.70s(cpu) 
 Sun Aug 26 23:09:50 2018

        *************************************************************
        *                                                           *
        *  Thank you very much for using Q-Chem.  Have a nice day.  *
        *                                                           *
        *************************************************************


 
User input: 2 of 2 
 
Q-Chem Developer Version!
                  Welcome to Q-Chem
     A Quantum Leap Into The Future Of Chemistry


 Q-Chem 5.1, Q-Chem, Inc., Pleasanton, CA (2018)

 Yihan Shao,  Zhengting Gan,  E. Epifanovsky,  A. T. B. Gilbert,  M. Wormit,  
 J. Kussmann,  A. W. Lange,  A. Behn,  Jia Deng,  Xintian Feng,  D. Ghosh,  
 M. Goldey,  P. R. Horn,  L. D. Jacobson,  I. Kaliman,  T. Kus,  A. Landau,  
 Jie Liu,  E. I. Proynov,  R. M. Richard,  R. P. Steele,  E. J. Sundstrom,  
 H. L. Woodcock III,  P. M. Zimmerman,  D. Zuev,  B. Albrecht,  E. Alguire,  
 S. A. Baeppler,  D. Barton,  Z. Benda,  Y. A. Bernard,  E. J. Berquist,  
 K. B. Bravaya,  H. Burton,  D. Casanova,  Chun-Min Chang,  Yunqing Chen,  
 A. Chien,  K. D. Closser,  M. P. Coons,  S. Coriani,  S. Dasgupta,  
 A. L. Dempwolff,  M. Diedenhofen,  Hainam Do,  R. G. Edgar,  Po-Tung Fang,  
 S. Faraji,  S. Fatehi,  Qingguo Feng,  K. D. Fenk,  J. Fosso-Tande,  
 Qinghui Ge,  A. Ghysels,  G. Gidofalvi,  J. Gomes,  J. Gonthier,  A. Gunina,  
 D. Hait,  M. W. D. Hanson-Heine,  P. H. P. Harbach,  A. W. Hauser,  
 J. E. Herr,  E. G. Hohenstein,  Z. C. Holden,  Kerwin Hui,  B. C. Huynh,  
 T.-C. Jagau,  Hyunjun Ji,  B. Kaduk,  K. Khistyaev,  Jaehoon Kim,  
 P. Klunzinger,  K. Koh,  D. Kosenkov,  L. Koulias,  T. Kowalczyk,  
 C. M. Krauter,  A. Kunitsa,  Ka Un Lao,  A. Laurent,  K. V. Lawler,  
 Joonho Lee,  D. Lefrancois,  S. Lehtola,  D. S. Levine,  Yi-Pei Li,  
 You-Sheng Lin,  Fenglai Liu,  E. Livshits,  A. Luenser,  P. Manohar,  
 E. Mansoor,  S. F. Manzer,  Shan-Ping Mao,  Yuezhi Mao,  N. Mardirossian,  
 A. V. Marenich,  T. Markovich,  L. A. Martinez-Martinez,  S. A. Maurer,  
 N. J. Mayhall,  S. C. McKenzie,  J.-M. Mewes,  A. F. Morrison,  
 J. W. Mullinax,  K. Nanda,  T. S. Nguyen-Beck,  R. Olivares-Amaya,  
 J. A. Parkhill,  T. M. Perrine,  F. Plasser,  P. Pokhilko,  S. Prager,  
 A. Prociuk,  E. Ramos,  D. R. Rehn,  F. Rob,  M. Schneider,  N. Sergueev,  
 S. M. Sharada,  S. Sharma,  D. W. Small,  T. Stauch,  T. Stein,  
 Yu-Chuan Su,  A. J. W. Thom,  A. Tkatchenko,  T. Tsuchimochi,  N. M. Tubman,  
 L. Vogt,  M. L. Vidal,  O. Vydrov,  M. A. Watson,  J. Wenzel,  
 M. de Wergifosse,  T. A. Wesolowski,  A. White,  J. Witte,  A. Yamada,  
 Jun Yang,  K. Yao,  S. Yeganeh,  S. R. Yost,  Zhi-Qiang You,  A. Zech,  
 Igor Ying Zhang,  Xing Zhang,  Yan Zhao,  Ying Zhu,  B. R. Brooks,  
 G. K. L. Chan,  C. J. Cramer,  M. S. Gordon,  W. J. Hehre,  A. Klamt,  
 M. W. Schmidt,  C. D. Sherrill,  D. G. Truhlar,  A. Aspuru-Guzik,  R. Baer,  
 A. T. Bell,  N. A. Besley,  Jeng-Da Chai,  A. E. DePrince, III,  
 R. A. DiStasio Jr.,  A. Dreuw,  B. D. Dunietz,  T. R. Furlani,  
 Chao-Ping Hsu,  Yousung Jung,  Jing Kong,  D. S. Lambrecht,  WanZhen Liang,  
 C. Ochsenfeld,  V. A. Rassolov,  L. V. Slipchenko,  J. E. Subotnik,  
 T. Van Voorhis,  J. M. Herbert,  A. I. Krylov,  P. M. W. Gill,  M. Head-Gordon

 Contributors to earlier versions of Q-Chem not listed above: 
 R. D. Adamson,  B. Austin,  J. Baker,  G. J. O. Beran,  K. Brandhorst,  
 S. T. Brown,  E. F. C. Byrd,  A. K. Chakraborty,  C.-L. Cheng,  
 Siu Hung Chien,  D. M. Chipman,  D. L. Crittenden,  H. Dachsel,  
 R. J. Doerksen,  A. D. Dutoi,  L. Fusti-Molnar,  W. A. Goddard III,  
 A. Golubeva-Zadorozhnaya,  S. R. Gwaltney,  G. Hawkins,  A. Heyden,  
 S. Hirata,  G. Kedziora,  F. J. Keil,  C. Kelley,  Jihan Kim,  R. A. King,  
 R. Z. Khaliullin,  P. P. Korambath,  W. Kurlancheek,  A. M. Lee,  M. S. Lee,  
 S. V. Levchenko,  Ching Yeh Lin,  D. Liotard,  R. C. Lochan,  I. Lotan,  
 P. E. Maslen,  N. Nair,  D. P. O'Neill,  D. Neuhauser,  E. Neuscamman,  
 C. M. Oana,  R. Olson,  B. Peters,  R. Peverati,  P. A. Pieniazek,  
 Y. M. Rhee,  J. Ritchie,  M. A. Rohrdanz,  E. Rosta,  N. J. Russ,  
 H. F. Schaefer III,  N. E. Schultz,  N. Shenvi,  A. C. Simmonett,  A. Sodt,  
 D. Stuck,  K. S. Thanthiriwatte,  V. Vanovschi,  Tao Wang,  A. Warshel,  
 C. F. Williams,  Q. Wu,  X. Xu,  W. Zhang

 Please cite Q-Chem as follows:
 Y. Shao et al., Mol. Phys. 113, 184-215 (2015)
 DOI: 10.1080/00268976.2014.952696

 Q-Chem 5.1.1 for Intel X86 EM64T Linux

 Parts of Q-Chem use Armadillo 8.300.2 (Tropical Shenanigans).
 http://arma.sourceforge.net/

 Q-Chem begins on Sun Aug 26 23:09:50 2018  

Host: 
0

     Scratch files written to /scratch/taweetham/qchem4173//
The previous job contains 0 fragments, simply inherited here
Input Ideriv = 2
Curr. Ideriv = -1
Max.  Ideriv = 2

Checking the input file for inconsistencies... 	...done.

--------------------------------------------------------------
User input:
--------------------------------------------------------------

$molecule
read
$end

$rem
   SCF_GUESS 	READ
   JOB_TYPE 	FREQUENCY
   BASIS 	6-311++G**
   EXCHANGE 	B3LYP
   MEM_TOTAL	7500	
$end


--------------------------------------------------------------
 ----------------------------------------------------------------
             Standard Nuclear Orientation (Angstroms)
    I     Atom           X                Y                Z
 ----------------------------------------------------------------
    1      Br      1.7010815117     1.5923457803    -0.0000000000
    2      Br     -1.7010815117     1.5923457803     0.0000000000
    3      Br      1.7010815117    -1.5923457803    -0.0000000000
    4      Br     -1.7010815117    -1.5923457803     0.0000000000
    5      C       0.6706289326    -0.0000000000    -0.0000000000
    6      C      -0.6706289326     0.0000000000     0.0000000000
 ----------------------------------------------------------------
 Molecular Point Group                 D2h   NOp =  8
 Largest Abelian Subgroup              D2h   NOp =  8
 Nuclear Repulsion Energy =  1470.5505108354 hartrees
 There are       76 alpha and       76 beta electrons
 Requested basis set is 6-311++G(d,p)
 There are 88 shells and 236 basis functions

 Total QAlloc Memory Limit   7500 MB
 Mega-Array Size       188 MB
 MEM_STATIC part       192 MB

                       Distance Matrix (Angstroms)
             Br(  1)   Br(  2)   Br(  3)   Br(  4)   C (  5)
   Br(  2)  3.402163
   Br(  3)  3.184692  4.660147
   Br(  4)  4.660147  3.184692  3.402163
   C (  5)  1.896681  2.856672  1.896681  2.856672
   C (  6)  2.856672  1.896681  2.856672  1.896681  1.341258

 A cutoff of  1.0D-11 yielded   2792 shell pairs
 There are     22030 function pairs (     24659 Cartesian)

 -------------------------------------------------------
 OpenMP Integral Computing Module                       
 Release: version 1.0, May 2013, Q-Chem Inc. Pittsburgh 
 -------------------------------------------------------
 Integral Job Info:
 Integral job number is                      11
 Integral operator is                         1
 short-range coefficients                     0
 long-range coefficients              100000000
 Omega coefficients                           0
 if combine SR and LR in K                    0
 Integral screening is                        0
 Integral computing path is                   2
 max size of driver memory is            800000
 size of driver memory is                593474
 size of scratch memory is             29623520
 max col of scratch BK array               1296
 max len of scratch array in speh3          155
 max len of scratch index in speh4           18
 max int batch size is                      520
 min int batch size is                       52
 fixed nKL is                                45
 max L of basis functions is                  2
 order of int derivative is                   0
 number of shells is                         88
 number of basis is                         250
 number of cartesian basis is               250
 number of contracted shell pairs          2792
 number of primitive shell pairs           7121
 maxK2 (contraction) of shell pair           36
 max number of K2 of shell pair               1
 max number of CS2 of shell pair            304
 max number of PS2 of shell pair            564
 mem total for path MDJ                  554262
 -------------------------------------------------------
 Smallest overlap matrix eigenvalue = 2.14E-05
 Guess MOs from SCF MO coefficient file

 -----------------------------------------------------------------------
  General SCF calculation program by
  Eric Jon Sundstrom, Paul Horn, Yuezhi Mao, Dmitri Zuev, Alec White,
  David Stuck, Shaama M.S., Shane Yost, Joonho Lee, David Small,
  Daniel Levine, Susi Lehtola, Hugh Burton, Evgeny Epifanovsky
 -----------------------------------------------------------------------
 Exchange:     0.2000 Hartree-Fock + 0.0800 Slater + 0.7200 B88
 Correlation:  0.1900 VWN1RPA + 0.8100 LYP
 Using SG-1 standard quadrature grid
 using 8 threads for integral computing
 -------------------------------------------------------
 OpenMP Integral computing Module                
 Release: version 2.0, May 2017, Q-Chem Inc. Pleasanton 
 -------------------------------------------------------
 -------------------------------------------------------
 OpenMP BLAS3 based DFT computing Module                
 Release: version 1.0, May 2013, Q-Chem Inc. Pittsburgh 
 -------------------------------------------------------
 A restricted SCF calculation will be
 performed using DIIS
 SCF converges when DIIS error is below 1.0e-08
 ---------------------------------------
  Cycle       Energy         DIIS error
 ---------------------------------------
    1  -10372.7590639911      4.02e-10  
    2  -10372.7590639852      4.49e-10  Convergence criterion met
 ---------------------------------------
 SCF time:   CPU 15.27s  wall 2.00s 
 SCF   energy in the final basis set =   -10372.7590639852
 Total energy in the final basis set =   -10372.7590639852

 --------------------------------------------------------------
             Orbital Energies (a.u.) and Symmetries
 --------------------------------------------------------------

 Alpha MOs, Restricted
 -- Occupied --                  
-482.86 -482.86 -482.86 -482.86  -62.52  -62.52  -62.52  -62.52
  1 Ag    1 B3u   1 B2u   1 B1g   2 B1g   2 B2u   2 B3u   2 Ag                 
-56.336 -56.336 -56.336 -56.336 -56.332 -56.332 -56.332 -56.332
  3 B1g   3 B2u   3 Ag    3 B3u   1 Au    1 B2g   1 B3g   1 B1u                
-56.332 -56.332 -56.332 -56.332 -10.306 -10.306  -8.724  -8.724
  4 B3u   4 B2u   4 Ag    4 B1g   5 Ag    5 B3u   5 B1g   6 B3u                
 -8.724  -8.724  -6.557  -6.557  -6.557  -6.557  -6.543  -6.543
  5 B2u   6 Ag    6 B1g   6 B2u   7 Ag    7 B3u   2 Au    2 B3g                
 -6.543  -6.543  -6.542  -6.542  -6.542  -6.542  -2.667  -2.667
  2 B2g   2 B1u   7 B1g   7 B2u   8 B3u   8 Ag    9 B3u   8 B1g                
 -2.667  -2.667  -2.664  -2.664  -2.664  -2.664  -2.663  -2.663
  9 Ag    8 B2u   3 B2g   3 B1u   3 Au    3 B3g  10 B3u  10 Ag                 
 -2.663  -2.663  -2.652  -2.652  -2.652  -2.652  -2.652  -2.652
  9 B2u   9 B1g  10 B1g  11 B3u  11 Ag   10 B2u   4 B2g   4 B3g                
 -2.652  -2.652  -0.914  -0.850  -0.816  -0.796  -0.730  -0.551
  4 Au    4 B1u  12 Ag   12 B3u  11 B2u  11 B1g  13 Ag   13 B3u                
 -0.486  -0.486  -0.427  -0.404  -0.352  -0.349  -0.326  -0.325
 14 Ag   12 B2u   5 B1u  12 B1g   5 B2g  15 Ag    5 B3g  14 B3u                
 -0.322  -0.314  -0.286  -0.262
 13 B2u   5 Au   13 B1g   6 B1u                                                
 -- Virtual --                   
 -0.065  -0.065  -0.056  -0.053  -0.000   0.025   0.028   0.030
 15 B3u  14 B2u  16 Ag    6 B2g  17 Ag   16 B3u  14 B1g  15 B2u                
  0.041   0.055   0.061   0.063   0.067   0.083   0.087   0.091
  7 B1u  18 Ag   19 Ag    7 B2g   6 B3g  17 B3u  16 B2u  17 B2u                
  0.092   0.092   0.110   0.116   0.120   0.128   0.139   0.161
 18 B3u   6 Au   15 B1g   8 B1u  16 B1g  17 B1g  20 Ag    8 B2g                
  0.164   0.182   0.215   0.217   0.249   0.272   0.331   0.348
 19 B3u  21 Ag   18 B2u  20 B3u  21 B3u  18 B1g  22 Ag   19 B2u                
  0.387   0.394   0.397   0.407   0.408   0.413   0.416   0.417
 23 Ag   22 B3u   9 B1u  19 B1g   7 B3g   9 B2g  24 Ag   20 B2u                
  0.418   0.446   0.464   0.475   0.478   0.490   0.523   0.530
 20 B1g   7 Au   21 B2u  10 B1u   8 B3g  23 B3u  11 B1u  10 B2g                
  0.533   0.546   0.556   0.561   0.561   0.581   0.599   0.600
  8 Au   25 Ag    9 Au    9 B3g  11 B2g  21 B1g  24 B3u  26 Ag                 
  0.612   0.622   0.634   0.673   0.707   0.711   0.758   0.763
 22 B2u  25 B3u  23 B2u  12 B1u  26 B3u  22 B1g  27 Ag   23 B1g                
  0.819   0.821   0.855   0.869   0.908   0.937   0.967   0.984
 24 B2u  28 Ag   12 B2g  27 B3u  25 B2u  28 B3u  24 B1g  29 Ag                 
  1.105   1.133   1.198   1.250   1.507   1.544   1.596   1.676
 25 B1g  29 B3u  13 B1u  10 B3g  30 Ag   10 Au   26 B2u  31 Ag                 
  1.826   1.874   1.972   1.973   1.975   2.007   2.008   2.033
 30 B3u  13 B2g  14 B1u  26 B1g  11 B3g  27 B2u  14 B2g  11 Au                 
  2.077   2.101   2.119   2.140   2.177   2.205   2.271   2.301
 31 B3u  32 Ag   27 B1g  32 B3u  33 Ag   28 B2u  28 B1g  33 B3u                
  2.629   2.827   2.830   3.046   3.106   3.350   3.968   3.979
 15 B1u  15 B2g  29 B2u  29 B1g  34 Ag   34 B3u  16 B1u  35 Ag                 
  3.979   3.980   3.983   3.986   4.012   4.034   4.035   4.051
 12 B3g  30 B2u  12 Au   16 B2g  13 B3g  13 Au   35 B3u  30 B1g                
  4.057   4.089   4.115   4.120   4.158   4.267   4.339   4.344
 17 B1u  31 B2u  31 B1g  17 B2g  36 Ag   36 B3u  37 Ag   32 B2u                
  4.399   4.442   6.475   6.639   6.666   6.814   7.524   7.528
 37 B3u  32 B1g  38 Ag   33 B2u  38 B3u  33 B1g  18 B1u  14 B3g                
  7.541   7.554   7.562   7.572   7.576   7.612   7.659   7.681
 18 B2g  14 Au   34 B2u  34 B1g  39 B3u  39 Ag   40 Ag   35 B2u                
  7.716   7.725  23.227  24.049  47.783  47.909  47.929  48.058
 40 B3u  35 B1g  41 Ag   41 B3u  42 Ag   36 B2u  42 B3u  36 B1g                
289.718 289.722 289.737 289.750 289.758 289.763 289.776 289.817
 19 B1u  15 B3g  19 B2g  15 Au   37 B2u  37 B1g  43 B3u  43 Ag                 
289.882 289.894 289.935 289.9421020.5451020.7051020.7281020.890
 44 Ag   38 B2u  44 B3u  38 B1g  45 Ag   39 B2u  45 B3u  39 B1g                

 Beta MOs, Restricted
 -- Occupied --                  
-482.86 -482.86 -482.86 -482.86  -62.52  -62.52  -62.52  -62.52
  1 Ag    1 B3u   1 B2u   1 B1g   2 B1g   2 B2u   2 B3u   2 Ag                 
-56.336 -56.336 -56.336 -56.336 -56.332 -56.332 -56.332 -56.332
  3 B1g   3 B2u   3 Ag    3 B3u   1 Au    1 B2g   1 B3g   1 B1u                
-56.332 -56.332 -56.332 -56.332 -10.306 -10.306  -8.724  -8.724
  4 B3u   4 B2u   4 Ag    4 B1g   5 Ag    5 B3u   5 B1g   6 B3u                
 -8.724  -8.724  -6.557  -6.557  -6.557  -6.557  -6.543  -6.543
  5 B2u   6 Ag    6 B1g   6 B2u   7 Ag    7 B3u   2 Au    2 B3g                
 -6.543  -6.543  -6.542  -6.542  -6.542  -6.542  -2.667  -2.667
  2 B2g   2 B1u   7 B1g   7 B2u   8 B3u   8 Ag    9 B3u   8 B1g                
 -2.667  -2.667  -2.664  -2.664  -2.664  -2.664  -2.663  -2.663
  9 Ag    8 B2u   3 B2g   3 B1u   3 Au    3 B3g  10 B3u  10 Ag                 
 -2.663  -2.663  -2.652  -2.652  -2.652  -2.652  -2.652  -2.652
  9 B2u   9 B1g  10 B1g  11 B3u  11 Ag   10 B2u   4 B2g   4 B3g                
 -2.652  -2.652  -0.914  -0.850  -0.816  -0.796  -0.730  -0.551
  4 Au    4 B1u  12 Ag   12 B3u  11 B2u  11 B1g  13 Ag   13 B3u                
 -0.486  -0.486  -0.427  -0.404  -0.352  -0.349  -0.326  -0.325
 14 Ag   12 B2u   5 B1u  12 B1g   5 B2g  15 Ag    5 B3g  14 B3u                
 -0.322  -0.314  -0.286  -0.262
 13 B2u   5 Au   13 B1g   6 B1u                                                
 -- Virtual --                   
 -0.065  -0.065  -0.056  -0.053  -0.000   0.025   0.028   0.030
 15 B3u  14 B2u  16 Ag    6 B2g  17 Ag   16 B3u  14 B1g  15 B2u                
  0.041   0.055   0.061   0.063   0.067   0.083   0.087   0.091
  7 B1u  18 Ag   19 Ag    7 B2g   6 B3g  17 B3u  16 B2u  17 B2u                
  0.092   0.092   0.110   0.116   0.120   0.128   0.139   0.161
 18 B3u   6 Au   15 B1g   8 B1u  16 B1g  17 B1g  20 Ag    8 B2g                
  0.164   0.182   0.215   0.217   0.249   0.272   0.331   0.348
 19 B3u  21 Ag   18 B2u  20 B3u  21 B3u  18 B1g  22 Ag   19 B2u                
  0.387   0.394   0.397   0.407   0.408   0.413   0.416   0.417
 23 Ag   22 B3u   9 B1u  19 B1g   7 B3g   9 B2g  24 Ag   20 B2u                
  0.418   0.446   0.464   0.475   0.478   0.490   0.523   0.530
 20 B1g   7 Au   21 B2u  10 B1u   8 B3g  23 B3u  11 B1u  10 B2g                
  0.533   0.546   0.556   0.561   0.561   0.581   0.599   0.600
  8 Au   25 Ag    9 Au    9 B3g  11 B2g  21 B1g  24 B3u  26 Ag                 
  0.612   0.622   0.634   0.673   0.707   0.711   0.758   0.763
 22 B2u  25 B3u  23 B2u  12 B1u  26 B3u  22 B1g  27 Ag   23 B1g                
  0.819   0.821   0.855   0.869   0.908   0.937   0.967   0.984
 24 B2u  28 Ag   12 B2g  27 B3u  25 B2u  28 B3u  24 B1g  29 Ag                 
  1.105   1.133   1.198   1.250   1.507   1.544   1.596   1.676
 25 B1g  29 B3u  13 B1u  10 B3g  30 Ag   10 Au   26 B2u  31 Ag                 
  1.826   1.874   1.972   1.973   1.975   2.007   2.008   2.033
 30 B3u  13 B2g  14 B1u  26 B1g  11 B3g  27 B2u  14 B2g  11 Au                 
  2.077   2.101   2.119   2.140   2.177   2.205   2.271   2.301
 31 B3u  32 Ag   27 B1g  32 B3u  33 Ag   28 B2u  28 B1g  33 B3u                
  2.629   2.827   2.830   3.046   3.106   3.350   3.968   3.979
 15 B1u  15 B2g  29 B2u  29 B1g  34 Ag   34 B3u  16 B1u  35 Ag                 
  3.979   3.980   3.983   3.986   4.012   4.034   4.035   4.051
 12 B3g  30 B2u  12 Au   16 B2g  13 B3g  13 Au   35 B3u  30 B1g                
  4.057   4.089   4.115   4.120   4.158   4.267   4.339   4.344
 17 B1u  31 B2u  31 B1g  17 B2g  36 Ag   36 B3u  37 Ag   32 B2u                
  4.399   4.442   6.475   6.639   6.666   6.814   7.524   7.528
 37 B3u  32 B1g  38 Ag   33 B2u  38 B3u  33 B1g  18 B1u  14 B3g                
  7.541   7.554   7.562   7.572   7.576   7.612   7.659   7.681
 18 B2g  14 Au   34 B2u  34 B1g  39 B3u  39 Ag   40 Ag   35 B2u                
  7.716   7.725  23.227  24.049  47.783  47.909  47.929  48.058
 40 B3u  35 B1g  41 Ag   41 B3u  42 Ag   36 B2u  42 B3u  36 B1g                
289.718 289.722 289.737 289.750 289.758 289.763 289.776 289.817
 19 B1u  15 B3g  19 B2g  15 Au   37 B2u  37 B1g  43 B3u  43 Ag                 
289.882 289.894 289.935 289.9421020.5451020.7051020.7281020.890
 44 Ag   38 B2u  44 B3u  38 B1g  45 Ag   39 B2u  45 B3u  39 B1g                
 --------------------------------------------------------------

          Ground-State Mulliken Net Atomic Charges

     Atom                 Charge (a.u.)
  ----------------------------------------
      1 Br                   -0.041718
      2 Br                   -0.041718
      3 Br                   -0.041718
      4 Br                   -0.041718
      5 C                     0.083436
      6 C                     0.083436
  ----------------------------------------
  Sum of atomic charges =     0.000000

 -----------------------------------------------------------------
                    Cartesian Multipole Moments
 -----------------------------------------------------------------
    Charge (ESU x 10^10)
                 0.0000
    Dipole Moment (Debye)
         X       0.0000      Y       0.0000      Z      -0.0000
       Tot       0.0000
    Quadrupole Moments (Debye-Ang)
        XX     -82.6595     XY      -0.0000     YY     -79.3452
        XZ       0.0000     YZ       0.0000     ZZ     -85.8040
    Octopole Moments (Debye-Ang^2)
       XXX       0.0000    XXY       0.0000    XYY      -0.0000
       YYY       0.0000    XXZ      -0.0000    XYZ      -0.0000
       YYZ      -0.0000    XZZ       0.0000    YZZ       0.0000
       ZZZ       0.0000
    Hexadecapole Moments (Debye-Ang^3)
      XXXX   -1379.4930   XXXY      -0.0000   XXYY    -369.3610
      XYYY      -0.0000   YYYY   -1127.8280   XXXZ       0.0000
      XXYZ       0.0000   XYYZ       0.0000   YYYZ       0.0000
      XXZZ    -256.1723   XYZZ      -0.0000   YYZZ    -223.8073
      XZZZ       0.0000   YZZZ       0.0000   ZZZZ    -104.7240
 -----------------------------------------------------------------
 Calculating MO derivatives via CPSCF
 D1JvT checksum  = 507600 36289.0228163383
 D1KAT checksum  = 1326528 1235.8827416110
   1         3          18      0.103909    0.030089
   2         3          18      0.015273    0.003857
   3         3          18      0.002789    0.000872
   4         3          18      0.000293    0.000097
   5        10          11      0.000023    0.000010
   6        21           0      0.000000    0.000000    Roots Converged
 Time for AOints: 72.3 s (CPU) 9.2 s (wall)
 ------------------------------------------------------------------------------
                     AOints        : Timing summary (seconds)
 ------------------------------------------------------------------------------
     job step          cpu (% of tot)      sys (% of tot)     wall (% of tot)
 ------------------------------------------------------------------------------
  cpscf_lag         0.3457E+03 (38.7)   0.3000E-04 (25.9)   0.4423E+02 (38.2)
  iterzp            0.4750E+03 (53.2)   0.8200E-04 (70.7)   0.6203E+02 (53.6)
  make_fx           0.0000E+00 ( 0.0)   0.0000E+00 ( 0.0)   0.0000E+00 ( 0.0)
  AOints            0.7233E+02 ( 8.1)   0.3000E-05 ( 2.6)   0.9170E+01 ( 7.9)
 ------------------------------------------------------------------------------
   Grand Totals     0.8931E+03          0.1160E-03          0.1157E+03
 ------------------------------------------------------------------------------
 Calculating analytic Hessian of the SCF energy
 Polarizability Matrix (a.u.)
            1           2           3
    1-124.4794566  -0.0000000  -0.0000000
    2  -0.0000000-122.9278273   0.0000000
    3  -0.0000000   0.0000000 -61.2056232

 Direct stationary perturbation theory relativistic correction:

 rels  =      67.193462647898
 relv  =    -230.045349982727
 rel2e =      38.490933719408
 E_rel =    -124.360953615421

 Hessian of the SCF Energy
            1           2           3           4           5           6
    1   0.0879657   0.0750065  -0.0000000  -0.0094406  -0.0028761   0.0000000
    2   0.0750065   0.1495878   0.0000000   0.0028761   0.0021648  -0.0000000
    3  -0.0000000   0.0000000   0.0082371   0.0000000  -0.0000000  -0.0009717
    4  -0.0094406   0.0028761   0.0000000   0.0879657  -0.0750065  -0.0000000
    5  -0.0028761   0.0021648  -0.0000000  -0.0750065   0.1495878   0.0000000
    6   0.0000000  -0.0000000  -0.0009717  -0.0000000   0.0000000   0.0082371
    7   0.0046077  -0.0033198  -0.0000000  -0.0023332   0.0004533   0.0000000
    8   0.0033198  -0.0348595   0.0000000   0.0004533   0.0008029   0.0000000
    9   0.0000000  -0.0000000   0.0031281  -0.0000000   0.0000000   0.0033937
   10  -0.0023332  -0.0004533  -0.0000000   0.0046077   0.0033198   0.0000000
   11  -0.0004533   0.0008029  -0.0000000  -0.0033198  -0.0348595  -0.0000000
   12  -0.0000000   0.0000000   0.0033937   0.0000000  -0.0000000   0.0031281
   13  -0.0635236  -0.0631781   0.0000000  -0.0172761   0.0109313  -0.0000000
   14  -0.0501724  -0.1042746  -0.0000000   0.0248246  -0.0134214   0.0000000
   15   0.0000000   0.0000000  -0.0176195   0.0000000  -0.0000000   0.0038321
   16  -0.0172761  -0.0109313   0.0000000  -0.0635236   0.0631781  -0.0000000
   17  -0.0248246  -0.0134214   0.0000000   0.0501724  -0.1042746  -0.0000000
   18  -0.0000000  -0.0000000   0.0038321  -0.0000000  -0.0000000  -0.0176195
            7           8           9          10          11          12
    1   0.0046077   0.0033198   0.0000000  -0.0023332  -0.0004533  -0.0000000
    2  -0.0033198  -0.0348595  -0.0000000  -0.0004533   0.0008029   0.0000000
    3  -0.0000000   0.0000000   0.0031281  -0.0000000  -0.0000000   0.0033937
    4  -0.0023332   0.0004533  -0.0000000   0.0046077  -0.0033198   0.0000000
    5   0.0004533   0.0008029   0.0000000   0.0033198  -0.0348595  -0.0000000
    6   0.0000000   0.0000000   0.0033937   0.0000000  -0.0000000   0.0031281
    7   0.0879657  -0.0750065   0.0000000  -0.0094406   0.0028761  -0.0000000
    8  -0.0750065   0.1495878  -0.0000000  -0.0028761   0.0021648  -0.0000000
    9   0.0000000  -0.0000000   0.0082371   0.0000000   0.0000000  -0.0009717
   10  -0.0094406  -0.0028761   0.0000000   0.0879657   0.0750065  -0.0000000
   11   0.0028761   0.0021648   0.0000000   0.0750065   0.1495878   0.0000000
   12  -0.0000000  -0.0000000  -0.0009717  -0.0000000   0.0000000   0.0082371
   13  -0.0635236   0.0631781  -0.0000000  -0.0172761  -0.0109313   0.0000000
   14   0.0501724  -0.1042746   0.0000000  -0.0248246  -0.0134214  -0.0000000
   15   0.0000000   0.0000000  -0.0176195   0.0000000  -0.0000000   0.0038321
   16  -0.0172761   0.0109313  -0.0000000  -0.0635236  -0.0631781   0.0000000
   17   0.0248246  -0.0134214  -0.0000000  -0.0501724  -0.1042746   0.0000000
   18  -0.0000000  -0.0000000   0.0038321  -0.0000000   0.0000000  -0.0176195
           13          14          15          16          17          18
    1  -0.0635236  -0.0501724   0.0000000  -0.0172761  -0.0248246  -0.0000000
    2  -0.0631781  -0.1042746   0.0000000  -0.0109313  -0.0134214  -0.0000000
    3   0.0000000  -0.0000000  -0.0176195   0.0000000   0.0000000   0.0038321
    4  -0.0172761   0.0248246   0.0000000  -0.0635236   0.0501724  -0.0000000
    5   0.0109313  -0.0134214  -0.0000000   0.0631781  -0.1042746  -0.0000000
    6  -0.0000000   0.0000000   0.0038321  -0.0000000  -0.0000000  -0.0176195
    7  -0.0635236   0.0501724   0.0000000  -0.0172761   0.0248246  -0.0000000
    8   0.0631781  -0.1042746   0.0000000   0.0109313  -0.0134214  -0.0000000
    9  -0.0000000   0.0000000  -0.0176195  -0.0000000  -0.0000000   0.0038321
   10  -0.0172761  -0.0248246   0.0000000  -0.0635236  -0.0501724  -0.0000000
   11  -0.0109313  -0.0134214  -0.0000000  -0.0631781  -0.1042746   0.0000000
   12   0.0000000  -0.0000000   0.0038321   0.0000000   0.0000000  -0.0176195
   13   0.6440045   0.0000000  -0.0000000  -0.4824052  -0.0000000   0.0000000
   14   0.0000000   0.2898430   0.0000000  -0.0000000  -0.0544510  -0.0000000
   15  -0.0000000   0.0000000   0.0670845   0.0000000  -0.0000000  -0.0395097
   16  -0.4824052  -0.0000000   0.0000000   0.6440045  -0.0000000  -0.0000000
   17  -0.0000000  -0.0544510  -0.0000000  -0.0000000   0.2898430   0.0000000
   18   0.0000000  -0.0000000  -0.0395097  -0.0000000   0.0000000   0.0670845
 Gradient time:  CPU 1399.65 s  wall 183.24 s
 **********************************************************************
 **                                                                  **
 **                       VIBRATIONAL ANALYSIS                       **
 **                       --------------------                       **
 **                                                                  **
 **        VIBRATIONAL FREQUENCIES (CM**-1) AND NORMAL MODES         **
 **     FORCE CONSTANTS (mDYN/ANGSTROM) AND REDUCED MASSES (AMU)     **
 **                  INFRARED INTENSITIES (KM/MOL)                   **
 **                                                                  **
 **********************************************************************


 Mode:                 1                      2                      3
 Frequency:        56.32                 117.82                 146.78
 Force Cnst:      0.1475                 0.5604                 1.0015
 Red. Mass:      78.9183                68.5181                78.8942
 IR Active:          NO                     YES                    NO 
 IR Intens:        0.000                  0.157                  0.000
 Raman Active:       NO                     NO                     YES
               X      Y      Z        X      Y      Z        X      Y      Z
 Br        -0.000  0.000 -0.500   -0.459  0.021  0.000   -0.437  0.243 -0.000
 Br         0.000 -0.000  0.500    0.459  0.021 -0.000    0.437  0.243  0.000
 Br         0.000 -0.000  0.500    0.459  0.021 -0.000   -0.437 -0.243  0.000
 Br        -0.000  0.000 -0.500   -0.459  0.021  0.000    0.437 -0.243 -0.000
 C          0.000 -0.000 -0.000   -0.000 -0.279  0.000   -0.013  0.000 -0.000
 C          0.000 -0.000 -0.000   -0.000 -0.279  0.000    0.013  0.000 -0.000
 TransDip   0.000 -0.000  0.000   -0.000 -0.013 -0.000    0.000  0.000  0.000

 Mode:                 4                      5                      6
 Frequency:       190.18                 211.99                 255.61
 Force Cnst:      1.2455                 1.8967                 0.4914
 Red. Mass:      58.4460                71.6309                12.7648
 IR Active:          YES                    NO                     YES
 IR Intens:        0.218                  0.000                  1.860
 Raman Active:       NO                     YES                    NO 
               X      Y      Z        X      Y      Z        X      Y      Z
 Br         0.030 -0.415 -0.000   -0.348 -0.319 -0.000    0.000  0.000 -0.053
 Br         0.030  0.415  0.000   -0.348  0.319  0.000   -0.000  0.000 -0.053
 Br         0.030  0.415  0.000    0.348 -0.319 -0.000   -0.000 -0.000 -0.053
 Br         0.030 -0.415 -0.000    0.348  0.319 -0.000   -0.000 -0.000 -0.053
 C         -0.391  0.000 -0.000    0.000 -0.233  0.000    0.000 -0.000  0.703
 C         -0.391  0.000  0.000    0.000  0.233 -0.000   -0.000 -0.000  0.703
 TransDip   0.015 -0.000  0.000    0.000  0.000 -0.000    0.000 -0.000 -0.044

 Mode:                 7                      8                      9
 Frequency:       269.50                 487.46                 638.78
 Force Cnst:      3.3551                 1.6968                 3.2531
 Red. Mass:      78.4025                12.1200                13.5314
 IR Active:          NO                     NO                     YES
 IR Intens:        0.000                  0.000                 33.702
 Raman Active:       YES                    YES                    NO 
               X      Y      Z        X      Y      Z        X      Y      Z
 Br         0.242  0.435  0.000    0.000  0.000 -0.021   -0.053 -0.054  0.000
 Br        -0.242  0.435  0.000    0.000 -0.000  0.021   -0.053  0.054 -0.000
 Br         0.242 -0.435  0.000   -0.000  0.000 -0.021   -0.053  0.054 -0.000
 Br        -0.242 -0.435  0.000   -0.000 -0.000  0.021   -0.053 -0.054  0.000
 C          0.062 -0.000 -0.000    0.000 -0.000  0.706    0.699 -0.000 -0.000
 C         -0.062 -0.000 -0.000   -0.000  0.000 -0.706    0.699  0.000  0.000
 TransDip  -0.000 -0.000  0.000    0.000  0.000 -0.000    0.186  0.000 -0.000

 Mode:                10                     11                     12
 Frequency:       757.74                 881.05                1575.88
 Force Cnst:      4.4269                 5.6047                17.5766
 Red. Mass:      13.0860                12.2546                12.0126
 IR Active:          YES                    NO                     NO 
 IR Intens:      133.191                  0.000                  0.000
 Raman Active:       NO                     YES                    YES
               X      Y      Z        X      Y      Z        X      Y      Z
 Br        -0.035 -0.053  0.000   -0.009 -0.030 -0.000    0.005  0.005 -0.000
 Br         0.035 -0.053 -0.000   -0.009  0.030  0.000   -0.005  0.005  0.000
 Br         0.035 -0.053 -0.000    0.009 -0.030 -0.000    0.005 -0.005 -0.000
 Br        -0.035 -0.053 -0.000    0.009  0.030  0.000   -0.005 -0.005  0.000
 C         -0.000  0.701 -0.000    0.000  0.706  0.000   -0.707 -0.000  0.000
 C         -0.000  0.701  0.000    0.000 -0.706 -0.000    0.707  0.000 -0.000
 TransDip  -0.000  0.370 -0.000    0.000  0.000 -0.000    0.000 -0.000 -0.000

 STANDARD THERMODYNAMIC QUANTITIES AT   298.15 K  AND     1.00 ATM

   This Molecule has  0 Imaginary Frequencies
   Zero point vibrational energy:        7.990 kcal/mol

   Atom    1 Element Br Has Mass   78.91830
   Atom    2 Element Br Has Mass   78.91830
   Atom    3 Element Br Has Mass   78.91830
   Atom    4 Element Br Has Mass   78.91830
   Atom    5 Element C  Has Mass   12.00000
   Atom    6 Element C  Has Mass   12.00000
   Molecular Mass:   339.673200 amu
   Principal axes and moments of inertia in amu*Bohr^2:
                             1           2           3
    Eigenvalues --     2858.31580  3300.55855  6158.87435
          X               1.00000     0.00000     0.00000
          Y              -0.00000     1.00000    -0.00000
          Z              -0.00000     0.00000     1.00000
   Rotational Symmetry Number is   4
   The Molecule is an Asymmetric Top
   Translational Enthalpy:        0.889 kcal/mol
   Rotational Enthalpy:           0.889 kcal/mol
   Vibrational Enthalpy:         10.974 kcal/mol
   gas constant (RT):             0.592 kcal/mol
   Translational Entropy:        43.363  cal/mol.K
   Rotational Entropy:           29.675  cal/mol.K
   Vibrational Entropy:          19.456  cal/mol.K

   Total Enthalpy:               13.344 kcal/mol
   Total Entropy:                92.494  cal/mol.K

 ======================================================================

 STANDARD THERMODYNAMIC QUANTITIES FOR ANHARMONIC VIBRATION -- TOSH

   Zero point vibrational energy: ************ kcal/mol

   Vibrational Enthalpy:       Infinity kcal/mol
   Vibrational Entropy:             NaN  cal/mol.K

   Total Enthalpy:             Infinity kcal/mol
   Total Entropy:                   NaN  cal/mol.K

 ======================================================================

 STANDARD THERMODYNAMIC QUANTITIES FOR ANHARMONIC VIBRATION -- VPT2

   Zero point vibrational energy: ************ kcal/mol

   Vibrational Enthalpy:       Infinity kcal/mol
   Vibrational Entropy:             NaN  cal/mol.K

   Total Enthalpy:             Infinity kcal/mol
   Total Entropy:                   NaN  cal/mol.K

 ======================================================================

Archival summary:
1\1\K55V\FREQ\ProcedureUnspecified\BasisUnspecified\r42\taweetha\SunAug2623:12:562018SunAug2623:12:562018\0\\#,FREQ,ProcedureUnspecified,BasisUnspecified,\\0,1\Br\C,1,1.89668\C,2,1.34126,1,122.908\Br,3,1.89668,2,122.908,1,-180,0\Br,2,1.89668,1,114.184,3,180,0\Br,3,1.89668,2,122.908,1,-0,0\\\@

 Total job time:  185.93s(wall), 1415.60s(cpu) 
 Sun Aug 26 23:12:56 2018

        *************************************************************
        *                                                           *
        *  Thank you very much for using Q-Chem.  Have a nice day.  *
        *                                                           *
        *************************************************************
