# Supplementary material for: Geometric and energetic data from ab initio calculations of haloethene, haloimine, halomethylenephosphine, haloiminophosphine, halodiazene, halodiphosphene and halocyclopropane
Source: Data Brief. 2019 Nov 2;27:104738. doi: 10.1016/j.dib.2019.104738 (PMC6861602; doi:10.1016/j.dib.2019.104738)
Supplement: Multimedia component 2 [file mmc2.zip › CC/B3LYP/BrBrCCBrI.out]

Q-Chem Developer Version!
                  Welcome to Q-Chem
     A Quantum Leap Into The Future Of Chemistry


 Q-Chem 5.1, Q-Chem, Inc., Pleasanton, CA (2018)

 Yihan Shao,  Zhengting Gan,  E. Epifanovsky,  A. T. B. Gilbert,  M. Wormit,  
 J. Kussmann,  A. W. Lange,  A. Behn,  Jia Deng,  Xintian Feng,  D. Ghosh,  
 M. Goldey,  P. R. Horn,  L. D. Jacobson,  I. Kaliman,  T. Kus,  A. Landau,  
 Jie Liu,  E. I. Proynov,  R. M. Richard,  R. P. Steele,  E. J. Sundstrom,  
 H. L. Woodcock III,  P. M. Zimmerman,  D. Zuev,  B. Albrecht,  E. Alguire,  
 S. A. Baeppler,  D. Barton,  Z. Benda,  Y. A. Bernard,  E. J. Berquist,  
 K. B. Bravaya,  H. Burton,  D. Casanova,  Chun-Min Chang,  Yunqing Chen,  
 A. Chien,  K. D. Closser,  M. P. Coons,  S. Coriani,  S. Dasgupta,  
 A. L. Dempwolff,  M. Diedenhofen,  Hainam Do,  R. G. Edgar,  Po-Tung Fang,  
 S. Faraji,  S. Fatehi,  Qingguo Feng,  K. D. Fenk,  J. Fosso-Tande,  
 Qinghui Ge,  A. Ghysels,  G. Gidofalvi,  J. Gomes,  J. Gonthier,  A. Gunina,  
 D. Hait,  M. W. D. Hanson-Heine,  P. H. P. Harbach,  A. W. Hauser,  
 J. E. Herr,  E. G. Hohenstein,  Z. C. Holden,  Kerwin Hui,  B. C. Huynh,  
 T.-C. Jagau,  Hyunjun Ji,  B. Kaduk,  K. Khistyaev,  Jaehoon Kim,  
 P. Klunzinger,  K. Koh,  D. Kosenkov,  L. Koulias,  T. Kowalczyk,  
 C. M. Krauter,  A. Kunitsa,  Ka Un Lao,  A. Laurent,  K. V. Lawler,  
 Joonho Lee,  D. Lefrancois,  S. Lehtola,  D. S. Levine,  Yi-Pei Li,  
 You-Sheng Lin,  Fenglai Liu,  E. Livshits,  A. Luenser,  P. Manohar,  
 E. Mansoor,  S. F. Manzer,  Shan-Ping Mao,  Yuezhi Mao,  N. Mardirossian,  
 A. V. Marenich,  T. Markovich,  L. A. Martinez-Martinez,  S. A. Maurer,  
 N. J. Mayhall,  S. C. McKenzie,  J.-M. Mewes,  A. F. Morrison,  
 J. W. Mullinax,  K. Nanda,  T. S. Nguyen-Beck,  R. Olivares-Amaya,  
 J. A. Parkhill,  T. M. Perrine,  F. Plasser,  P. Pokhilko,  S. Prager,  
 A. Prociuk,  E. Ramos,  D. R. Rehn,  F. Rob,  M. Schneider,  N. Sergueev,  
 S. M. Sharada,  S. Sharma,  D. W. Small,  T. Stauch,  T. Stein,  
 Yu-Chuan Su,  A. J. W. Thom,  A. Tkatchenko,  T. Tsuchimochi,  N. M. Tubman,  
 L. Vogt,  M. L. Vidal,  O. Vydrov,  M. A. Watson,  J. Wenzel,  
 M. de Wergifosse,  T. A. Wesolowski,  A. White,  J. Witte,  A. Yamada,  
 Jun Yang,  K. Yao,  S. Yeganeh,  S. R. Yost,  Zhi-Qiang You,  A. Zech,  
 Igor Ying Zhang,  Xing Zhang,  Yan Zhao,  Ying Zhu,  B. R. Brooks,  
 G. K. L. Chan,  C. J. Cramer,  M. S. Gordon,  W. J. Hehre,  A. Klamt,  
 M. W. Schmidt,  C. D. Sherrill,  D. G. Truhlar,  A. Aspuru-Guzik,  R. Baer,  
 A. T. Bell,  N. A. Besley,  Jeng-Da Chai,  A. E. DePrince, III,  
 R. A. DiStasio Jr.,  A. Dreuw,  B. D. Dunietz,  T. R. Furlani,  
 Chao-Ping Hsu,  Yousung Jung,  Jing Kong,  D. S. Lambrecht,  WanZhen Liang,  
 C. Ochsenfeld,  V. A. Rassolov,  L. V. Slipchenko,  J. E. Subotnik,  
 T. Van Voorhis,  J. M. Herbert,  A. I. Krylov,  P. M. W. Gill,  M. Head-Gordon

 Contributors to earlier versions of Q-Chem not listed above: 
 R. D. Adamson,  B. Austin,  J. Baker,  G. J. O. Beran,  K. Brandhorst,  
 S. T. Brown,  E. F. C. Byrd,  A. K. Chakraborty,  C.-L. Cheng,  
 Siu Hung Chien,  D. M. Chipman,  D. L. Crittenden,  H. Dachsel,  
 R. J. Doerksen,  A. D. Dutoi,  L. Fusti-Molnar,  W. A. Goddard III,  
 A. Golubeva-Zadorozhnaya,  S. R. Gwaltney,  G. Hawkins,  A. Heyden,  
 S. Hirata,  G. Kedziora,  F. J. Keil,  C. Kelley,  Jihan Kim,  R. A. King,  
 R. Z. Khaliullin,  P. P. Korambath,  W. Kurlancheek,  A. M. Lee,  M. S. Lee,  
 S. V. Levchenko,  Ching Yeh Lin,  D. Liotard,  R. C. Lochan,  I. Lotan,  
 P. E. Maslen,  N. Nair,  D. P. O'Neill,  D. Neuhauser,  E. Neuscamman,  
 C. M. Oana,  R. Olson,  B. Peters,  R. Peverati,  P. A. Pieniazek,  
 Y. M. Rhee,  J. Ritchie,  M. A. Rohrdanz,  E. Rosta,  N. J. Russ,  
 H. F. Schaefer III,  N. E. Schultz,  N. Shenvi,  A. C. Simmonett,  A. Sodt,  
 D. Stuck,  K. S. Thanthiriwatte,  V. Vanovschi,  Tao Wang,  A. Warshel,  
 C. F. Williams,  Q. Wu,  X. Xu,  W. Zhang

 Please cite Q-Chem as follows:
 Y. Shao et al., Mol. Phys. 113, 184-215 (2015)
 DOI: 10.1080/00268976.2014.952696

 Q-Chem 5.1.1 for Intel X86 EM64T Linux

 Parts of Q-Chem use Armadillo 8.300.2 (Tropical Shenanigans).
 http://arma.sourceforge.net/

 Q-Chem begins on Sun Aug 26 23:12:56 2018  

Host: 
0

     Scratch files written to /scratch/taweetham/qchem4361//
Input Ideriv = 2
Curr. Ideriv = -1
Max.  Ideriv = 2

Checking the input file for inconsistencies... 	...done.

--------------------------------------------------------------
User input:
--------------------------------------------------------------
inp/BrBrBrI.inp
$molecule
0	1
Br	-2.0	1.0	0.0
Br	2.0	1.0	0.0
Br	-2.0	-1.0	0.0
I	2.0	-1.0	0.0
C	-1.0	0.0	0.0
C	1.0	0.0	0.0
$end
$rem
   JOB_TYPE		OPTIMIZATION
   BASIS		6-311++G**
   EXCHANGE		B3LYP
$end

--------------------------------------------------------------
 ----------------------------------------------------------------
             Standard Nuclear Orientation (Angstroms)
    I     Atom           X                Y                Z
 ----------------------------------------------------------------
    1      Br      2.2804799699     0.9561851284     0.0000000000
    2      Br     -1.7106462497     1.2224772612     0.0000000000
    3      Br      2.1473339035    -1.0393779813    -0.0000000000
    4      I      -1.8437923160    -0.7730858485    -0.0000000000
    5      C       1.2161253818     0.0249766068    -0.0000000000
    6      C      -0.7794377280     0.1581226732     0.0000000000
 ----------------------------------------------------------------
 Molecular Point Group                 Cs    NOp =  2
 Largest Abelian Subgroup              Cs    NOp =  2
 Nuclear Repulsion Energy =  2109.7396258054 hartrees
 There are       85 alpha and       85 beta electrons
 Requested basis set is 6-311++G(d,p)
 There are 93 shells and 250 basis functions

 Total QAlloc Memory Limit   2000 MB
 Mega-Array Size       188 MB
 MEM_STATIC part       192 MB
 A cutoff of  1.0D-11 yielded   3206 shell pairs
 There are     25068 function pairs (     28366 Cartesian)

 -------------------------------------------------------
 OpenMP Integral Computing Module                       
 Release: version 1.0, May 2013, Q-Chem Inc. Pittsburgh 
 -------------------------------------------------------
 Integral Job Info:
 Integral job number is                      11
 Integral operator is                         1
 short-range coefficients                     0
 long-range coefficients              100000000
 Omega coefficients                           0
 if combine SR and LR in K                    0
 Integral screening is                        0
 Integral computing path is                   2
 max size of driver memory is            800000
 size of driver memory is                593474
 size of scratch memory is             29623520
 max col of scratch BK array               1296
 max len of scratch array in speh3          155
 max len of scratch index in speh4           18
 max int batch size is                      520
 min int batch size is                       52
 fixed nKL is                                45
 max L of basis functions is                  2
 order of int derivative is                   0
 number of shells is                         93
 number of basis is                         266
 number of cartesian basis is               266
 number of contracted shell pairs          3206
 number of primitive shell pairs           7494
 maxK2 (contraction) of shell pair           36
 max number of K2 of shell pair               1
 max number of CS2 of shell pair            415
 max number of PS2 of shell pair            468
 mem total for path MDJ                  557148
 -------------------------------------------------------
 Smallest overlap matrix eigenvalue = 7.67E-05

 Scale SEOQF with 1.000000e-01/1.000000e-01/1.000000e-01

 Standard Electronic Orientation quadrupole field applied
 Nucleus-field energy     =     0.0000000338 hartrees
 Guess from superposition of atomic densities
 Warning:  Energy on first SCF cycle will be non-variational
 SAD guess density has 170.000000 electrons

 -----------------------------------------------------------------------
  General SCF calculation program by
  Eric Jon Sundstrom, Paul Horn, Yuezhi Mao, Dmitri Zuev, Alec White,
  David Stuck, Shaama M.S., Shane Yost, Joonho Lee, David Small,
  Daniel Levine, Susi Lehtola, Hugh Burton, Evgeny Epifanovsky
 -----------------------------------------------------------------------
 Exchange:     0.2000 Hartree-Fock + 0.0800 Slater + 0.7200 B88
 Correlation:  0.1900 VWN1RPA + 0.8100 LYP
 Using SG-1 standard quadrature grid
 using 8 threads for integral computing
 -------------------------------------------------------
 OpenMP Integral computing Module                
 Release: version 2.0, May 2017, Q-Chem Inc. Pleasanton 
 -------------------------------------------------------
 -------------------------------------------------------
 OpenMP BLAS3 based DFT computing Module                
 Release: version 1.0, May 2013, Q-Chem Inc. Pittsburgh 
 -------------------------------------------------------
 A restricted SCF calculation will be
 performed using DIIS
 SCF converges when DIIS error is below 1.0e-08
 ---------------------------------------
  Cycle       Energy         DIIS error
 ---------------------------------------
    1  -14723.2761758906      9.77e-02  
    2  -14715.7761157483      9.41e-03  
    3  -14712.1328495612      2.11e-02  
    4  -14716.3438556655      3.21e-03  
    5  -14716.3784087414      2.05e-03  
    6  -14716.3999912369      9.05e-04  
    7  -14716.3830370986      1.48e-03  
    8  -14716.4034244408      5.95e-04  
    9  -14716.4067264646      1.13e-04  
   10  -14716.4068244191      3.13e-05  
   11  -14716.4068277013      2.22e-05  
   12  -14716.4068338692      6.87e-06  
   13  -14716.4068346594      3.43e-06  
   14  -14716.4068350246      1.54e-06  
   15  -14716.4068350785      7.76e-07  
   16  -14716.4068350873      2.96e-07  
   17  -14716.4068350884      8.32e-08  
   18  -14716.4068350884      1.01e-08  
   19  -14716.4068350885      1.72e-09  Convergence criterion met
 ---------------------------------------
 SCF time:   CPU 402.40s  wall 52.00s 
 SCF   energy in the final basis set =   -14716.4068350885
 Total energy in the final basis set =   -14716.4068350885

 --------------------------------------------------------------
             Orbital Energies (a.u.) and Symmetries
 --------------------------------------------------------------

 Alpha MOs, Restricted
 -- Occupied --                  
******* -482.89 -482.87 -482.87 -176.32 -165.72 -165.72 -165.72
  1 A'    2 A'    3 A'    4 A'    5 A'    1 A"    6 A'    7 A'                 
-62.548 -62.534 -62.534 -56.366 -56.364 -56.364 -56.352 -56.352
  8 A'    9 A'   10 A'   11 A'   12 A'    2 A"   13 A'   14 A'                 
-56.351 -56.350 -56.350 -56.350 -35.825 -31.315 -31.313 -31.312
  3 A"   15 A'    4 A"   16 A'   17 A'   18 A'    5 A"   19 A'                 
-22.965 -22.965 -22.964 -22.963 -22.963 -10.281 -10.263  -8.772
 20 A'    6 A"   21 A'    7 A"   22 A'   23 A'   24 A'   25 A'                 
 -8.757  -8.756  -6.606  -6.593  -6.589  -6.588  -6.588  -6.575
 26 A'   27 A'   28 A'   29 A'   30 A'   31 A'    8 A"   32 A'                 
 -6.575  -6.574  -6.574  -6.397  -4.817  -4.793  -4.792  -2.721
  9 A"   33 A'   10 A"   34 A'   35 A'   36 A'   11 A"   37 A'                 
 -2.716  -2.710  -2.707  -2.702  -2.700  -2.700  -2.699  -2.696
 38 A'   12 A"   39 A'   40 A'   13 A"   41 A'   42 A'   14 A"                 
 -2.694  -2.693  -2.685  -2.685  -2.684  -2.684  -2.108  -2.085
 15 A"   43 A'   44 A'   16 A"   17 A"   45 A'   46 A'   47 A'                 
 -2.078  -2.057  -2.057  -1.177  -1.154  -0.840  -0.761  -0.645
 18 A"   48 A'   19 A"   49 A'   50 A'   51 A'   52 A'   53 A'                 
 -0.600  -0.563  -0.548  -0.546  -0.491  -0.485  -0.426  -0.356
 54 A'   20 A"   55 A'   21 A"   56 A'   57 A'   58 A'   59 A'                 
 -0.309  -0.282  -0.192  -0.192  -0.149
 22 A"   23 A"   60 A'   24 A"   61 A'                                         
 -- Virtual --                   
 -0.123  -0.097  -0.010   0.004   0.010   0.019   0.027   0.034
 25 A"   62 A'   63 A'   64 A'   65 A'   26 A"   66 A'   67 A'                 
  0.039   0.057   0.059   0.074   0.078   0.085   0.093   0.102
 68 A'   27 A"   69 A'   28 A"   70 A'   71 A'   29 A"   72 A'                 
  0.111   0.127   0.139   0.145   0.147   0.157   0.168   0.174
 73 A'   74 A'   75 A'   30 A"   76 A'   77 A'   78 A'   79 A'                 
  0.179   0.193   0.260   0.266   0.292   0.297   0.329   0.340
 80 A'   81 A'   31 A"   82 A'   32 A"   83 A'   84 A'   33 A"                 
  0.355   0.362   0.371   0.389   0.398   0.402   0.439   0.446
 85 A'   86 A'   34 A"   87 A'   35 A"   36 A"   88 A'   37 A"                 
  0.460   0.483   0.488   0.504   0.509   0.532   0.539   0.545
 89 A'   90 A'   38 A"   39 A"   91 A'   92 A'   93 A'   40 A"                 
  0.557   0.583   0.619   0.620   0.655   0.659   0.714   0.721
 94 A'   95 A'   41 A"   96 A'   97 A'   98 A'   42 A"   99 A'                 
  0.736   0.768   0.769   0.776   0.797   0.797   0.888   0.967
100 A'   43 A"  101 A'  102 A'   44 A"  103 A'  104 A'  105 A'                 
  1.031   1.091   1.118   1.146   1.165   1.236   1.296   1.337
106 A'  107 A'  108 A'  109 A'  110 A'  111 A'   45 A"  112 A'                 
  1.404   1.405   1.454   1.470   1.548   1.621   1.687   1.706
 46 A"  113 A'  114 A'   47 A"   48 A"   49 A"  115 A'  116 A'                 
  1.780   1.860   1.905   1.937   1.976   1.985   2.011   2.042
117 A'  118 A'   50 A"   51 A"   52 A"  119 A'  120 A'  121 A'                 
  2.047   2.103   2.154   2.271   2.626   2.678   2.837   3.031
122 A'  123 A'  124 A'  125 A'   53 A"   54 A"  126 A'  127 A'                 
  3.105   3.301   3.901   3.927   3.963   3.982   4.016   4.029
128 A'  129 A'   55 A"   56 A"   57 A"   58 A"  130 A'   59 A"                 
  4.037   4.051   4.063   4.071   4.080   4.120   4.134   4.160
131 A'   60 A"  132 A'  133 A'  134 A'   61 A"   62 A"  135 A'                 
  4.240   4.262   4.392   4.491   4.571   4.664   4.719   6.014
136 A'  137 A'  138 A'  139 A'  140 A'  141 A'  142 A'   63 A"                 
  6.067   6.218   6.755   6.855   6.973   7.467   7.504   7.510
143 A'  144 A'  145 A'  146 A'  147 A'   64 A"   65 A"   66 A"                 
  7.567   7.626   7.635   7.697   7.779   7.863  23.706  23.728
148 A'  149 A'  150 A'  151 A'  152 A'  153 A'  154 A'  155 A'                 
 28.095  28.350  28.408  28.455  28.529  28.564  28.576  28.708
156 A'   67 A"  157 A'  158 A'   68 A"  159 A'   69 A"  160 A'                 
 28.943  48.029  48.085  48.199 127.902 127.960 128.039 151.883
161 A'  162 A'  163 A'  164 A'   70 A"  165 A'  166 A'  167 A'                 
289.693 289.729 289.734 289.791 289.858 289.862 289.964 290.044
 71 A"   72 A"   73 A"  168 A'  169 A'  170 A'  171 A'  172 A'                 
290.1041020.8881020.9611021.0961902.069
173 A'  174 A'  175 A'  176 A'  177 A'                                         

 Beta MOs, Restricted
 -- Occupied --                  
******* -482.89 -482.87 -482.87 -176.32 -165.72 -165.72 -165.72
  1 A'    2 A'    3 A'    4 A'    5 A'    1 A"    6 A'    7 A'                 
-62.548 -62.534 -62.534 -56.366 -56.364 -56.364 -56.352 -56.352
  8 A'    9 A'   10 A'   11 A'   12 A'    2 A"   13 A'   14 A'                 
-56.351 -56.350 -56.350 -56.350 -35.825 -31.315 -31.313 -31.312
  3 A"   15 A'    4 A"   16 A'   17 A'   18 A'    5 A"   19 A'                 
-22.965 -22.965 -22.964 -22.963 -22.963 -10.281 -10.263  -8.772
 20 A'    6 A"   21 A'    7 A"   22 A'   23 A'   24 A'   25 A'                 
 -8.757  -8.756  -6.606  -6.593  -6.589  -6.588  -6.588  -6.575
 26 A'   27 A'   28 A'   29 A'   30 A'   31 A'    8 A"   32 A'                 
 -6.575  -6.574  -6.574  -6.397  -4.817  -4.793  -4.792  -2.721
  9 A"   33 A'   10 A"   34 A'   35 A'   36 A'   11 A"   37 A'                 
 -2.716  -2.710  -2.707  -2.702  -2.700  -2.700  -2.699  -2.696
 38 A'   12 A"   39 A'   40 A'   13 A"   41 A'   42 A'   14 A"                 
 -2.694  -2.693  -2.685  -2.685  -2.684  -2.684  -2.108  -2.085
 15 A"   43 A'   44 A'   16 A"   17 A"   45 A'   46 A'   47 A'                 
 -2.078  -2.057  -2.057  -1.177  -1.154  -0.840  -0.761  -0.645
 18 A"   48 A'   19 A"   49 A'   50 A'   51 A'   52 A'   53 A'                 
 -0.600  -0.563  -0.548  -0.546  -0.491  -0.485  -0.426  -0.356
 54 A'   20 A"   55 A'   21 A"   56 A'   57 A'   58 A'   59 A'                 
 -0.309  -0.282  -0.192  -0.192  -0.149
 22 A"   23 A"   60 A'   24 A"   61 A'                                         
 -- Virtual --                   
 -0.123  -0.097  -0.010   0.004   0.010   0.019   0.027   0.034
 25 A"   62 A'   63 A'   64 A'   65 A'   26 A"   66 A'   67 A'                 
  0.039   0.057   0.059   0.074   0.078   0.085   0.093   0.102
 68 A'   27 A"   69 A'   28 A"   70 A'   71 A'   29 A"   72 A'                 
  0.111   0.127   0.139   0.145   0.147   0.157   0.168   0.174
 73 A'   74 A'   75 A'   30 A"   76 A'   77 A'   78 A'   79 A'                 
  0.179   0.193   0.260   0.266   0.292   0.297   0.329   0.340
 80 A'   81 A'   31 A"   82 A'   32 A"   83 A'   84 A'   33 A"                 
  0.355   0.362   0.371   0.389   0.398   0.402   0.439   0.446
 85 A'   86 A'   34 A"   87 A'   35 A"   36 A"   88 A'   37 A"                 
  0.460   0.483   0.488   0.504   0.509   0.532   0.539   0.545
 89 A'   90 A'   38 A"   39 A"   91 A'   92 A'   93 A'   40 A"                 
  0.557   0.583   0.619   0.620   0.655   0.659   0.714   0.721
 94 A'   95 A'   41 A"   96 A'   97 A'   98 A'   42 A"   99 A'                 
  0.736   0.768   0.769   0.776   0.797   0.797   0.888   0.967
100 A'   43 A"  101 A'  102 A'   44 A"  103 A'  104 A'  105 A'                 
  1.031   1.091   1.118   1.146   1.165   1.236   1.296   1.337
106 A'  107 A'  108 A'  109 A'  110 A'  111 A'   45 A"  112 A'                 
  1.404   1.405   1.454   1.470   1.548   1.621   1.687   1.706
 46 A"  113 A'  114 A'   47 A"   48 A"   49 A"  115 A'  116 A'                 
  1.780   1.860   1.905   1.937   1.976   1.985   2.011   2.042
117 A'  118 A'   50 A"   51 A"   52 A"  119 A'  120 A'  121 A'                 
  2.047   2.103   2.154   2.271   2.626   2.678   2.837   3.031
122 A'  123 A'  124 A'  125 A'   53 A"   54 A"  126 A'  127 A'                 
  3.105   3.301   3.901   3.927   3.963   3.982   4.016   4.029
128 A'  129 A'   55 A"   56 A"   57 A"   58 A"  130 A'   59 A"                 
  4.037   4.051   4.063   4.071   4.080   4.120   4.134   4.160
131 A'   60 A"  132 A'  133 A'  134 A'   61 A"   62 A"  135 A'                 
  4.240   4.262   4.392   4.491   4.571   4.664   4.719   6.014
136 A'  137 A'  138 A'  139 A'  140 A'  141 A'  142 A'   63 A"                 
  6.067   6.218   6.755   6.855   6.973   7.467   7.504   7.510
143 A'  144 A'  145 A'  146 A'  147 A'   64 A"   65 A"   66 A"                 
  7.567   7.626   7.635   7.697   7.779   7.863  23.706  23.728
148 A'  149 A'  150 A'  151 A'  152 A'  153 A'  154 A'  155 A'                 
 28.095  28.350  28.408  28.455  28.529  28.564  28.576  28.708
156 A'   67 A"  157 A'  158 A'   68 A"  159 A'   69 A"  160 A'                 
 28.943  48.029  48.085  48.199 127.902 127.960 128.039 151.883
161 A'  162 A'  163 A'  164 A'   70 A"  165 A'  166 A'  167 A'                 
289.693 289.729 289.734 289.791 289.858 289.862 289.964 290.044
 71 A"   72 A"   73 A"  168 A'  169 A'  170 A'  171 A'  172 A'                 
290.1041020.8881020.9611021.0961902.069
173 A'  174 A'  175 A'  176 A'  177 A'                                         
 --------------------------------------------------------------

          Ground-State Mulliken Net Atomic Charges

     Atom                 Charge (a.u.)
  ----------------------------------------
      1 Br                    0.107831
      2 Br                    0.024307
      3 Br                   -0.012298
      4 I                     0.281989
      5 C                    -0.006625
      6 C                    -0.395204
  ----------------------------------------
  Sum of atomic charges =     0.000000

 -----------------------------------------------------------------
                    Cartesian Multipole Moments
 -----------------------------------------------------------------
    Charge (ESU x 10^10)
                 0.0000
    Dipole Moment (Debye)
         X       0.9285      Y       1.2540      Z      -0.0000
       Tot       1.5603
    Quadrupole Moments (Debye-Ang)
        XX     -84.7189     XY      -3.7907     YY    -102.6135
        XZ       0.0000     YZ      -0.0000     ZZ     -92.1634
    Octopole Moments (Debye-Ang^2)
       XXX      14.3766    XXY       5.4203    XYY      -0.6323
       YYY       4.1548    XXZ       0.0000    XYZ       0.0000
       YYZ      -0.0000    XZZ       1.9647    YZZ       0.7953
       ZZZ       0.0000
    Hexadecapole Moments (Debye-Ang^3)
      XXXX   -2007.6069   XXXY     -24.4347   XXYY    -446.0093
      XYYY     -19.9165   YYYY    -686.4806   XXXZ       0.0000
      XXYZ      -0.0000   XYYZ       0.0000   YYYZ      -0.0000
      XXZZ    -374.7650   XYZZ      -3.0942   YYZZ    -132.1230
      XZZZ       0.0000   YZZZ      -0.0000   ZZZZ    -115.8897
 -----------------------------------------------------------------
 Calculating analytic gradient of the SCF energy
 Gradient of SCF Energy
            1           2           3           4           5           6
    1  -0.4032305   0.2584234  -0.2893870   0.8460239   0.8000320  -1.2118619
    2  -0.8311385  -1.0102396   0.8775434   1.3604533  -0.0592591  -0.3373596
    3  -0.0000000  -0.0000000   0.0000000  -0.0000000  -0.0000000   0.0000000
 Max gradient component =       1.360E+00
 RMS gradient           =       6.492E-01
 Gradient time:  CPU 83.86 s  wall 10.67 s
 Geometry Optimization Parameters
   NAtoms,    NIC,     NZ,  NCons,   NDum,   NFix, NCnnct, MaxDiis
        6      37       0       0       0       0       0       0


** GEOMETRY OPTIMIZATION IN DELOCALIZED INTERNAL COORDINATES **
   Searching for a Minimum

   Optimization Cycle:   1

                       Coordinates (Angstroms)
     ATOM                X               Y               Z
      1  Br        2.2804799699    0.9561851284    0.0000000000
      2  Br       -1.7106462497    1.2224772612    0.0000000000
      3  Br        2.1473339035   -1.0393779813    0.0000000000
      4  I        -1.8437923160   -0.7730858485    0.0000000000
      5  C         1.2161253818    0.0249766068    0.0000000000
      6  C        -0.7794377280    0.1581226732    0.0000000000
   Point Group: cs    Number of degrees of freedom:     9


   Energy is -14716.406835089


 Attempting to Generate Delocalized Internal Coordinates

 ** Taking Steepest Descent Step **
 Calculated Step too Large.  Step scaled by  0.191274
 Step Taken.  Stepsize is  0.300000

                             Maximum     Tolerance    Cnvgd?
         Gradient           1.058572      0.000300      NO
         Displacement       0.202477      0.001200      NO
         Energy change     *********      0.000001      NO


 New Cartesian Coordinates Obtained by Inverse Iteration

 Displacement from previous Coordinates is:  0.218369
 ----------------------------------------------------------------
             Standard Nuclear Orientation (Angstroms)
    I     Atom           X                Y                Z
 ----------------------------------------------------------------
    1      Br      2.3230846606     0.9847664615     0.0000000000
    2      Br     -1.7333974722     1.2537937662     0.0000000000
    3      Br      2.1831754024    -1.0668703940     0.0000000000
    4      I      -1.9150284792    -0.8162837329     0.0000000000
    5      C       1.2183610147     0.0295525499     0.0000000000
    6      C      -0.7661321649     0.1643391891     0.0000000000
 ----------------------------------------------------------------
 Molecular Point Group                 Cs    NOp =  2
 Largest Abelian Subgroup              Cs    NOp =  2
 Nuclear Repulsion Energy =  2047.3125027765 hartrees
 There are       85 alpha and       85 beta electrons
 Applying Cartesian multipole field
    Component          Value
    ---------          -----
     (2,0,0)        1.00000E-11
     (0,2,0)        2.00000E-11
     (0,0,2)       -3.00000E-11
 Nucleus-field energy     =     0.0000000356 hartrees
 Requested basis set is 6-311++G(d,p)
 There are 93 shells and 250 basis functions
 A cutoff of  1.0D-11 yielded   3181 shell pairs
 There are     24866 function pairs (     28118 Cartesian)
 Smallest overlap matrix eigenvalue = 7.48E-05
 Guess MOs from SCF MO coefficient file

 -----------------------------------------------------------------------
  General SCF calculation program by
  Eric Jon Sundstrom, Paul Horn, Yuezhi Mao, Dmitri Zuev, Alec White,
  David Stuck, Shaama M.S., Shane Yost, Joonho Lee, David Small,
  Daniel Levine, Susi Lehtola, Hugh Burton, Evgeny Epifanovsky
 -----------------------------------------------------------------------
 Exchange:     0.2000 Hartree-Fock + 0.0800 Slater + 0.7200 B88
 Correlation:  0.1900 VWN1RPA + 0.8100 LYP
 Using SG-1 standard quadrature grid
 using 8 threads for integral computing
 -------------------------------------------------------
 OpenMP Integral computing Module                
 Release: version 2.0, May 2017, Q-Chem Inc. Pleasanton 
 -------------------------------------------------------
 -------------------------------------------------------
 OpenMP BLAS3 based DFT computing Module                
 Release: version 1.0, May 2013, Q-Chem Inc. Pittsburgh 
 -------------------------------------------------------
 A restricted SCF calculation will be
 performed using DIIS
 SCF converges when DIIS error is below 1.0e-08
 ---------------------------------------
  Cycle       Energy         DIIS error
 ---------------------------------------
    1  -14716.7981678697      1.67e-03  
    2  -14716.7888227128      1.81e-03  
    3  -14716.7848082254      1.67e-03  
    4  -14716.7901727658      1.47e-03  
    5  -14716.8122647721      1.12e-04  
    6  -14716.8123411072      2.82e-05  
    7  -14716.8123447265      1.61e-05  
    8  -14716.8123467307      2.05e-06  
    9  -14716.8123467803      1.50e-06  
   10  -14716.8123468026      5.47e-07  
   11  -14716.8123468109      2.23e-07  
   12  -14716.8123468120      6.01e-08  
   13  -14716.8123468122      1.71e-08  
   14  -14716.8123468117      5.44e-09  Convergence criterion met
 ---------------------------------------
 SCF time:   CPU 285.29s  wall 37.00s 
 SCF   energy in the final basis set =   -14716.8123468117
 Total energy in the final basis set =   -14716.8123468117

 --------------------------------------------------------------
             Orbital Energies (a.u.) and Symmetries
 --------------------------------------------------------------

 Alpha MOs, Restricted
 -- Occupied --                  
******* -482.88 -482.87 -482.87 -176.32 -165.72 -165.72 -165.72
  1 A'    2 A'    3 A'    4 A'    5 A'    1 A"    6 A'    7 A'                 
-62.541 -62.530 -62.529 -56.359 -56.358 -56.357 -56.348 -56.348
  8 A'    9 A'   10 A'   11 A'   12 A'    2 A"   13 A'   14 A'                 
-56.347 -56.346 -56.346 -56.345 -35.819 -31.309 -31.308 -31.307
  3 A"   15 A'    4 A"   16 A'   17 A'   18 A'    5 A"   19 A'                 
-22.960 -22.959 -22.959 -22.958 -22.958 -10.283 -10.259  -8.763
 20 A'    6 A"   21 A'    7 A"   22 A'   23 A'   24 A'   25 A'                 
 -8.750  -8.749  -6.595  -6.583  -6.582  -6.581  -6.579  -6.569
 26 A'   27 A'   28 A'   29 A'   30 A'   31 A'    8 A"   32 A'                 
 -6.568  -6.568  -6.568  -6.385  -4.801  -4.782  -4.782  -2.710
  9 A"   10 A"   33 A'   34 A'   35 A'   36 A'   11 A"   37 A'                 
 -2.705  -2.700  -2.698  -2.694  -2.692  -2.692  -2.691  -2.689
 38 A'   12 A"   39 A'   40 A'   41 A'   13 A"   42 A'   14 A"                 
 -2.688  -2.687  -2.679  -2.679  -2.678  -2.678  -2.084  -2.068
 15 A"   43 A'   44 A'   16 A"   17 A"   45 A'   46 A'   47 A'                 
 -2.064  -2.047  -2.046  -1.141  -1.115  -0.830  -0.751  -0.637
 18 A"   48 A'   19 A"   49 A'   50 A'   51 A'   52 A'   53 A'                 
 -0.593  -0.536  -0.536  -0.518  -0.481  -0.473  -0.429  -0.357
 54 A'   55 A'   20 A"   21 A"   56 A'   57 A'   58 A'   59 A'                 
 -0.308  -0.280  -0.198  -0.194  -0.160
 22 A"   23 A"   60 A'   24 A"   61 A'                                         
 -- Virtual --                   
 -0.120  -0.092  -0.009   0.004   0.012   0.023   0.026   0.033
 25 A"   62 A'   63 A'   64 A'   65 A'   26 A"   66 A'   67 A'                 
  0.040   0.057   0.058   0.073   0.075   0.083   0.096   0.101
 68 A'   69 A'   27 A"   70 A'   28 A"   71 A'   29 A"   72 A'                 
  0.110   0.126   0.136   0.143   0.148   0.157   0.168   0.171
 73 A'   74 A'   75 A'   76 A'   30 A"   77 A'   78 A'   79 A'                 
  0.172   0.197   0.254   0.262   0.301   0.302   0.329   0.349
 80 A'   81 A'   31 A"   82 A'   32 A"   83 A'   84 A'   33 A"                 
  0.357   0.361   0.377   0.388   0.399   0.403   0.433   0.440
 85 A'   86 A'   34 A"   87 A'   35 A"   36 A"   88 A'   37 A"                 
  0.451   0.473   0.499   0.501   0.504   0.527   0.534   0.549
 89 A'   90 A'   91 A'   38 A"   39 A"   92 A'   93 A'   40 A"                 
  0.550   0.577   0.607   0.610   0.639   0.649   0.698   0.722
 94 A'   95 A'   41 A"   96 A'   97 A'   98 A'   42 A"   99 A'                 
  0.730   0.753   0.768   0.774   0.788   0.789   0.876   0.940
100 A'   43 A"  101 A'  102 A'   44 A"  103 A'  104 A'  105 A'                 
  1.022   1.081   1.099   1.117   1.143   1.199   1.309   1.340
106 A'  107 A'  108 A'  109 A'  110 A'  111 A'   45 A"  112 A'                 
  1.389   1.403   1.446   1.467   1.534   1.626   1.678   1.693
 46 A"  113 A'  114 A'   47 A"   48 A"   49 A"  115 A'  116 A'                 
  1.787   1.886   1.914   1.943   1.986   1.992   2.025   2.032
117 A'  118 A'   50 A"   51 A"   52 A"  119 A'  120 A'  121 A'                 
  2.047   2.118   2.130   2.242   2.634   2.682   2.823   2.966
122 A'  123 A'  124 A'  125 A'   53 A"   54 A"  126 A'  127 A'                 
  3.069   3.301   3.898   3.919   3.970   3.991   4.026   4.030
128 A'  129 A'   55 A"   56 A"   57 A"   58 A"   59 A"  130 A'                 
  4.038   4.061   4.068   4.073   4.093   4.122   4.130   4.152
131 A'  132 A'  133 A'   60 A"  134 A'   61 A"   62 A"  135 A'                 
  4.226   4.310   4.335   4.426   4.484   4.589   4.655   6.012
136 A'  137 A'  138 A'  139 A'  140 A'  141 A'  142 A'   63 A"                 
  6.085   6.213   6.757   6.830   6.923   7.476   7.511   7.513
143 A'  144 A'  145 A'  146 A'  147 A'   64 A"   65 A"   66 A"                 
  7.564   7.594   7.628   7.677   7.788   7.830  23.591  23.634
148 A'  149 A'  150 A'  151 A'  152 A'  153 A'  154 A'  155 A'                 
 28.057  28.352  28.406  28.445  28.535  28.566  28.570  28.686
156 A'   67 A"  157 A'  158 A'   68 A"  159 A'   69 A"  160 A'                 
 28.871  48.023  48.071  48.155 127.900 127.955 128.035 151.845
161 A'  162 A'  163 A'  164 A'   70 A"  165 A'  166 A'  167 A'                 
289.698 289.729 289.738 289.787 289.838 289.853 289.936 290.034
 71 A"   72 A"   73 A"  168 A'  169 A'  170 A'  171 A'  172 A'                 
290.0661020.8761020.9351021.0341902.026
173 A'  174 A'  175 A'  176 A'  177 A'                                         

 Beta MOs, Restricted
 -- Occupied --                  
******* -482.88 -482.87 -482.87 -176.32 -165.72 -165.72 -165.72
  1 A'    2 A'    3 A'    4 A'    5 A'    1 A"    6 A'    7 A'                 
-62.541 -62.530 -62.529 -56.359 -56.358 -56.357 -56.348 -56.348
  8 A'    9 A'   10 A'   11 A'   12 A'    2 A"   13 A'   14 A'                 
-56.347 -56.346 -56.346 -56.345 -35.819 -31.309 -31.308 -31.307
  3 A"   15 A'    4 A"   16 A'   17 A'   18 A'    5 A"   19 A'                 
-22.960 -22.959 -22.959 -22.958 -22.958 -10.283 -10.259  -8.763
 20 A'    6 A"   21 A'    7 A"   22 A'   23 A'   24 A'   25 A'                 
 -8.750  -8.749  -6.595  -6.583  -6.582  -6.581  -6.579  -6.569
 26 A'   27 A'   28 A'   29 A'   30 A'   31 A'    8 A"   32 A'                 
 -6.568  -6.568  -6.568  -6.385  -4.801  -4.782  -4.782  -2.710
  9 A"   10 A"   33 A'   34 A'   35 A'   36 A'   11 A"   37 A'                 
 -2.705  -2.700  -2.698  -2.694  -2.692  -2.692  -2.691  -2.689
 38 A'   12 A"   39 A'   40 A'   41 A'   13 A"   42 A'   14 A"                 
 -2.688  -2.687  -2.679  -2.679  -2.678  -2.678  -2.084  -2.068
 15 A"   43 A'   44 A'   16 A"   17 A"   45 A'   46 A'   47 A'                 
 -2.064  -2.047  -2.046  -1.141  -1.115  -0.830  -0.751  -0.637
 18 A"   48 A'   19 A"   49 A'   50 A'   51 A'   52 A'   53 A'                 
 -0.593  -0.536  -0.536  -0.518  -0.481  -0.473  -0.429  -0.357
 54 A'   55 A'   20 A"   21 A"   56 A'   57 A'   58 A'   59 A'                 
 -0.308  -0.280  -0.198  -0.194  -0.160
 22 A"   23 A"   60 A'   24 A"   61 A'                                         
 -- Virtual --                   
 -0.120  -0.092  -0.009   0.004   0.012   0.023   0.026   0.033
 25 A"   62 A'   63 A'   64 A'   65 A'   26 A"   66 A'   67 A'                 
  0.040   0.057   0.058   0.073   0.075   0.083   0.096   0.101
 68 A'   69 A'   27 A"   70 A'   28 A"   71 A'   29 A"   72 A'                 
  0.110   0.126   0.136   0.143   0.148   0.157   0.168   0.171
 73 A'   74 A'   75 A'   76 A'   30 A"   77 A'   78 A'   79 A'                 
  0.172   0.197   0.254   0.262   0.301   0.302   0.329   0.349
 80 A'   81 A'   31 A"   82 A'   32 A"   83 A'   84 A'   33 A"                 
  0.357   0.361   0.377   0.388   0.399   0.403   0.433   0.440
 85 A'   86 A'   34 A"   87 A'   35 A"   36 A"   88 A'   37 A"                 
  0.451   0.473   0.499   0.501   0.504   0.527   0.534   0.549
 89 A'   90 A'   91 A'   38 A"   39 A"   92 A'   93 A'   40 A"                 
  0.550   0.577   0.607   0.610   0.639   0.649   0.698   0.722
 94 A'   95 A'   41 A"   96 A'   97 A'   98 A'   42 A"   99 A'                 
  0.730   0.753   0.768   0.774   0.788   0.789   0.876   0.940
100 A'   43 A"  101 A'  102 A'   44 A"  103 A'  104 A'  105 A'                 
  1.022   1.081   1.099   1.117   1.143   1.199   1.309   1.340
106 A'  107 A'  108 A'  109 A'  110 A'  111 A'   45 A"  112 A'                 
  1.389   1.403   1.446   1.467   1.534   1.626   1.678   1.693
 46 A"  113 A'  114 A'   47 A"   48 A"   49 A"  115 A'  116 A'                 
  1.787   1.886   1.914   1.943   1.986   1.992   2.025   2.032
117 A'  118 A'   50 A"   51 A"   52 A"  119 A'  120 A'  121 A'                 
  2.047   2.118   2.130   2.242   2.634   2.682   2.823   2.966
122 A'  123 A'  124 A'  125 A'   53 A"   54 A"  126 A'  127 A'                 
  3.069   3.301   3.898   3.919   3.970   3.991   4.026   4.030
128 A'  129 A'   55 A"   56 A"   57 A"   58 A"   59 A"  130 A'                 
  4.038   4.061   4.068   4.073   4.093   4.122   4.130   4.152
131 A'  132 A'  133 A'   60 A"  134 A'   61 A"   62 A"  135 A'                 
  4.226   4.310   4.335   4.426   4.484   4.589   4.655   6.012
136 A'  137 A'  138 A'  139 A'  140 A'  141 A'  142 A'   63 A"                 
  6.085   6.213   6.757   6.830   6.923   7.476   7.511   7.513
143 A'  144 A'  145 A'  146 A'  147 A'   64 A"   65 A"   66 A"                 
  7.564   7.594   7.628   7.677   7.788   7.830  23.591  23.634
148 A'  149 A'  150 A'  151 A'  152 A'  153 A'  154 A'  155 A'                 
 28.057  28.352  28.406  28.445  28.535  28.566  28.570  28.686
156 A'   67 A"  157 A'  158 A'   68 A"  159 A'   69 A"  160 A'                 
 28.871  48.023  48.071  48.155 127.900 127.955 128.035 151.845
161 A'  162 A'  163 A'  164 A'   70 A"  165 A'  166 A'  167 A'                 
289.698 289.729 289.738 289.787 289.838 289.853 289.936 290.034
 71 A"   72 A"   73 A"  168 A'  169 A'  170 A'  171 A'  172 A'                 
290.0661020.8761020.9351021.0341902.026
173 A'  174 A'  175 A'  176 A'  177 A'                                         
 --------------------------------------------------------------

          Ground-State Mulliken Net Atomic Charges

     Atom                 Charge (a.u.)
  ----------------------------------------
      1 Br                    0.082633
      2 Br                    0.024804
      3 Br                   -0.013227
      4 I                     0.207440
      5 C                    -0.017116
      6 C                    -0.284534
  ----------------------------------------
  Sum of atomic charges =     0.000000

 -----------------------------------------------------------------
                    Cartesian Multipole Moments
 -----------------------------------------------------------------
    Charge (ESU x 10^10)
                 0.0000
    Dipole Moment (Debye)
         X       0.7912      Y       1.1073      Z       0.0000
       Tot       1.3609
    Quadrupole Moments (Debye-Ang)
        XX     -84.2847     XY      -3.3929     YY    -101.8086
        XZ       0.0000     YZ       0.0000     ZZ     -92.6645
    Octopole Moments (Debye-Ang^2)
       XXX      15.9183    XXY       5.0875    XYY       0.2125
       YYY       5.1851    XXZ       0.0000    XYZ      -0.0000
       YYZ      -0.0000    XZZ       2.6457    YZZ       1.4116
       ZZZ       0.0000
    Hexadecapole Moments (Debye-Ang^3)
      XXXX   -2085.1804   XXXY     -28.5266   XXYY    -462.2839
      XYYY     -26.3726   YYYY    -711.4077   XXXZ      -0.0000
      XXYZ       0.0000   XYYZ       0.0000   YYYZ       0.0000
      XXZZ    -390.0684   XYZZ      -5.6802   YYZZ    -136.3574
      XZZZ      -0.0000   YZZZ       0.0000   ZZZZ    -116.2341
 -----------------------------------------------------------------
 Calculating analytic gradient of the SCF energy
 Gradient of SCF Energy
            1           2           3           4           5           6
    1  -0.3108032   0.1956648  -0.2154022   0.5542254   0.6421432  -0.8658280
    2  -0.6841612  -0.8170638   0.7198932   0.9749832  -0.0482057  -0.1454457
    3   0.0000000  -0.0000000   0.0000000  -0.0000000  -0.0000000   0.0000000
 Max gradient component =       9.750E-01
 RMS gradient           =       4.875E-01
 Gradient time:  CPU 80.51 s  wall 10.21 s
 Geometry Optimization Parameters
   NAtoms,    NIC,     NZ,  NCons,   NDum,   NFix, NCnnct, MaxDiis
        6      37       0       0       0       0       0       0


** GEOMETRY OPTIMIZATION IN DELOCALIZED INTERNAL COORDINATES **
   Searching for a Minimum

   Optimization Cycle:   2

                       Coordinates (Angstroms)
     ATOM                X               Y               Z
      1  Br        2.3230846606    0.9847664615    0.0000000000
      2  Br       -1.7333974722    1.2537937662    0.0000000000
      3  Br        2.1831754024   -1.0668703940    0.0000000000
      4  I        -1.9150284792   -0.8162837329    0.0000000000
      5  C         1.2183610147    0.0295525499    0.0000000000
      6  C        -0.7661321649    0.1643391891    0.0000000000
   Point Group: cs    Number of degrees of freedom:     9


   Energy is -14716.812346812

 Hessian Updated using BFGS Update

 ** Taking Steepest Descent Step **
 Calculated Step too Large.  Step scaled by  0.258692
 Step Taken.  Stepsize is  0.300000

                             Maximum     Tolerance    Cnvgd?
         Gradient           0.798009      0.000300      NO
         Displacement       0.206439      0.001200      NO
         Energy change     -0.405512      0.000001      NO


 New Cartesian Coordinates Obtained by Inverse Iteration

 Displacement from previous Coordinates is:  0.203795
 ----------------------------------------------------------------
             Standard Nuclear Orientation (Angstroms)
    I     Atom           X                Y                Z
 ----------------------------------------------------------------
    1      Br      2.3613708525     1.0160279164     0.0000000000
    2      Br     -1.7566292409     1.2892842155     0.0000000000
    3      Br      2.2147867776    -1.0986077181     0.0000000000
    4      I      -1.9730503817    -0.8586538214     0.0000000000
    5      C       1.2160384707     0.0331232288     0.0000000000
    6      C      -0.7524535168     0.1681240186     0.0000000000
 ----------------------------------------------------------------
 Molecular Point Group                 Cs    NOp =  2
 Largest Abelian Subgroup              Cs    NOp =  2
 Nuclear Repulsion Energy =  1989.7312853399 hartrees
 There are       85 alpha and       85 beta electrons
 Applying Cartesian multipole field
    Component          Value
    ---------          -----
     (2,0,0)        1.00000E-11
     (0,2,0)        2.00000E-11
     (0,0,2)       -3.00000E-11
 Nucleus-field energy     =     0.0000000373 hartrees
 Requested basis set is 6-311++G(d,p)
 There are 93 shells and 250 basis functions
 A cutoff of  1.0D-11 yielded   3144 shell pairs
 There are     24611 function pairs (     27815 Cartesian)
 Smallest overlap matrix eigenvalue = 7.25E-05
 Guess MOs from SCF MO coefficient file

 -----------------------------------------------------------------------
  General SCF calculation program by
  Eric Jon Sundstrom, Paul Horn, Yuezhi Mao, Dmitri Zuev, Alec White,
  David Stuck, Shaama M.S., Shane Yost, Joonho Lee, David Small,
  Daniel Levine, Susi Lehtola, Hugh Burton, Evgeny Epifanovsky
 -----------------------------------------------------------------------
 Exchange:     0.2000 Hartree-Fock + 0.0800 Slater + 0.7200 B88
 Correlation:  0.1900 VWN1RPA + 0.8100 LYP
 Using SG-1 standard quadrature grid
 using 8 threads for integral computing
 -------------------------------------------------------
 OpenMP Integral computing Module                
 Release: version 2.0, May 2017, Q-Chem Inc. Pleasanton 
 -------------------------------------------------------
 -------------------------------------------------------
 OpenMP BLAS3 based DFT computing Module                
 Release: version 1.0, May 2013, Q-Chem Inc. Pittsburgh 
 -------------------------------------------------------
 A restricted SCF calculation will be
 performed using DIIS
 SCF converges when DIIS error is below 1.0e-08
 ---------------------------------------
  Cycle       Energy         DIIS error
 ---------------------------------------
    1  -14717.1037530436      1.37e-03  
    2  -14717.0994824374      1.45e-03  
    3  -14717.1016544923      1.16e-03  
    4  -14717.0996720758      1.21e-03  
    5  -14717.1144377249      9.57e-05  
    6  -14717.1145023334      1.68e-05  
    7  -14717.1145037744      9.65e-06  
    8  -14717.1145043967      1.31e-06  
    9  -14717.1145044203      9.83e-07  
   10  -14717.1145044274      3.52e-07  
   11  -14717.1145044299      1.26e-07  
   12  -14717.1145044304      3.26e-08  
   13  -14717.1145044301      9.84e-09  Convergence criterion met
 ---------------------------------------
 SCF time:   CPU 247.98s  wall 32.00s 
 SCF   energy in the final basis set =   -14717.1145044301
 Total energy in the final basis set =   -14717.1145044301

 --------------------------------------------------------------
             Orbital Energies (a.u.) and Symmetries
 --------------------------------------------------------------

 Alpha MOs, Restricted
 -- Occupied --                  
******* -482.88 -482.87 -482.87 -176.32 -165.72 -165.72 -165.72
  1 A'    2 A'    3 A'    4 A'    5 A'    6 A'    1 A"    7 A'                 
-62.535 -62.526 -62.526 -56.354 -56.352 -56.351 -56.345 -56.344
  8 A'    9 A'   10 A'   11 A'   12 A'    2 A"   13 A'   14 A'                 
-56.343 -56.342 -56.342 -56.342 -35.816 -31.307 -31.305 -31.304
  3 A"   15 A'    4 A"   16 A'   17 A'   18 A'    5 A"   19 A'                 
-22.958 -22.957 -22.957 -22.955 -22.955 -10.287 -10.263  -8.754
 20 A'    6 A"   21 A'    7 A"   22 A'   23 A'   24 A'   25 A'                 
 -8.744  -8.743  -6.586  -6.575  -6.575  -6.574  -6.571  -6.563
 26 A'   27 A'   28 A'   29 A'   30 A'   31 A'    8 A"    9 A"                 
 -6.562  -6.562  -6.562  -6.378  -4.792  -4.775  -4.775  -2.700
 32 A'   10 A"   33 A'   34 A'   35 A'   11 A"   36 A'   37 A'                 
 -2.695  -2.692  -2.690  -2.688  -2.685  -2.683  -2.683  -2.683
 38 A'   12 A"   39 A'   40 A'   41 A'   13 A"   42 A'   14 A"                 
 -2.682  -2.681  -2.673  -2.673  -2.672  -2.672  -2.070  -2.058
 15 A"   43 A'   44 A'   16 A"   17 A"   45 A'   46 A'   47 A'                 
 -2.055  -2.040  -2.040  -1.104  -1.075  -0.821  -0.741  -0.631
 18 A"   48 A'   19 A"   49 A'   50 A'   51 A'   52 A'   53 A'                 
 -0.586  -0.524  -0.511  -0.492  -0.475  -0.459  -0.429  -0.358
 54 A'   55 A'   20 A"   21 A"   56 A'   57 A'   58 A'   59 A'                 
 -0.308  -0.279  -0.206  -0.196  -0.171
 22 A"   23 A"   60 A'   24 A"   61 A'                                         
 -- Virtual --                   
 -0.118  -0.088  -0.010   0.003   0.014   0.024   0.027   0.031
 25 A"   62 A'   63 A'   64 A'   65 A'   66 A'   26 A"   67 A'                 
  0.041   0.056   0.059   0.068   0.075   0.081   0.098   0.099
 68 A'   69 A'   27 A"   70 A'   28 A"   71 A'   29 A"   72 A'                 
  0.109   0.122   0.133   0.140   0.150   0.155   0.166   0.168
 73 A'   74 A'   75 A'   76 A'   30 A"   77 A'   78 A'   79 A'                 
  0.174   0.201   0.250   0.258   0.306   0.310   0.331   0.358
 80 A'   81 A'   31 A"   82 A'   83 A'   32 A"   84 A'   85 A'                 
  0.359   0.360   0.384   0.389   0.400   0.405   0.419   0.435
 33 A"   86 A'   34 A"   87 A'   35 A"   36 A"   88 A'   37 A"                 
  0.447   0.463   0.491   0.503   0.511   0.517   0.534   0.542
 89 A'   90 A'   91 A'   38 A"   39 A"   92 A'   93 A'   94 A'                 
  0.550   0.568   0.595   0.601   0.623   0.641   0.682   0.719
 40 A"   95 A'   41 A"   96 A'   97 A'   98 A'   42 A"   99 A'                 
  0.731   0.738   0.759   0.773   0.782   0.789   0.859   0.914
100 A'   43 A"  101 A'  102 A'   44 A"  103 A'  104 A'  105 A'                 
  0.996   1.072   1.085   1.092   1.122   1.161   1.316   1.345
106 A'  107 A'  108 A'  109 A'  110 A'  111 A'   45 A"  112 A'                 
  1.376   1.405   1.442   1.455   1.520   1.626   1.658   1.689
 46 A"  113 A'  114 A'   47 A"   48 A"   49 A"  115 A'  116 A'                 
  1.795   1.913   1.924   1.952   1.990   1.996   2.019   2.049
117 A'  118 A'   50 A"   51 A"  119 A'   52 A"  120 A'  121 A'                 
  2.058   2.104   2.135   2.219   2.636   2.686   2.802   2.930
122 A'  123 A'  124 A'  125 A'   53 A"   54 A"  126 A'  127 A'                 
  3.034   3.305   3.896   3.910   3.976   3.998   4.027   4.031
128 A'  129 A'   55 A"   56 A"   57 A"   58 A"   59 A"  130 A'                 
  4.037   4.057   4.060   4.090   4.108   4.114   4.136   4.160
131 A'  132 A'  133 A'   60 A"  134 A'   61 A"   62 A"  135 A'                 
  4.211   4.287   4.341   4.385   4.404   4.491   4.637   6.008
136 A'  137 A'  138 A'  139 A'  140 A'  141 A'  142 A'   63 A"                 
  6.092   6.208   6.750   6.807   6.873   7.484   7.515   7.520
143 A'  144 A'  145 A'  146 A'  147 A'   64 A"   65 A"   66 A"                 
  7.562   7.571   7.622   7.659   7.787   7.801  23.505  23.555
148 A'  149 A'  150 A'  151 A'  152 A'  153 A'  154 A'  155 A'                 
 28.026  28.350  28.405  28.442  28.536  28.566  28.567  28.669
156 A'   67 A"  157 A'  158 A'   68 A"  159 A'   69 A"  160 A'                 
 28.813  48.012  48.058  48.112 127.896 127.949 128.026 151.813
161 A'  162 A'  163 A'  164 A'   70 A"  165 A'  166 A'  167 A'                 
289.703 289.729 289.743 289.782 289.823 289.846 289.910 290.012
 71 A"   72 A"   73 A"  168 A'  169 A'  170 A'  171 A'  172 A'                 
290.0321020.8561020.9131020.9741901.990
173 A'  174 A'  175 A'  176 A'  177 A'                                         

 Beta MOs, Restricted
 -- Occupied --                  
******* -482.88 -482.87 -482.87 -176.32 -165.72 -165.72 -165.72
  1 A'    2 A'    3 A'    4 A'    5 A'    6 A'    1 A"    7 A'                 
-62.535 -62.526 -62.526 -56.354 -56.352 -56.351 -56.345 -56.344
  8 A'    9 A'   10 A'   11 A'   12 A'    2 A"   13 A'   14 A'                 
-56.343 -56.342 -56.342 -56.342 -35.816 -31.307 -31.305 -31.304
  3 A"   15 A'    4 A"   16 A'   17 A'   18 A'    5 A"   19 A'                 
-22.958 -22.957 -22.957 -22.955 -22.955 -10.287 -10.263  -8.754
 20 A'    6 A"   21 A'    7 A"   22 A'   23 A'   24 A'   25 A'                 
 -8.744  -8.743  -6.586  -6.575  -6.575  -6.574  -6.571  -6.563
 26 A'   27 A'   28 A'   29 A'   30 A'   31 A'    8 A"    9 A"                 
 -6.562  -6.562  -6.562  -6.378  -4.792  -4.775  -4.775  -2.700
 32 A'   10 A"   33 A'   34 A'   35 A'   11 A"   36 A'   37 A'                 
 -2.695  -2.692  -2.690  -2.688  -2.685  -2.683  -2.683  -2.683
 38 A'   12 A"   39 A'   40 A'   41 A'   13 A"   42 A'   14 A"                 
 -2.682  -2.681  -2.673  -2.673  -2.672  -2.672  -2.070  -2.058
 15 A"   43 A'   44 A'   16 A"   17 A"   45 A'   46 A'   47 A'                 
 -2.055  -2.040  -2.040  -1.104  -1.075  -0.821  -0.741  -0.631
 18 A"   48 A'   19 A"   49 A'   50 A'   51 A'   52 A'   53 A'                 
 -0.586  -0.524  -0.511  -0.492  -0.475  -0.459  -0.429  -0.358
 54 A'   55 A'   20 A"   21 A"   56 A'   57 A'   58 A'   59 A'                 
 -0.308  -0.279  -0.206  -0.196  -0.171
 22 A"   23 A"   60 A'   24 A"   61 A'                                         
 -- Virtual --                   
 -0.118  -0.088  -0.010   0.003   0.014   0.024   0.027   0.031
 25 A"   62 A'   63 A'   64 A'   65 A'   66 A'   26 A"   67 A'                 
  0.041   0.056   0.059   0.068   0.075   0.081   0.098   0.099
 68 A'   69 A'   27 A"   70 A'   28 A"   71 A'   29 A"   72 A'                 
  0.109   0.122   0.133   0.140   0.150   0.155   0.166   0.168
 73 A'   74 A'   75 A'   76 A'   30 A"   77 A'   78 A'   79 A'                 
  0.174   0.201   0.250   0.258   0.306   0.310   0.331   0.358
 80 A'   81 A'   31 A"   82 A'   83 A'   32 A"   84 A'   85 A'                 
  0.359   0.360   0.384   0.389   0.400   0.405   0.419   0.435
 33 A"   86 A'   34 A"   87 A'   35 A"   36 A"   88 A'   37 A"                 
  0.447   0.463   0.491   0.503   0.511   0.517   0.534   0.542
 89 A'   90 A'   91 A'   38 A"   39 A"   92 A'   93 A'   94 A'                 
  0.550   0.568   0.595   0.601   0.623   0.641   0.682   0.719
 40 A"   95 A'   41 A"   96 A'   97 A'   98 A'   42 A"   99 A'                 
  0.731   0.738   0.759   0.773   0.782   0.789   0.859   0.914
100 A'   43 A"  101 A'  102 A'   44 A"  103 A'  104 A'  105 A'                 
  0.996   1.072   1.085   1.092   1.122   1.161   1.316   1.345
106 A'  107 A'  108 A'  109 A'  110 A'  111 A'   45 A"  112 A'                 
  1.376   1.405   1.442   1.455   1.520   1.626   1.658   1.689
 46 A"  113 A'  114 A'   47 A"   48 A"   49 A"  115 A'  116 A'                 
  1.795   1.913   1.924   1.952   1.990   1.996   2.019   2.049
117 A'  118 A'   50 A"   51 A"  119 A'   52 A"  120 A'  121 A'                 
  2.058   2.104   2.135   2.219   2.636   2.686   2.802   2.930
122 A'  123 A'  124 A'  125 A'   53 A"   54 A"  126 A'  127 A'                 
  3.034   3.305   3.896   3.910   3.976   3.998   4.027   4.031
128 A'  129 A'   55 A"   56 A"   57 A"   58 A"   59 A"  130 A'                 
  4.037   4.057   4.060   4.090   4.108   4.114   4.136   4.160
131 A'  132 A'  133 A'   60 A"  134 A'   61 A"   62 A"  135 A'                 
  4.211   4.287   4.341   4.385   4.404   4.491   4.637   6.008
136 A'  137 A'  138 A'  139 A'  140 A'  141 A'  142 A'   63 A"                 
  6.092   6.208   6.750   6.807   6.873   7.484   7.515   7.520
143 A'  144 A'  145 A'  146 A'  147 A'   64 A"   65 A"   66 A"                 
  7.562   7.571   7.622   7.659   7.787   7.801  23.505  23.555
148 A'  149 A'  150 A'  151 A'  152 A'  153 A'  154 A'  155 A'                 
 28.026  28.350  28.405  28.442  28.536  28.566  28.567  28.669
156 A'   67 A"  157 A'  158 A'   68 A"  159 A'   69 A"  160 A'                 
 28.813  48.012  48.058  48.112 127.896 127.949 128.026 151.813
161 A'  162 A'  163 A'  164 A'   70 A"  165 A'  166 A'  167 A'                 
289.703 289.729 289.743 289.782 289.823 289.846 289.910 290.012
 71 A"   72 A"   73 A"  168 A'  169 A'  170 A'  171 A'  172 A'                 
290.0321020.8561020.9131020.9741901.990
173 A'  174 A'  175 A'  176 A'  177 A'                                         
 --------------------------------------------------------------

          Ground-State Mulliken Net Atomic Charges

     Atom                 Charge (a.u.)
  ----------------------------------------
      1 Br                    0.058264
      2 Br                    0.018971
      3 Br                   -0.016314
      4 I                     0.162882
      5 C                    -0.019322
      6 C                    -0.204481
  ----------------------------------------
  Sum of atomic charges =     0.000000

 -----------------------------------------------------------------
                    Cartesian Multipole Moments
 -----------------------------------------------------------------
    Charge (ESU x 10^10)
                 0.0000
    Dipole Moment (Debye)
         X       0.6308      Y       0.9456      Z      -0.0000
       Tot       1.1367
    Quadrupole Moments (Debye-Ang)
        XX     -83.9123     XY      -2.9898     YY    -100.9758
        XZ      -0.0000     YZ      -0.0000     ZZ     -93.1702
    Octopole Moments (Debye-Ang^2)
       XXX      16.4319    XXY       4.6803    XYY       0.8786
       YYY       6.1465    XXZ       0.0000    XYZ       0.0000
       YYZ       0.0000    XZZ       3.0873    YZZ       1.9232
       ZZZ      -0.0000
    Hexadecapole Moments (Debye-Ang^3)
      XXXX   -2152.8266   XXXY     -31.3217   XXYY    -476.6577
      XYYY     -31.8540   YYYY    -739.6645   XXXZ      -0.0000
      XXYZ      -0.0000   XYYZ      -0.0000   YYYZ      -0.0000
      XXZZ    -403.8530   XYZZ      -7.8076   YYZZ    -141.3329
      XZZZ      -0.0000   YZZZ      -0.0000   ZZZZ    -116.7526
 -----------------------------------------------------------------
 Calculating analytic gradient of the SCF energy
 Gradient of SCF Energy
            1           2           3           4           5           6
    1  -0.2354968   0.1402472  -0.1544218   0.3715039   0.5132754  -0.6351079
    2  -0.5555938  -0.6522325   0.5837162   0.7170424  -0.0407939  -0.0521383
    3   0.0000000  -0.0000000   0.0000000   0.0000000  -0.0000000   0.0000000
 Max gradient component =       7.170E-01
 RMS gradient           =       3.725E-01
 Gradient time:  CPU 78.16 s  wall 9.91 s
 Geometry Optimization Parameters
   NAtoms,    NIC,     NZ,  NCons,   NDum,   NFix, NCnnct, MaxDiis
        6      37       0       0       0       0       0       0


** GEOMETRY OPTIMIZATION IN DELOCALIZED INTERNAL COORDINATES **
   Searching for a Minimum

   Optimization Cycle:   3

                       Coordinates (Angstroms)
     ATOM                X               Y               Z
      1  Br        2.3613708525    1.0160279164    0.0000000000
      2  Br       -1.7566292409    1.2892842155    0.0000000000
      3  Br        2.2147867776   -1.0986077181    0.0000000000
      4  I        -1.9730503817   -0.8586538214    0.0000000000
      5  C         1.2160384707    0.0331232288    0.0000000000
      6  C        -0.7524535168    0.1681240186    0.0000000000
   Point Group: cs    Number of degrees of freedom:     9


   Energy is -14717.114504430

 Hessian Updated using BFGS Update

 ** Taking Steepest Descent Step **
 Calculated Step too Large.  Step scaled by  0.342790
 Step Taken.  Stepsize is  0.300000

                             Maximum     Tolerance    Cnvgd?
         Gradient           0.607228      0.000300      NO
         Displacement       0.208152      0.001200      NO
         Energy change     -0.302158      0.000001      NO


 New Cartesian Coordinates Obtained by Inverse Iteration

 Displacement from previous Coordinates is:  0.188656
 ----------------------------------------------------------------
             Standard Nuclear Orientation (Angstroms)
    I     Atom           X                Y                Z
 ----------------------------------------------------------------
    1      Br      2.3932736259     1.0499009036     0.0000000000
    2      Br     -1.7758493099     1.3276839772     0.0000000000
    3      Br      2.2394420723    -1.1333356107     0.0000000000
    4      I      -2.0184190452    -0.9009498287     0.0000000000
    5      C       1.2088446862     0.0363423367     0.0000000000
    6      C      -0.7372290680     0.1696560617     0.0000000000
 ----------------------------------------------------------------
 Molecular Point Group                 Cs    NOp =  2
 Largest Abelian Subgroup              Cs    NOp =  2
 Nuclear Repulsion Energy =  1937.7246571238 hartrees
 There are       85 alpha and       85 beta electrons
 Applying Cartesian multipole field
    Component          Value
    ---------          -----
     (2,0,0)        1.00000E-11
     (0,2,0)        2.00000E-11
     (0,0,2)       -3.00000E-11
 Nucleus-field energy     =     0.0000000390 hartrees
 Requested basis set is 6-311++G(d,p)
 There are 93 shells and 250 basis functions
 A cutoff of  1.0D-11 yielded   3123 shell pairs
 There are     24450 function pairs (     27614 Cartesian)
 Smallest overlap matrix eigenvalue = 6.92E-05
 Guess MOs from SCF MO coefficient file

 -----------------------------------------------------------------------
  General SCF calculation program by
  Eric Jon Sundstrom, Paul Horn, Yuezhi Mao, Dmitri Zuev, Alec White,
  David Stuck, Shaama M.S., Shane Yost, Joonho Lee, David Small,
  Daniel Levine, Susi Lehtola, Hugh Burton, Evgeny Epifanovsky
 -----------------------------------------------------------------------
 Exchange:     0.2000 Hartree-Fock + 0.0800 Slater + 0.7200 B88
 Correlation:  0.1900 VWN1RPA + 0.8100 LYP
 Using SG-1 standard quadrature grid
 using 8 threads for integral computing
 -------------------------------------------------------
 OpenMP Integral computing Module                
 Release: version 2.0, May 2017, Q-Chem Inc. Pleasanton 
 -------------------------------------------------------
 -------------------------------------------------------
 OpenMP BLAS3 based DFT computing Module                
 Release: version 1.0, May 2013, Q-Chem Inc. Pittsburgh 
 -------------------------------------------------------
 A restricted SCF calculation will be
 performed using DIIS
 SCF converges when DIIS error is below 1.0e-08
 ---------------------------------------
  Cycle       Energy         DIIS error
 ---------------------------------------
    1  -14717.3368408162      1.16e-03  
    2  -14717.3354687085      1.17e-03  
    3  -14717.3386212237      8.58e-04  
    4  -14717.3363118554      9.52e-04  
    5  -14717.3452608990      8.91e-05  
    6  -14717.3453232862      1.18e-05  
    7  -14717.3453241758      6.32e-06  
    8  -14717.3453243985      9.80e-07  
    9  -14717.3453244093      7.12e-07  
   10  -14717.3453244128      2.22e-07  
   11  -14717.3453244134      7.16e-08  
   12  -14717.3453244137      1.94e-08  
   13  -14717.3453244135      5.76e-09  Convergence criterion met
 ---------------------------------------
 SCF time:   CPU 252.35s  wall 33.00s 
 SCF   energy in the final basis set =   -14717.3453244135
 Total energy in the final basis set =   -14717.3453244135

 --------------------------------------------------------------
             Orbital Energies (a.u.) and Symmetries
 --------------------------------------------------------------

 Alpha MOs, Restricted
 -- Occupied --                  
******* -482.87 -482.87 -482.87 -176.32 -165.72 -165.72 -165.72
  1 A'    2 A'    3 A'    4 A'    5 A'    6 A'    1 A"    7 A'                 
-62.530 -62.523 -62.522 -56.349 -56.346 -56.346 -56.342 -56.342
  8 A'    9 A'   10 A'   11 A'   12 A'    2 A"   13 A'   14 A'                 
-56.339 -56.339 -56.339 -56.338 -35.815 -31.307 -31.303 -31.303
  3 A"    4 A"   15 A'   16 A'   17 A'   18 A'    5 A"   19 A'                 
-22.957 -22.956 -22.956 -22.954 -22.954 -10.292 -10.270  -8.747
 20 A'    6 A"   21 A'    7 A"   22 A'   23 A'   24 A'   25 A'                 
 -8.739  -8.738  -6.578  -6.570  -6.570  -6.567  -6.565  -6.558
 26 A'   27 A'   28 A'   29 A'   30 A'   31 A'    8 A"    9 A"                 
 -6.557  -6.557  -6.557  -6.374  -4.787  -4.772  -4.771  -2.691
 32 A'   10 A"   33 A'   34 A'   35 A'   11 A"   36 A'   37 A'                 
 -2.687  -2.685  -2.684  -2.682  -2.679  -2.678  -2.677  -2.676
 38 A'   12 A"   39 A'   40 A'   41 A'   13 A"   14 A"   42 A'                 
 -2.676  -2.676  -2.668  -2.668  -2.667  -2.667  -2.062  -2.052
 15 A"   43 A'   44 A'   16 A"   17 A"   45 A'   46 A'   47 A'                 
 -2.050  -2.036  -2.036  -1.068  -1.037  -0.814  -0.733  -0.627
 18 A"   48 A'   19 A"   49 A'   50 A'   51 A'   52 A'   53 A'                 
 -0.579  -0.513  -0.489  -0.469  -0.468  -0.445  -0.427  -0.358
 54 A'   55 A'   20 A"   56 A'   21 A"   57 A'   58 A'   59 A'                 
 -0.308  -0.280  -0.215  -0.199  -0.183
 22 A"   23 A"   60 A'   24 A"   61 A'                                         
 -- Virtual --                   
 -0.116  -0.084  -0.011   0.003   0.016   0.021   0.028   0.030
 25 A"   62 A'   63 A'   64 A'   65 A'   66 A'   67 A'   26 A"                 
  0.041   0.053   0.060   0.064   0.076   0.080   0.095   0.100
 68 A'   69 A'   27 A"   70 A'   28 A"   71 A'   72 A'   29 A"                 
  0.106   0.118   0.130   0.137   0.151   0.152   0.163   0.169
 73 A'   74 A'   75 A'   76 A'   77 A'   30 A"   78 A'   79 A'                 
  0.176   0.205   0.246   0.254   0.307   0.317   0.334   0.357
 80 A'   81 A'   31 A"   82 A'   83 A'   32 A"   84 A'   85 A'                 
  0.362   0.369   0.392   0.392   0.403   0.404   0.408   0.431
 86 A'   33 A"   87 A'   34 A"   35 A"   88 A'   36 A"   37 A"                 
  0.445   0.453   0.484   0.503   0.509   0.518   0.526   0.539
 89 A'   90 A'   91 A'   38 A"   92 A'   39 A"   93 A'   94 A'                 
  0.548   0.556   0.585   0.592   0.608   0.636   0.665   0.712
 40 A"   95 A'   41 A"   96 A'   97 A'   98 A'   42 A"   99 A'                 
  0.721   0.738   0.745   0.778   0.780   0.791   0.836   0.891
 43 A"  100 A'  101 A'  102 A'   44 A"  103 A'  104 A'  105 A'                 
  0.964   1.051   1.064   1.091   1.101   1.125   1.315   1.349
106 A'  107 A'  108 A'  109 A'  110 A'  111 A'   45 A"  112 A'                 
  1.366   1.409   1.439   1.441   1.506   1.623   1.643   1.682
 46 A"  113 A'   47 A"  114 A'   48 A"   49 A"  115 A'  116 A'                 
  1.795   1.933   1.937   1.961   1.990   2.003   2.014   2.063
117 A'   50 A"  118 A'   51 A"  119 A'   52 A"  120 A'  121 A'                 
  2.069   2.084   2.149   2.212   2.636   2.691   2.782   2.907
122 A'  123 A'  124 A'  125 A'   53 A"   54 A"  126 A'  127 A'                 
  3.003   3.315   3.897   3.903   3.980   4.003   4.026   4.031
128 A'  129 A'   55 A"   56 A"   57 A"   58 A"  130 A'   59 A"                 
  4.031   4.045   4.056   4.098   4.099   4.110   4.136   4.178
131 A'  132 A'  133 A'  134 A'   60 A"   61 A"   62 A"  135 A'                 
  4.209   4.255   4.310   4.338   4.417   4.430   4.612   6.005
136 A'  137 A'  138 A'  139 A'  140 A'  141 A'  142 A'   63 A"                 
  6.089   6.199   6.735   6.788   6.830   7.491   7.517   7.529
143 A'  144 A'  145 A'  146 A'  147 A'   64 A"   65 A"   66 A"                 
  7.560   7.566   7.617   7.646   7.770   7.777  23.441  23.491
148 A'  149 A'  150 A'  151 A'  152 A'  153 A'  154 A'  155 A'                 
 27.997  28.347  28.403  28.442  28.536  28.564  28.565  28.656
156 A'   67 A"  157 A'  158 A'   68 A"  159 A'   69 A"  160 A'                 
 28.769  47.997  48.043  48.074 127.893 127.944 128.015 151.784
161 A'  162 A'  163 A'  164 A'   70 A"  165 A'  166 A'  167 A'                 
289.707 289.728 289.747 289.778 289.822 289.840 289.888 289.978
 71 A"   72 A"   73 A"  168 A'  169 A'  170 A'  171 A'  172 A'                 
290.0051020.8321020.8891020.9241901.958
173 A'  174 A'  175 A'  176 A'  177 A'                                         

 Beta MOs, Restricted
 -- Occupied --                  
******* -482.87 -482.87 -482.87 -176.32 -165.72 -165.72 -165.72
  1 A'    2 A'    3 A'    4 A'    5 A'    6 A'    1 A"    7 A'                 
-62.530 -62.523 -62.522 -56.349 -56.346 -56.346 -56.342 -56.342
  8 A'    9 A'   10 A'   11 A'   12 A'    2 A"   13 A'   14 A'                 
-56.339 -56.339 -56.339 -56.338 -35.815 -31.307 -31.303 -31.303
  3 A"    4 A"   15 A'   16 A'   17 A'   18 A'    5 A"   19 A'                 
-22.957 -22.956 -22.956 -22.954 -22.954 -10.292 -10.270  -8.747
 20 A'    6 A"   21 A'    7 A"   22 A'   23 A'   24 A'   25 A'                 
 -8.739  -8.738  -6.578  -6.570  -6.570  -6.567  -6.565  -6.558
 26 A'   27 A'   28 A'   29 A'   30 A'   31 A'    8 A"    9 A"                 
 -6.557  -6.557  -6.557  -6.374  -4.787  -4.772  -4.771  -2.691
 32 A'   10 A"   33 A'   34 A'   35 A'   11 A"   36 A'   37 A'                 
 -2.687  -2.685  -2.684  -2.682  -2.679  -2.678  -2.677  -2.676
 38 A'   12 A"   39 A'   40 A'   41 A'   13 A"   14 A"   42 A'                 
 -2.676  -2.676  -2.668  -2.668  -2.667  -2.667  -2.062  -2.052
 15 A"   43 A'   44 A'   16 A"   17 A"   45 A'   46 A'   47 A'                 
 -2.050  -2.036  -2.036  -1.068  -1.037  -0.814  -0.733  -0.627
 18 A"   48 A'   19 A"   49 A'   50 A'   51 A'   52 A'   53 A'                 
 -0.579  -0.513  -0.489  -0.469  -0.468  -0.445  -0.427  -0.358
 54 A'   55 A'   20 A"   56 A'   21 A"   57 A'   58 A'   59 A'                 
 -0.308  -0.280  -0.215  -0.199  -0.183
 22 A"   23 A"   60 A'   24 A"   61 A'                                         
 -- Virtual --                   
 -0.116  -0.084  -0.011   0.003   0.016   0.021   0.028   0.030
 25 A"   62 A'   63 A'   64 A'   65 A'   66 A'   67 A'   26 A"                 
  0.041   0.053   0.060   0.064   0.076   0.080   0.095   0.100
 68 A'   69 A'   27 A"   70 A'   28 A"   71 A'   72 A'   29 A"                 
  0.106   0.118   0.130   0.137   0.151   0.152   0.163   0.169
 73 A'   74 A'   75 A'   76 A'   77 A'   30 A"   78 A'   79 A'                 
  0.176   0.205   0.246   0.254   0.307   0.317   0.334   0.357
 80 A'   81 A'   31 A"   82 A'   83 A'   32 A"   84 A'   85 A'                 
  0.362   0.369   0.392   0.392   0.403   0.404   0.408   0.431
 86 A'   33 A"   87 A'   34 A"   35 A"   88 A'   36 A"   37 A"                 
  0.445   0.453   0.484   0.503   0.509   0.518   0.526   0.539
 89 A'   90 A'   91 A'   38 A"   92 A'   39 A"   93 A'   94 A'                 
  0.548   0.556   0.585   0.592   0.608   0.636   0.665   0.712
 40 A"   95 A'   41 A"   96 A'   97 A'   98 A'   42 A"   99 A'                 
  0.721   0.738   0.745   0.778   0.780   0.791   0.836   0.891
 43 A"  100 A'  101 A'  102 A'   44 A"  103 A'  104 A'  105 A'                 
  0.964   1.051   1.064   1.091   1.101   1.125   1.315   1.349
106 A'  107 A'  108 A'  109 A'  110 A'  111 A'   45 A"  112 A'                 
  1.366   1.409   1.439   1.441   1.506   1.623   1.643   1.682
 46 A"  113 A'   47 A"  114 A'   48 A"   49 A"  115 A'  116 A'                 
  1.795   1.933   1.937   1.961   1.990   2.003   2.014   2.063
117 A'   50 A"  118 A'   51 A"  119 A'   52 A"  120 A'  121 A'                 
  2.069   2.084   2.149   2.212   2.636   2.691   2.782   2.907
122 A'  123 A'  124 A'  125 A'   53 A"   54 A"  126 A'  127 A'                 
  3.003   3.315   3.897   3.903   3.980   4.003   4.026   4.031
128 A'  129 A'   55 A"   56 A"   57 A"   58 A"  130 A'   59 A"                 
  4.031   4.045   4.056   4.098   4.099   4.110   4.136   4.178
131 A'  132 A'  133 A'  134 A'   60 A"   61 A"   62 A"  135 A'                 
  4.209   4.255   4.310   4.338   4.417   4.430   4.612   6.005
136 A'  137 A'  138 A'  139 A'  140 A'  141 A'  142 A'   63 A"                 
  6.089   6.199   6.735   6.788   6.830   7.491   7.517   7.529
143 A'  144 A'  145 A'  146 A'  147 A'   64 A"   65 A"   66 A"                 
  7.560   7.566   7.617   7.646   7.770   7.777  23.441  23.491
148 A'  149 A'  150 A'  151 A'  152 A'  153 A'  154 A'  155 A'                 
 27.997  28.347  28.403  28.442  28.536  28.564  28.565  28.656
156 A'   67 A"  157 A'  158 A'   68 A"  159 A'   69 A"  160 A'                 
 28.769  47.997  48.043  48.074 127.893 127.944 128.015 151.784
161 A'  162 A'  163 A'  164 A'   70 A"  165 A'  166 A'  167 A'                 
289.707 289.728 289.747 289.778 289.822 289.840 289.888 289.978
 71 A"   72 A"   73 A"  168 A'  169 A'  170 A'  171 A'  172 A'                 
290.0051020.8321020.8891020.9241901.958
173 A'  174 A'  175 A'  176 A'  177 A'                                         
 --------------------------------------------------------------

          Ground-State Mulliken Net Atomic Charges

     Atom                 Charge (a.u.)
  ----------------------------------------
      1 Br                    0.035715
      2 Br                    0.008993
      3 Br                   -0.020852
      4 I                     0.139926
      5 C                    -0.015735
      6 C                    -0.148046
  ----------------------------------------
  Sum of atomic charges =     0.000000

 -----------------------------------------------------------------
                    Cartesian Multipole Moments
 -----------------------------------------------------------------
    Charge (ESU x 10^10)
                 0.0000
    Dipole Moment (Debye)
         X       0.4694      Y       0.7773      Z      -0.0000
       Tot       0.9081
    Quadrupole Moments (Debye-Ang)
        XX     -83.6631     XY      -2.5670     YY    -100.1147
        XZ       0.0000     YZ      -0.0000     ZZ     -93.6666
    Octopole Moments (Debye-Ang^2)
       XXX      16.2434    XXY       4.2155    XYY       1.3768
       YYY       7.0594    XXZ       0.0000    XYZ       0.0000
       YYZ      -0.0000    XZZ       3.3531    YZZ       2.3557
       ZZZ      -0.0000
    Hexadecapole Moments (Debye-Ang^3)
      XXXX   -2207.5089   XXXY     -33.2109   XXYY    -488.3104
      XYYY     -36.9179   YYYY    -770.9881   XXXZ       0.0000
      XXYZ      -0.0000   XYYZ       0.0000   YYYZ      -0.0000
      XXZZ    -415.3260   XYZZ      -9.6770   YYZZ    -147.0336
      XZZZ       0.0000   YZZZ      -0.0000   ZZZZ    -117.4041
 -----------------------------------------------------------------
 Calculating analytic gradient of the SCF energy
 Gradient of SCF Energy
            1           2           3           4           5           6
    1  -0.1741171   0.0963500  -0.1071480   0.2602218   0.4112819  -0.4865886
    2  -0.4467142  -0.5178635   0.4686659   0.5427390  -0.0348412  -0.0119859
    3   0.0000000   0.0000000   0.0000000  -0.0000000  -0.0000000   0.0000000
 Max gradient component =       5.427E-01
 RMS gradient           =       2.894E-01
 Gradient time:  CPU 75.52 s  wall 9.58 s
 Geometry Optimization Parameters
   NAtoms,    NIC,     NZ,  NCons,   NDum,   NFix, NCnnct, MaxDiis
        6      37       0       0       0       0       0       0


** GEOMETRY OPTIMIZATION IN DELOCALIZED INTERNAL COORDINATES **
   Searching for a Minimum

   Optimization Cycle:   4

                       Coordinates (Angstroms)
     ATOM                X               Y               Z
      1  Br        2.3932736259    1.0499009036    0.0000000000
      2  Br       -1.7758493099    1.3276839772    0.0000000000
      3  Br        2.2394420723   -1.1333356107    0.0000000000
      4  I        -2.0184190452   -0.9009498287    0.0000000000
      5  C         1.2088446862    0.0363423367    0.0000000000
      6  C        -0.7372290680    0.1696560617    0.0000000000
   Point Group: cs    Number of degrees of freedom:     9


   Energy is -14717.345324413

 Hessian Updated using BFGS Update

 ** Taking Steepest Descent Step **
 Calculated Step too Large.  Step scaled by  0.445219
 Step Taken.  Stepsize is  0.300000

                             Maximum     Tolerance    Cnvgd?
         Gradient           0.470285      0.000300      NO
         Displacement       0.209380      0.001200      NO
         Energy change     -0.230820      0.000001      NO


 New Cartesian Coordinates Obtained by Inverse Iteration

 Displacement from previous Coordinates is:  0.175813
 ----------------------------------------------------------------
             Standard Nuclear Orientation (Angstroms)
    I     Atom           X                Y                Z
 ----------------------------------------------------------------
    1      Br      2.4159620484     1.0864284152     0.0000000000
    2      Br     -1.7866775815     1.3678417174     0.0000000000
    3      Br      2.2558250801    -1.1695937611     0.0000000000
    4      I      -2.0529668905    -0.9434188714     0.0000000000
    5      C       1.1967018501     0.0392057881     0.0000000000
    6      C      -0.7187815453     0.1688345516     0.0000000000
 ----------------------------------------------------------------
 Molecular Point Group                 Cs    NOp =  2
 Largest Abelian Subgroup              Cs    NOp =  2
 Nuclear Repulsion Energy =  1891.7411510749 hartrees
 There are       85 alpha and       85 beta electrons
 Applying Cartesian multipole field
    Component          Value
    ---------          -----
     (2,0,0)        1.00000E-11
     (0,2,0)        2.00000E-11
     (0,0,2)       -3.00000E-11
 Nucleus-field energy     =     0.0000000405 hartrees
 Requested basis set is 6-311++G(d,p)
 There are 93 shells and 250 basis functions
 A cutoff of  1.0D-11 yielded   3101 shell pairs
 There are     24374 function pairs (     27532 Cartesian)
 Smallest overlap matrix eigenvalue = 6.45E-05
 Guess MOs from SCF MO coefficient file

 -----------------------------------------------------------------------
  General SCF calculation program by
  Eric Jon Sundstrom, Paul Horn, Yuezhi Mao, Dmitri Zuev, Alec White,
  David Stuck, Shaama M.S., Shane Yost, Joonho Lee, David Small,
  Daniel Levine, Susi Lehtola, Hugh Burton, Evgeny Epifanovsky
 -----------------------------------------------------------------------
 Exchange:     0.2000 Hartree-Fock + 0.0800 Slater + 0.7200 B88
 Correlation:  0.1900 VWN1RPA + 0.8100 LYP
 Using SG-1 standard quadrature grid
 using 8 threads for integral computing
 -------------------------------------------------------
 OpenMP Integral computing Module                
 Release: version 2.0, May 2017, Q-Chem Inc. Pleasanton 
 -------------------------------------------------------
 -------------------------------------------------------
 OpenMP BLAS3 based DFT computing Module                
 Release: version 1.0, May 2013, Q-Chem Inc. Pittsburgh 
 -------------------------------------------------------
 A restricted SCF calculation will be
 performed using DIIS
 SCF converges when DIIS error is below 1.0e-08
 ---------------------------------------
  Cycle       Energy         DIIS error
 ---------------------------------------
    1  -14717.5159332910      9.97e-04  
    2  -14717.5161799959      9.53e-04  
    3  -14717.5185395248      6.97e-04  
    4  -14717.5179899205      7.02e-04  
    5  -14717.5227425034      8.59e-05  
    6  -14717.5228046252      9.80e-06  
    7  -14717.5228053371      4.67e-06  
    8  -14717.5228054366      7.65e-07  
    9  -14717.5228054411      4.98e-07  
   10  -14717.5228054426      1.41e-07  
   11  -14717.5228054429      3.99e-08  
   12  -14717.5228054432      1.24e-08  
   13  -14717.5228054430      3.48e-09  Convergence criterion met
 ---------------------------------------
 SCF time:   CPU 236.23s  wall 31.00s 
 SCF   energy in the final basis set =   -14717.5228054430
 Total energy in the final basis set =   -14717.5228054430

 --------------------------------------------------------------
             Orbital Energies (a.u.) and Symmetries
 --------------------------------------------------------------

 Alpha MOs, Restricted
 -- Occupied --                  
******* -482.87 -482.86 -482.86 -176.32 -165.72 -165.72 -165.72
  1 A'    2 A'    3 A'    4 A'    5 A'    6 A'    1 A"    7 A'                 
-62.526 -62.520 -62.520 -56.345 -56.342 -56.342 -56.340 -56.339
  8 A'    9 A'   10 A'   11 A'    2 A"   12 A'   13 A'   14 A'                 
-56.337 -56.337 -56.336 -56.336 -35.815 -31.307 -31.303 -31.302
  3 A"    4 A"   15 A'   16 A'   17 A'   18 A'    5 A"   19 A'                 
-22.957 -22.957 -22.956 -22.954 -22.954 -10.298 -10.278  -8.741
 20 A'    6 A"   21 A'    7 A"   22 A'   23 A'   24 A'   25 A'                 
 -8.735  -8.734  -6.572  -6.566  -6.566  -6.560  -6.559  -6.553
 26 A'   27 A'   28 A'   29 A'   30 A'   31 A'    8 A"    9 A"                 
 -6.553  -6.553  -6.552  -6.371  -4.784  -4.769  -4.769  -2.685
 10 A"   32 A'   33 A'   34 A'   35 A'   11 A"   36 A'   37 A'                 
 -2.681  -2.679  -2.679  -2.678  -2.674  -2.674  -2.673  -2.672
 38 A'   12 A"   39 A'   40 A'   41 A'   13 A"   14 A"   42 A'                 
 -2.670  -2.670  -2.663  -2.663  -2.663  -2.663  -2.056  -2.048
 15 A"   43 A'   44 A'   16 A"   17 A"   45 A'   46 A'   47 A'                 
 -2.047  -2.033  -2.033  -1.034  -1.002  -0.808  -0.727  -0.625
 18 A"   48 A'   19 A"   49 A'   50 A'   51 A'   52 A'   53 A'                 
 -0.574  -0.505  -0.470  -0.463  -0.447  -0.433  -0.424  -0.357
 54 A'   55 A'   20 A"   56 A'   21 A"   57 A'   58 A'   59 A'                 
 -0.308  -0.281  -0.224  -0.203  -0.194
 22 A"   23 A"   60 A'   24 A"   61 A'                                         
 -- Virtual --                   
 -0.114  -0.082  -0.014   0.003   0.016   0.020   0.026   0.033
 25 A"   62 A'   63 A'   64 A'   65 A'   66 A'   67 A'   26 A"                 
  0.041   0.050   0.060   0.061   0.077   0.080   0.089   0.102
 68 A'   69 A'   27 A"   70 A'   28 A"   71 A'   72 A'   29 A"                 
  0.103   0.114   0.126   0.136   0.146   0.154   0.161   0.171
 73 A'   74 A'   75 A'   76 A'   77 A'   30 A"   78 A'   79 A'                 
  0.178   0.209   0.243   0.251   0.305   0.324   0.337   0.357
 80 A'   81 A'   31 A"   82 A'   83 A'   32 A"   84 A'   85 A'                 
  0.365   0.378   0.390   0.396   0.399   0.408   0.413   0.428
 86 A'   33 A"   87 A'   34 A"   88 A'   35 A"   36 A"   37 A"                 
  0.443   0.444   0.478   0.503   0.503   0.513   0.524   0.535
 89 A'   90 A'   91 A'   92 A'   38 A"   93 A'   39 A"   94 A'                 
  0.542   0.545   0.577   0.586   0.594   0.634   0.648   0.703
 95 A'   40 A"   41 A"   96 A'   97 A'   98 A'   42 A"   43 A"                 
  0.707   0.730   0.751   0.781   0.783   0.792   0.812   0.870
 99 A'  100 A'  101 A'   44 A"  102 A'  103 A'  104 A'  105 A'                 
  0.931   1.032   1.039   1.080   1.086   1.103   1.306   1.355
106 A'  107 A'  108 A'  109 A'  110 A'  111 A'   45 A"  112 A'                 
  1.356   1.412   1.420   1.445   1.494   1.622   1.632   1.673
 46 A"  113 A'   47 A"  114 A'   48 A"   49 A"  115 A'  116 A'                 
  1.783   1.941   1.952   1.971   1.994   2.007   2.016   2.049
117 A'   50 A"  118 A'   51 A"  119 A'   52 A"  120 A'  121 A'                 
  2.080   2.088   2.151   2.228   2.632   2.697   2.762   2.887
122 A'  123 A'  124 A'  125 A'   53 A"   54 A"  126 A'  127 A'                 
  2.974   3.332   3.899   3.900   3.982   4.006   4.014   4.018
128 A'  129 A'   55 A"   56 A"   57 A"   58 A"  130 A'  131 A'                 
  4.035   4.035   4.051   4.082   4.100   4.109   4.131   4.171
 59 A"  132 A'  133 A'  134 A'   60 A"   61 A"   62 A"  135 A'                 
  4.220   4.243   4.293   4.308   4.390   4.446   4.582   6.002
136 A'  137 A'  138 A'  139 A'  140 A'  141 A'  142 A'   63 A"                 
  6.082   6.186   6.717   6.766   6.801   7.498   7.519   7.537
143 A'  144 A'  145 A'  146 A'  147 A'   64 A"   65 A"   66 A"                 
  7.559   7.578   7.615   7.635   7.738   7.759  23.394  23.442
148 A'  149 A'  150 A'  151 A'  152 A'  153 A'  154 A'  155 A'                 
 27.970  28.345  28.400  28.440  28.534  28.562  28.563  28.644
156 A'   67 A"  157 A'  158 A'   68 A"  159 A'   69 A"  160 A'                 
 28.739  47.980  48.022  48.049 127.890 127.938 128.003 151.758
161 A'  162 A'  163 A'  164 A'   70 A"  165 A'  166 A'  167 A'                 
289.709 289.729 289.751 289.773 289.831 289.835 289.871 289.935
 71 A"   72 A"   73 A"  168 A'  169 A'  170 A'  171 A'  172 A'                 
289.9881020.8061020.8561020.8911901.929
173 A'  174 A'  175 A'  176 A'  177 A'                                         

 Beta MOs, Restricted
 -- Occupied --                  
******* -482.87 -482.86 -482.86 -176.32 -165.72 -165.72 -165.72
  1 A'    2 A'    3 A'    4 A'    5 A'    6 A'    1 A"    7 A'                 
-62.526 -62.520 -62.520 -56.345 -56.342 -56.342 -56.340 -56.339
  8 A'    9 A'   10 A'   11 A'    2 A"   12 A'   13 A'   14 A'                 
-56.337 -56.337 -56.336 -56.336 -35.815 -31.307 -31.303 -31.302
  3 A"    4 A"   15 A'   16 A'   17 A'   18 A'    5 A"   19 A'                 
-22.957 -22.957 -22.956 -22.954 -22.954 -10.298 -10.278  -8.741
 20 A'    6 A"   21 A'    7 A"   22 A'   23 A'   24 A'   25 A'                 
 -8.735  -8.734  -6.572  -6.566  -6.566  -6.560  -6.559  -6.553
 26 A'   27 A'   28 A'   29 A'   30 A'   31 A'    8 A"    9 A"                 
 -6.553  -6.553  -6.552  -6.371  -4.784  -4.769  -4.769  -2.685
 10 A"   32 A'   33 A'   34 A'   35 A'   11 A"   36 A'   37 A'                 
 -2.681  -2.679  -2.679  -2.678  -2.674  -2.674  -2.673  -2.672
 38 A'   12 A"   39 A'   40 A'   41 A'   13 A"   14 A"   42 A'                 
 -2.670  -2.670  -2.663  -2.663  -2.663  -2.663  -2.056  -2.048
 15 A"   43 A'   44 A'   16 A"   17 A"   45 A'   46 A'   47 A'                 
 -2.047  -2.033  -2.033  -1.034  -1.002  -0.808  -0.727  -0.625
 18 A"   48 A'   19 A"   49 A'   50 A'   51 A'   52 A'   53 A'                 
 -0.574  -0.505  -0.470  -0.463  -0.447  -0.433  -0.424  -0.357
 54 A'   55 A'   20 A"   56 A'   21 A"   57 A'   58 A'   59 A'                 
 -0.308  -0.281  -0.224  -0.203  -0.194
 22 A"   23 A"   60 A'   24 A"   61 A'                                         
 -- Virtual --                   
 -0.114  -0.082  -0.014   0.003   0.016   0.020   0.026   0.033
 25 A"   62 A'   63 A'   64 A'   65 A'   66 A'   67 A'   26 A"                 
  0.041   0.050   0.060   0.061   0.077   0.080   0.089   0.102
 68 A'   69 A'   27 A"   70 A'   28 A"   71 A'   72 A'   29 A"                 
  0.103   0.114   0.126   0.136   0.146   0.154   0.161   0.171
 73 A'   74 A'   75 A'   76 A'   77 A'   30 A"   78 A'   79 A'                 
  0.178   0.209   0.243   0.251   0.305   0.324   0.337   0.357
 80 A'   81 A'   31 A"   82 A'   83 A'   32 A"   84 A'   85 A'                 
  0.365   0.378   0.390   0.396   0.399   0.408   0.413   0.428
 86 A'   33 A"   87 A'   34 A"   88 A'   35 A"   36 A"   37 A"                 
  0.443   0.444   0.478   0.503   0.503   0.513   0.524   0.535
 89 A'   90 A'   91 A'   92 A'   38 A"   93 A'   39 A"   94 A'                 
  0.542   0.545   0.577   0.586   0.594   0.634   0.648   0.703
 95 A'   40 A"   41 A"   96 A'   97 A'   98 A'   42 A"   43 A"                 
  0.707   0.730   0.751   0.781   0.783   0.792   0.812   0.870
 99 A'  100 A'  101 A'   44 A"  102 A'  103 A'  104 A'  105 A'                 
  0.931   1.032   1.039   1.080   1.086   1.103   1.306   1.355
106 A'  107 A'  108 A'  109 A'  110 A'  111 A'   45 A"  112 A'                 
  1.356   1.412   1.420   1.445   1.494   1.622   1.632   1.673
 46 A"  113 A'   47 A"  114 A'   48 A"   49 A"  115 A'  116 A'                 
  1.783   1.941   1.952   1.971   1.994   2.007   2.016   2.049
117 A'   50 A"  118 A'   51 A"  119 A'   52 A"  120 A'  121 A'                 
  2.080   2.088   2.151   2.228   2.632   2.697   2.762   2.887
122 A'  123 A'  124 A'  125 A'   53 A"   54 A"  126 A'  127 A'                 
  2.974   3.332   3.899   3.900   3.982   4.006   4.014   4.018
128 A'  129 A'   55 A"   56 A"   57 A"   58 A"  130 A'  131 A'                 
  4.035   4.035   4.051   4.082   4.100   4.109   4.131   4.171
 59 A"  132 A'  133 A'  134 A'   60 A"   61 A"   62 A"  135 A'                 
  4.220   4.243   4.293   4.308   4.390   4.446   4.582   6.002
136 A'  137 A'  138 A'  139 A'  140 A'  141 A'  142 A'   63 A"                 
  6.082   6.186   6.717   6.766   6.801   7.498   7.519   7.537
143 A'  144 A'  145 A'  146 A'  147 A'   64 A"   65 A"   66 A"                 
  7.559   7.578   7.615   7.635   7.738   7.759  23.394  23.442
148 A'  149 A'  150 A'  151 A'  152 A'  153 A'  154 A'  155 A'                 
 27.970  28.345  28.400  28.440  28.534  28.562  28.563  28.644
156 A'   67 A"  157 A'  158 A'   68 A"  159 A'   69 A"  160 A'                 
 28.739  47.980  48.022  48.049 127.890 127.938 128.003 151.758
161 A'  162 A'  163 A'  164 A'   70 A"  165 A'  166 A'  167 A'                 
289.709 289.729 289.751 289.773 289.831 289.835 289.871 289.935
 71 A"   72 A"   73 A"  168 A'  169 A'  170 A'  171 A'  172 A'                 
289.9881020.8061020.8561020.8911901.929
173 A'  174 A'  175 A'  176 A'  177 A'                                         
 --------------------------------------------------------------

          Ground-State Mulliken Net Atomic Charges

     Atom                 Charge (a.u.)
  ----------------------------------------
      1 Br                    0.015738
      2 Br                   -0.002784
      3 Br                   -0.026337
      4 I                     0.129486
      5 C                    -0.008650
      6 C                    -0.107453
  ----------------------------------------
  Sum of atomic charges =     0.000000

 -----------------------------------------------------------------
                    Cartesian Multipole Moments
 -----------------------------------------------------------------
    Charge (ESU x 10^10)
                 0.0000
    Dipole Moment (Debye)
         X       0.3235      Y       0.6150      Z      -0.0000
       Tot       0.6949
    Quadrupole Moments (Debye-Ang)
        XX     -83.5796     XY      -2.1331     YY     -99.2359
        XZ       0.0000     YZ       0.0000     ZZ     -94.1413
    Octopole Moments (Debye-Ang^2)
       XXX      15.6613    XXY       3.7380    XYY       1.7497
       YYY       7.9473    XXZ      -0.0000    XYZ      -0.0000
       YYZ      -0.0000    XZZ       3.5245    YZZ       2.7293
       ZZZ      -0.0000
    Hexadecapole Moments (Debye-Ang^3)
      XXXX   -2247.0043   XXXY     -34.7218   XXYY    -496.7075
      XYYY     -42.1736   YYYY    -805.0436   XXXZ       0.0000
      XXYZ       0.0000   XYYZ       0.0000   YYYZ      -0.0000
      XXZZ    -423.8761   XYZZ     -11.5111   YYZZ    -153.4000
      XZZZ       0.0000   YZZZ       0.0000   ZZZZ    -118.1459
 -----------------------------------------------------------------
 Calculating analytic gradient of the SCF energy
 Gradient of SCF Energy
            1           2           3           4           5           6
    1  -0.1226754   0.0604934  -0.0698431   0.1744828   0.3287298  -0.3711875
    2  -0.3548980  -0.4051691   0.3698371   0.4113069  -0.0278534   0.0067765
    3  -0.0000000  -0.0000000   0.0000000   0.0000000  -0.0000000   0.0000000
 Max gradient component =       4.113E-01
 RMS gradient           =       2.232E-01
 Gradient time:  CPU 73.82 s  wall 9.38 s
 Geometry Optimization Parameters
   NAtoms,    NIC,     NZ,  NCons,   NDum,   NFix, NCnnct, MaxDiis
        6      37       0       0       0       0       0       0


** GEOMETRY OPTIMIZATION IN DELOCALIZED INTERNAL COORDINATES **
   Searching for a Minimum

   Optimization Cycle:   5

                       Coordinates (Angstroms)
     ATOM                X               Y               Z
      1  Br        2.4159620484    1.0864284152    0.0000000000
      2  Br       -1.7866775815    1.3678417174    0.0000000000
      3  Br        2.2558250801   -1.1695937611    0.0000000000
      4  I        -2.0529668905   -0.9434188714    0.0000000000
      5  C         1.1967018501    0.0392057881    0.0000000000
      6  C        -0.7187815453    0.1688345516    0.0000000000
   Point Group: cs    Number of degrees of freedom:     9


   Energy is -14717.522805443

 Hessian Updated using BFGS Update

 ** Taking Steepest Descent Step **
 Calculated Step too Large.  Step scaled by  0.579927
 Step Taken.  Stepsize is  0.300000

                             Maximum     Tolerance    Cnvgd?
         Gradient           0.368720      0.000300      NO
         Displacement       0.213831      0.001200      NO
         Energy change     -0.177481      0.000001      NO


 New Cartesian Coordinates Obtained by Inverse Iteration

 Displacement from previous Coordinates is:  0.168243
 ----------------------------------------------------------------
             Standard Nuclear Orientation (Angstroms)
    I     Atom           X                Y                Z
 ----------------------------------------------------------------
    1      Br      2.4264129553     1.1250735182     0.0000000000
    2      Br     -1.7866122047     1.4094802108     0.0000000000
    3      Br      2.2594567891    -1.2074827576     0.0000000000
    4      I      -2.0714116775    -0.9871080125     0.0000000000
    5      C       1.1779652062     0.0420731139     0.0000000000
    6      C      -0.6957481069     0.1672617669     0.0000000000
 ----------------------------------------------------------------
 Molecular Point Group                 Cs    NOp =  2
 Largest Abelian Subgroup              Cs    NOp =  2
 Nuclear Repulsion Energy =  1852.9722752022 hartrees
 There are       85 alpha and       85 beta electrons
 Applying Cartesian multipole field
    Component          Value
    ---------          -----
     (2,0,0)        1.00000E-11
     (0,2,0)        2.00000E-11
     (0,0,2)       -3.00000E-11
 Nucleus-field energy     =     0.0000000417 hartrees
 Requested basis set is 6-311++G(d,p)
 There are 93 shells and 250 basis functions
 A cutoff of  1.0D-11 yielded   3080 shell pairs
 There are     24275 function pairs (     27424 Cartesian)
 Smallest overlap matrix eigenvalue = 5.81E-05
 Guess MOs from SCF MO coefficient file

 -----------------------------------------------------------------------
  General SCF calculation program by
  Eric Jon Sundstrom, Paul Horn, Yuezhi Mao, Dmitri Zuev, Alec White,
  David Stuck, Shaama M.S., Shane Yost, Joonho Lee, David Small,
  Daniel Levine, Susi Lehtola, Hugh Burton, Evgeny Epifanovsky
 -----------------------------------------------------------------------
 Exchange:     0.2000 Hartree-Fock + 0.0800 Slater + 0.7200 B88
 Correlation:  0.1900 VWN1RPA + 0.8100 LYP
 Using SG-1 standard quadrature grid
 using 8 threads for integral computing
 -------------------------------------------------------
 OpenMP Integral computing Module                
 Release: version 2.0, May 2017, Q-Chem Inc. Pleasanton 
 -------------------------------------------------------
 -------------------------------------------------------
 OpenMP BLAS3 based DFT computing Module                
 Release: version 1.0, May 2013, Q-Chem Inc. Pittsburgh 
 -------------------------------------------------------
 A restricted SCF calculation will be
 performed using DIIS
 SCF converges when DIIS error is below 1.0e-08
 ---------------------------------------
  Cycle       Energy         DIIS error
 ---------------------------------------
    1  -14717.6538808055      8.66e-04  
    2  -14717.6553503136      7.49e-04  
    3  -14717.6565047408      5.94e-04  
    4  -14717.6574391497      4.65e-04  
    5  -14717.6594330279      8.88e-05  
    6  -14717.6595027334      8.78e-06  
    7  -14717.6595033570      3.76e-06  
    8  -14717.6595034112      6.21e-07  
    9  -14717.6595034136      3.42e-07  
   10  -14717.6595034143      9.91e-08  
   11  -14717.6595034145      2.48e-08  
   12  -14717.6595034144      8.14e-09  Convergence criterion met
 ---------------------------------------
 SCF time:   CPU 214.20s  wall 28.00s 
 SCF   energy in the final basis set =   -14717.6595034144
 Total energy in the final basis set =   -14717.6595034144

 --------------------------------------------------------------
             Orbital Energies (a.u.) and Symmetries
 --------------------------------------------------------------

 Alpha MOs, Restricted
 -- Occupied --                  
******* -482.87 -482.86 -482.86 -176.32 -165.72 -165.72 -165.72
  1 A'    2 A'    3 A'    4 A'    5 A'    6 A'    1 A"    7 A'                 
-62.522 -62.518 -62.518 -56.342 -56.339 -56.339 -56.338 -56.338
  8 A'    9 A'   10 A'   11 A'    2 A"   12 A'   13 A'   14 A'                 
-56.335 -56.335 -56.334 -56.334 -35.816 -31.308 -31.303 -31.303
  3 A"    4 A"   15 A'   16 A'   17 A'   18 A'    5 A"   19 A'                 
-22.958 -22.957 -22.957 -22.954 -22.954 -10.304 -10.286  -8.736
 20 A'    6 A"   21 A'    7 A"   22 A'   23 A'   24 A'   25 A'                 
 -8.731  -8.731  -6.567  -6.563  -6.563  -6.555  -6.554  -6.550
 26 A'   27 A'   28 A'   29 A'   30 A'   31 A'    8 A"    9 A"                 
 -6.550  -6.549  -6.549  -6.370  -4.783  -4.768  -4.767  -2.680
 10 A"   32 A'   33 A'   34 A'   35 A'   11 A"   36 A'   37 A'                 
 -2.675  -2.675  -2.675  -2.674  -2.671  -2.670  -2.670  -2.669
 38 A'   39 A'   40 A'   12 A"   41 A'   13 A"   14 A"   42 A'                 
 -2.665  -2.665  -2.660  -2.660  -2.660  -2.659  -2.053  -2.046
 43 A'   15 A"   44 A'   16 A"   17 A"   45 A'   46 A'   47 A'                 
 -2.045  -2.032  -2.032  -1.004  -0.970  -0.804  -0.723  -0.626
 18 A"   48 A'   19 A"   49 A'   50 A'   51 A'   52 A'   53 A'                 
 -0.569  -0.498  -0.459  -0.454  -0.429  -0.422  -0.417  -0.355
 54 A'   55 A'   56 A'   20 A"   21 A"   57 A'   58 A'   59 A'                 
 -0.308  -0.283  -0.234  -0.207  -0.205
 22 A"   23 A"   60 A'   24 A"   61 A'                                         
 -- Virtual --                   
 -0.111  -0.078  -0.017   0.002   0.010   0.022   0.025   0.036
 25 A"   62 A'   63 A'   64 A'   65 A'   66 A'   67 A'   26 A"                 
  0.041   0.047   0.059   0.061   0.077   0.079   0.085   0.100
 68 A'   69 A'   70 A'   27 A"   28 A"   71 A'   72 A'   73 A'                 
  0.103   0.112   0.122   0.136   0.143   0.155   0.161   0.172
 29 A"   74 A'   75 A'   76 A'   77 A'   30 A"   78 A'   79 A'                 
  0.180   0.213   0.241   0.247   0.301   0.331   0.341   0.358
 80 A'   81 A'   31 A"   82 A'   83 A'   32 A"   84 A'   85 A'                 
  0.370   0.383   0.386   0.397   0.404   0.411   0.420   0.431
 86 A'   87 A'   33 A"   34 A"   88 A'   35 A"   36 A"   37 A"                 
  0.433   0.442   0.470   0.497   0.503   0.504   0.519   0.527
 89 A'   90 A'   91 A'   92 A'   38 A"   93 A'   94 A'   39 A"                 
  0.540   0.543   0.573   0.580   0.585   0.631   0.636   0.685
 95 A'   40 A"   41 A"   96 A'   97 A'   42 A"   98 A'   43 A"                 
  0.702   0.719   0.763   0.778   0.784   0.795   0.800   0.850
 99 A'  100 A'  101 A'  102 A'   44 A"  103 A'  104 A'  105 A'                 
  0.899   1.013   1.021   1.056   1.065   1.106   1.292   1.344
106 A'  107 A'  108 A'  109 A'  110 A'  111 A'   45 A"   46 A"                 
  1.364   1.402   1.413   1.448   1.485   1.626   1.626   1.664
112 A'   47 A"  113 A'  114 A'   48 A"  115 A'   49 A"  116 A'                 
  1.760   1.948   1.954   1.980   1.996   2.010   2.020   2.045
117 A'   50 A"  118 A'   51 A"  119 A'   52 A"  120 A'  121 A'                 
  2.084   2.103   2.151   2.255   2.627   2.705   2.745   2.869
122 A'  123 A'  124 A'  125 A'   53 A"   54 A"  126 A'  127 A'                 
  2.951   3.360   3.899   3.906   3.982   3.994   4.003   4.006
128 A'  129 A'   55 A"   56 A"   57 A"  130 A'  131 A'   58 A"                 
  4.025   4.038   4.045   4.072   4.097   4.108   4.121   4.162
132 A'   59 A"  133 A'  134 A'   60 A"   61 A"   62 A"  135 A'                 
  4.210   4.242   4.289   4.324   4.371   4.451   4.550   6.000
136 A'  137 A'  138 A'  139 A'  140 A'  141 A'  142 A'   63 A"                 
  6.076   6.172   6.698   6.742   6.784   7.503   7.522   7.543
143 A'  144 A'  145 A'  146 A'  147 A'   64 A"   65 A"   66 A"                 
  7.559   7.600   7.615   7.626   7.694   7.750  23.363  23.405
148 A'  149 A'  150 A'  151 A'  152 A'  153 A'  154 A'  155 A'                 
 27.946  28.342  28.396  28.436  28.532  28.559  28.561  28.634
156 A'   67 A"  157 A'  158 A'   68 A"  159 A'   69 A"  160 A'                 
 28.720  47.963  47.999  48.034 127.887 127.933 127.991 151.735
161 A'  162 A'  163 A'  164 A'   70 A"  165 A'  166 A'  167 A'                 
289.711 289.730 289.753 289.767 289.829 289.841 289.863 289.892
 71 A"   72 A"   73 A"  168 A'  169 A'  170 A'  171 A'  172 A'                 
289.9811020.7811020.8241020.8691901.905
173 A'  174 A'  175 A'  176 A'  177 A'                                         

 Beta MOs, Restricted
 -- Occupied --                  
******* -482.87 -482.86 -482.86 -176.32 -165.72 -165.72 -165.72
  1 A'    2 A'    3 A'    4 A'    5 A'    6 A'    1 A"    7 A'                 
-62.522 -62.518 -62.518 -56.342 -56.339 -56.339 -56.338 -56.338
  8 A'    9 A'   10 A'   11 A'    2 A"   12 A'   13 A'   14 A'                 
-56.335 -56.335 -56.334 -56.334 -35.816 -31.308 -31.303 -31.303
  3 A"    4 A"   15 A'   16 A'   17 A'   18 A'    5 A"   19 A'                 
-22.958 -22.957 -22.957 -22.954 -22.954 -10.304 -10.286  -8.736
 20 A'    6 A"   21 A'    7 A"   22 A'   23 A'   24 A'   25 A'                 
 -8.731  -8.731  -6.567  -6.563  -6.563  -6.555  -6.554  -6.550
 26 A'   27 A'   28 A'   29 A'   30 A'   31 A'    8 A"    9 A"                 
 -6.550  -6.549  -6.549  -6.370  -4.783  -4.768  -4.767  -2.680
 10 A"   32 A'   33 A'   34 A'   35 A'   11 A"   36 A'   37 A'                 
 -2.675  -2.675  -2.675  -2.674  -2.671  -2.670  -2.670  -2.669
 38 A'   39 A'   40 A'   12 A"   41 A'   13 A"   14 A"   42 A'                 
 -2.665  -2.665  -2.660  -2.660  -2.660  -2.659  -2.053  -2.046
 43 A'   15 A"   44 A'   16 A"   17 A"   45 A'   46 A'   47 A'                 
 -2.045  -2.032  -2.032  -1.004  -0.970  -0.804  -0.723  -0.626
 18 A"   48 A'   19 A"   49 A'   50 A'   51 A'   52 A'   53 A'                 
 -0.569  -0.498  -0.459  -0.454  -0.429  -0.422  -0.417  -0.355
 54 A'   55 A'   56 A'   20 A"   21 A"   57 A'   58 A'   59 A'                 
 -0.308  -0.283  -0.234  -0.207  -0.205
 22 A"   23 A"   60 A'   24 A"   61 A'                                         
 -- Virtual --                   
 -0.111  -0.078  -0.017   0.002   0.010   0.022   0.025   0.036
 25 A"   62 A'   63 A'   64 A'   65 A'   66 A'   67 A'   26 A"                 
  0.041   0.047   0.059   0.061   0.077   0.079   0.085   0.100
 68 A'   69 A'   70 A'   27 A"   28 A"   71 A'   72 A'   73 A'                 
  0.103   0.112   0.122   0.136   0.143   0.155   0.161   0.172
 29 A"   74 A'   75 A'   76 A'   77 A'   30 A"   78 A'   79 A'                 
  0.180   0.213   0.241   0.247   0.301   0.331   0.341   0.358
 80 A'   81 A'   31 A"   82 A'   83 A'   32 A"   84 A'   85 A'                 
  0.370   0.383   0.386   0.397   0.404   0.411   0.420   0.431
 86 A'   87 A'   33 A"   34 A"   88 A'   35 A"   36 A"   37 A"                 
  0.433   0.442   0.470   0.497   0.503   0.504   0.519   0.527
 89 A'   90 A'   91 A'   92 A'   38 A"   93 A'   94 A'   39 A"                 
  0.540   0.543   0.573   0.580   0.585   0.631   0.636   0.685
 95 A'   40 A"   41 A"   96 A'   97 A'   42 A"   98 A'   43 A"                 
  0.702   0.719   0.763   0.778   0.784   0.795   0.800   0.850
 99 A'  100 A'  101 A'  102 A'   44 A"  103 A'  104 A'  105 A'                 
  0.899   1.013   1.021   1.056   1.065   1.106   1.292   1.344
106 A'  107 A'  108 A'  109 A'  110 A'  111 A'   45 A"   46 A"                 
  1.364   1.402   1.413   1.448   1.485   1.626   1.626   1.664
112 A'   47 A"  113 A'  114 A'   48 A"  115 A'   49 A"  116 A'                 
  1.760   1.948   1.954   1.980   1.996   2.010   2.020   2.045
117 A'   50 A"  118 A'   51 A"  119 A'   52 A"  120 A'  121 A'                 
  2.084   2.103   2.151   2.255   2.627   2.705   2.745   2.869
122 A'  123 A'  124 A'  125 A'   53 A"   54 A"  126 A'  127 A'                 
  2.951   3.360   3.899   3.906   3.982   3.994   4.003   4.006
128 A'  129 A'   55 A"   56 A"   57 A"  130 A'  131 A'   58 A"                 
  4.025   4.038   4.045   4.072   4.097   4.108   4.121   4.162
132 A'   59 A"  133 A'  134 A'   60 A"   61 A"   62 A"  135 A'                 
  4.210   4.242   4.289   4.324   4.371   4.451   4.550   6.000
136 A'  137 A'  138 A'  139 A'  140 A'  141 A'  142 A'   63 A"                 
  6.076   6.172   6.698   6.742   6.784   7.503   7.522   7.543
143 A'  144 A'  145 A'  146 A'  147 A'   64 A"   65 A"   66 A"                 
  7.559   7.600   7.615   7.626   7.694   7.750  23.363  23.405
148 A'  149 A'  150 A'  151 A'  152 A'  153 A'  154 A'  155 A'                 
 27.946  28.342  28.396  28.436  28.532  28.559  28.561  28.634
156 A'   67 A"  157 A'  158 A'   68 A"  159 A'   69 A"  160 A'                 
 28.720  47.963  47.999  48.034 127.887 127.933 127.991 151.735
161 A'  162 A'  163 A'  164 A'   70 A"  165 A'  166 A'  167 A'                 
289.711 289.730 289.753 289.767 289.829 289.841 289.863 289.892
 71 A"   72 A"   73 A"  168 A'  169 A'  170 A'  171 A'  172 A'                 
289.9811020.7811020.8241020.8691901.905
173 A'  174 A'  175 A'  176 A'  177 A'                                         
 --------------------------------------------------------------

          Ground-State Mulliken Net Atomic Charges

     Atom                 Charge (a.u.)
  ----------------------------------------
      1 Br                   -0.001969
      2 Br                   -0.016048
      3 Br                   -0.031996
      4 I                     0.127939
      5 C                     0.000647
      6 C                    -0.078573
  ----------------------------------------
  Sum of atomic charges =     0.000000

 -----------------------------------------------------------------
                    Cartesian Multipole Moments
 -----------------------------------------------------------------
    Charge (ESU x 10^10)
                 0.0000
    Dipole Moment (Debye)
         X       0.1926      Y       0.4570      Z      -0.0000
       Tot       0.4959
    Quadrupole Moments (Debye-Ang)
        XX     -83.7201     XY      -1.6847     YY     -98.3332
        XZ      -0.0000     YZ       0.0000     ZZ     -94.5704
    Octopole Moments (Debye-Ang^2)
       XXX      14.5764    XXY       3.2543    XYY       1.9140
       YYY       8.8593    XXZ       0.0000    XYZ      -0.0000
       YYZ      -0.0000    XZZ       3.5410    YZZ       3.0870
       ZZZ       0.0000
    Hexadecapole Moments (Debye-Ang^3)
      XXXX   -2263.7750   XXXY     -35.8598   XXYY    -500.4762
      XYYY     -47.3787   YYYY    -842.0196   XXXZ      -0.0000
      XXYZ       0.0000   XYYZ       0.0000   YYYZ       0.0000
      XXZZ    -427.8985   XYZZ     -13.2814   YYZZ    -160.4723
      XZZZ       0.0000   YZZZ       0.0000   ZZZZ    -118.8983
 -----------------------------------------------------------------
 Calculating analytic gradient of the SCF energy
 Gradient of SCF Energy
            1           2           3           4           5           6
    1  -0.0823777   0.0329327  -0.0411593   0.1170110   0.2656402  -0.2920469
    2  -0.2783768  -0.3125096   0.2874174   0.3132685  -0.0219648   0.0121653
    3   0.0000000   0.0000000   0.0000000  -0.0000000  -0.0000000  -0.0000000
 Max gradient component =       3.133E-01
 RMS gradient           =       1.725E-01
 Gradient time:  CPU 71.38 s  wall 9.07 s
 Geometry Optimization Parameters
   NAtoms,    NIC,     NZ,  NCons,   NDum,   NFix, NCnnct, MaxDiis
        6      37       0       0       0       0       0       0

 Cartesian Hessian Update
 Hessian Updated using BFGS Update


** GEOMETRY OPTIMIZATION IN DELOCALIZED INTERNAL COORDINATES **
   Searching for a Minimum

   Optimization Cycle:   6

                       Coordinates (Angstroms)
     ATOM                X               Y               Z
      1  Br        2.4264129553    1.1250735182    0.0000000000
      2  Br       -1.7866122047    1.4094802108    0.0000000000
      3  Br        2.2594567891   -1.2074827576    0.0000000000
      4  I        -2.0714116775   -0.9871080125    0.0000000000
      5  C         1.1779652062    0.0420731139    0.0000000000
      6  C        -0.6957481069    0.1672617669    0.0000000000
   Point Group: cs    Number of degrees of freedom:     9


   Energy is -14717.659503414

 Hessian Updated using BFGS Update

  9 Hessian modes will be used to form the next step
  Hessian Eigenvalues:
     0.084880    0.249971    0.250142    0.309776    0.315941    0.554156
     0.925047    1.029573    1.094206

 Minimum Search - Taking Simple RFO Step
 Searching for Lamda that Minimizes Along All modes
 Value Taken    Lamda =  -0.28034591
 Calculated Step too Large.  Step scaled by  0.408798
 Step Taken.  Stepsize is  0.300000

                             Maximum     Tolerance    Cnvgd?
         Gradient           0.284918      0.000300      NO
         Displacement       0.214654      0.001200      NO
         Energy change     -0.136698      0.000001      NO


 New Cartesian Coordinates Obtained by Inverse Iteration

 Displacement from previous Coordinates is:  0.248936
 ----------------------------------------------------------------
             Standard Nuclear Orientation (Angstroms)
    I     Atom           X                Y                Z
 ----------------------------------------------------------------
    1      Br      2.3860041025     1.1643599282     0.0000000000
    2      Br     -1.7372717206     1.4450192882     0.0000000000
    3      Br      2.2152723995    -1.2398018435     0.0000000000
    4      I      -2.0381532684    -1.0282916977     0.0000000000
    5      C       1.1307484723     0.0451764553     0.0000000000
    6      C      -0.6465370239     0.1628357092     0.0000000000
 ----------------------------------------------------------------
 Molecular Point Group                 Cs    NOp =  2
 Largest Abelian Subgroup              Cs    NOp =  2
 Nuclear Repulsion Energy =  1840.2850934133 hartrees
 There are       85 alpha and       85 beta electrons
 Applying Cartesian multipole field
    Component          Value
    ---------          -----
     (2,0,0)        1.00000E-11
     (0,2,0)        2.00000E-11
     (0,0,2)       -3.00000E-11
 Nucleus-field energy     =     0.0000000417 hartrees
 Requested basis set is 6-311++G(d,p)
 There are 93 shells and 250 basis functions
 A cutoff of  1.0D-11 yielded   3063 shell pairs
 There are     24171 function pairs (     27308 Cartesian)
 Smallest overlap matrix eigenvalue = 4.31E-05
 Guess MOs from SCF MO coefficient file

 -----------------------------------------------------------------------
  General SCF calculation program by
  Eric Jon Sundstrom, Paul Horn, Yuezhi Mao, Dmitri Zuev, Alec White,
  David Stuck, Shaama M.S., Shane Yost, Joonho Lee, David Small,
  Daniel Levine, Susi Lehtola, Hugh Burton, Evgeny Epifanovsky
 -----------------------------------------------------------------------
 Exchange:     0.2000 Hartree-Fock + 0.0800 Slater + 0.7200 B88
 Correlation:  0.1900 VWN1RPA + 0.8100 LYP
 Using SG-1 standard quadrature grid
 using 8 threads for integral computing
 -------------------------------------------------------
 OpenMP Integral computing Module                
 Release: version 2.0, May 2017, Q-Chem Inc. Pleasanton 
 -------------------------------------------------------
 -------------------------------------------------------
 OpenMP BLAS3 based DFT computing Module                
 Release: version 1.0, May 2013, Q-Chem Inc. Pittsburgh 
 -------------------------------------------------------
 A restricted SCF calculation will be
 performed using DIIS
 SCF converges when DIIS error is below 1.0e-08
 ---------------------------------------
  Cycle       Energy         DIIS error
 ---------------------------------------
    1  -14717.7613060801      8.10e-04  
    2  -14717.7650882650      3.43e-04  
    3  -14717.7641726393      4.64e-04  
    4  -14717.7655537134      2.09e-04  
    5  -14717.7658860694      8.49e-05  
    6  -14717.7659501449      8.94e-06  
    7  -14717.7659508019      3.08e-06  
    8  -14717.7659508273      5.23e-07  
    9  -14717.7659508291      2.27e-07  
   10  -14717.7659508293      7.23e-08  
   11  -14717.7659508297      1.84e-08  
   12  -14717.7659508296      5.59e-09  Convergence criterion met
 ---------------------------------------
 SCF time:   CPU 223.72s  wall 29.00s 
 SCF   energy in the final basis set =   -14717.7659508296
 Total energy in the final basis set =   -14717.7659508296

 --------------------------------------------------------------
             Orbital Energies (a.u.) and Symmetries
 --------------------------------------------------------------

 Alpha MOs, Restricted
 -- Occupied --                  
******* -482.86 -482.86 -482.86 -176.32 -165.72 -165.72 -165.72
  1 A'    2 A'    3 A'    4 A'    5 A'    6 A'    1 A"    7 A'                 
-62.519 -62.516 -62.516 -56.339 -56.336 -56.336 -56.336 -56.335
  8 A'    9 A'   10 A'   11 A'   12 A'   13 A'    2 A"   14 A'                 
-56.333 -56.333 -56.332 -56.332 -35.816 -31.308 -31.303 -31.303
  3 A"    4 A"   15 A'   16 A'   17 A'   18 A'    5 A"   19 A'                 
-22.959 -22.958 -22.957 -22.954 -22.954 -10.306 -10.289  -8.732
 20 A'    6 A"   21 A'    7 A"   22 A'   23 A'   24 A'   25 A'                 
 -8.729  -8.729  -6.563  -6.560  -6.560  -6.550  -6.550  -6.548
 26 A'   27 A'   28 A'   29 A'   30 A'    8 A"   31 A'    9 A"                 
 -6.548  -6.546  -6.546  -6.369  -4.782  -4.767  -4.766  -2.675
 10 A"   32 A'   33 A'   34 A'   35 A'   11 A"   36 A'   37 A'                 
 -2.673  -2.672  -2.671  -2.671  -2.668  -2.668  -2.668  -2.667
 38 A'   39 A'   40 A'   12 A"   13 A"   14 A"   41 A'   42 A'                 
 -2.660  -2.660  -2.657  -2.657  -2.657  -2.657  -2.051  -2.044
 43 A'   15 A"   44 A'   16 A"   17 A"   45 A'   46 A'   47 A'                 
 -2.044  -2.031  -2.031  -0.983  -0.949  -0.803  -0.723  -0.635
 18 A"   19 A"   48 A'   49 A'   50 A'   51 A'   52 A'   53 A'                 
 -0.565  -0.498  -0.458  -0.446  -0.418  -0.416  -0.406  -0.355
 54 A'   55 A'   56 A'   20 A"   57 A'   21 A"   58 A'   59 A'                 
 -0.309  -0.285  -0.243  -0.215  -0.213
 22 A"   23 A"   60 A'   61 A'   24 A"                                         
 -- Virtual --                   
 -0.105  -0.062  -0.020   0.000   0.006   0.024   0.032   0.038
 25 A"   62 A'   63 A'   64 A'   65 A'   66 A'   67 A'   26 A"                 
  0.041   0.047   0.057   0.062   0.078   0.079   0.084   0.100
 68 A'   69 A'   70 A'   27 A"   28 A"   71 A'   72 A'   73 A'                 
  0.105   0.113   0.120   0.136   0.142   0.155   0.162   0.175
 29 A"   74 A'   75 A'   76 A'   77 A'   30 A"   78 A'   79 A'                 
  0.181   0.216   0.241   0.248   0.299   0.338   0.346   0.355
 80 A'   81 A'   31 A"   82 A'   83 A'   32 A"   84 A'   85 A'                 
  0.375   0.381   0.392   0.399   0.412   0.414   0.420   0.427
 86 A'   87 A'   33 A"   34 A"   88 A'   35 A"   36 A"   89 A'                 
  0.440   0.441   0.464   0.494   0.499   0.503   0.508   0.528
 90 A'   37 A"   91 A'   92 A'   93 A'   38 A"   94 A'   39 A"                 
  0.540   0.544   0.576   0.578   0.584   0.617   0.642   0.669
 95 A'   40 A"   41 A"   96 A'   97 A'   42 A"   98 A'   43 A"                 
  0.701   0.719   0.765   0.770   0.792   0.796   0.823   0.835
 99 A'  100 A'  101 A'  102 A'  103 A'   44 A"  104 A'  105 A'                 
  0.878   0.996   1.024   1.040   1.051   1.120   1.270   1.329
106 A'  107 A'  108 A'  109 A'  110 A'  111 A'   45 A"   46 A"                 
  1.381   1.397   1.415   1.454   1.491   1.625   1.659   1.669
 47 A"  112 A'  113 A'  114 A'   48 A"  115 A'   49 A"  116 A'                 
  1.726   1.950   1.954   1.988   2.004   2.012   2.028   2.061
117 A'  118 A'   50 A"   51 A"  119 A'   52 A"  120 A'  121 A'                 
  2.107   2.124   2.152   2.281   2.618   2.724   2.748   2.864
122 A'  123 A'  124 A'  125 A'   53 A"   54 A"  126 A'  127 A'                 
  2.947   3.448   3.902   3.914   3.977   3.982   3.986   4.006
128 A'  129 A'   55 A"   56 A"  130 A'   57 A"  131 A'   58 A"                 
  4.018   4.040   4.041   4.075   4.091   4.109   4.111   4.163
132 A'  133 A'   59 A"  134 A'   60 A"   61 A"   62 A"  135 A'                 
  4.209   4.246   4.297   4.344   4.369   4.439   4.530   6.000
136 A'  137 A'  138 A'  139 A'  140 A'  141 A'  142 A'   63 A"                 
  6.075   6.167   6.689   6.733   6.779   7.506   7.526   7.547
143 A'  144 A'  145 A'  146 A'  147 A'   64 A"   65 A"   66 A"                 
  7.561   7.613   7.621   7.627   7.658   7.763  23.359  23.388
148 A'  149 A'  150 A'  151 A'  152 A'  153 A'  154 A'  155 A'                 
 27.936  28.342  28.395  28.434  28.531  28.558  28.560  28.628
156 A'   67 A"  157 A'  158 A'   68 A"  159 A'   69 A"  160 A'                 
 28.713  47.955  47.988  48.027 127.886 127.931 127.986 151.725
161 A'  162 A'  163 A'  164 A'   70 A"  165 A'  166 A'  167 A'                 
289.714 289.733 289.754 289.762 289.824 289.844 289.863 289.868
 71 A"   72 A"   73 A"  168 A'  169 A'  170 A'  171 A'  172 A'                 
289.9951020.7691020.8091020.8591901.894
173 A'  174 A'  175 A'  176 A'  177 A'                                         

 Beta MOs, Restricted
 -- Occupied --                  
******* -482.86 -482.86 -482.86 -176.32 -165.72 -165.72 -165.72
  1 A'    2 A'    3 A'    4 A'    5 A'    6 A'    1 A"    7 A'                 
-62.519 -62.516 -62.516 -56.339 -56.336 -56.336 -56.336 -56.335
  8 A'    9 A'   10 A'   11 A'   12 A'   13 A'    2 A"   14 A'                 
-56.333 -56.333 -56.332 -56.332 -35.816 -31.308 -31.303 -31.303
  3 A"    4 A"   15 A'   16 A'   17 A'   18 A'    5 A"   19 A'                 
-22.959 -22.958 -22.957 -22.954 -22.954 -10.306 -10.289  -8.732
 20 A'    6 A"   21 A'    7 A"   22 A'   23 A'   24 A'   25 A'                 
 -8.729  -8.729  -6.563  -6.560  -6.560  -6.550  -6.550  -6.548
 26 A'   27 A'   28 A'   29 A'   30 A'    8 A"   31 A'    9 A"                 
 -6.548  -6.546  -6.546  -6.369  -4.782  -4.767  -4.766  -2.675
 10 A"   32 A'   33 A'   34 A'   35 A'   11 A"   36 A'   37 A'                 
 -2.673  -2.672  -2.671  -2.671  -2.668  -2.668  -2.668  -2.667
 38 A'   39 A'   40 A'   12 A"   13 A"   14 A"   41 A'   42 A'                 
 -2.660  -2.660  -2.657  -2.657  -2.657  -2.657  -2.051  -2.044
 43 A'   15 A"   44 A'   16 A"   17 A"   45 A'   46 A'   47 A'                 
 -2.044  -2.031  -2.031  -0.983  -0.949  -0.803  -0.723  -0.635
 18 A"   19 A"   48 A'   49 A'   50 A'   51 A'   52 A'   53 A'                 
 -0.565  -0.498  -0.458  -0.446  -0.418  -0.416  -0.406  -0.355
 54 A'   55 A'   56 A'   20 A"   57 A'   21 A"   58 A'   59 A'                 
 -0.309  -0.285  -0.243  -0.215  -0.213
 22 A"   23 A"   60 A'   61 A'   24 A"                                         
 -- Virtual --                   
 -0.105  -0.062  -0.020   0.000   0.006   0.024   0.032   0.038
 25 A"   62 A'   63 A'   64 A'   65 A'   66 A'   67 A'   26 A"                 
  0.041   0.047   0.057   0.062   0.078   0.079   0.084   0.100
 68 A'   69 A'   70 A'   27 A"   28 A"   71 A'   72 A'   73 A'                 
  0.105   0.113   0.120   0.136   0.142   0.155   0.162   0.175
 29 A"   74 A'   75 A'   76 A'   77 A'   30 A"   78 A'   79 A'                 
  0.181   0.216   0.241   0.248   0.299   0.338   0.346   0.355
 80 A'   81 A'   31 A"   82 A'   83 A'   32 A"   84 A'   85 A'                 
  0.375   0.381   0.392   0.399   0.412   0.414   0.420   0.427
 86 A'   87 A'   33 A"   34 A"   88 A'   35 A"   36 A"   89 A'                 
  0.440   0.441   0.464   0.494   0.499   0.503   0.508   0.528
 90 A'   37 A"   91 A'   92 A'   93 A'   38 A"   94 A'   39 A"                 
  0.540   0.544   0.576   0.578   0.584   0.617   0.642   0.669
 95 A'   40 A"   41 A"   96 A'   97 A'   42 A"   98 A'   43 A"                 
  0.701   0.719   0.765   0.770   0.792   0.796   0.823   0.835
 99 A'  100 A'  101 A'  102 A'  103 A'   44 A"  104 A'  105 A'                 
  0.878   0.996   1.024   1.040   1.051   1.120   1.270   1.329
106 A'  107 A'  108 A'  109 A'  110 A'  111 A'   45 A"   46 A"                 
  1.381   1.397   1.415   1.454   1.491   1.625   1.659   1.669
 47 A"  112 A'  113 A'  114 A'   48 A"  115 A'   49 A"  116 A'                 
  1.726   1.950   1.954   1.988   2.004   2.012   2.028   2.061
117 A'  118 A'   50 A"   51 A"  119 A'   52 A"  120 A'  121 A'                 
  2.107   2.124   2.152   2.281   2.618   2.724   2.748   2.864
122 A'  123 A'  124 A'  125 A'   53 A"   54 A"  126 A'  127 A'                 
  2.947   3.448   3.902   3.914   3.977   3.982   3.986   4.006
128 A'  129 A'   55 A"   56 A"  130 A'   57 A"  131 A'   58 A"                 
  4.018   4.040   4.041   4.075   4.091   4.109   4.111   4.163
132 A'  133 A'   59 A"  134 A'   60 A"   61 A"   62 A"  135 A'                 
  4.209   4.246   4.297   4.344   4.369   4.439   4.530   6.000
136 A'  137 A'  138 A'  139 A'  140 A'  141 A'  142 A'   63 A"                 
  6.075   6.167   6.689   6.733   6.779   7.506   7.526   7.547
143 A'  144 A'  145 A'  146 A'  147 A'   64 A"   65 A"   66 A"                 
  7.561   7.613   7.621   7.627   7.658   7.763  23.359  23.388
148 A'  149 A'  150 A'  151 A'  152 A'  153 A'  154 A'  155 A'                 
 27.936  28.342  28.395  28.434  28.531  28.558  28.560  28.628
156 A'   67 A"  157 A'  158 A'   68 A"  159 A'   69 A"  160 A'                 
 28.713  47.955  47.988  48.027 127.886 127.931 127.986 151.725
161 A'  162 A'  163 A'  164 A'   70 A"  165 A'  166 A'  167 A'                 
289.714 289.733 289.754 289.762 289.824 289.844 289.863 289.868
 71 A"   72 A"   73 A"  168 A'  169 A'  170 A'  171 A'  172 A'                 
289.9951020.7691020.8091020.8591901.894
173 A'  174 A'  175 A'  176 A'  177 A'                                         
 --------------------------------------------------------------

          Ground-State Mulliken Net Atomic Charges

     Atom                 Charge (a.u.)
  ----------------------------------------
      1 Br                   -0.016990
      2 Br                   -0.028643
      3 Br                   -0.039557
      4 I                     0.130784
      5 C                     0.018462
      6 C                    -0.064055
  ----------------------------------------
  Sum of atomic charges =     0.000000

 -----------------------------------------------------------------
                    Cartesian Multipole Moments
 -----------------------------------------------------------------
    Charge (ESU x 10^10)
                 0.0000
    Dipole Moment (Debye)
         X       0.1007      Y       0.3214      Z      -0.0000
       Tot       0.3368
    Quadrupole Moments (Debye-Ang)
        XX     -84.4837     XY      -1.2379     YY     -97.4349
        XZ       0.0000     YZ      -0.0000     ZZ     -94.7668
    Octopole Moments (Debye-Ang^2)
       XXX      12.0325    XXY       2.8257    XYY       1.5821
       YYY       9.7169    XXZ      -0.0000    XYZ       0.0000
       YYZ       0.0000    XZZ       3.0960    YZZ       3.4196
       ZZZ       0.0000
    Hexadecapole Moments (Debye-Ang^3)
      XXXX   -2188.4832   XXXY     -37.4020   XXYY    -486.6419
      XYYY     -53.0156   YYYY    -876.0042   XXXZ      -0.0000
      XXYZ      -0.0000   XYYZ      -0.0000   YYYZ      -0.0000
      XXZZ    -413.8655   XYZZ     -15.2330   YYZZ    -167.2345
      XZZZ      -0.0000   YZZZ      -0.0000   ZZZZ    -119.1750
 -----------------------------------------------------------------
 Calculating analytic gradient of the SCF energy
 Gradient of SCF Energy
            1           2           3           4           5           6
    1  -0.0617078   0.0211440  -0.0286108   0.0913327   0.2384662  -0.2606243
    2  -0.2267796  -0.2536974   0.2335465   0.2532484  -0.0198506   0.0135327
    3   0.0000000  -0.0000000   0.0000000   0.0000000   0.0000000  -0.0000000
 Max gradient component =       2.606E-01
 RMS gradient           =       1.440E-01
 Gradient time:  CPU 71.48 s  wall 9.08 s
 Geometry Optimization Parameters
   NAtoms,    NIC,     NZ,  NCons,   NDum,   NFix, NCnnct, MaxDiis
        6      37       0       0       0       0       0       0

 Cartesian Hessian Update
 Hessian Updated using BFGS Update


** GEOMETRY OPTIMIZATION IN DELOCALIZED INTERNAL COORDINATES **
   Searching for a Minimum

   Optimization Cycle:   7

                       Coordinates (Angstroms)
     ATOM                X               Y               Z
      1  Br        2.3860041025    1.1643599282    0.0000000000
      2  Br       -1.7372717206    1.4450192882    0.0000000000
      3  Br        2.2152723995   -1.2398018435    0.0000000000
      4  I        -2.0381532684   -1.0282916977    0.0000000000
      5  C         1.1307484723    0.0451764553    0.0000000000
      6  C        -0.6465370239    0.1628357092    0.0000000000
   Point Group: cs    Number of degrees of freedom:     9


   Energy is -14717.765950830

 Hessian Updated using BFGS Update

  9 Hessian modes will be used to form the next step
  Hessian Eigenvalues:
     0.061426    0.249077    0.250059    0.308088    0.316549    0.566565
     0.925053    1.029574    1.094170

 Minimum Search - Taking Simple RFO Step
 Searching for Lamda that Minimizes Along All modes
 Value Taken    Lamda =  -0.25687659
 Calculated Step too Large.  Step scaled by  0.369005
 Step Taken.  Stepsize is  0.300000

                             Maximum     Tolerance    Cnvgd?
         Gradient           0.240062      0.000300      NO
         Displacement       0.220504      0.001200      NO
         Energy change     -0.106447      0.000001      NO


 New Cartesian Coordinates Obtained by Inverse Iteration

 Displacement from previous Coordinates is:  0.281724
 ----------------------------------------------------------------
             Standard Nuclear Orientation (Angstroms)
    I     Atom           X                Y                Z
 ----------------------------------------------------------------
    1      Br      2.3318245901     1.2017543730     0.0000000000
    2      Br     -1.6739030306     1.4756385341     0.0000000000
    3      Br      2.1627680385    -1.2665449673     0.0000000000
    4      I      -1.9970505455    -1.0644150794     0.0000000000
    5      C       1.0752641964     0.0476842760     0.0000000000
    6      C      -0.5888402875     0.1551807035     0.0000000000
 ----------------------------------------------------------------
 Molecular Point Group                 Cs    NOp =  2
 Largest Abelian Subgroup              Cs    NOp =  2
 Nuclear Repulsion Energy =  1837.0183065260 hartrees
 There are       85 alpha and       85 beta electrons
 Applying Cartesian multipole field
    Component          Value
    ---------          -----
     (2,0,0)        1.00000E-11
     (0,2,0)        2.00000E-11
     (0,0,2)       -3.00000E-11
 Nucleus-field energy     =     0.0000000414 hartrees
 Requested basis set is 6-311++G(d,p)
 There are 93 shells and 250 basis functions
 A cutoff of  1.0D-11 yielded   3070 shell pairs
 There are     24175 function pairs (     27288 Cartesian)
 Smallest overlap matrix eigenvalue = 2.97E-05
 Guess MOs from SCF MO coefficient file

 -----------------------------------------------------------------------
  General SCF calculation program by
  Eric Jon Sundstrom, Paul Horn, Yuezhi Mao, Dmitri Zuev, Alec White,
  David Stuck, Shaama M.S., Shane Yost, Joonho Lee, David Small,
  Daniel Levine, Susi Lehtola, Hugh Burton, Evgeny Epifanovsky
 -----------------------------------------------------------------------
 Exchange:     0.2000 Hartree-Fock + 0.0800 Slater + 0.7200 B88
 Correlation:  0.1900 VWN1RPA + 0.8100 LYP
 Using SG-1 standard quadrature grid
 using 8 threads for integral computing
 -------------------------------------------------------
 OpenMP Integral computing Module                
 Release: version 2.0, May 2017, Q-Chem Inc. Pleasanton 
 -------------------------------------------------------
 -------------------------------------------------------
 OpenMP BLAS3 based DFT computing Module                
 Release: version 1.0, May 2013, Q-Chem Inc. Pittsburgh 
 -------------------------------------------------------
 A restricted SCF calculation will be
 performed using DIIS
 SCF converges when DIIS error is below 1.0e-08
 ---------------------------------------
  Cycle       Energy         DIIS error
 ---------------------------------------
    1  -14717.8505049901      9.01e-04  
    2  -14717.8549861355      2.23e-04  
    3  -14717.8546915342      2.81e-04  
    4  -14717.8551513380      1.52e-04  
    5  -14717.8553337253      4.52e-05  
    6  -14717.8553503434      1.14e-05  
    7  -14717.8553514049      2.70e-06  
    8  -14717.8553514207      4.48e-07  
    9  -14717.8553514219      1.58e-07  
   10  -14717.8553514218      4.37e-08  
   11  -14717.8553514219      1.26e-08  
   12  -14717.8553514218      3.45e-09  Convergence criterion met
 ---------------------------------------
 SCF time:   CPU 213.50s  wall 28.00s 
 SCF   energy in the final basis set =   -14717.8553514218
 Total energy in the final basis set =   -14717.8553514218

 --------------------------------------------------------------
             Orbital Energies (a.u.) and Symmetries
 --------------------------------------------------------------

 Alpha MOs, Restricted
 -- Occupied --                  
******* -482.86 -482.86 -482.86 -176.32 -165.72 -165.72 -165.72
  1 A'    2 A'    3 A'    4 A'    5 A'    6 A'    1 A"    7 A'                 
-62.517 -62.515 -62.515 -56.337 -56.335 -56.335 -56.333 -56.333
  8 A'    9 A'   10 A'   11 A'   12 A'   13 A'    2 A"   14 A'                 
-56.332 -56.332 -56.331 -56.331 -35.816 -31.308 -31.304 -31.303
  3 A"    4 A"   15 A'   16 A'   17 A'   18 A'    5 A"   19 A'                 
-22.959 -22.958 -22.957 -22.954 -22.954 -10.306 -10.290  -8.729
 20 A'    6 A"   21 A'    7 A"   22 A'   23 A'   24 A'   25 A'                 
 -8.727  -8.727  -6.560  -6.559  -6.558  -6.547  -6.547  -6.546
 26 A'   27 A'   28 A'   29 A'   30 A'    8 A"   31 A'    9 A"                 
 -6.545  -6.544  -6.544  -6.368  -4.781  -4.767  -4.766  -2.672
 10 A"   32 A'   33 A'   34 A'   35 A'   11 A"   36 A'   37 A'                 
 -2.670  -2.670  -2.668  -2.668  -2.666  -2.666  -2.666  -2.665
 38 A'   39 A'   12 A"   40 A'   13 A"   14 A"   41 A'   42 A'                 
 -2.657  -2.657  -2.655  -2.655  -2.655  -2.655  -2.050  -2.043
 43 A'   15 A"   44 A'   16 A"   17 A"   45 A'   46 A'   18 A"                 
 -2.043  -2.030  -2.030  -0.968  -0.933  -0.803  -0.724  -0.649
 47 A'   19 A"   48 A'   49 A'   50 A'   51 A'   52 A'   53 A'                 
 -0.561  -0.500  -0.460  -0.442  -0.414  -0.405  -0.394  -0.355
 54 A'   55 A'   56 A'   20 A"   57 A'   21 A"   58 A'   59 A'                 
 -0.310  -0.286  -0.251  -0.223  -0.222
 22 A"   23 A"   60 A'   61 A'   24 A"                                         
 -- Virtual --                   
 -0.096  -0.048  -0.021  -0.006   0.004   0.024   0.036   0.039
 25 A"   62 A'   63 A'   64 A'   65 A'   66 A'   67 A'   26 A"                 
  0.043   0.053   0.059   0.063   0.078   0.079   0.084   0.100
 68 A'   69 A'   70 A'   27 A"   28 A"   71 A'   72 A'   73 A'                 
  0.106   0.116   0.122   0.138   0.142   0.154   0.164   0.178
 29 A"   74 A'   75 A'   76 A'   77 A'   30 A"   78 A'   79 A'                 
  0.182   0.222   0.241   0.250   0.295   0.343   0.347   0.352
 80 A'   81 A'   31 A"   82 A'   83 A'   32 A"   84 A'   85 A'                 
  0.372   0.392   0.395   0.400   0.414   0.417   0.420   0.429
 86 A'   87 A'   33 A"   34 A"   88 A'   35 A"   36 A"   89 A'                 
  0.439   0.452   0.460   0.489   0.498   0.503   0.507   0.524
 90 A'   37 A"   91 A'   92 A'   93 A'   38 A"   94 A'   39 A"                 
  0.542   0.544   0.580   0.586   0.588   0.606   0.647   0.656
 95 A'   40 A"   96 A'   41 A"   97 A'   42 A"   98 A'   43 A"                 
  0.698   0.717   0.753   0.771   0.791   0.808   0.825   0.843
 99 A'  100 A'  101 A'  102 A'  103 A'   44 A"  104 A'  105 A'                 
  0.868   0.980   1.024   1.033   1.043   1.134   1.243   1.321
106 A'  107 A'  108 A'  109 A'  110 A'  111 A'   45 A"   46 A"                 
  1.357   1.413   1.433   1.466   1.504   1.627   1.678   1.707
 47 A"  112 A'  113 A'  114 A'   48 A"  115 A'  116 A'   49 A"                 
  1.711   1.949   1.958   1.994   2.015   2.017   2.041   2.083
117 A'  118 A'   50 A"   51 A"   52 A"  119 A'  120 A'  121 A'                 
  2.126   2.146   2.160   2.301   2.610   2.750   2.780   2.869
122 A'  123 A'  124 A'  125 A'   53 A"   54 A"  126 A'  127 A'                 
  2.954   3.529   3.907   3.922   3.966   3.976   3.981   4.005
128 A'  129 A'   55 A"   56 A"  130 A'  131 A'   57 A"   58 A"                 
  4.012   4.035   4.043   4.082   4.084   4.098   4.115   4.166
132 A'  133 A'   59 A"  134 A'   60 A"   61 A"   62 A"  135 A'                 
  4.213   4.252   4.308   4.346   4.371   4.421   4.519   6.001
136 A'  137 A'  138 A'  139 A'  140 A'  141 A'  142 A'   63 A"                 
  6.075   6.166   6.682   6.729   6.776   7.510   7.530   7.550
143 A'  144 A'  145 A'  146 A'  147 A'   64 A"   65 A"   66 A"                 
  7.562   7.615   7.618   7.638   7.644   7.778  23.362  23.408
148 A'  149 A'  150 A'  151 A'  152 A'  153 A'  154 A'  155 A'                 
 27.930  28.343  28.395  28.433  28.529  28.556  28.559  28.624
156 A'   67 A"  157 A'  158 A'   68 A"  159 A'   69 A"  160 A'                 
 28.711  47.949  47.982  48.023 127.886 127.930 127.982 151.720
161 A'  162 A'  163 A'  164 A'   70 A"  165 A'  166 A'  167 A'                 
289.716 289.736 289.754 289.757 289.820 289.846 289.853 289.873
 71 A"   72 A"   73 A"  168 A'  169 A'  170 A'  171 A'  172 A'                 
290.0091020.7591020.8011020.8511901.888
173 A'  174 A'  175 A'  176 A'  177 A'                                         

 Beta MOs, Restricted
 -- Occupied --                  
******* -482.86 -482.86 -482.86 -176.32 -165.72 -165.72 -165.72
  1 A'    2 A'    3 A'    4 A'    5 A'    6 A'    1 A"    7 A'                 
-62.517 -62.515 -62.515 -56.337 -56.335 -56.335 -56.333 -56.333
  8 A'    9 A'   10 A'   11 A'   12 A'   13 A'    2 A"   14 A'                 
-56.332 -56.332 -56.331 -56.331 -35.816 -31.308 -31.304 -31.303
  3 A"    4 A"   15 A'   16 A'   17 A'   18 A'    5 A"   19 A'                 
-22.959 -22.958 -22.957 -22.954 -22.954 -10.306 -10.290  -8.729
 20 A'    6 A"   21 A'    7 A"   22 A'   23 A'   24 A'   25 A'                 
 -8.727  -8.727  -6.560  -6.559  -6.558  -6.547  -6.547  -6.546
 26 A'   27 A'   28 A'   29 A'   30 A'    8 A"   31 A'    9 A"                 
 -6.545  -6.544  -6.544  -6.368  -4.781  -4.767  -4.766  -2.672
 10 A"   32 A'   33 A'   34 A'   35 A'   11 A"   36 A'   37 A'                 
 -2.670  -2.670  -2.668  -2.668  -2.666  -2.666  -2.666  -2.665
 38 A'   39 A'   12 A"   40 A'   13 A"   14 A"   41 A'   42 A'                 
 -2.657  -2.657  -2.655  -2.655  -2.655  -2.655  -2.050  -2.043
 43 A'   15 A"   44 A'   16 A"   17 A"   45 A'   46 A'   18 A"                 
 -2.043  -2.030  -2.030  -0.968  -0.933  -0.803  -0.724  -0.649
 47 A'   19 A"   48 A'   49 A'   50 A'   51 A'   52 A'   53 A'                 
 -0.561  -0.500  -0.460  -0.442  -0.414  -0.405  -0.394  -0.355
 54 A'   55 A'   56 A'   20 A"   57 A'   21 A"   58 A'   59 A'                 
 -0.310  -0.286  -0.251  -0.223  -0.222
 22 A"   23 A"   60 A'   61 A'   24 A"                                         
 -- Virtual --                   
 -0.096  -0.048  -0.021  -0.006   0.004   0.024   0.036   0.039
 25 A"   62 A'   63 A'   64 A'   65 A'   66 A'   67 A'   26 A"                 
  0.043   0.053   0.059   0.063   0.078   0.079   0.084   0.100
 68 A'   69 A'   70 A'   27 A"   28 A"   71 A'   72 A'   73 A'                 
  0.106   0.116   0.122   0.138   0.142   0.154   0.164   0.178
 29 A"   74 A'   75 A'   76 A'   77 A'   30 A"   78 A'   79 A'                 
  0.182   0.222   0.241   0.250   0.295   0.343   0.347   0.352
 80 A'   81 A'   31 A"   82 A'   83 A'   32 A"   84 A'   85 A'                 
  0.372   0.392   0.395   0.400   0.414   0.417   0.420   0.429
 86 A'   87 A'   33 A"   34 A"   88 A'   35 A"   36 A"   89 A'                 
  0.439   0.452   0.460   0.489   0.498   0.503   0.507   0.524
 90 A'   37 A"   91 A'   92 A'   93 A'   38 A"   94 A'   39 A"                 
  0.542   0.544   0.580   0.586   0.588   0.606   0.647   0.656
 95 A'   40 A"   96 A'   41 A"   97 A'   42 A"   98 A'   43 A"                 
  0.698   0.717   0.753   0.771   0.791   0.808   0.825   0.843
 99 A'  100 A'  101 A'  102 A'  103 A'   44 A"  104 A'  105 A'                 
  0.868   0.980   1.024   1.033   1.043   1.134   1.243   1.321
106 A'  107 A'  108 A'  109 A'  110 A'  111 A'   45 A"   46 A"                 
  1.357   1.413   1.433   1.466   1.504   1.627   1.678   1.707
 47 A"  112 A'  113 A'  114 A'   48 A"  115 A'  116 A'   49 A"                 
  1.711   1.949   1.958   1.994   2.015   2.017   2.041   2.083
117 A'  118 A'   50 A"   51 A"   52 A"  119 A'  120 A'  121 A'                 
  2.126   2.146   2.160   2.301   2.610   2.750   2.780   2.869
122 A'  123 A'  124 A'  125 A'   53 A"   54 A"  126 A'  127 A'                 
  2.954   3.529   3.907   3.922   3.966   3.976   3.981   4.005
128 A'  129 A'   55 A"   56 A"  130 A'  131 A'   57 A"   58 A"                 
  4.012   4.035   4.043   4.082   4.084   4.098   4.115   4.166
132 A'  133 A'   59 A"  134 A'   60 A"   61 A"   62 A"  135 A'                 
  4.213   4.252   4.308   4.346   4.371   4.421   4.519   6.001
136 A'  137 A'  138 A'  139 A'  140 A'  141 A'  142 A'   63 A"                 
  6.075   6.166   6.682   6.729   6.776   7.510   7.530   7.550
143 A'  144 A'  145 A'  146 A'  147 A'   64 A"   65 A"   66 A"                 
  7.562   7.615   7.618   7.638   7.644   7.778  23.362  23.408
148 A'  149 A'  150 A'  151 A'  152 A'  153 A'  154 A'  155 A'                 
 27.930  28.343  28.395  28.433  28.529  28.556  28.559  28.624
156 A'   67 A"  157 A'  158 A'   68 A"  159 A'   69 A"  160 A'                 
 28.711  47.949  47.982  48.023 127.886 127.930 127.982 151.720
161 A'  162 A'  163 A'  164 A'   70 A"  165 A'  166 A'  167 A'                 
289.716 289.736 289.754 289.757 289.820 289.846 289.853 289.873
 71 A"   72 A"   73 A"  168 A'  169 A'  170 A'  171 A'  172 A'                 
290.0091020.7591020.8011020.8511901.888
173 A'  174 A'  175 A'  176 A'  177 A'                                         
 --------------------------------------------------------------

          Ground-State Mulliken Net Atomic Charges

     Atom                 Charge (a.u.)
  ----------------------------------------
      1 Br                   -0.032073
      2 Br                   -0.038337
      3 Br                   -0.047265
      4 I                     0.130417
      5 C                     0.039166
      6 C                    -0.051909
  ----------------------------------------
  Sum of atomic charges =     0.000000

 -----------------------------------------------------------------
                    Cartesian Multipole Moments
 -----------------------------------------------------------------
    Charge (ESU x 10^10)
                 0.0000
    Dipole Moment (Debye)
         X       0.0342      Y       0.2264      Z       0.0000
       Tot       0.2290
    Quadrupole Moments (Debye-Ang)
        XX     -85.3445     XY      -0.8767     YY     -96.6899
        XZ      -0.0000     YZ       0.0000     ZZ     -94.8724
    Octopole Moments (Debye-Ang^2)
       XXX       9.6136    XXY       2.4935    XYY       1.1497
       YYY      10.4955    XXZ       0.0000    XYZ      -0.0000
       YYZ       0.0000    XZZ       2.6512    YZZ       3.6829
       ZZZ       0.0000
    Hexadecapole Moments (Debye-Ang^3)
      XXXX   -2094.7648   XXXY     -39.8415   XXYY    -470.1846
      XYYY     -58.8940   YYYY    -907.0011   XXXZ       0.0000
      XXYZ      -0.0000   XYYZ       0.0000   YYYZ       0.0000
      XXZZ    -396.3293   XYZZ     -17.2677   YYZZ    -173.4890
      XZZZ       0.0000   YZZZ       0.0000   ZZZZ    -119.2909
 -----------------------------------------------------------------
 Calculating analytic gradient of the SCF energy
 Gradient of SCF Energy
            1           2           3           4           5           6
    1  -0.0476937   0.0136554  -0.0214876   0.0755444   0.2167491  -0.2367676
    2  -0.1885137  -0.2112310   0.1944705   0.2096083  -0.0183512   0.0140170
    3  -0.0000000  -0.0000000  -0.0000000  -0.0000000  -0.0000000   0.0000000
 Max gradient component =       2.368E-01
 RMS gradient           =       1.234E-01
 Gradient time:  CPU 72.76 s  wall 9.24 s
 Geometry Optimization Parameters
   NAtoms,    NIC,     NZ,  NCons,   NDum,   NFix, NCnnct, MaxDiis
        6      37       0       0       0       0       0       0

 Cartesian Hessian Update
 Hessian Updated using BFGS Update


** GEOMETRY OPTIMIZATION IN DELOCALIZED INTERNAL COORDINATES **
   Searching for a Minimum

   Optimization Cycle:   8

                       Coordinates (Angstroms)
     ATOM                X               Y               Z
      1  Br        2.3318245901    1.2017543730    0.0000000000
      2  Br       -1.6739030306    1.4756385341    0.0000000000
      3  Br        2.1627680385   -1.2665449673    0.0000000000
      4  I        -1.9970505455   -1.0644150794    0.0000000000
      5  C         1.0752641964    0.0476842760    0.0000000000
      6  C        -0.5888402875    0.1551807035    0.0000000000
   Point Group: cs    Number of degrees of freedom:     9


   Energy is -14717.855351422

 Hessian Updated using BFGS Update

  9 Hessian modes will be used to form the next step
  Hessian Eigenvalues:
     0.060864    0.247026    0.250052    0.302771    0.314340    0.540309
     0.925165    1.029606    1.094141

 Minimum Search - Taking Simple RFO Step
 Searching for Lamda that Minimizes Along All modes
 Value Taken    Lamda =  -0.22664722
 Calculated Step too Large.  Step scaled by  0.364276
 Step Taken.  Stepsize is  0.300000

                             Maximum     Tolerance    Cnvgd?
         Gradient           0.211722      0.000300      NO
         Displacement       0.223012      0.001200      NO
         Energy change     -0.089401      0.000001      NO


 New Cartesian Coordinates Obtained by Inverse Iteration

 Displacement from previous Coordinates is:  0.293374
 ----------------------------------------------------------------
             Standard Nuclear Orientation (Angstroms)
    I     Atom           X                Y                Z
 ----------------------------------------------------------------
    1      Br      2.2715437301     1.2385494133     0.0000000000
    2      Br     -1.6044786076     1.5041090443     0.0000000000
    3      Br      2.1092053151    -1.2905640792     0.0000000000
    4      I      -1.9552953689    -1.0976440062     0.0000000000
    5      C       1.0170565219     0.0493522636     0.0000000000
    6      C      -0.5279686291     0.1454952039     0.0000000000
 ----------------------------------------------------------------
 Molecular Point Group                 Cs    NOp =  2
 Largest Abelian Subgroup              Cs    NOp =  2
 Nuclear Repulsion Energy =  1838.2818148573 hartrees
 There are       85 alpha and       85 beta electrons
 Applying Cartesian multipole field
    Component          Value
    ---------          -----
     (2,0,0)        1.00000E-11
     (0,2,0)        2.00000E-11
     (0,0,2)       -3.00000E-11
 Nucleus-field energy     =     0.0000000410 hartrees
 Requested basis set is 6-311++G(d,p)
 There are 93 shells and 250 basis functions
 A cutoff of  1.0D-11 yielded   3066 shell pairs
 There are     24211 function pairs (     27343 Cartesian)
 Smallest overlap matrix eigenvalue = 1.97E-05
 Guess MOs from SCF MO coefficient file

 -----------------------------------------------------------------------
  General SCF calculation program by
  Eric Jon Sundstrom, Paul Horn, Yuezhi Mao, Dmitri Zuev, Alec White,
  David Stuck, Shaama M.S., Shane Yost, Joonho Lee, David Small,
  Daniel Levine, Susi Lehtola, Hugh Burton, Evgeny Epifanovsky
 -----------------------------------------------------------------------
 Exchange:     0.2000 Hartree-Fock + 0.0800 Slater + 0.7200 B88
 Correlation:  0.1900 VWN1RPA + 0.8100 LYP
 Using SG-1 standard quadrature grid
 using 8 threads for integral computing
 -------------------------------------------------------
 OpenMP Integral computing Module                
 Release: version 2.0, May 2017, Q-Chem Inc. Pleasanton 
 -------------------------------------------------------
 -------------------------------------------------------
 OpenMP BLAS3 based DFT computing Module                
 Release: version 1.0, May 2013, Q-Chem Inc. Pittsburgh 
 -------------------------------------------------------
 A restricted SCF calculation will be
 performed using DIIS
 SCF converges when DIIS error is below 1.0e-08
 ---------------------------------------
  Cycle       Energy         DIIS error
 ---------------------------------------
    1  -14717.9266740916      1.04e-03  
    2  -14717.9319690270      1.97e-04  
    3  -14717.9320007745      1.76e-04  
    4  -14717.9321392383      1.18e-04  
    5  -14717.9322507904      2.15e-05  
    6  -14717.9322540155      5.80e-06  
    7  -14717.9322541078      2.58e-06  
    8  -14717.9322541585      8.70e-07  
    9  -14717.9322541643      1.20e-07  
   10  -14717.9322541643      3.20e-08  
   11  -14717.9322541647      8.90e-09  Convergence criterion met
 ---------------------------------------
 SCF time:   CPU 197.95s  wall 26.00s 
 SCF   energy in the final basis set =   -14717.9322541647
 Total energy in the final basis set =   -14717.9322541647

 --------------------------------------------------------------
             Orbital Energies (a.u.) and Symmetries
 --------------------------------------------------------------

 Alpha MOs, Restricted
 -- Occupied --                  
******* -482.86 -482.86 -482.86 -176.32 -165.72 -165.72 -165.72
  1 A'    2 A'    3 A'    4 A'    5 A'    6 A'    1 A"    7 A'                 
-62.515 -62.514 -62.514 -56.335 -56.334 -56.334 -56.331 -56.331
  8 A'    9 A'   10 A'   11 A'   12 A'   13 A'    2 A"   14 A'                 
-56.330 -56.330 -56.330 -56.330 -35.816 -31.309 -31.304 -31.303
  3 A"    4 A"   15 A'   16 A'   17 A'   18 A'    5 A"   19 A'                 
-22.959 -22.958 -22.958 -22.954 -22.954 -10.304 -10.289  -8.726
 20 A'    6 A"   21 A'    7 A"   22 A'   23 A'   24 A'   25 A'                 
 -8.725  -8.725  -6.558  -6.557  -6.557  -6.545  -6.544  -6.544
 26 A'   27 A'   28 A'   29 A'   30 A'    8 A"   31 A'    9 A"                 
 -6.544  -6.542  -6.542  -6.368  -4.781  -4.766  -4.765  -2.670
 10 A"   32 A'   33 A'   34 A'   35 A'   11 A"   36 A'   37 A'                 
 -2.669  -2.668  -2.665  -2.665  -2.664  -2.664  -2.664  -2.663
 38 A'   39 A'   12 A"   40 A'   13 A"   14 A"   41 A'   42 A'                 
 -2.654  -2.654  -2.653  -2.653  -2.653  -2.653  -2.049  -2.043
 43 A'   15 A"   16 A"   44 A'   17 A"   45 A'   46 A'   18 A"                 
 -2.043  -2.029  -2.029  -0.957  -0.919  -0.803  -0.727  -0.668
 47 A'   19 A"   48 A'   49 A'   50 A'   51 A'   52 A'   53 A'                 
 -0.558  -0.502  -0.464  -0.441  -0.409  -0.395  -0.384  -0.356
 54 A'   55 A'   56 A'   20 A"   57 A'   21 A"   58 A'   59 A'                 
 -0.311  -0.288  -0.258  -0.232  -0.230
 22 A"   23 A"   60 A'   24 A"   61 A'                                         
 -- Virtual --                   
 -0.085  -0.043  -0.023  -0.015   0.003   0.025   0.037   0.040
 25 A"   62 A'   63 A'   64 A'   65 A'   66 A'   67 A'   26 A"                 
  0.043   0.055   0.064   0.068   0.078   0.080   0.085   0.102
 68 A'   69 A'   27 A"   70 A'   28 A"   71 A'   72 A'   73 A'                 
  0.106   0.116   0.127   0.142   0.148   0.153   0.168   0.177
 29 A"   74 A'   75 A'   76 A'   77 A'   30 A"   78 A'   79 A'                 
  0.186   0.230   0.241   0.257   0.291   0.337   0.348   0.357
 80 A'   81 A'   31 A"   82 A'   83 A'   84 A'   32 A"   85 A'                 
  0.370   0.397   0.402   0.406   0.414   0.419   0.421   0.438
 86 A'   33 A"   34 A"   87 A'   88 A'   35 A"   36 A"   89 A'                 
  0.439   0.455   0.462   0.484   0.502   0.502   0.508   0.518
 90 A'   91 A'   37 A"   92 A'   93 A'   38 A"   94 A'   39 A"                 
  0.544   0.544   0.584   0.596   0.599   0.601   0.644   0.651
 95 A'   40 A"   96 A'   41 A"   97 A'   42 A"   43 A"   98 A'                 
  0.691   0.713   0.742   0.773   0.787   0.820   0.827   0.840
 99 A'  100 A'  101 A'  102 A'  103 A'   44 A"  104 A'  105 A'                 
  0.886   0.964   1.014   1.030   1.046   1.147   1.225   1.308
106 A'  107 A'  108 A'  109 A'  110 A'  111 A'   45 A"   46 A"                 
  1.338   1.412   1.442   1.473   1.523   1.639   1.688   1.738
 47 A"  112 A'  113 A'  114 A'   48 A"  115 A'  116 A'  117 A'                 
  1.762   1.955   1.963   1.999   2.020   2.032   2.060   2.104
 49 A"  118 A'   50 A"   51 A"   52 A"  119 A'  120 A'  121 A'                 
  2.134   2.149   2.201   2.315   2.609   2.781   2.813   2.916
122 A'  123 A'  124 A'  125 A'   53 A"   54 A"  126 A'  127 A'                 
  2.975   3.558   3.912   3.931   3.956   3.972   3.981   4.004
128 A'  129 A'   55 A"   56 A"  130 A'  131 A'   57 A"   58 A"                 
  4.007   4.031   4.044   4.076   4.088   4.089   4.119   4.172
132 A'  133 A'   59 A"   60 A"   61 A"  134 A'   62 A"  135 A'                 
  4.219   4.260   4.319   4.333   4.370   4.407   4.517   6.002
136 A'  137 A'  138 A'  139 A'  140 A'  141 A'  142 A'   63 A"                 
  6.076   6.164   6.673   6.727   6.774   7.513   7.534   7.552
143 A'  144 A'  145 A'  146 A'  147 A'   64 A"   65 A"   66 A"                 
  7.559   7.612   7.619   7.639   7.651   7.791  23.340  23.530
148 A'  149 A'  150 A'  151 A'  152 A'  153 A'  154 A'  155 A'                 
 27.927  28.343  28.395  28.430  28.528  28.554  28.559  28.620
156 A'   67 A"  157 A'  158 A'   68 A"  159 A'   69 A"  160 A'                 
 28.710  47.942  47.980  48.019 127.886 127.929 127.979 151.717
161 A'  162 A'  163 A'  164 A'   70 A"  165 A'  166 A'  167 A'                 
289.718 289.738 289.753 289.754 289.820 289.846 289.853 289.876
 71 A"   72 A"  168 A'   73 A"  169 A'  170 A'  171 A'  172 A'                 
290.0201020.7481020.7971020.8441901.884
173 A'  174 A'  175 A'  176 A'  177 A'                                         

 Beta MOs, Restricted
 -- Occupied --                  
******* -482.86 -482.86 -482.86 -176.32 -165.72 -165.72 -165.72
  1 A'    2 A'    3 A'    4 A'    5 A'    6 A'    1 A"    7 A'                 
-62.515 -62.514 -62.514 -56.335 -56.334 -56.334 -56.331 -56.331
  8 A'    9 A'   10 A'   11 A'   12 A'   13 A'    2 A"   14 A'                 
-56.330 -56.330 -56.330 -56.330 -35.816 -31.309 -31.304 -31.303
  3 A"    4 A"   15 A'   16 A'   17 A'   18 A'    5 A"   19 A'                 
-22.959 -22.958 -22.958 -22.954 -22.954 -10.304 -10.289  -8.726
 20 A'    6 A"   21 A'    7 A"   22 A'   23 A'   24 A'   25 A'                 
 -8.725  -8.725  -6.558  -6.557  -6.557  -6.545  -6.544  -6.544
 26 A'   27 A'   28 A'   29 A'   30 A'    8 A"   31 A'    9 A"                 
 -6.544  -6.542  -6.542  -6.368  -4.781  -4.766  -4.765  -2.670
 10 A"   32 A'   33 A'   34 A'   35 A'   11 A"   36 A'   37 A'                 
 -2.669  -2.668  -2.665  -2.665  -2.664  -2.664  -2.664  -2.663
 38 A'   39 A'   12 A"   40 A'   13 A"   14 A"   41 A'   42 A'                 
 -2.654  -2.654  -2.653  -2.653  -2.653  -2.653  -2.049  -2.043
 43 A'   15 A"   16 A"   44 A'   17 A"   45 A'   46 A'   18 A"                 
 -2.043  -2.029  -2.029  -0.957  -0.919  -0.803  -0.727  -0.668
 47 A'   19 A"   48 A'   49 A'   50 A'   51 A'   52 A'   53 A'                 
 -0.558  -0.502  -0.464  -0.441  -0.409  -0.395  -0.384  -0.356
 54 A'   55 A'   56 A'   20 A"   57 A'   21 A"   58 A'   59 A'                 
 -0.311  -0.288  -0.258  -0.232  -0.230
 22 A"   23 A"   60 A'   24 A"   61 A'                                         
 -- Virtual --                   
 -0.085  -0.043  -0.023  -0.015   0.003   0.025   0.037   0.040
 25 A"   62 A'   63 A'   64 A'   65 A'   66 A'   67 A'   26 A"                 
  0.043   0.055   0.064   0.068   0.078   0.080   0.085   0.102
 68 A'   69 A'   27 A"   70 A'   28 A"   71 A'   72 A'   73 A'                 
  0.106   0.116   0.127   0.142   0.148   0.153   0.168   0.177
 29 A"   74 A'   75 A'   76 A'   77 A'   30 A"   78 A'   79 A'                 
  0.186   0.230   0.241   0.257   0.291   0.337   0.348   0.357
 80 A'   81 A'   31 A"   82 A'   83 A'   84 A'   32 A"   85 A'                 
  0.370   0.397   0.402   0.406   0.414   0.419   0.421   0.438
 86 A'   33 A"   34 A"   87 A'   88 A'   35 A"   36 A"   89 A'                 
  0.439   0.455   0.462   0.484   0.502   0.502   0.508   0.518
 90 A'   91 A'   37 A"   92 A'   93 A'   38 A"   94 A'   39 A"                 
  0.544   0.544   0.584   0.596   0.599   0.601   0.644   0.651
 95 A'   40 A"   96 A'   41 A"   97 A'   42 A"   43 A"   98 A'                 
  0.691   0.713   0.742   0.773   0.787   0.820   0.827   0.840
 99 A'  100 A'  101 A'  102 A'  103 A'   44 A"  104 A'  105 A'                 
  0.886   0.964   1.014   1.030   1.046   1.147   1.225   1.308
106 A'  107 A'  108 A'  109 A'  110 A'  111 A'   45 A"   46 A"                 
  1.338   1.412   1.442   1.473   1.523   1.639   1.688   1.738
 47 A"  112 A'  113 A'  114 A'   48 A"  115 A'  116 A'  117 A'                 
  1.762   1.955   1.963   1.999   2.020   2.032   2.060   2.104
 49 A"  118 A'   50 A"   51 A"   52 A"  119 A'  120 A'  121 A'                 
  2.134   2.149   2.201   2.315   2.609   2.781   2.813   2.916
122 A'  123 A'  124 A'  125 A'   53 A"   54 A"  126 A'  127 A'                 
  2.975   3.558   3.912   3.931   3.956   3.972   3.981   4.004
128 A'  129 A'   55 A"   56 A"  130 A'  131 A'   57 A"   58 A"                 
  4.007   4.031   4.044   4.076   4.088   4.089   4.119   4.172
132 A'  133 A'   59 A"   60 A"   61 A"  134 A'   62 A"  135 A'                 
  4.219   4.260   4.319   4.333   4.370   4.407   4.517   6.002
136 A'  137 A'  138 A'  139 A'  140 A'  141 A'  142 A'   63 A"                 
  6.076   6.164   6.673   6.727   6.774   7.513   7.534   7.552
143 A'  144 A'  145 A'  146 A'  147 A'   64 A"   65 A"   66 A"                 
  7.559   7.612   7.619   7.639   7.651   7.791  23.340  23.530
148 A'  149 A'  150 A'  151 A'  152 A'  153 A'  154 A'  155 A'                 
 27.927  28.343  28.395  28.430  28.528  28.554  28.559  28.620
156 A'   67 A"  157 A'  158 A'   68 A"  159 A'   69 A"  160 A'                 
 28.710  47.942  47.980  48.019 127.886 127.929 127.979 151.717
161 A'  162 A'  163 A'  164 A'   70 A"  165 A'  166 A'  167 A'                 
289.718 289.738 289.753 289.754 289.820 289.846 289.853 289.876
 71 A"   72 A"  168 A'   73 A"  169 A'  170 A'  171 A'  172 A'                 
290.0201020.7481020.7971020.8441901.884
173 A'  174 A'  175 A'  176 A'  177 A'                                         
 --------------------------------------------------------------

          Ground-State Mulliken Net Atomic Charges

     Atom                 Charge (a.u.)
  ----------------------------------------
      1 Br                   -0.047067
      2 Br                   -0.046019
      3 Br                   -0.054685
      4 I                     0.128529
      5 C                     0.059693
      6 C                    -0.040452
  ----------------------------------------
  Sum of atomic charges =     0.000000

 -----------------------------------------------------------------
                    Cartesian Multipole Moments
 -----------------------------------------------------------------
    Charge (ESU x 10^10)
                 0.0000
    Dipole Moment (Debye)
         X      -0.0217      Y       0.1525      Z       0.0000
       Tot       0.1541
    Quadrupole Moments (Debye-Ang)
        XX     -86.2031     XY      -0.5617     YY     -96.0279
        XZ      -0.0000     YZ      -0.0000     ZZ     -94.9240
    Octopole Moments (Debye-Ang^2)
       XXX       7.3635    XXY       2.1699    XYY       0.7117
       YYY      11.2363    XXZ       0.0000    XYZ       0.0000
       YYZ       0.0000    XZZ       2.2503    YZZ       3.8947
       ZZZ       0.0000
    Hexadecapole Moments (Debye-Ang^3)
      XXXX   -1997.4580   XXXY     -42.8181   XXYY    -453.9742
      XYYY     -64.6773   YYYY    -936.8092   XXXZ      -0.0000
      XXYZ       0.0000   XYYZ      -0.0000   YYYZ      -0.0000
      XXZZ    -378.2066   XYZZ     -19.3053   YYZZ    -179.6005
      XZZZ      -0.0000   YZZZ      -0.0000   ZZZZ    -119.3570
 -----------------------------------------------------------------
 Calculating analytic gradient of the SCF energy
 Gradient of SCF Energy
            1           2           3           4           5           6
    1  -0.0377298   0.0087352  -0.0171611   0.0638137   0.1850269  -0.2026849
    2  -0.1580192  -0.1770288   0.1633412   0.1747708  -0.0155206   0.0124567
    3   0.0000000  -0.0000000   0.0000000   0.0000000  -0.0000000   0.0000000
 Max gradient component =       2.027E-01
 RMS gradient           =       1.041E-01
 Gradient time:  CPU 72.65 s  wall 9.23 s
 Geometry Optimization Parameters
   NAtoms,    NIC,     NZ,  NCons,   NDum,   NFix, NCnnct, MaxDiis
        6      37       0       0       0       0       0       0

 Cartesian Hessian Update
 Hessian Updated using BFGS Update


** GEOMETRY OPTIMIZATION IN DELOCALIZED INTERNAL COORDINATES **
   Searching for a Minimum

   Optimization Cycle:   9

                       Coordinates (Angstroms)
     ATOM                X               Y               Z
      1  Br        2.2715437301    1.2385494133    0.0000000000
      2  Br       -1.6044786076    1.5041090443    0.0000000000
      3  Br        2.1092053151   -1.2905640792    0.0000000000
      4  I        -1.9552953689   -1.0976440062    0.0000000000
      5  C         1.0170565219    0.0493522636    0.0000000000
      6  C        -0.5279686291    0.1454952039    0.0000000000
   Point Group: cs    Number of degrees of freedom:     9


   Energy is -14717.932254165

 Hessian Updated using BFGS Update

  9 Hessian modes will be used to form the next step
  Hessian Eigenvalues:
     0.102514    0.231714    0.250059    0.260016    0.311700    0.497498
     0.925189    1.029618    1.094131

 Minimum Search - Taking Simple RFO Step
 Searching for Lamda that Minimizes Along All modes
 Value Taken    Lamda =  -0.17872056
 Calculated Step too Large.  Step scaled by  0.402802
 Step Taken.  Stepsize is  0.300000

                             Maximum     Tolerance    Cnvgd?
         Gradient           0.179968      0.000300      NO
         Displacement       0.219681      0.001200      NO
         Energy change     -0.076903      0.000001      NO


 New Cartesian Coordinates Obtained by Inverse Iteration

 Displacement from previous Coordinates is:  0.281722
 ----------------------------------------------------------------
             Standard Nuclear Orientation (Angstroms)
    I     Atom           X                Y                Z
 ----------------------------------------------------------------
    1      Br      2.2140406324     1.2779836438     0.0000000000
    2      Br     -1.5378703599     1.5354507172     0.0000000000
    3      Br      2.0602276703    -1.3174459660     0.0000000000
    4      I      -1.9187060898    -1.1329552607     0.0000000000
    5      C       0.9632904370     0.0503078734     0.0000000000
    6      C      -0.4709193285     0.1359568321     0.0000000000
 ----------------------------------------------------------------
 Molecular Point Group                 Cs    NOp =  2
 Largest Abelian Subgroup              Cs    NOp =  2
 Nuclear Repulsion Energy =  1837.6347122293 hartrees
 There are       85 alpha and       85 beta electrons
 Applying Cartesian multipole field
    Component          Value
    ---------          -----
     (2,0,0)        1.00000E-11
     (0,2,0)        2.00000E-11
     (0,0,2)       -3.00000E-11
 Nucleus-field energy     =     0.0000000408 hartrees
 Requested basis set is 6-311++G(d,p)
 There are 93 shells and 250 basis functions
 A cutoff of  1.0D-11 yielded   3073 shell pairs
 There are     24293 function pairs (     27445 Cartesian)
 Smallest overlap matrix eigenvalue = 1.34E-05
 Guess MOs from SCF MO coefficient file

 -----------------------------------------------------------------------
  General SCF calculation program by
  Eric Jon Sundstrom, Paul Horn, Yuezhi Mao, Dmitri Zuev, Alec White,
  David Stuck, Shaama M.S., Shane Yost, Joonho Lee, David Small,
  Daniel Levine, Susi Lehtola, Hugh Burton, Evgeny Epifanovsky
 -----------------------------------------------------------------------
 Exchange:     0.2000 Hartree-Fock + 0.0800 Slater + 0.7200 B88
 Correlation:  0.1900 VWN1RPA + 0.8100 LYP
 Using SG-1 standard quadrature grid
 using 8 threads for integral computing
 -------------------------------------------------------
 OpenMP Integral computing Module                
 Release: version 2.0, May 2017, Q-Chem Inc. Pleasanton 
 -------------------------------------------------------
 -------------------------------------------------------
 OpenMP BLAS3 based DFT computing Module                
 Release: version 1.0, May 2013, Q-Chem Inc. Pittsburgh 
 -------------------------------------------------------
 A restricted SCF calculation will be
 performed using DIIS
 SCF converges when DIIS error is below 1.0e-08
 ---------------------------------------
  Cycle       Energy         DIIS error
 ---------------------------------------
    1  -14717.9898291665      1.15e-03  
    2  -14717.9957027623      2.20e-04  
    3  -14717.9957312432      2.02e-04  
    4  -14717.9959745895      1.01e-04  
    5  -14717.9960477912      2.03e-05  
    6  -14717.9960505157      8.39e-06  
    7  -14717.9960508965      3.35e-06  
    8  -14717.9960509841      6.24e-07  
    9  -14717.9960509869      1.03e-07  
   10  -14717.9960509870      2.66e-08  
   11  -14717.9960509870      6.97e-09  Convergence criterion met
 ---------------------------------------
 SCF time:   CPU 199.86s  wall 26.00s 
 SCF   energy in the final basis set =   -14717.9960509870
 Total energy in the final basis set =   -14717.9960509870

 --------------------------------------------------------------
             Orbital Energies (a.u.) and Symmetries
 --------------------------------------------------------------

 Alpha MOs, Restricted
 -- Occupied --                  
******* -482.86 -482.86 -482.86 -176.32 -165.72 -165.72 -165.72
  1 A'    2 A'    3 A'    4 A'    5 A'    6 A'    1 A"    7 A'                 
-62.513 -62.513 -62.513 -56.333 -56.333 -56.333 -56.330 -56.329
  8 A'    9 A'   10 A'   11 A'   12 A'   13 A'    2 A"    3 A"                 
-56.329 -56.329 -56.329 -56.329 -35.817 -31.310 -31.304 -31.304
  4 A"   14 A'   15 A'   16 A'   17 A'   18 A'    5 A"   19 A'                 
-22.960 -22.959 -22.958 -22.955 -22.955 -10.300 -10.286  -8.724
 20 A'    6 A"   21 A'    7 A"   22 A'   23 A'   24 A'   25 A'                 
 -8.723  -8.723  -6.556  -6.556  -6.555  -6.543  -6.542  -6.542
 26 A'   27 A'   28 A'   29 A'   30 A'    8 A"    9 A"   10 A"                 
 -6.542  -6.541  -6.541  -6.368  -4.781  -4.766  -4.765  -2.667
 31 A'   32 A'   33 A'   34 A'   35 A'   11 A"   36 A'   37 A'                 
 -2.667  -2.667  -2.663  -2.663  -2.663  -2.663  -2.662  -2.662
 38 A'   39 A'   12 A"   40 A'   13 A"   14 A"   41 A'   42 A'                 
 -2.652  -2.652  -2.651  -2.651  -2.651  -2.651  -2.049  -2.043
 43 A'   15 A"   44 A'   16 A"   17 A"   45 A'   46 A'   18 A"                 
 -2.043  -2.029  -2.029  -0.949  -0.905  -0.803  -0.735  -0.683
 47 A'   19 A"   48 A'   49 A'   50 A'   51 A'   52 A'   53 A'                 
 -0.554  -0.503  -0.469  -0.442  -0.402  -0.385  -0.374  -0.355
 54 A'   55 A'   56 A'   20 A"   57 A'   21 A"   58 A'   59 A'                 
 -0.312  -0.289  -0.265  -0.243  -0.236
 22 A"   23 A"   60 A'   24 A"   61 A'                                         
 -- Virtual --                   
 -0.071  -0.045  -0.029  -0.021   0.002   0.025   0.036   0.041
 25 A"   62 A'   63 A'   64 A'   65 A'   66 A'   67 A'   26 A"                 
  0.043   0.055   0.065   0.071   0.078   0.082   0.087   0.104
 68 A'   69 A'   27 A"   70 A'   28 A"   71 A'   72 A'   73 A'                 
  0.106   0.116   0.127   0.142   0.152   0.161   0.175   0.177
 29 A"   74 A'   75 A'   76 A'   30 A"   77 A'   78 A'   79 A'                 
  0.191   0.235   0.242   0.268   0.287   0.325   0.353   0.361
 80 A'   81 A'   31 A"   82 A'   83 A'   84 A'   32 A"   85 A'                 
  0.370   0.396   0.404   0.410   0.418   0.420   0.423   0.434
 86 A'   33 A"   34 A"   87 A'   88 A'   35 A"   36 A"   89 A'                 
  0.450   0.460   0.472   0.484   0.500   0.504   0.513   0.514
 90 A'   91 A'   37 A"   92 A'   38 A"   93 A'   39 A"   94 A'                 
  0.545   0.545   0.587   0.589   0.615   0.618   0.633   0.652
 95 A'   40 A"   41 A"   96 A'   42 A"   97 A'   43 A"   98 A'                 
  0.681   0.708   0.733   0.769   0.782   0.829   0.829   0.842
 99 A'  100 A'  101 A'  102 A'  103 A'   44 A"  104 A'  105 A'                 
  0.909   0.947   1.002   1.023   1.051   1.157   1.220   1.285
106 A'  107 A'  108 A'  109 A'  110 A'  111 A'   45 A"   46 A"                 
  1.333   1.409   1.441   1.464   1.545   1.647   1.716   1.777
 47 A"  112 A'  113 A'  114 A'   48 A"  115 A'  116 A'  117 A'                 
  1.816   1.967   1.972   2.003   2.025   2.046   2.085   2.112
 49 A"   50 A"  118 A'   51 A"   52 A"  119 A'  120 A'  121 A'                 
  2.135   2.168   2.231   2.326   2.614   2.812   2.816   2.983
122 A'  123 A'  124 A'  125 A'   53 A"   54 A"  126 A'  127 A'                 
  3.044   3.505   3.918   3.941   3.949   3.973   3.981   4.003
128 A'  129 A'   55 A"   56 A"  130 A'  131 A'   57 A"   58 A"                 
  4.005   4.025   4.043   4.068   4.079   4.096   4.123   4.180
132 A'  133 A'   59 A"   60 A"   61 A"  134 A'   62 A"  135 A'                 
  4.226   4.264   4.310   4.328   4.360   4.402   4.517   6.002
136 A'  137 A'  138 A'  139 A'  140 A'  141 A'  142 A'   63 A"                 
  6.075   6.160   6.661   6.725   6.770   7.517   7.537   7.553
143 A'  144 A'  145 A'  146 A'  147 A'   64 A"   65 A"   66 A"                 
  7.553   7.611   7.617   7.648   7.655   7.799  23.305  23.764
148 A'  149 A'  150 A'  151 A'  152 A'  153 A'  154 A'  155 A'                 
 27.923  28.343  28.394  28.426  28.527  28.551  28.558  28.615
156 A'   67 A"  157 A'  158 A'   68 A"  159 A'   69 A"  160 A'                 
 28.710  47.931  47.978  48.014 127.886 127.927 127.975 151.713
161 A'  162 A'  163 A'  164 A'   70 A"  165 A'  166 A'  167 A'                 
289.721 289.740 289.751 289.754 289.822 289.843 289.853 289.879
 71 A"   72 A"  168 A'   73 A"  169 A'  170 A'  171 A'  172 A'                 
290.0231020.7341020.7931020.8371901.880
173 A'  174 A'  175 A'  176 A'  177 A'                                         

 Beta MOs, Restricted
 -- Occupied --                  
******* -482.86 -482.86 -482.86 -176.32 -165.72 -165.72 -165.72
  1 A'    2 A'    3 A'    4 A'    5 A'    6 A'    1 A"    7 A'                 
-62.513 -62.513 -62.513 -56.333 -56.333 -56.333 -56.330 -56.329
  8 A'    9 A'   10 A'   11 A'   12 A'   13 A'    2 A"    3 A"                 
-56.329 -56.329 -56.329 -56.329 -35.817 -31.310 -31.304 -31.304
  4 A"   14 A'   15 A'   16 A'   17 A'   18 A'    5 A"   19 A'                 
-22.960 -22.959 -22.958 -22.955 -22.955 -10.300 -10.286  -8.724
 20 A'    6 A"   21 A'    7 A"   22 A'   23 A'   24 A'   25 A'                 
 -8.723  -8.723  -6.556  -6.556  -6.555  -6.543  -6.542  -6.542
 26 A'   27 A'   28 A'   29 A'   30 A'    8 A"    9 A"   10 A"                 
 -6.542  -6.541  -6.541  -6.368  -4.781  -4.766  -4.765  -2.667
 31 A'   32 A'   33 A'   34 A'   35 A'   11 A"   36 A'   37 A'                 
 -2.667  -2.667  -2.663  -2.663  -2.663  -2.663  -2.662  -2.662
 38 A'   39 A'   12 A"   40 A'   13 A"   14 A"   41 A'   42 A'                 
 -2.652  -2.652  -2.651  -2.651  -2.651  -2.651  -2.049  -2.043
 43 A'   15 A"   44 A'   16 A"   17 A"   45 A'   46 A'   18 A"                 
 -2.043  -2.029  -2.029  -0.949  -0.905  -0.803  -0.735  -0.683
 47 A'   19 A"   48 A'   49 A'   50 A'   51 A'   52 A'   53 A'                 
 -0.554  -0.503  -0.469  -0.442  -0.402  -0.385  -0.374  -0.355
 54 A'   55 A'   56 A'   20 A"   57 A'   21 A"   58 A'   59 A'                 
 -0.312  -0.289  -0.265  -0.243  -0.236
 22 A"   23 A"   60 A'   24 A"   61 A'                                         
 -- Virtual --                   
 -0.071  -0.045  -0.029  -0.021   0.002   0.025   0.036   0.041
 25 A"   62 A'   63 A'   64 A'   65 A'   66 A'   67 A'   26 A"                 
  0.043   0.055   0.065   0.071   0.078   0.082   0.087   0.104
 68 A'   69 A'   27 A"   70 A'   28 A"   71 A'   72 A'   73 A'                 
  0.106   0.116   0.127   0.142   0.152   0.161   0.175   0.177
 29 A"   74 A'   75 A'   76 A'   30 A"   77 A'   78 A'   79 A'                 
  0.191   0.235   0.242   0.268   0.287   0.325   0.353   0.361
 80 A'   81 A'   31 A"   82 A'   83 A'   84 A'   32 A"   85 A'                 
  0.370   0.396   0.404   0.410   0.418   0.420   0.423   0.434
 86 A'   33 A"   34 A"   87 A'   88 A'   35 A"   36 A"   89 A'                 
  0.450   0.460   0.472   0.484   0.500   0.504   0.513   0.514
 90 A'   91 A'   37 A"   92 A'   38 A"   93 A'   39 A"   94 A'                 
  0.545   0.545   0.587   0.589   0.615   0.618   0.633   0.652
 95 A'   40 A"   41 A"   96 A'   42 A"   97 A'   43 A"   98 A'                 
  0.681   0.708   0.733   0.769   0.782   0.829   0.829   0.842
 99 A'  100 A'  101 A'  102 A'  103 A'   44 A"  104 A'  105 A'                 
  0.909   0.947   1.002   1.023   1.051   1.157   1.220   1.285
106 A'  107 A'  108 A'  109 A'  110 A'  111 A'   45 A"   46 A"                 
  1.333   1.409   1.441   1.464   1.545   1.647   1.716   1.777
 47 A"  112 A'  113 A'  114 A'   48 A"  115 A'  116 A'  117 A'                 
  1.816   1.967   1.972   2.003   2.025   2.046   2.085   2.112
 49 A"   50 A"  118 A'   51 A"   52 A"  119 A'  120 A'  121 A'                 
  2.135   2.168   2.231   2.326   2.614   2.812   2.816   2.983
122 A'  123 A'  124 A'  125 A'   53 A"   54 A"  126 A'  127 A'                 
  3.044   3.505   3.918   3.941   3.949   3.973   3.981   4.003
128 A'  129 A'   55 A"   56 A"  130 A'  131 A'   57 A"   58 A"                 
  4.005   4.025   4.043   4.068   4.079   4.096   4.123   4.180
132 A'  133 A'   59 A"   60 A"   61 A"  134 A'   62 A"  135 A'                 
  4.226   4.264   4.310   4.328   4.360   4.402   4.517   6.002
136 A'  137 A'  138 A'  139 A'  140 A'  141 A'  142 A'   63 A"                 
  6.075   6.160   6.661   6.725   6.770   7.517   7.537   7.553
143 A'  144 A'  145 A'  146 A'  147 A'   64 A"   65 A"   66 A"                 
  7.553   7.611   7.617   7.648   7.655   7.799  23.305  23.764
148 A'  149 A'  150 A'  151 A'  152 A'  153 A'  154 A'  155 A'                 
 27.923  28.343  28.394  28.426  28.527  28.551  28.558  28.615
156 A'   67 A"  157 A'  158 A'   68 A"  159 A'   69 A"  160 A'                 
 28.710  47.931  47.978  48.014 127.886 127.927 127.975 151.713
161 A'  162 A'  163 A'  164 A'   70 A"  165 A'  166 A'  167 A'                 
289.721 289.740 289.751 289.754 289.822 289.843 289.853 289.879
 71 A"   72 A"  168 A'   73 A"  169 A'  170 A'  171 A'  172 A'                 
290.0231020.7341020.7931020.8371901.880
173 A'  174 A'  175 A'  176 A'  177 A'                                         
 --------------------------------------------------------------

          Ground-State Mulliken Net Atomic Charges

     Atom                 Charge (a.u.)
  ----------------------------------------
      1 Br                   -0.060233
      2 Br                   -0.052746
      3 Br                   -0.061174
      4 I                     0.127905
      5 C                     0.074388
      6 C                    -0.028140
  ----------------------------------------
  Sum of atomic charges =     0.000000

 -----------------------------------------------------------------
                    Cartesian Multipole Moments
 -----------------------------------------------------------------
    Charge (ESU x 10^10)
                 0.0000
    Dipole Moment (Debye)
         X      -0.0784      Y       0.0802      Z       0.0000
       Tot       0.1122
    Quadrupole Moments (Debye-Ang)
        XX     -87.0204     XY      -0.2512     YY     -95.3234
        XZ       0.0000     YZ      -0.0000     ZZ     -94.9793
    Octopole Moments (Debye-Ang^2)
       XXX       5.3286    XXY       1.8215    XYY       0.3314
       YYY      12.0739    XXZ       0.0000    XYZ       0.0000
       YYZ       0.0000    XZZ       1.9174    YZZ       4.1104
       ZZZ       0.0000
    Hexadecapole Moments (Debye-Ang^3)
      XXXX   -1910.8302   XXXY     -46.1133   XXYY    -440.6611
      XYYY     -70.3006   YYYY    -970.0638   XXXZ      -0.0000
      XXYZ      -0.0000   XYYZ      -0.0000   YYYZ      -0.0000
      XXZZ    -362.0821   XYZZ     -21.3531   YYZZ    -186.5088
      XZZZ       0.0000   YZZZ      -0.0000   ZZZZ    -119.5344
 -----------------------------------------------------------------
 Calculating analytic gradient of the SCF energy
 Gradient of SCF Energy
            1           2           3           4           5           6
    1  -0.0297439   0.0049571  -0.0135071   0.0517046   0.1294268  -0.1428375
    2  -0.1302382  -0.1446348   0.1342582   0.1425746  -0.0101810   0.0082212
    3   0.0000000   0.0000000   0.0000000  -0.0000000   0.0000000  -0.0000000
 Max gradient component =       1.446E-01
 RMS gradient           =       8.073E-02
 Gradient time:  CPU 73.94 s  wall 9.38 s
 Geometry Optimization Parameters
   NAtoms,    NIC,     NZ,  NCons,   NDum,   NFix, NCnnct, MaxDiis
        6      37       0       0       0       0       0       0

 Cartesian Hessian Update
 Hessian Updated using BFGS Update


** GEOMETRY OPTIMIZATION IN DELOCALIZED INTERNAL COORDINATES **
   Searching for a Minimum

   Optimization Cycle:  10

                       Coordinates (Angstroms)
     ATOM                X               Y               Z
      1  Br        2.2140406324    1.2779836438    0.0000000000
      2  Br       -1.5378703599    1.5354507172    0.0000000000
      3  Br        2.0602276703   -1.3174459660    0.0000000000
      4  I        -1.9187060898   -1.1329552607    0.0000000000
      5  C         0.9632904370    0.0503078734    0.0000000000
      6  C        -0.4709193285    0.1359568321    0.0000000000
   Point Group: cs    Number of degrees of freedom:     9


   Energy is -14717.996050987

 Hessian Updated using BFGS Update

  9 Hessian modes will be used to form the next step
  Hessian Eigenvalues:
     0.165439    0.206536    0.250079    0.252938    0.311401    0.479509
     0.925203    1.029622    1.094127

 Minimum Search - Taking Simple RFO Step
 Searching for Lamda that Minimizes Along All modes
 Value Taken    Lamda =  -0.12021542
 Calculated Step too Large.  Step scaled by  0.474982
 Step Taken.  Stepsize is  0.300000

                             Maximum     Tolerance    Cnvgd?
         Gradient           0.133064      0.000300      NO
         Displacement       0.221896      0.001200      NO
         Energy change     -0.063797      0.000001      NO


 New Cartesian Coordinates Obtained by Inverse Iteration

 Displacement from previous Coordinates is:  0.225938
 ----------------------------------------------------------------
             Standard Nuclear Orientation (Angstroms)
    I     Atom           X                Y                Z
 ----------------------------------------------------------------
    1      Br      2.1781500052     1.3251884655     0.0000000000
    2      Br     -1.4918214355     1.5778150162     0.0000000000
    3      Br      2.0296482141    -1.3558152536     0.0000000000
    4      I      -1.9019434517    -1.1776797682     0.0000000000
    5      C       0.9325215853     0.0503697359     0.0000000000
    6      C      -0.4364919560     0.1294196440     0.0000000000
 ----------------------------------------------------------------
 Molecular Point Group                 Cs    NOp =  2
 Largest Abelian Subgroup              Cs    NOp =  2
 Nuclear Repulsion Energy =  1822.6949045758 hartrees
 There are       85 alpha and       85 beta electrons
 Applying Cartesian multipole field
    Component          Value
    ---------          -----
     (2,0,0)        1.00000E-11
     (0,2,0)        2.00000E-11
     (0,0,2)       -3.00000E-11
 Nucleus-field energy     =     0.0000000414 hartrees
 Requested basis set is 6-311++G(d,p)
 There are 93 shells and 250 basis functions
 A cutoff of  1.0D-11 yielded   3065 shell pairs
 There are     24149 function pairs (     27260 Cartesian)
 Smallest overlap matrix eigenvalue = 1.12E-05
 Guess MOs from SCF MO coefficient file

 -----------------------------------------------------------------------
  General SCF calculation program by
  Eric Jon Sundstrom, Paul Horn, Yuezhi Mao, Dmitri Zuev, Alec White,
  David Stuck, Shaama M.S., Shane Yost, Joonho Lee, David Small,
  Daniel Levine, Susi Lehtola, Hugh Burton, Evgeny Epifanovsky
 -----------------------------------------------------------------------
 Exchange:     0.2000 Hartree-Fock + 0.0800 Slater + 0.7200 B88
 Correlation:  0.1900 VWN1RPA + 0.8100 LYP
 Using SG-1 standard quadrature grid
 using 8 threads for integral computing
 -------------------------------------------------------
 OpenMP Integral computing Module                
 Release: version 2.0, May 2017, Q-Chem Inc. Pleasanton 
 -------------------------------------------------------
 -------------------------------------------------------
 OpenMP BLAS3 based DFT computing Module                
 Release: version 1.0, May 2013, Q-Chem Inc. Pittsburgh 
 -------------------------------------------------------
 A restricted SCF calculation will be
 performed using DIIS
 SCF converges when DIIS error is below 1.0e-08
 ---------------------------------------
  Cycle       Energy         DIIS error
 ---------------------------------------
    1  -14718.0402195183      9.10e-04  
    2  -14718.0444159664      2.21e-04  
    3  -14718.0443044672      2.38e-04  
    4  -14718.0446910706      1.01e-04  
    5  -14718.0447716849      1.32e-05  
    6  -14718.0447728219      5.57e-06  
    7  -14718.0447729675      2.72e-06  
    8  -14718.0447730210      5.39e-07  
    9  -14718.0447730223      7.60e-08  
   10  -14718.0447730221      1.94e-08  
   11  -14718.0447730220      5.22e-09  Convergence criterion met
 ---------------------------------------
 SCF time:   CPU 198.94s  wall 26.00s 
 SCF   energy in the final basis set =   -14718.0447730220
 Total energy in the final basis set =   -14718.0447730220

 --------------------------------------------------------------
             Orbital Energies (a.u.) and Symmetries
 --------------------------------------------------------------

 Alpha MOs, Restricted
 -- Occupied --                  
******* -482.86 -482.86 -482.86 -176.32 -165.72 -165.72 -165.72
  1 A'    2 A'    3 A'    4 A'    5 A'    6 A'    1 A"    7 A'                 
-62.512 -62.512 -62.512 -56.333 -56.333 -56.332 -56.329 -56.329
  8 A'    9 A'   10 A'   11 A'   12 A'   13 A'    2 A"    3 A"                 
-56.329 -56.329 -56.328 -56.328 -35.818 -31.311 -31.305 -31.305
 14 A'    4 A"   15 A'   16 A'   17 A'   18 A'    5 A"   19 A'                 
-22.961 -22.960 -22.960 -22.956 -22.956 -10.298 -10.285  -8.723
 20 A'    6 A"   21 A'    7 A"   22 A'   23 A'   24 A'   25 A'                 
 -8.722  -8.722  -6.555  -6.555  -6.555  -6.541  -6.541  -6.541
 26 A'   27 A'   28 A'   29 A'   30 A'    8 A"    9 A"   10 A"                 
 -6.540  -6.540  -6.540  -6.369  -4.782  -4.767  -4.766  -2.666
 31 A'   32 A'   33 A'   34 A'   35 A'   11 A"   36 A'   37 A'                 
 -2.666  -2.666  -2.662  -2.662  -2.662  -2.662  -2.661  -2.661
 38 A'   39 A'   12 A"   13 A"   14 A"   40 A'   41 A'   42 A'                 
 -2.650  -2.650  -2.650  -2.650  -2.650  -2.650  -2.050  -2.043
 43 A'   15 A"   16 A"   44 A'   45 A'   17 A"   46 A'   18 A"                 
 -2.043  -2.029  -2.029  -0.939  -0.888  -0.803  -0.743  -0.688
 47 A'   19 A"   48 A'   49 A'   50 A'   51 A'   52 A'   53 A'                 
 -0.551  -0.501  -0.472  -0.440  -0.396  -0.375  -0.364  -0.351
 54 A'   55 A'   56 A'   20 A"   57 A'   21 A"   58 A'   59 A'                 
 -0.313  -0.291  -0.274  -0.251  -0.244
 22 A"   23 A"   60 A'   24 A"   61 A'                                         
 -- Virtual --                   
 -0.061  -0.054  -0.038  -0.025   0.001   0.026   0.035   0.042
 25 A"   62 A'   63 A'   64 A'   65 A'   66 A'   67 A'   26 A"                 
  0.043   0.055   0.065   0.071   0.078   0.084   0.087   0.104
 68 A'   69 A'   27 A"   70 A'   28 A"   71 A'   72 A'   73 A'                 
  0.106   0.115   0.127   0.141   0.150   0.165   0.174   0.187
 29 A"   74 A'   75 A'   76 A'   30 A"   77 A'   78 A'   79 A'                 
  0.195   0.235   0.241   0.274   0.285   0.318   0.358   0.363
 80 A'   81 A'   31 A"   82 A'   83 A'   84 A'   32 A"   85 A'                 
  0.373   0.394   0.406   0.408   0.419   0.420   0.424   0.427
 86 A'   33 A"   87 A'   34 A"   88 A'   35 A"   89 A'   36 A"                 
  0.446   0.472   0.481   0.488   0.498   0.508   0.511   0.518
 90 A'   91 A'   37 A"   92 A'   38 A"   93 A'   39 A"   94 A'                 
  0.546   0.549   0.576   0.594   0.615   0.629   0.636   0.649
 40 A"   95 A'   41 A"   96 A'   42 A"   43 A"   97 A'   98 A'                 
  0.669   0.699   0.731   0.753   0.775   0.819   0.833   0.853
 99 A'  100 A'  101 A'  102 A'  103 A'  104 A'   44 A"  105 A'                 
  0.916   0.932   0.987   1.010   1.053   1.165   1.216   1.266
106 A'  107 A'  108 A'  109 A'  110 A'  111 A'   45 A"   46 A"                 
  1.333   1.403   1.432   1.460   1.556   1.647   1.722   1.802
 47 A"  112 A'  113 A'  114 A'   48 A"  115 A'  116 A'  117 A'                 
  1.847   1.971   1.998   2.005   2.029   2.056   2.094   2.112
 49 A"   50 A"  118 A'   51 A"   52 A"  119 A'  120 A'  121 A'                 
  2.145   2.190   2.227   2.332   2.620   2.808   2.829   3.001
122 A'  123 A'  124 A'  125 A'   53 A"  126 A'   54 A"  127 A'                 
  3.115   3.426   3.926   3.944   3.951   3.977   3.980   4.001
128 A'  129 A'   55 A"  130 A'   56 A"  131 A'   57 A"   58 A"                 
  4.004   4.018   4.037   4.059   4.068   4.100   4.124   4.188
132 A'  133 A'   59 A"   60 A"   61 A"  134 A'   62 A"  135 A'                 
  4.227   4.256   4.275   4.329   4.351   4.403   4.510   6.001
136 A'  137 A'  138 A'  139 A'  140 A'  141 A'  142 A'   63 A"                 
  6.071   6.146   6.642   6.716   6.758   7.521   7.539   7.549
143 A'  144 A'  145 A'  146 A'  147 A'   64 A"   65 A"  148 A'                 
  7.552   7.609   7.615   7.652   7.656   7.794  23.271  23.965
 66 A"  149 A'  150 A'  151 A'  152 A'  153 A'  154 A'  155 A'                 
 27.913  28.342  28.391  28.419  28.525  28.546  28.555  28.608
156 A'   67 A"  157 A'  158 A'   68 A"  159 A'   69 A"  160 A'                 
 28.706  47.914  47.969  48.005 127.884 127.923 127.967 151.703
161 A'  162 A'  163 A'  164 A'   70 A"  165 A'  166 A'  167 A'                 
289.723 289.741 289.752 289.752 289.821 289.841 289.846 289.882
 71 A"   72 A"   73 A"  168 A'  169 A'  170 A'  171 A'  172 A'                 
290.0121020.7111020.7811020.8241901.869
173 A'  174 A'  175 A'  176 A'  177 A'                                         

 Beta MOs, Restricted
 -- Occupied --                  
******* -482.86 -482.86 -482.86 -176.32 -165.72 -165.72 -165.72
  1 A'    2 A'    3 A'    4 A'    5 A'    6 A'    1 A"    7 A'                 
-62.512 -62.512 -62.512 -56.333 -56.333 -56.332 -56.329 -56.329
  8 A'    9 A'   10 A'   11 A'   12 A'   13 A'    2 A"    3 A"                 
-56.329 -56.329 -56.328 -56.328 -35.818 -31.311 -31.305 -31.305
 14 A'    4 A"   15 A'   16 A'   17 A'   18 A'    5 A"   19 A'                 
-22.961 -22.960 -22.960 -22.956 -22.956 -10.298 -10.285  -8.723
 20 A'    6 A"   21 A'    7 A"   22 A'   23 A'   24 A'   25 A'                 
 -8.722  -8.722  -6.555  -6.555  -6.555  -6.541  -6.541  -6.541
 26 A'   27 A'   28 A'   29 A'   30 A'    8 A"    9 A"   10 A"                 
 -6.540  -6.540  -6.540  -6.369  -4.782  -4.767  -4.766  -2.666
 31 A'   32 A'   33 A'   34 A'   35 A'   11 A"   36 A'   37 A'                 
 -2.666  -2.666  -2.662  -2.662  -2.662  -2.662  -2.661  -2.661
 38 A'   39 A'   12 A"   13 A"   14 A"   40 A'   41 A'   42 A'                 
 -2.650  -2.650  -2.650  -2.650  -2.650  -2.650  -2.050  -2.043
 43 A'   15 A"   16 A"   44 A'   45 A'   17 A"   46 A'   18 A"                 
 -2.043  -2.029  -2.029  -0.939  -0.888  -0.803  -0.743  -0.688
 47 A'   19 A"   48 A'   49 A'   50 A'   51 A'   52 A'   53 A'                 
 -0.551  -0.501  -0.472  -0.440  -0.396  -0.375  -0.364  -0.351
 54 A'   55 A'   56 A'   20 A"   57 A'   21 A"   58 A'   59 A'                 
 -0.313  -0.291  -0.274  -0.251  -0.244
 22 A"   23 A"   60 A'   24 A"   61 A'                                         
 -- Virtual --                   
 -0.061  -0.054  -0.038  -0.025   0.001   0.026   0.035   0.042
 25 A"   62 A'   63 A'   64 A'   65 A'   66 A'   67 A'   26 A"                 
  0.043   0.055   0.065   0.071   0.078   0.084   0.087   0.104
 68 A'   69 A'   27 A"   70 A'   28 A"   71 A'   72 A'   73 A'                 
  0.106   0.115   0.127   0.141   0.150   0.165   0.174   0.187
 29 A"   74 A'   75 A'   76 A'   30 A"   77 A'   78 A'   79 A'                 
  0.195   0.235   0.241   0.274   0.285   0.318   0.358   0.363
 80 A'   81 A'   31 A"   82 A'   83 A'   84 A'   32 A"   85 A'                 
  0.373   0.394   0.406   0.408   0.419   0.420   0.424   0.427
 86 A'   33 A"   87 A'   34 A"   88 A'   35 A"   89 A'   36 A"                 
  0.446   0.472   0.481   0.488   0.498   0.508   0.511   0.518
 90 A'   91 A'   37 A"   92 A'   38 A"   93 A'   39 A"   94 A'                 
  0.546   0.549   0.576   0.594   0.615   0.629   0.636   0.649
 40 A"   95 A'   41 A"   96 A'   42 A"   43 A"   97 A'   98 A'                 
  0.669   0.699   0.731   0.753   0.775   0.819   0.833   0.853
 99 A'  100 A'  101 A'  102 A'  103 A'  104 A'   44 A"  105 A'                 
  0.916   0.932   0.987   1.010   1.053   1.165   1.216   1.266
106 A'  107 A'  108 A'  109 A'  110 A'  111 A'   45 A"   46 A"                 
  1.333   1.403   1.432   1.460   1.556   1.647   1.722   1.802
 47 A"  112 A'  113 A'  114 A'   48 A"  115 A'  116 A'  117 A'                 
  1.847   1.971   1.998   2.005   2.029   2.056   2.094   2.112
 49 A"   50 A"  118 A'   51 A"   52 A"  119 A'  120 A'  121 A'                 
  2.145   2.190   2.227   2.332   2.620   2.808   2.829   3.001
122 A'  123 A'  124 A'  125 A'   53 A"  126 A'   54 A"  127 A'                 
  3.115   3.426   3.926   3.944   3.951   3.977   3.980   4.001
128 A'  129 A'   55 A"  130 A'   56 A"  131 A'   57 A"   58 A"                 
  4.004   4.018   4.037   4.059   4.068   4.100   4.124   4.188
132 A'  133 A'   59 A"   60 A"   61 A"  134 A'   62 A"  135 A'                 
  4.227   4.256   4.275   4.329   4.351   4.403   4.510   6.001
136 A'  137 A'  138 A'  139 A'  140 A'  141 A'  142 A'   63 A"                 
  6.071   6.146   6.642   6.716   6.758   7.521   7.539   7.549
143 A'  144 A'  145 A'  146 A'  147 A'   64 A"   65 A"  148 A'                 
  7.552   7.609   7.615   7.652   7.656   7.794  23.271  23.965
 66 A"  149 A'  150 A'  151 A'  152 A'  153 A'  154 A'  155 A'                 
 27.913  28.342  28.391  28.419  28.525  28.546  28.555  28.608
156 A'   67 A"  157 A'  158 A'   68 A"  159 A'   69 A"  160 A'                 
 28.706  47.914  47.969  48.005 127.884 127.923 127.967 151.703
161 A'  162 A'  163 A'  164 A'   70 A"  165 A'  166 A'  167 A'                 
289.723 289.741 289.752 289.752 289.821 289.841 289.846 289.882
 71 A"   72 A"   73 A"  168 A'  169 A'  170 A'  171 A'  172 A'                 
290.0121020.7111020.7811020.8241901.869
173 A'  174 A'  175 A'  176 A'  177 A'                                         
 --------------------------------------------------------------

          Ground-State Mulliken Net Atomic Charges

     Atom                 Charge (a.u.)
  ----------------------------------------
      1 Br                   -0.066030
      2 Br                   -0.058356
      3 Br                   -0.063625
      4 I                     0.132834
      5 C                     0.074825
      6 C                    -0.019648
  ----------------------------------------
  Sum of atomic charges =     0.000000

 -----------------------------------------------------------------
                    Cartesian Multipole Moments
 -----------------------------------------------------------------
    Charge (ESU x 10^10)
                 0.0000
    Dipole Moment (Debye)
         X      -0.1320      Y      -0.0088      Z      -0.0000
       Tot       0.1323
    Quadrupole Moments (Debye-Ang)
        XX     -87.7340     XY       0.0978     YY     -94.4312
        XZ       0.0000     YZ       0.0000     ZZ     -95.1585
    Octopole Moments (Debye-Ang^2)
       XXX       3.9349    XXY       1.4676    XYY       0.1774
       YYY      13.1774    XXZ      -0.0000    XYZ      -0.0000
       YYZ      -0.0000    XZZ       1.7549    YZZ       4.4041
       ZZZ       0.0000
    Hexadecapole Moments (Debye-Ang^3)
      XXXX   -1865.0047   XXXY     -49.6191   XXYY    -435.7626
      XYYY     -76.0392   YYYY   -1015.0688   XXXZ       0.0000
      XXYZ       0.0000   XYYZ       0.0000   YYYZ       0.0000
      XXZZ    -353.2423   XYZZ     -23.5216   YYZZ    -195.8426
      XZZZ       0.0000   YZZZ       0.0000   ZZZZ    -120.0880
 -----------------------------------------------------------------
 Calculating analytic gradient of the SCF energy
 Gradient of SCF Energy
            1           2           3           4           5           6
    1  -0.0207578   0.0002601  -0.0079743   0.0354839   0.0695935  -0.0766054
    2  -0.1006988  -0.1092165   0.1020015   0.1084433  -0.0034923   0.0029627
    3   0.0000000   0.0000000   0.0000000   0.0000000   0.0000000  -0.0000000
 Max gradient component =       1.092E-01
 RMS gradient           =       5.613E-02
 Gradient time:  CPU 73.07 s  wall 9.28 s
 Geometry Optimization Parameters
   NAtoms,    NIC,     NZ,  NCons,   NDum,   NFix, NCnnct, MaxDiis
        6      37       0       0       0       0       0       0

 Cartesian Hessian Update
 Hessian Updated using BFGS Update


** GEOMETRY OPTIMIZATION IN DELOCALIZED INTERNAL COORDINATES **
   Searching for a Minimum

   Optimization Cycle:  11

                       Coordinates (Angstroms)
     ATOM                X               Y               Z
      1  Br        2.1781500052    1.3251884655    0.0000000000
      2  Br       -1.4918214355    1.5778150162    0.0000000000
      3  Br        2.0296482141   -1.3558152536    0.0000000000
      4  I        -1.9019434517   -1.1776797682    0.0000000000
      5  C         0.9325215853    0.0503697359    0.0000000000
      6  C        -0.4364919560    0.1294196440    0.0000000000
   Point Group: cs    Number of degrees of freedom:     9


   Energy is -14718.044773022

 Hessian Updated using BFGS Update

  9 Hessian modes will be used to form the next step
  Hessian Eigenvalues:
     0.119344    0.247005    0.250093    0.302249    0.312170    0.478023
     0.925343    1.029723    1.094134

 Minimum Search - Taking Simple RFO Step
 Searching for Lamda that Minimizes Along All modes
 Value Taken    Lamda =  -0.07977908
 Calculated Step too Large.  Step scaled by  0.494165
 Step Taken.  Stepsize is  0.300000

                             Maximum     Tolerance    Cnvgd?
         Gradient           0.106589      0.000300      NO
         Displacement       0.274016      0.001200      NO
         Energy change     -0.048722      0.000001      NO


 New Cartesian Coordinates Obtained by Inverse Iteration

 Displacement from previous Coordinates is:  0.193188
 ----------------------------------------------------------------
             Standard Nuclear Orientation (Angstroms)
    I     Atom           X                Y                Z
 ----------------------------------------------------------------
    1      Br      2.1653692024     1.3737851664     0.0000000000
    2      Br     -1.4689750861     1.6262426902     0.0000000000
    3      Br      2.0130540745    -1.4015632902     0.0000000000
    4      I      -1.8978389343    -1.2284028612     0.0000000000
    5      C       0.9267459337     0.0504312807     0.0000000000
    6      C      -0.4282922288     0.1288048539     0.0000000000
 ----------------------------------------------------------------
 Molecular Point Group                 Cs    NOp =  2
 Largest Abelian Subgroup              Cs    NOp =  2
 Nuclear Repulsion Energy =  1797.7986856403 hartrees
 There are       85 alpha and       85 beta electrons
 Applying Cartesian multipole field
    Component          Value
    ---------          -----
     (2,0,0)        1.00000E-11
     (0,2,0)        2.00000E-11
     (0,0,2)       -3.00000E-11
 Nucleus-field energy     =     0.0000000426 hartrees
 Requested basis set is 6-311++G(d,p)
 There are 93 shells and 250 basis functions
 A cutoff of  1.0D-11 yielded   3050 shell pairs
 There are     24016 function pairs (     27095 Cartesian)
 Smallest overlap matrix eigenvalue = 1.20E-05
 Guess MOs from SCF MO coefficient file

 -----------------------------------------------------------------------
  General SCF calculation program by
  Eric Jon Sundstrom, Paul Horn, Yuezhi Mao, Dmitri Zuev, Alec White,
  David Stuck, Shaama M.S., Shane Yost, Joonho Lee, David Small,
  Daniel Levine, Susi Lehtola, Hugh Burton, Evgeny Epifanovsky
 -----------------------------------------------------------------------
 Exchange:     0.2000 Hartree-Fock + 0.0800 Slater + 0.7200 B88
 Correlation:  0.1900 VWN1RPA + 0.8100 LYP
 Using SG-1 standard quadrature grid
 using 8 threads for integral computing
 -------------------------------------------------------
 OpenMP Integral computing Module                
 Release: version 2.0, May 2017, Q-Chem Inc. Pleasanton 
 -------------------------------------------------------
 -------------------------------------------------------
 OpenMP BLAS3 based DFT computing Module                
 Release: version 1.0, May 2013, Q-Chem Inc. Pittsburgh 
 -------------------------------------------------------
 A restricted SCF calculation will be
 performed using DIIS
 SCF converges when DIIS error is below 1.0e-08
 ---------------------------------------
  Cycle       Energy         DIIS error
 ---------------------------------------
    1  -14718.0759289989      5.38e-04  
    2  -14718.0777898663      3.10e-04  
    3  -14718.0775762516      3.42e-04  
    4  -14718.0785006177      5.98e-05  
    5  -14718.0785298958      9.70e-06  
    6  -14718.0785303085      6.80e-06  
    7  -14718.0785306460      1.39e-06  
    8  -14718.0785306576      4.22e-07  
    9  -14718.0785306584      4.87e-08  
   10  -14718.0785306582      1.58e-08  
   11  -14718.0785306584      2.68e-09  Convergence criterion met
 ---------------------------------------
 SCF time:   CPU 196.68s  wall 26.00s 
 SCF   energy in the final basis set =   -14718.0785306584
 Total energy in the final basis set =   -14718.0785306584

 --------------------------------------------------------------
             Orbital Energies (a.u.) and Symmetries
 --------------------------------------------------------------

 Alpha MOs, Restricted
 -- Occupied --                  
******* -482.86 -482.86 -482.86 -176.32 -165.73 -165.72 -165.72
  1 A'    2 A'    3 A'    4 A'    5 A'    6 A'    1 A"    7 A'                 
-62.513 -62.513 -62.511 -56.334 -56.333 -56.332 -56.330 -56.329
  8 A'    9 A'   10 A'   11 A'   12 A'   13 A'    2 A"   14 A'                 
-56.329 -56.329 -56.328 -56.328 -35.819 -31.313 -31.307 -31.306
  3 A"   15 A'    4 A"   16 A'   17 A'   18 A'    5 A"   19 A'                 
-22.963 -22.962 -22.961 -22.957 -22.957 -10.301 -10.288  -8.723
 20 A'    6 A"   21 A'    7 A"   22 A'   23 A'   24 A'   25 A'                 
 -8.722  -8.721  -6.555  -6.555  -6.554  -6.541  -6.541  -6.540
 26 A'   27 A'   28 A'   29 A'   30 A'    8 A"    9 A"   31 A'                 
 -6.540  -6.540  -6.539  -6.370  -4.783  -4.767  -4.766  -2.666
 10 A"   32 A'   33 A'   34 A'   35 A'   11 A"   36 A'   37 A'                 
 -2.666  -2.664  -2.662  -2.662  -2.662  -2.661  -2.661  -2.660
 38 A'   39 A'   12 A"   40 A'   13 A"   41 A'   14 A"   42 A'                 
 -2.650  -2.650  -2.650  -2.650  -2.649  -2.649  -2.050  -2.044
 43 A'   15 A"   16 A"   44 A'   45 A'   17 A"   46 A'   18 A"                 
 -2.044  -2.030  -2.030  -0.928  -0.874  -0.803  -0.745  -0.686
 47 A'   19 A"   48 A'   49 A'   50 A'   51 A'   52 A'   53 A'                 
 -0.548  -0.497  -0.472  -0.435  -0.393  -0.366  -0.357  -0.345
 54 A'   55 A'   56 A'   20 A"   57 A'   21 A"   58 A'   59 A'                 
 -0.315  -0.293  -0.282  -0.254  -0.252
 22 A"   23 A"   60 A'   24 A"   61 A'                                         
 -- Virtual --                   
 -0.063  -0.059  -0.046  -0.032   0.001   0.025   0.034   0.042
 62 A'   25 A"   63 A'   64 A'   65 A'   66 A'   67 A'   68 A'                 
  0.043   0.056   0.065   0.070   0.078   0.085   0.086   0.103
 26 A"   69 A'   27 A"   70 A'   28 A"   71 A'   72 A'   73 A'                 
  0.107   0.111   0.126   0.141   0.149   0.166   0.173   0.195
 29 A"   74 A'   75 A'   76 A'   30 A"   77 A'   78 A'   79 A'                 
  0.197   0.231   0.240   0.269   0.286   0.316   0.361   0.364
 80 A'   81 A'   31 A"   82 A'   83 A'   84 A'   85 A'   32 A"                 
  0.381   0.393   0.401   0.411   0.413   0.420   0.421   0.431
 86 A'   33 A"   87 A'   34 A"   88 A'   35 A"   89 A'   36 A"                 
  0.440   0.472   0.484   0.489   0.502   0.511   0.513   0.517
 90 A'   91 A'   37 A"   92 A'   38 A"   39 A"   93 A'   94 A'                 
  0.545   0.554   0.566   0.597   0.601   0.632   0.635   0.646
 40 A"   95 A'   41 A"   96 A'   42 A"   43 A"   97 A'   98 A'                 
  0.661   0.689   0.730   0.738   0.762   0.809   0.833   0.854
 99 A'  100 A'  101 A'  102 A'  103 A'  104 A'   44 A"  105 A'                 
  0.900   0.931   0.969   0.991   1.054   1.167   1.208   1.256
106 A'  107 A'  108 A'  109 A'  110 A'  111 A'   45 A"   46 A"                 
  1.332   1.395   1.426   1.463   1.553   1.636   1.708   1.806
 47 A"  112 A'  113 A'  114 A'   48 A"  115 A'  116 A'  117 A'                 
  1.854   1.972   2.004   2.019   2.029   2.068   2.084   2.112
 49 A"   50 A"   51 A"  118 A'   52 A"  119 A'  120 A'  121 A'                 
  2.152   2.187   2.210   2.326   2.620   2.800   2.830   3.003
122 A'  123 A'  124 A'  125 A'   53 A"  126 A'   54 A"  127 A'                 
  3.120   3.388   3.933   3.943   3.959   3.979   3.982   3.997
128 A'  129 A'   55 A"  130 A'   56 A"   57 A"  131 A'   58 A"                 
  4.002   4.013   4.027   4.049   4.060   4.100   4.122   4.191
132 A'  133 A'   59 A"   60 A"   61 A"  134 A'   62 A"  135 A'                 
  4.218   4.235   4.243   4.325   4.352   4.405   4.499   5.999
136 A'  137 A'  138 A'  139 A'  140 A'  141 A'  142 A'   63 A"                 
  6.063   6.127   6.616   6.699   6.744   7.524   7.539   7.551
143 A'  144 A'  145 A'  146 A'  147 A'   64 A"   65 A"   66 A"                 
  7.554   7.605   7.616   7.644   7.659   7.776  23.253  24.007
148 A'  149 A'  150 A'  151 A'  152 A'  153 A'  154 A'  155 A'                 
 27.899  28.340  28.386  28.409  28.523  28.541  28.552  28.601
156 A'   67 A"  157 A'  158 A'   68 A"  159 A'   69 A"  160 A'                 
 28.700  47.892  47.955  47.994 127.882 127.918 127.957 151.690
161 A'  162 A'  163 A'  164 A'   70 A"  165 A'  166 A'  167 A'                 
289.723 289.739 289.749 289.759 289.815 289.833 289.847 289.883
 71 A"   72 A"   73 A"  168 A'  169 A'  170 A'  171 A'  172 A'                 
289.9911020.6821020.7621020.8111901.855
173 A'  174 A'  175 A'  176 A'  177 A'                                         

 Beta MOs, Restricted
 -- Occupied --                  
******* -482.86 -482.86 -482.86 -176.32 -165.73 -165.72 -165.72
  1 A'    2 A'    3 A'    4 A'    5 A'    6 A'    1 A"    7 A'                 
-62.513 -62.513 -62.511 -56.334 -56.333 -56.332 -56.330 -56.329
  8 A'    9 A'   10 A'   11 A'   12 A'   13 A'    2 A"   14 A'                 
-56.329 -56.329 -56.328 -56.328 -35.819 -31.313 -31.307 -31.306
  3 A"   15 A'    4 A"   16 A'   17 A'   18 A'    5 A"   19 A'                 
-22.963 -22.962 -22.961 -22.957 -22.957 -10.301 -10.288  -8.723
 20 A'    6 A"   21 A'    7 A"   22 A'   23 A'   24 A'   25 A'                 
 -8.722  -8.721  -6.555  -6.555  -6.554  -6.541  -6.541  -6.540
 26 A'   27 A'   28 A'   29 A'   30 A'    8 A"    9 A"   31 A'                 
 -6.540  -6.540  -6.539  -6.370  -4.783  -4.767  -4.766  -2.666
 10 A"   32 A'   33 A'   34 A'   35 A'   11 A"   36 A'   37 A'                 
 -2.666  -2.664  -2.662  -2.662  -2.662  -2.661  -2.661  -2.660
 38 A'   39 A'   12 A"   40 A'   13 A"   41 A'   14 A"   42 A'                 
 -2.650  -2.650  -2.650  -2.650  -2.649  -2.649  -2.050  -2.044
 43 A'   15 A"   16 A"   44 A'   45 A'   17 A"   46 A'   18 A"                 
 -2.044  -2.030  -2.030  -0.928  -0.874  -0.803  -0.745  -0.686
 47 A'   19 A"   48 A'   49 A'   50 A'   51 A'   52 A'   53 A'                 
 -0.548  -0.497  -0.472  -0.435  -0.393  -0.366  -0.357  -0.345
 54 A'   55 A'   56 A'   20 A"   57 A'   21 A"   58 A'   59 A'                 
 -0.315  -0.293  -0.282  -0.254  -0.252
 22 A"   23 A"   60 A'   24 A"   61 A'                                         
 -- Virtual --                   
 -0.063  -0.059  -0.046  -0.032   0.001   0.025   0.034   0.042
 62 A'   25 A"   63 A'   64 A'   65 A'   66 A'   67 A'   68 A'                 
  0.043   0.056   0.065   0.070   0.078   0.085   0.086   0.103
 26 A"   69 A'   27 A"   70 A'   28 A"   71 A'   72 A'   73 A'                 
  0.107   0.111   0.126   0.141   0.149   0.166   0.173   0.195
 29 A"   74 A'   75 A'   76 A'   30 A"   77 A'   78 A'   79 A'                 
  0.197   0.231   0.240   0.269   0.286   0.316   0.361   0.364
 80 A'   81 A'   31 A"   82 A'   83 A'   84 A'   85 A'   32 A"                 
  0.381   0.393   0.401   0.411   0.413   0.420   0.421   0.431
 86 A'   33 A"   87 A'   34 A"   88 A'   35 A"   89 A'   36 A"                 
  0.440   0.472   0.484   0.489   0.502   0.511   0.513   0.517
 90 A'   91 A'   37 A"   92 A'   38 A"   39 A"   93 A'   94 A'                 
  0.545   0.554   0.566   0.597   0.601   0.632   0.635   0.646
 40 A"   95 A'   41 A"   96 A'   42 A"   43 A"   97 A'   98 A'                 
  0.661   0.689   0.730   0.738   0.762   0.809   0.833   0.854
 99 A'  100 A'  101 A'  102 A'  103 A'  104 A'   44 A"  105 A'                 
  0.900   0.931   0.969   0.991   1.054   1.167   1.208   1.256
106 A'  107 A'  108 A'  109 A'  110 A'  111 A'   45 A"   46 A"                 
  1.332   1.395   1.426   1.463   1.553   1.636   1.708   1.806
 47 A"  112 A'  113 A'  114 A'   48 A"  115 A'  116 A'  117 A'                 
  1.854   1.972   2.004   2.019   2.029   2.068   2.084   2.112
 49 A"   50 A"   51 A"  118 A'   52 A"  119 A'  120 A'  121 A'                 
  2.152   2.187   2.210   2.326   2.620   2.800   2.830   3.003
122 A'  123 A'  124 A'  125 A'   53 A"  126 A'   54 A"  127 A'                 
  3.120   3.388   3.933   3.943   3.959   3.979   3.982   3.997
128 A'  129 A'   55 A"  130 A'   56 A"   57 A"  131 A'   58 A"                 
  4.002   4.013   4.027   4.049   4.060   4.100   4.122   4.191
132 A'  133 A'   59 A"   60 A"   61 A"  134 A'   62 A"  135 A'                 
  4.218   4.235   4.243   4.325   4.352   4.405   4.499   5.999
136 A'  137 A'  138 A'  139 A'  140 A'  141 A'  142 A'   63 A"                 
  6.063   6.127   6.616   6.699   6.744   7.524   7.539   7.551
143 A'  144 A'  145 A'  146 A'  147 A'   64 A"   65 A"   66 A"                 
  7.554   7.605   7.616   7.644   7.659   7.776  23.253  24.007
148 A'  149 A'  150 A'  151 A'  152 A'  153 A'  154 A'  155 A'                 
 27.899  28.340  28.386  28.409  28.523  28.541  28.552  28.601
156 A'   67 A"  157 A'  158 A'   68 A"  159 A'   69 A"  160 A'                 
 28.700  47.892  47.955  47.994 127.882 127.918 127.957 151.690
161 A'  162 A'  163 A'  164 A'   70 A"  165 A'  166 A'  167 A'                 
289.723 289.739 289.749 289.759 289.815 289.833 289.847 289.883
 71 A"   72 A"   73 A"  168 A'  169 A'  170 A'  171 A'  172 A'                 
289.9911020.6821020.7621020.8111901.855
173 A'  174 A'  175 A'  176 A'  177 A'                                         
 --------------------------------------------------------------

          Ground-State Mulliken Net Atomic Charges

     Atom                 Charge (a.u.)
  ----------------------------------------
      1 Br                   -0.064341
      2 Br                   -0.062900
      3 Br                   -0.061897
      4 I                     0.140817
      5 C                     0.073367
      6 C                    -0.025047
  ----------------------------------------
  Sum of atomic charges =     0.000000

 -----------------------------------------------------------------
                    Cartesian Multipole Moments
 -----------------------------------------------------------------
    Charge (ESU x 10^10)
                 0.0000
    Dipole Moment (Debye)
         X      -0.1669      Y      -0.0996      Z       0.0000
       Tot       0.1944
    Quadrupole Moments (Debye-Ang)
        XX     -88.3407     XY       0.4253     YY     -93.4644
        XZ      -0.0000     YZ       0.0000     ZZ     -95.4274
    Octopole Moments (Debye-Ang^2)
       XXX       3.1604    XXY       1.2860    XYY       0.1231
       YYY      14.4753    XXZ      -0.0000    XYZ      -0.0000
       YYZ      -0.0000    XZZ       1.6799    YZZ       4.8118
       ZZZ       0.0000
    Hexadecapole Moments (Debye-Ang^3)
      XXXX   -1853.4415   XXXY     -53.1013   XXYY    -437.8098
      XYYY     -81.2627   YYYY   -1067.7933   XXXZ      -0.0000
      XXYZ      -0.0000   XYYZ      -0.0000   YYYZ      -0.0000
      XXZZ    -350.3208   XYZZ     -25.6031   YYZZ    -206.7498
      XZZZ      -0.0000   YZZZ      -0.0000   ZZZZ    -120.8538
 -----------------------------------------------------------------
 Calculating analytic gradient of the SCF energy
 Gradient of SCF Energy
            1           2           3           4           5           6
    1  -0.0116710  -0.0043399  -0.0018489   0.0195408   0.0428795  -0.0445605
    2  -0.0733581  -0.0773773   0.0723514   0.0781673   0.0001116   0.0001050
    3   0.0000000  -0.0000000   0.0000000   0.0000000  -0.0000000   0.0000000
 Max gradient component =       7.817E-02
 RMS gradient           =       3.879E-02
 Gradient time:  CPU 71.87 s  wall 9.13 s
 Geometry Optimization Parameters
   NAtoms,    NIC,     NZ,  NCons,   NDum,   NFix, NCnnct, MaxDiis
        6      37       0       0       0       0       0       0

 Cartesian Hessian Update
 Hessian Updated using BFGS Update


** GEOMETRY OPTIMIZATION IN DELOCALIZED INTERNAL COORDINATES **
   Searching for a Minimum

   Optimization Cycle:  12

                       Coordinates (Angstroms)
     ATOM                X               Y               Z
      1  Br        2.1653692024    1.3737851664    0.0000000000
      2  Br       -1.4689750861    1.6262426902    0.0000000000
      3  Br        2.0130540745   -1.4015632902    0.0000000000
      4  I        -1.8978389343   -1.2284028612    0.0000000000
      5  C         0.9267459337    0.0504312807    0.0000000000
      6  C        -0.4282922288    0.1288048539    0.0000000000
   Point Group: cs    Number of degrees of freedom:     9


   Energy is -14718.078530658

 Hessian Updated using BFGS Update

  9 Hessian modes will be used to form the next step
  Hessian Eigenvalues:
     0.110044    0.240885    0.250082    0.288344    0.312412    0.498842
     0.925447    1.029800    1.094147

 Minimum Search - Taking Simple RFO Step
 Searching for Lamda that Minimizes Along All modes
 Value Taken    Lamda =  -0.05283153
 Calculated Step too Large.  Step scaled by  0.538898
 Step Taken.  Stepsize is  0.300000

                             Maximum     Tolerance    Cnvgd?
         Gradient           0.079568      0.000300      NO
         Displacement       0.276317      0.001200      NO
         Energy change     -0.033758      0.000001      NO


 New Cartesian Coordinates Obtained by Inverse Iteration

 Displacement from previous Coordinates is:  0.217390
 ----------------------------------------------------------------
             Standard Nuclear Orientation (Angstroms)
    I     Atom           X                Y                Z
 ----------------------------------------------------------------
    1      Br      2.1471861100     1.4196289243     0.0000000000
    2      Br     -1.4417720102     1.6748352182     0.0000000000
    3      Br      1.9762966936    -1.4491110998     0.0000000000
    4      I      -1.8700531004    -1.2839932963     0.0000000000
    5      C       0.9171936696     0.0529730840     0.0000000000
    6      C      -0.4187884013     0.1349650094     0.0000000000
 ----------------------------------------------------------------
 Molecular Point Group                 Cs    NOp =  2
 Largest Abelian Subgroup              Cs    NOp =  2
 Nuclear Repulsion Energy =  1780.5933690520 hartrees
 There are       85 alpha and       85 beta electrons
 Applying Cartesian multipole field
    Component          Value
    ---------          -----
     (2,0,0)        1.00000E-11
     (0,2,0)        2.00000E-11
     (0,0,2)       -3.00000E-11
 Nucleus-field energy     =     0.0000000436 hartrees
 Requested basis set is 6-311++G(d,p)
 There are 93 shells and 250 basis functions
 A cutoff of  1.0D-11 yielded   3049 shell pairs
 There are     24003 function pairs (     27074 Cartesian)
 Smallest overlap matrix eigenvalue = 1.29E-05
 Guess MOs from SCF MO coefficient file

 -----------------------------------------------------------------------
  General SCF calculation program by
  Eric Jon Sundstrom, Paul Horn, Yuezhi Mao, Dmitri Zuev, Alec White,
  David Stuck, Shaama M.S., Shane Yost, Joonho Lee, David Small,
  Daniel Levine, Susi Lehtola, Hugh Burton, Evgeny Epifanovsky
 -----------------------------------------------------------------------
 Exchange:     0.2000 Hartree-Fock + 0.0800 Slater + 0.7200 B88
 Correlation:  0.1900 VWN1RPA + 0.8100 LYP
 Using SG-1 standard quadrature grid
 using 8 threads for integral computing
 -------------------------------------------------------
 OpenMP Integral computing Module                
 Release: version 2.0, May 2017, Q-Chem Inc. Pleasanton 
 -------------------------------------------------------
 -------------------------------------------------------
 OpenMP BLAS3 based DFT computing Module                
 Release: version 1.0, May 2013, Q-Chem Inc. Pittsburgh 
 -------------------------------------------------------
 A restricted SCF calculation will be
 performed using DIIS
 SCF converges when DIIS error is below 1.0e-08
 ---------------------------------------
  Cycle       Energy         DIIS error
 ---------------------------------------
    1  -14718.0999775870      5.22e-04  
    2  -14718.1020258522      2.28e-04  
    3  -14718.1017925030      2.78e-04  
    4  -14718.1023928545      6.69e-05  
    5  -14718.1024302262      7.77e-06  
    6  -14718.1024305895      4.52e-06  
    7  -14718.1024307115      1.71e-06  
    8  -14718.1024307323      4.77e-07  
    9  -14718.1024307334      5.94e-08  
   10  -14718.1024307336      1.60e-08  
   11  -14718.1024307334      2.95e-09  Convergence criterion met
 ---------------------------------------
 SCF time:   CPU 195.46s  wall 25.00s 
 SCF   energy in the final basis set =   -14718.1024307334
 Total energy in the final basis set =   -14718.1024307334

 --------------------------------------------------------------
             Orbital Energies (a.u.) and Symmetries
 --------------------------------------------------------------

 Alpha MOs, Restricted
 -- Occupied --                  
******* -482.86 -482.86 -482.86 -176.32 -165.73 -165.73 -165.72
  1 A'    2 A'    3 A'    4 A'    5 A'    6 A'    1 A"    7 A'                 
-62.514 -62.513 -62.511 -56.334 -56.334 -56.332 -56.330 -56.330
  8 A'    9 A'   10 A'   11 A'   12 A'   13 A'    2 A"   14 A'                 
-56.329 -56.329 -56.328 -56.328 -35.820 -31.314 -31.307 -31.307
  3 A"   15 A'    4 A"   16 A'   17 A'   18 A'    5 A"   19 A'                 
-22.964 -22.963 -22.962 -22.958 -22.958 -10.302 -10.290  -8.723
 20 A'    6 A"   21 A'    7 A"   22 A'   23 A'   24 A'   25 A'                 
 -8.722  -8.721  -6.555  -6.555  -6.553  -6.542  -6.541  -6.541
 26 A'   27 A'   28 A'   29 A'   30 A'    8 A"    9 A"   31 A'                 
 -6.540  -6.539  -6.538  -6.370  -4.784  -4.768  -4.767  -2.666
 32 A'   10 A"   33 A'   34 A'   35 A'   11 A"   36 A'   37 A'                 
 -2.666  -2.664  -2.663  -2.662  -2.662  -2.661  -2.660  -2.660
 38 A'   39 A'   12 A"   40 A'   13 A"   41 A'   14 A"   42 A'                 
 -2.651  -2.651  -2.650  -2.650  -2.649  -2.648  -2.050  -2.044
 43 A'   15 A"   16 A"   44 A'   45 A'   17 A"   46 A'   18 A"                 
 -2.044  -2.030  -2.030  -0.921  -0.862  -0.803  -0.748  -0.685
 47 A'   19 A"   48 A'   49 A'   50 A'   51 A'   52 A'   53 A'                 
 -0.546  -0.493  -0.472  -0.431  -0.391  -0.360  -0.352  -0.339
 54 A'   55 A'   56 A'   20 A"   57 A'   21 A"   58 A'   59 A'                 
 -0.316  -0.295  -0.290  -0.259  -0.257
 22 A"   23 A"   60 A'   61 A'   24 A"                                         
 -- Virtual --                   
 -0.069  -0.055  -0.052  -0.038   0.001   0.025   0.033   0.042
 62 A'   25 A"   63 A'   64 A'   65 A'   66 A'   67 A'   68 A'                 
  0.044   0.057   0.065   0.070   0.078   0.086   0.086   0.102
 26 A"   69 A'   27 A"   70 A'   28 A"   71 A'   72 A'   73 A'                 
  0.108   0.109   0.125   0.140   0.147   0.167   0.173   0.196
 29 A"   74 A'   75 A'   76 A'   30 A"   77 A'   78 A'   79 A'                 
  0.203   0.227   0.240   0.264   0.289   0.314   0.360   0.369
 80 A'   81 A'   31 A"   82 A'   83 A'   84 A'   85 A'   32 A"                 
  0.386   0.391   0.398   0.406   0.413   0.420   0.423   0.434
 86 A'   33 A"   87 A'   88 A'   34 A"   35 A"   89 A'   36 A"                 
  0.436   0.471   0.483   0.488   0.507   0.508   0.512   0.525
 90 A'   91 A'   37 A"   92 A'   38 A"   93 A'   39 A"   94 A'                 
  0.544   0.559   0.565   0.588   0.600   0.626   0.638   0.648
 40 A"   41 A"   95 A'   42 A"   96 A'   97 A'   43 A"   98 A'                 
  0.657   0.682   0.716   0.737   0.750   0.805   0.833   0.855
 99 A'  100 A'  101 A'  102 A'  103 A'  104 A'   44 A"  105 A'                 
  0.885   0.935   0.956   0.976   1.057   1.163   1.202   1.247
106 A'  107 A'  108 A'  109 A'  110 A'  111 A'   45 A"   46 A"                 
  1.331   1.391   1.420   1.468   1.554   1.628   1.701   1.814
 47 A"  112 A'  113 A'  114 A'   48 A"  115 A'  116 A'  117 A'                 
  1.865   1.973   2.003   2.024   2.029   2.061   2.107   2.110
 49 A"   50 A"   51 A"  118 A'   52 A"  119 A'  120 A'  121 A'                 
  2.153   2.181   2.218   2.318   2.623   2.795   2.832   3.007
122 A'  123 A'  124 A'  125 A'   53 A"  126 A'   54 A"  127 A'                 
  3.133   3.350   3.939   3.947   3.965   3.979   3.985   3.993
128 A'  129 A'   55 A"  130 A'   56 A"   57 A"  131 A'   58 A"                 
  4.002   4.016   4.016   4.040   4.056   4.103   4.121   4.173
132 A'   59 A"  133 A'   60 A"   61 A"  134 A'   62 A"  135 A'                 
  4.194   4.226   4.240   4.325   4.358   4.409   4.488   5.998
136 A'  137 A'  138 A'  139 A'  140 A'  141 A'  142 A'   63 A"                 
  6.057   6.110   6.592   6.684   6.736   7.525   7.539   7.549
143 A'  144 A'  145 A'  146 A'  147 A'   64 A"   65 A"   66 A"                 
  7.565   7.602   7.618   7.639   7.664   7.758  23.238  24.073
148 A'  149 A'  150 A'  151 A'  152 A'  153 A'  154 A'  155 A'                 
 27.886  28.338  28.382  28.401  28.521  28.537  28.549  28.597
156 A'   67 A"  157 A'  158 A'   68 A"  159 A'   69 A"  160 A'                 
 28.695  47.872  47.943  47.987 127.880 127.915 127.949 151.678
161 A'  162 A'  163 A'  164 A'   70 A"  165 A'  166 A'  167 A'                 
289.723 289.737 289.747 289.769 289.805 289.821 289.861 289.886
 71 A"   72 A"   73 A"  168 A'  169 A'  170 A'  171 A'  172 A'                 
289.9731020.6551020.7461020.8021901.842
173 A'  174 A'  175 A'  176 A'  177 A'                                         

 Beta MOs, Restricted
 -- Occupied --                  
******* -482.86 -482.86 -482.86 -176.32 -165.73 -165.73 -165.72
  1 A'    2 A'    3 A'    4 A'    5 A'    6 A'    1 A"    7 A'                 
-62.514 -62.513 -62.511 -56.334 -56.334 -56.332 -56.330 -56.330
  8 A'    9 A'   10 A'   11 A'   12 A'   13 A'    2 A"   14 A'                 
-56.329 -56.329 -56.328 -56.328 -35.820 -31.314 -31.307 -31.307
  3 A"   15 A'    4 A"   16 A'   17 A'   18 A'    5 A"   19 A'                 
-22.964 -22.963 -22.962 -22.958 -22.958 -10.302 -10.290  -8.723
 20 A'    6 A"   21 A'    7 A"   22 A'   23 A'   24 A'   25 A'                 
 -8.722  -8.721  -6.555  -6.555  -6.553  -6.542  -6.541  -6.541
 26 A'   27 A'   28 A'   29 A'   30 A'    8 A"    9 A"   31 A'                 
 -6.540  -6.539  -6.538  -6.370  -4.784  -4.768  -4.767  -2.666
 32 A'   10 A"   33 A'   34 A'   35 A'   11 A"   36 A'   37 A'                 
 -2.666  -2.664  -2.663  -2.662  -2.662  -2.661  -2.660  -2.660
 38 A'   39 A'   12 A"   40 A'   13 A"   41 A'   14 A"   42 A'                 
 -2.651  -2.651  -2.650  -2.650  -2.649  -2.648  -2.050  -2.044
 43 A'   15 A"   16 A"   44 A'   45 A'   17 A"   46 A'   18 A"                 
 -2.044  -2.030  -2.030  -0.921  -0.862  -0.803  -0.748  -0.685
 47 A'   19 A"   48 A'   49 A'   50 A'   51 A'   52 A'   53 A'                 
 -0.546  -0.493  -0.472  -0.431  -0.391  -0.360  -0.352  -0.339
 54 A'   55 A'   56 A'   20 A"   57 A'   21 A"   58 A'   59 A'                 
 -0.316  -0.295  -0.290  -0.259  -0.257
 22 A"   23 A"   60 A'   61 A'   24 A"                                         
 -- Virtual --                   
 -0.069  -0.055  -0.052  -0.038   0.001   0.025   0.033   0.042
 62 A'   25 A"   63 A'   64 A'   65 A'   66 A'   67 A'   68 A'                 
  0.044   0.057   0.065   0.070   0.078   0.086   0.086   0.102
 26 A"   69 A'   27 A"   70 A'   28 A"   71 A'   72 A'   73 A'                 
  0.108   0.109   0.125   0.140   0.147   0.167   0.173   0.196
 29 A"   74 A'   75 A'   76 A'   30 A"   77 A'   78 A'   79 A'                 
  0.203   0.227   0.240   0.264   0.289   0.314   0.360   0.369
 80 A'   81 A'   31 A"   82 A'   83 A'   84 A'   85 A'   32 A"                 
  0.386   0.391   0.398   0.406   0.413   0.420   0.423   0.434
 86 A'   33 A"   87 A'   88 A'   34 A"   35 A"   89 A'   36 A"                 
  0.436   0.471   0.483   0.488   0.507   0.508   0.512   0.525
 90 A'   91 A'   37 A"   92 A'   38 A"   93 A'   39 A"   94 A'                 
  0.544   0.559   0.565   0.588   0.600   0.626   0.638   0.648
 40 A"   41 A"   95 A'   42 A"   96 A'   97 A'   43 A"   98 A'                 
  0.657   0.682   0.716   0.737   0.750   0.805   0.833   0.855
 99 A'  100 A'  101 A'  102 A'  103 A'  104 A'   44 A"  105 A'                 
  0.885   0.935   0.956   0.976   1.057   1.163   1.202   1.247
106 A'  107 A'  108 A'  109 A'  110 A'  111 A'   45 A"   46 A"                 
  1.331   1.391   1.420   1.468   1.554   1.628   1.701   1.814
 47 A"  112 A'  113 A'  114 A'   48 A"  115 A'  116 A'  117 A'                 
  1.865   1.973   2.003   2.024   2.029   2.061   2.107   2.110
 49 A"   50 A"   51 A"  118 A'   52 A"  119 A'  120 A'  121 A'                 
  2.153   2.181   2.218   2.318   2.623   2.795   2.832   3.007
122 A'  123 A'  124 A'  125 A'   53 A"  126 A'   54 A"  127 A'                 
  3.133   3.350   3.939   3.947   3.965   3.979   3.985   3.993
128 A'  129 A'   55 A"  130 A'   56 A"   57 A"  131 A'   58 A"                 
  4.002   4.016   4.016   4.040   4.056   4.103   4.121   4.173
132 A'   59 A"  133 A'   60 A"   61 A"  134 A'   62 A"  135 A'                 
  4.194   4.226   4.240   4.325   4.358   4.409   4.488   5.998
136 A'  137 A'  138 A'  139 A'  140 A'  141 A'  142 A'   63 A"                 
  6.057   6.110   6.592   6.684   6.736   7.525   7.539   7.549
143 A'  144 A'  145 A'  146 A'  147 A'   64 A"   65 A"   66 A"                 
  7.565   7.602   7.618   7.639   7.664   7.758  23.238  24.073
148 A'  149 A'  150 A'  151 A'  152 A'  153 A'  154 A'  155 A'                 
 27.886  28.338  28.382  28.401  28.521  28.537  28.549  28.597
156 A'   67 A"  157 A'  158 A'   68 A"  159 A'   69 A"  160 A'                 
 28.695  47.872  47.943  47.987 127.880 127.915 127.949 151.678
161 A'  162 A'  163 A'  164 A'   70 A"  165 A'  166 A'  167 A'                 
289.723 289.737 289.747 289.769 289.805 289.821 289.861 289.886
 71 A"   72 A"   73 A"  168 A'  169 A'  170 A'  171 A'  172 A'                 
289.9731020.6551020.7461020.8021901.842
173 A'  174 A'  175 A'  176 A'  177 A'                                         
 --------------------------------------------------------------

          Ground-State Mulliken Net Atomic Charges

     Atom                 Charge (a.u.)
  ----------------------------------------
      1 Br                   -0.062970
      2 Br                   -0.067888
      3 Br                   -0.061215
      4 I                     0.146194
      5 C                     0.090055
      6 C                    -0.044176
  ----------------------------------------
  Sum of atomic charges =     0.000000

 -----------------------------------------------------------------
                    Cartesian Multipole Moments
 -----------------------------------------------------------------
    Charge (ESU x 10^10)
                 0.0000
    Dipole Moment (Debye)
         X      -0.1891      Y      -0.1755      Z       0.0000
       Tot       0.2580
    Quadrupole Moments (Debye-Ang)
        XX     -89.1101     XY       0.6839     YY     -92.4564
        XZ      -0.0000     YZ      -0.0000     ZZ     -95.6241
    Octopole Moments (Debye-Ang^2)
       XXX       1.9540    XXY       1.5472    XYY      -0.3276
       YYY      16.0027    XXZ       0.0000    XYZ       0.0000
       YYZ       0.0000    XZZ       1.3508    YZZ       5.4130
       ZZZ       0.0000
    Hexadecapole Moments (Debye-Ang^3)
      XXXX   -1817.8336   XXXY     -57.0448   XXYY    -437.0920
      XYYY     -85.5875   YYYY   -1123.2832   XXXZ      -0.0000
      XXYZ      -0.0000   XYYZ      -0.0000   YYYZ      -0.0000
      XXZZ    -342.6020   XYZZ     -27.5355   YYZZ    -218.3980
      XZZZ      -0.0000   YZZZ      -0.0000   ZZZZ    -121.4556
 -----------------------------------------------------------------
 Calculating analytic gradient of the SCF energy
 Gradient of SCF Energy
            1           2           3           4           5           6
    1  -0.0057305  -0.0060797   0.0014336   0.0089297   0.0145698  -0.0131229
    2  -0.0505383  -0.0526780   0.0492260   0.0538415   0.0013873  -0.0012385
    3   0.0000000  -0.0000000  -0.0000000   0.0000000  -0.0000000   0.0000000
 Max gradient component =       5.384E-02
 RMS gradient           =       2.493E-02
 Gradient time:  CPU 71.47 s  wall 9.07 s
 Geometry Optimization Parameters
   NAtoms,    NIC,     NZ,  NCons,   NDum,   NFix, NCnnct, MaxDiis
        6      37       0       0       0       0       0       0

 Cartesian Hessian Update
 Hessian Updated using BFGS Update


** GEOMETRY OPTIMIZATION IN DELOCALIZED INTERNAL COORDINATES **
   Searching for a Minimum

   Optimization Cycle:  13

                       Coordinates (Angstroms)
     ATOM                X               Y               Z
      1  Br        2.1471861100    1.4196289243    0.0000000000
      2  Br       -1.4417720102    1.6748352182    0.0000000000
      3  Br        1.9762966936   -1.4491110998    0.0000000000
      4  I        -1.8700531004   -1.2839932963    0.0000000000
      5  C         0.9171936696    0.0529730840    0.0000000000
      6  C        -0.4187884013    0.1349650094    0.0000000000
   Point Group: cs    Number of degrees of freedom:     9


   Energy is -14718.102430733

 Hessian Updated using BFGS Update

  9 Hessian modes will be used to form the next step
  Hessian Eigenvalues:
     0.083342    0.243940    0.250076    0.303747    0.318446    0.511640
     0.925480    1.029774    1.094150

 Minimum Search - Taking Simple RFO Step
 Searching for Lamda that Minimizes Along All modes
 Value Taken    Lamda =  -0.03418562
 Calculated Step too Large.  Step scaled by  0.561851
 Step Taken.  Stepsize is  0.300000

                             Maximum     Tolerance    Cnvgd?
         Gradient           0.059267      0.000300      NO
         Displacement       0.291032      0.001200      NO
         Energy change     -0.023900      0.000001      NO


 New Cartesian Coordinates Obtained by Inverse Iteration

 Displacement from previous Coordinates is:  0.214530
 ----------------------------------------------------------------
             Standard Nuclear Orientation (Angstroms)
    I     Atom           X                Y                Z
 ----------------------------------------------------------------
    1      Br      2.1332911026     1.4648338149     0.0000000000
    2      Br     -1.4180544951     1.7246096665     0.0000000000
    3      Br      1.9409431623    -1.4971435008     0.0000000000
    4      I      -1.8421688889    -1.3406130921     0.0000000000
    5      C       0.9178490776     0.0551025826     0.0000000000
    6      C      -0.4217969971     0.1425083686     0.0000000000
 ----------------------------------------------------------------
 Molecular Point Group                 Cs    NOp =  2
 Largest Abelian Subgroup              Cs    NOp =  2
 Nuclear Repulsion Energy =  1763.3715775875 hartrees
 There are       85 alpha and       85 beta electrons
 Applying Cartesian multipole field
    Component          Value
    ---------          -----
     (2,0,0)        1.00000E-11
     (0,2,0)        2.00000E-11
     (0,0,2)       -3.00000E-11
 Nucleus-field energy     =     0.0000000448 hartrees
 Requested basis set is 6-311++G(d,p)
 There are 93 shells and 250 basis functions
 A cutoff of  1.0D-11 yielded   3038 shell pairs
 There are     23936 function pairs (     26998 Cartesian)
 Smallest overlap matrix eigenvalue = 1.56E-05
 Guess MOs from SCF MO coefficient file

 -----------------------------------------------------------------------
  General SCF calculation program by
  Eric Jon Sundstrom, Paul Horn, Yuezhi Mao, Dmitri Zuev, Alec White,
  David Stuck, Shaama M.S., Shane Yost, Joonho Lee, David Small,
  Daniel Levine, Susi Lehtola, Hugh Burton, Evgeny Epifanovsky
 -----------------------------------------------------------------------
 Exchange:     0.2000 Hartree-Fock + 0.0800 Slater + 0.7200 B88
 Correlation:  0.1900 VWN1RPA + 0.8100 LYP
 Using SG-1 standard quadrature grid
 using 8 threads for integral computing
 -------------------------------------------------------
 OpenMP Integral computing Module                
 Release: version 2.0, May 2017, Q-Chem Inc. Pleasanton 
 -------------------------------------------------------
 -------------------------------------------------------
 OpenMP BLAS3 based DFT computing Module                
 Release: version 1.0, May 2013, Q-Chem Inc. Pittsburgh 
 -------------------------------------------------------
 A restricted SCF calculation will be
 performed using DIIS
 SCF converges when DIIS error is below 1.0e-08
 ---------------------------------------
  Cycle       Energy         DIIS error
 ---------------------------------------
    1  -14718.1160808489      4.33e-04  
    2  -14718.1176132412      2.62e-04  
    3  -14718.1174871892      2.85e-04  
    4  -14718.1181361219      5.15e-05  
    5  -14718.1181591771      7.34e-06  
    6  -14718.1181593405      6.07e-06  
    7  -14718.1181596131      1.03e-06  
    8  -14718.1181596206      3.54e-07  
    9  -14718.1181596213      5.27e-08  
   10  -14718.1181596212      1.86e-08  
   11  -14718.1181596213      2.81e-09  Convergence criterion met
 ---------------------------------------
 SCF time:   CPU 194.27s  wall 25.00s 
 SCF   energy in the final basis set =   -14718.1181596213
 Total energy in the final basis set =   -14718.1181596213

 --------------------------------------------------------------
             Orbital Energies (a.u.) and Symmetries
 --------------------------------------------------------------

 Alpha MOs, Restricted
 -- Occupied --                  
******* -482.86 -482.86 -482.86 -176.32 -165.73 -165.73 -165.73
  1 A'    2 A'    3 A'    4 A'    5 A'    6 A'    1 A"    7 A'                 
-62.514 -62.513 -62.512 -56.335 -56.334 -56.332 -56.331 -56.331
  8 A'    9 A'   10 A'   11 A'   12 A'   13 A'    2 A"   14 A'                 
-56.330 -56.330 -56.328 -56.328 -35.821 -31.315 -31.308 -31.308
  3 A"   15 A'    4 A"   16 A'   17 A'   18 A'    5 A"   19 A'                 
-22.965 -22.963 -22.963 -22.959 -22.959 -10.304 -10.293  -8.724
 20 A'    6 A"   21 A'    7 A"   22 A'   23 A'   24 A'   25 A'                 
 -8.723  -8.721  -6.556  -6.555  -6.553  -6.542  -6.541  -6.541
 26 A'   27 A'   28 A'   29 A'   30 A'    8 A"   31 A'    9 A"                 
 -6.540  -6.539  -6.538  -6.371  -4.784  -4.768  -4.768  -2.667
 32 A'   10 A"   33 A'   34 A'   35 A'   11 A"   36 A'   37 A'                 
 -2.666  -2.664  -2.663  -2.662  -2.662  -2.661  -2.660  -2.660
 38 A'   39 A'   12 A"   40 A'   13 A"   41 A'   14 A"   42 A'                 
 -2.651  -2.651  -2.650  -2.650  -2.648  -2.648  -2.051  -2.045
 43 A'   15 A"   16 A"   44 A'   45 A'   17 A"   46 A'   18 A"                 
 -2.045  -2.031  -2.031  -0.913  -0.852  -0.804  -0.748  -0.682
 47 A'   19 A"   48 A'   49 A'   50 A'   51 A'   52 A'   53 A'                 
 -0.544  -0.489  -0.471  -0.426  -0.390  -0.355  -0.348  -0.332
 54 A'   55 A'   56 A'   20 A"   57 A'   21 A"   58 A'   59 A'                 
 -0.318  -0.297  -0.296  -0.265  -0.257
 22 A"   60 A'   23 A"   61 A'   24 A"                                         
 -- Virtual --                   
 -0.074  -0.057  -0.055  -0.045   0.001   0.025   0.033   0.041
 62 A'   63 A'   25 A"   64 A'   65 A'   66 A'   67 A'   68 A'                 
  0.044   0.058   0.065   0.069   0.078   0.086   0.087   0.101
 26 A"   69 A'   27 A"   70 A'   28 A"   71 A'   72 A'   73 A'                 
  0.105   0.108   0.125   0.140   0.146   0.165   0.173   0.194
 74 A'   29 A"   75 A'   76 A'   30 A"   77 A'   78 A'   79 A'                 
  0.206   0.224   0.239   0.260   0.291   0.315   0.359   0.373
 80 A'   81 A'   31 A"   82 A'   83 A'   84 A'   85 A'   32 A"                 
  0.386   0.389   0.397   0.404   0.413   0.420   0.420   0.436
 86 A'   33 A"   87 A'   88 A'   34 A"   89 A'   35 A"   36 A"                 
  0.438   0.471   0.481   0.485   0.501   0.508   0.515   0.533
 90 A'   91 A'   37 A"   92 A'   93 A'   38 A"   39 A"   94 A'                 
  0.542   0.556   0.570   0.577   0.601   0.617   0.640   0.642
 40 A"   41 A"   95 A'   42 A"   96 A'   97 A'   98 A'   43 A"                 
  0.654   0.677   0.703   0.734   0.743   0.799   0.830   0.851
 99 A'  100 A'  101 A'  102 A'  103 A'  104 A'   44 A"  105 A'                 
  0.873   0.933   0.948   0.961   1.061   1.150   1.194   1.242
106 A'  107 A'  108 A'  109 A'  110 A'  111 A'   45 A"   46 A"                 
  1.329   1.388   1.416   1.479   1.549   1.615   1.690   1.815
 47 A"  112 A'  113 A'  114 A'   48 A"  115 A'  116 A'  117 A'                 
  1.865   1.973   2.000   2.015   2.025   2.056   2.102   2.123
 49 A"   50 A"   51 A"  118 A'   52 A"  119 A'  120 A'  121 A'                 
  2.137   2.181   2.224   2.304   2.622   2.790   2.828   3.006
122 A'  123 A'  124 A'  125 A'   53 A"  126 A'   54 A"  127 A'                 
  3.117   3.342   3.942   3.952   3.969   3.981   3.982   3.989
128 A'  129 A'   55 A"  130 A'   56 A"   57 A"  131 A'   58 A"                 
  4.005   4.006   4.022   4.033   4.054   4.105   4.118   4.145
 59 A"  132 A'  133 A'   60 A"   61 A"  134 A'   62 A"  135 A'                 
  4.161   4.232   4.244   4.327   4.364   4.411   4.474   5.997
136 A'  137 A'  138 A'  139 A'  140 A'  141 A'  142 A'   63 A"                 
  6.052   6.096   6.570   6.670   6.728   7.526   7.538   7.548
143 A'  144 A'  145 A'  146 A'  147 A'   64 A"   65 A"   66 A"                 
  7.570   7.601   7.610   7.646   7.669   7.739  23.232  24.052
148 A'  149 A'  150 A'  151 A'  152 A'  153 A'  154 A'  155 A'                 
 27.873  28.337  28.380  28.394  28.520  28.534  28.547  28.595
156 A'   67 A"  157 A'  158 A'   68 A"  159 A'   69 A"  160 A'                 
 28.691  47.852  47.932  47.981 127.879 127.913 127.942 151.666
161 A'  162 A'  163 A'  164 A'   70 A"  165 A'  166 A'  167 A'                 
289.722 289.735 289.745 289.771 289.796 289.810 289.873 289.892
 71 A"   72 A"   73 A"  168 A'  169 A'  170 A'  171 A'  172 A'                 
289.9551020.6311020.7321020.7941901.829
173 A'  174 A'  175 A'  176 A'  177 A'                                         

 Beta MOs, Restricted
 -- Occupied --                  
******* -482.86 -482.86 -482.86 -176.32 -165.73 -165.73 -165.73
  1 A'    2 A'    3 A'    4 A'    5 A'    6 A'    1 A"    7 A'                 
-62.514 -62.513 -62.512 -56.335 -56.334 -56.332 -56.331 -56.331
  8 A'    9 A'   10 A'   11 A'   12 A'   13 A'    2 A"   14 A'                 
-56.330 -56.330 -56.328 -56.328 -35.821 -31.315 -31.308 -31.308
  3 A"   15 A'    4 A"   16 A'   17 A'   18 A'    5 A"   19 A'                 
-22.965 -22.963 -22.963 -22.959 -22.959 -10.304 -10.293  -8.724
 20 A'    6 A"   21 A'    7 A"   22 A'   23 A'   24 A'   25 A'                 
 -8.723  -8.721  -6.556  -6.555  -6.553  -6.542  -6.541  -6.541
 26 A'   27 A'   28 A'   29 A'   30 A'    8 A"   31 A'    9 A"                 
 -6.540  -6.539  -6.538  -6.371  -4.784  -4.768  -4.768  -2.667
 32 A'   10 A"   33 A'   34 A'   35 A'   11 A"   36 A'   37 A'                 
 -2.666  -2.664  -2.663  -2.662  -2.662  -2.661  -2.660  -2.660
 38 A'   39 A'   12 A"   40 A'   13 A"   41 A'   14 A"   42 A'                 
 -2.651  -2.651  -2.650  -2.650  -2.648  -2.648  -2.051  -2.045
 43 A'   15 A"   16 A"   44 A'   45 A'   17 A"   46 A'   18 A"                 
 -2.045  -2.031  -2.031  -0.913  -0.852  -0.804  -0.748  -0.682
 47 A'   19 A"   48 A'   49 A'   50 A'   51 A'   52 A'   53 A'                 
 -0.544  -0.489  -0.471  -0.426  -0.390  -0.355  -0.348  -0.332
 54 A'   55 A'   56 A'   20 A"   57 A'   21 A"   58 A'   59 A'                 
 -0.318  -0.297  -0.296  -0.265  -0.257
 22 A"   60 A'   23 A"   61 A'   24 A"                                         
 -- Virtual --                   
 -0.074  -0.057  -0.055  -0.045   0.001   0.025   0.033   0.041
 62 A'   63 A'   25 A"   64 A'   65 A'   66 A'   67 A'   68 A'                 
  0.044   0.058   0.065   0.069   0.078   0.086   0.087   0.101
 26 A"   69 A'   27 A"   70 A'   28 A"   71 A'   72 A'   73 A'                 
  0.105   0.108   0.125   0.140   0.146   0.165   0.173   0.194
 74 A'   29 A"   75 A'   76 A'   30 A"   77 A'   78 A'   79 A'                 
  0.206   0.224   0.239   0.260   0.291   0.315   0.359   0.373
 80 A'   81 A'   31 A"   82 A'   83 A'   84 A'   85 A'   32 A"                 
  0.386   0.389   0.397   0.404   0.413   0.420   0.420   0.436
 86 A'   33 A"   87 A'   88 A'   34 A"   89 A'   35 A"   36 A"                 
  0.438   0.471   0.481   0.485   0.501   0.508   0.515   0.533
 90 A'   91 A'   37 A"   92 A'   93 A'   38 A"   39 A"   94 A'                 
  0.542   0.556   0.570   0.577   0.601   0.617   0.640   0.642
 40 A"   41 A"   95 A'   42 A"   96 A'   97 A'   98 A'   43 A"                 
  0.654   0.677   0.703   0.734   0.743   0.799   0.830   0.851
 99 A'  100 A'  101 A'  102 A'  103 A'  104 A'   44 A"  105 A'                 
  0.873   0.933   0.948   0.961   1.061   1.150   1.194   1.242
106 A'  107 A'  108 A'  109 A'  110 A'  111 A'   45 A"   46 A"                 
  1.329   1.388   1.416   1.479   1.549   1.615   1.690   1.815
 47 A"  112 A'  113 A'  114 A'   48 A"  115 A'  116 A'  117 A'                 
  1.865   1.973   2.000   2.015   2.025   2.056   2.102   2.123
 49 A"   50 A"   51 A"  118 A'   52 A"  119 A'  120 A'  121 A'                 
  2.137   2.181   2.224   2.304   2.622   2.790   2.828   3.006
122 A'  123 A'  124 A'  125 A'   53 A"  126 A'   54 A"  127 A'                 
  3.117   3.342   3.942   3.952   3.969   3.981   3.982   3.989
128 A'  129 A'   55 A"  130 A'   56 A"   57 A"  131 A'   58 A"                 
  4.005   4.006   4.022   4.033   4.054   4.105   4.118   4.145
 59 A"  132 A'  133 A'   60 A"   61 A"  134 A'   62 A"  135 A'                 
  4.161   4.232   4.244   4.327   4.364   4.411   4.474   5.997
136 A'  137 A'  138 A'  139 A'  140 A'  141 A'  142 A'   63 A"                 
  6.052   6.096   6.570   6.670   6.728   7.526   7.538   7.548
143 A'  144 A'  145 A'  146 A'  147 A'   64 A"   65 A"   66 A"                 
  7.570   7.601   7.610   7.646   7.669   7.739  23.232  24.052
148 A'  149 A'  150 A'  151 A'  152 A'  153 A'  154 A'  155 A'                 
 27.873  28.337  28.380  28.394  28.520  28.534  28.547  28.595
156 A'   67 A"  157 A'  158 A'   68 A"  159 A'   69 A"  160 A'                 
 28.691  47.852  47.932  47.981 127.879 127.913 127.942 151.666
161 A'  162 A'  163 A'  164 A'   70 A"  165 A'  166 A'  167 A'                 
289.722 289.735 289.745 289.771 289.796 289.810 289.873 289.892
 71 A"   72 A"   73 A"  168 A'  169 A'  170 A'  171 A'  172 A'                 
289.9551020.6311020.7321020.7941901.829
173 A'  174 A'  175 A'  176 A'  177 A'                                         
 --------------------------------------------------------------

          Ground-State Mulliken Net Atomic Charges

     Atom                 Charge (a.u.)
  ----------------------------------------
      1 Br                   -0.060488
      2 Br                   -0.071660
      3 Br                   -0.060909
      4 I                     0.150552
      5 C                     0.110291
      6 C                    -0.067785
  ----------------------------------------
  Sum of atomic charges =     0.000000

 -----------------------------------------------------------------
                    Cartesian Multipole Moments
 -----------------------------------------------------------------
    Charge (ESU x 10^10)
                 0.0000
    Dipole Moment (Debye)
         X      -0.1974      Y      -0.2397      Z       0.0000
       Tot       0.3105
    Quadrupole Moments (Debye-Ang)
        XX     -89.8737     XY       0.9078     YY     -91.4355
        XZ      -0.0000     YZ       0.0000     ZZ     -95.8260
    Octopole Moments (Debye-Ang^2)
       XXX       0.9069    XXY       2.0287    XYY      -0.8139
       YYY      17.5227    XXZ       0.0000    XYZ       0.0000
       YYZ       0.0000    XZZ       0.9862    YZZ       6.0430
       ZZZ       0.0000
    Hexadecapole Moments (Debye-Ang^3)
      XXXX   -1787.3871   XXXY     -61.3537   XXYY    -438.6740
      XYYY     -89.4784   YYYY   -1180.8824   XXXZ      -0.0000
      XXYZ       0.0000   XYYZ      -0.0000   YYYZ       0.0000
      XXZZ    -335.6007   XYZZ     -29.4264   YYZZ    -230.6165
      XZZZ      -0.0000   YZZZ      -0.0000   ZZZZ    -122.0345
 -----------------------------------------------------------------
 Calculating analytic gradient of the SCF energy
 Gradient of SCF Energy
            1           2           3           4           5           6
    1  -0.0010081  -0.0069534   0.0034259   0.0018631   0.0103642  -0.0076917
    2  -0.0311201  -0.0327860   0.0303748   0.0333941   0.0003482  -0.0002111
    3  -0.0000000  -0.0000000   0.0000000  -0.0000000  -0.0000000   0.0000000
 Max gradient component =       3.339E-02
 RMS gradient           =       1.548E-02
 Gradient time:  CPU 70.35 s  wall 8.94 s
 Geometry Optimization Parameters
   NAtoms,    NIC,     NZ,  NCons,   NDum,   NFix, NCnnct, MaxDiis
        6      37       0       0       0       0       0       0

 Cartesian Hessian Update
 Hessian Updated using BFGS Update


** GEOMETRY OPTIMIZATION IN DELOCALIZED INTERNAL COORDINATES **
   Searching for a Minimum

   Optimization Cycle:  14

                       Coordinates (Angstroms)
     ATOM                X               Y               Z
      1  Br        2.1332911026    1.4648338149    0.0000000000
      2  Br       -1.4180544951    1.7246096665    0.0000000000
      3  Br        1.9409431623   -1.4971435008    0.0000000000
      4  I        -1.8421688889   -1.3406130921    0.0000000000
      5  C         0.9178490776    0.0551025826    0.0000000000
      6  C        -0.4217969971    0.1425083686    0.0000000000
   Point Group: cs    Number of degrees of freedom:     9


   Energy is -14718.118159621

 Hessian Updated using BFGS Update

  9 Hessian modes will be used to form the next step
  Hessian Eigenvalues:
     0.073184    0.242737    0.250078    0.300324    0.316324    0.523572
     0.925410    1.029817    1.094153

 Minimum Search - Taking Simple RFO Step
 Searching for Lamda that Minimizes Along All modes
 Value Taken    Lamda =  -0.01965751
 Calculated Step too Large.  Step scaled by  0.658196
 Step Taken.  Stepsize is  0.300000

                             Maximum     Tolerance    Cnvgd?
         Gradient           0.037760      0.000300      NO
         Displacement       0.282367      0.001200      NO
         Energy change     -0.015729      0.000001      NO


 New Cartesian Coordinates Obtained by Inverse Iteration

 Displacement from previous Coordinates is:  0.256213
 ----------------------------------------------------------------
             Standard Nuclear Orientation (Angstroms)
    I     Atom           X                Y                Z
 ----------------------------------------------------------------
    1      Br      2.1010240207     1.5098863863     0.0000000000
    2      Br     -1.3749308613     1.7735233590     0.0000000000
    3      Br      1.8861358631    -1.5430607121     0.0000000000
    4      I      -1.7930020069    -1.3984100516     0.0000000000
    5      C       0.9075778311     0.0576522016     0.0000000000
    6      C      -0.4167418854     0.1497066566     0.0000000000
 ----------------------------------------------------------------
 Molecular Point Group                 Cs    NOp =  2
 Largest Abelian Subgroup              Cs    NOp =  2
 Nuclear Repulsion Energy =  1756.8875007401 hartrees
 There are       85 alpha and       85 beta electrons
 Applying Cartesian multipole field
    Component          Value
    ---------          -----
     (2,0,0)        1.00000E-11
     (0,2,0)        2.00000E-11
     (0,0,2)       -3.00000E-11
 Nucleus-field energy     =     0.0000000456 hartrees
 Requested basis set is 6-311++G(d,p)
 There are 93 shells and 250 basis functions
 A cutoff of  1.0D-11 yielded   3036 shell pairs
 There are     23930 function pairs (     26990 Cartesian)
 Smallest overlap matrix eigenvalue = 1.77E-05
 Guess MOs from SCF MO coefficient file

 -----------------------------------------------------------------------
  General SCF calculation program by
  Eric Jon Sundstrom, Paul Horn, Yuezhi Mao, Dmitri Zuev, Alec White,
  David Stuck, Shaama M.S., Shane Yost, Joonho Lee, David Small,
  Daniel Levine, Susi Lehtola, Hugh Burton, Evgeny Epifanovsky
 -----------------------------------------------------------------------
 Exchange:     0.2000 Hartree-Fock + 0.0800 Slater + 0.7200 B88
 Correlation:  0.1900 VWN1RPA + 0.8100 LYP
 Using SG-1 standard quadrature grid
 using 8 threads for integral computing
 -------------------------------------------------------
 OpenMP Integral computing Module                
 Release: version 2.0, May 2017, Q-Chem Inc. Pleasanton 
 -------------------------------------------------------
 -------------------------------------------------------
 OpenMP BLAS3 based DFT computing Module                
 Release: version 1.0, May 2013, Q-Chem Inc. Pittsburgh 
 -------------------------------------------------------
 A restricted SCF calculation will be
 performed using DIIS
 SCF converges when DIIS error is below 1.0e-08
 ---------------------------------------
  Cycle       Energy         DIIS error
 ---------------------------------------
    1  -14718.1257102810      4.65e-04  
    2  -14718.1277391747      1.65e-04  
    3  -14718.1276851393      1.82e-04  
    4  -14718.1279195601      7.15e-05  
    5  -14718.1279625423      7.22e-06  
    6  -14718.1279629458      2.70e-06  
    7  -14718.1279629717      1.78e-06  
    8  -14718.1279629950      4.29e-07  
    9  -14718.1279629957      5.81e-08  
   10  -14718.1279629959      1.81e-08  
   11  -14718.1279629961      2.54e-09  Convergence criterion met
 ---------------------------------------
 SCF time:   CPU 194.35s  wall 25.00s 
 SCF   energy in the final basis set =   -14718.1279629961
 Total energy in the final basis set =   -14718.1279629961

 --------------------------------------------------------------
             Orbital Energies (a.u.) and Symmetries
 --------------------------------------------------------------

 Alpha MOs, Restricted
 -- Occupied --                  
******* -482.86 -482.86 -482.86 -176.32 -165.73 -165.73 -165.73
  1 A'    2 A'    3 A'    4 A'    5 A'    6 A'    1 A"    7 A'                 
-62.515 -62.514 -62.512 -56.336 -56.334 -56.333 -56.331 -56.331
  8 A'    9 A'   10 A'   11 A'   12 A'   13 A'    2 A"   14 A'                 
-56.330 -56.330 -56.328 -56.328 -35.822 -31.315 -31.309 -31.308
  3 A"   15 A'    4 A"   16 A'   17 A'   18 A'    5 A"   19 A'                 
-22.965 -22.964 -22.964 -22.959 -22.959 -10.303 -10.292  -8.724
 20 A'    6 A"   21 A'   22 A'    7 A"   23 A'   24 A'   25 A'                 
 -8.723  -8.721  -6.556  -6.555  -6.553  -6.542  -6.541  -6.541
 26 A'   27 A'   28 A'   29 A'   30 A'    8 A"   31 A'    9 A"                 
 -6.540  -6.539  -6.538  -6.371  -4.785  -4.769  -4.768  -2.667
 32 A'   10 A"   33 A'   34 A'   35 A'   11 A"   36 A'   37 A'                 
 -2.666  -2.664  -2.663  -2.663  -2.662  -2.661  -2.660  -2.660
 38 A'   39 A'   12 A"   40 A'   13 A"   41 A'   14 A"   42 A'                 
 -2.651  -2.651  -2.650  -2.650  -2.648  -2.648  -2.051  -2.045
 43 A'   15 A"   16 A"   44 A'   45 A'   17 A"   46 A'   18 A"                 
 -2.045  -2.031  -2.031  -0.910  -0.845  -0.805  -0.750  -0.681
 47 A'   19 A"   48 A'   49 A'   50 A'   51 A'   52 A'   53 A'                 
 -0.541  -0.486  -0.472  -0.425  -0.388  -0.350  -0.346  -0.326
 54 A'   55 A'   56 A'   20 A"   57 A'   21 A"   58 A'   59 A'                 
 -0.319  -0.304  -0.297  -0.269  -0.259
 22 A"   60 A'   23 A"   61 A'   24 A"                                         
 -- Virtual --                   
 -0.077  -0.061  -0.052  -0.051   0.001   0.025   0.032   0.041
 62 A'   63 A'   25 A"   64 A'   65 A'   66 A'   67 A'   68 A'                 
  0.045   0.059   0.065   0.068   0.078   0.086   0.089   0.100
 26 A"   69 A'   27 A"   70 A'   28 A"   71 A'   72 A'   73 A'                 
  0.105   0.109   0.124   0.139   0.144   0.161   0.174   0.189
 74 A'   29 A"   75 A'   76 A'   30 A"   77 A'   78 A'   79 A'                 
  0.206   0.230   0.240   0.258   0.295   0.315   0.359   0.376
 80 A'   81 A'   31 A"   82 A'   83 A'   84 A'   85 A'   32 A"                 
  0.384   0.389   0.397   0.403   0.412   0.412   0.421   0.438
 86 A'   33 A"   87 A'   88 A'   34 A"   89 A'   35 A"   36 A"                 
  0.442   0.470   0.478   0.481   0.496   0.509   0.518   0.541
 90 A'   91 A'   37 A"   92 A'   93 A'   38 A"   39 A"   40 A"                 
  0.542   0.556   0.568   0.582   0.603   0.611   0.630   0.649
 94 A'   41 A"   42 A"   95 A'   96 A'   97 A'   98 A'   43 A"                 
  0.652   0.674   0.703   0.725   0.744   0.797   0.829   0.845
 99 A'  100 A'  101 A'  102 A'  103 A'  104 A'   44 A"  105 A'                 
  0.870   0.927   0.945   0.957   1.064   1.133   1.191   1.237
106 A'  107 A'  108 A'  109 A'  110 A'  111 A'   45 A"   46 A"                 
  1.328   1.387   1.415   1.490   1.551   1.606   1.691   1.826
 47 A"  112 A'  113 A'  114 A'   48 A"  115 A'  116 A'  117 A'                 
  1.877   1.974   1.999   2.000   2.023   2.055   2.095   2.125
 49 A"   50 A"   51 A"  118 A'   52 A"  119 A'  120 A'  121 A'                 
  2.146   2.188   2.231   2.297   2.625   2.789   2.829   3.012
122 A'  123 A'  124 A'  125 A'   53 A"  126 A'   54 A"  127 A'                 
  3.127   3.315   3.944   3.957   3.972   3.979   3.982   3.987
128 A'  129 A'   55 A"  130 A'   56 A"  131 A'   57 A"   58 A"                 
  3.998   4.013   4.029   4.033   4.053   4.098   4.116   4.128
 59 A"  132 A'   60 A"  133 A'   61 A"  134 A'   62 A"  135 A'                 
  4.138   4.235   4.254   4.331   4.372   4.413   4.462   5.997
136 A'  137 A'  138 A'  139 A'  140 A'  141 A'  142 A'   63 A"                 
  6.053   6.088   6.553   6.662   6.724   7.527   7.537   7.547
143 A'  144 A'  145 A'  146 A'  147 A'   64 A"   65 A"   66 A"                 
  7.568   7.598   7.605   7.655   7.679   7.726  23.223  24.108
148 A'  149 A'  150 A'  151 A'  152 A'  153 A'  154 A'  155 A'                 
 27.862  28.336  28.380  28.390  28.519  28.533  28.546  28.594
156 A'   67 A"  157 A'  158 A'   68 A"  159 A'   69 A"  160 A'                 
 28.689  47.837  47.926  47.978 127.878 127.912 127.938 151.657
161 A'  162 A'  163 A'  164 A'   70 A"  165 A'  166 A'  167 A'                 
289.722 289.733 289.744 289.764 289.791 289.806 289.880 289.902
 71 A"   72 A"   73 A"  168 A'  169 A'  170 A'  171 A'  172 A'                 
289.9441020.6121020.7251020.7891901.820
173 A'  174 A'  175 A'  176 A'  177 A'                                         

 Beta MOs, Restricted
 -- Occupied --                  
******* -482.86 -482.86 -482.86 -176.32 -165.73 -165.73 -165.73
  1 A'    2 A'    3 A'    4 A'    5 A'    6 A'    1 A"    7 A'                 
-62.515 -62.514 -62.512 -56.336 -56.334 -56.333 -56.331 -56.331
  8 A'    9 A'   10 A'   11 A'   12 A'   13 A'    2 A"   14 A'                 
-56.330 -56.330 -56.328 -56.328 -35.822 -31.315 -31.309 -31.308
  3 A"   15 A'    4 A"   16 A'   17 A'   18 A'    5 A"   19 A'                 
-22.965 -22.964 -22.964 -22.959 -22.959 -10.303 -10.292  -8.724
 20 A'    6 A"   21 A'   22 A'    7 A"   23 A'   24 A'   25 A'                 
 -8.723  -8.721  -6.556  -6.555  -6.553  -6.542  -6.541  -6.541
 26 A'   27 A'   28 A'   29 A'   30 A'    8 A"   31 A'    9 A"                 
 -6.540  -6.539  -6.538  -6.371  -4.785  -4.769  -4.768  -2.667
 32 A'   10 A"   33 A'   34 A'   35 A'   11 A"   36 A'   37 A'                 
 -2.666  -2.664  -2.663  -2.663  -2.662  -2.661  -2.660  -2.660
 38 A'   39 A'   12 A"   40 A'   13 A"   41 A'   14 A"   42 A'                 
 -2.651  -2.651  -2.650  -2.650  -2.648  -2.648  -2.051  -2.045
 43 A'   15 A"   16 A"   44 A'   45 A'   17 A"   46 A'   18 A"                 
 -2.045  -2.031  -2.031  -0.910  -0.845  -0.805  -0.750  -0.681
 47 A'   19 A"   48 A'   49 A'   50 A'   51 A'   52 A'   53 A'                 
 -0.541  -0.486  -0.472  -0.425  -0.388  -0.350  -0.346  -0.326
 54 A'   55 A'   56 A'   20 A"   57 A'   21 A"   58 A'   59 A'                 
 -0.319  -0.304  -0.297  -0.269  -0.259
 22 A"   60 A'   23 A"   61 A'   24 A"                                         
 -- Virtual --                   
 -0.077  -0.061  -0.052  -0.051   0.001   0.025   0.032   0.041
 62 A'   63 A'   25 A"   64 A'   65 A'   66 A'   67 A'   68 A'                 
  0.045   0.059   0.065   0.068   0.078   0.086   0.089   0.100
 26 A"   69 A'   27 A"   70 A'   28 A"   71 A'   72 A'   73 A'                 
  0.105   0.109   0.124   0.139   0.144   0.161   0.174   0.189
 74 A'   29 A"   75 A'   76 A'   30 A"   77 A'   78 A'   79 A'                 
  0.206   0.230   0.240   0.258   0.295   0.315   0.359   0.376
 80 A'   81 A'   31 A"   82 A'   83 A'   84 A'   85 A'   32 A"                 
  0.384   0.389   0.397   0.403   0.412   0.412   0.421   0.438
 86 A'   33 A"   87 A'   88 A'   34 A"   89 A'   35 A"   36 A"                 
  0.442   0.470   0.478   0.481   0.496   0.509   0.518   0.541
 90 A'   91 A'   37 A"   92 A'   93 A'   38 A"   39 A"   40 A"                 
  0.542   0.556   0.568   0.582   0.603   0.611   0.630   0.649
 94 A'   41 A"   42 A"   95 A'   96 A'   97 A'   98 A'   43 A"                 
  0.652   0.674   0.703   0.725   0.744   0.797   0.829   0.845
 99 A'  100 A'  101 A'  102 A'  103 A'  104 A'   44 A"  105 A'                 
  0.870   0.927   0.945   0.957   1.064   1.133   1.191   1.237
106 A'  107 A'  108 A'  109 A'  110 A'  111 A'   45 A"   46 A"                 
  1.328   1.387   1.415   1.490   1.551   1.606   1.691   1.826
 47 A"  112 A'  113 A'  114 A'   48 A"  115 A'  116 A'  117 A'                 
  1.877   1.974   1.999   2.000   2.023   2.055   2.095   2.125
 49 A"   50 A"   51 A"  118 A'   52 A"  119 A'  120 A'  121 A'                 
  2.146   2.188   2.231   2.297   2.625   2.789   2.829   3.012
122 A'  123 A'  124 A'  125 A'   53 A"  126 A'   54 A"  127 A'                 
  3.127   3.315   3.944   3.957   3.972   3.979   3.982   3.987
128 A'  129 A'   55 A"  130 A'   56 A"  131 A'   57 A"   58 A"                 
  3.998   4.013   4.029   4.033   4.053   4.098   4.116   4.128
 59 A"  132 A'   60 A"  133 A'   61 A"  134 A'   62 A"  135 A'                 
  4.138   4.235   4.254   4.331   4.372   4.413   4.462   5.997
136 A'  137 A'  138 A'  139 A'  140 A'  141 A'  142 A'   63 A"                 
  6.053   6.088   6.553   6.662   6.724   7.527   7.537   7.547
143 A'  144 A'  145 A'  146 A'  147 A'   64 A"   65 A"   66 A"                 
  7.568   7.598   7.605   7.655   7.679   7.726  23.223  24.108
148 A'  149 A'  150 A'  151 A'  152 A'  153 A'  154 A'  155 A'                 
 27.862  28.336  28.380  28.390  28.519  28.533  28.546  28.594
156 A'   67 A"  157 A'  158 A'   68 A"  159 A'   69 A"  160 A'                 
 28.689  47.837  47.926  47.978 127.878 127.912 127.938 151.657
161 A'  162 A'  163 A'  164 A'   70 A"  165 A'  166 A'  167 A'                 
289.722 289.733 289.744 289.764 289.791 289.806 289.880 289.902
 71 A"   72 A"   73 A"  168 A'  169 A'  170 A'  171 A'  172 A'                 
289.9441020.6121020.7251020.7891901.820
173 A'  174 A'  175 A'  176 A'  177 A'                                         
 --------------------------------------------------------------

          Ground-State Mulliken Net Atomic Charges

     Atom                 Charge (a.u.)
  ----------------------------------------
      1 Br                   -0.062401
      2 Br                   -0.076668
      3 Br                   -0.065459
      4 I                     0.151576
      5 C                     0.139623
      6 C                    -0.086672
  ----------------------------------------
  Sum of atomic charges =     0.000000

 -----------------------------------------------------------------
                    Cartesian Multipole Moments
 -----------------------------------------------------------------
    Charge (ESU x 10^10)
                 0.0000
    Dipole Moment (Debye)
         X      -0.1993      Y      -0.2903      Z       0.0000
       Tot       0.3521
    Quadrupole Moments (Debye-Ang)
        XX     -90.8423     XY       1.0955     YY     -90.3843
        XZ       0.0000     YZ      -0.0000     ZZ     -95.9325
    Octopole Moments (Debye-Ang^2)
       XXX      -0.7471    XXY       2.7430    XYY      -1.5553
       YYY      19.0636    XXZ       0.0000    XYZ      -0.0000
       YYZ      -0.0000    XZZ       0.3909    YZZ       6.7119
       ZZZ      -0.0000
    Hexadecapole Moments (Debye-Ang^3)
      XXXX   -1724.2031   XXXY     -66.6506   XXYY    -437.0450
      XYYY     -92.8836   YYYY   -1238.6408   XXXZ       0.0000
      XXYZ      -0.0000   XYYZ       0.0000   YYYZ      -0.0000
      XXZZ    -322.5093   XYZZ     -31.3418   YYZZ    -243.1845
      XZZZ       0.0000   YZZZ       0.0000   ZZZZ    -122.3899
 -----------------------------------------------------------------
 Calculating analytic gradient of the SCF energy
 Gradient of SCF Energy
            1           2           3           4           5           6
    1   0.0001285  -0.0048702   0.0021809   0.0007468  -0.0095578   0.0113719
    2  -0.0159346  -0.0178631   0.0161502   0.0192337   0.0004299  -0.0020161
    3  -0.0000000  -0.0000000   0.0000000  -0.0000000   0.0000000  -0.0000000
 Max gradient component =       1.923E-02
 RMS gradient           =       8.999E-03
 Gradient time:  CPU 71.76 s  wall 9.11 s
 Geometry Optimization Parameters
   NAtoms,    NIC,     NZ,  NCons,   NDum,   NFix, NCnnct, MaxDiis
        6      37       0       0       0       0       0       0

 Cartesian Hessian Update
 Hessian Updated using BFGS Update


** GEOMETRY OPTIMIZATION IN DELOCALIZED INTERNAL COORDINATES **
   Searching for a Minimum

   Optimization Cycle:  15

                       Coordinates (Angstroms)
     ATOM                X               Y               Z
      1  Br        2.1010240207    1.5098863863    0.0000000000
      2  Br       -1.3749308613    1.7735233590    0.0000000000
      3  Br        1.8861358631   -1.5430607121    0.0000000000
      4  I        -1.7930020069   -1.3984100516    0.0000000000
      5  C         0.9075778311    0.0576522016    0.0000000000
      6  C        -0.4167418854    0.1497066566    0.0000000000
   Point Group: cs    Number of degrees of freedom:     9


   Energy is -14718.127962996

 Hessian Updated using BFGS Update

  9 Hessian modes will be used to form the next step
  Hessian Eigenvalues:
     0.055260    0.248361    0.250079    0.309465    0.361571    0.523415
     0.925347    1.029865    1.094446

 Minimum Search - Taking Simple RFO Step
 Searching for Lamda that Minimizes Along All modes
 Value Taken    Lamda =  -0.00912260
 Calculated Step too Large.  Step scaled by  0.799700
 Step Taken.  Stepsize is  0.300000

                             Maximum     Tolerance    Cnvgd?
         Gradient           0.024454      0.000300      NO
         Displacement       0.297900      0.001200      NO
         Energy change     -0.009803      0.000001      NO


 New Cartesian Coordinates Obtained by Inverse Iteration

 Displacement from previous Coordinates is:  0.217841
 ----------------------------------------------------------------
             Standard Nuclear Orientation (Angstroms)
    I     Atom           X                Y                Z
 ----------------------------------------------------------------
    1      Br      2.0808796173     1.5549216779     0.0000000000
    2      Br     -1.3420463554     1.8231190390     0.0000000000
    3      Br      1.8518967738    -1.5875863154     0.0000000000
    4      I      -1.7648622859    -1.4536622802     0.0000000000
    5      C       0.9158242726     0.0578538296     0.0000000000
    6      C      -0.4316290609     0.1546518889     0.0000000000
 ----------------------------------------------------------------
 Molecular Point Group                 Cs    NOp =  2
 Largest Abelian Subgroup              Cs    NOp =  2
 Nuclear Repulsion Energy =  1743.8213297329 hartrees
 There are       85 alpha and       85 beta electrons
 Applying Cartesian multipole field
    Component          Value
    ---------          -----
     (2,0,0)        1.00000E-11
     (0,2,0)        2.00000E-11
     (0,0,2)       -3.00000E-11
 Nucleus-field energy     =     0.0000000467 hartrees
 Requested basis set is 6-311++G(d,p)
 There are 93 shells and 250 basis functions
 A cutoff of  1.0D-11 yielded   3013 shell pairs
 There are     23771 function pairs (     26815 Cartesian)
 Smallest overlap matrix eigenvalue = 2.38E-05
 Guess MOs from SCF MO coefficient file

 -----------------------------------------------------------------------
  General SCF calculation program by
  Eric Jon Sundstrom, Paul Horn, Yuezhi Mao, Dmitri Zuev, Alec White,
  David Stuck, Shaama M.S., Shane Yost, Joonho Lee, David Small,
  Daniel Levine, Susi Lehtola, Hugh Burton, Evgeny Epifanovsky
 -----------------------------------------------------------------------
 Exchange:     0.2000 Hartree-Fock + 0.0800 Slater + 0.7200 B88
 Correlation:  0.1900 VWN1RPA + 0.8100 LYP
 Using SG-1 standard quadrature grid
 using 8 threads for integral computing
 -------------------------------------------------------
 OpenMP Integral computing Module                
 Release: version 2.0, May 2017, Q-Chem Inc. Pleasanton 
 -------------------------------------------------------
 -------------------------------------------------------
 OpenMP BLAS3 based DFT computing Module                
 Release: version 1.0, May 2013, Q-Chem Inc. Pittsburgh 
 -------------------------------------------------------
 A restricted SCF calculation will be
 performed using DIIS
 SCF converges when DIIS error is below 1.0e-08
 ---------------------------------------
  Cycle       Energy         DIIS error
 ---------------------------------------
    1  -14718.1303868423      4.45e-04  
    2  -14718.1318691015      2.81e-04  
    3  -14718.1316790181      3.17e-04  
    4  -14718.1325032401      4.19e-05  
    5  -14718.1325190895      8.51e-06  
    6  -14718.1325192439      7.39e-06  
    7  -14718.1325196603      9.78e-07  
    8  -14718.1325196669      2.77e-07  
    9  -14718.1325196672      7.28e-08  
   10  -14718.1325196676      1.78e-08  
   11  -14718.1325196676      5.11e-09  Convergence criterion met
 ---------------------------------------
 SCF time:   CPU 193.05s  wall 25.00s 
 SCF   energy in the final basis set =   -14718.1325196676
 Total energy in the final basis set =   -14718.1325196676

 --------------------------------------------------------------
             Orbital Energies (a.u.) and Symmetries
 --------------------------------------------------------------

 Alpha MOs, Restricted
 -- Occupied --                  
******* -482.86 -482.86 -482.86 -176.33 -165.73 -165.73 -165.73
  1 A'    2 A'    3 A'    4 A'    5 A'    6 A'    1 A"    7 A'                 
-62.516 -62.514 -62.512 -56.336 -56.335 -56.333 -56.332 -56.332
  8 A'    9 A'   10 A'   11 A'   12 A'   13 A'    2 A"   14 A'                 
-56.331 -56.330 -56.329 -56.329 -35.822 -31.316 -31.309 -31.309
  3 A"   15 A'    4 A"   16 A'   17 A'   18 A'    5 A"   19 A'                 
-22.966 -22.965 -22.965 -22.960 -22.960 -10.307 -10.296  -8.724
 20 A'    6 A"   21 A'   22 A'    7 A"   23 A'   24 A'   25 A'                 
 -8.723  -8.721  -6.557  -6.555  -6.553  -6.543  -6.542  -6.541
 26 A'   27 A'   28 A'   29 A'   30 A'    8 A"   31 A'    9 A"                 
 -6.540  -6.539  -6.539  -6.372  -4.785  -4.769  -4.769  -2.667
 32 A'   10 A"   33 A'   34 A'   35 A'   11 A"   36 A'   37 A'                 
 -2.666  -2.664  -2.664  -2.663  -2.662  -2.662  -2.660  -2.660
 38 A'   39 A'   12 A"   40 A'   13 A"   41 A'   14 A"   42 A'                 
 -2.652  -2.652  -2.650  -2.650  -2.648  -2.648  -2.051  -2.046
 43 A'   15 A"   44 A'   16 A"   45 A'   17 A"   46 A'   18 A"                 
 -2.045  -2.032  -2.032  -0.903  -0.839  -0.805  -0.747  -0.677
 47 A'   19 A"   48 A'   49 A'   50 A'   51 A'   52 A'   53 A'                 
 -0.540  -0.481  -0.469  -0.419  -0.389  -0.346  -0.344  -0.322
 54 A'   55 A'   56 A'   20 A"   57 A'   21 A"   58 A'   59 A'                 
 -0.320  -0.309  -0.298  -0.272  -0.258
 22 A"   60 A'   23 A"   61 A'   24 A"                                         
 -- Virtual --                   
 -0.080  -0.064  -0.057  -0.056   0.002   0.025   0.032   0.040
 62 A'   63 A'   64 A'   25 A"   65 A'   66 A'   67 A'   68 A'                 
  0.045   0.061   0.065   0.067   0.078   0.086   0.089   0.098
 26 A"   69 A'   27 A"   70 A'   28 A"   71 A'   72 A'   73 A'                 
  0.103   0.109   0.123   0.138   0.142   0.156   0.173   0.184
 74 A'   29 A"   75 A'   76 A'   30 A"   77 A'   78 A'   79 A'                 
  0.203   0.232   0.239   0.256   0.296   0.319   0.360   0.376
 80 A'   81 A'   31 A"   82 A'   83 A'   84 A'   85 A'   32 A"                 
  0.382   0.390   0.394   0.402   0.409   0.409   0.421   0.440
 86 A'   33 A"   87 A'   88 A'   89 A'   34 A"   35 A"   36 A"                 
  0.441   0.466   0.476   0.479   0.493   0.508   0.520   0.538
 90 A'   91 A'   92 A'   37 A"   93 A'   38 A"   39 A"   40 A"                 
  0.546   0.557   0.562   0.579   0.601   0.607   0.620   0.638
 94 A'   41 A"   42 A"   95 A'   96 A'   97 A'   98 A'   99 A'                 
  0.651   0.672   0.700   0.716   0.749   0.792   0.823   0.836
 43 A"  100 A'  101 A'  102 A'  103 A'  104 A'   44 A"  105 A'                 
  0.866   0.917   0.935   0.955   1.065   1.109   1.180   1.238
106 A'  107 A'  108 A'  109 A'  110 A'  111 A'   45 A"   46 A"                 
  1.326   1.385   1.412   1.507   1.542   1.590   1.677   1.822
 47 A"  112 A'  113 A'  114 A'   48 A"  115 A'  116 A'  117 A'                 
  1.867   1.974   1.982   1.995   2.019   2.049   2.086   2.106
 49 A"   50 A"  118 A'   51 A"   52 A"  119 A'  120 A'  121 A'                 
  2.134   2.186   2.224   2.287   2.622   2.787   2.820   3.006
122 A'  123 A'  124 A'  125 A'   53 A"  126 A'   54 A"  127 A'                 
  3.088   3.335   3.944   3.957   3.973   3.978   3.981   3.986
128 A'  129 A'   55 A"  130 A'   56 A"  131 A'   57 A"   58 A"                 
  3.992   4.018   4.025   4.039   4.051   4.080   4.110   4.112
 59 A"  132 A'   60 A"  133 A'   61 A"  134 A'  135 A'   62 A"                 
  4.131   4.232   4.262   4.333   4.373   4.409   4.447   5.996
136 A'  137 A'  138 A'  139 A'  140 A'  141 A'  142 A'   63 A"                 
  6.053   6.081   6.538   6.652   6.717   7.527   7.536   7.546
143 A'  144 A'  145 A'  146 A'  147 A'   64 A"   65 A"   66 A"                 
  7.562   7.588   7.605   7.657   7.685   7.715  23.226  24.013
148 A'  149 A'  150 A'  151 A'  152 A'  153 A'  154 A'  155 A'                 
 27.852  28.335  28.379  28.386  28.518  28.532  28.544  28.592
156 A'   67 A"  157 A'  158 A'   68 A"  159 A'   69 A"  160 A'                 
 28.686  47.823  47.919  47.972 127.877 127.911 127.935 151.647
161 A'  162 A'  163 A'  164 A'   70 A"  165 A'  166 A'  167 A'                 
289.721 289.731 289.742 289.755 289.784 289.804 289.879 289.905
 71 A"   72 A"   73 A"  168 A'  169 A'  170 A'  171 A'  172 A'                 
289.9341020.5951020.7161020.7821901.810
173 A'  174 A'  175 A'  176 A'  177 A'                                         

 Beta MOs, Restricted
 -- Occupied --                  
******* -482.86 -482.86 -482.86 -176.33 -165.73 -165.73 -165.73
  1 A'    2 A'    3 A'    4 A'    5 A'    6 A'    1 A"    7 A'                 
-62.516 -62.514 -62.512 -56.336 -56.335 -56.333 -56.332 -56.332
  8 A'    9 A'   10 A'   11 A'   12 A'   13 A'    2 A"   14 A'                 
-56.331 -56.330 -56.329 -56.329 -35.822 -31.316 -31.309 -31.309
  3 A"   15 A'    4 A"   16 A'   17 A'   18 A'    5 A"   19 A'                 
-22.966 -22.965 -22.965 -22.960 -22.960 -10.307 -10.296  -8.724
 20 A'    6 A"   21 A'   22 A'    7 A"   23 A'   24 A'   25 A'                 
 -8.723  -8.721  -6.557  -6.555  -6.553  -6.543  -6.542  -6.541
 26 A'   27 A'   28 A'   29 A'   30 A'    8 A"   31 A'    9 A"                 
 -6.540  -6.539  -6.539  -6.372  -4.785  -4.769  -4.769  -2.667
 32 A'   10 A"   33 A'   34 A'   35 A'   11 A"   36 A'   37 A'                 
 -2.666  -2.664  -2.664  -2.663  -2.662  -2.662  -2.660  -2.660
 38 A'   39 A'   12 A"   40 A'   13 A"   41 A'   14 A"   42 A'                 
 -2.652  -2.652  -2.650  -2.650  -2.648  -2.648  -2.051  -2.046
 43 A'   15 A"   44 A'   16 A"   45 A'   17 A"   46 A'   18 A"                 
 -2.045  -2.032  -2.032  -0.903  -0.839  -0.805  -0.747  -0.677
 47 A'   19 A"   48 A'   49 A'   50 A'   51 A'   52 A'   53 A'                 
 -0.540  -0.481  -0.469  -0.419  -0.389  -0.346  -0.344  -0.322
 54 A'   55 A'   56 A'   20 A"   57 A'   21 A"   58 A'   59 A'                 
 -0.320  -0.309  -0.298  -0.272  -0.258
 22 A"   60 A'   23 A"   61 A'   24 A"                                         
 -- Virtual --                   
 -0.080  -0.064  -0.057  -0.056   0.002   0.025   0.032   0.040
 62 A'   63 A'   64 A'   25 A"   65 A'   66 A'   67 A'   68 A'                 
  0.045   0.061   0.065   0.067   0.078   0.086   0.089   0.098
 26 A"   69 A'   27 A"   70 A'   28 A"   71 A'   72 A'   73 A'                 
  0.103   0.109   0.123   0.138   0.142   0.156   0.173   0.184
 74 A'   29 A"   75 A'   76 A'   30 A"   77 A'   78 A'   79 A'                 
  0.203   0.232   0.239   0.256   0.296   0.319   0.360   0.376
 80 A'   81 A'   31 A"   82 A'   83 A'   84 A'   85 A'   32 A"                 
  0.382   0.390   0.394   0.402   0.409   0.409   0.421   0.440
 86 A'   33 A"   87 A'   88 A'   89 A'   34 A"   35 A"   36 A"                 
  0.441   0.466   0.476   0.479   0.493   0.508   0.520   0.538
 90 A'   91 A'   92 A'   37 A"   93 A'   38 A"   39 A"   40 A"                 
  0.546   0.557   0.562   0.579   0.601   0.607   0.620   0.638
 94 A'   41 A"   42 A"   95 A'   96 A'   97 A'   98 A'   99 A'                 
  0.651   0.672   0.700   0.716   0.749   0.792   0.823   0.836
 43 A"  100 A'  101 A'  102 A'  103 A'  104 A'   44 A"  105 A'                 
  0.866   0.917   0.935   0.955   1.065   1.109   1.180   1.238
106 A'  107 A'  108 A'  109 A'  110 A'  111 A'   45 A"   46 A"                 
  1.326   1.385   1.412   1.507   1.542   1.590   1.677   1.822
 47 A"  112 A'  113 A'  114 A'   48 A"  115 A'  116 A'  117 A'                 
  1.867   1.974   1.982   1.995   2.019   2.049   2.086   2.106
 49 A"   50 A"  118 A'   51 A"   52 A"  119 A'  120 A'  121 A'                 
  2.134   2.186   2.224   2.287   2.622   2.787   2.820   3.006
122 A'  123 A'  124 A'  125 A'   53 A"  126 A'   54 A"  127 A'                 
  3.088   3.335   3.944   3.957   3.973   3.978   3.981   3.986
128 A'  129 A'   55 A"  130 A'   56 A"  131 A'   57 A"   58 A"                 
  3.992   4.018   4.025   4.039   4.051   4.080   4.110   4.112
 59 A"  132 A'   60 A"  133 A'   61 A"  134 A'  135 A'   62 A"                 
  4.131   4.232   4.262   4.333   4.373   4.409   4.447   5.996
136 A'  137 A'  138 A'  139 A'  140 A'  141 A'  142 A'   63 A"                 
  6.053   6.081   6.538   6.652   6.717   7.527   7.536   7.546
143 A'  144 A'  145 A'  146 A'  147 A'   64 A"   65 A"   66 A"                 
  7.562   7.588   7.605   7.657   7.685   7.715  23.226  24.013
148 A'  149 A'  150 A'  151 A'  152 A'  153 A'  154 A'  155 A'                 
 27.852  28.335  28.379  28.386  28.518  28.532  28.544  28.592
156 A'   67 A"  157 A'  158 A'   68 A"  159 A'   69 A"  160 A'                 
 28.686  47.823  47.919  47.972 127.877 127.911 127.935 151.647
161 A'  162 A'  163 A'  164 A'   70 A"  165 A'  166 A'  167 A'                 
289.721 289.731 289.742 289.755 289.784 289.804 289.879 289.905
 71 A"   72 A"   73 A"  168 A'  169 A'  170 A'  171 A'  172 A'                 
289.9341020.5951020.7161020.7821901.810
173 A'  174 A'  175 A'  176 A'  177 A'                                         
 --------------------------------------------------------------

          Ground-State Mulliken Net Atomic Charges

     Atom                 Charge (a.u.)
  ----------------------------------------
      1 Br                   -0.061960
      2 Br                   -0.079828
      3 Br                   -0.068244
      4 I                     0.153152
      5 C                     0.151716
      6 C                    -0.094836
  ----------------------------------------
  Sum of atomic charges =     0.000000

 -----------------------------------------------------------------
                    Cartesian Multipole Moments
 -----------------------------------------------------------------
    Charge (ESU x 10^10)
                 0.0000
    Dipole Moment (Debye)
         X      -0.1950      Y      -0.3369      Z      -0.0000
       Tot       0.3892
    Quadrupole Moments (Debye-Ang)
        XX     -91.6302     XY       1.2882     YY     -89.3886
        XZ       0.0000     YZ       0.0000     ZZ     -96.1128
    Octopole Moments (Debye-Ang^2)
       XXX      -1.8094    XXY       3.3061    XYY      -2.0052
       YYY      20.4776    XXZ      -0.0000    XYZ       0.0000
       YYZ      -0.0000    XZZ      -0.0337    YZZ       7.2836
       ZZZ      -0.0000
    Hexadecapole Moments (Debye-Ang^3)
      XXXX   -1690.1290   XXXY     -72.2697   XXYY    -441.3546
      XYYY     -96.4144   YYYY   -1297.2336   XXXZ       0.0000
      XXYZ       0.0000   XYYZ       0.0000   YYYZ       0.0000
      XXZZ    -314.8090   XYZZ     -33.3644   YYZZ    -255.9411
      XZZZ       0.0000   YZZZ       0.0000   ZZZZ    -122.8543
 -----------------------------------------------------------------
 Calculating analytic gradient of the SCF energy
 Gradient of SCF Energy
            1           2           3           4           5           6
    1   0.0016450  -0.0032693   0.0016933   0.0002611   0.0096539  -0.0099841
    2  -0.0028718  -0.0048880   0.0034861   0.0093465  -0.0014244  -0.0036484
    3  -0.0000000   0.0000000   0.0000000   0.0000000   0.0000000  -0.0000000
 Max gradient component =       9.984E-03
 RMS gradient           =       4.448E-03
 Gradient time:  CPU 69.43 s  wall 8.82 s
 Geometry Optimization Parameters
   NAtoms,    NIC,     NZ,  NCons,   NDum,   NFix, NCnnct, MaxDiis
        6      37       0       0       0       0       0       0

 Cartesian Hessian Update
 Hessian Updated using BFGS Update


** GEOMETRY OPTIMIZATION IN DELOCALIZED INTERNAL COORDINATES **
   Searching for a Minimum

   Optimization Cycle:  16

                       Coordinates (Angstroms)
     ATOM                X               Y               Z
      1  Br        2.0808796173    1.5549216779    0.0000000000
      2  Br       -1.3420463554    1.8231190390    0.0000000000
      3  Br        1.8518967738   -1.5875863154    0.0000000000
      4  I        -1.7648622859   -1.4536622802    0.0000000000
      5  C         0.9158242726    0.0578538296    0.0000000000
      6  C        -0.4316290609    0.1546518889    0.0000000000
   Point Group: cs    Number of degrees of freedom:     9


   Energy is -14718.132519668

 Hessian Updated using BFGS Update

  9 Hessian modes will be used to form the next step
  Hessian Eigenvalues:
     0.049095    0.250055    0.252834    0.311368    0.424152    0.522531
     0.925678    1.029910    1.095489

 Minimum Search - Taking Simple RFO Step
 Searching for Lamda that Minimizes Along All modes
 Value Taken    Lamda =  -0.00200069
 Step Taken.  Stepsize is  0.177061

                             Maximum     Tolerance    Cnvgd?
         Gradient           0.013538      0.000300      NO
         Displacement       0.158424      0.001200      NO
         Energy change     -0.004557      0.000001      NO


 New Cartesian Coordinates Obtained by Inverse Iteration

 Displacement from previous Coordinates is:  0.187459
 ----------------------------------------------------------------
             Standard Nuclear Orientation (Angstroms)
    I     Atom           X                Y                Z
 ----------------------------------------------------------------
    1      Br      2.0613598191     1.5762861001     0.0000000000
    2      Br     -1.3145213098     1.8506179704     0.0000000000
    3      Br      1.8006739359    -1.6129571081     0.0000000000
    4      I      -1.7154384508    -1.4921083709     0.0000000000
    5      C       0.9037013528     0.0634509767     0.0000000000
    6      C      -0.4257123857     0.1640082715     0.0000000000
 ----------------------------------------------------------------
 Molecular Point Group                 Cs    NOp =  2
 Largest Abelian Subgroup              Cs    NOp =  2
 Nuclear Repulsion Energy =  1747.0878689278 hartrees
 There are       85 alpha and       85 beta electrons
 Applying Cartesian multipole field
    Component          Value
    ---------          -----
     (2,0,0)        1.00000E-11
     (0,2,0)        2.00000E-11
     (0,0,2)       -3.00000E-11
 Nucleus-field energy     =     0.0000000470 hartrees
 Requested basis set is 6-311++G(d,p)
 There are 93 shells and 250 basis functions
 A cutoff of  1.0D-11 yielded   3010 shell pairs
 There are     23728 function pairs (     26760 Cartesian)
 Smallest overlap matrix eigenvalue = 2.45E-05
 Guess MOs from SCF MO coefficient file

 -----------------------------------------------------------------------
  General SCF calculation program by
  Eric Jon Sundstrom, Paul Horn, Yuezhi Mao, Dmitri Zuev, Alec White,
  David Stuck, Shaama M.S., Shane Yost, Joonho Lee, David Small,
  Daniel Levine, Susi Lehtola, Hugh Burton, Evgeny Epifanovsky
 -----------------------------------------------------------------------
 Exchange:     0.2000 Hartree-Fock + 0.0800 Slater + 0.7200 B88
 Correlation:  0.1900 VWN1RPA + 0.8100 LYP
 Using SG-1 standard quadrature grid
 using 8 threads for integral computing
 -------------------------------------------------------
 OpenMP Integral computing Module                
 Release: version 2.0, May 2017, Q-Chem Inc. Pleasanton 
 -------------------------------------------------------
 -------------------------------------------------------
 OpenMP BLAS3 based DFT computing Module                
 Release: version 1.0, May 2013, Q-Chem Inc. Pittsburgh 
 -------------------------------------------------------
 A restricted SCF calculation will be
 performed using DIIS
 SCF converges when DIIS error is below 1.0e-08
 ---------------------------------------
  Cycle       Energy         DIIS error
 ---------------------------------------
    1  -14718.1322993005      3.09e-04  
    2  -14718.1332068949      8.98e-05  
    3  -14718.1332435171      5.87e-05  
    4  -14718.1332699187      2.67e-05  
    5  -14718.1332751364      6.90e-06  
    6  -14718.1332755102      1.64e-06  
    7  -14718.1332755236      6.94e-07  
    8  -14718.1332755260      6.70e-08  
    9  -14718.1332755259      2.38e-08  
   10  -14718.1332755259      2.30e-08  
   11  -14718.1332755258      1.98e-09  Convergence criterion met
 ---------------------------------------
 SCF time:   CPU 193.19s  wall 24.00s 
 SCF   energy in the final basis set =   -14718.1332755258
 Total energy in the final basis set =   -14718.1332755258

 --------------------------------------------------------------
             Orbital Energies (a.u.) and Symmetries
 --------------------------------------------------------------

 Alpha MOs, Restricted
 -- Occupied --                  
******* -482.86 -482.86 -482.86 -176.33 -165.73 -165.73 -165.73
  1 A'    2 A'    3 A'    4 A'    5 A'    6 A'    1 A"    7 A'                 
-62.515 -62.514 -62.513 -56.336 -56.335 -56.334 -56.332 -56.332
  8 A'    9 A'   10 A'   11 A'   12 A'   13 A'    2 A"   14 A'                 
-56.331 -56.331 -56.329 -56.329 -35.822 -31.316 -31.309 -31.309
  3 A"   15 A'    4 A"   16 A'   17 A'   18 A'    5 A"   19 A'                 
-22.966 -22.964 -22.964 -22.960 -22.960 -10.305 -10.295  -8.724
 20 A'    6 A"   21 A'   22 A'    7 A"   23 A'   24 A'   25 A'                 
 -8.723  -8.721  -6.557  -6.556  -6.554  -6.542  -6.542  -6.541
 26 A'   27 A'   28 A'   29 A'   30 A'    8 A"   31 A'    9 A"                 
 -6.540  -6.540  -6.539  -6.371  -4.785  -4.769  -4.768  -2.667
 32 A'   10 A"   33 A'   34 A'   35 A'   11 A"   36 A'   37 A'                 
 -2.666  -2.665  -2.663  -2.663  -2.662  -2.662  -2.661  -2.660
 38 A'   39 A'   12 A"   40 A'   13 A"   41 A'   14 A"   42 A'                 
 -2.652  -2.651  -2.650  -2.650  -2.649  -2.649  -2.051  -2.045
 43 A'   15 A"   44 A'   16 A"   45 A'   17 A"   46 A'   18 A"                 
 -2.045  -2.031  -2.031  -0.904  -0.836  -0.806  -0.749  -0.677
 47 A'   19 A"   48 A'   49 A'   50 A'   51 A'   52 A'   53 A'                 
 -0.538  -0.481  -0.469  -0.420  -0.388  -0.344  -0.344  -0.321
 54 A'   55 A'   56 A'   20 A"   57 A'   58 A'   21 A"   22 A"                 
 -0.320  -0.310  -0.298  -0.272  -0.259
 59 A'   60 A'   23 A"   61 A'   24 A"                                         
 -- Virtual --                   
 -0.082  -0.065  -0.061  -0.053   0.002   0.025   0.032   0.040
 62 A'   63 A'   64 A'   25 A"   65 A'   66 A'   67 A'   68 A'                 
  0.045   0.061   0.065   0.066   0.078   0.086   0.089   0.098
 26 A"   69 A'   27 A"   70 A'   28 A"   71 A'   72 A'   73 A'                 
  0.104   0.109   0.121   0.137   0.141   0.153   0.172   0.181
 74 A'   29 A"   75 A'   76 A'   30 A"   77 A'   78 A'   79 A'                 
  0.203   0.239   0.240   0.256   0.298   0.321   0.360   0.373
 80 A'   81 A'   31 A"   82 A'   83 A'   84 A'   85 A'   32 A"                 
  0.379   0.392   0.393   0.402   0.407   0.408   0.422   0.438
 86 A'   87 A'   33 A"   88 A'   34 A"   89 A'   35 A"   90 A'                 
  0.442   0.461   0.473   0.477   0.496   0.509   0.521   0.538
 36 A"   91 A'   92 A'   37 A"   93 A'   38 A"   39 A"   40 A"                 
  0.549   0.558   0.560   0.590   0.599   0.609   0.617   0.637
 94 A'   41 A"   42 A"   95 A'   96 A'   97 A'   98 A'   99 A'                 
  0.656   0.675   0.705   0.716   0.750   0.793   0.821   0.833
 43 A"  100 A'  101 A'  102 A'  103 A'  104 A'   44 A"  105 A'                 
  0.868   0.915   0.930   0.956   1.065   1.097   1.180   1.234
106 A'  107 A'  108 A'  109 A'  110 A'  111 A'   45 A"   46 A"                 
  1.326   1.386   1.410   1.513   1.546   1.585   1.685   1.830
 47 A"  112 A'  113 A'  114 A'   48 A"  115 A'  116 A'  117 A'                 
  1.880   1.974   1.976   1.994   2.020   2.044   2.085   2.103
 49 A"   50 A"  118 A'   51 A"   52 A"  119 A'  120 A'  121 A'                 
  2.152   2.187   2.222   2.287   2.625   2.788   2.822   3.013
122 A'  123 A'  124 A'  125 A'   53 A"  126 A'   54 A"  127 A'                 
  3.106   3.311   3.944   3.954   3.974   3.977   3.980   3.987
128 A'  129 A'   55 A"  130 A'   56 A"  131 A'   57 A"   58 A"                 
  3.990   4.025   4.025   4.042   4.051   4.071   4.106   4.110
 59 A"   60 A"  132 A'  133 A'   61 A"  134 A'  135 A'   62 A"                 
  4.132   4.232   4.268   4.337   4.373   4.406   4.444   5.997
136 A'  137 A'  138 A'  139 A'  140 A'  141 A'  142 A'   63 A"                 
  6.055   6.080   6.535   6.652   6.716   7.527   7.535   7.546
143 A'  144 A'  145 A'  146 A'  147 A'   64 A"   65 A"   66 A"                 
  7.560   7.584   7.604   7.657   7.688   7.714  23.219  24.081
148 A'  149 A'  150 A'  151 A'  152 A'  153 A'  154 A'  155 A'                 
 27.849  28.336  28.380  28.386  28.519  28.533  28.544  28.592
156 A'   67 A"  157 A'  158 A'   68 A"  159 A'   69 A"  160 A'                 
 28.685  47.820  47.918  47.971 127.877 127.912 127.934 151.645
161 A'  162 A'  163 A'  164 A'   70 A"  165 A'  166 A'  167 A'                 
289.721 289.731 289.741 289.752 289.780 289.804 289.879 289.906
 71 A"   72 A"   73 A"  168 A'  169 A'  170 A'  171 A'  172 A'                 
289.9331020.5921020.7151020.7811901.807
173 A'  174 A'  175 A'  176 A'  177 A'                                         

 Beta MOs, Restricted
 -- Occupied --                  
******* -482.86 -482.86 -482.86 -176.33 -165.73 -165.73 -165.73
  1 A'    2 A'    3 A'    4 A'    5 A'    6 A'    1 A"    7 A'                 
-62.515 -62.514 -62.513 -56.336 -56.335 -56.334 -56.332 -56.332
  8 A'    9 A'   10 A'   11 A'   12 A'   13 A'    2 A"   14 A'                 
-56.331 -56.331 -56.329 -56.329 -35.822 -31.316 -31.309 -31.309
  3 A"   15 A'    4 A"   16 A'   17 A'   18 A'    5 A"   19 A'                 
-22.966 -22.964 -22.964 -22.960 -22.960 -10.305 -10.295  -8.724
 20 A'    6 A"   21 A'   22 A'    7 A"   23 A'   24 A'   25 A'                 
 -8.723  -8.721  -6.557  -6.556  -6.554  -6.542  -6.542  -6.541
 26 A'   27 A'   28 A'   29 A'   30 A'    8 A"   31 A'    9 A"                 
 -6.540  -6.540  -6.539  -6.371  -4.785  -4.769  -4.768  -2.667
 32 A'   10 A"   33 A'   34 A'   35 A'   11 A"   36 A'   37 A'                 
 -2.666  -2.665  -2.663  -2.663  -2.662  -2.662  -2.661  -2.660
 38 A'   39 A'   12 A"   40 A'   13 A"   41 A'   14 A"   42 A'                 
 -2.652  -2.651  -2.650  -2.650  -2.649  -2.649  -2.051  -2.045
 43 A'   15 A"   44 A'   16 A"   45 A'   17 A"   46 A'   18 A"                 
 -2.045  -2.031  -2.031  -0.904  -0.836  -0.806  -0.749  -0.677
 47 A'   19 A"   48 A'   49 A'   50 A'   51 A'   52 A'   53 A'                 
 -0.538  -0.481  -0.469  -0.420  -0.388  -0.344  -0.344  -0.321
 54 A'   55 A'   56 A'   20 A"   57 A'   58 A'   21 A"   22 A"                 
 -0.320  -0.310  -0.298  -0.272  -0.259
 59 A'   60 A'   23 A"   61 A'   24 A"                                         
 -- Virtual --                   
 -0.082  -0.065  -0.061  -0.053   0.002   0.025   0.032   0.040
 62 A'   63 A'   64 A'   25 A"   65 A'   66 A'   67 A'   68 A'                 
  0.045   0.061   0.065   0.066   0.078   0.086   0.089   0.098
 26 A"   69 A'   27 A"   70 A'   28 A"   71 A'   72 A'   73 A'                 
  0.104   0.109   0.121   0.137   0.141   0.153   0.172   0.181
 74 A'   29 A"   75 A'   76 A'   30 A"   77 A'   78 A'   79 A'                 
  0.203   0.239   0.240   0.256   0.298   0.321   0.360   0.373
 80 A'   81 A'   31 A"   82 A'   83 A'   84 A'   85 A'   32 A"                 
  0.379   0.392   0.393   0.402   0.407   0.408   0.422   0.438
 86 A'   87 A'   33 A"   88 A'   34 A"   89 A'   35 A"   90 A'                 
  0.442   0.461   0.473   0.477   0.496   0.509   0.521   0.538
 36 A"   91 A'   92 A'   37 A"   93 A'   38 A"   39 A"   40 A"                 
  0.549   0.558   0.560   0.590   0.599   0.609   0.617   0.637
 94 A'   41 A"   42 A"   95 A'   96 A'   97 A'   98 A'   99 A'                 
  0.656   0.675   0.705   0.716   0.750   0.793   0.821   0.833
 43 A"  100 A'  101 A'  102 A'  103 A'  104 A'   44 A"  105 A'                 
  0.868   0.915   0.930   0.956   1.065   1.097   1.180   1.234
106 A'  107 A'  108 A'  109 A'  110 A'  111 A'   45 A"   46 A"                 
  1.326   1.386   1.410   1.513   1.546   1.585   1.685   1.830
 47 A"  112 A'  113 A'  114 A'   48 A"  115 A'  116 A'  117 A'                 
  1.880   1.974   1.976   1.994   2.020   2.044   2.085   2.103
 49 A"   50 A"  118 A'   51 A"   52 A"  119 A'  120 A'  121 A'                 
  2.152   2.187   2.222   2.287   2.625   2.788   2.822   3.013
122 A'  123 A'  124 A'  125 A'   53 A"  126 A'   54 A"  127 A'                 
  3.106   3.311   3.944   3.954   3.974   3.977   3.980   3.987
128 A'  129 A'   55 A"  130 A'   56 A"  131 A'   57 A"   58 A"                 
  3.990   4.025   4.025   4.042   4.051   4.071   4.106   4.110
 59 A"   60 A"  132 A'  133 A'   61 A"  134 A'  135 A'   62 A"                 
  4.132   4.232   4.268   4.337   4.373   4.406   4.444   5.997
136 A'  137 A'  138 A'  139 A'  140 A'  141 A'  142 A'   63 A"                 
  6.055   6.080   6.535   6.652   6.716   7.527   7.535   7.546
143 A'  144 A'  145 A'  146 A'  147 A'   64 A"   65 A"   66 A"                 
  7.560   7.584   7.604   7.657   7.688   7.714  23.219  24.081
148 A'  149 A'  150 A'  151 A'  152 A'  153 A'  154 A'  155 A'                 
 27.849  28.336  28.380  28.386  28.519  28.533  28.544  28.592
156 A'   67 A"  157 A'  158 A'   68 A"  159 A'   69 A"  160 A'                 
 28.685  47.820  47.918  47.971 127.877 127.912 127.934 151.645
161 A'  162 A'  163 A'  164 A'   70 A"  165 A'  166 A'  167 A'                 
289.721 289.731 289.741 289.752 289.780 289.804 289.879 289.906
 71 A"   72 A"   73 A"  168 A'  169 A'  170 A'  171 A'  172 A'                 
289.9331020.5921020.7151020.7811901.807
173 A'  174 A'  175 A'  176 A'  177 A'                                         
 --------------------------------------------------------------

          Ground-State Mulliken Net Atomic Charges

     Atom                 Charge (a.u.)
  ----------------------------------------
      1 Br                   -0.066269
      2 Br                   -0.083283
      3 Br                   -0.074486
      4 I                     0.149665
      5 C                     0.172450
      6 C                    -0.098078
  ----------------------------------------
  Sum of atomic charges =     0.000000

 -----------------------------------------------------------------
                    Cartesian Multipole Moments
 -----------------------------------------------------------------
    Charge (ESU x 10^10)
                 0.0000
    Dipole Moment (Debye)
         X      -0.1789      Y      -0.3426      Z      -0.0000
       Tot       0.3865
    Quadrupole Moments (Debye-Ang)
        XX     -92.3443     XY       1.3423     YY     -88.7617
        XZ      -0.0000     YZ       0.0000     ZZ     -96.1244
    Octopole Moments (Debye-Ang^2)
       XXX      -3.1870    XXY       4.4932    XYY      -2.7191
       YYY      21.5459    XXZ      -0.0000    XYZ       0.0000
       YYZ      -0.0000    XZZ      -0.6045    YZZ       7.8798
       ZZZ      -0.0000
    Hexadecapole Moments (Debye-Ang^3)
      XXXX   -1634.5732   XXXY     -75.8616   XXYY    -439.8171
      XYYY     -97.7579   YYYY   -1331.8739   XXXZ      -0.0000
      XXYZ       0.0000   XYYZ      -0.0000   YYYZ       0.0000
      XXZZ    -303.8470   XYZZ     -34.3913   YYZZ    -263.6960
      XZZZ      -0.0000   YZZZ       0.0000   ZZZZ    -122.9312
 -----------------------------------------------------------------
 Calculating analytic gradient of the SCF energy
 Gradient of SCF Energy
            1           2           3           4           5           6
    1   0.0003720  -0.0005756  -0.0021225   0.0040362  -0.0083719   0.0066618
    2   0.0025688   0.0005383  -0.0018524   0.0053226  -0.0002851  -0.0062922
    3  -0.0000000   0.0000000   0.0000000  -0.0000000  -0.0000000   0.0000000
 Max gradient component =       8.372E-03
 RMS gradient           =       3.448E-03
 Gradient time:  CPU 69.82 s  wall 8.87 s
 Geometry Optimization Parameters
   NAtoms,    NIC,     NZ,  NCons,   NDum,   NFix, NCnnct, MaxDiis
        6      37       0       0       0       0       0       0

 Cartesian Hessian Update
 Hessian Updated using BFGS Update


** GEOMETRY OPTIMIZATION IN DELOCALIZED INTERNAL COORDINATES **
   Searching for a Minimum

   Optimization Cycle:  17

                       Coordinates (Angstroms)
     ATOM                X               Y               Z
      1  Br        2.0613598191    1.5762861001    0.0000000000
      2  Br       -1.3145213098    1.8506179704    0.0000000000
      3  Br        1.8006739359   -1.6129571081    0.0000000000
      4  I        -1.7154384508   -1.4921083709    0.0000000000
      5  C         0.9037013528    0.0634509767    0.0000000000
      6  C        -0.4257123857    0.1640082715    0.0000000000
   Point Group: cs    Number of degrees of freedom:     9


   Energy is -14718.133275526

 Hessian Updated using BFGS Update

  9 Hessian modes will be used to form the next step
  Hessian Eigenvalues:
     0.047820    0.250013    0.259390    0.308403    0.502746    0.583674
     0.925473    1.029792    1.095143

 Minimum Search - Taking Simple RFO Step
 Searching for Lamda that Minimizes Along All modes
 Value Taken    Lamda =  -0.00025989
 Step Taken.  Stepsize is  0.021940

                             Maximum     Tolerance    Cnvgd?
         Gradient           0.009766      0.000300      NO
         Displacement       0.016536      0.001200      NO
         Energy change     -0.000756      0.000001      NO


 New Cartesian Coordinates Obtained by Inverse Iteration

 Displacement from previous Coordinates is:  0.045102
 ----------------------------------------------------------------
             Standard Nuclear Orientation (Angstroms)
    I     Atom           X                Y                Z
 ----------------------------------------------------------------
    1      Br      2.0603823214     1.5767315625     0.0000000000
    2      Br     -1.3126949599     1.8511706373     0.0000000000
    3      Br      1.8165953027    -1.6105128784     0.0000000000
    4      I      -1.7309862628    -1.4897363907     0.0000000000
    5      C       0.9075738656     0.0602678029     0.0000000000
    6      C      -0.4308073056     0.1613771061     0.0000000000
 ----------------------------------------------------------------
 Molecular Point Group                 Cs    NOp =  2
 Largest Abelian Subgroup              Cs    NOp =  2
 Nuclear Repulsion Energy =  1743.5435664090 hartrees
 There are       85 alpha and       85 beta electrons
 Applying Cartesian multipole field
    Component          Value
    ---------          -----
     (2,0,0)        1.00000E-11
     (0,2,0)        2.00000E-11
     (0,0,2)       -3.00000E-11
 Nucleus-field energy     =     0.0000000471 hartrees
 Requested basis set is 6-311++G(d,p)
 There are 93 shells and 250 basis functions
 A cutoff of  1.0D-11 yielded   3009 shell pairs
 There are     23725 function pairs (     26757 Cartesian)
 Smallest overlap matrix eigenvalue = 2.54E-05
 Guess MOs from SCF MO coefficient file

 -----------------------------------------------------------------------
  General SCF calculation program by
  Eric Jon Sundstrom, Paul Horn, Yuezhi Mao, Dmitri Zuev, Alec White,
  David Stuck, Shaama M.S., Shane Yost, Joonho Lee, David Small,
  Daniel Levine, Susi Lehtola, Hugh Burton, Evgeny Epifanovsky
 -----------------------------------------------------------------------
 Exchange:     0.2000 Hartree-Fock + 0.0800 Slater + 0.7200 B88
 Correlation:  0.1900 VWN1RPA + 0.8100 LYP
 Using SG-1 standard quadrature grid
 using 8 threads for integral computing
 -------------------------------------------------------
 OpenMP Integral computing Module                
 Release: version 2.0, May 2017, Q-Chem Inc. Pleasanton 
 -------------------------------------------------------
 -------------------------------------------------------
 OpenMP BLAS3 based DFT computing Module                
 Release: version 1.0, May 2013, Q-Chem Inc. Pittsburgh 
 -------------------------------------------------------
 A restricted SCF calculation will be
 performed using DIIS
 SCF converges when DIIS error is below 1.0e-08
 ---------------------------------------
  Cycle       Energy         DIIS error
 ---------------------------------------
    1  -14718.1333367148      9.86e-05  
    2  -14718.1333899014      5.24e-05  
    3  -14718.1333732003      6.84e-05  
    4  -14718.1334117451      7.96e-06  
    5  -14718.1334122580      1.60e-06  
    6  -14718.1334122692      1.19e-06  
    7  -14718.1334122787      2.96e-07  
    8  -14718.1334122793      1.06e-07  
    9  -14718.1334122794      1.68e-08  
   10  -14718.1334122795      3.62e-09  Convergence criterion met
 ---------------------------------------
 SCF time:   CPU 175.24s  wall 23.00s 
 SCF   energy in the final basis set =   -14718.1334122795
 Total energy in the final basis set =   -14718.1334122795

 --------------------------------------------------------------
             Orbital Energies (a.u.) and Symmetries
 --------------------------------------------------------------

 Alpha MOs, Restricted
 -- Occupied --                  
******* -482.86 -482.86 -482.86 -176.33 -165.73 -165.73 -165.73
  1 A'    2 A'    3 A'    4 A'    5 A'    6 A'    1 A"    7 A'                 
-62.516 -62.514 -62.513 -56.337 -56.335 -56.334 -56.332 -56.332
  8 A'    9 A'   10 A'   11 A'   12 A'   13 A'    2 A"   14 A'                 
-56.331 -56.331 -56.329 -56.329 -35.822 -31.316 -31.309 -31.309
  3 A"   15 A'    4 A"   16 A'   17 A'   18 A'    5 A"   19 A'                 
-22.966 -22.965 -22.965 -22.960 -22.960 -10.306 -10.296  -8.724
 20 A'    6 A"   21 A'   22 A'    7 A"   23 A'   24 A'   25 A'                 
 -8.723  -8.721  -6.557  -6.555  -6.554  -6.543  -6.542  -6.541
 26 A'   27 A'   28 A'   29 A'   30 A'    8 A"   31 A'    9 A"                 
 -6.540  -6.540  -6.539  -6.372  -4.785  -4.769  -4.768  -2.667
 32 A'   10 A"   33 A'   34 A'   35 A'   11 A"   36 A'   37 A'                 
 -2.666  -2.665  -2.664  -2.663  -2.662  -2.662  -2.661  -2.660
 38 A'   39 A'   12 A"   40 A'   13 A"   41 A'   14 A"   42 A'                 
 -2.652  -2.652  -2.650  -2.650  -2.649  -2.649  -2.051  -2.046
 43 A'   15 A"   44 A'   16 A"   45 A'   17 A"   46 A'   18 A"                 
 -2.045  -2.032  -2.032  -0.902  -0.836  -0.805  -0.748  -0.676
 47 A'   19 A"   48 A'   49 A'   50 A'   51 A'   52 A'   53 A'                 
 -0.538  -0.481  -0.469  -0.419  -0.388  -0.344  -0.344  -0.321
 54 A'   55 A'   56 A'   20 A"   57 A'   21 A"   58 A'   22 A"                 
 -0.321  -0.310  -0.298  -0.272  -0.259
 59 A'   60 A'   23 A"   61 A'   24 A"                                         
 -- Virtual --                   
 -0.082  -0.065  -0.061  -0.054   0.002   0.025   0.032   0.040
 62 A'   63 A'   64 A'   25 A"   65 A'   66 A'   67 A'   68 A'                 
  0.045   0.061   0.065   0.066   0.078   0.086   0.089   0.097
 26 A"   69 A'   27 A"   70 A'   28 A"   71 A'   72 A'   73 A'                 
  0.104   0.109   0.121   0.137   0.141   0.153   0.172   0.182
 74 A'   29 A"   75 A'   76 A'   30 A"   77 A'   78 A'   79 A'                 
  0.203   0.237   0.239   0.256   0.298   0.320   0.360   0.374
 80 A'   81 A'   31 A"   82 A'   83 A'   84 A'   85 A'   32 A"                 
  0.380   0.392   0.392   0.402   0.407   0.408   0.421   0.439
 86 A'   87 A'   33 A"   88 A'   34 A"   89 A'   35 A"   90 A'                 
  0.442   0.461   0.473   0.477   0.494   0.508   0.520   0.537
 36 A"   91 A'   92 A'   37 A"   93 A'   38 A"   39 A"   40 A"                 
  0.548   0.558   0.560   0.586   0.598   0.608   0.617   0.635
 94 A'   41 A"   42 A"   95 A'   96 A'   97 A'   98 A'   99 A'                 
  0.655   0.673   0.705   0.714   0.750   0.792   0.820   0.833
 43 A"  100 A'  101 A'  102 A'  103 A'  104 A'   44 A"  105 A'                 
  0.867   0.913   0.931   0.955   1.064   1.097   1.178   1.236
106 A'  107 A'  108 A'  109 A'  110 A'  111 A'   45 A"   46 A"                 
  1.326   1.385   1.409   1.514   1.544   1.584   1.681   1.827
 47 A"  112 A'  113 A'  114 A'   48 A"  115 A'  116 A'  117 A'                 
  1.875   1.974   1.975   1.994   2.019   2.044   2.084   2.101
 49 A"   50 A"  118 A'   51 A"   52 A"  119 A'  120 A'  121 A'                 
  2.145   2.186   2.221   2.286   2.624   2.787   2.821   3.009
122 A'  123 A'  124 A'  125 A'   53 A"  126 A'   54 A"  127 A'                 
  3.095   3.322   3.944   3.955   3.973   3.977   3.980   3.987
128 A'  129 A'   55 A"  130 A'   56 A"  131 A'   57 A"   58 A"                 
  3.990   4.023   4.025   4.042   4.051   4.070   4.105   4.110
 59 A"  132 A'   60 A"  133 A'   61 A"  134 A'  135 A'   62 A"                 
  4.132   4.231   4.267   4.336   4.373   4.404   4.442   5.996
136 A'  137 A'  138 A'  139 A'  140 A'  141 A'  142 A'   63 A"                 
  6.054   6.079   6.534   6.650   6.716   7.527   7.535   7.546
143 A'  144 A'  145 A'  146 A'  147 A'   64 A"   65 A"   66 A"                 
  7.560   7.584   7.604   7.656   7.688   7.713  23.221  24.045
148 A'  149 A'  150 A'  151 A'  152 A'  153 A'  154 A'  155 A'                 
 27.847  28.335  28.379  28.385  28.519  28.533  28.543  28.591
156 A'   67 A"  157 A'  158 A'   68 A"  159 A'   69 A"  160 A'                 
 28.684  47.819  47.918  47.971 127.877 127.911 127.934 151.643
161 A'  162 A'  163 A'  164 A'   70 A"  165 A'  166 A'  167 A'                 
289.721 289.730 289.741 289.752 289.780 289.804 289.879 289.906
 71 A"   72 A"   73 A"  168 A'  169 A'  170 A'  171 A'  172 A'                 
289.9331020.5901020.7141020.7811901.806
173 A'  174 A'  175 A'  176 A'  177 A'                                         

 Beta MOs, Restricted
 -- Occupied --                  
******* -482.86 -482.86 -482.86 -176.33 -165.73 -165.73 -165.73
  1 A'    2 A'    3 A'    4 A'    5 A'    6 A'    1 A"    7 A'                 
-62.516 -62.514 -62.513 -56.337 -56.335 -56.334 -56.332 -56.332
  8 A'    9 A'   10 A'   11 A'   12 A'   13 A'    2 A"   14 A'                 
-56.331 -56.331 -56.329 -56.329 -35.822 -31.316 -31.309 -31.309
  3 A"   15 A'    4 A"   16 A'   17 A'   18 A'    5 A"   19 A'                 
-22.966 -22.965 -22.965 -22.960 -22.960 -10.306 -10.296  -8.724
 20 A'    6 A"   21 A'   22 A'    7 A"   23 A'   24 A'   25 A'                 
 -8.723  -8.721  -6.557  -6.555  -6.554  -6.543  -6.542  -6.541
 26 A'   27 A'   28 A'   29 A'   30 A'    8 A"   31 A'    9 A"                 
 -6.540  -6.540  -6.539  -6.372  -4.785  -4.769  -4.768  -2.667
 32 A'   10 A"   33 A'   34 A'   35 A'   11 A"   36 A'   37 A'                 
 -2.666  -2.665  -2.664  -2.663  -2.662  -2.662  -2.661  -2.660
 38 A'   39 A'   12 A"   40 A'   13 A"   41 A'   14 A"   42 A'                 
 -2.652  -2.652  -2.650  -2.650  -2.649  -2.649  -2.051  -2.046
 43 A'   15 A"   44 A'   16 A"   45 A'   17 A"   46 A'   18 A"                 
 -2.045  -2.032  -2.032  -0.902  -0.836  -0.805  -0.748  -0.676
 47 A'   19 A"   48 A'   49 A'   50 A'   51 A'   52 A'   53 A'                 
 -0.538  -0.481  -0.469  -0.419  -0.388  -0.344  -0.344  -0.321
 54 A'   55 A'   56 A'   20 A"   57 A'   21 A"   58 A'   22 A"                 
 -0.321  -0.310  -0.298  -0.272  -0.259
 59 A'   60 A'   23 A"   61 A'   24 A"                                         
 -- Virtual --                   
 -0.082  -0.065  -0.061  -0.054   0.002   0.025   0.032   0.040
 62 A'   63 A'   64 A'   25 A"   65 A'   66 A'   67 A'   68 A'                 
  0.045   0.061   0.065   0.066   0.078   0.086   0.089   0.097
 26 A"   69 A'   27 A"   70 A'   28 A"   71 A'   72 A'   73 A'                 
  0.104   0.109   0.121   0.137   0.141   0.153   0.172   0.182
 74 A'   29 A"   75 A'   76 A'   30 A"   77 A'   78 A'   79 A'                 
  0.203   0.237   0.239   0.256   0.298   0.320   0.360   0.374
 80 A'   81 A'   31 A"   82 A'   83 A'   84 A'   85 A'   32 A"                 
  0.380   0.392   0.392   0.402   0.407   0.408   0.421   0.439
 86 A'   87 A'   33 A"   88 A'   34 A"   89 A'   35 A"   90 A'                 
  0.442   0.461   0.473   0.477   0.494   0.508   0.520   0.537
 36 A"   91 A'   92 A'   37 A"   93 A'   38 A"   39 A"   40 A"                 
  0.548   0.558   0.560   0.586   0.598   0.608   0.617   0.635
 94 A'   41 A"   42 A"   95 A'   96 A'   97 A'   98 A'   99 A'                 
  0.655   0.673   0.705   0.714   0.750   0.792   0.820   0.833
 43 A"  100 A'  101 A'  102 A'  103 A'  104 A'   44 A"  105 A'                 
  0.867   0.913   0.931   0.955   1.064   1.097   1.178   1.236
106 A'  107 A'  108 A'  109 A'  110 A'  111 A'   45 A"   46 A"                 
  1.326   1.385   1.409   1.514   1.544   1.584   1.681   1.827
 47 A"  112 A'  113 A'  114 A'   48 A"  115 A'  116 A'  117 A'                 
  1.875   1.974   1.975   1.994   2.019   2.044   2.084   2.101
 49 A"   50 A"  118 A'   51 A"   52 A"  119 A'  120 A'  121 A'                 
  2.145   2.186   2.221   2.286   2.624   2.787   2.821   3.009
122 A'  123 A'  124 A'  125 A'   53 A"  126 A'   54 A"  127 A'                 
  3.095   3.322   3.944   3.955   3.973   3.977   3.980   3.987
128 A'  129 A'   55 A"  130 A'   56 A"  131 A'   57 A"   58 A"                 
  3.990   4.023   4.025   4.042   4.051   4.070   4.105   4.110
 59 A"  132 A'   60 A"  133 A'   61 A"  134 A'  135 A'   62 A"                 
  4.132   4.231   4.267   4.336   4.373   4.404   4.442   5.996
136 A'  137 A'  138 A'  139 A'  140 A'  141 A'  142 A'   63 A"                 
  6.054   6.079   6.534   6.650   6.716   7.527   7.535   7.546
143 A'  144 A'  145 A'  146 A'  147 A'   64 A"   65 A"   66 A"                 
  7.560   7.584   7.604   7.656   7.688   7.713  23.221  24.045
148 A'  149 A'  150 A'  151 A'  152 A'  153 A'  154 A'  155 A'                 
 27.847  28.335  28.379  28.385  28.519  28.533  28.543  28.591
156 A'   67 A"  157 A'  158 A'   68 A"  159 A'   69 A"  160 A'                 
 28.684  47.819  47.918  47.971 127.877 127.911 127.934 151.643
161 A'  162 A'  163 A'  164 A'   70 A"  165 A'  166 A'  167 A'                 
289.721 289.730 289.741 289.752 289.780 289.804 289.879 289.906
 71 A"   72 A"   73 A"  168 A'  169 A'  170 A'  171 A'  172 A'                 
289.9331020.5901020.7141020.7811901.806
173 A'  174 A'  175 A'  176 A'  177 A'                                         
 --------------------------------------------------------------

          Ground-State Mulliken Net Atomic Charges

     Atom                 Charge (a.u.)
  ----------------------------------------
      1 Br                   -0.065251
      2 Br                   -0.082144
      3 Br                   -0.073049
      4 I                     0.150229
      5 C                     0.165844
      6 C                    -0.095629
  ----------------------------------------
  Sum of atomic charges =     0.000000

 -----------------------------------------------------------------
                    Cartesian Multipole Moments
 -----------------------------------------------------------------
    Charge (ESU x 10^10)
                 0.0000
    Dipole Moment (Debye)
         X      -0.1859      Y      -0.3432      Z      -0.0000
       Tot       0.3903
    Quadrupole Moments (Debye-Ang)
        XX     -92.2398     XY       1.3432     YY     -88.8018
        XZ       0.0000     YZ      -0.0000     ZZ     -96.1519
    Octopole Moments (Debye-Ang^2)
       XXX      -2.8699    XXY       4.0171    XYY      -2.5599
       YYY      21.5535    XXZ       0.0000    XYZ      -0.0000
       YYZ      -0.0000    XZZ      -0.4710    YZZ       7.7795
       ZZZ      -0.0000
    Hexadecapole Moments (Debye-Ang^3)
      XXXX   -1647.7858   XXXY     -76.2825   XXYY    -441.3997
      XYYY     -98.3224   YYYY   -1330.8808   XXXZ       0.0000
      XXYZ      -0.0000   XYYZ       0.0000   YYYZ      -0.0000
      XXZZ    -306.3110   XYZZ     -34.5699   YYZZ    -263.4185
      XZZZ       0.0000   YZZZ      -0.0000   ZZZZ    -122.9875
 -----------------------------------------------------------------
 Calculating analytic gradient of the SCF energy
 Gradient of SCF Energy
            1           2           3           4           5           6
    1   0.0005156  -0.0005152  -0.0003995   0.0022501   0.0001624  -0.0020133
    2   0.0024884   0.0005778  -0.0020604   0.0047680  -0.0007637  -0.0050102
    3  -0.0000000  -0.0000000   0.0000000   0.0000000   0.0000000  -0.0000000
 Max gradient component =       5.010E-03
 RMS gradient           =       1.958E-03
 Gradient time:  CPU 69.53 s  wall 8.83 s
 Geometry Optimization Parameters
   NAtoms,    NIC,     NZ,  NCons,   NDum,   NFix, NCnnct, MaxDiis
        6      37       0       0       0       0       0       0

 Cartesian Hessian Update
 Hessian Updated using BFGS Update


** GEOMETRY OPTIMIZATION IN DELOCALIZED INTERNAL COORDINATES **
   Searching for a Minimum

   Optimization Cycle:  18

                       Coordinates (Angstroms)
     ATOM                X               Y               Z
      1  Br        2.0603823214    1.5767315625    0.0000000000
      2  Br       -1.3126949599    1.8511706373    0.0000000000
      3  Br        1.8165953027   -1.6105128784    0.0000000000
      4  I        -1.7309862628   -1.4897363907    0.0000000000
      5  C         0.9075738656    0.0602678029    0.0000000000
      6  C        -0.4308073056    0.1613771061    0.0000000000
   Point Group: cs    Number of degrees of freedom:     9


   Energy is -14718.133412280

 Hessian Updated using BFGS Update

  9 Hessian modes will be used to form the next step
  Hessian Eigenvalues:
     0.047875    0.249479    0.274426    0.279252    0.509384    0.594330
     0.931603    1.015131    1.048990

 Minimum Search - Taking Simple RFO Step
 Searching for Lamda that Minimizes Along All modes
 Value Taken    Lamda =  -0.00004806
 Step Taken.  Stepsize is  0.011077

                             Maximum     Tolerance    Cnvgd?
         Gradient           0.003493      0.000300      NO
         Displacement       0.006186      0.001200      NO
         Energy change     -0.000137      0.000001      NO


 New Cartesian Coordinates Obtained by Inverse Iteration

 Displacement from previous Coordinates is:  0.016312
 ----------------------------------------------------------------
             Standard Nuclear Orientation (Angstroms)
    I     Atom           X                Y                Z
 ----------------------------------------------------------------
    1      Br      2.0656247200     1.5741057268     0.0000000000
    2      Br     -1.3166540031     1.8514942444     0.0000000000
    3      Br      1.8152310888    -1.6098266159     0.0000000000
    4      I      -1.7295635899    -1.4925950533     0.0000000000
    5      C       0.9074037120     0.0620484035     0.0000000000
    6      C      -0.4319789664     0.1640711342     0.0000000000
 ----------------------------------------------------------------
 Molecular Point Group                 Cs    NOp =  2
 Largest Abelian Subgroup              Cs    NOp =  2
 Nuclear Repulsion Energy =  1742.8306214490 hartrees
 There are       85 alpha and       85 beta electrons
 Applying Cartesian multipole field
    Component          Value
    ---------          -----
     (2,0,0)        1.00000E-11
     (0,2,0)        2.00000E-11
     (0,0,2)       -3.00000E-11
 Nucleus-field energy     =     0.0000000472 hartrees
 Requested basis set is 6-311++G(d,p)
 There are 93 shells and 250 basis functions
 A cutoff of  1.0D-11 yielded   3009 shell pairs
 There are     23725 function pairs (     26757 Cartesian)
 Smallest overlap matrix eigenvalue = 2.55E-05
 Guess MOs from SCF MO coefficient file

 -----------------------------------------------------------------------
  General SCF calculation program by
  Eric Jon Sundstrom, Paul Horn, Yuezhi Mao, Dmitri Zuev, Alec White,
  David Stuck, Shaama M.S., Shane Yost, Joonho Lee, David Small,
  Daniel Levine, Susi Lehtola, Hugh Burton, Evgeny Epifanovsky
 -----------------------------------------------------------------------
 Exchange:     0.2000 Hartree-Fock + 0.0800 Slater + 0.7200 B88
 Correlation:  0.1900 VWN1RPA + 0.8100 LYP
 Using SG-1 standard quadrature grid
 using 8 threads for integral computing
 -------------------------------------------------------
 OpenMP Integral computing Module                
 Release: version 2.0, May 2017, Q-Chem Inc. Pleasanton 
 -------------------------------------------------------
 -------------------------------------------------------
 OpenMP BLAS3 based DFT computing Module                
 Release: version 1.0, May 2013, Q-Chem Inc. Pittsburgh 
 -------------------------------------------------------
 A restricted SCF calculation will be
 performed using DIIS
 SCF converges when DIIS error is below 1.0e-08
 ---------------------------------------
  Cycle       Energy         DIIS error
 ---------------------------------------
    1  -14718.1334432065      3.18e-05  
    2  -14718.1334517845      1.21e-05  
    3  -14718.1334496015      2.04e-05  
    4  -14718.1334530204      2.02e-06  
    5  -14718.1334530541      6.40e-07  
    6  -14718.1334530567      2.85e-07  
    7  -14718.1334530573      8.22e-08  
    8  -14718.1334530570      3.66e-08  
    9  -14718.1334530576      5.69e-09  Convergence criterion met
 ---------------------------------------
 SCF time:   CPU 157.66s  wall 20.00s 
 SCF   energy in the final basis set =   -14718.1334530576
 Total energy in the final basis set =   -14718.1334530576

 --------------------------------------------------------------
             Orbital Energies (a.u.) and Symmetries
 --------------------------------------------------------------

 Alpha MOs, Restricted
 -- Occupied --                  
******* -482.86 -482.86 -482.86 -176.33 -165.73 -165.73 -165.73
  1 A'    2 A'    3 A'    4 A'    5 A'    6 A'    1 A"    7 A'                 
-62.516 -62.514 -62.513 -56.336 -56.335 -56.334 -56.332 -56.332
  8 A'    9 A'   10 A'   11 A'   12 A'   13 A'    2 A"   14 A'                 
-56.331 -56.331 -56.329 -56.329 -35.822 -31.316 -31.309 -31.309
  3 A"   15 A'    4 A"   16 A'   17 A'   18 A'    5 A"   19 A'                 
-22.966 -22.965 -22.964 -22.960 -22.960 -10.306 -10.296  -8.724
 20 A'    6 A"   21 A'   22 A'    7 A"   23 A'   24 A'   25 A'                 
 -8.723  -8.722  -6.557  -6.556  -6.554  -6.542  -6.542  -6.541
 26 A'   27 A'   28 A'   29 A'   30 A'    8 A"   31 A'    9 A"                 
 -6.541  -6.540  -6.539  -6.372  -4.785  -4.769  -4.768  -2.667
 32 A'   10 A"   33 A'   34 A'   35 A'   11 A"   36 A'   37 A'                 
 -2.666  -2.665  -2.664  -2.663  -2.662  -2.662  -2.661  -2.660
 38 A'   39 A'   12 A"   40 A'   13 A"   41 A'   14 A"   42 A'                 
 -2.652  -2.652  -2.650  -2.650  -2.649  -2.649  -2.051  -2.046
 43 A'   15 A"   44 A'   16 A"   45 A'   17 A"   46 A'   18 A"                 
 -2.045  -2.031  -2.031  -0.902  -0.836  -0.805  -0.748  -0.676
 47 A'   19 A"   48 A'   49 A'   50 A'   51 A'   52 A'   53 A'                 
 -0.539  -0.481  -0.469  -0.419  -0.388  -0.345  -0.344  -0.321
 54 A'   55 A'   56 A'   20 A"   57 A'   21 A"   58 A'   22 A"                 
 -0.321  -0.310  -0.298  -0.272  -0.259
 59 A'   60 A'   23 A"   61 A'   24 A"                                         
 -- Virtual --                   
 -0.083  -0.065  -0.061  -0.055   0.002   0.025   0.032   0.040
 62 A'   63 A'   64 A'   25 A"   65 A'   66 A'   67 A'   68 A'                 
  0.045   0.061   0.065   0.066   0.078   0.086   0.089   0.097
 26 A"   69 A'   27 A"   70 A'   28 A"   71 A'   72 A'   73 A'                 
  0.103   0.109   0.121   0.137   0.141   0.154   0.172   0.182
 74 A'   29 A"   75 A'   76 A'   30 A"   77 A'   78 A'   79 A'                 
  0.203   0.237   0.239   0.256   0.297   0.320   0.360   0.374
 80 A'   81 A'   31 A"   82 A'   83 A'   84 A'   85 A'   32 A"                 
  0.380   0.392   0.392   0.402   0.407   0.408   0.422   0.439
 86 A'   87 A'   33 A"   88 A'   34 A"   89 A'   35 A"   90 A'                 
  0.442   0.462   0.473   0.477   0.494   0.508   0.520   0.537
 36 A"   91 A'   92 A'   37 A"   93 A'   38 A"   39 A"   40 A"                 
  0.548   0.558   0.560   0.585   0.599   0.608   0.617   0.635
 94 A'   41 A"   42 A"   95 A'   96 A'   97 A'   98 A'   99 A'                 
  0.654   0.673   0.704   0.713   0.750   0.791   0.820   0.833
 43 A"  100 A'  101 A'  102 A'  103 A'  104 A'   44 A"  105 A'                 
  0.867   0.913   0.931   0.955   1.064   1.097   1.178   1.236
106 A'  107 A'  108 A'  109 A'  110 A'  111 A'   45 A"   46 A"                 
  1.325   1.385   1.408   1.514   1.543   1.584   1.681   1.826
 47 A"  112 A'  113 A'  114 A'   48 A"  115 A'  116 A'  117 A'                 
  1.874   1.974   1.975   1.994   2.019   2.044   2.083   2.102
 49 A"   50 A"  118 A'   51 A"   52 A"  119 A'  120 A'  121 A'                 
  2.144   2.186   2.221   2.286   2.624   2.787   2.820   3.009
122 A'  123 A'  124 A'  125 A'   53 A"  126 A'   54 A"  127 A'                 
  3.094   3.323   3.944   3.955   3.973   3.977   3.980   3.986
128 A'  129 A'   55 A"  130 A'   56 A"  131 A'   57 A"   58 A"                 
  3.990   4.023   4.025   4.041   4.050   4.070   4.105   4.110
 59 A"  132 A'   60 A"  133 A'   61 A"  134 A'  135 A'   62 A"                 
  4.131   4.231   4.267   4.336   4.373   4.404   4.441   5.996
136 A'  137 A'  138 A'  139 A'  140 A'  141 A'  142 A'   63 A"                 
  6.054   6.078   6.534   6.650   6.716   7.527   7.535   7.545
143 A'  144 A'  145 A'  146 A'  147 A'   64 A"   65 A"   66 A"                 
  7.560   7.584   7.604   7.657   7.687   7.713  23.222  24.041
148 A'  149 A'  150 A'  151 A'  152 A'  153 A'  154 A'  155 A'                 
 27.847  28.335  28.379  28.384  28.519  28.533  28.543  28.591
156 A'   67 A"  157 A'  158 A'   68 A"  159 A'   69 A"  160 A'                 
 28.684  47.820  47.917  47.971 127.877 127.911 127.933 151.643
161 A'  162 A'  163 A'  164 A'   70 A"  165 A'  166 A'  167 A'                 
289.721 289.730 289.741 289.752 289.780 289.804 289.879 289.906
 71 A"   72 A"   73 A"  168 A'  169 A'  170 A'  171 A'  172 A'                 
289.9321020.5911020.7141020.7811901.806
173 A'  174 A'  175 A'  176 A'  177 A'                                         

 Beta MOs, Restricted
 -- Occupied --                  
******* -482.86 -482.86 -482.86 -176.33 -165.73 -165.73 -165.73
  1 A'    2 A'    3 A'    4 A'    5 A'    6 A'    1 A"    7 A'                 
-62.516 -62.514 -62.513 -56.336 -56.335 -56.334 -56.332 -56.332
  8 A'    9 A'   10 A'   11 A'   12 A'   13 A'    2 A"   14 A'                 
-56.331 -56.331 -56.329 -56.329 -35.822 -31.316 -31.309 -31.309
  3 A"   15 A'    4 A"   16 A'   17 A'   18 A'    5 A"   19 A'                 
-22.966 -22.965 -22.964 -22.960 -22.960 -10.306 -10.296  -8.724
 20 A'    6 A"   21 A'   22 A'    7 A"   23 A'   24 A'   25 A'                 
 -8.723  -8.722  -6.557  -6.556  -6.554  -6.542  -6.542  -6.541
 26 A'   27 A'   28 A'   29 A'   30 A'    8 A"   31 A'    9 A"                 
 -6.541  -6.540  -6.539  -6.372  -4.785  -4.769  -4.768  -2.667
 32 A'   10 A"   33 A'   34 A'   35 A'   11 A"   36 A'   37 A'                 
 -2.666  -2.665  -2.664  -2.663  -2.662  -2.662  -2.661  -2.660
 38 A'   39 A'   12 A"   40 A'   13 A"   41 A'   14 A"   42 A'                 
 -2.652  -2.652  -2.650  -2.650  -2.649  -2.649  -2.051  -2.046
 43 A'   15 A"   44 A'   16 A"   45 A'   17 A"   46 A'   18 A"                 
 -2.045  -2.031  -2.031  -0.902  -0.836  -0.805  -0.748  -0.676
 47 A'   19 A"   48 A'   49 A'   50 A'   51 A'   52 A'   53 A'                 
 -0.539  -0.481  -0.469  -0.419  -0.388  -0.345  -0.344  -0.321
 54 A'   55 A'   56 A'   20 A"   57 A'   21 A"   58 A'   22 A"                 
 -0.321  -0.310  -0.298  -0.272  -0.259
 59 A'   60 A'   23 A"   61 A'   24 A"                                         
 -- Virtual --                   
 -0.083  -0.065  -0.061  -0.055   0.002   0.025   0.032   0.040
 62 A'   63 A'   64 A'   25 A"   65 A'   66 A'   67 A'   68 A'                 
  0.045   0.061   0.065   0.066   0.078   0.086   0.089   0.097
 26 A"   69 A'   27 A"   70 A'   28 A"   71 A'   72 A'   73 A'                 
  0.103   0.109   0.121   0.137   0.141   0.154   0.172   0.182
 74 A'   29 A"   75 A'   76 A'   30 A"   77 A'   78 A'   79 A'                 
  0.203   0.237   0.239   0.256   0.297   0.320   0.360   0.374
 80 A'   81 A'   31 A"   82 A'   83 A'   84 A'   85 A'   32 A"                 
  0.380   0.392   0.392   0.402   0.407   0.408   0.422   0.439
 86 A'   87 A'   33 A"   88 A'   34 A"   89 A'   35 A"   90 A'                 
  0.442   0.462   0.473   0.477   0.494   0.508   0.520   0.537
 36 A"   91 A'   92 A'   37 A"   93 A'   38 A"   39 A"   40 A"                 
  0.548   0.558   0.560   0.585   0.599   0.608   0.617   0.635
 94 A'   41 A"   42 A"   95 A'   96 A'   97 A'   98 A'   99 A'                 
  0.654   0.673   0.704   0.713   0.750   0.791   0.820   0.833
 43 A"  100 A'  101 A'  102 A'  103 A'  104 A'   44 A"  105 A'                 
  0.867   0.913   0.931   0.955   1.064   1.097   1.178   1.236
106 A'  107 A'  108 A'  109 A'  110 A'  111 A'   45 A"   46 A"                 
  1.325   1.385   1.408   1.514   1.543   1.584   1.681   1.826
 47 A"  112 A'  113 A'  114 A'   48 A"  115 A'  116 A'  117 A'                 
  1.874   1.974   1.975   1.994   2.019   2.044   2.083   2.102
 49 A"   50 A"  118 A'   51 A"   52 A"  119 A'  120 A'  121 A'                 
  2.144   2.186   2.221   2.286   2.624   2.787   2.820   3.009
122 A'  123 A'  124 A'  125 A'   53 A"  126 A'   54 A"  127 A'                 
  3.094   3.323   3.944   3.955   3.973   3.977   3.980   3.986
128 A'  129 A'   55 A"  130 A'   56 A"  131 A'   57 A"   58 A"                 
  3.990   4.023   4.025   4.041   4.050   4.070   4.105   4.110
 59 A"  132 A'   60 A"  133 A'   61 A"  134 A'  135 A'   62 A"                 
  4.131   4.231   4.267   4.336   4.373   4.404   4.441   5.996
136 A'  137 A'  138 A'  139 A'  140 A'  141 A'  142 A'   63 A"                 
  6.054   6.078   6.534   6.650   6.716   7.527   7.535   7.545
143 A'  144 A'  145 A'  146 A'  147 A'   64 A"   65 A"   66 A"                 
  7.560   7.584   7.604   7.657   7.687   7.713  23.222  24.041
148 A'  149 A'  150 A'  151 A'  152 A'  153 A'  154 A'  155 A'                 
 27.847  28.335  28.379  28.384  28.519  28.533  28.543  28.591
156 A'   67 A"  157 A'  158 A'   68 A"  159 A'   69 A"  160 A'                 
 28.684  47.820  47.917  47.971 127.877 127.911 127.933 151.643
161 A'  162 A'  163 A'  164 A'   70 A"  165 A'  166 A'  167 A'                 
289.721 289.730 289.741 289.752 289.780 289.804 289.879 289.906
 71 A"   72 A"   73 A"  168 A'  169 A'  170 A'  171 A'  172 A'                 
289.9321020.5911020.7141020.7811901.806
173 A'  174 A'  175 A'  176 A'  177 A'                                         
 --------------------------------------------------------------

          Ground-State Mulliken Net Atomic Charges

     Atom                 Charge (a.u.)
  ----------------------------------------
      1 Br                   -0.064876
      2 Br                   -0.081513
      3 Br                   -0.072957
      4 I                     0.149485
      5 C                     0.166213
      6 C                    -0.096352
  ----------------------------------------
  Sum of atomic charges =     0.000000

 -----------------------------------------------------------------
                    Cartesian Multipole Moments
 -----------------------------------------------------------------
    Charge (ESU x 10^10)
                 0.0000
    Dipole Moment (Debye)
         X      -0.1831      Y      -0.3333      Z      -0.0000
       Tot       0.3802
    Quadrupole Moments (Debye-Ang)
        XX     -92.2281     XY       1.3322     YY     -88.8026
        XZ      -0.0000     YZ       0.0000     ZZ     -96.1589
    Octopole Moments (Debye-Ang^2)
       XXX      -2.8122    XXY       4.2575    XYY      -2.6643
       YYY      21.7129    XXZ      -0.0000    XYZ       0.0000
       YYZ       0.0000    XZZ      -0.4960    YZZ       7.8823
       ZZZ      -0.0000
    Hexadecapole Moments (Debye-Ang^3)
      XXXX   -1649.7043   XXXY     -76.4132   XXYY    -441.6905
      XYYY     -98.5565   YYYY   -1331.4290   XXXZ      -0.0000
      XXYZ       0.0000   XYYZ      -0.0000   YYYZ      -0.0000
      XXZZ    -306.6823   XYZZ     -34.6414   YYZZ    -263.4998
      XZZZ      -0.0000   YZZZ       0.0000   ZZZZ    -123.0067
 -----------------------------------------------------------------
 Calculating analytic gradient of the SCF energy
 Gradient of SCF Energy
            1           2           3           4           5           6
    1   0.0009421  -0.0007681  -0.0003149   0.0020781   0.0010369  -0.0029741
    2   0.0021768   0.0005338  -0.0020236   0.0043577  -0.0006316  -0.0044131
    3   0.0000000   0.0000000  -0.0000000  -0.0000000  -0.0000000   0.0000000
 Max gradient component =       4.413E-03
 RMS gradient           =       1.883E-03
 Gradient time:  CPU 69.63 s  wall 8.84 s
 Geometry Optimization Parameters
   NAtoms,    NIC,     NZ,  NCons,   NDum,   NFix, NCnnct, MaxDiis
        6      37       0       0       0       0       0       0

 Cartesian Hessian Update
 Hessian Updated using BFGS Update


** GEOMETRY OPTIMIZATION IN DELOCALIZED INTERNAL COORDINATES **
   Searching for a Minimum

   Optimization Cycle:  19

                       Coordinates (Angstroms)
     ATOM                X               Y               Z
      1  Br        2.0656247200    1.5741057268    0.0000000000
      2  Br       -1.3166540031    1.8514942444    0.0000000000
      3  Br        1.8152310888   -1.6098266159    0.0000000000
      4  I        -1.7295635899   -1.4925950533    0.0000000000
      5  C         0.9074037120    0.0620484035    0.0000000000
      6  C        -0.4319789664    0.1640711342    0.0000000000
   Point Group: cs    Number of degrees of freedom:     9


   Energy is -14718.133453058

 Hessian Updated using BFGS Update

  9 Hessian modes will be used to form the next step
  Hessian Eigenvalues:
     0.046154    0.072006    0.252210    0.396303    0.479063    0.630786
     0.854059    0.940994    1.031910

 Minimum Search - Taking Simple RFO Step
 Searching for Lamda that Minimizes Along All modes
 Value Taken    Lamda =  -0.00019350
 Step Taken.  Stepsize is  0.051718

                             Maximum     Tolerance    Cnvgd?
         Gradient           0.003045      0.000300      NO
         Displacement       0.032636      0.001200      NO
         Energy change     -0.000041      0.000001      NO


 New Cartesian Coordinates Obtained by Inverse Iteration

 Displacement from previous Coordinates is:  0.039577
 ----------------------------------------------------------------
             Standard Nuclear Orientation (Angstroms)
    I     Atom           X                Y                Z
 ----------------------------------------------------------------
    1      Br      2.0744225473     1.5661314245     0.0000000000
    2      Br     -1.3187673248     1.8552173777     0.0000000000
    3      Br      1.8171937477    -1.6051367172     0.0000000000
    4      I      -1.7308581658    -1.5047076504     0.0000000000
    5      C       0.9036457676     0.0656616878     0.0000000000
    6      C      -0.4355736106     0.1721317173     0.0000000000
 ----------------------------------------------------------------
 Molecular Point Group                 Cs    NOp =  2
 Largest Abelian Subgroup              Cs    NOp =  2
 Nuclear Repulsion Energy =  1740.2522796717 hartrees
 There are       85 alpha and       85 beta electrons
 Applying Cartesian multipole field
    Component          Value
    ---------          -----
     (2,0,0)        1.00000E-11
     (0,2,0)        2.00000E-11
     (0,0,2)       -3.00000E-11
 Nucleus-field energy     =     0.0000000473 hartrees
 Requested basis set is 6-311++G(d,p)
 There are 93 shells and 250 basis functions
 A cutoff of  1.0D-11 yielded   3006 shell pairs
 There are     23722 function pairs (     26762 Cartesian)
 Smallest overlap matrix eigenvalue = 2.54E-05
 Guess MOs from SCF MO coefficient file

 -----------------------------------------------------------------------
  General SCF calculation program by
  Eric Jon Sundstrom, Paul Horn, Yuezhi Mao, Dmitri Zuev, Alec White,
  David Stuck, Shaama M.S., Shane Yost, Joonho Lee, David Small,
  Daniel Levine, Susi Lehtola, Hugh Burton, Evgeny Epifanovsky
 -----------------------------------------------------------------------
 Exchange:     0.2000 Hartree-Fock + 0.0800 Slater + 0.7200 B88
 Correlation:  0.1900 VWN1RPA + 0.8100 LYP
 Using SG-1 standard quadrature grid
 using 8 threads for integral computing
 -------------------------------------------------------
 OpenMP Integral computing Module                
 Release: version 2.0, May 2017, Q-Chem Inc. Pleasanton 
 -------------------------------------------------------
 -------------------------------------------------------
 OpenMP BLAS3 based DFT computing Module                
 Release: version 1.0, May 2013, Q-Chem Inc. Pittsburgh 
 -------------------------------------------------------
 A restricted SCF calculation will be
 performed using DIIS
 SCF converges when DIIS error is below 1.0e-08
 ---------------------------------------
  Cycle       Energy         DIIS error
 ---------------------------------------
    1  -14718.1334825227      9.44e-05  
    2  -14718.1335580254      4.16e-05  
    3  -14718.1335369058      6.65e-05  
    4  -14718.1335726577      6.02e-06  
    5  -14718.1335729349      1.98e-06  
    6  -14718.1335729587      7.39e-07  
    7  -14718.1335729606      1.70e-07  
    8  -14718.1335729608      1.29e-07  
    9  -14718.1335729609      2.20e-08  
   10  -14718.1335729609      4.68e-09  Convergence criterion met
 ---------------------------------------
 SCF time:   CPU 175.18s  wall 23.00s 
 SCF   energy in the final basis set =   -14718.1335729609
 Total energy in the final basis set =   -14718.1335729609

 --------------------------------------------------------------
             Orbital Energies (a.u.) and Symmetries
 --------------------------------------------------------------

 Alpha MOs, Restricted
 -- Occupied --                  
******* -482.86 -482.86 -482.86 -176.33 -165.73 -165.73 -165.73
  1 A'    2 A'    3 A'    4 A'    5 A'    6 A'    1 A"    7 A'                 
-62.515 -62.514 -62.514 -56.336 -56.335 -56.335 -56.332 -56.332
  8 A'    9 A'   10 A'   11 A'   12 A'   13 A'    2 A"   14 A'                 
-56.331 -56.331 -56.330 -56.330 -35.822 -31.315 -31.309 -31.309
  3 A"   15 A'    4 A"   16 A'   17 A'   18 A'    5 A"   19 A'                 
-22.966 -22.964 -22.964 -22.959 -22.959 -10.307 -10.297  -8.724
 20 A'    6 A"   21 A'   22 A'    7 A"   23 A'   24 A'   25 A'                 
 -8.723  -8.723  -6.556  -6.556  -6.555  -6.542  -6.542  -6.541
 26 A'   27 A'   28 A'   29 A'   30 A'    8 A"   31 A'    9 A"                 
 -6.541  -6.541  -6.540  -6.371  -4.785  -4.768  -4.768  -2.667
 10 A"   32 A'   33 A'   34 A'   35 A'   11 A"   36 A'   37 A'                 
 -2.666  -2.666  -2.663  -2.663  -2.662  -2.662  -2.662  -2.661
 38 A'   39 A'   12 A"   40 A'   13 A"   41 A'   14 A"   42 A'                 
 -2.651  -2.651  -2.650  -2.650  -2.650  -2.650  -2.050  -2.045
 43 A'   15 A"   16 A"   44 A'   45 A'   17 A"   46 A'   18 A"                 
 -2.045  -2.031  -2.031  -0.902  -0.837  -0.805  -0.748  -0.674
 47 A'   48 A'   19 A"   49 A'   50 A'   51 A'   52 A'   53 A'                 
 -0.539  -0.481  -0.468  -0.419  -0.388  -0.345  -0.344  -0.321
 54 A'   55 A'   56 A'   20 A"   57 A'   21 A"   58 A'   22 A"                 
 -0.320  -0.310  -0.298  -0.272  -0.259
 59 A'   60 A'   23 A"   61 A'   24 A"                                         
 -- Virtual --                   
 -0.085  -0.065  -0.060  -0.055   0.002   0.025   0.032   0.039
 62 A'   63 A'   64 A'   25 A"   65 A'   66 A'   67 A'   68 A'                 
  0.045   0.061   0.065   0.066   0.078   0.086   0.089   0.098
 26 A"   69 A'   27 A"   70 A'   28 A"   71 A'   72 A'   73 A'                 
  0.103   0.109   0.121   0.137   0.142   0.154   0.171   0.183
 74 A'   29 A"   75 A'   76 A'   30 A"   77 A'   78 A'   79 A'                 
  0.202   0.237   0.239   0.254   0.297   0.320   0.360   0.375
 80 A'   81 A'   31 A"   82 A'   83 A'   84 A'   85 A'   32 A"                 
  0.380   0.392   0.392   0.401   0.408   0.409   0.421   0.440
 86 A'   87 A'   33 A"   88 A'   34 A"   89 A'   35 A"   90 A'                 
  0.441   0.462   0.473   0.478   0.494   0.508   0.520   0.537
 36 A"   91 A'   92 A'   37 A"   93 A'   38 A"   39 A"   40 A"                 
  0.546   0.558   0.560   0.584   0.599   0.607   0.618   0.633
 94 A'   41 A"   42 A"   95 A'   96 A'   97 A'   98 A'   99 A'                 
  0.654   0.673   0.703   0.711   0.751   0.791   0.819   0.834
 43 A"  100 A'  101 A'  102 A'  103 A'  104 A'   44 A"  105 A'                 
  0.867   0.913   0.932   0.954   1.065   1.097   1.178   1.236
106 A'  107 A'  108 A'  109 A'  110 A'  111 A'   45 A"   46 A"                 
  1.325   1.383   1.404   1.513   1.543   1.585   1.681   1.824
 47 A"  112 A'  113 A'  114 A'   48 A"  115 A'  116 A'  117 A'                 
  1.874   1.973   1.977   1.994   2.019   2.044   2.083   2.103
 49 A"   50 A"  118 A'   51 A"   52 A"  119 A'  120 A'  121 A'                 
  2.144   2.186   2.222   2.286   2.624   2.786   2.821   3.007
122 A'  123 A'  124 A'  125 A'   53 A"  126 A'   54 A"  127 A'                 
  3.094   3.324   3.945   3.956   3.973   3.977   3.980   3.985
128 A'  129 A'   55 A"  130 A'   56 A"  131 A'   57 A"   58 A"                 
  3.989   4.022   4.025   4.040   4.050   4.068   4.106   4.109
 59 A"  132 A'   60 A"  133 A'   61 A"  134 A'  135 A'   62 A"                 
  4.131   4.230   4.268   4.334   4.373   4.401   4.438   5.996
136 A'  137 A'  138 A'  139 A'  140 A'  141 A'  142 A'   63 A"                 
  6.053   6.075   6.534   6.650   6.716   7.526   7.535   7.545
143 A'  144 A'  145 A'  146 A'  147 A'   64 A"   65 A"   66 A"                 
  7.560   7.585   7.605   7.657   7.687   7.713  23.222  24.040
148 A'  149 A'  150 A'  151 A'  152 A'  153 A'  154 A'  155 A'                 
 27.844  28.335  28.379  28.383  28.519  28.533  28.543  28.590
156 A'   67 A"  157 A'  158 A'   68 A"  159 A'   69 A"  160 A'                 
 28.683  47.820  47.917  47.971 127.877 127.911 127.932 151.640
161 A'  162 A'  163 A'  164 A'   70 A"  165 A'  166 A'  167 A'                 
289.720 289.731 289.741 289.753 289.780 289.804 289.878 289.905
 71 A"   72 A"   73 A"  168 A'  169 A'  170 A'  171 A'  172 A'                 
289.9321020.5911020.7141020.7811901.803
173 A'  174 A'  175 A'  176 A'  177 A'                                         

 Beta MOs, Restricted
 -- Occupied --                  
******* -482.86 -482.86 -482.86 -176.33 -165.73 -165.73 -165.73
  1 A'    2 A'    3 A'    4 A'    5 A'    6 A'    1 A"    7 A'                 
-62.515 -62.514 -62.514 -56.336 -56.335 -56.335 -56.332 -56.332
  8 A'    9 A'   10 A'   11 A'   12 A'   13 A'    2 A"   14 A'                 
-56.331 -56.331 -56.330 -56.330 -35.822 -31.315 -31.309 -31.309
  3 A"   15 A'    4 A"   16 A'   17 A'   18 A'    5 A"   19 A'                 
-22.966 -22.964 -22.964 -22.959 -22.959 -10.307 -10.297  -8.724
 20 A'    6 A"   21 A'   22 A'    7 A"   23 A'   24 A'   25 A'                 
 -8.723  -8.723  -6.556  -6.556  -6.555  -6.542  -6.542  -6.541
 26 A'   27 A'   28 A'   29 A'   30 A'    8 A"   31 A'    9 A"                 
 -6.541  -6.541  -6.540  -6.371  -4.785  -4.768  -4.768  -2.667
 10 A"   32 A'   33 A'   34 A'   35 A'   11 A"   36 A'   37 A'                 
 -2.666  -2.666  -2.663  -2.663  -2.662  -2.662  -2.662  -2.661
 38 A'   39 A'   12 A"   40 A'   13 A"   41 A'   14 A"   42 A'                 
 -2.651  -2.651  -2.650  -2.650  -2.650  -2.650  -2.050  -2.045
 43 A'   15 A"   16 A"   44 A'   45 A'   17 A"   46 A'   18 A"                 
 -2.045  -2.031  -2.031  -0.902  -0.837  -0.805  -0.748  -0.674
 47 A'   48 A'   19 A"   49 A'   50 A'   51 A'   52 A'   53 A'                 
 -0.539  -0.481  -0.468  -0.419  -0.388  -0.345  -0.344  -0.321
 54 A'   55 A'   56 A'   20 A"   57 A'   21 A"   58 A'   22 A"                 
 -0.320  -0.310  -0.298  -0.272  -0.259
 59 A'   60 A'   23 A"   61 A'   24 A"                                         
 -- Virtual --                   
 -0.085  -0.065  -0.060  -0.055   0.002   0.025   0.032   0.039
 62 A'   63 A'   64 A'   25 A"   65 A'   66 A'   67 A'   68 A'                 
  0.045   0.061   0.065   0.066   0.078   0.086   0.089   0.098
 26 A"   69 A'   27 A"   70 A'   28 A"   71 A'   72 A'   73 A'                 
  0.103   0.109   0.121   0.137   0.142   0.154   0.171   0.183
 74 A'   29 A"   75 A'   76 A'   30 A"   77 A'   78 A'   79 A'                 
  0.202   0.237   0.239   0.254   0.297   0.320   0.360   0.375
 80 A'   81 A'   31 A"   82 A'   83 A'   84 A'   85 A'   32 A"                 
  0.380   0.392   0.392   0.401   0.408   0.409   0.421   0.440
 86 A'   87 A'   33 A"   88 A'   34 A"   89 A'   35 A"   90 A'                 
  0.441   0.462   0.473   0.478   0.494   0.508   0.520   0.537
 36 A"   91 A'   92 A'   37 A"   93 A'   38 A"   39 A"   40 A"                 
  0.546   0.558   0.560   0.584   0.599   0.607   0.618   0.633
 94 A'   41 A"   42 A"   95 A'   96 A'   97 A'   98 A'   99 A'                 
  0.654   0.673   0.703   0.711   0.751   0.791   0.819   0.834
 43 A"  100 A'  101 A'  102 A'  103 A'  104 A'   44 A"  105 A'                 
  0.867   0.913   0.932   0.954   1.065   1.097   1.178   1.236
106 A'  107 A'  108 A'  109 A'  110 A'  111 A'   45 A"   46 A"                 
  1.325   1.383   1.404   1.513   1.543   1.585   1.681   1.824
 47 A"  112 A'  113 A'  114 A'   48 A"  115 A'  116 A'  117 A'                 
  1.874   1.973   1.977   1.994   2.019   2.044   2.083   2.103
 49 A"   50 A"  118 A'   51 A"   52 A"  119 A'  120 A'  121 A'                 
  2.144   2.186   2.222   2.286   2.624   2.786   2.821   3.007
122 A'  123 A'  124 A'  125 A'   53 A"  126 A'   54 A"  127 A'                 
  3.094   3.324   3.945   3.956   3.973   3.977   3.980   3.985
128 A'  129 A'   55 A"  130 A'   56 A"  131 A'   57 A"   58 A"                 
  3.989   4.022   4.025   4.040   4.050   4.068   4.106   4.109
 59 A"  132 A'   60 A"  133 A'   61 A"  134 A'  135 A'   62 A"                 
  4.131   4.230   4.268   4.334   4.373   4.401   4.438   5.996
136 A'  137 A'  138 A'  139 A'  140 A'  141 A'  142 A'   63 A"                 
  6.053   6.075   6.534   6.650   6.716   7.526   7.535   7.545
143 A'  144 A'  145 A'  146 A'  147 A'   64 A"   65 A"   66 A"                 
  7.560   7.585   7.605   7.657   7.687   7.713  23.222  24.040
148 A'  149 A'  150 A'  151 A'  152 A'  153 A'  154 A'  155 A'                 
 27.844  28.335  28.379  28.383  28.519  28.533  28.543  28.590
156 A'   67 A"  157 A'  158 A'   68 A"  159 A'   69 A"  160 A'                 
 28.683  47.820  47.917  47.971 127.877 127.911 127.932 151.640
161 A'  162 A'  163 A'  164 A'   70 A"  165 A'  166 A'  167 A'                 
289.720 289.731 289.741 289.753 289.780 289.804 289.878 289.905
 71 A"   72 A"   73 A"  168 A'  169 A'  170 A'  171 A'  172 A'                 
289.9321020.5911020.7141020.7811901.803
173 A'  174 A'  175 A'  176 A'  177 A'                                         
 --------------------------------------------------------------

          Ground-State Mulliken Net Atomic Charges

     Atom                 Charge (a.u.)
  ----------------------------------------
      1 Br                   -0.064456
      2 Br                   -0.078784
      3 Br                   -0.073057
      4 I                     0.145605
      5 C                     0.165883
      6 C                    -0.095192
  ----------------------------------------
  Sum of atomic charges =     0.000000

 -----------------------------------------------------------------
                    Cartesian Multipole Moments
 -----------------------------------------------------------------
    Charge (ESU x 10^10)
                 0.0000
    Dipole Moment (Debye)
         X      -0.1757      Y      -0.2925      Z      -0.0000
       Tot       0.3412
    Quadrupole Moments (Debye-Ang)
        XX     -92.2107     XY       1.2781     YY     -88.7840
        XZ      -0.0000     YZ      -0.0000     ZZ     -96.1797
    Octopole Moments (Debye-Ang^2)
       XXX      -2.5581    XXY       4.7347    XYY      -3.0072
       YYY      22.4827    XXZ       0.0000    XYZ       0.0000
       YYZ       0.0000    XZZ      -0.5430    YZZ       8.2296
       ZZZ       0.0000
    Hexadecapole Moments (Debye-Ang^3)
      XXXX   -1655.1217   XXXY     -78.1410   XXYY    -442.8452
      XYYY    -100.2814   YYYY   -1334.6108   XXXZ      -0.0000
      XXYZ      -0.0000   XYYZ      -0.0000   YYYZ      -0.0000
      XXZZ    -307.7511   XYZZ     -35.2654   YYZZ    -264.0820
      XZZZ      -0.0000   YZZZ      -0.0000   ZZZZ    -123.0739
 -----------------------------------------------------------------
 Calculating analytic gradient of the SCF energy
 Gradient of SCF Energy
            1           2           3           4           5           6
    1   0.0013852  -0.0003379   0.0006876   0.0006204   0.0005916  -0.0029468
    2   0.0007573   0.0002093  -0.0018441   0.0018925   0.0002740  -0.0012891
    3   0.0000000   0.0000000   0.0000000  -0.0000000  -0.0000000  -0.0000000
 Max gradient component =       2.947E-03
 RMS gradient           =       1.087E-03
 Gradient time:  CPU 70.53 s  wall 8.97 s
 Geometry Optimization Parameters
   NAtoms,    NIC,     NZ,  NCons,   NDum,   NFix, NCnnct, MaxDiis
        6      37       0       0       0       0       0       0

 Cartesian Hessian Update
 Hessian Updated using BFGS Update


** GEOMETRY OPTIMIZATION IN DELOCALIZED INTERNAL COORDINATES **
   Searching for a Minimum

   Optimization Cycle:  20

                       Coordinates (Angstroms)
     ATOM                X               Y               Z
      1  Br        2.0744225473    1.5661314245    0.0000000000
      2  Br       -1.3187673248    1.8552173777    0.0000000000
      3  Br        1.8171937477   -1.6051367172    0.0000000000
      4  I        -1.7308581658   -1.5047076504    0.0000000000
      5  C         0.9036457676    0.0656616878    0.0000000000
      6  C        -0.4355736106    0.1721317173    0.0000000000
   Point Group: cs    Number of degrees of freedom:     9


   Energy is -14718.133572961

 Hessian Updated using BFGS Update

  9 Hessian modes will be used to form the next step
  Hessian Eigenvalues:
     0.041490    0.062808    0.252213    0.397717    0.479693    0.632897
     0.812213    0.952719    1.033208

 Minimum Search - Taking Simple RFO Step
 Searching for Lamda that Minimizes Along All modes
 Value Taken    Lamda =  -0.00003699
 Step Taken.  Stepsize is  0.020595

                             Maximum     Tolerance    Cnvgd?
         Gradient           0.002947      0.000300      NO
         Displacement       0.013719      0.001200      NO
         Energy change     -0.000120      0.000001      NO


 New Cartesian Coordinates Obtained by Inverse Iteration

 Displacement from previous Coordinates is:  0.014104
 ----------------------------------------------------------------
             Standard Nuclear Orientation (Angstroms)
    I     Atom           X                Y                Z
 ----------------------------------------------------------------
    1      Br      2.0741299563     1.5642819113     0.0000000000
    2      Br     -1.3158852403     1.8570668998     0.0000000000
    3      Br      1.8165361667    -1.6033263509     0.0000000000
    4      I      -1.7306972048    -1.5098101940     0.0000000000
    5      C       0.9016423528     0.0665152781     0.0000000000
    6      C      -0.4356630693     0.1745702955     0.0000000000
 ----------------------------------------------------------------
 Molecular Point Group                 Cs    NOp =  2
 Largest Abelian Subgroup              Cs    NOp =  2
 Nuclear Repulsion Energy =  1740.0561953288 hartrees
 There are       85 alpha and       85 beta electrons
 Applying Cartesian multipole field
    Component          Value
    ---------          -----
     (2,0,0)        1.00000E-11
     (0,2,0)        2.00000E-11
     (0,0,2)       -3.00000E-11
 Nucleus-field energy     =     0.0000000474 hartrees
 Requested basis set is 6-311++G(d,p)
 There are 93 shells and 250 basis functions
 A cutoff of  1.0D-11 yielded   3008 shell pairs
 There are     23740 function pairs (     26780 Cartesian)
 Smallest overlap matrix eigenvalue = 2.52E-05
 Guess MOs from SCF MO coefficient file

 -----------------------------------------------------------------------
  General SCF calculation program by
  Eric Jon Sundstrom, Paul Horn, Yuezhi Mao, Dmitri Zuev, Alec White,
  David Stuck, Shaama M.S., Shane Yost, Joonho Lee, David Small,
  Daniel Levine, Susi Lehtola, Hugh Burton, Evgeny Epifanovsky
 -----------------------------------------------------------------------
 Exchange:     0.2000 Hartree-Fock + 0.0800 Slater + 0.7200 B88
 Correlation:  0.1900 VWN1RPA + 0.8100 LYP
 Using SG-1 standard quadrature grid
 using 8 threads for integral computing
 -------------------------------------------------------
 OpenMP Integral computing Module                
 Release: version 2.0, May 2017, Q-Chem Inc. Pleasanton 
 -------------------------------------------------------
 -------------------------------------------------------
 OpenMP BLAS3 based DFT computing Module                
 Release: version 1.0, May 2013, Q-Chem Inc. Pittsburgh 
 -------------------------------------------------------
 A restricted SCF calculation will be
 performed using DIIS
 SCF converges when DIIS error is below 1.0e-08
 ---------------------------------------
  Cycle       Energy         DIIS error
 ---------------------------------------
    1  -14718.1335839292      3.73e-05  
    2  -14718.1335941912      1.64e-05  
    3  -14718.1335917129      2.44e-05  
    4  -14718.1335962948      2.86e-06  
    5  -14718.1335963554      7.90e-07  
    6  -14718.1335963581      4.16e-07  
    7  -14718.1335963590      1.44e-07  
    8  -14718.1335963591      4.03e-08  
    9  -14718.1335963592      6.99e-09  Convergence criterion met
 ---------------------------------------
 SCF time:   CPU 157.58s  wall 20.00s 
 SCF   energy in the final basis set =   -14718.1335963592
 Total energy in the final basis set =   -14718.1335963592

 --------------------------------------------------------------
             Orbital Energies (a.u.) and Symmetries
 --------------------------------------------------------------

 Alpha MOs, Restricted
 -- Occupied --                  
******* -482.86 -482.86 -482.86 -176.33 -165.73 -165.73 -165.73
  1 A'    2 A'    3 A'    4 A'    5 A'    6 A'    1 A"    7 A'                 
-62.515 -62.514 -62.514 -56.336 -56.335 -56.335 -56.332 -56.331
  8 A'    9 A'   10 A'   11 A'   12 A'   13 A'    2 A"   14 A'                 
-56.331 -56.331 -56.331 -56.330 -35.822 -31.315 -31.309 -31.308
  3 A"   15 A'    4 A"   16 A'   17 A'   18 A'    5 A"   19 A'                 
-22.966 -22.964 -22.964 -22.959 -22.959 -10.306 -10.296  -8.724
 20 A'    6 A"   21 A'   22 A'    7 A"   23 A'   24 A'   25 A'                 
 -8.723  -8.723  -6.556  -6.556  -6.555  -6.542  -6.541  -6.541
 26 A'   27 A'   28 A'   29 A'   30 A'    8 A"   31 A'    9 A"                 
 -6.541  -6.541  -6.540  -6.371  -4.784  -4.768  -4.768  -2.667
 10 A"   32 A'   33 A'   34 A'   35 A'   11 A"   36 A'   37 A'                 
 -2.666  -2.666  -2.663  -2.663  -2.662  -2.662  -2.662  -2.662
 38 A'   39 A'   12 A"   40 A'   13 A"   14 A"   41 A'   42 A'                 
 -2.651  -2.651  -2.650  -2.650  -2.650  -2.650  -2.050  -2.045
 43 A'   15 A"   16 A"   44 A'   45 A'   17 A"   46 A'   18 A"                 
 -2.045  -2.031  -2.031  -0.902  -0.837  -0.805  -0.748  -0.674
 47 A'   48 A'   19 A"   49 A'   50 A'   51 A'   52 A'   53 A'                 
 -0.539  -0.481  -0.468  -0.419  -0.388  -0.345  -0.344  -0.321
 54 A'   55 A'   56 A'   20 A"   57 A'   21 A"   58 A'   22 A"                 
 -0.320  -0.309  -0.298  -0.272  -0.259
 59 A'   60 A'   23 A"   61 A'   24 A"                                         
 -- Virtual --                   
 -0.086  -0.065  -0.060  -0.054   0.002   0.025   0.032   0.039
 62 A'   63 A'   64 A'   25 A"   65 A'   66 A'   67 A'   68 A'                 
  0.045   0.061   0.065   0.066   0.078   0.086   0.089   0.098
 26 A"   69 A'   27 A"   70 A'   28 A"   71 A'   72 A'   73 A'                 
  0.103   0.109   0.121   0.138   0.142   0.154   0.171   0.183
 74 A'   29 A"   75 A'   76 A'   30 A"   77 A'   78 A'   79 A'                 
  0.202   0.238   0.239   0.254   0.297   0.320   0.360   0.375
 80 A'   81 A'   31 A"   82 A'   83 A'   84 A'   85 A'   32 A"                 
  0.380   0.392   0.392   0.401   0.408   0.409   0.421   0.440
 86 A'   87 A'   33 A"   88 A'   34 A"   89 A'   35 A"   90 A'                 
  0.441   0.461   0.473   0.477   0.494   0.508   0.520   0.537
 36 A"   91 A'   92 A'   37 A"   93 A'   38 A"   39 A"   40 A"                 
  0.546   0.558   0.560   0.585   0.599   0.608   0.618   0.633
 94 A'   41 A"   42 A"   95 A'   96 A'   97 A'   98 A'   99 A'                 
  0.654   0.674   0.703   0.711   0.751   0.791   0.819   0.834
 43 A"  100 A'  101 A'  102 A'  103 A'  104 A'   44 A"  105 A'                 
  0.868   0.913   0.932   0.955   1.065   1.097   1.178   1.236
106 A'  107 A'  108 A'  109 A'  110 A'  111 A'   45 A"   46 A"                 
  1.324   1.382   1.403   1.513   1.544   1.586   1.682   1.825
 47 A"  112 A'  113 A'  114 A'   48 A"  115 A'  116 A'  117 A'                 
  1.875   1.973   1.978   1.995   2.019   2.044   2.084   2.104
 49 A"   50 A"  118 A'   51 A"   52 A"  119 A'  120 A'  121 A'                 
  2.145   2.186   2.222   2.286   2.624   2.787   2.821   3.008
122 A'  123 A'  124 A'  125 A'   53 A"  126 A'   54 A"  127 A'                 
  3.096   3.323   3.945   3.956   3.973   3.977   3.980   3.985
128 A'  129 A'   55 A"  130 A'   56 A"  131 A'   57 A"   58 A"                 
  3.989   4.022   4.025   4.039   4.050   4.068   4.107   4.110
 59 A"  132 A'   60 A"  133 A'   61 A"  134 A'  135 A'   62 A"                 
  4.131   4.230   4.269   4.334   4.374   4.399   4.437   5.996
136 A'  137 A'  138 A'  139 A'  140 A'  141 A'  142 A'   63 A"                 
  6.052   6.074   6.534   6.651   6.716   7.526   7.535   7.545
143 A'  144 A'  145 A'  146 A'  147 A'   64 A"   65 A"   66 A"                 
  7.561   7.585   7.605   7.656   7.686   7.713  23.221  24.046
148 A'  149 A'  150 A'  151 A'  152 A'  153 A'  154 A'  155 A'                 
 27.843  28.335  28.378  28.382  28.519  28.533  28.543  28.590
156 A'   67 A"  157 A'  158 A'   68 A"  159 A'   69 A"  160 A'                 
 28.682  47.820  47.918  47.972 127.877 127.911 127.931 151.639
161 A'  162 A'  163 A'  164 A'   70 A"  165 A'  166 A'  167 A'                 
289.720 289.731 289.741 289.753 289.780 289.804 289.878 289.905
 71 A"   72 A"   73 A"  168 A'  169 A'  170 A'  171 A'  172 A'                 
289.9321020.5921020.7141020.7811901.802
173 A'  174 A'  175 A'  176 A'  177 A'                                         

 Beta MOs, Restricted
 -- Occupied --                  
******* -482.86 -482.86 -482.86 -176.33 -165.73 -165.73 -165.73
  1 A'    2 A'    3 A'    4 A'    5 A'    6 A'    1 A"    7 A'                 
-62.515 -62.514 -62.514 -56.336 -56.335 -56.335 -56.332 -56.331
  8 A'    9 A'   10 A'   11 A'   12 A'   13 A'    2 A"   14 A'                 
-56.331 -56.331 -56.331 -56.330 -35.822 -31.315 -31.309 -31.308
  3 A"   15 A'    4 A"   16 A'   17 A'   18 A'    5 A"   19 A'                 
-22.966 -22.964 -22.964 -22.959 -22.959 -10.306 -10.296  -8.724
 20 A'    6 A"   21 A'   22 A'    7 A"   23 A'   24 A'   25 A'                 
 -8.723  -8.723  -6.556  -6.556  -6.555  -6.542  -6.541  -6.541
 26 A'   27 A'   28 A'   29 A'   30 A'    8 A"   31 A'    9 A"                 
 -6.541  -6.541  -6.540  -6.371  -4.784  -4.768  -4.768  -2.667
 10 A"   32 A'   33 A'   34 A'   35 A'   11 A"   36 A'   37 A'                 
 -2.666  -2.666  -2.663  -2.663  -2.662  -2.662  -2.662  -2.662
 38 A'   39 A'   12 A"   40 A'   13 A"   14 A"   41 A'   42 A'                 
 -2.651  -2.651  -2.650  -2.650  -2.650  -2.650  -2.050  -2.045
 43 A'   15 A"   16 A"   44 A'   45 A'   17 A"   46 A'   18 A"                 
 -2.045  -2.031  -2.031  -0.902  -0.837  -0.805  -0.748  -0.674
 47 A'   48 A'   19 A"   49 A'   50 A'   51 A'   52 A'   53 A'                 
 -0.539  -0.481  -0.468  -0.419  -0.388  -0.345  -0.344  -0.321
 54 A'   55 A'   56 A'   20 A"   57 A'   21 A"   58 A'   22 A"                 
 -0.320  -0.309  -0.298  -0.272  -0.259
 59 A'   60 A'   23 A"   61 A'   24 A"                                         
 -- Virtual --                   
 -0.086  -0.065  -0.060  -0.054   0.002   0.025   0.032   0.039
 62 A'   63 A'   64 A'   25 A"   65 A'   66 A'   67 A'   68 A'                 
  0.045   0.061   0.065   0.066   0.078   0.086   0.089   0.098
 26 A"   69 A'   27 A"   70 A'   28 A"   71 A'   72 A'   73 A'                 
  0.103   0.109   0.121   0.138   0.142   0.154   0.171   0.183
 74 A'   29 A"   75 A'   76 A'   30 A"   77 A'   78 A'   79 A'                 
  0.202   0.238   0.239   0.254   0.297   0.320   0.360   0.375
 80 A'   81 A'   31 A"   82 A'   83 A'   84 A'   85 A'   32 A"                 
  0.380   0.392   0.392   0.401   0.408   0.409   0.421   0.440
 86 A'   87 A'   33 A"   88 A'   34 A"   89 A'   35 A"   90 A'                 
  0.441   0.461   0.473   0.477   0.494   0.508   0.520   0.537
 36 A"   91 A'   92 A'   37 A"   93 A'   38 A"   39 A"   40 A"                 
  0.546   0.558   0.560   0.585   0.599   0.608   0.618   0.633
 94 A'   41 A"   42 A"   95 A'   96 A'   97 A'   98 A'   99 A'                 
  0.654   0.674   0.703   0.711   0.751   0.791   0.819   0.834
 43 A"  100 A'  101 A'  102 A'  103 A'  104 A'   44 A"  105 A'                 
  0.868   0.913   0.932   0.955   1.065   1.097   1.178   1.236
106 A'  107 A'  108 A'  109 A'  110 A'  111 A'   45 A"   46 A"                 
  1.324   1.382   1.403   1.513   1.544   1.586   1.682   1.825
 47 A"  112 A'  113 A'  114 A'   48 A"  115 A'  116 A'  117 A'                 
  1.875   1.973   1.978   1.995   2.019   2.044   2.084   2.104
 49 A"   50 A"  118 A'   51 A"   52 A"  119 A'  120 A'  121 A'                 
  2.145   2.186   2.222   2.286   2.624   2.787   2.821   3.008
122 A'  123 A'  124 A'  125 A'   53 A"  126 A'   54 A"  127 A'                 
  3.096   3.323   3.945   3.956   3.973   3.977   3.980   3.985
128 A'  129 A'   55 A"  130 A'   56 A"  131 A'   57 A"   58 A"                 
  3.989   4.022   4.025   4.039   4.050   4.068   4.107   4.110
 59 A"  132 A'   60 A"  133 A'   61 A"  134 A'  135 A'   62 A"                 
  4.131   4.230   4.269   4.334   4.374   4.399   4.437   5.996
136 A'  137 A'  138 A'  139 A'  140 A'  141 A'  142 A'   63 A"                 
  6.052   6.074   6.534   6.651   6.716   7.526   7.535   7.545
143 A'  144 A'  145 A'  146 A'  147 A'   64 A"   65 A"   66 A"                 
  7.561   7.585   7.605   7.656   7.686   7.713  23.221  24.046
148 A'  149 A'  150 A'  151 A'  152 A'  153 A'  154 A'  155 A'                 
 27.843  28.335  28.378  28.382  28.519  28.533  28.543  28.590
156 A'   67 A"  157 A'  158 A'   68 A"  159 A'   69 A"  160 A'                 
 28.682  47.820  47.918  47.972 127.877 127.911 127.931 151.639
161 A'  162 A'  163 A'  164 A'   70 A"  165 A'  166 A'  167 A'                 
289.720 289.731 289.741 289.753 289.780 289.804 289.878 289.905
 71 A"   72 A"   73 A"  168 A'  169 A'  170 A'  171 A'  172 A'                 
289.9321020.5921020.7141020.7811901.802
173 A'  174 A'  175 A'  176 A'  177 A'                                         
 --------------------------------------------------------------

          Ground-State Mulliken Net Atomic Charges

     Atom                 Charge (a.u.)
  ----------------------------------------
      1 Br                   -0.064594
      2 Br                   -0.078031
      3 Br                   -0.073347
      4 I                     0.143869
      5 C                     0.165711
      6 C                    -0.093607
  ----------------------------------------
  Sum of atomic charges =     0.000000

 -----------------------------------------------------------------
                    Cartesian Multipole Moments
 -----------------------------------------------------------------
    Charge (ESU x 10^10)
                 0.0000
    Dipole Moment (Debye)
         X      -0.1705      Y      -0.2783      Z      -0.0000
       Tot       0.3264
    Quadrupole Moments (Debye-Ang)
        XX     -92.2331     XY       1.2590     YY     -88.7596
        XZ       0.0000     YZ      -0.0000     ZZ     -96.1808
    Octopole Moments (Debye-Ang^2)
       XXX      -2.4886    XXY       4.8555    XYY      -3.1086
       YYY      22.7897    XXZ       0.0000    XYZ      -0.0000
       YYZ       0.0000    XZZ      -0.5517    YZZ       8.3515
       ZZZ       0.0000
    Hexadecapole Moments (Debye-Ang^3)
      XXXX   -1653.9305   XXXY     -79.1353   XXYY    -442.9873
      XYYY    -101.1284   YYYY   -1336.3049   XXXZ       0.0000
      XXYZ      -0.0000   XYYZ      -0.0000   YYYZ      -0.0000
      XXZZ    -307.5342   XYZZ     -35.6003   YYZZ    -264.4385
      XZZZ       0.0000   YZZZ      -0.0000   ZZZZ    -123.0859
 -----------------------------------------------------------------
 Calculating analytic gradient of the SCF energy
 Gradient of SCF Energy
            1           2           3           4           5           6
    1   0.0010725   0.0002004   0.0007374   0.0001559  -0.0010203  -0.0011460
    2   0.0001851   0.0000550  -0.0015738   0.0008231   0.0006732  -0.0001626
    3  -0.0000000  -0.0000000  -0.0000000  -0.0000000   0.0000000   0.0000000
 Max gradient component =       1.574E-03
 RMS gradient           =       6.576E-04
 Gradient time:  CPU 69.41 s  wall 8.82 s
 Geometry Optimization Parameters
   NAtoms,    NIC,     NZ,  NCons,   NDum,   NFix, NCnnct, MaxDiis
        6      37       0       0       0       0       0       0

 Cartesian Hessian Update
 Hessian Updated using BFGS Update


** GEOMETRY OPTIMIZATION IN DELOCALIZED INTERNAL COORDINATES **
   Searching for a Minimum

   Optimization Cycle:  21

                       Coordinates (Angstroms)
     ATOM                X               Y               Z
      1  Br        2.0741299563    1.5642819113    0.0000000000
      2  Br       -1.3158852403    1.8570668998    0.0000000000
      3  Br        1.8165361667   -1.6033263509    0.0000000000
      4  I        -1.7306972048   -1.5098101940    0.0000000000
      5  C         0.9016423528    0.0665152781    0.0000000000
      6  C        -0.4356630693    0.1745702955    0.0000000000
   Point Group: cs    Number of degrees of freedom:     9


   Energy is -14718.133596359

 Hessian Updated using BFGS Update

  9 Hessian modes will be used to form the next step
  Hessian Eigenvalues:
     0.041569    0.064490    0.252276    0.396823    0.481992    0.548225
     0.669369    0.951961    1.034125

 Minimum Search - Taking Simple RFO Step
 Searching for Lamda that Minimizes Along All modes
 Value Taken    Lamda =  -0.00000995
 Step Taken.  Stepsize is  0.006497

                             Maximum     Tolerance    Cnvgd?
         Gradient           0.001353      0.000300      NO
         Displacement       0.004780      0.001200      NO
         Energy change     -0.000023      0.000001      NO


 New Cartesian Coordinates Obtained by Inverse Iteration

 Displacement from previous Coordinates is:  0.006856
 ----------------------------------------------------------------
             Standard Nuclear Orientation (Angstroms)
    I     Atom           X                Y                Z
 ----------------------------------------------------------------
    1      Br      2.0721661636     1.5643486439     0.0000000000
    2      Br     -1.3134902563     1.8574575250     0.0000000000
    3      Br      1.8158465511    -1.6025105817     0.0000000000
    4      I      -1.7309766528    -1.5110650361     0.0000000000
    5      C       0.9014646365     0.0663136988     0.0000000000
    6      C      -0.4349474807     0.1747535898     0.0000000000
 ----------------------------------------------------------------
 Molecular Point Group                 Cs    NOp =  2
 Largest Abelian Subgroup              Cs    NOp =  2
 Nuclear Repulsion Energy =  1740.4005515541 hartrees
 There are       85 alpha and       85 beta electrons
 Applying Cartesian multipole field
    Component          Value
    ---------          -----
     (2,0,0)        1.00000E-11
     (0,2,0)        2.00000E-11
     (0,0,2)       -3.00000E-11
 Nucleus-field energy     =     0.0000000473 hartrees
 Requested basis set is 6-311++G(d,p)
 There are 93 shells and 250 basis functions
 A cutoff of  1.0D-11 yielded   3008 shell pairs
 There are     23740 function pairs (     26780 Cartesian)
 Smallest overlap matrix eigenvalue = 2.52E-05
 Guess MOs from SCF MO coefficient file

 -----------------------------------------------------------------------
  General SCF calculation program by
  Eric Jon Sundstrom, Paul Horn, Yuezhi Mao, Dmitri Zuev, Alec White,
  David Stuck, Shaama M.S., Shane Yost, Joonho Lee, David Small,
  Daniel Levine, Susi Lehtola, Hugh Burton, Evgeny Epifanovsky
 -----------------------------------------------------------------------
 Exchange:     0.2000 Hartree-Fock + 0.0800 Slater + 0.7200 B88
 Correlation:  0.1900 VWN1RPA + 0.8100 LYP
 Using SG-1 standard quadrature grid
 using 8 threads for integral computing
 -------------------------------------------------------
 OpenMP Integral computing Module                
 Release: version 2.0, May 2017, Q-Chem Inc. Pleasanton 
 -------------------------------------------------------
 -------------------------------------------------------
 OpenMP BLAS3 based DFT computing Module                
 Release: version 1.0, May 2013, Q-Chem Inc. Pittsburgh 
 -------------------------------------------------------
 A restricted SCF calculation will be
 performed using DIIS
 SCF converges when DIIS error is below 1.0e-08
 ---------------------------------------
  Cycle       Energy         DIIS error
 ---------------------------------------
    1  -14718.1336014095      1.55e-05  
    2  -14718.1336026098      9.68e-06  
    3  -14718.1336023882      1.10e-05  
    4  -14718.1336033197      1.19e-06  
    5  -14718.1336033308      2.69e-07  
    6  -14718.1336033314      1.23e-07  
    7  -14718.1336033312      6.54e-08  
    8  -14718.1336033313      1.38e-08  
    9  -14718.1336033312      1.42e-09  Convergence criterion met
 ---------------------------------------
 SCF time:   CPU 157.66s  wall 21.00s 
 SCF   energy in the final basis set =   -14718.1336033312
 Total energy in the final basis set =   -14718.1336033312

 --------------------------------------------------------------
             Orbital Energies (a.u.) and Symmetries
 --------------------------------------------------------------

 Alpha MOs, Restricted
 -- Occupied --                  
******* -482.86 -482.86 -482.86 -176.33 -165.73 -165.73 -165.73
  1 A'    2 A'    3 A'    4 A'    5 A'    6 A'    1 A"    7 A'                 
-62.515 -62.514 -62.514 -56.336 -56.335 -56.335 -56.332 -56.332
  8 A'    9 A'   10 A'   11 A'   12 A'   13 A'    2 A"   14 A'                 
-56.331 -56.331 -56.331 -56.330 -35.822 -31.315 -31.309 -31.308
  3 A"    4 A"   15 A'   16 A'   17 A'   18 A'    5 A"   19 A'                 
-22.966 -22.964 -22.964 -22.959 -22.959 -10.306 -10.296  -8.724
 20 A'    6 A"   21 A'   22 A'    7 A"   23 A'   24 A'   25 A'                 
 -8.723  -8.723  -6.556  -6.556  -6.555  -6.542  -6.541  -6.541
 26 A'   27 A'   28 A'   29 A'   30 A'    8 A"   31 A'    9 A"                 
 -6.541  -6.541  -6.540  -6.371  -4.784  -4.768  -4.768  -2.667
 10 A"   32 A'   33 A'   34 A'   35 A'   11 A"   36 A'   37 A'                 
 -2.666  -2.666  -2.663  -2.663  -2.662  -2.662  -2.662  -2.662
 38 A'   39 A'   12 A"   40 A'   13 A"   14 A"   41 A'   42 A'                 
 -2.651  -2.651  -2.650  -2.650  -2.650  -2.650  -2.050  -2.045
 43 A'   15 A"   16 A"   44 A'   45 A'   17 A"   46 A'   18 A"                 
 -2.045  -2.031  -2.031  -0.903  -0.837  -0.805  -0.748  -0.674
 47 A'   48 A'   19 A"   49 A'   50 A'   51 A'   52 A'   53 A'                 
 -0.539  -0.481  -0.469  -0.419  -0.388  -0.345  -0.344  -0.321
 54 A'   55 A'   56 A'   20 A"   57 A'   21 A"   58 A'   22 A"                 
 -0.320  -0.309  -0.298  -0.272  -0.259
 59 A'   60 A'   23 A"   61 A'   24 A"                                         
 -- Virtual --                   
 -0.086  -0.065  -0.059  -0.054   0.002   0.025   0.032   0.039
 62 A'   63 A'   64 A'   25 A"   65 A'   66 A'   67 A'   68 A'                 
  0.045   0.061   0.065   0.066   0.078   0.086   0.089   0.098
 26 A"   69 A'   27 A"   70 A'   28 A"   71 A'   72 A'   73 A'                 
  0.103   0.109   0.121   0.138   0.142   0.154   0.171   0.183
 74 A'   29 A"   75 A'   76 A'   30 A"   77 A'   78 A'   79 A'                 
  0.202   0.238   0.239   0.254   0.297   0.320   0.359   0.375
 80 A'   81 A'   31 A"   82 A'   83 A'   84 A'   85 A'   32 A"                 
  0.380   0.392   0.392   0.401   0.407   0.409   0.421   0.440
 86 A'   87 A'   33 A"   88 A'   34 A"   89 A'   35 A"   90 A'                 
  0.441   0.461   0.473   0.477   0.493   0.508   0.520   0.537
 36 A"   91 A'   92 A'   37 A"   93 A'   38 A"   39 A"   40 A"                 
  0.546   0.558   0.560   0.585   0.599   0.608   0.618   0.633
 94 A'   41 A"   42 A"   95 A'   96 A'   97 A'   98 A'   99 A'                 
  0.654   0.674   0.704   0.711   0.751   0.791   0.819   0.835
 43 A"  100 A'  101 A'  102 A'  103 A'  104 A'   44 A"  105 A'                 
  0.868   0.913   0.932   0.955   1.064   1.097   1.178   1.236
106 A'  107 A'  108 A'  109 A'  110 A'  111 A'   45 A"   46 A"                 
  1.324   1.382   1.403   1.514   1.544   1.587   1.683   1.826
 47 A"  112 A'  113 A'  114 A'   48 A"  115 A'  116 A'  117 A'                 
  1.876   1.973   1.978   1.995   2.019   2.044   2.084   2.104
 49 A"   50 A"  118 A'   51 A"   52 A"  119 A'  120 A'  121 A'                 
  2.146   2.186   2.222   2.286   2.624   2.787   2.821   3.008
122 A'  123 A'  124 A'  125 A'   53 A"  126 A'   54 A"  127 A'                 
  3.098   3.322   3.945   3.956   3.973   3.977   3.980   3.985
128 A'  129 A'   55 A"  130 A'   56 A"  131 A'   57 A"   58 A"                 
  3.989   4.022   4.025   4.040   4.050   4.068   4.107   4.110
 59 A"  132 A'   60 A"  133 A'   61 A"  134 A'  135 A'   62 A"                 
  4.132   4.230   4.269   4.335   4.374   4.399   4.437   5.996
136 A'  137 A'  138 A'  139 A'  140 A'  141 A'  142 A'   63 A"                 
  6.052   6.074   6.534   6.651   6.717   7.526   7.535   7.545
143 A'  144 A'  145 A'  146 A'  147 A'   64 A"   65 A"   66 A"                 
  7.561   7.585   7.605   7.656   7.687   7.713  23.221  24.050
148 A'  149 A'  150 A'  151 A'  152 A'  153 A'  154 A'  155 A'                 
 27.842  28.335  28.378  28.382  28.519  28.533  28.542  28.590
156 A'   67 A"  157 A'  158 A'   68 A"  159 A'   69 A"  160 A'                 
 28.682  47.820  47.918  47.972 127.877 127.911 127.931 151.639
161 A'  162 A'  163 A'  164 A'   70 A"  165 A'  166 A'  167 A'                 
289.720 289.731 289.741 289.753 289.780 289.805 289.878 289.906
 71 A"   72 A"   73 A"  168 A'  169 A'  170 A'  171 A'  172 A'                 
289.9321020.5921020.7141020.7821901.802
173 A'  174 A'  175 A'  176 A'  177 A'                                         

 Beta MOs, Restricted
 -- Occupied --                  
******* -482.86 -482.86 -482.86 -176.33 -165.73 -165.73 -165.73
  1 A'    2 A'    3 A'    4 A'    5 A'    6 A'    1 A"    7 A'                 
-62.515 -62.514 -62.514 -56.336 -56.335 -56.335 -56.332 -56.332
  8 A'    9 A'   10 A'   11 A'   12 A'   13 A'    2 A"   14 A'                 
-56.331 -56.331 -56.331 -56.330 -35.822 -31.315 -31.309 -31.308
  3 A"    4 A"   15 A'   16 A'   17 A'   18 A'    5 A"   19 A'                 
-22.966 -22.964 -22.964 -22.959 -22.959 -10.306 -10.296  -8.724
 20 A'    6 A"   21 A'   22 A'    7 A"   23 A'   24 A'   25 A'                 
 -8.723  -8.723  -6.556  -6.556  -6.555  -6.542  -6.541  -6.541
 26 A'   27 A'   28 A'   29 A'   30 A'    8 A"   31 A'    9 A"                 
 -6.541  -6.541  -6.540  -6.371  -4.784  -4.768  -4.768  -2.667
 10 A"   32 A'   33 A'   34 A'   35 A'   11 A"   36 A'   37 A'                 
 -2.666  -2.666  -2.663  -2.663  -2.662  -2.662  -2.662  -2.662
 38 A'   39 A'   12 A"   40 A'   13 A"   14 A"   41 A'   42 A'                 
 -2.651  -2.651  -2.650  -2.650  -2.650  -2.650  -2.050  -2.045
 43 A'   15 A"   16 A"   44 A'   45 A'   17 A"   46 A'   18 A"                 
 -2.045  -2.031  -2.031  -0.903  -0.837  -0.805  -0.748  -0.674
 47 A'   48 A'   19 A"   49 A'   50 A'   51 A'   52 A'   53 A'                 
 -0.539  -0.481  -0.469  -0.419  -0.388  -0.345  -0.344  -0.321
 54 A'   55 A'   56 A'   20 A"   57 A'   21 A"   58 A'   22 A"                 
 -0.320  -0.309  -0.298  -0.272  -0.259
 59 A'   60 A'   23 A"   61 A'   24 A"                                         
 -- Virtual --                   
 -0.086  -0.065  -0.059  -0.054   0.002   0.025   0.032   0.039
 62 A'   63 A'   64 A'   25 A"   65 A'   66 A'   67 A'   68 A'                 
  0.045   0.061   0.065   0.066   0.078   0.086   0.089   0.098
 26 A"   69 A'   27 A"   70 A'   28 A"   71 A'   72 A'   73 A'                 
  0.103   0.109   0.121   0.138   0.142   0.154   0.171   0.183
 74 A'   29 A"   75 A'   76 A'   30 A"   77 A'   78 A'   79 A'                 
  0.202   0.238   0.239   0.254   0.297   0.320   0.359   0.375
 80 A'   81 A'   31 A"   82 A'   83 A'   84 A'   85 A'   32 A"                 
  0.380   0.392   0.392   0.401   0.407   0.409   0.421   0.440
 86 A'   87 A'   33 A"   88 A'   34 A"   89 A'   35 A"   90 A'                 
  0.441   0.461   0.473   0.477   0.493   0.508   0.520   0.537
 36 A"   91 A'   92 A'   37 A"   93 A'   38 A"   39 A"   40 A"                 
  0.546   0.558   0.560   0.585   0.599   0.608   0.618   0.633
 94 A'   41 A"   42 A"   95 A'   96 A'   97 A'   98 A'   99 A'                 
  0.654   0.674   0.704   0.711   0.751   0.791   0.819   0.835
 43 A"  100 A'  101 A'  102 A'  103 A'  104 A'   44 A"  105 A'                 
  0.868   0.913   0.932   0.955   1.064   1.097   1.178   1.236
106 A'  107 A'  108 A'  109 A'  110 A'  111 A'   45 A"   46 A"                 
  1.324   1.382   1.403   1.514   1.544   1.587   1.683   1.826
 47 A"  112 A'  113 A'  114 A'   48 A"  115 A'  116 A'  117 A'                 
  1.876   1.973   1.978   1.995   2.019   2.044   2.084   2.104
 49 A"   50 A"  118 A'   51 A"   52 A"  119 A'  120 A'  121 A'                 
  2.146   2.186   2.222   2.286   2.624   2.787   2.821   3.008
122 A'  123 A'  124 A'  125 A'   53 A"  126 A'   54 A"  127 A'                 
  3.098   3.322   3.945   3.956   3.973   3.977   3.980   3.985
128 A'  129 A'   55 A"  130 A'   56 A"  131 A'   57 A"   58 A"                 
  3.989   4.022   4.025   4.040   4.050   4.068   4.107   4.110
 59 A"  132 A'   60 A"  133 A'   61 A"  134 A'  135 A'   62 A"                 
  4.132   4.230   4.269   4.335   4.374   4.399   4.437   5.996
136 A'  137 A'  138 A'  139 A'  140 A'  141 A'  142 A'   63 A"                 
  6.052   6.074   6.534   6.651   6.717   7.526   7.535   7.545
143 A'  144 A'  145 A'  146 A'  147 A'   64 A"   65 A"   66 A"                 
  7.561   7.585   7.605   7.656   7.687   7.713  23.221  24.050
148 A'  149 A'  150 A'  151 A'  152 A'  153 A'  154 A'  155 A'                 
 27.842  28.335  28.378  28.382  28.519  28.533  28.542  28.590
156 A'   67 A"  157 A'  158 A'   68 A"  159 A'   69 A"  160 A'                 
 28.682  47.820  47.918  47.972 127.877 127.911 127.931 151.639
161 A'  162 A'  163 A'  164 A'   70 A"  165 A'  166 A'  167 A'                 
289.720 289.731 289.741 289.753 289.780 289.805 289.878 289.906
 71 A"   72 A"   73 A"  168 A'  169 A'  170 A'  171 A'  172 A'                 
289.9321020.5921020.7141020.7821901.802
173 A'  174 A'  175 A'  176 A'  177 A'                                         
 --------------------------------------------------------------

          Ground-State Mulliken Net Atomic Charges

     Atom                 Charge (a.u.)
  ----------------------------------------
      1 Br                   -0.064615
      2 Br                   -0.077998
      3 Br                   -0.073381
      4 I                     0.143236
      5 C                     0.165055
      6 C                    -0.092297
  ----------------------------------------
  Sum of atomic charges =     0.000000

 -----------------------------------------------------------------
                    Cartesian Multipole Moments
 -----------------------------------------------------------------
    Charge (ESU x 10^10)
                 0.0000
    Dipole Moment (Debye)
         X      -0.1661      Y      -0.2759      Z       0.0000
       Tot       0.3220
    Quadrupole Moments (Debye-Ang)
        XX     -92.2473     XY       1.2540     YY     -88.7482
        XZ      -0.0000     YZ       0.0000     ZZ     -96.1775
    Octopole Moments (Debye-Ang^2)
       XXX      -2.4463    XXY       4.8398    XYY      -3.0944
       YYY      22.8629    XXZ      -0.0000    XYZ       0.0000
       YYZ       0.0000    XZZ      -0.5295    YZZ       8.3700
       ZZZ       0.0000
    Hexadecapole Moments (Debye-Ang^3)
      XXXX   -1652.4398   XXXY     -79.5979   XXYY    -442.8768
      XYYY    -101.4944   YYYY   -1336.6445   XXXZ      -0.0000
      XXYZ      -0.0000   XYYZ      -0.0000   YYYZ      -0.0000
      XXZZ    -307.2463   XYZZ     -35.7526   YYZZ    -264.5250
      XZZZ      -0.0000   YZZZ      -0.0000   ZZZZ    -123.0818
 -----------------------------------------------------------------
 Calculating analytic gradient of the SCF energy
 Gradient of SCF Energy
            1           2           3           4           5           6
    1   0.0006736   0.0004852   0.0004964  -0.0000208  -0.0014667  -0.0001677
    2  -0.0000735  -0.0000198  -0.0012177   0.0005042   0.0006861   0.0001206
    3  -0.0000000   0.0000000  -0.0000000  -0.0000000   0.0000000   0.0000000
 Max gradient component =       1.467E-03
 RMS gradient           =       5.448E-04
 Gradient time:  CPU 69.39 s  wall 8.82 s
 Geometry Optimization Parameters
   NAtoms,    NIC,     NZ,  NCons,   NDum,   NFix, NCnnct, MaxDiis
        6      37       0       0       0       0       0       0

 Cartesian Hessian Update
 Hessian Updated using BFGS Update


** GEOMETRY OPTIMIZATION IN DELOCALIZED INTERNAL COORDINATES **
   Searching for a Minimum

   Optimization Cycle:  22

                       Coordinates (Angstroms)
     ATOM                X               Y               Z
      1  Br        2.0721661636    1.5643486439    0.0000000000
      2  Br       -1.3134902563    1.8574575250    0.0000000000
      3  Br        1.8158465511   -1.6025105817    0.0000000000
      4  I        -1.7309766528   -1.5110650361    0.0000000000
      5  C         0.9014646365    0.0663136988    0.0000000000
      6  C        -0.4349474807    0.1747535898    0.0000000000
   Point Group: cs    Number of degrees of freedom:     9


   Energy is -14718.133603331

 Hessian Updated using BFGS Update

  9 Hessian modes will be used to form the next step
  Hessian Eigenvalues:
     0.042828    0.066541    0.246737    0.273264    0.403272    0.483184
     0.734469    0.974584    1.044517

 Minimum Search - Taking Simple RFO Step
 Searching for Lamda that Minimizes Along All modes
 Value Taken    Lamda =  -0.00000643
 Step Taken.  Stepsize is  0.005014

                             Maximum     Tolerance    Cnvgd?
         Gradient           0.000910      0.000300      NO
         Displacement       0.003073      0.001200      NO
         Energy change     -0.000007      0.000001      NO


 New Cartesian Coordinates Obtained by Inverse Iteration

 Displacement from previous Coordinates is:  0.005260
 ----------------------------------------------------------------
             Standard Nuclear Orientation (Angstroms)
    I     Atom           X                Y                Z
 ----------------------------------------------------------------
    1      Br      2.0705531440     1.5646458683     0.0000000000
    2      Br     -1.3122012001     1.8574360928     0.0000000000
    3      Br      1.8146310032    -1.6019678728     0.0000000000
    4      I      -1.7310453433    -1.5115123410     0.0000000000
    5      C       0.9021816056     0.0659850622     0.0000000000
    6      C      -0.4340562479     0.1747110303     0.0000000000
 ----------------------------------------------------------------
 Molecular Point Group                 Cs    NOp =  2
 Largest Abelian Subgroup              Cs    NOp =  2
 Nuclear Repulsion Energy =  1740.8149235800 hartrees
 There are       85 alpha and       85 beta electrons
 Applying Cartesian multipole field
    Component          Value
    ---------          -----
     (2,0,0)        1.00000E-11
     (0,2,0)        2.00000E-11
     (0,0,2)       -3.00000E-11
 Nucleus-field energy     =     0.0000000473 hartrees
 Requested basis set is 6-311++G(d,p)
 There are 93 shells and 250 basis functions
 A cutoff of  1.0D-11 yielded   3008 shell pairs
 There are     23740 function pairs (     26780 Cartesian)
 Smallest overlap matrix eigenvalue = 2.52E-05
 Guess MOs from SCF MO coefficient file

 -----------------------------------------------------------------------
  General SCF calculation program by
  Eric Jon Sundstrom, Paul Horn, Yuezhi Mao, Dmitri Zuev, Alec White,
  David Stuck, Shaama M.S., Shane Yost, Joonho Lee, David Small,
  Daniel Levine, Susi Lehtola, Hugh Burton, Evgeny Epifanovsky
 -----------------------------------------------------------------------
 Exchange:     0.2000 Hartree-Fock + 0.0800 Slater + 0.7200 B88
 Correlation:  0.1900 VWN1RPA + 0.8100 LYP
 Using SG-1 standard quadrature grid
 using 8 threads for integral computing
 -------------------------------------------------------
 OpenMP Integral computing Module                
 Release: version 2.0, May 2017, Q-Chem Inc. Pleasanton 
 -------------------------------------------------------
 -------------------------------------------------------
 OpenMP BLAS3 based DFT computing Module                
 Release: version 1.0, May 2013, Q-Chem Inc. Pittsburgh 
 -------------------------------------------------------
 A restricted SCF calculation will be
 performed using DIIS
 SCF converges when DIIS error is below 1.0e-08
 ---------------------------------------
  Cycle       Energy         DIIS error
 ---------------------------------------
    1  -14718.1336060586      1.25e-05  
    2  -14718.1336070751      8.93e-06  
    3  -14718.1336070699      8.91e-06  
    4  -14718.1336076765      9.65e-07  
    5  -14718.1336076853      2.97e-07  
    6  -14718.1336076855      1.31e-07  
    7  -14718.1336076858      7.48e-08  
    8  -14718.1336076854      8.55e-09  Convergence criterion met
 ---------------------------------------
 SCF time:   CPU 140.13s  wall 18.00s 
 SCF   energy in the final basis set =   -14718.1336076854
 Total energy in the final basis set =   -14718.1336076854

 --------------------------------------------------------------
             Orbital Energies (a.u.) and Symmetries
 --------------------------------------------------------------

 Alpha MOs, Restricted
 -- Occupied --                  
******* -482.86 -482.86 -482.86 -176.33 -165.73 -165.73 -165.73
  1 A'    2 A'    3 A'    4 A'    5 A'    6 A'    1 A"    7 A'                 
-62.515 -62.514 -62.514 -56.336 -56.335 -56.335 -56.332 -56.332
  8 A'    9 A'   10 A'   11 A'   12 A'   13 A'    2 A"   14 A'                 
-56.331 -56.331 -56.331 -56.330 -35.822 -31.315 -31.309 -31.308
  3 A"   15 A'    4 A"   16 A'   17 A'   18 A'    5 A"   19 A'                 
-22.966 -22.964 -22.964 -22.959 -22.959 -10.306 -10.296  -8.724
 20 A'    6 A"   21 A'   22 A'    7 A"   23 A'   24 A'   25 A'                 
 -8.723  -8.723  -6.557  -6.556  -6.555  -6.542  -6.542  -6.541
 26 A'   27 A'   28 A'   29 A'   30 A'    8 A"   31 A'    9 A"                 
 -6.541  -6.541  -6.540  -6.371  -4.784  -4.768  -4.768  -2.667
 10 A"   32 A'   33 A'   34 A'   35 A'   11 A"   36 A'   37 A'                 
 -2.666  -2.666  -2.663  -2.663  -2.662  -2.662  -2.662  -2.662
 38 A'   39 A'   12 A"   40 A'   13 A"   14 A"   41 A'   42 A'                 
 -2.651  -2.651  -2.650  -2.650  -2.650  -2.650  -2.050  -2.045
 43 A'   15 A"   16 A"   44 A'   45 A'   17 A"   46 A'   18 A"                 
 -2.045  -2.031  -2.031  -0.903  -0.837  -0.805  -0.747  -0.674
 47 A'   48 A'   19 A"   49 A'   50 A'   51 A'   52 A'   53 A'                 
 -0.539  -0.481  -0.469  -0.419  -0.388  -0.345  -0.344  -0.321
 54 A'   55 A'   56 A'   20 A"   57 A'   21 A"   58 A'   22 A"                 
 -0.320  -0.309  -0.298  -0.272  -0.259
 59 A'   60 A'   23 A"   61 A'   24 A"                                         
 -- Virtual --                   
 -0.087  -0.064  -0.059  -0.054   0.002   0.025   0.032   0.039
 62 A'   63 A'   64 A'   25 A"   65 A'   66 A'   67 A'   68 A'                 
  0.045   0.061   0.065   0.066   0.078   0.086   0.089   0.098
 26 A"   69 A'   27 A"   70 A'   28 A"   71 A'   72 A'   73 A'                 
  0.103   0.109   0.121   0.138   0.142   0.154   0.171   0.183
 74 A'   29 A"   75 A'   76 A'   30 A"   77 A'   78 A'   79 A'                 
  0.202   0.238   0.239   0.254   0.297   0.320   0.359   0.375
 80 A'   81 A'   31 A"   82 A'   83 A'   84 A'   85 A'   32 A"                 
  0.380   0.392   0.392   0.401   0.407   0.408   0.421   0.440
 86 A'   87 A'   33 A"   88 A'   34 A"   89 A'   35 A"   90 A'                 
  0.441   0.461   0.473   0.477   0.493   0.508   0.520   0.537
 36 A"   91 A'   92 A'   37 A"   93 A'   38 A"   39 A"   40 A"                 
  0.546   0.558   0.560   0.586   0.599   0.608   0.618   0.633
 94 A'   41 A"   42 A"   95 A'   96 A'   97 A'   98 A'   99 A'                 
  0.654   0.674   0.704   0.711   0.751   0.791   0.819   0.835
 43 A"  100 A'  101 A'  102 A'  103 A'  104 A'   44 A"  105 A'                 
  0.868   0.914   0.932   0.956   1.064   1.097   1.179   1.236
106 A'  107 A'  108 A'  109 A'  110 A'  111 A'   45 A"   46 A"                 
  1.324   1.382   1.403   1.514   1.544   1.587   1.683   1.826
 47 A"  112 A'  113 A'  114 A'   48 A"  115 A'  116 A'  117 A'                 
  1.876   1.974   1.978   1.995   2.019   2.044   2.084   2.105
 49 A"   50 A"  118 A'   51 A"   52 A"  119 A'  120 A'  121 A'                 
  2.146   2.186   2.222   2.286   2.624   2.787   2.821   3.009
122 A'  123 A'  124 A'  125 A'   53 A"  126 A'   54 A"  127 A'                 
  3.098   3.322   3.945   3.956   3.973   3.977   3.980   3.985
128 A'  129 A'   55 A"  130 A'   56 A"  131 A'   57 A"   58 A"                 
  3.989   4.023   4.025   4.040   4.051   4.068   4.107   4.110
 59 A"  132 A'   60 A"  133 A'   61 A"  134 A'  135 A'   62 A"                 
  4.132   4.230   4.269   4.335   4.374   4.399   4.437   5.996
136 A'  137 A'  138 A'  139 A'  140 A'  141 A'  142 A'   63 A"                 
  6.052   6.074   6.534   6.652   6.717   7.526   7.535   7.545
143 A'  144 A'  145 A'  146 A'  147 A'   64 A"   65 A"   66 A"                 
  7.561   7.585   7.604   7.656   7.687   7.714  23.221  24.051
148 A'  149 A'  150 A'  151 A'  152 A'  153 A'  154 A'  155 A'                 
 27.842  28.335  28.378  28.382  28.519  28.533  28.543  28.590
156 A'   67 A"  157 A'  158 A'   68 A"  159 A'   69 A"  160 A'                 
 28.682  47.821  47.918  47.972 127.877 127.911 127.931 151.639
161 A'  162 A'  163 A'  164 A'   70 A"  165 A'  166 A'  167 A'                 
289.720 289.731 289.741 289.753 289.780 289.805 289.878 289.906
 71 A"   72 A"   73 A"  168 A'  169 A'  170 A'  171 A'  172 A'                 
289.9331020.5921020.7151020.7821901.801
173 A'  174 A'  175 A'  176 A'  177 A'                                         

 Beta MOs, Restricted
 -- Occupied --                  
******* -482.86 -482.86 -482.86 -176.33 -165.73 -165.73 -165.73
  1 A'    2 A'    3 A'    4 A'    5 A'    6 A'    1 A"    7 A'                 
-62.515 -62.514 -62.514 -56.336 -56.335 -56.335 -56.332 -56.332
  8 A'    9 A'   10 A'   11 A'   12 A'   13 A'    2 A"   14 A'                 
-56.331 -56.331 -56.331 -56.330 -35.822 -31.315 -31.309 -31.308
  3 A"   15 A'    4 A"   16 A'   17 A'   18 A'    5 A"   19 A'                 
-22.966 -22.964 -22.964 -22.959 -22.959 -10.306 -10.296  -8.724
 20 A'    6 A"   21 A'   22 A'    7 A"   23 A'   24 A'   25 A'                 
 -8.723  -8.723  -6.557  -6.556  -6.555  -6.542  -6.542  -6.541
 26 A'   27 A'   28 A'   29 A'   30 A'    8 A"   31 A'    9 A"                 
 -6.541  -6.541  -6.540  -6.371  -4.784  -4.768  -4.768  -2.667
 10 A"   32 A'   33 A'   34 A'   35 A'   11 A"   36 A'   37 A'                 
 -2.666  -2.666  -2.663  -2.663  -2.662  -2.662  -2.662  -2.662
 38 A'   39 A'   12 A"   40 A'   13 A"   14 A"   41 A'   42 A'                 
 -2.651  -2.651  -2.650  -2.650  -2.650  -2.650  -2.050  -2.045
 43 A'   15 A"   16 A"   44 A'   45 A'   17 A"   46 A'   18 A"                 
 -2.045  -2.031  -2.031  -0.903  -0.837  -0.805  -0.747  -0.674
 47 A'   48 A'   19 A"   49 A'   50 A'   51 A'   52 A'   53 A'                 
 -0.539  -0.481  -0.469  -0.419  -0.388  -0.345  -0.344  -0.321
 54 A'   55 A'   56 A'   20 A"   57 A'   21 A"   58 A'   22 A"                 
 -0.320  -0.309  -0.298  -0.272  -0.259
 59 A'   60 A'   23 A"   61 A'   24 A"                                         
 -- Virtual --                   
 -0.087  -0.064  -0.059  -0.054   0.002   0.025   0.032   0.039
 62 A'   63 A'   64 A'   25 A"   65 A'   66 A'   67 A'   68 A'                 
  0.045   0.061   0.065   0.066   0.078   0.086   0.089   0.098
 26 A"   69 A'   27 A"   70 A'   28 A"   71 A'   72 A'   73 A'                 
  0.103   0.109   0.121   0.138   0.142   0.154   0.171   0.183
 74 A'   29 A"   75 A'   76 A'   30 A"   77 A'   78 A'   79 A'                 
  0.202   0.238   0.239   0.254   0.297   0.320   0.359   0.375
 80 A'   81 A'   31 A"   82 A'   83 A'   84 A'   85 A'   32 A"                 
  0.380   0.392   0.392   0.401   0.407   0.408   0.421   0.440
 86 A'   87 A'   33 A"   88 A'   34 A"   89 A'   35 A"   90 A'                 
  0.441   0.461   0.473   0.477   0.493   0.508   0.520   0.537
 36 A"   91 A'   92 A'   37 A"   93 A'   38 A"   39 A"   40 A"                 
  0.546   0.558   0.560   0.586   0.599   0.608   0.618   0.633
 94 A'   41 A"   42 A"   95 A'   96 A'   97 A'   98 A'   99 A'                 
  0.654   0.674   0.704   0.711   0.751   0.791   0.819   0.835
 43 A"  100 A'  101 A'  102 A'  103 A'  104 A'   44 A"  105 A'                 
  0.868   0.914   0.932   0.956   1.064   1.097   1.179   1.236
106 A'  107 A'  108 A'  109 A'  110 A'  111 A'   45 A"   46 A"                 
  1.324   1.382   1.403   1.514   1.544   1.587   1.683   1.826
 47 A"  112 A'  113 A'  114 A'   48 A"  115 A'  116 A'  117 A'                 
  1.876   1.974   1.978   1.995   2.019   2.044   2.084   2.105
 49 A"   50 A"  118 A'   51 A"   52 A"  119 A'  120 A'  121 A'                 
  2.146   2.186   2.222   2.286   2.624   2.787   2.821   3.009
122 A'  123 A'  124 A'  125 A'   53 A"  126 A'   54 A"  127 A'                 
  3.098   3.322   3.945   3.956   3.973   3.977   3.980   3.985
128 A'  129 A'   55 A"  130 A'   56 A"  131 A'   57 A"   58 A"                 
  3.989   4.023   4.025   4.040   4.051   4.068   4.107   4.110
 59 A"  132 A'   60 A"  133 A'   61 A"  134 A'  135 A'   62 A"                 
  4.132   4.230   4.269   4.335   4.374   4.399   4.437   5.996
136 A'  137 A'  138 A'  139 A'  140 A'  141 A'  142 A'   63 A"                 
  6.052   6.074   6.534   6.652   6.717   7.526   7.535   7.545
143 A'  144 A'  145 A'  146 A'  147 A'   64 A"   65 A"   66 A"                 
  7.561   7.585   7.604   7.656   7.687   7.714  23.221  24.051
148 A'  149 A'  150 A'  151 A'  152 A'  153 A'  154 A'  155 A'                 
 27.842  28.335  28.378  28.382  28.519  28.533  28.543  28.590
156 A'   67 A"  157 A'  158 A'   68 A"  159 A'   69 A"  160 A'                 
 28.682  47.821  47.918  47.972 127.877 127.911 127.931 151.639
161 A'  162 A'  163 A'  164 A'   70 A"  165 A'  166 A'  167 A'                 
289.720 289.731 289.741 289.753 289.780 289.805 289.878 289.906
 71 A"   72 A"   73 A"  168 A'  169 A'  170 A'  171 A'  172 A'                 
289.9331020.5921020.7151020.7821901.801
173 A'  174 A'  175 A'  176 A'  177 A'                                         
 --------------------------------------------------------------

          Ground-State Mulliken Net Atomic Charges

     Atom                 Charge (a.u.)
  ----------------------------------------
      1 Br                   -0.064468
      2 Br                   -0.078122
      3 Br                   -0.073228
      4 I                     0.142786
      5 C                     0.164117
      6 C                    -0.091086
  ----------------------------------------
  Sum of atomic charges =     0.000000

 -----------------------------------------------------------------
                    Cartesian Multipole Moments
 -----------------------------------------------------------------
    Charge (ESU x 10^10)
                 0.0000
    Dipole Moment (Debye)
         X      -0.1602      Y      -0.2762      Z      -0.0000
       Tot       0.3193
    Quadrupole Moments (Debye-Ang)
        XX     -92.2575     XY       1.2490     YY     -88.7403
        XZ       0.0000     YZ      -0.0000     ZZ     -96.1743
    Octopole Moments (Debye-Ang^2)
       XXX      -2.3923    XXY       4.8238    XYY      -3.0508
       YYY      22.8785    XXZ       0.0000    XYZ      -0.0000
       YYZ       0.0000    XZZ      -0.4950    YZZ       8.3702
       ZZZ      -0.0000
    Hexadecapole Moments (Debye-Ang^3)
      XXXX   -1651.1250   XXXY     -79.9019   XXYY    -442.7305
      XYYY    -101.7312   YYYY   -1336.6488   XXXZ       0.0000
      XXYZ      -0.0000   XYYZ       0.0000   YYYZ       0.0000
      XXZZ    -306.9837   XYZZ     -35.8508   YYZZ    -264.5412
      XZZZ       0.0000   YZZZ       0.0000   ZZZZ    -123.0762
 -----------------------------------------------------------------
 Calculating analytic gradient of the SCF energy
 Gradient of SCF Energy
            1           2           3           4           5           6
    1   0.0002860   0.0005871   0.0000961  -0.0001250  -0.0010589   0.0002147
    2  -0.0002890  -0.0000290  -0.0007570   0.0003524   0.0004856   0.0002369
    3  -0.0000000  -0.0000000   0.0000000   0.0000000  -0.0000000   0.0000000
 Max gradient component =       1.059E-03
 RMS gradient           =       3.867E-04
 Gradient time:  CPU 69.51 s  wall 8.84 s
 Geometry Optimization Parameters
   NAtoms,    NIC,     NZ,  NCons,   NDum,   NFix, NCnnct, MaxDiis
        6      37       0       0       0       0       0       0

 Cartesian Hessian Update
 Hessian Updated using BFGS Update


** GEOMETRY OPTIMIZATION IN DELOCALIZED INTERNAL COORDINATES **
   Searching for a Minimum

   Optimization Cycle:  23

                       Coordinates (Angstroms)
     ATOM                X               Y               Z
      1  Br        2.0705531440    1.5646458683    0.0000000000
      2  Br       -1.3122012001    1.8574360928    0.0000000000
      3  Br        1.8146310032   -1.6019678728    0.0000000000
      4  I        -1.7310453433   -1.5115123410    0.0000000000
      5  C         0.9021816056    0.0659850622    0.0000000000
      6  C        -0.4340562479    0.1747110303    0.0000000000
   Point Group: cs    Number of degrees of freedom:     9


   Energy is -14718.133607685

 Hessian Updated using BFGS Update

  9 Hessian modes will be used to form the next step
  Hessian Eigenvalues:
     0.043896    0.067070    0.166820    0.258215    0.404129    0.484215
     0.750575    0.944519    1.028046

 Minimum Search - Taking Simple RFO Step
 Searching for Lamda that Minimizes Along All modes
 Value Taken    Lamda =  -0.00000281
 Step Taken.  Stepsize is  0.003647

                             Maximum     Tolerance    Cnvgd?
         Gradient           0.000505      0.000300      NO
         Displacement       0.002741      0.001200      NO
         Energy change     -0.000004      0.000001      NO


 New Cartesian Coordinates Obtained by Inverse Iteration

 Displacement from previous Coordinates is:  0.002870
 ----------------------------------------------------------------
             Standard Nuclear Orientation (Angstroms)
    I     Atom           X                Y                Z
 ----------------------------------------------------------------
    1      Br      2.0701125721     1.5647817541     0.0000000000
    2      Br     -1.3123758955     1.8572058382     0.0000000000
    3      Br      1.8138553544    -1.6016978119     0.0000000000
    4      I      -1.7311740651    -1.5113607902     0.0000000000
    5      C       0.9031201916     0.0657107792     0.0000000000
    6      C      -0.4334751960     0.1746580703     0.0000000000
 ----------------------------------------------------------------
 Molecular Point Group                 Cs    NOp =  2
 Largest Abelian Subgroup              Cs    NOp =  2
 Nuclear Repulsion Energy =  1740.9948033343 hartrees
 There are       85 alpha and       85 beta electrons
 Applying Cartesian multipole field
    Component          Value
    ---------          -----
     (2,0,0)        1.00000E-11
     (0,2,0)        2.00000E-11
     (0,0,2)       -3.00000E-11
 Nucleus-field energy     =     0.0000000473 hartrees
 Requested basis set is 6-311++G(d,p)
 There are 93 shells and 250 basis functions
 A cutoff of  1.0D-11 yielded   3008 shell pairs
 There are     23740 function pairs (     26780 Cartesian)
 Smallest overlap matrix eigenvalue = 2.52E-05
 Guess MOs from SCF MO coefficient file

 -----------------------------------------------------------------------
  General SCF calculation program by
  Eric Jon Sundstrom, Paul Horn, Yuezhi Mao, Dmitri Zuev, Alec White,
  David Stuck, Shaama M.S., Shane Yost, Joonho Lee, David Small,
  Daniel Levine, Susi Lehtola, Hugh Burton, Evgeny Epifanovsky
 -----------------------------------------------------------------------
 Exchange:     0.2000 Hartree-Fock + 0.0800 Slater + 0.7200 B88
 Correlation:  0.1900 VWN1RPA + 0.8100 LYP
 Using SG-1 standard quadrature grid
 using 8 threads for integral computing
 -------------------------------------------------------
 OpenMP Integral computing Module                
 Release: version 2.0, May 2017, Q-Chem Inc. Pleasanton 
 -------------------------------------------------------
 -------------------------------------------------------
 OpenMP BLAS3 based DFT computing Module                
 Release: version 1.0, May 2013, Q-Chem Inc. Pittsburgh 
 -------------------------------------------------------
 A restricted SCF calculation will be
 performed using DIIS
 SCF converges when DIIS error is below 1.0e-08
 ---------------------------------------
  Cycle       Energy         DIIS error
 ---------------------------------------
    1  -14718.1336085125      9.39e-06  
    2  -14718.1336092285      5.44e-06  
    3  -14718.1336091143      6.67e-06  
    4  -14718.1336094472      7.82e-07  
    5  -14718.1336094526      2.65e-07  
    6  -14718.1336094533      1.08e-07  
    7  -14718.1336094531      6.07e-08  
    8  -14718.1336094532      6.24e-09  Convergence criterion met
 ---------------------------------------
 SCF time:   CPU 140.23s  wall 18.00s 
 SCF   energy in the final basis set =   -14718.1336094532
 Total energy in the final basis set =   -14718.1336094532

 --------------------------------------------------------------
             Orbital Energies (a.u.) and Symmetries
 --------------------------------------------------------------

 Alpha MOs, Restricted
 -- Occupied --                  
******* -482.86 -482.86 -482.86 -176.33 -165.73 -165.73 -165.73
  1 A'    2 A'    3 A'    4 A'    5 A'    6 A'    1 A"    7 A'                 
-62.515 -62.514 -62.514 -56.336 -56.335 -56.335 -56.332 -56.332
  8 A'    9 A'   10 A'   11 A'   12 A'   13 A'    2 A"   14 A'                 
-56.331 -56.331 -56.331 -56.330 -35.822 -31.315 -31.309 -31.308
  3 A"   15 A'    4 A"   16 A'   17 A'   18 A'    5 A"   19 A'                 
-22.965 -22.964 -22.964 -22.959 -22.959 -10.306 -10.296  -8.724
 20 A'    6 A"   21 A'   22 A'    7 A"   23 A'   24 A'   25 A'                 
 -8.723  -8.723  -6.557  -6.556  -6.555  -6.542  -6.542  -6.541
 26 A'   27 A'   28 A'   29 A'   30 A'    8 A"   31 A'    9 A"                 
 -6.541  -6.541  -6.540  -6.371  -4.784  -4.768  -4.768  -2.667
 10 A"   32 A'   33 A'   34 A'   35 A'   11 A"   36 A'   37 A'                 
 -2.666  -2.666  -2.663  -2.663  -2.662  -2.662  -2.662  -2.662
 38 A'   39 A'   12 A"   40 A'   13 A"   14 A"   41 A'   42 A'                 
 -2.651  -2.651  -2.650  -2.650  -2.650  -2.650  -2.050  -2.045
 43 A'   15 A"   44 A'   16 A"   45 A'   17 A"   46 A'   18 A"                 
 -2.045  -2.031  -2.031  -0.903  -0.837  -0.805  -0.747  -0.674
 47 A'   48 A'   19 A"   49 A'   50 A'   51 A'   52 A'   53 A'                 
 -0.539  -0.481  -0.469  -0.420  -0.388  -0.345  -0.344  -0.321
 54 A'   55 A'   56 A'   20 A"   57 A'   21 A"   58 A'   22 A"                 
 -0.320  -0.309  -0.297  -0.272  -0.259
 59 A'   60 A'   23 A"   61 A'   24 A"                                         
 -- Virtual --                   
 -0.086  -0.064  -0.059  -0.054   0.002   0.025   0.032   0.039
 62 A'   63 A'   64 A'   25 A"   65 A'   66 A'   67 A'   68 A'                 
  0.045   0.061   0.065   0.067   0.078   0.086   0.089   0.098
 26 A"   69 A'   27 A"   70 A'   28 A"   71 A'   72 A'   73 A'                 
  0.103   0.109   0.121   0.138   0.142   0.154   0.171   0.183
 74 A'   29 A"   75 A'   76 A'   30 A"   77 A'   78 A'   79 A'                 
  0.202   0.238   0.239   0.254   0.297   0.320   0.359   0.375
 80 A'   81 A'   31 A"   82 A'   83 A'   84 A'   85 A'   32 A"                 
  0.380   0.392   0.392   0.401   0.407   0.408   0.421   0.440
 86 A'   33 A"   87 A'   88 A'   34 A"   89 A'   35 A"   90 A'                 
  0.441   0.461   0.473   0.477   0.494   0.508   0.520   0.537
 36 A"   91 A'   92 A'   37 A"   93 A'   38 A"   39 A"   40 A"                 
  0.546   0.558   0.560   0.586   0.599   0.608   0.618   0.633
 94 A'   41 A"   42 A"   95 A'   96 A'   97 A'   98 A'   99 A'                 
  0.654   0.674   0.704   0.711   0.751   0.791   0.819   0.835
 43 A"  100 A'  101 A'  102 A'  103 A'  104 A'   44 A"  105 A'                 
  0.868   0.914   0.932   0.956   1.064   1.097   1.179   1.236
106 A'  107 A'  108 A'  109 A'  110 A'  111 A'   45 A"   46 A"                 
  1.325   1.382   1.403   1.514   1.544   1.588   1.683   1.827
 47 A"  112 A'  113 A'  114 A'   48 A"  115 A'  116 A'  117 A'                 
  1.876   1.974   1.978   1.995   2.019   2.044   2.084   2.105
 49 A"   50 A"  118 A'   51 A"   52 A"  119 A'  120 A'  121 A'                 
  2.146   2.186   2.222   2.286   2.624   2.788   2.821   3.009
122 A'  123 A'  124 A'  125 A'   53 A"  126 A'   54 A"  127 A'                 
  3.098   3.323   3.945   3.956   3.973   3.977   3.980   3.985
128 A'  129 A'   55 A"  130 A'   56 A"  131 A'   57 A"   58 A"                 
  3.989   4.023   4.025   4.040   4.051   4.068   4.107   4.110
 59 A"  132 A'   60 A"  133 A'   61 A"  134 A'  135 A'   62 A"                 
  4.132   4.230   4.269   4.335   4.374   4.399   4.436   5.996
136 A'  137 A'  138 A'  139 A'  140 A'  141 A'  142 A'   63 A"                 
  6.052   6.074   6.535   6.652   6.717   7.526   7.535   7.545
143 A'  144 A'  145 A'  146 A'  147 A'   64 A"   65 A"   66 A"                 
  7.561   7.585   7.604   7.656   7.687   7.714  23.222  24.049
148 A'  149 A'  150 A'  151 A'  152 A'  153 A'  154 A'  155 A'                 
 27.842  28.335  28.378  28.382  28.519  28.533  28.543  28.590
156 A'   67 A"  157 A'  158 A'   68 A"  159 A'   69 A"  160 A'                 
 28.682  47.821  47.918  47.972 127.877 127.911 127.931 151.639
161 A'  162 A'  163 A'  164 A'   70 A"  165 A'  166 A'  167 A'                 
289.720 289.731 289.741 289.753 289.780 289.805 289.878 289.906
 71 A"   72 A"   73 A"  168 A'  169 A'  170 A'  171 A'  172 A'                 
289.9331020.5921020.7151020.7831901.801
173 A'  174 A'  175 A'  176 A'  177 A'                                         

 Beta MOs, Restricted
 -- Occupied --                  
******* -482.86 -482.86 -482.86 -176.33 -165.73 -165.73 -165.73
  1 A'    2 A'    3 A'    4 A'    5 A'    6 A'    1 A"    7 A'                 
-62.515 -62.514 -62.514 -56.336 -56.335 -56.335 -56.332 -56.332
  8 A'    9 A'   10 A'   11 A'   12 A'   13 A'    2 A"   14 A'                 
-56.331 -56.331 -56.331 -56.330 -35.822 -31.315 -31.309 -31.308
  3 A"   15 A'    4 A"   16 A'   17 A'   18 A'    5 A"   19 A'                 
-22.965 -22.964 -22.964 -22.959 -22.959 -10.306 -10.296  -8.724
 20 A'    6 A"   21 A'   22 A'    7 A"   23 A'   24 A'   25 A'                 
 -8.723  -8.723  -6.557  -6.556  -6.555  -6.542  -6.542  -6.541
 26 A'   27 A'   28 A'   29 A'   30 A'    8 A"   31 A'    9 A"                 
 -6.541  -6.541  -6.540  -6.371  -4.784  -4.768  -4.768  -2.667
[truncated: 73,106 more chars]
