# Supplementary material for: Geometric and energetic data from ab initio calculations of haloethene, haloimine, halomethylenephosphine, haloiminophosphine, halodiazene, halodiphosphene and halocyclopropane
Source: Data Brief. 2019 Nov 2;27:104738. doi: 10.1016/j.dib.2019.104738 (PMC6861602; doi:10.1016/j.dib.2019.104738)
Supplement: Multimedia component 2 [file mmc2.zip › CC/B3LYP/BrBrCCII.out]

Q-Chem Developer Version!
                  Welcome to Q-Chem
     A Quantum Leap Into The Future Of Chemistry


 Q-Chem 5.1, Q-Chem, Inc., Pleasanton, CA (2018)

 Yihan Shao,  Zhengting Gan,  E. Epifanovsky,  A. T. B. Gilbert,  M. Wormit,  
 J. Kussmann,  A. W. Lange,  A. Behn,  Jia Deng,  Xintian Feng,  D. Ghosh,  
 M. Goldey,  P. R. Horn,  L. D. Jacobson,  I. Kaliman,  T. Kus,  A. Landau,  
 Jie Liu,  E. I. Proynov,  R. M. Richard,  R. P. Steele,  E. J. Sundstrom,  
 H. L. Woodcock III,  P. M. Zimmerman,  D. Zuev,  B. Albrecht,  E. Alguire,  
 S. A. Baeppler,  D. Barton,  Z. Benda,  Y. A. Bernard,  E. J. Berquist,  
 K. B. Bravaya,  H. Burton,  D. Casanova,  Chun-Min Chang,  Yunqing Chen,  
 A. Chien,  K. D. Closser,  M. P. Coons,  S. Coriani,  S. Dasgupta,  
 A. L. Dempwolff,  M. Diedenhofen,  Hainam Do,  R. G. Edgar,  Po-Tung Fang,  
 S. Faraji,  S. Fatehi,  Qingguo Feng,  K. D. Fenk,  J. Fosso-Tande,  
 Qinghui Ge,  A. Ghysels,  G. Gidofalvi,  J. Gomes,  J. Gonthier,  A. Gunina,  
 D. Hait,  M. W. D. Hanson-Heine,  P. H. P. Harbach,  A. W. Hauser,  
 J. E. Herr,  E. G. Hohenstein,  Z. C. Holden,  Kerwin Hui,  B. C. Huynh,  
 T.-C. Jagau,  Hyunjun Ji,  B. Kaduk,  K. Khistyaev,  Jaehoon Kim,  
 P. Klunzinger,  K. Koh,  D. Kosenkov,  L. Koulias,  T. Kowalczyk,  
 C. M. Krauter,  A. Kunitsa,  Ka Un Lao,  A. Laurent,  K. V. Lawler,  
 Joonho Lee,  D. Lefrancois,  S. Lehtola,  D. S. Levine,  Yi-Pei Li,  
 You-Sheng Lin,  Fenglai Liu,  E. Livshits,  A. Luenser,  P. Manohar,  
 E. Mansoor,  S. F. Manzer,  Shan-Ping Mao,  Yuezhi Mao,  N. Mardirossian,  
 A. V. Marenich,  T. Markovich,  L. A. Martinez-Martinez,  S. A. Maurer,  
 N. J. Mayhall,  S. C. McKenzie,  J.-M. Mewes,  A. F. Morrison,  
 J. W. Mullinax,  K. Nanda,  T. S. Nguyen-Beck,  R. Olivares-Amaya,  
 J. A. Parkhill,  T. M. Perrine,  F. Plasser,  P. Pokhilko,  S. Prager,  
 A. Prociuk,  E. Ramos,  D. R. Rehn,  F. Rob,  M. Schneider,  N. Sergueev,  
 S. M. Sharada,  S. Sharma,  D. W. Small,  T. Stauch,  T. Stein,  
 Yu-Chuan Su,  A. J. W. Thom,  A. Tkatchenko,  T. Tsuchimochi,  N. M. Tubman,  
 L. Vogt,  M. L. Vidal,  O. Vydrov,  M. A. Watson,  J. Wenzel,  
 M. de Wergifosse,  T. A. Wesolowski,  A. White,  J. Witte,  A. Yamada,  
 Jun Yang,  K. Yao,  S. Yeganeh,  S. R. Yost,  Zhi-Qiang You,  A. Zech,  
 Igor Ying Zhang,  Xing Zhang,  Yan Zhao,  Ying Zhu,  B. R. Brooks,  
 G. K. L. Chan,  C. J. Cramer,  M. S. Gordon,  W. J. Hehre,  A. Klamt,  
 M. W. Schmidt,  C. D. Sherrill,  D. G. Truhlar,  A. Aspuru-Guzik,  R. Baer,  
 A. T. Bell,  N. A. Besley,  Jeng-Da Chai,  A. E. DePrince, III,  
 R. A. DiStasio Jr.,  A. Dreuw,  B. D. Dunietz,  T. R. Furlani,  
 Chao-Ping Hsu,  Yousung Jung,  Jing Kong,  D. S. Lambrecht,  WanZhen Liang,  
 C. Ochsenfeld,  V. A. Rassolov,  L. V. Slipchenko,  J. E. Subotnik,  
 T. Van Voorhis,  J. M. Herbert,  A. I. Krylov,  P. M. W. Gill,  M. Head-Gordon

 Contributors to earlier versions of Q-Chem not listed above: 
 R. D. Adamson,  B. Austin,  J. Baker,  G. J. O. Beran,  K. Brandhorst,  
 S. T. Brown,  E. F. C. Byrd,  A. K. Chakraborty,  C.-L. Cheng,  
 Siu Hung Chien,  D. M. Chipman,  D. L. Crittenden,  H. Dachsel,  
 R. J. Doerksen,  A. D. Dutoi,  L. Fusti-Molnar,  W. A. Goddard III,  
 A. Golubeva-Zadorozhnaya,  S. R. Gwaltney,  G. Hawkins,  A. Heyden,  
 S. Hirata,  G. Kedziora,  F. J. Keil,  C. Kelley,  Jihan Kim,  R. A. King,  
 R. Z. Khaliullin,  P. P. Korambath,  W. Kurlancheek,  A. M. Lee,  M. S. Lee,  
 S. V. Levchenko,  Ching Yeh Lin,  D. Liotard,  R. C. Lochan,  I. Lotan,  
 P. E. Maslen,  N. Nair,  D. P. O'Neill,  D. Neuhauser,  E. Neuscamman,  
 C. M. Oana,  R. Olson,  B. Peters,  R. Peverati,  P. A. Pieniazek,  
 Y. M. Rhee,  J. Ritchie,  M. A. Rohrdanz,  E. Rosta,  N. J. Russ,  
 H. F. Schaefer III,  N. E. Schultz,  N. Shenvi,  A. C. Simmonett,  A. Sodt,  
 D. Stuck,  K. S. Thanthiriwatte,  V. Vanovschi,  Tao Wang,  A. Warshel,  
 C. F. Williams,  Q. Wu,  X. Xu,  W. Zhang

 Please cite Q-Chem as follows:
 Y. Shao et al., Mol. Phys. 113, 184-215 (2015)
 DOI: 10.1080/00268976.2014.952696

 Q-Chem 5.1.1 for Intel X86 EM64T Linux

 Parts of Q-Chem use Armadillo 8.300.2 (Tropical Shenanigans).
 http://arma.sourceforge.net/

 Q-Chem begins on Tue Aug 28 16:19:09 2018  

Host: 
0

     Scratch files written to /scratch/taweetham/qchem20623//
Input Ideriv = 2
Curr. Ideriv = -1
Max.  Ideriv = 2

Checking the input file for inconsistencies... 	...done.

--------------------------------------------------------------
User input:
--------------------------------------------------------------
inp/BrIBrI.inp
$molecule
0	1
  Br   -1.6996994    1.6272249   -0.0000000
  I    1.8019306    1.7902476   -0.0000000
 Br   -1.6996994   -1.6272249    0.0000000
  I    1.8019306   -1.7902476    0.0000000
  C   -0.6835650   -0.0000000    0.0000000
  C    0.6631894    0.0000000   -0.0000000
$end

$rem
   JOB_TYPE		OPTIMIZATION
   BASIS		6-311++G**
   EXCHANGE		B3LYP
$end

--------------------------------------------------------------
 ----------------------------------------------------------------
             Standard Nuclear Orientation (Angstroms)
    I     Atom           X                Y                Z
 ----------------------------------------------------------------
    1      Br     -1.6272249000    -0.0000000000     2.0821644638
    2      I      -1.7902476000     0.0000000000    -1.4194655362
    3      Br      1.6272249000    -0.0000000000     2.0821644638
    4      I       1.7902476000     0.0000000000    -1.4194655362
    5      C       0.0000000000    -0.0000000000     1.0660300638
    6      C      -0.0000000000     0.0000000000    -0.2807243362
 ----------------------------------------------------------------
 Molecular Point Group                 C2v   NOp =  4
 Largest Abelian Subgroup              C2v   NOp =  4
 Nuclear Repulsion Energy =  2051.6079302111 hartrees
 There are       94 alpha and       94 beta electrons
 Requested basis set is 6-311++G(d,p)
 There are 98 shells and 264 basis functions

 Total QAlloc Memory Limit   2000 MB
 Mega-Array Size       188 MB
 MEM_STATIC part       192 MB
 A cutoff of  1.0D-11 yielded   3226 shell pairs
 There are     25411 function pairs (     28847 Cartesian)

 -------------------------------------------------------
 OpenMP Integral Computing Module                       
 Release: version 1.0, May 2013, Q-Chem Inc. Pittsburgh 
 -------------------------------------------------------
 Integral Job Info:
 Integral job number is                      11
 Integral operator is                         1
 short-range coefficients                     0
 long-range coefficients              100000000
 Omega coefficients                           0
 if combine SR and LR in K                    0
 Integral screening is                        0
 Integral computing path is                   2
 max size of driver memory is            800000
 size of driver memory is                593474
 size of scratch memory is             29623520
 max col of scratch BK array               1296
 max len of scratch array in speh3          155
 max len of scratch index in speh4           18
 max int batch size is                      520
 min int batch size is                       52
 fixed nKL is                                45
 max L of basis functions is                  2
 order of int derivative is                   0
 number of shells is                         98
 number of basis is                         282
 number of cartesian basis is               282
 number of contracted shell pairs          3226
 number of primitive shell pairs           6889
 maxK2 (contraction) of shell pair           36
 max number of K2 of shell pair               1
 max number of CS2 of shell pair            458
 max number of PS2 of shell pair            458
 mem total for path MDJ                  557148
 -------------------------------------------------------
 Smallest overlap matrix eigenvalue = 4.31E-05

 Scale SEOQF with 1.000000e-01/1.000000e-01/1.000000e-01

 Standard Electronic Orientation quadrupole field applied
 Nucleus-field energy     =    -0.0000000374 hartrees
 Guess from superposition of atomic densities
 Warning:  Energy on first SCF cycle will be non-variational
 SAD guess density has 188.000000 electrons

 -----------------------------------------------------------------------
  General SCF calculation program by
  Eric Jon Sundstrom, Paul Horn, Yuezhi Mao, Dmitri Zuev, Alec White,
  David Stuck, Shaama M.S., Shane Yost, Joonho Lee, David Small,
  Daniel Levine, Susi Lehtola, Hugh Burton, Evgeny Epifanovsky
 -----------------------------------------------------------------------
 Exchange:     0.2000 Hartree-Fock + 0.0800 Slater + 0.7200 B88
 Correlation:  0.1900 VWN1RPA + 0.8100 LYP
 Using SG-1 standard quadrature grid
 using 4 threads for integral computing
 -------------------------------------------------------
 OpenMP Integral computing Module                
 Release: version 2.0, May 2017, Q-Chem Inc. Pleasanton 
 -------------------------------------------------------
 -------------------------------------------------------
 OpenMP BLAS3 based DFT computing Module                
 Release: version 1.0, May 2013, Q-Chem Inc. Pittsburgh 
 -------------------------------------------------------
 A restricted SCF calculation will be
 performed using DIIS
 SCF converges when DIIS error is below 1.0e-08
 ---------------------------------------
  Cycle       Energy         DIIS error
 ---------------------------------------
    1  -19064.1714031664      3.18e-02  
    2  -19063.4917245007      2.14e-03  
    3  -19063.4803172607      2.33e-03  
    4  -19063.4988650011      9.74e-04  
    5  -19063.5076572824      1.41e-04  
    6  -19063.5077922775      2.07e-05  
    7  -19063.5077942297      1.05e-05  
    8  -19063.5077951381      4.43e-06  
    9  -19063.5077952922      1.25e-06  
   10  -19063.5077953018      2.71e-07  
   11  -19063.5077952996      3.46e-08  
   12  -19063.5077953019      5.74e-09  Convergence criterion met
 ---------------------------------------
 SCF time:   CPU 65.15s  wall 18.00s 
 SCF   energy in the final basis set =   -19063.5077953019
 Total energy in the final basis set =   -19063.5077953019

 --------------------------------------------------------------
             Orbital Energies (a.u.) and Symmetries
 --------------------------------------------------------------

 Alpha MOs, Restricted
 -- Occupied --                  
*******-1165.89 -482.86 -482.86 -176.32 -176.32 -165.73 -165.73
  1 B1    1 A1    2 A1    2 B1    3 B1    3 A1    4 B1    4 A1                 
-165.73 -165.73 -165.72 -165.72  -62.51  -62.51  -56.34  -56.34
  1 A2    1 B2    5 A1    5 B1    6 B1    6 A1    7 B1    7 A1                 
-56.331 -56.331 -56.331 -56.331 -35.820 -35.820 -31.313 -31.313
  2 A2    2 B2    8 A1    8 B1    9 B1    9 A1   10 B1   10 A1                 
-31.307 -31.307 -31.307 -31.307 -22.964 -22.964 -22.962 -22.962
  3 B2    3 A2   11 A1   11 B1   12 B1   12 A1    4 B2    4 A2                 
-22.962 -22.962 -22.958 -22.958 -22.958 -22.958 -10.308 -10.287
 13 A1   13 B1   14 B1   14 A1    5 A2    5 B2   15 A1   16 A1                 
 -8.723  -8.723  -6.556  -6.556  -6.541  -6.541  -6.541  -6.541
 15 B1   17 A1   18 A1   16 B1    6 A2    6 B2   17 B1   19 A1                 
 -6.369  -6.369  -4.783  -4.783  -4.767  -4.767  -4.766  -4.766
 18 B1   20 A1   21 A1   19 B1    7 A2    7 B2   22 A1   20 B1                 
 -2.666  -2.666  -2.663  -2.663  -2.662  -2.662  -2.651  -2.651
 23 A1   21 B1    8 B2    8 A2   24 A1   22 B1   23 B1   25 A1                 
 -2.651  -2.651  -2.048  -2.048  -2.043  -2.043  -2.043  -2.043
  9 B2    9 A2   26 A1   24 B1   10 B2   10 A2   27 A1   25 B1                 
 -2.029  -2.029  -2.029  -2.029  -0.890  -0.805  -0.785  -0.673
 28 A1   26 B1   11 A2   11 B2   29 A1   27 B1   30 A1   31 A1                 
 -0.669  -0.527  -0.467  -0.456  -0.411  -0.372  -0.341  -0.328
 28 B1   32 A1   29 B1   33 A1   12 B2   30 B1   34 A1   13 B2                 
 -0.321  -0.314  -0.296  -0.285  -0.262  -0.257
 12 A2   31 B1   35 A1   13 A2   32 B1   14 B2                                 
 -- Virtual --                   
 -0.090  -0.078  -0.068  -0.056   0.006   0.024   0.035   0.047
 36 A1   33 B1   37 A1   15 B2   38 A1   34 B1   39 A1   16 B2                 
  0.050   0.066   0.073   0.075   0.090   0.090   0.092   0.111
 35 B1   40 A1   14 A2   41 A1   36 B1   17 B2   37 B1   42 A1                 
  0.124   0.128   0.131   0.175   0.178   0.187   0.217   0.219
 38 B1   43 A1   18 B2   44 A1   39 B1   45 A1   15 A2   46 A1                 
  0.246   0.257   0.264   0.307   0.340   0.355   0.355   0.366
 40 B1   19 B2   41 B1   47 A1   48 A1   16 A2   42 B1   49 A1                 
  0.375   0.384   0.395   0.402   0.403   0.429   0.431   0.440
 43 B1   20 B2   21 B2   50 A1   17 A2   44 B1   22 B2   18 A2                 
  0.453   0.473   0.485   0.487   0.504   0.511   0.539   0.556
 51 A1   45 B1   52 A1   46 B1   19 A2   23 B2   24 B2   20 A2                 
  0.565   0.587   0.601   0.611   0.625   0.626   0.644   0.697
 53 A1   47 B1   54 A1   55 A1   25 B2   48 B1   49 B1   56 A1                 
  0.715   0.743   0.783   0.792   0.811   0.864   0.908   0.913
 50 B1   57 A1   51 B1   26 B2   58 A1   59 A1   60 A1   52 B1                 
  1.035   1.051   1.171   1.194   1.299   1.341   1.348   1.353
 61 A1   53 B1   27 B2   21 A2   22 A2   54 B1   62 A1   28 B2                 
  1.423   1.436   1.521   1.540   1.582   1.681   1.823   1.877
 63 A1   55 B1   64 A1   23 A2   56 B1   65 A1   66 A1   29 B2                 
  1.965   1.988   2.001   2.071   2.094   2.146   2.200   2.221
 57 B1   30 B2   24 A2   67 A1   58 B1   68 A1   59 B1   69 A1                 
  2.617   2.756   2.810   2.999   3.050   3.285   3.942   3.950
 31 B2   60 B1   32 B2   61 B1   70 A1   71 A1   33 B2   25 A2                 
  3.951   3.955   3.971   3.982   3.983   4.022   4.023   4.024
 62 B1   72 A1   26 A2   34 B2   27 A2   35 B2   63 B1   28 A2                 
  4.025   4.057   4.095   4.097   4.098   4.219   4.225   4.258
 73 A1   64 B1   74 A1   65 B1   36 B2   75 A1   76 A1   66 B1                 
  4.360   4.375   4.389   4.455   5.972   6.019   6.025   6.026
 77 A1   78 A1   67 B1   68 B1   29 A2   37 B2   79 A1   69 B1                 
  6.073   6.123   6.577   6.680   7.533   7.538   7.569   7.591
 80 A1   70 B1   81 A1   71 B1   38 B2   30 A2   72 B1   82 A1                 
  7.676   7.686  23.213  24.025  27.801  27.877  28.317  28.351
 83 A1   73 B1   84 A1   85 A1   86 A1   74 B1   31 A2   87 A1                 
 28.353  28.357  28.394  28.400  28.520  28.522  28.529  28.534
 39 B2   75 B1   88 A1   76 B1   40 B2   32 A2   33 A2   89 A1                 
 28.535  28.560  28.566  28.601  28.676  28.709  47.853  47.940
 77 B1   41 B2   78 B1   90 A1   91 A1   79 B1   92 A1   80 B1                 
127.863 127.891 127.894 127.905 127.924 127.952 151.605 151.670
 34 A2   42 B2   81 B1   93 A1   94 A1   82 B1   95 A1   83 B1                 
289.727 289.733 289.763 289.795 289.893 289.9041020.6321020.742
 43 B2   35 A2   84 B1   96 A1   97 A1   85 B1   98 A1   86 B1                 
*******1901.834
 99 A1   87 B1                                                                 

 Beta MOs, Restricted
 -- Occupied --                  
*******-1165.89 -482.86 -482.86 -176.32 -176.32 -165.73 -165.73
  1 B1    1 A1    2 A1    2 B1    3 B1    3 A1    4 B1    4 A1                 
-165.73 -165.73 -165.72 -165.72  -62.51  -62.51  -56.34  -56.34
  1 A2    1 B2    5 A1    5 B1    6 B1    6 A1    7 B1    7 A1                 
-56.331 -56.331 -56.331 -56.331 -35.820 -35.820 -31.313 -31.313
  2 A2    2 B2    8 A1    8 B1    9 B1    9 A1   10 B1   10 A1                 
-31.307 -31.307 -31.307 -31.307 -22.964 -22.964 -22.962 -22.962
  3 B2    3 A2   11 A1   11 B1   12 B1   12 A1    4 B2    4 A2                 
-22.962 -22.962 -22.958 -22.958 -22.958 -22.958 -10.308 -10.287
 13 A1   13 B1   14 B1   14 A1    5 A2    5 B2   15 A1   16 A1                 
 -8.723  -8.723  -6.556  -6.556  -6.541  -6.541  -6.541  -6.541
 15 B1   17 A1   18 A1   16 B1    6 A2    6 B2   17 B1   19 A1                 
 -6.369  -6.369  -4.783  -4.783  -4.767  -4.767  -4.766  -4.766
 18 B1   20 A1   21 A1   19 B1    7 A2    7 B2   22 A1   20 B1                 
 -2.666  -2.666  -2.663  -2.663  -2.662  -2.662  -2.651  -2.651
 23 A1   21 B1    8 B2    8 A2   24 A1   22 B1   23 B1   25 A1                 
 -2.651  -2.651  -2.048  -2.048  -2.043  -2.043  -2.043  -2.043
  9 B2    9 A2   26 A1   24 B1   10 B2   10 A2   27 A1   25 B1                 
 -2.029  -2.029  -2.029  -2.029  -0.890  -0.805  -0.785  -0.673
 28 A1   26 B1   11 A2   11 B2   29 A1   27 B1   30 A1   31 A1                 
 -0.669  -0.527  -0.467  -0.456  -0.411  -0.372  -0.341  -0.328
 28 B1   32 A1   29 B1   33 A1   12 B2   30 B1   34 A1   13 B2                 
 -0.321  -0.314  -0.296  -0.285  -0.262  -0.257
 12 A2   31 B1   35 A1   13 A2   32 B1   14 B2                                 
 -- Virtual --                   
 -0.090  -0.078  -0.068  -0.056   0.006   0.024   0.035   0.047
 36 A1   33 B1   37 A1   15 B2   38 A1   34 B1   39 A1   16 B2                 
  0.050   0.066   0.073   0.075   0.090   0.090   0.092   0.111
 35 B1   40 A1   14 A2   41 A1   36 B1   17 B2   37 B1   42 A1                 
  0.124   0.128   0.131   0.175   0.178   0.187   0.217   0.219
 38 B1   43 A1   18 B2   44 A1   39 B1   45 A1   15 A2   46 A1                 
  0.246   0.257   0.264   0.307   0.340   0.355   0.355   0.366
 40 B1   19 B2   41 B1   47 A1   48 A1   16 A2   42 B1   49 A1                 
  0.375   0.384   0.395   0.402   0.403   0.429   0.431   0.440
 43 B1   20 B2   21 B2   50 A1   17 A2   44 B1   22 B2   18 A2                 
  0.453   0.473   0.485   0.487   0.504   0.511   0.539   0.556
 51 A1   45 B1   52 A1   46 B1   19 A2   23 B2   24 B2   20 A2                 
  0.565   0.587   0.601   0.611   0.625   0.626   0.644   0.697
 53 A1   47 B1   54 A1   55 A1   25 B2   48 B1   49 B1   56 A1                 
  0.715   0.743   0.783   0.792   0.811   0.864   0.908   0.913
 50 B1   57 A1   51 B1   26 B2   58 A1   59 A1   60 A1   52 B1                 
  1.035   1.051   1.171   1.194   1.299   1.341   1.348   1.353
 61 A1   53 B1   27 B2   21 A2   22 A2   54 B1   62 A1   28 B2                 
  1.423   1.436   1.521   1.540   1.582   1.681   1.823   1.877
 63 A1   55 B1   64 A1   23 A2   56 B1   65 A1   66 A1   29 B2                 
  1.965   1.988   2.001   2.071   2.094   2.146   2.200   2.221
 57 B1   30 B2   24 A2   67 A1   58 B1   68 A1   59 B1   69 A1                 
  2.617   2.756   2.810   2.999   3.050   3.285   3.942   3.950
 31 B2   60 B1   32 B2   61 B1   70 A1   71 A1   33 B2   25 A2                 
  3.951   3.955   3.971   3.982   3.983   4.022   4.023   4.024
 62 B1   72 A1   26 A2   34 B2   27 A2   35 B2   63 B1   28 A2                 
  4.025   4.057   4.095   4.097   4.098   4.219   4.225   4.258
 73 A1   64 B1   74 A1   65 B1   36 B2   75 A1   76 A1   66 B1                 
  4.360   4.375   4.389   4.455   5.972   6.019   6.025   6.026
 77 A1   78 A1   67 B1   68 B1   29 A2   37 B2   79 A1   69 B1                 
  6.073   6.123   6.577   6.680   7.533   7.538   7.569   7.591
 80 A1   70 B1   81 A1   71 B1   38 B2   30 A2   72 B1   82 A1                 
  7.676   7.686  23.213  24.025  27.801  27.877  28.317  28.351
 83 A1   73 B1   84 A1   85 A1   86 A1   74 B1   31 A2   87 A1                 
 28.353  28.357  28.394  28.400  28.520  28.522  28.529  28.534
 39 B2   75 B1   88 A1   76 B1   40 B2   32 A2   33 A2   89 A1                 
 28.535  28.560  28.566  28.601  28.676  28.709  47.853  47.940
 77 B1   41 B2   78 B1   90 A1   91 A1   79 B1   92 A1   80 B1                 
127.863 127.891 127.894 127.905 127.924 127.952 151.605 151.670
 34 A2   42 B2   81 B1   93 A1   94 A1   82 B1   95 A1   83 B1                 
289.727 289.733 289.763 289.795 289.893 289.9041020.6321020.742
 43 B2   35 A2   84 B1   96 A1   97 A1   85 B1   98 A1   86 B1                 
*******1901.834
 99 A1   87 B1                                                                 
 --------------------------------------------------------------

          Ground-State Mulliken Net Atomic Charges

     Atom                 Charge (a.u.)
  ----------------------------------------
      1 Br                   -0.082265
      2 I                     0.164666
      3 Br                   -0.082265
      4 I                     0.164666
      5 C                     0.084639
      6 C                    -0.249440
  ----------------------------------------
  Sum of atomic charges =     0.000000

 -----------------------------------------------------------------
                    Cartesian Multipole Moments
 -----------------------------------------------------------------
    Charge (ESU x 10^10)
                 0.0000
    Dipole Moment (Debye)
         X       0.0000      Y       0.0000      Z      -0.2936
       Tot       0.2936
    Quadrupole Moments (Debye-Ang)
        XX     -97.2688     XY      -0.0000     YY    -106.5879
        XZ      -0.0000     YZ      -0.0000     ZZ    -102.7583
    Octopole Moments (Debye-Ang^2)
       XXX       0.0000    XXY       0.0000    XYY       0.0000
       YYY       0.0000    XXZ      -5.4510    XYZ       0.0000
       YYZ      -0.0064    XZZ       0.0000    YZZ       0.0000
       ZZZ      -1.5350
    Hexadecapole Moments (Debye-Ang^3)
      XXXX   -1674.8406   XXXY       0.0000   XXYY    -330.0943
      XYYY       0.0000   YYYY    -141.5812   XXXZ      -0.0000
      XXYZ      -0.0000   XYYZ      -0.0000   YYYZ      -0.0000
      XXZZ    -515.0079   XYZZ       0.0000   YYZZ    -332.6861
      XZZZ      -0.0000   YZZZ      -0.0000   ZZZZ   -1794.7801
 -----------------------------------------------------------------
 Calculating analytic gradient of the SCF energy
 Gradient of SCF Energy
            1           2           3           4           5           6
    1  -0.0095056   0.0011049   0.0095056  -0.0011049   0.0000000  -0.0000000
    2  -0.0000000   0.0000000  -0.0000000  -0.0000000   0.0000000  -0.0000000
    3  -0.0008220   0.0028180  -0.0008220   0.0028180   0.0040204  -0.0080123
 Max gradient component =       9.506E-03
 RMS gradient           =       3.949E-03
 Gradient time:  CPU 32.74 s  wall 8.31 s
 Geometry Optimization Parameters
   NAtoms,    NIC,     NZ,  NCons,   NDum,   NFix, NCnnct, MaxDiis
        6      27       0       0       0       0       0       0


** GEOMETRY OPTIMIZATION IN DELOCALIZED INTERNAL COORDINATES **
   Searching for a Minimum

   Optimization Cycle:   1

                       Coordinates (Angstroms)
     ATOM                X               Y               Z
      1  Br       -1.6272249000    0.0000000000    2.0821644638
      2  I        -1.7902476000    0.0000000000   -1.4194655362
      3  Br        1.6272249000    0.0000000000    2.0821644638
      4  I         1.7902476000    0.0000000000   -1.4194655362
      5  C         0.0000000000    0.0000000000    1.0660300638
      6  C         0.0000000000    0.0000000000   -0.2807243362
   Point Group: c2v   Number of degrees of freedom:     5


   Energy is -19063.507795302


 Attempting to Generate Delocalized Internal Coordinates

  5 Hessian modes will be used to form the next step
  Hessian Eigenvalues:
     0.112660    0.186353    0.250000    0.250000    0.557177

 Minimum Search - Taking Simple RFO Step
 Searching for Lamda that Minimizes Along All modes
 Value Taken    Lamda =  -0.00200970
 Step Taken.  Stepsize is  0.096317

                             Maximum     Tolerance    Cnvgd?
         Gradient           0.012207      0.000300      NO
         Displacement       0.054235      0.001200      NO
         Energy change     *********      0.000001      NO


 New Cartesian Coordinates Obtained by Inverse Iteration

 Displacement from previous Coordinates is:  0.160133
 ----------------------------------------------------------------
             Standard Nuclear Orientation (Angstroms)
    I     Atom           X                Y                Z
 ----------------------------------------------------------------
    1      Br     -1.5808272513     0.0000000000     2.1103810313
    2      I      -1.7888513225     0.0000000000    -1.4445305245
    3      Br      1.5808272513     0.0000000000     2.1103810313
    4      I       1.7888513225     0.0000000000    -1.4445305245
    5      C       0.0000000000     0.0000000000     1.0617540743
    6      C       0.0000000000     0.0000000000    -0.2827515049
 ----------------------------------------------------------------
 Molecular Point Group                 C2v   NOp =  4
 Largest Abelian Subgroup              C2v   NOp =  4
 Nuclear Repulsion Energy =  2048.5496101143 hartrees
 There are       94 alpha and       94 beta electrons
 Applying Cartesian multipole field
    Component          Value
    ---------          -----
     (2,0,0)        1.00000E-11
     (0,2,0)        2.00000E-11
     (0,0,2)       -3.00000E-11
 Nucleus-field energy     =    -0.0000000395 hartrees
 Requested basis set is 6-311++G(d,p)
 There are 98 shells and 264 basis functions
 A cutoff of  1.0D-11 yielded   3229 shell pairs
 There are     25450 function pairs (     28895 Cartesian)
 Smallest overlap matrix eigenvalue = 3.89E-05
 Guess MOs from SCF MO coefficient file

 -----------------------------------------------------------------------
  General SCF calculation program by
  Eric Jon Sundstrom, Paul Horn, Yuezhi Mao, Dmitri Zuev, Alec White,
  David Stuck, Shaama M.S., Shane Yost, Joonho Lee, David Small,
  Daniel Levine, Susi Lehtola, Hugh Burton, Evgeny Epifanovsky
 -----------------------------------------------------------------------
 Exchange:     0.2000 Hartree-Fock + 0.0800 Slater + 0.7200 B88
 Correlation:  0.1900 VWN1RPA + 0.8100 LYP
 Using SG-1 standard quadrature grid
 using 4 threads for integral computing
 -------------------------------------------------------
 OpenMP Integral computing Module                
 Release: version 2.0, May 2017, Q-Chem Inc. Pleasanton 
 -------------------------------------------------------
 -------------------------------------------------------
 OpenMP BLAS3 based DFT computing Module                
 Release: version 1.0, May 2013, Q-Chem Inc. Pittsburgh 
 -------------------------------------------------------
 A restricted SCF calculation will be
 performed using DIIS
 SCF converges when DIIS error is below 1.0e-08
 ---------------------------------------
  Cycle       Energy         DIIS error
 ---------------------------------------
    1  -19063.5077431127      2.58e-04  
    2  -19063.5084109301      1.70e-04  
    3  -19063.5083707627      1.84e-04  
    4  -19063.5086565069      2.54e-05  
    5  -19063.5086622110      8.41e-06  
    6  -19063.5086625394      5.40e-06  
    7  -19063.5086628151      9.13e-07  
    8  -19063.5086628208      1.84e-07  
    9  -19063.5086628209      2.89e-08  
   10  -19063.5086628211      8.01e-09  Convergence criterion met
 ---------------------------------------
 SCF time:   CPU 89.03s  wall 24.00s 
 SCF   energy in the final basis set =   -19063.5086628211
 Total energy in the final basis set =   -19063.5086628211

 --------------------------------------------------------------
             Orbital Energies (a.u.) and Symmetries
 --------------------------------------------------------------

 Alpha MOs, Restricted
 -- Occupied --                  
*******-1165.89 -482.86 -482.86 -176.32 -176.32 -165.73 -165.73
  1 B1    1 A1    2 A1    2 B1    3 B1    3 A1    4 B1    4 A1                 
-165.73 -165.73 -165.72 -165.72  -62.51  -62.51  -56.34  -56.34
  1 A2    1 B2    5 A1    5 B1    6 B1    6 A1    7 B1    7 A1                 
-56.331 -56.331 -56.331 -56.331 -35.820 -35.820 -31.313 -31.313
  2 A2    2 B2    8 A1    8 B1    9 B1    9 A1   10 B1   10 A1                 
-31.307 -31.307 -31.307 -31.307 -22.964 -22.964 -22.962 -22.962
  3 B2    3 A2   11 A1   11 B1   12 B1   12 A1    4 B2    4 A2                 
-22.962 -22.962 -22.957 -22.957 -22.957 -22.957 -10.307 -10.287
 13 A1   13 B1   14 B1   14 A1    5 A2    5 B2   15 A1   16 A1                 
 -8.723  -8.723  -6.556  -6.556  -6.542  -6.542  -6.541  -6.541
 15 B1   17 A1   16 B1   18 A1    6 A2    6 B2   17 B1   19 A1                 
 -6.369  -6.369  -4.782  -4.782  -4.766  -4.766  -4.766  -4.766
 18 B1   20 A1   21 A1   19 B1    7 A2    7 B2   22 A1   20 B1                 
 -2.666  -2.666  -2.663  -2.663  -2.662  -2.662  -2.651  -2.651
 23 A1   21 B1    8 B2    8 A2   24 A1   22 B1   23 B1   25 A1                 
 -2.651  -2.651  -2.048  -2.048  -2.043  -2.043  -2.043  -2.043
  9 A2    9 B2   26 A1   24 B1   10 B2   10 A2   27 A1   25 B1                 
 -2.029  -2.029  -2.029  -2.029  -0.895  -0.806  -0.786  -0.673
 28 A1   26 B1   11 A2   11 B2   29 A1   27 B1   30 A1   31 A1                 
 -0.667  -0.530  -0.468  -0.457  -0.413  -0.372  -0.342  -0.329
 28 B1   32 A1   29 B1   33 A1   12 B2   30 B1   34 A1   13 B2                 
 -0.320  -0.310  -0.298  -0.285  -0.263  -0.257
 12 A2   31 B1   35 A1   13 A2   32 B1   14 B2                                 
 -- Virtual --                   
 -0.093  -0.078  -0.059  -0.055   0.005   0.024   0.035   0.047
 36 A1   33 B1   37 A1   15 B2   38 A1   34 B1   39 A1   16 B2                 
  0.050   0.067   0.074   0.075   0.090   0.091   0.094   0.112
 35 B1   40 A1   14 A2   41 A1   17 B2   36 B1   37 B1   42 A1                 
  0.124   0.129   0.131   0.177   0.179   0.189   0.216   0.217
 38 B1   43 A1   18 B2   39 B1   44 A1   45 A1   46 A1   15 A2                 
  0.245   0.256   0.260   0.303   0.337   0.357   0.364   0.368
 40 B1   19 B2   41 B1   47 A1   48 A1   16 A2   42 B1   49 A1                 
  0.372   0.385   0.395   0.404   0.405   0.430   0.434   0.436
 43 B1   20 B2   21 B2   17 A2   50 A1   22 B2   44 B1   18 A2                 
  0.455   0.472   0.483   0.485   0.505   0.510   0.537   0.556
 51 A1   45 B1   52 A1   46 B1   19 A2   23 B2   24 B2   53 A1                 
  0.560   0.584   0.608   0.612   0.624   0.635   0.640   0.694
 20 A2   47 B1   54 A1   55 A1   25 B2   48 B1   49 B1   56 A1                 
  0.713   0.741   0.785   0.792   0.813   0.873   0.910   0.923
 50 B1   57 A1   51 B1   26 B2   58 A1   59 A1   60 A1   52 B1                 
  1.047   1.050   1.178   1.194   1.299   1.340   1.345   1.353
 61 A1   53 B1   27 B2   21 A2   22 A2   54 B1   62 A1   28 B2                 
  1.420   1.434   1.515   1.542   1.589   1.683   1.825   1.876
 63 A1   55 B1   64 A1   23 A2   56 B1   65 A1   66 A1   29 B2                 
  1.983   1.993   2.000   2.079   2.104   2.145   2.207   2.221
 57 B1   30 B2   24 A2   67 A1   58 B1   68 A1   59 B1   69 A1                 
  2.617   2.760   2.813   3.000   3.057   3.290   3.942   3.951
 31 B2   60 B1   32 B2   61 B1   70 A1   71 A1   33 B2   25 A2                 
  3.955   3.956   3.971   3.980   3.985   4.019   4.021   4.023
 62 B1   72 A1   26 A2   34 B2   27 A2   73 A1   35 B2   63 B1                 
  4.026   4.058   4.093   4.102   4.109   4.219   4.226   4.255
 28 A2   64 B1   74 A1   36 B2   65 B1   75 A1   76 A1   66 B1                 
  4.364   4.372   4.387   4.451   5.972   6.018   6.023   6.026
 77 A1   78 A1   67 B1   68 B1   29 A2   37 B2   79 A1   69 B1                 
  6.070   6.121   6.580   6.689   7.534   7.538   7.581   7.595
 80 A1   70 B1   81 A1   71 B1   38 B2   30 A2   72 B1   82 A1                 
  7.669   7.693  23.215  24.034  27.798  27.874  28.317  28.350
 83 A1   73 B1   84 A1   85 A1   86 A1   74 B1   31 A2   87 A1                 
 28.352  28.357  28.392  28.398  28.520  28.522  28.529  28.534
 39 B2   75 B1   88 A1   76 B1   40 B2   32 A2   33 A2   89 A1                 
 28.534  28.559  28.566  28.599  28.674  28.707  47.857  47.948
 77 B1   41 B2   78 B1   90 A1   91 A1   79 B1   92 A1   80 B1                 
127.863 127.890 127.894 127.904 127.922 127.951 151.603 151.668
 34 A2   42 B2   81 B1   93 A1   94 A1   82 B1   95 A1   83 B1                 
289.729 289.734 289.770 289.801 289.891 289.9101020.6371020.752
 43 B2   35 A2   84 B1   96 A1   97 A1   85 B1   98 A1   86 B1                 
*******1901.832
 99 A1   87 B1                                                                 

 Beta MOs, Restricted
 -- Occupied --                  
*******-1165.89 -482.86 -482.86 -176.32 -176.32 -165.73 -165.73
  1 B1    1 A1    2 A1    2 B1    3 B1    3 A1    4 B1    4 A1                 
-165.73 -165.73 -165.72 -165.72  -62.51  -62.51  -56.34  -56.34
  1 A2    1 B2    5 A1    5 B1    6 B1    6 A1    7 B1    7 A1                 
-56.331 -56.331 -56.331 -56.331 -35.820 -35.820 -31.313 -31.313
  2 A2    2 B2    8 A1    8 B1    9 B1    9 A1   10 B1   10 A1                 
-31.307 -31.307 -31.307 -31.307 -22.964 -22.964 -22.962 -22.962
  3 B2    3 A2   11 A1   11 B1   12 B1   12 A1    4 B2    4 A2                 
-22.962 -22.962 -22.957 -22.957 -22.957 -22.957 -10.307 -10.287
 13 A1   13 B1   14 B1   14 A1    5 A2    5 B2   15 A1   16 A1                 
 -8.723  -8.723  -6.556  -6.556  -6.542  -6.542  -6.541  -6.541
 15 B1   17 A1   16 B1   18 A1    6 A2    6 B2   17 B1   19 A1                 
 -6.369  -6.369  -4.782  -4.782  -4.766  -4.766  -4.766  -4.766
 18 B1   20 A1   21 A1   19 B1    7 A2    7 B2   22 A1   20 B1                 
 -2.666  -2.666  -2.663  -2.663  -2.662  -2.662  -2.651  -2.651
 23 A1   21 B1    8 B2    8 A2   24 A1   22 B1   23 B1   25 A1                 
 -2.651  -2.651  -2.048  -2.048  -2.043  -2.043  -2.043  -2.043
  9 A2    9 B2   26 A1   24 B1   10 B2   10 A2   27 A1   25 B1                 
 -2.029  -2.029  -2.029  -2.029  -0.895  -0.806  -0.786  -0.673
 28 A1   26 B1   11 A2   11 B2   29 A1   27 B1   30 A1   31 A1                 
 -0.667  -0.530  -0.468  -0.457  -0.413  -0.372  -0.342  -0.329
 28 B1   32 A1   29 B1   33 A1   12 B2   30 B1   34 A1   13 B2                 
 -0.320  -0.310  -0.298  -0.285  -0.263  -0.257
 12 A2   31 B1   35 A1   13 A2   32 B1   14 B2                                 
 -- Virtual --                   
 -0.093  -0.078  -0.059  -0.055   0.005   0.024   0.035   0.047
 36 A1   33 B1   37 A1   15 B2   38 A1   34 B1   39 A1   16 B2                 
  0.050   0.067   0.074   0.075   0.090   0.091   0.094   0.112
 35 B1   40 A1   14 A2   41 A1   17 B2   36 B1   37 B1   42 A1                 
  0.124   0.129   0.131   0.177   0.179   0.189   0.216   0.217
 38 B1   43 A1   18 B2   39 B1   44 A1   45 A1   46 A1   15 A2                 
  0.245   0.256   0.260   0.303   0.337   0.357   0.364   0.368
 40 B1   19 B2   41 B1   47 A1   48 A1   16 A2   42 B1   49 A1                 
  0.372   0.385   0.395   0.404   0.405   0.430   0.434   0.436
 43 B1   20 B2   21 B2   17 A2   50 A1   22 B2   44 B1   18 A2                 
  0.455   0.472   0.483   0.485   0.505   0.510   0.537   0.556
 51 A1   45 B1   52 A1   46 B1   19 A2   23 B2   24 B2   53 A1                 
  0.560   0.584   0.608   0.612   0.624   0.635   0.640   0.694
 20 A2   47 B1   54 A1   55 A1   25 B2   48 B1   49 B1   56 A1                 
  0.713   0.741   0.785   0.792   0.813   0.873   0.910   0.923
 50 B1   57 A1   51 B1   26 B2   58 A1   59 A1   60 A1   52 B1                 
  1.047   1.050   1.178   1.194   1.299   1.340   1.345   1.353
 61 A1   53 B1   27 B2   21 A2   22 A2   54 B1   62 A1   28 B2                 
  1.420   1.434   1.515   1.542   1.589   1.683   1.825   1.876
 63 A1   55 B1   64 A1   23 A2   56 B1   65 A1   66 A1   29 B2                 
  1.983   1.993   2.000   2.079   2.104   2.145   2.207   2.221
 57 B1   30 B2   24 A2   67 A1   58 B1   68 A1   59 B1   69 A1                 
  2.617   2.760   2.813   3.000   3.057   3.290   3.942   3.951
 31 B2   60 B1   32 B2   61 B1   70 A1   71 A1   33 B2   25 A2                 
  3.955   3.956   3.971   3.980   3.985   4.019   4.021   4.023
 62 B1   72 A1   26 A2   34 B2   27 A2   73 A1   35 B2   63 B1                 
  4.026   4.058   4.093   4.102   4.109   4.219   4.226   4.255
 28 A2   64 B1   74 A1   36 B2   65 B1   75 A1   76 A1   66 B1                 
  4.364   4.372   4.387   4.451   5.972   6.018   6.023   6.026
 77 A1   78 A1   67 B1   68 B1   29 A2   37 B2   79 A1   69 B1                 
  6.070   6.121   6.580   6.689   7.534   7.538   7.581   7.595
 80 A1   70 B1   81 A1   71 B1   38 B2   30 A2   72 B1   82 A1                 
  7.669   7.693  23.215  24.034  27.798  27.874  28.317  28.350
 83 A1   73 B1   84 A1   85 A1   86 A1   74 B1   31 A2   87 A1                 
 28.352  28.357  28.392  28.398  28.520  28.522  28.529  28.534
 39 B2   75 B1   88 A1   76 B1   40 B2   32 A2   33 A2   89 A1                 
 28.534  28.559  28.566  28.599  28.674  28.707  47.857  47.948
 77 B1   41 B2   78 B1   90 A1   91 A1   79 B1   92 A1   80 B1                 
127.863 127.890 127.894 127.904 127.922 127.951 151.603 151.668
 34 A2   42 B2   81 B1   93 A1   94 A1   82 B1   95 A1   83 B1                 
289.729 289.734 289.770 289.801 289.891 289.9101020.6371020.752
 43 B2   35 A2   84 B1   96 A1   97 A1   85 B1   98 A1   86 B1                 
*******1901.832
 99 A1   87 B1                                                                 
 --------------------------------------------------------------

          Ground-State Mulliken Net Atomic Charges

     Atom                 Charge (a.u.)
  ----------------------------------------
      1 Br                   -0.077025
      2 I                     0.162599
      3 Br                   -0.077025
      4 I                     0.162599
      5 C                     0.049941
      6 C                    -0.221090
  ----------------------------------------
  Sum of atomic charges =     0.000000

 -----------------------------------------------------------------
                    Cartesian Multipole Moments
 -----------------------------------------------------------------
    Charge (ESU x 10^10)
                 0.0000
    Dipole Moment (Debye)
         X       0.0000      Y      -0.0000      Z      -0.2363
       Tot       0.2363
    Quadrupole Moments (Debye-Ang)
        XX     -97.7915     XY      -0.0000     YY    -106.5551
        XZ       0.0000     YZ      -0.0000     ZZ    -102.1282
    Octopole Moments (Debye-Ang^2)
       XXX       0.0000    XXY       0.0000    XYY       0.0000
       YYY      -0.0000    XXZ      -5.6479    XYZ       0.0000
       YYZ       0.6470    XZZ      -0.0000    YZZ      -0.0000
       ZZZ       1.1875
    Hexadecapole Moments (Debye-Ang^3)
      XXXX   -1650.9863   XXXY      -0.0000   XXYY    -324.4705
      XYYY      -0.0000   YYYY    -141.5170   XXXZ       0.0000
      XXYZ      -0.0000   XYYZ       0.0000   YYYZ      -0.0000
      XXZZ    -515.6182   XYZZ      -0.0000   YYZZ    -340.7043
      XZZZ       0.0000   YZZZ      -0.0000   ZZZZ   -1833.6863
 -----------------------------------------------------------------
 Calculating analytic gradient of the SCF energy
 Gradient of SCF Energy
            1           2           3           4           5           6
    1   0.0018509  -0.0002088  -0.0018509   0.0002088  -0.0000000   0.0000000
    2  -0.0000000   0.0000000  -0.0000000   0.0000000  -0.0000000   0.0000000
    3  -0.0005939  -0.0009152  -0.0005939  -0.0009152   0.0058423  -0.0028241
 Max gradient component =       5.842E-03
 RMS gradient           =       1.690E-03
 Gradient time:  CPU 32.48 s  wall 8.25 s
 Geometry Optimization Parameters
   NAtoms,    NIC,     NZ,  NCons,   NDum,   NFix, NCnnct, MaxDiis
        6      27       0       0       0       0       0       0

 Cartesian Hessian Update
 Hessian Updated using BFGS Update


** GEOMETRY OPTIMIZATION IN DELOCALIZED INTERNAL COORDINATES **
   Searching for a Minimum

   Optimization Cycle:   2

                       Coordinates (Angstroms)
     ATOM                X               Y               Z
      1  Br       -1.5808272513    0.0000000000    2.1103810313
      2  I        -1.7888513225    0.0000000000   -1.4445305245
      3  Br        1.5808272513    0.0000000000    2.1103810313
      4  I         1.7888513225    0.0000000000   -1.4445305245
      5  C         0.0000000000    0.0000000000    1.0617540743
      6  C         0.0000000000    0.0000000000   -0.2827515049
   Point Group: c2v   Number of degrees of freedom:     5


   Energy is -19063.508662821

 Hessian Updated using BFGS Update

  5 Hessian modes will be used to form the next step
  Hessian Eigenvalues:
     0.114322    0.199422    0.241746    0.274174    0.564754

 Minimum Search - Taking Simple RFO Step
 Searching for Lamda that Minimizes Along All modes
 Value Taken    Lamda =  -0.00008950
 Step Taken.  Stepsize is  0.016570

                             Maximum     Tolerance    Cnvgd?
         Gradient           0.004193      0.000300      NO
         Displacement       0.012099      0.001200      NO
         Energy change     -0.000868      0.000001      NO


 New Cartesian Coordinates Obtained by Inverse Iteration

 Displacement from previous Coordinates is:  0.025347
 ----------------------------------------------------------------
             Standard Nuclear Orientation (Angstroms)
    I     Atom           X                Y                Z
 ----------------------------------------------------------------
    1      Br     -1.5857888293     0.0000000000     2.1062310271
    2      I      -1.7900512635     0.0000000000    -1.4383137216
    3      Br      1.5857888293     0.0000000000     2.1062310271
    4      I       1.7900512635     0.0000000000    -1.4383137216
    5      C       0.0000000000     0.0000000000     1.0577492134
    6      C       0.0000000000     0.0000000000    -0.2828802414
 ----------------------------------------------------------------
 Molecular Point Group                 C2v   NOp =  4
 Largest Abelian Subgroup              C2v   NOp =  4
 Nuclear Repulsion Energy =  2049.7977388079 hartrees
 There are       94 alpha and       94 beta electrons
 Applying Cartesian multipole field
    Component          Value
    ---------          -----
     (2,0,0)        1.00000E-11
     (0,2,0)        2.00000E-11
     (0,0,2)       -3.00000E-11
 Nucleus-field energy     =    -0.0000000391 hartrees
 Requested basis set is 6-311++G(d,p)
 There are 98 shells and 264 basis functions
 A cutoff of  1.0D-11 yielded   3231 shell pairs
 There are     25460 function pairs (     28907 Cartesian)
 Smallest overlap matrix eigenvalue = 3.86E-05
 Guess MOs from SCF MO coefficient file

 -----------------------------------------------------------------------
  General SCF calculation program by
  Eric Jon Sundstrom, Paul Horn, Yuezhi Mao, Dmitri Zuev, Alec White,
  David Stuck, Shaama M.S., Shane Yost, Joonho Lee, David Small,
  Daniel Levine, Susi Lehtola, Hugh Burton, Evgeny Epifanovsky
 -----------------------------------------------------------------------
 Exchange:     0.2000 Hartree-Fock + 0.0800 Slater + 0.7200 B88
 Correlation:  0.1900 VWN1RPA + 0.8100 LYP
 Using SG-1 standard quadrature grid
 using 4 threads for integral computing
 -------------------------------------------------------
 OpenMP Integral computing Module                
 Release: version 2.0, May 2017, Q-Chem Inc. Pleasanton 
 -------------------------------------------------------
 -------------------------------------------------------
 OpenMP BLAS3 based DFT computing Module                
 Release: version 1.0, May 2013, Q-Chem Inc. Pittsburgh 
 -------------------------------------------------------
 A restricted SCF calculation will be
 performed using DIIS
 SCF converges when DIIS error is below 1.0e-08
 ---------------------------------------
  Cycle       Energy         DIIS error
 ---------------------------------------
    1  -19063.5086841343      5.07e-05  
    2  -19063.5086990617      3.49e-05  
    3  -19063.5086972147      3.74e-05  
    4  -19063.5087094066      5.60e-06  
    5  -19063.5087097144      1.63e-06  
    6  -19063.5087097294      7.77e-07  
    7  -19063.5087097352      2.06e-07  
    8  -19063.5087097358      4.05e-08  
    9  -19063.5087097356      1.01e-08  
   10  -19063.5087097356      1.88e-09  Convergence criterion met
 ---------------------------------------
 SCF time:   CPU 89.15s  wall 24.00s 
 SCF   energy in the final basis set =   -19063.5087097356
 Total energy in the final basis set =   -19063.5087097356

 --------------------------------------------------------------
             Orbital Energies (a.u.) and Symmetries
 --------------------------------------------------------------

 Alpha MOs, Restricted
 -- Occupied --                  
*******-1165.89 -482.86 -482.86 -176.32 -176.32 -165.73 -165.73
  1 B1    1 A1    2 A1    2 B1    3 B1    3 A1    4 B1    4 A1                 
-165.73 -165.73 -165.72 -165.72  -62.51  -62.51  -56.34  -56.34
  1 A2    1 B2    5 A1    5 B1    6 B1    6 A1    7 B1    7 A1                 
-56.331 -56.331 -56.331 -56.331 -35.820 -35.820 -31.314 -31.314
  2 A2    2 B2    8 A1    8 B1    9 B1    9 A1   10 B1   10 A1                 
-31.307 -31.307 -31.307 -31.307 -22.964 -22.964 -22.962 -22.962
  3 B2    3 A2   11 A1   11 B1   12 B1   12 A1    4 B2    4 A2                 
-22.962 -22.962 -22.958 -22.958 -22.958 -22.958 -10.306 -10.287
 13 A1   13 B1   14 B1   14 A1    5 A2    5 B2   15 A1   16 A1                 
 -8.723  -8.723  -6.556  -6.556  -6.541  -6.541  -6.541  -6.541
 15 B1   17 A1   16 B1   18 A1    6 A2    6 B2   17 B1   19 A1                 
 -6.369  -6.369  -4.783  -4.783  -4.767  -4.767  -4.766  -4.766
 18 B1   20 A1   21 A1   19 B1    7 A2    7 B2   22 A1   20 B1                 
 -2.666  -2.666  -2.663  -2.662  -2.662  -2.662  -2.651  -2.651
 23 A1   21 B1    8 B2    8 A2   24 A1   22 B1   23 B1   25 A1                 
 -2.650  -2.650  -2.048  -2.048  -2.043  -2.043  -2.043  -2.043
  9 A2    9 B2   26 A1   24 B1   10 B2   10 A2   27 A1   25 B1                 
 -2.029  -2.029  -2.029  -2.029  -0.894  -0.805  -0.787  -0.673
 28 A1   26 B1   11 A2   11 B2   29 A1   27 B1   30 A1   31 A1                 
 -0.668  -0.529  -0.468  -0.458  -0.413  -0.371  -0.342  -0.328
 28 B1   32 A1   29 B1   33 A1   12 B2   30 B1   34 A1   13 B2                 
 -0.320  -0.311  -0.298  -0.285  -0.263  -0.257
 12 A2   31 B1   35 A1   13 A2   32 B1   14 B2                                 
 -- Virtual --                   
 -0.092  -0.079  -0.061  -0.055   0.005   0.025   0.035   0.047
 36 A1   33 B1   37 A1   15 B2   38 A1   34 B1   39 A1   16 B2                 
  0.050   0.067   0.074   0.075   0.090   0.091   0.094   0.112
 35 B1   40 A1   14 A2   41 A1   17 B2   36 B1   37 B1   42 A1                 
  0.124   0.129   0.131   0.177   0.179   0.189   0.217   0.217
 38 B1   43 A1   18 B2   39 B1   44 A1   45 A1   46 A1   15 A2                 
  0.245   0.256   0.261   0.303   0.337   0.357   0.363   0.368
 40 B1   19 B2   41 B1   47 A1   48 A1   16 A2   42 B1   49 A1                 
  0.373   0.385   0.395   0.404   0.404   0.430   0.433   0.437
 43 B1   20 B2   21 B2   17 A2   50 A1   22 B2   44 B1   18 A2                 
  0.454   0.472   0.484   0.485   0.505   0.510   0.537   0.558
 51 A1   45 B1   52 A1   46 B1   19 A2   23 B2   24 B2   53 A1                 
  0.560   0.585   0.609   0.612   0.625   0.634   0.641   0.695
 20 A2   47 B1   54 A1   55 A1   25 B2   48 B1   49 B1   56 A1                 
  0.713   0.741   0.785   0.792   0.813   0.872   0.910   0.921
 50 B1   57 A1   51 B1   26 B2   58 A1   59 A1   60 A1   52 B1                 
  1.045   1.051   1.178   1.193   1.299   1.340   1.346   1.353
 61 A1   53 B1   27 B2   21 A2   22 A2   54 B1   62 A1   28 B2                 
  1.421   1.435   1.515   1.543   1.588   1.685   1.825   1.879
 63 A1   55 B1   64 A1   23 A2   56 B1   65 A1   66 A1   29 B2                 
  1.981   1.993   2.000   2.078   2.103   2.148   2.207   2.222
 57 B1   30 B2   24 A2   67 A1   58 B1   68 A1   59 B1   69 A1                 
  2.618   2.759   2.813   3.000   3.061   3.284   3.942   3.951
 31 B2   60 B1   32 B2   61 B1   70 A1   71 A1   33 B2   25 A2                 
  3.954   3.956   3.971   3.980   3.985   4.020   4.021   4.023
 62 B1   72 A1   26 A2   34 B2   27 A2   73 A1   35 B2   63 B1                 
  4.026   4.058   4.093   4.101   4.107   4.219   4.227   4.256
 28 A2   64 B1   74 A1   36 B2   65 B1   75 A1   76 A1   66 B1                 
  4.364   4.372   4.387   4.453   5.972   6.018   6.024   6.026
 77 A1   78 A1   67 B1   68 B1   29 A2   37 B2   79 A1   69 B1                 
  6.070   6.121   6.579   6.687   7.534   7.538   7.579   7.595
 80 A1   70 B1   81 A1   71 B1   38 B2   30 A2   72 B1   82 A1                 
  7.671   7.692  23.214  24.049  27.799  27.875  28.317  28.350
 83 A1   73 B1   84 A1   85 A1   86 A1   74 B1   31 A2   87 A1                 
 28.352  28.357  28.392  28.398  28.520  28.522  28.529  28.534
 39 B2   75 B1   88 A1   76 B1   40 B2   32 A2   33 A2   89 A1                 
 28.534  28.559  28.566  28.600  28.675  28.708  47.856  47.947
 77 B1   41 B2   78 B1   90 A1   91 A1   79 B1   92 A1   80 B1                 
127.863 127.890 127.894 127.904 127.922 127.951 151.603 151.669
 34 A2   42 B2   81 B1   93 A1   94 A1   82 B1   95 A1   83 B1                 
289.729 289.734 289.770 289.800 289.892 289.9101020.6361020.751
 43 B2   35 A2   84 B1   96 A1   97 A1   85 B1   98 A1   86 B1                 
*******1901.832
 99 A1   87 B1                                                                 

 Beta MOs, Restricted
 -- Occupied --                  
*******-1165.89 -482.86 -482.86 -176.32 -176.32 -165.73 -165.73
  1 B1    1 A1    2 A1    2 B1    3 B1    3 A1    4 B1    4 A1                 
-165.73 -165.73 -165.72 -165.72  -62.51  -62.51  -56.34  -56.34
  1 A2    1 B2    5 A1    5 B1    6 B1    6 A1    7 B1    7 A1                 
-56.331 -56.331 -56.331 -56.331 -35.820 -35.820 -31.314 -31.314
  2 A2    2 B2    8 A1    8 B1    9 B1    9 A1   10 B1   10 A1                 
-31.307 -31.307 -31.307 -31.307 -22.964 -22.964 -22.962 -22.962
  3 B2    3 A2   11 A1   11 B1   12 B1   12 A1    4 B2    4 A2                 
-22.962 -22.962 -22.958 -22.958 -22.958 -22.958 -10.306 -10.287
 13 A1   13 B1   14 B1   14 A1    5 A2    5 B2   15 A1   16 A1                 
 -8.723  -8.723  -6.556  -6.556  -6.541  -6.541  -6.541  -6.541
 15 B1   17 A1   16 B1   18 A1    6 A2    6 B2   17 B1   19 A1                 
 -6.369  -6.369  -4.783  -4.783  -4.767  -4.767  -4.766  -4.766
 18 B1   20 A1   21 A1   19 B1    7 A2    7 B2   22 A1   20 B1                 
 -2.666  -2.666  -2.663  -2.662  -2.662  -2.662  -2.651  -2.651
 23 A1   21 B1    8 B2    8 A2   24 A1   22 B1   23 B1   25 A1                 
 -2.650  -2.650  -2.048  -2.048  -2.043  -2.043  -2.043  -2.043
  9 A2    9 B2   26 A1   24 B1   10 B2   10 A2   27 A1   25 B1                 
 -2.029  -2.029  -2.029  -2.029  -0.894  -0.805  -0.787  -0.673
 28 A1   26 B1   11 A2   11 B2   29 A1   27 B1   30 A1   31 A1                 
 -0.668  -0.529  -0.468  -0.458  -0.413  -0.371  -0.342  -0.328
 28 B1   32 A1   29 B1   33 A1   12 B2   30 B1   34 A1   13 B2                 
 -0.320  -0.311  -0.298  -0.285  -0.263  -0.257
 12 A2   31 B1   35 A1   13 A2   32 B1   14 B2                                 
 -- Virtual --                   
 -0.092  -0.079  -0.061  -0.055   0.005   0.025   0.035   0.047
 36 A1   33 B1   37 A1   15 B2   38 A1   34 B1   39 A1   16 B2                 
  0.050   0.067   0.074   0.075   0.090   0.091   0.094   0.112
 35 B1   40 A1   14 A2   41 A1   17 B2   36 B1   37 B1   42 A1                 
  0.124   0.129   0.131   0.177   0.179   0.189   0.217   0.217
 38 B1   43 A1   18 B2   39 B1   44 A1   45 A1   46 A1   15 A2                 
  0.245   0.256   0.261   0.303   0.337   0.357   0.363   0.368
 40 B1   19 B2   41 B1   47 A1   48 A1   16 A2   42 B1   49 A1                 
  0.373   0.385   0.395   0.404   0.404   0.430   0.433   0.437
 43 B1   20 B2   21 B2   17 A2   50 A1   22 B2   44 B1   18 A2                 
  0.454   0.472   0.484   0.485   0.505   0.510   0.537   0.558
 51 A1   45 B1   52 A1   46 B1   19 A2   23 B2   24 B2   53 A1                 
  0.560   0.585   0.609   0.612   0.625   0.634   0.641   0.695
 20 A2   47 B1   54 A1   55 A1   25 B2   48 B1   49 B1   56 A1                 
  0.713   0.741   0.785   0.792   0.813   0.872   0.910   0.921
 50 B1   57 A1   51 B1   26 B2   58 A1   59 A1   60 A1   52 B1                 
  1.045   1.051   1.178   1.193   1.299   1.340   1.346   1.353
 61 A1   53 B1   27 B2   21 A2   22 A2   54 B1   62 A1   28 B2                 
  1.421   1.435   1.515   1.543   1.588   1.685   1.825   1.879
 63 A1   55 B1   64 A1   23 A2   56 B1   65 A1   66 A1   29 B2                 
  1.981   1.993   2.000   2.078   2.103   2.148   2.207   2.222
 57 B1   30 B2   24 A2   67 A1   58 B1   68 A1   59 B1   69 A1                 
  2.618   2.759   2.813   3.000   3.061   3.284   3.942   3.951
 31 B2   60 B1   32 B2   61 B1   70 A1   71 A1   33 B2   25 A2                 
  3.954   3.956   3.971   3.980   3.985   4.020   4.021   4.023
 62 B1   72 A1   26 A2   34 B2   27 A2   73 A1   35 B2   63 B1                 
  4.026   4.058   4.093   4.101   4.107   4.219   4.227   4.256
 28 A2   64 B1   74 A1   36 B2   65 B1   75 A1   76 A1   66 B1                 
  4.364   4.372   4.387   4.453   5.972   6.018   6.024   6.026
 77 A1   78 A1   67 B1   68 B1   29 A2   37 B2   79 A1   69 B1                 
  6.070   6.121   6.579   6.687   7.534   7.538   7.579   7.595
 80 A1   70 B1   81 A1   71 B1   38 B2   30 A2   72 B1   82 A1                 
  7.671   7.692  23.214  24.049  27.799  27.875  28.317  28.350
 83 A1   73 B1   84 A1   85 A1   86 A1   74 B1   31 A2   87 A1                 
 28.352  28.357  28.392  28.398  28.520  28.522  28.529  28.534
 39 B2   75 B1   88 A1   76 B1   40 B2   32 A2   33 A2   89 A1                 
 28.534  28.559  28.566  28.600  28.675  28.708  47.856  47.947
 77 B1   41 B2   78 B1   90 A1   91 A1   79 B1   92 A1   80 B1                 
127.863 127.890 127.894 127.904 127.922 127.951 151.603 151.669
 34 A2   42 B2   81 B1   93 A1   94 A1   82 B1   95 A1   83 B1                 
289.729 289.734 289.770 289.800 289.892 289.9101020.6361020.751
 43 B2   35 A2   84 B1   96 A1   97 A1   85 B1   98 A1   86 B1                 
*******1901.832
 99 A1   87 B1                                                                 
 --------------------------------------------------------------

          Ground-State Mulliken Net Atomic Charges

     Atom                 Charge (a.u.)
  ----------------------------------------
      1 Br                   -0.078596
      2 I                     0.162965
      3 Br                   -0.078596
      4 I                     0.162965
      5 C                     0.054804
      6 C                    -0.223542
  ----------------------------------------
  Sum of atomic charges =     0.000000

 -----------------------------------------------------------------
                    Cartesian Multipole Moments
 -----------------------------------------------------------------
    Charge (ESU x 10^10)
                 0.0000
    Dipole Moment (Debye)
         X      -0.0000      Y       0.0000      Z      -0.2521
       Tot       0.2521
    Quadrupole Moments (Debye-Ang)
        XX     -97.7147     XY       0.0000     YY    -106.5502
        XZ       0.0000     YZ       0.0000     ZZ    -102.2422
    Octopole Moments (Debye-Ang^2)
       XXX      -0.0000    XXY       0.0000    XYY       0.0000
       YYY       0.0000    XXZ      -5.8007    XYZ      -0.0000
       YYZ       0.4258    XZZ      -0.0000    YZZ       0.0000
       ZZZ       0.5457
    Hexadecapole Moments (Debye-Ang^3)
      XXXX   -1654.2580   XXXY       0.0000   XXYY    -325.2737
      XYYY      -0.0000   YYYY    -141.5068   XXXZ       0.0000
      XXYZ       0.0000   XYYZ      -0.0000   YYYZ       0.0000
      XXZZ    -515.1808   XYZZ       0.0000   YYZZ    -339.0670
      XZZZ      -0.0000   YZZZ       0.0000   ZZZZ   -1825.1786
 -----------------------------------------------------------------
 Calculating analytic gradient of the SCF energy
 Gradient of SCF Energy
            1           2           3           4           5           6
    1   0.0001738   0.0000714  -0.0001738  -0.0000714   0.0000000  -0.0000000
    2   0.0000000  -0.0000000   0.0000000  -0.0000000  -0.0000000   0.0000000
    3  -0.0003440  -0.0000060  -0.0003440  -0.0000060   0.0007902  -0.0000903
 Max gradient component =       7.902E-04
 RMS gradient           =       2.285E-04
 Gradient time:  CPU 31.67 s  wall 8.05 s
 Geometry Optimization Parameters
   NAtoms,    NIC,     NZ,  NCons,   NDum,   NFix, NCnnct, MaxDiis
        6      27       0       0       0       0       0       0

 Cartesian Hessian Update
 Hessian Updated using BFGS Update


** GEOMETRY OPTIMIZATION IN DELOCALIZED INTERNAL COORDINATES **
   Searching for a Minimum

   Optimization Cycle:   3

                       Coordinates (Angstroms)
     ATOM                X               Y               Z
      1  Br       -1.5857888293    0.0000000000    2.1062310271
      2  I        -1.7900512635    0.0000000000   -1.4383137216
      3  Br        1.5857888293    0.0000000000    2.1062310271
      4  I         1.7900512635    0.0000000000   -1.4383137216
      5  C         0.0000000000    0.0000000000    1.0577492134
      6  C         0.0000000000    0.0000000000   -0.2828802414
   Point Group: c2v   Number of degrees of freedom:     5


   Energy is -19063.508709736

 Hessian Updated using BFGS Update

  5 Hessian modes will be used to form the next step
  Hessian Eigenvalues:
     0.115733    0.177380    0.238028    0.288645    0.576286

 Minimum Search - Taking Simple RFO Step
 Searching for Lamda that Minimizes Along All modes
 Value Taken    Lamda =  -0.00000293
 Step Taken.  Stepsize is  0.003922

                             Maximum     Tolerance    Cnvgd?
         Gradient           0.000421      0.000300      NO
         Displacement       0.002239      0.001200      NO
         Energy change     -0.000047      0.000001      NO


 New Cartesian Coordinates Obtained by Inverse Iteration

 Displacement from previous Coordinates is:  0.004266
 ----------------------------------------------------------------
             Standard Nuclear Orientation (Angstroms)
    I     Atom           X                Y                Z
 ----------------------------------------------------------------
    1      Br     -1.5856577009     0.0000000000     2.1073970413
    2      I      -1.7906092117     0.0000000000    -1.4386095415
    3      Br      1.5856577009     0.0000000000     2.1073970413
    4      I       1.7906092117     0.0000000000    -1.4386095415
    5      C       0.0000000000     0.0000000000     1.0567557468
    6      C       0.0000000000     0.0000000000    -0.2836271633
 ----------------------------------------------------------------
 Molecular Point Group                 C2v   NOp =  4
 Largest Abelian Subgroup              C2v   NOp =  4
 Nuclear Repulsion Energy =  2049.2280266112 hartrees
 There are       94 alpha and       94 beta electrons
 Applying Cartesian multipole field
    Component          Value
    ---------          -----
     (2,0,0)        1.00000E-11
     (0,2,0)        2.00000E-11
     (0,0,2)       -3.00000E-11
 Nucleus-field energy     =    -0.0000000392 hartrees
 Requested basis set is 6-311++G(d,p)
 There are 98 shells and 264 basis functions
 A cutoff of  1.0D-11 yielded   3231 shell pairs
 There are     25460 function pairs (     28907 Cartesian)
 Smallest overlap matrix eigenvalue = 3.86E-05
 Guess MOs from SCF MO coefficient file

 -----------------------------------------------------------------------
  General SCF calculation program by
  Eric Jon Sundstrom, Paul Horn, Yuezhi Mao, Dmitri Zuev, Alec White,
  David Stuck, Shaama M.S., Shane Yost, Joonho Lee, David Small,
  Daniel Levine, Susi Lehtola, Hugh Burton, Evgeny Epifanovsky
 -----------------------------------------------------------------------
 Exchange:     0.2000 Hartree-Fock + 0.0800 Slater + 0.7200 B88
 Correlation:  0.1900 VWN1RPA + 0.8100 LYP
 Using SG-1 standard quadrature grid
 using 4 threads for integral computing
 -------------------------------------------------------
 OpenMP Integral computing Module                
 Release: version 2.0, May 2017, Q-Chem Inc. Pleasanton 
 -------------------------------------------------------
 -------------------------------------------------------
 OpenMP BLAS3 based DFT computing Module                
 Release: version 1.0, May 2013, Q-Chem Inc. Pittsburgh 
 -------------------------------------------------------
 A restricted SCF calculation will be
 performed using DIIS
 SCF converges when DIIS error is below 1.0e-08
 ---------------------------------------
  Cycle       Energy         DIIS error
 ---------------------------------------
    1  -19063.5087099932      9.68e-06  
    2  -19063.5087110676      5.13e-06  
    3  -19063.5087109004      6.73e-06  
    4  -19063.5087112977      7.94e-07  
    5  -19063.5087113045      2.94e-07  
    6  -19063.5087113050      1.32e-07  
    7  -19063.5087113052      6.87e-08  
    8  -19063.5087113053      8.36e-09  Convergence criterion met
 ---------------------------------------
 SCF time:   CPU 71.36s  wall 19.00s 
 SCF   energy in the final basis set =   -19063.5087113053
 Total energy in the final basis set =   -19063.5087113053

 --------------------------------------------------------------
             Orbital Energies (a.u.) and Symmetries
 --------------------------------------------------------------

 Alpha MOs, Restricted
 -- Occupied --                  
*******-1165.89 -482.86 -482.86 -176.32 -176.32 -165.73 -165.73
  1 B1    1 A1    2 A1    2 B1    3 B1    3 A1    4 B1    4 A1                 
-165.73 -165.73 -165.73 -165.73  -62.51  -62.51  -56.34  -56.34
  1 A2    1 B2    5 A1    5 B1    6 B1    6 A1    7 B1    7 A1                 
-56.331 -56.331 -56.331 -56.331 -35.820 -35.820 -31.314 -31.314
  2 A2    2 B2    8 A1    8 B1    9 B1    9 A1   10 B1   10 A1                 
-31.307 -31.307 -31.307 -31.307 -22.964 -22.964 -22.962 -22.962
  3 B2    3 A2   11 A1   11 B1   12 B1   12 A1    4 B2    4 A2                 
-22.962 -22.962 -22.958 -22.958 -22.958 -22.958 -10.306 -10.287
 13 A1   13 B1   14 B1   14 A1    5 A2    5 B2   15 A1   16 A1                 
 -8.723  -8.723  -6.556  -6.556  -6.541  -6.541  -6.541  -6.541
 15 B1   17 A1   16 B1   18 A1    6 A2    6 B2   17 B1   19 A1                 
 -6.369  -6.369  -4.783  -4.783  -4.767  -4.767  -4.766  -4.766
 18 B1   20 A1   21 A1   19 B1    7 A2    7 B2   22 A1   20 B1                 
 -2.666  -2.666  -2.662  -2.662  -2.662  -2.662  -2.650  -2.650
 23 A1   21 B1    8 B2    8 A2   24 A1   22 B1   23 B1   25 A1                 
 -2.650  -2.650  -2.048  -2.048  -2.043  -2.043  -2.043  -2.043
  9 A2    9 B2   26 A1   24 B1   10 B2   10 A2   27 A1   25 B1                 
 -2.029  -2.029  -2.029  -2.029  -0.894  -0.805  -0.787  -0.673
 28 A1   26 B1   11 A2   11 B2   29 A1   27 B1   30 A1   31 A1                 
 -0.668  -0.529  -0.468  -0.458  -0.413  -0.371  -0.342  -0.328
 28 B1   32 A1   29 B1   33 A1   12 B2   30 B1   34 A1   13 B2                 
 -0.320  -0.310  -0.298  -0.285  -0.263  -0.257
 12 A2   31 B1   35 A1   13 A2   32 B1   14 B2                                 
 -- Virtual --                   
 -0.092  -0.079  -0.061  -0.055   0.005   0.025   0.035   0.047
 36 A1   33 B1   37 A1   15 B2   38 A1   34 B1   39 A1   16 B2                 
  0.050   0.067   0.074   0.075   0.090   0.091   0.094   0.112
 35 B1   40 A1   14 A2   41 A1   17 B2   36 B1   37 B1   42 A1                 
  0.124   0.129   0.131   0.177   0.179   0.189   0.217   0.217
 38 B1   43 A1   18 B2   39 B1   44 A1   45 A1   46 A1   15 A2                 
  0.245   0.256   0.261   0.303   0.337   0.357   0.363   0.368
 40 B1   19 B2   41 B1   47 A1   48 A1   16 A2   42 B1   49 A1                 
  0.373   0.385   0.395   0.404   0.404   0.430   0.433   0.437
 43 B1   20 B2   21 B2   17 A2   50 A1   22 B2   44 B1   18 A2                 
  0.454   0.472   0.484   0.485   0.505   0.510   0.537   0.558
 51 A1   45 B1   52 A1   46 B1   19 A2   23 B2   24 B2   53 A1                 
  0.560   0.585   0.609   0.612   0.624   0.634   0.641   0.695
 20 A2   47 B1   54 A1   55 A1   25 B2   48 B1   49 B1   56 A1                 
  0.713   0.741   0.785   0.792   0.813   0.871   0.910   0.921
 50 B1   57 A1   51 B1   26 B2   58 A1   59 A1   60 A1   52 B1                 
  1.045   1.051   1.178   1.193   1.299   1.340   1.346   1.353
 61 A1   53 B1   27 B2   21 A2   22 A2   54 B1   62 A1   28 B2                 
  1.421   1.435   1.514   1.543   1.587   1.685   1.824   1.879
 63 A1   55 B1   64 A1   23 A2   56 B1   65 A1   66 A1   29 B2                 
  1.981   1.993   2.000   2.078   2.103   2.149   2.208   2.223
 57 B1   30 B2   24 A2   67 A1   58 B1   68 A1   59 B1   69 A1                 
  2.618   2.759   2.813   3.000   3.061   3.284   3.942   3.951
 31 B2   60 B1   32 B2   61 B1   70 A1   71 A1   33 B2   25 A2                 
  3.954   3.956   3.971   3.980   3.985   4.020   4.021   4.022
 62 B1   72 A1   26 A2   34 B2   27 A2   73 A1   35 B2   63 B1                 
  4.026   4.058   4.093   4.101   4.107   4.219   4.227   4.256
 28 A2   64 B1   74 A1   36 B2   65 B1   75 A1   76 A1   66 B1                 
  4.364   4.372   4.387   4.452   5.972   6.018   6.024   6.026
 77 A1   78 A1   67 B1   68 B1   29 A2   37 B2   79 A1   69 B1                 
  6.070   6.121   6.579   6.687   7.534   7.538   7.580   7.595
 80 A1   70 B1   81 A1   71 B1   38 B2   30 A2   72 B1   82 A1                 
  7.670   7.692  23.213  24.050  27.799  27.875  28.316  28.350
 83 A1   73 B1   84 A1   85 A1   86 A1   74 B1   31 A2   87 A1                 
 28.352  28.357  28.392  28.398  28.520  28.522  28.528  28.534
 39 B2   75 B1   88 A1   76 B1   40 B2   32 A2   33 A2   89 A1                 
 28.534  28.559  28.566  28.600  28.675  28.707  47.856  47.946
 77 B1   41 B2   78 B1   90 A1   91 A1   79 B1   92 A1   80 B1                 
127.863 127.890 127.893 127.904 127.922 127.951 151.603 151.669
 34 A2   42 B2   81 B1   93 A1   94 A1   82 B1   95 A1   83 B1                 
289.729 289.734 289.770 289.801 289.892 289.9101020.6361020.750
 43 B2   35 A2   84 B1   96 A1   97 A1   85 B1   98 A1   86 B1                 
*******1901.832
 99 A1   87 B1                                                                 

 Beta MOs, Restricted
 -- Occupied --                  
*******-1165.89 -482.86 -482.86 -176.32 -176.32 -165.73 -165.73
  1 B1    1 A1    2 A1    2 B1    3 B1    3 A1    4 B1    4 A1                 
-165.73 -165.73 -165.73 -165.73  -62.51  -62.51  -56.34  -56.34
  1 A2    1 B2    5 A1    5 B1    6 B1    6 A1    7 B1    7 A1                 
-56.331 -56.331 -56.331 -56.331 -35.820 -35.820 -31.314 -31.314
  2 A2    2 B2    8 A1    8 B1    9 B1    9 A1   10 B1   10 A1                 
-31.307 -31.307 -31.307 -31.307 -22.964 -22.964 -22.962 -22.962
  3 B2    3 A2   11 A1   11 B1   12 B1   12 A1    4 B2    4 A2                 
-22.962 -22.962 -22.958 -22.958 -22.958 -22.958 -10.306 -10.287
 13 A1   13 B1   14 B1   14 A1    5 A2    5 B2   15 A1   16 A1                 
 -8.723  -8.723  -6.556  -6.556  -6.541  -6.541  -6.541  -6.541
 15 B1   17 A1   16 B1   18 A1    6 A2    6 B2   17 B1   19 A1                 
 -6.369  -6.369  -4.783  -4.783  -4.767  -4.767  -4.766  -4.766
 18 B1   20 A1   21 A1   19 B1    7 A2    7 B2   22 A1   20 B1                 
 -2.666  -2.666  -2.662  -2.662  -2.662  -2.662  -2.650  -2.650
 23 A1   21 B1    8 B2    8 A2   24 A1   22 B1   23 B1   25 A1                 
 -2.650  -2.650  -2.048  -2.048  -2.043  -2.043  -2.043  -2.043
  9 A2    9 B2   26 A1   24 B1   10 B2   10 A2   27 A1   25 B1                 
 -2.029  -2.029  -2.029  -2.029  -0.894  -0.805  -0.787  -0.673
 28 A1   26 B1   11 A2   11 B2   29 A1   27 B1   30 A1   31 A1                 
 -0.668  -0.529  -0.468  -0.458  -0.413  -0.371  -0.342  -0.328
 28 B1   32 A1   29 B1   33 A1   12 B2   30 B1   34 A1   13 B2                 
 -0.320  -0.310  -0.298  -0.285  -0.263  -0.257
 12 A2   31 B1   35 A1   13 A2   32 B1   14 B2                                 
 -- Virtual --                   
 -0.092  -0.079  -0.061  -0.055   0.005   0.025   0.035   0.047
 36 A1   33 B1   37 A1   15 B2   38 A1   34 B1   39 A1   16 B2                 
  0.050   0.067   0.074   0.075   0.090   0.091   0.094   0.112
 35 B1   40 A1   14 A2   41 A1   17 B2   36 B1   37 B1   42 A1                 
  0.124   0.129   0.131   0.177   0.179   0.189   0.217   0.217
 38 B1   43 A1   18 B2   39 B1   44 A1   45 A1   46 A1   15 A2                 
  0.245   0.256   0.261   0.303   0.337   0.357   0.363   0.368
 40 B1   19 B2   41 B1   47 A1   48 A1   16 A2   42 B1   49 A1                 
  0.373   0.385   0.395   0.404   0.404   0.430   0.433   0.437
 43 B1   20 B2   21 B2   17 A2   50 A1   22 B2   44 B1   18 A2                 
  0.454   0.472   0.484   0.485   0.505   0.510   0.537   0.558
 51 A1   45 B1   52 A1   46 B1   19 A2   23 B2   24 B2   53 A1                 
  0.560   0.585   0.609   0.612   0.624   0.634   0.641   0.695
 20 A2   47 B1   54 A1   55 A1   25 B2   48 B1   49 B1   56 A1                 
  0.713   0.741   0.785   0.792   0.813   0.871   0.910   0.921
 50 B1   57 A1   51 B1   26 B2   58 A1   59 A1   60 A1   52 B1                 
  1.045   1.051   1.178   1.193   1.299   1.340   1.346   1.353
 61 A1   53 B1   27 B2   21 A2   22 A2   54 B1   62 A1   28 B2                 
  1.421   1.435   1.514   1.543   1.587   1.685   1.824   1.879
 63 A1   55 B1   64 A1   23 A2   56 B1   65 A1   66 A1   29 B2                 
  1.981   1.993   2.000   2.078   2.103   2.149   2.208   2.223
 57 B1   30 B2   24 A2   67 A1   58 B1   68 A1   59 B1   69 A1                 
  2.618   2.759   2.813   3.000   3.061   3.284   3.942   3.951
 31 B2   60 B1   32 B2   61 B1   70 A1   71 A1   33 B2   25 A2                 
  3.954   3.956   3.971   3.980   3.985   4.020   4.021   4.022
 62 B1   72 A1   26 A2   34 B2   27 A2   73 A1   35 B2   63 B1                 
  4.026   4.058   4.093   4.101   4.107   4.219   4.227   4.256
 28 A2   64 B1   74 A1   36 B2   65 B1   75 A1   76 A1   66 B1                 
  4.364   4.372   4.387   4.452   5.972   6.018   6.024   6.026
 77 A1   78 A1   67 B1   68 B1   29 A2   37 B2   79 A1   69 B1                 
  6.070   6.121   6.579   6.687   7.534   7.538   7.580   7.595
 80 A1   70 B1   81 A1   71 B1   38 B2   30 A2   72 B1   82 A1                 
  7.670   7.692  23.213  24.050  27.799  27.875  28.316  28.350
 83 A1   73 B1   84 A1   85 A1   86 A1   74 B1   31 A2   87 A1                 
 28.352  28.357  28.392  28.398  28.520  28.522  28.528  28.534
 39 B2   75 B1   88 A1   76 B1   40 B2   32 A2   33 A2   89 A1                 
 28.534  28.559  28.566  28.600  28.675  28.707  47.856  47.946
 77 B1   41 B2   78 B1   90 A1   91 A1   79 B1   92 A1   80 B1                 
127.863 127.890 127.893 127.904 127.922 127.951 151.603 151.669
 34 A2   42 B2   81 B1   93 A1   94 A1   82 B1   95 A1   83 B1                 
289.729 289.734 289.770 289.801 289.892 289.9101020.6361020.750
 43 B2   35 A2   84 B1   96 A1   97 A1   85 B1   98 A1   86 B1                 
*******1901.832
 99 A1   87 B1                                                                 
 --------------------------------------------------------------

          Ground-State Mulliken Net Atomic Charges

     Atom                 Charge (a.u.)
  ----------------------------------------
      1 Br                   -0.078725
      2 I                     0.163062
      3 Br                   -0.078725
      4 I                     0.163062
      5 C                     0.054393
      6 C                    -0.223068
  ----------------------------------------
  Sum of atomic charges =     0.000000

 -----------------------------------------------------------------
                    Cartesian Multipole Moments
 -----------------------------------------------------------------
    Charge (ESU x 10^10)
                 0.0000
    Dipole Moment (Debye)
         X      -0.0000      Y       0.0000      Z      -0.2570
       Tot       0.2570
    Quadrupole Moments (Debye-Ang)
        XX     -97.7148     XY       0.0000     YY    -106.5537
        XZ      -0.0000     YZ      -0.0000     ZZ    -102.2388
    Octopole Moments (Debye-Ang^2)
       XXX       0.0000    XXY       0.0000    XYY       0.0000
       YYY       0.0000    XXZ      -5.8539    XYZ      -0.0000
       YYZ       0.4005    XZZ       0.0000    YZZ       0.0000
       ZZZ       0.5220
    Hexadecapole Moments (Debye-Ang^3)
      XXXX   -1654.8063   XXXY       0.0000   XXYY    -325.3775
      XYYY       0.0000   YYYY    -141.5146   XXXZ       0.0000
      XXYZ       0.0000   XYYZ      -0.0000   YYYZ      -0.0000
      XXZZ    -515.4173   XYZZ       0.0000   YYZZ    -339.3012
      XZZZ      -0.0000   YZZZ      -0.0000   ZZZZ   -1826.3318
 -----------------------------------------------------------------
 Calculating analytic gradient of the SCF energy
 Gradient of SCF Energy
            1           2           3           4           5           6
    1  -0.0000581  -0.0000097   0.0000581   0.0000097   0.0000000  -0.0000000
    2   0.0000000   0.0000000   0.0000000  -0.0000000   0.0000000  -0.0000000
    3  -0.0000146  -0.0000322  -0.0000146  -0.0000322   0.0000908   0.0000028
 Max gradient component =       9.079E-05
 RMS gradient           =       3.134E-05
 Gradient time:  CPU 32.31 s  wall 8.20 s
 Geometry Optimization Parameters
   NAtoms,    NIC,     NZ,  NCons,   NDum,   NFix, NCnnct, MaxDiis
        6      27       0       0       0       0       0       0

 Cartesian Hessian Update
 Hessian Updated using BFGS Update


** GEOMETRY OPTIMIZATION IN DELOCALIZED INTERNAL COORDINATES **
   Searching for a Minimum

   Optimization Cycle:   4

                       Coordinates (Angstroms)
     ATOM                X               Y               Z
      1  Br       -1.5856577009    0.0000000000    2.1073970413
      2  I        -1.7906092117    0.0000000000   -1.4386095415
      3  Br        1.5856577009    0.0000000000    2.1073970413
      4  I         1.7906092117    0.0000000000   -1.4386095415
      5  C         0.0000000000    0.0000000000    1.0567557468
      6  C         0.0000000000    0.0000000000   -0.2836271633
   Point Group: c2v   Number of degrees of freedom:     5


   Energy is -19063.508711305

 Hessian Updated using BFGS Update

  5 Hessian modes will be used to form the next step
  Hessian Eigenvalues:
     0.116712    0.172106    0.230536    0.282137    0.577282

 Minimum Search - Taking Simple RFO Step
 Searching for Lamda that Minimizes Along All modes
 Value Taken    Lamda =   0.00000000
 Step Taken.  Stepsize is  0.000893

                             Maximum     Tolerance    Cnvgd?
         Gradient           0.000135      0.000300     YES
         Displacement       0.000652      0.001200     YES
         Energy change     -0.000002      0.000001      NO


                       Distance Matrix (Angstroms)
             Br(  1)   I (  2)   Br(  3)   I (  4)   C (  5)
   I (  2)  3.551925
   Br(  3)  3.171315  4.896258
   I (  4)  4.896258  3.581218  3.551925
   C (  5)  1.902145  3.071340  1.902145  3.071340
   C (  6)  2.869025  2.130790  2.869025  2.130790  1.340383

 Final energy is   -19063.508711305349     


 ******************************
 **  OPTIMIZATION CONVERGED  **
 ******************************

                       Coordinates (Angstroms)
     ATOM                X               Y               Z
      1  Br       -1.5856577009    0.0000000000    2.1073970413
      2  I        -1.7906092117    0.0000000000   -1.4386095415
      3  Br        1.5856577009    0.0000000000    2.1073970413
      4  I         1.7906092117    0.0000000000   -1.4386095415
      5  C         0.0000000000    0.0000000000    1.0567557468
      6  C         0.0000000000    0.0000000000   -0.2836271633

Z-matrix Print:
$molecule
0 1
I 
C  1 2.130790
C  2 1.340383 1 122.822907
Br 3 1.902145 2 123.528066 1 -180.000000 0
Br 3 1.902145 2 123.528066 1 -0.000000 0
I  2 2.130790 1 114.354186 3 -180.000000 0
$end


 --------------------------------------------------------------
             Orbital Energies (a.u.) and Symmetries
 --------------------------------------------------------------

 Alpha MOs, Restricted
 -- Occupied --                  
*******-1165.89 -482.86 -482.86 -176.32 -176.32 -165.73 -165.73
  1 B1    1 A1    2 A1    2 B1    3 B1    3 A1    4 B1    4 A1                 
-165.73 -165.73 -165.73 -165.73  -62.51  -62.51  -56.34  -56.34
  1 A2    1 B2    5 A1    5 B1    6 B1    6 A1    7 B1    7 A1                 
-56.331 -56.331 -56.331 -56.331 -35.820 -35.820 -31.314 -31.314
  2 A2    2 B2    8 A1    8 B1    9 B1    9 A1   10 B1   10 A1                 
-31.307 -31.307 -31.307 -31.307 -22.964 -22.964 -22.962 -22.962
  3 B2    3 A2   11 A1   11 B1   12 B1   12 A1    4 B2    4 A2                 
-22.962 -22.962 -22.958 -22.958 -22.958 -22.958 -10.306 -10.287
 13 A1   13 B1   14 B1   14 A1    5 A2    5 B2   15 A1   16 A1                 
 -8.723  -8.723  -6.556  -6.556  -6.541  -6.541  -6.541  -6.541
 15 B1   17 A1   16 B1   18 A1    6 A2    6 B2   17 B1   19 A1                 
 -6.369  -6.369  -4.783  -4.783  -4.767  -4.767  -4.766  -4.766
 18 B1   20 A1   21 A1   19 B1    7 A2    7 B2   22 A1   20 B1                 
 -2.666  -2.666  -2.662  -2.662  -2.662  -2.662  -2.650  -2.650
 23 A1   21 B1    8 B2    8 A2   24 A1   22 B1   23 B1   25 A1                 
 -2.650  -2.650  -2.048  -2.048  -2.043  -2.043  -2.043  -2.043
  9 A2    9 B2   26 A1   24 B1   10 B2   10 A2   27 A1   25 B1                 
 -2.029  -2.029  -2.029  -2.029  -0.894  -0.805  -0.787  -0.673
 28 A1   26 B1   11 A2   11 B2   29 A1   27 B1   30 A1   31 A1                 
 -0.668  -0.529  -0.468  -0.458  -0.413  -0.371  -0.342  -0.328
 28 B1   32 A1   29 B1   33 A1   12 B2   30 B1   34 A1   13 B2                 
 -0.320  -0.310  -0.298  -0.285  -0.263  -0.257
 12 A2   31 B1   35 A1   13 A2   32 B1   14 B2                                 
 -- Virtual --                   
 -0.092  -0.079  -0.061  -0.055   0.005   0.025   0.035   0.047
 36 A1   33 B1   37 A1   15 B2   38 A1   34 B1   39 A1   16 B2                 
  0.050   0.067   0.074   0.075   0.090   0.091   0.094   0.112
 35 B1   40 A1   14 A2   41 A1   17 B2   36 B1   37 B1   42 A1                 
  0.124   0.129   0.131   0.177   0.179   0.189   0.217   0.217
 38 B1   43 A1   18 B2   39 B1   44 A1   45 A1   46 A1   15 A2                 
  0.245   0.256   0.261   0.303   0.337   0.357   0.363   0.368
 40 B1   19 B2   41 B1   47 A1   48 A1   16 A2   42 B1   49 A1                 
  0.373   0.385   0.395   0.404   0.404   0.430   0.433   0.437
 43 B1   20 B2   21 B2   17 A2   50 A1   22 B2   44 B1   18 A2                 
  0.454   0.472   0.484   0.485   0.505   0.510   0.537   0.558
 51 A1   45 B1   52 A1   46 B1   19 A2   23 B2   24 B2   53 A1                 
  0.560   0.585   0.609   0.612   0.624   0.634   0.641   0.695
 20 A2   47 B1   54 A1   55 A1   25 B2   48 B1   49 B1   56 A1                 
  0.713   0.741   0.785   0.792   0.813   0.871   0.910   0.921
 50 B1   57 A1   51 B1   26 B2   58 A1   59 A1   60 A1   52 B1                 
  1.045   1.051   1.178   1.193   1.299   1.340   1.346   1.353
 61 A1   53 B1   27 B2   21 A2   22 A2   54 B1   62 A1   28 B2                 
  1.421   1.435   1.514   1.543   1.587   1.685   1.824   1.879
 63 A1   55 B1   64 A1   23 A2   56 B1   65 A1   66 A1   29 B2                 
  1.981   1.993   2.000   2.078   2.103   2.149   2.208   2.223
 57 B1   30 B2   24 A2   67 A1   58 B1   68 A1   59 B1   69 A1                 
  2.618   2.759   2.813   3.000   3.061   3.284   3.942   3.951
 31 B2   60 B1   32 B2   61 B1   70 A1   71 A1   33 B2   25 A2                 
  3.954   3.956   3.971   3.980   3.985   4.020   4.021   4.022
 62 B1   72 A1   26 A2   34 B2   27 A2   73 A1   35 B2   63 B1                 
  4.026   4.058   4.093   4.101   4.107   4.219   4.227   4.256
 28 A2   64 B1   74 A1   36 B2   65 B1   75 A1   76 A1   66 B1                 
  4.364   4.372   4.387   4.452   5.972   6.018   6.024   6.026
 77 A1   78 A1   67 B1   68 B1   29 A2   37 B2   79 A1   69 B1                 
  6.070   6.121   6.579   6.687   7.534   7.538   7.580   7.595
 80 A1   70 B1   81 A1   71 B1   38 B2   30 A2   72 B1   82 A1                 
  7.670   7.692  23.213  24.050  27.799  27.875  28.316  28.350
 83 A1   73 B1   84 A1   85 A1   86 A1   74 B1   31 A2   87 A1                 
 28.352  28.357  28.392  28.398  28.520  28.522  28.528  28.534
 39 B2   75 B1   88 A1   76 B1   40 B2   32 A2   33 A2   89 A1                 
 28.534  28.559  28.566  28.600  28.675  28.707  47.856  47.946
 77 B1   41 B2   78 B1   90 A1   91 A1   79 B1   92 A1   80 B1                 
127.863 127.890 127.893 127.904 127.922 127.951 151.603 151.669
 34 A2   42 B2   81 B1   93 A1   94 A1   82 B1   95 A1   83 B1                 
289.729 289.734 289.770 289.801 289.892 289.9101020.6361020.750
 43 B2   35 A2   84 B1   96 A1   97 A1   85 B1   98 A1   86 B1                 
*******1901.832
 99 A1   87 B1                                                                 

 Beta MOs, Restricted
 -- Occupied --                  
*******-1165.89 -482.86 -482.86 -176.32 -176.32 -165.73 -165.73
  1 B1    1 A1    2 A1    2 B1    3 B1    3 A1    4 B1    4 A1                 
-165.73 -165.73 -165.73 -165.73  -62.51  -62.51  -56.34  -56.34
  1 A2    1 B2    5 A1    5 B1    6 B1    6 A1    7 B1    7 A1                 
-56.331 -56.331 -56.331 -56.331 -35.820 -35.820 -31.314 -31.314
  2 A2    2 B2    8 A1    8 B1    9 B1    9 A1   10 B1   10 A1                 
-31.307 -31.307 -31.307 -31.307 -22.964 -22.964 -22.962 -22.962
  3 B2    3 A2   11 A1   11 B1   12 B1   12 A1    4 B2    4 A2                 
-22.962 -22.962 -22.958 -22.958 -22.958 -22.958 -10.306 -10.287
 13 A1   13 B1   14 B1   14 A1    5 A2    5 B2   15 A1   16 A1                 
 -8.723  -8.723  -6.556  -6.556  -6.541  -6.541  -6.541  -6.541
 15 B1   17 A1   16 B1   18 A1    6 A2    6 B2   17 B1   19 A1                 
 -6.369  -6.369  -4.783  -4.783  -4.767  -4.767  -4.766  -4.766
 18 B1   20 A1   21 A1   19 B1    7 A2    7 B2   22 A1   20 B1                 
 -2.666  -2.666  -2.662  -2.662  -2.662  -2.662  -2.650  -2.650
 23 A1   21 B1    8 B2    8 A2   24 A1   22 B1   23 B1   25 A1                 
 -2.650  -2.650  -2.048  -2.048  -2.043  -2.043  -2.043  -2.043
  9 A2    9 B2   26 A1   24 B1   10 B2   10 A2   27 A1   25 B1                 
 -2.029  -2.029  -2.029  -2.029  -0.894  -0.805  -0.787  -0.673
 28 A1   26 B1   11 A2   11 B2   29 A1   27 B1   30 A1   31 A1                 
 -0.668  -0.529  -0.468  -0.458  -0.413  -0.371  -0.342  -0.328
 28 B1   32 A1   29 B1   33 A1   12 B2   30 B1   34 A1   13 B2                 
 -0.320  -0.310  -0.298  -0.285  -0.263  -0.257
 12 A2   31 B1   35 A1   13 A2   32 B1   14 B2                                 
 -- Virtual --                   
 -0.092  -0.079  -0.061  -0.055   0.005   0.025   0.035   0.047
 36 A1   33 B1   37 A1   15 B2   38 A1   34 B1   39 A1   16 B2                 
  0.050   0.067   0.074   0.075   0.090   0.091   0.094   0.112
 35 B1   40 A1   14 A2   41 A1   17 B2   36 B1   37 B1   42 A1                 
  0.124   0.129   0.131   0.177   0.179   0.189   0.217   0.217
 38 B1   43 A1   18 B2   39 B1   44 A1   45 A1   46 A1   15 A2                 
  0.245   0.256   0.261   0.303   0.337   0.357   0.363   0.368
 40 B1   19 B2   41 B1   47 A1   48 A1   16 A2   42 B1   49 A1                 
  0.373   0.385   0.395   0.404   0.404   0.430   0.433   0.437
 43 B1   20 B2   21 B2   17 A2   50 A1   22 B2   44 B1   18 A2                 
  0.454   0.472   0.484   0.485   0.505   0.510   0.537   0.558
 51 A1   45 B1   52 A1   46 B1   19 A2   23 B2   24 B2   53 A1                 
  0.560   0.585   0.609   0.612   0.624   0.634   0.641   0.695
 20 A2   47 B1   54 A1   55 A1   25 B2   48 B1   49 B1   56 A1                 
  0.713   0.741   0.785   0.792   0.813   0.871   0.910   0.921
 50 B1   57 A1   51 B1   26 B2   58 A1   59 A1   60 A1   52 B1                 
  1.045   1.051   1.178   1.193   1.299   1.340   1.346   1.353
 61 A1   53 B1   27 B2   21 A2   22 A2   54 B1   62 A1   28 B2                 
  1.421   1.435   1.514   1.543   1.587   1.685   1.824   1.879
 63 A1   55 B1   64 A1   23 A2   56 B1   65 A1   66 A1   29 B2                 
  1.981   1.993   2.000   2.078   2.103   2.149   2.208   2.223
 57 B1   30 B2   24 A2   67 A1   58 B1   68 A1   59 B1   69 A1                 
  2.618   2.759   2.813   3.000   3.061   3.284   3.942   3.951
 31 B2   60 B1   32 B2   61 B1   70 A1   71 A1   33 B2   25 A2                 
  3.954   3.956   3.971   3.980   3.985   4.020   4.021   4.022
 62 B1   72 A1   26 A2   34 B2   27 A2   73 A1   35 B2   63 B1                 
  4.026   4.058   4.093   4.101   4.107   4.219   4.227   4.256
 28 A2   64 B1   74 A1   36 B2   65 B1   75 A1   76 A1   66 B1                 
  4.364   4.372   4.387   4.452   5.972   6.018   6.024   6.026
 77 A1   78 A1   67 B1   68 B1   29 A2   37 B2   79 A1   69 B1                 
  6.070   6.121   6.579   6.687   7.534   7.538   7.580   7.595
 80 A1   70 B1   81 A1   71 B1   38 B2   30 A2   72 B1   82 A1                 
  7.670   7.692  23.213  24.050  27.799  27.875  28.316  28.350
 83 A1   73 B1   84 A1   85 A1   86 A1   74 B1   31 A2   87 A1                 
 28.352  28.357  28.392  28.398  28.520  28.522  28.528  28.534
 39 B2   75 B1   88 A1   76 B1   40 B2   32 A2   33 A2   89 A1                 
 28.534  28.559  28.566  28.600  28.675  28.707  47.856  47.946
 77 B1   41 B2   78 B1   90 A1   91 A1   79 B1   92 A1   80 B1                 
127.863 127.890 127.893 127.904 127.922 127.951 151.603 151.669
 34 A2   42 B2   81 B1   93 A1   94 A1   82 B1   95 A1   83 B1                 
289.729 289.734 289.770 289.801 289.892 289.9101020.6361020.750
 43 B2   35 A2   84 B1   96 A1   97 A1   85 B1   98 A1   86 B1                 
*******1901.832
 99 A1   87 B1                                                                 
 --------------------------------------------------------------

          Ground-State Mulliken Net Atomic Charges

     Atom                 Charge (a.u.)
  ----------------------------------------
      1 Br                   -0.078725
      2 I                     0.163062
      3 Br                   -0.078725
      4 I                     0.163062
      5 C                     0.054393
      6 C                    -0.223068
  ----------------------------------------
  Sum of atomic charges =     0.000000

 -----------------------------------------------------------------
                    Cartesian Multipole Moments
 -----------------------------------------------------------------
    Charge (ESU x 10^10)
                 0.0000
    Dipole Moment (Debye)
         X      -0.0000      Y       0.0000      Z      -0.2570
       Tot       0.2570
    Quadrupole Moments (Debye-Ang)
        XX     -97.7148     XY       0.0000     YY    -106.5537
        XZ      -0.0000     YZ      -0.0000     ZZ    -102.2388
    Octopole Moments (Debye-Ang^2)
       XXX       0.0000    XXY       0.0000    XYY       0.0000
       YYY       0.0000    XXZ      -5.8539    XYZ      -0.0000
       YYZ       0.4005    XZZ       0.0000    YZZ       0.0000
       ZZZ       0.5220
    Hexadecapole Moments (Debye-Ang^3)
      XXXX   -1654.8063   XXXY       0.0000   XXYY    -325.3775
      XYYY       0.0000   YYYY    -141.5146   XXXZ       0.0000
      XXYZ       0.0000   XYYZ      -0.0000   YYYZ      -0.0000
      XXZZ    -515.4173   XYZZ       0.0000   YYZZ    -339.3012
      XZZZ      -0.0000   YZZZ      -0.0000   ZZZZ   -1826.3318
 -----------------------------------------------------------------
Archival summary:
1\1\TWL01\OPT\ProcedureUnspecified\BasisUnspecified\2r22\taweetha\TueAug2816:21:072018TueAug2816:21:072018\0\\#,OPT,ProcedureUnspecified,BasisUnspecified,\\0,1\I\C,1,2.13079\C,2,1.34038,1,122.823\Br,3,1.90215,2,123.528,1,-180,0\Br,3,1.90215,2,123.528,1,-0,0\I,2,2.13079,1,114.354,3,-180,0\\\@

 Total job time:  117.81s(wall), 445.48s(cpu) 
 Tue Aug 28 16:21:07 2018

        *************************************************************
        *                                                           *
        *  Thank you very much for using Q-Chem.  Have a nice day.  *
        *                                                           *
        *************************************************************


 
User input: 2 of 2 
 
Q-Chem Developer Version!
                  Welcome to Q-Chem
     A Quantum Leap Into The Future Of Chemistry


 Q-Chem 5.1, Q-Chem, Inc., Pleasanton, CA (2018)

 Yihan Shao,  Zhengting Gan,  E. Epifanovsky,  A. T. B. Gilbert,  M. Wormit,  
 J. Kussmann,  A. W. Lange,  A. Behn,  Jia Deng,  Xintian Feng,  D. Ghosh,  
 M. Goldey,  P. R. Horn,  L. D. Jacobson,  I. Kaliman,  T. Kus,  A. Landau,  
 Jie Liu,  E. I. Proynov,  R. M. Richard,  R. P. Steele,  E. J. Sundstrom,  
 H. L. Woodcock III,  P. M. Zimmerman,  D. Zuev,  B. Albrecht,  E. Alguire,  
 S. A. Baeppler,  D. Barton,  Z. Benda,  Y. A. Bernard,  E. J. Berquist,  
 K. B. Bravaya,  H. Burton,  D. Casanova,  Chun-Min Chang,  Yunqing Chen,  
 A. Chien,  K. D. Closser,  M. P. Coons,  S. Coriani,  S. Dasgupta,  
 A. L. Dempwolff,  M. Diedenhofen,  Hainam Do,  R. G. Edgar,  Po-Tung Fang,  
 S. Faraji,  S. Fatehi,  Qingguo Feng,  K. D. Fenk,  J. Fosso-Tande,  
 Qinghui Ge,  A. Ghysels,  G. Gidofalvi,  J. Gomes,  J. Gonthier,  A. Gunina,  
 D. Hait,  M. W. D. Hanson-Heine,  P. H. P. Harbach,  A. W. Hauser,  
 J. E. Herr,  E. G. Hohenstein,  Z. C. Holden,  Kerwin Hui,  B. C. Huynh,  
 T.-C. Jagau,  Hyunjun Ji,  B. Kaduk,  K. Khistyaev,  Jaehoon Kim,  
 P. Klunzinger,  K. Koh,  D. Kosenkov,  L. Koulias,  T. Kowalczyk,  
 C. M. Krauter,  A. Kunitsa,  Ka Un Lao,  A. Laurent,  K. V. Lawler,  
 Joonho Lee,  D. Lefrancois,  S. Lehtola,  D. S. Levine,  Yi-Pei Li,  
 You-Sheng Lin,  Fenglai Liu,  E. Livshits,  A. Luenser,  P. Manohar,  
 E. Mansoor,  S. F. Manzer,  Shan-Ping Mao,  Yuezhi Mao,  N. Mardirossian,  
 A. V. Marenich,  T. Markovich,  L. A. Martinez-Martinez,  S. A. Maurer,  
 N. J. Mayhall,  S. C. McKenzie,  J.-M. Mewes,  A. F. Morrison,  
 J. W. Mullinax,  K. Nanda,  T. S. Nguyen-Beck,  R. Olivares-Amaya,  
 J. A. Parkhill,  T. M. Perrine,  F. Plasser,  P. Pokhilko,  S. Prager,  
 A. Prociuk,  E. Ramos,  D. R. Rehn,  F. Rob,  M. Schneider,  N. Sergueev,  
 S. M. Sharada,  S. Sharma,  D. W. Small,  T. Stauch,  T. Stein,  
 Yu-Chuan Su,  A. J. W. Thom,  A. Tkatchenko,  T. Tsuchimochi,  N. M. Tubman,  
 L. Vogt,  M. L. Vidal,  O. Vydrov,  M. A. Watson,  J. Wenzel,  
 M. de Wergifosse,  T. A. Wesolowski,  A. White,  J. Witte,  A. Yamada,  
 Jun Yang,  K. Yao,  S. Yeganeh,  S. R. Yost,  Zhi-Qiang You,  A. Zech,  
 Igor Ying Zhang,  Xing Zhang,  Yan Zhao,  Ying Zhu,  B. R. Brooks,  
 G. K. L. Chan,  C. J. Cramer,  M. S. Gordon,  W. J. Hehre,  A. Klamt,  
 M. W. Schmidt,  C. D. Sherrill,  D. G. Truhlar,  A. Aspuru-Guzik,  R. Baer,  
 A. T. Bell,  N. A. Besley,  Jeng-Da Chai,  A. E. DePrince, III,  
 R. A. DiStasio Jr.,  A. Dreuw,  B. D. Dunietz,  T. R. Furlani,  
 Chao-Ping Hsu,  Yousung Jung,  Jing Kong,  D. S. Lambrecht,  WanZhen Liang,  
 C. Ochsenfeld,  V. A. Rassolov,  L. V. Slipchenko,  J. E. Subotnik,  
 T. Van Voorhis,  J. M. Herbert,  A. I. Krylov,  P. M. W. Gill,  M. Head-Gordon

 Contributors to earlier versions of Q-Chem not listed above: 
 R. D. Adamson,  B. Austin,  J. Baker,  G. J. O. Beran,  K. Brandhorst,  
 S. T. Brown,  E. F. C. Byrd,  A. K. Chakraborty,  C.-L. Cheng,  
 Siu Hung Chien,  D. M. Chipman,  D. L. Crittenden,  H. Dachsel,  
 R. J. Doerksen,  A. D. Dutoi,  L. Fusti-Molnar,  W. A. Goddard III,  
 A. Golubeva-Zadorozhnaya,  S. R. Gwaltney,  G. Hawkins,  A. Heyden,  
 S. Hirata,  G. Kedziora,  F. J. Keil,  C. Kelley,  Jihan Kim,  R. A. King,  
 R. Z. Khaliullin,  P. P. Korambath,  W. Kurlancheek,  A. M. Lee,  M. S. Lee,  
 S. V. Levchenko,  Ching Yeh Lin,  D. Liotard,  R. C. Lochan,  I. Lotan,  
 P. E. Maslen,  N. Nair,  D. P. O'Neill,  D. Neuhauser,  E. Neuscamman,  
 C. M. Oana,  R. Olson,  B. Peters,  R. Peverati,  P. A. Pieniazek,  
 Y. M. Rhee,  J. Ritchie,  M. A. Rohrdanz,  E. Rosta,  N. J. Russ,  
 H. F. Schaefer III,  N. E. Schultz,  N. Shenvi,  A. C. Simmonett,  A. Sodt,  
 D. Stuck,  K. S. Thanthiriwatte,  V. Vanovschi,  Tao Wang,  A. Warshel,  
 C. F. Williams,  Q. Wu,  X. Xu,  W. Zhang

 Please cite Q-Chem as follows:
 Y. Shao et al., Mol. Phys. 113, 184-215 (2015)
 DOI: 10.1080/00268976.2014.952696

 Q-Chem 5.1.1 for Intel X86 EM64T Linux

 Parts of Q-Chem use Armadillo 8.300.2 (Tropical Shenanigans).
 http://arma.sourceforge.net/

 Q-Chem begins on Tue Aug 28 16:21:07 2018  

Host: 
0

     Scratch files written to /scratch/taweetham/qchem20623//
The previous job contains 0 fragments, simply inherited here
Input Ideriv = 2
Curr. Ideriv = -1
Max.  Ideriv = 2

Checking the input file for inconsistencies... 	...done.

--------------------------------------------------------------
User input:
--------------------------------------------------------------

$molecule
read
$end

$rem
   SCF_GUESS 	READ
   JOB_TYPE 	FREQUENCY
   BASIS 	6-311++G**
   EXCHANGE 	B3LYP
   MEM_TOTAL	7500	
$end


--------------------------------------------------------------
 ----------------------------------------------------------------
             Standard Nuclear Orientation (Angstroms)
    I     Atom           X                Y                Z
 ----------------------------------------------------------------
    1      Br      1.5856577009     0.0000000000     2.1091845254
    2      I       1.7906092117     0.0000000000    -1.4368220574
    3      Br     -1.5856577009    -0.0000000000     2.1091845254
    4      I      -1.7906092117    -0.0000000000    -1.4368220574
    5      C      -0.0000000000    -0.0000000000     1.0585432309
    6      C       0.0000000000     0.0000000000    -0.2818396791
 ----------------------------------------------------------------
 Molecular Point Group                 C2v   NOp =  4
 Largest Abelian Subgroup              C2v   NOp =  4
 Nuclear Repulsion Energy =  2049.2280266112 hartrees
 There are       94 alpha and       94 beta electrons
 Requested basis set is 6-311++G(d,p)
 There are 98 shells and 264 basis functions

 Total QAlloc Memory Limit   7500 MB
 Mega-Array Size       188 MB
 MEM_STATIC part       192 MB

                       Distance Matrix (Angstroms)
             Br(  1)   I (  2)   Br(  3)   I (  4)   C (  5)
   I (  2)  3.551925
   Br(  3)  3.171315  4.896258
   I (  4)  4.896258  3.581218  3.551925
   C (  5)  1.902145  3.071340  1.902145  3.071340
   C (  6)  2.869025  2.130790  2.869025  2.130790  1.340383

 A cutoff of  1.0D-11 yielded   3231 shell pairs
 There are     25460 function pairs (     28907 Cartesian)

 -------------------------------------------------------
 OpenMP Integral Computing Module                       
 Release: version 1.0, May 2013, Q-Chem Inc. Pittsburgh 
 -------------------------------------------------------
 Integral Job Info:
 Integral job number is                      11
 Integral operator is                         1
 short-range coefficients                     0
 long-range coefficients              100000000
 Omega coefficients                           0
 if combine SR and LR in K                    0
 Integral screening is                        0
 Integral computing path is                   2
 max size of driver memory is            800000
 size of driver memory is                593474
 size of scratch memory is             29623520
 max col of scratch BK array               1296
 max len of scratch array in speh3          155
 max len of scratch index in speh4           18
 max int batch size is                      520
 min int batch size is                       52
 fixed nKL is                                45
 max L of basis functions is                  2
 order of int derivative is                   0
 number of shells is                         98
 number of basis is                         282
 number of cartesian basis is               282
 number of contracted shell pairs          3231
 number of primitive shell pairs           6902
 maxK2 (contraction) of shell pair           36
 max number of K2 of shell pair               1
 max number of CS2 of shell pair            460
 max number of PS2 of shell pair            460
 mem total for path MDJ                  556732
 -------------------------------------------------------
 Smallest overlap matrix eigenvalue = 3.86E-05
 Guess MOs from SCF MO coefficient file

 -----------------------------------------------------------------------
  General SCF calculation program by
  Eric Jon Sundstrom, Paul Horn, Yuezhi Mao, Dmitri Zuev, Alec White,
  David Stuck, Shaama M.S., Shane Yost, Joonho Lee, David Small,
  Daniel Levine, Susi Lehtola, Hugh Burton, Evgeny Epifanovsky
 -----------------------------------------------------------------------
 Exchange:     0.2000 Hartree-Fock + 0.0800 Slater + 0.7200 B88
 Correlation:  0.1900 VWN1RPA + 0.8100 LYP
 Using SG-1 standard quadrature grid
 using 4 threads for integral computing
 -------------------------------------------------------
 OpenMP Integral computing Module                
 Release: version 2.0, May 2017, Q-Chem Inc. Pleasanton 
 -------------------------------------------------------
 -------------------------------------------------------
 OpenMP BLAS3 based DFT computing Module                
 Release: version 1.0, May 2013, Q-Chem Inc. Pittsburgh 
 -------------------------------------------------------
 A restricted SCF calculation will be
 performed using DIIS
 SCF converges when DIIS error is below 1.0e-08
 ---------------------------------------
  Cycle       Energy         DIIS error
 ---------------------------------------
    1  -19061.3239580205      9.94e-03  
    2  -19063.3662003992      3.83e-03  
    3  -19063.2112665007      6.03e-03  
    4  -19063.4946979616      1.27e-03  
    5  -19063.5073055326      4.14e-04  
    6  -19063.5084362583      1.88e-04  
    7  -19063.5086614484      7.70e-05  
    8  -19063.5087109575      6.56e-06  
    9  -19063.5087112654      2.34e-06  
   10  -19063.5087113016      4.40e-07  
   11  -19063.5087113063      7.05e-08  
   12  -19063.5087113046      2.23e-08  
   13  -19063.5087112996      4.54e-09  Convergence criterion met
 ---------------------------------------
 SCF time:   CPU 73.31s  wall 20.00s 
 SCF   energy in the final basis set =   -19063.5087112996
 Total energy in the final basis set =   -19063.5087112996

 --------------------------------------------------------------
             Orbital Energies (a.u.) and Symmetries
 --------------------------------------------------------------

 Alpha MOs, Restricted
 -- Occupied --                  
*******-1165.89 -482.86 -482.86 -176.32 -176.32 -165.73 -165.73
  1 B1    1 A1    2 A1    2 B1    3 B1    3 A1    4 B1    4 A1                 
-165.73 -165.73 -165.73 -165.73  -62.51  -62.51  -56.34  -56.34
  1 A2    1 B2    5 A1    5 B1    6 B1    6 A1    7 B1    7 A1                 
-56.331 -56.331 -56.331 -56.331 -35.820 -35.820 -31.314 -31.314
  2 A2    2 B2    8 A1    8 B1    9 B1    9 A1   10 B1   10 A1                 
-31.307 -31.307 -31.307 -31.307 -22.964 -22.964 -22.962 -22.962
  3 B2    3 A2   11 A1   11 B1   12 B1   12 A1    4 B2    4 A2                 
-22.962 -22.962 -22.958 -22.958 -22.958 -22.958 -10.306 -10.287
 13 A1   13 B1   14 B1   14 A1    5 A2    5 B2   15 A1   16 A1                 
 -8.723  -8.723  -6.556  -6.556  -6.541  -6.541  -6.541  -6.541
 15 B1   17 A1   16 B1   18 A1    6 A2    6 B2   17 B1   19 A1                 
 -6.369  -6.369  -4.783  -4.783  -4.767  -4.767  -4.766  -4.766
 18 B1   20 A1   21 A1   19 B1    7 A2    7 B2   22 A1   20 B1                 
 -2.666  -2.666  -2.662  -2.662  -2.662  -2.662  -2.650  -2.650
 23 A1   21 B1    8 B2    8 A2   24 A1   22 B1   23 B1   25 A1                 
 -2.650  -2.650  -2.048  -2.048  -2.043  -2.043  -2.043  -2.043
  9 A2    9 B2   26 A1   24 B1   10 B2   10 A2   27 A1   25 B1                 
 -2.029  -2.029  -2.029  -2.029  -0.894  -0.805  -0.787  -0.673
 28 A1   26 B1   11 A2   11 B2   29 A1   27 B1   30 A1   31 A1                 
 -0.668  -0.529  -0.468  -0.458  -0.413  -0.371  -0.342  -0.328
 28 B1   32 A1   29 B1   33 A1   12 B2   30 B1   34 A1   13 B2                 
 -0.320  -0.310  -0.298  -0.285  -0.263  -0.257
 12 A2   31 B1   35 A1   13 A2   32 B1   14 B2                                 
 -- Virtual --                   
 -0.092  -0.079  -0.061  -0.055   0.005   0.025   0.035   0.047
 36 A1   33 B1   37 A1   15 B2   38 A1   34 B1   39 A1   16 B2                 
  0.050   0.067   0.074   0.075   0.090   0.091   0.094   0.112
 35 B1   40 A1   14 A2   41 A1   17 B2   36 B1   37 B1   42 A1                 
  0.124   0.129   0.131   0.177   0.179   0.189   0.217   0.217
 38 B1   43 A1   18 B2   39 B1   44 A1   45 A1   46 A1   15 A2                 
  0.245   0.256   0.261   0.303   0.337   0.357   0.363   0.368
 40 B1   19 B2   41 B1   47 A1   48 A1   16 A2   42 B1   49 A1                 
  0.373   0.385   0.395   0.404   0.404   0.430   0.433   0.437
 43 B1   20 B2   21 B2   17 A2   50 A1   22 B2   44 B1   18 A2                 
  0.454   0.472   0.484   0.485   0.505   0.510   0.537   0.558
 51 A1   45 B1   52 A1   46 B1   19 A2   23 B2   24 B2   53 A1                 
  0.560   0.585   0.609   0.612   0.624   0.634   0.641   0.695
 20 A2   47 B1   54 A1   55 A1   25 B2   48 B1   49 B1   56 A1                 
  0.713   0.741   0.785   0.792   0.813   0.871   0.910   0.921
 50 B1   57 A1   51 B1   26 B2   58 A1   59 A1   60 A1   52 B1                 
  1.045   1.051   1.178   1.193   1.299   1.340   1.346   1.353
 61 A1   53 B1   27 B2   21 A2   22 A2   54 B1   62 A1   28 B2                 
  1.421   1.435   1.514   1.543   1.587   1.685   1.824   1.879
 63 A1   55 B1   64 A1   23 A2   56 B1   65 A1   66 A1   29 B2                 
  1.981   1.993   2.000   2.078   2.103   2.149   2.208   2.223
 57 B1   30 B2   24 A2   67 A1   58 B1   68 A1   59 B1   69 A1                 
  2.618   2.759   2.813   3.000   3.061   3.284   3.942   3.951
 31 B2   60 B1   32 B2   61 B1   70 A1   71 A1   33 B2   25 A2                 
  3.954   3.956   3.971   3.980   3.985   4.020   4.021   4.022
 62 B1   72 A1   26 A2   34 B2   27 A2   73 A1   35 B2   63 B1                 
  4.026   4.058   4.093   4.101   4.107   4.219   4.227   4.256
 28 A2   64 B1   74 A1   36 B2   65 B1   75 A1   76 A1   66 B1                 
  4.364   4.372   4.387   4.452   5.972   6.018   6.024   6.026
 77 A1   78 A1   67 B1   68 B1   29 A2   37 B2   79 A1   69 B1                 
  6.070   6.121   6.579   6.687   7.534   7.538   7.580   7.595
 80 A1   70 B1   81 A1   71 B1   38 B2   30 A2   72 B1   82 A1                 
  7.670   7.692  23.213  24.050  27.799  27.875  28.316  28.350
 83 A1   73 B1   84 A1   85 A1   86 A1   74 B1   31 A2   87 A1                 
 28.352  28.357  28.392  28.398  28.520  28.522  28.528  28.534
 39 B2   75 B1   88 A1   76 B1   40 B2   32 A2   33 A2   89 A1                 
 28.534  28.559  28.566  28.600  28.675  28.707  47.856  47.946
 77 B1   41 B2   78 B1   90 A1   91 A1   79 B1   92 A1   80 B1                 
127.863 127.890 127.893 127.904 127.922 127.951 151.603 151.669
 34 A2   42 B2   81 B1   93 A1   94 A1   82 B1   95 A1   83 B1                 
289.729 289.734 289.770 289.801 289.892 289.9101020.6361020.750
 43 B2   35 A2   84 B1   96 A1   97 A1   85 B1   98 A1   86 B1                 
*******1901.832
 99 A1   87 B1                                                                 

 Beta MOs, Restricted
 -- Occupied --                  
*******-1165.89 -482.86 -482.86 -176.32 -176.32 -165.73 -165.73
  1 B1    1 A1    2 A1    2 B1    3 B1    3 A1    4 B1    4 A1                 
-165.73 -165.73 -165.73 -165.73  -62.51  -62.51  -56.34  -56.34
  1 A2    1 B2    5 A1    5 B1    6 B1    6 A1    7 B1    7 A1                 
-56.331 -56.331 -56.331 -56.331 -35.820 -35.820 -31.314 -31.314
  2 A2    2 B2    8 A1    8 B1    9 B1    9 A1   10 B1   10 A1                 
-31.307 -31.307 -31.307 -31.307 -22.964 -22.964 -22.962 -22.962
  3 B2    3 A2   11 A1   11 B1   12 B1   12 A1    4 B2    4 A2                 
-22.962 -22.962 -22.958 -22.958 -22.958 -22.958 -10.306 -10.287
 13 A1   13 B1   14 B1   14 A1    5 A2    5 B2   15 A1   16 A1                 
 -8.723  -8.723  -6.556  -6.556  -6.541  -6.541  -6.541  -6.541
 15 B1   17 A1   16 B1   18 A1    6 A2    6 B2   17 B1   19 A1                 
 -6.369  -6.369  -4.783  -4.783  -4.767  -4.767  -4.766  -4.766
 18 B1   20 A1   21 A1   19 B1    7 A2    7 B2   22 A1   20 B1                 
 -2.666  -2.666  -2.662  -2.662  -2.662  -2.662  -2.650  -2.650
 23 A1   21 B1    8 B2    8 A2   24 A1   22 B1   23 B1   25 A1                 
 -2.650  -2.650  -2.048  -2.048  -2.043  -2.043  -2.043  -2.043
  9 A2    9 B2   26 A1   24 B1   10 B2   10 A2   27 A1   25 B1                 
 -2.029  -2.029  -2.029  -2.029  -0.894  -0.805  -0.787  -0.673
 28 A1   26 B1   11 A2   11 B2   29 A1   27 B1   30 A1   31 A1                 
 -0.668  -0.529  -0.468  -0.458  -0.413  -0.371  -0.342  -0.328
 28 B1   32 A1   29 B1   33 A1   12 B2   30 B1   34 A1   13 B2                 
 -0.320  -0.310  -0.298  -0.285  -0.263  -0.257
 12 A2   31 B1   35 A1   13 A2   32 B1   14 B2                                 
 -- Virtual --                   
 -0.092  -0.079  -0.061  -0.055   0.005   0.025   0.035   0.047
 36 A1   33 B1   37 A1   15 B2   38 A1   34 B1   39 A1   16 B2                 
  0.050   0.067   0.074   0.075   0.090   0.091   0.094   0.112
 35 B1   40 A1   14 A2   41 A1   17 B2   36 B1   37 B1   42 A1                 
  0.124   0.129   0.131   0.177   0.179   0.189   0.217   0.217
 38 B1   43 A1   18 B2   39 B1   44 A1   45 A1   46 A1   15 A2                 
  0.245   0.256   0.261   0.303   0.337   0.357   0.363   0.368
 40 B1   19 B2   41 B1   47 A1   48 A1   16 A2   42 B1   49 A1                 
  0.373   0.385   0.395   0.404   0.404   0.430   0.433   0.437
 43 B1   20 B2   21 B2   17 A2   50 A1   22 B2   44 B1   18 A2                 
  0.454   0.472   0.484   0.485   0.505   0.510   0.537   0.558
 51 A1   45 B1   52 A1   46 B1   19 A2   23 B2   24 B2   53 A1                 
  0.560   0.585   0.609   0.612   0.624   0.634   0.641   0.695
 20 A2   47 B1   54 A1   55 A1   25 B2   48 B1   49 B1   56 A1                 
  0.713   0.741   0.785   0.792   0.813   0.871   0.910   0.921
 50 B1   57 A1   51 B1   26 B2   58 A1   59 A1   60 A1   52 B1                 
  1.045   1.051   1.178   1.193   1.299   1.340   1.346   1.353
 61 A1   53 B1   27 B2   21 A2   22 A2   54 B1   62 A1   28 B2                 
  1.421   1.435   1.514   1.543   1.587   1.685   1.824   1.879
 63 A1   55 B1   64 A1   23 A2   56 B1   65 A1   66 A1   29 B2                 
  1.981   1.993   2.000   2.078   2.103   2.149   2.208   2.223
 57 B1   30 B2   24 A2   67 A1   58 B1   68 A1   59 B1   69 A1                 
  2.618   2.759   2.813   3.000   3.061   3.284   3.942   3.951
 31 B2   60 B1   32 B2   61 B1   70 A1   71 A1   33 B2   25 A2                 
  3.954   3.956   3.971   3.980   3.985   4.020   4.021   4.022
 62 B1   72 A1   26 A2   34 B2   27 A2   73 A1   35 B2   63 B1                 
  4.026   4.058   4.093   4.101   4.107   4.219   4.227   4.256
 28 A2   64 B1   74 A1   36 B2   65 B1   75 A1   76 A1   66 B1                 
  4.364   4.372   4.387   4.452   5.972   6.018   6.024   6.026
 77 A1   78 A1   67 B1   68 B1   29 A2   37 B2   79 A1   69 B1                 
  6.070   6.121   6.579   6.687   7.534   7.538   7.580   7.595
 80 A1   70 B1   81 A1   71 B1   38 B2   30 A2   72 B1   82 A1                 
  7.670   7.692  23.213  24.050  27.799  27.875  28.316  28.350
 83 A1   73 B1   84 A1   85 A1   86 A1   74 B1   31 A2   87 A1                 
 28.352  28.357  28.392  28.398  28.520  28.522  28.528  28.534
 39 B2   75 B1   88 A1   76 B1   40 B2   32 A2   33 A2   89 A1                 
 28.534  28.559  28.566  28.600  28.675  28.707  47.856  47.946
 77 B1   41 B2   78 B1   90 A1   91 A1   79 B1   92 A1   80 B1                 
127.863 127.890 127.893 127.904 127.922 127.951 151.603 151.669
 34 A2   42 B2   81 B1   93 A1   94 A1   82 B1   95 A1   83 B1                 
289.729 289.734 289.770 289.801 289.892 289.9101020.6361020.750
 43 B2   35 A2   84 B1   96 A1   97 A1   85 B1   98 A1   86 B1                 
*******1901.832
 99 A1   87 B1                                                                 
 --------------------------------------------------------------

          Ground-State Mulliken Net Atomic Charges

     Atom                 Charge (a.u.)
  ----------------------------------------
      1 Br                   -0.078725
      2 I                     0.163062
      3 Br                   -0.078725
      4 I                     0.163062
      5 C                     0.054393
      6 C                    -0.223068
  ----------------------------------------
  Sum of atomic charges =     0.000000

 -----------------------------------------------------------------
                    Cartesian Multipole Moments
 -----------------------------------------------------------------
    Charge (ESU x 10^10)
                 0.0000
    Dipole Moment (Debye)
         X      -0.0000      Y       0.0000      Z      -0.2570
       Tot       0.2570
    Quadrupole Moments (Debye-Ang)
        XX     -97.7148     XY       0.0000     YY    -106.5537
        XZ      -0.0000     YZ      -0.0000     ZZ    -102.2398
    Octopole Moments (Debye-Ang^2)
       XXX      -0.0000    XXY       0.0000    XYY      -0.0000
       YYY       0.0000    XXZ      -6.0286    XYZ       0.0000
       YYZ       0.2100    XZZ      -0.0000    YZZ       0.0000
       ZZZ      -0.0262
    Hexadecapole Moments (Debye-Ang^3)
      XXXX   -1654.8062   XXXY       0.0000   XXYY    -325.3775
      XYYY       0.0000   YYYY    -141.5146   XXXZ       0.0000
      XXYZ      -0.0000   XYYZ       0.0000   YYYZ      -0.0000
      XXZZ    -515.4385   XYZZ      -0.0000   YYZZ    -339.3001
      XZZZ      -0.0000   YZZZ      -0.0000   ZZZZ   -1826.3300
 -----------------------------------------------------------------
 Calculating MO derivatives via CPSCF
 D1JvT checksum  = 601200 38074.9657553373
 D1KAT checksum  = 1699200 1100.2769007017
   1         3          18      0.094818    0.027288
   2         3          18      0.011947    0.003519
   3         3          18      0.001940    0.000625
   4         4          17      0.000276    0.000100
   5        12           9      0.000028    0.000011
   6        21           0      0.000000    0.000000    Roots Converged
 Time for AOints: 45.4 s (CPU) 11.5 s (wall)
 ------------------------------------------------------------------------------
                     AOints        : Timing summary (seconds)
 ------------------------------------------------------------------------------
     job step          cpu (% of tot)      sys (% of tot)     wall (% of tot)
 ------------------------------------------------------------------------------
  cpscf_lag         0.2083E+03 (35.2)   0.1200E-04 (14.0)   0.5331E+02 (34.7)
  iterzp            0.3371E+03 (57.0)   0.7000E-04 (81.4)   0.8832E+02 (57.4)
  make_fx           0.0000E+00 ( 0.0)   0.0000E+00 ( 0.0)   0.0000E+00 ( 0.0)
  AOints            0.4543E+02 ( 7.7)   0.2000E-05 ( 2.3)   0.1147E+02 ( 7.5)
 ------------------------------------------------------------------------------
   Grand Totals     0.5915E+03          0.8600E-04          0.1538E+03
 ------------------------------------------------------------------------------
 Calculating analytic Hessian of the SCF energy
 Polarizability Matrix (a.u.)
            1           2           3
    1-151.4342046   0.0000000   0.0000000
    2   0.0000000 -75.1608484  -0.0000000
    3   0.0000000  -0.0000000-148.8990491

 Direct stationary perturbation theory relativistic correction:

 rels  =     227.510247561413
 relv  =    -762.422335295736
 rel2e =     107.318389076824
 E_rel =    -427.593698657498

 Hessian of the SCF Energy
            1           2           3           4           5           6
    1   0.1446755  -0.0000000   0.0713418   0.0015915  -0.0000000   0.0035287
    2  -0.0000000   0.0080461  -0.0000000   0.0000000  -0.0006335  -0.0000000
    3   0.0713418  -0.0000000   0.0870116  -0.0021926   0.0000000  -0.0099793
    4   0.0015915   0.0000000  -0.0021926   0.0981407  -0.0000000  -0.0456880
    5  -0.0000000  -0.0006335   0.0000000  -0.0000000   0.0192957   0.0000000
    6   0.0035287  -0.0000000  -0.0099793  -0.0456880   0.0000000   0.0628923
    7  -0.0360434  -0.0000000   0.0035874   0.0011361  -0.0000000  -0.0000063
    8   0.0000000   0.0034562   0.0000000  -0.0000000   0.0028792  -0.0000000
    9  -0.0035874   0.0000000   0.0043159  -0.0000322  -0.0000000  -0.0017719
   10   0.0011361   0.0000000   0.0000322  -0.0253931  -0.0000000  -0.0028382
   11  -0.0000000   0.0028792   0.0000000   0.0000000   0.0023547  -0.0000000
   12   0.0000063  -0.0000000  -0.0017719   0.0028382  -0.0000000   0.0023224
   13  -0.0985876   0.0000000  -0.0480872  -0.0118707   0.0000000   0.0200267
   14   0.0000000  -0.0181062  -0.0000000  -0.0000000   0.0026948   0.0000000
   15  -0.0584774   0.0000000  -0.0597298   0.0096771  -0.0000000  -0.0146075
   16  -0.0127720  -0.0000000  -0.0246814  -0.0636045   0.0000000   0.0249773
   17  -0.0000000   0.0043582   0.0000000   0.0000000  -0.0265909  -0.0000000
   18  -0.0128120  -0.0000000  -0.0198465   0.0353975  -0.0000000  -0.0388560
            7           8           9          10          11          12
    1  -0.0360434   0.0000000  -0.0035874   0.0011361  -0.0000000   0.0000063
    2  -0.0000000   0.0034562   0.0000000   0.0000000   0.0028792  -0.0000000
    3   0.0035874   0.0000000   0.0043159   0.0000322   0.0000000  -0.0017719
    4   0.0011361  -0.0000000  -0.0000322  -0.0253931   0.0000000   0.0028382
    5  -0.0000000   0.0028792  -0.0000000  -0.0000000   0.0023547  -0.0000000
    6  -0.0000063  -0.0000000  -0.0017719  -0.0028382  -0.0000000   0.0023224
    7   0.1446755  -0.0000000  -0.0713418   0.0015915  -0.0000000  -0.0035287
    8  -0.0000000   0.0080461  -0.0000000  -0.0000000  -0.0006335   0.0000000
    9  -0.0713418  -0.0000000   0.0870116   0.0021926  -0.0000000  -0.0099793
   10   0.0015915  -0.0000000   0.0021926   0.0981407   0.0000000   0.0456880
   11  -0.0000000  -0.0006335  -0.0000000   0.0000000   0.0192957   0.0000000
   12  -0.0035287   0.0000000  -0.0099793   0.0456880   0.0000000   0.0628923
   13  -0.0985876  -0.0000000   0.0480872  -0.0118707   0.0000000  -0.0200267
   14  -0.0000000  -0.0181062  -0.0000000   0.0000000   0.0026948   0.0000000
   15   0.0584774  -0.0000000  -0.0597298  -0.0096771  -0.0000000  -0.0146075
   16  -0.0127720   0.0000000   0.0246814  -0.0636045  -0.0000000  -0.0249773
   17   0.0000000   0.0043582   0.0000000  -0.0000000  -0.0265909  -0.0000000
   18   0.0128120   0.0000000  -0.0198465  -0.0353975   0.0000000  -0.0388560
           13          14          15          16          17          18
    1  -0.0985876   0.0000000  -0.0584774  -0.0127720  -0.0000000  -0.0128120
    2   0.0000000  -0.0181062   0.0000000  -0.0000000   0.0043582  -0.0000000
    3  -0.0480872  -0.0000000  -0.0597298  -0.0246814   0.0000000  -0.0198465
    4  -0.0118707  -0.0000000   0.0096771  -0.0636045   0.0000000   0.0353975
    5   0.0000000   0.0026948  -0.0000000   0.0000000  -0.0265909  -0.0000000
    6   0.0200267   0.0000000  -0.0146075   0.0249773  -0.0000000  -0.0388560
    7  -0.0985876  -0.0000000   0.0584774  -0.0127720   0.0000000   0.0128120
    8  -0.0000000  -0.0181062  -0.0000000   0.0000000   0.0043582   0.0000000
    9   0.0480872  -0.0000000  -0.0597298   0.0246814   0.0000000  -0.0198465
   10  -0.0118707   0.0000000  -0.0096771  -0.0636045  -0.0000000  -0.0353975
   11   0.0000000   0.0026948  -0.0000000  -0.0000000  -0.0265909   0.0000000
   12  -0.0200267   0.0000000  -0.0146075  -0.0249773  -0.0000000  -0.0388560
   13   0.2732499   0.0000000  -0.0000000  -0.0523333  -0.0000000   0.0000000
   14   0.0000000   0.0683680   0.0000000  -0.0000000  -0.0375452  -0.0000000
   15  -0.0000000   0.0000000   0.6254601  -0.0000000  -0.0000000  -0.4767855
   16  -0.0523333  -0.0000000  -0.0000000   0.2050863   0.0000000   0.0000000
   17  -0.0000000  -0.0375452  -0.0000000   0.0000000   0.0820107   0.0000000
   18   0.0000000  -0.0000000  -0.4767855   0.0000000   0.0000000   0.5941905
 Gradient time:  CPU 872.99 s  wall 227.48 s
 **********************************************************************
 **                                                                  **
 **                       VIBRATIONAL ANALYSIS                       **
 **                       --------------------                       **
 **                                                                  **
 **        VIBRATIONAL FREQUENCIES (CM**-1) AND NORMAL MODES         **
 **     FORCE CONSTANTS (mDYN/ANGSTROM) AND REDUCED MASSES (AMU)     **
 **                  INFRARED INTENSITIES (KM/MOL)                   **
 **                                                                  **
 **********************************************************************


 Mode:                 1                      2                      3
 Frequency:        55.32                 103.57                 119.53
 Force Cnst:      0.1624                 0.5600                 0.7955
 Red. Mass:      90.0844                88.6142                94.5056
 IR Active:          NO                     YES                    YES
 IR Intens:        0.000                  0.063                  0.206
 Raman Active:       YES                    YES                    YES
               X      Y      Z        X      Y      Z        X      Y      Z
 Br         0.000 -0.619 -0.000   -0.152 -0.000  0.476    0.066  0.000 -0.423
 I         -0.000  0.341  0.000    0.071  0.000 -0.428    0.412 -0.000  0.287
 Br        -0.000  0.619  0.000   -0.152  0.000 -0.476   -0.066 -0.000 -0.423
 I          0.000 -0.341 -0.000    0.071 -0.000  0.428   -0.412  0.000  0.287
 C         -0.000 -0.000  0.000    0.188  0.000 -0.000   -0.000 -0.000 -0.259
 C         -0.000 -0.000  0.000    0.299 -0.000 -0.000   -0.000  0.000 -0.248
 TransDip  -0.000  0.000  0.000    0.008  0.000  0.000   -0.000 -0.000  0.015

 Mode:                 4                      5                      6
 Frequency:       156.84                 176.61                 226.74
 Force Cnst:      1.3329                 1.4334                 2.0417
 Red. Mass:      91.9625                78.0017                67.4064
 IR Active:          YES                    YES                    YES
 IR Intens:        0.009                  0.005                  0.240
 Raman Active:       YES                    YES                    YES
               X      Y      Z        X      Y      Z        X      Y      Z
 Br         0.356  0.000 -0.360   -0.347  0.000 -0.451   -0.555 -0.000 -0.166
 I         -0.396 -0.000  0.204    0.237 -0.000 -0.206   -0.165  0.000  0.135
 Br        -0.356 -0.000 -0.360   -0.347 -0.000  0.451    0.555  0.000 -0.166
 I          0.396  0.000  0.204    0.237  0.000  0.206    0.165 -0.000  0.135
 C         -0.000 -0.000  0.196   -0.390  0.000 -0.000    0.000  0.000 -0.375
 C         -0.000  0.000  0.227   -0.058 -0.000 -0.000   -0.000 -0.000 -0.311
 TransDip  -0.000 -0.000 -0.003    0.002  0.000 -0.000   -0.000  0.000  0.016

 Mode:                 7                      8                      9
 Frequency:       293.39                 502.60                 575.35
 Force Cnst:      0.6416                 1.7988                 2.6209
 Red. Mass:      12.6519                12.0863                13.4377
 IR Active:          YES                    YES                    YES
 IR Intens:        2.793                  1.030                 21.442
 Raman Active:       YES                    YES                    YES
               X      Y      Z        X      Y      Z        X      Y      Z
 Br        -0.000 -0.057  0.000   -0.000  0.015 -0.000   -0.066  0.000 -0.066
 I          0.000 -0.031 -0.000    0.000 -0.015 -0.000    0.023  0.000 -0.025
 Br         0.000 -0.057  0.000    0.000  0.015 -0.000    0.066 -0.000 -0.066
 I         -0.000 -0.031 -0.000    0.000 -0.015  0.000   -0.023  0.000 -0.025
 C         -0.000  0.763  0.000    0.000 -0.641  0.000    0.000  0.000  0.683
 C          0.000  0.640  0.000   -0.000  0.767 -0.000    0.000 -0.000  0.716
 TransDip   0.000 -0.054  0.000   -0.000 -0.032  0.000    0.000  0.000  0.148

 Mode:                10                     11                     12
 Frequency:       648.29                 826.28                1547.52
 Force Cnst:      3.1717                 4.9510                16.9409
 Red. Mass:      12.8087                12.3081                12.0065
 IR Active:          YES                    YES                    YES
 IR Intens:       78.177                 12.683                 13.165
 Raman Active:       YES                    YES                    YES
               X      Y      Z        X      Y      Z        X      Y      Z
 Br        -0.048  0.000 -0.039   -0.044 -0.000 -0.018   -0.005 -0.000 -0.004
 I         -0.032 -0.000  0.017    0.005  0.000  0.002   -0.002  0.000  0.001
 Br        -0.048  0.000  0.039   -0.044 -0.000  0.018    0.005 -0.000 -0.004
 I         -0.032 -0.000 -0.017    0.005  0.000 -0.002    0.002  0.000  0.001
 C          0.402 -0.000 -0.000    0.898  0.000 -0.000   -0.000  0.000  0.719
 C          0.910  0.000 -0.000   -0.434 -0.000 -0.000   -0.000 -0.000 -0.695
 TransDip   0.283 -0.000 -0.000    0.114  0.000 -0.000   -0.000  0.000  0.116

 STANDARD THERMODYNAMIC QUANTITIES AT   298.15 K  AND     1.00 ATM

   This Molecule has  0 Imaginary Frequencies
   Zero point vibrational energy:        7.480 kcal/mol

   Atom    1 Element Br Has Mass   78.91830
   Atom    2 Element I  Has Mass  126.90440
   Atom    3 Element Br Has Mass   78.91830
   Atom    4 Element I  Has Mass  126.90440
   Atom    5 Element C  Has Mass   12.00000
   Atom    6 Element C  Has Mass   12.00000
   Molecular Mass:   435.645400 amu
   Principal axes and moments of inertia in amu*Bohr^2:
                             1           2           3
    Eigenvalues --     4323.24756  4425.91034  8749.15790
          X               0.00000     1.00000    -0.00000
          Y              -0.00000     0.00000     1.00000
          Z               1.00000    -0.00000     0.00000
   Rotational Symmetry Number is   2
   The Molecule is an Asymmetric Top
   Translational Enthalpy:        0.889 kcal/mol
   Rotational Enthalpy:           0.889 kcal/mol
   Vibrational Enthalpy:         10.639 kcal/mol
   gas constant (RT):             0.592 kcal/mol
   Translational Entropy:        44.105  cal/mol.K
   Rotational Entropy:           32.104  cal/mol.K
   Vibrational Entropy:          21.138  cal/mol.K

   Total Enthalpy:               13.009 kcal/mol
   Total Entropy:                97.346  cal/mol.K

 ======================================================================

 STANDARD THERMODYNAMIC QUANTITIES FOR ANHARMONIC VIBRATION -- TOSH

   Zero point vibrational energy: ************ kcal/mol

   Vibrational Enthalpy:       Infinity kcal/mol
   Vibrational Entropy:             NaN  cal/mol.K

   Total Enthalpy:             Infinity kcal/mol
   Total Entropy:                   NaN  cal/mol.K

 ======================================================================

 STANDARD THERMODYNAMIC QUANTITIES FOR ANHARMONIC VIBRATION -- VPT2

   Zero point vibrational energy: ************ kcal/mol

   Vibrational Enthalpy:       Infinity kcal/mol
   Vibrational Entropy:             NaN  cal/mol.K

   Total Enthalpy:             Infinity kcal/mol
   Total Entropy:                   NaN  cal/mol.K

 ======================================================================

Archival summary:
1\1\TWL01\FREQ\ProcedureUnspecified\BasisUnspecified\2r22\taweetha\TueAug2816:25:152018TueAug2816:25:152018\0\\#,FREQ,ProcedureUnspecified,BasisUnspecified,\\0,1\I\C,1,2.13079\C,2,1.34038,1,122.823\Br,3,1.90215,2,123.528,1,180,0\Br,3,1.90215,2,123.528,1,0,0\I,2,2.13079,1,114.354,3,-180,0\\\@

 Total job time:  247.70s(wall), 946.68s(cpu) 
 Tue Aug 28 16:25:15 2018

        *************************************************************
        *                                                           *
        *  Thank you very much for using Q-Chem.  Have a nice day.  *
        *                                                           *
        *************************************************************
