# Supplementary material for: Geometric and energetic data from ab initio calculations of haloethene, haloimine, halomethylenephosphine, haloiminophosphine, halodiazene, halodiphosphene and halocyclopropane
Source: Data Brief. 2019 Nov 2;27:104738. doi: 10.1016/j.dib.2019.104738 (PMC6861602; doi:10.1016/j.dib.2019.104738)
Supplement: Multimedia component 2 [file mmc2.zip › CC/B3LYP/BrClCCBrBr.out]

Q-Chem Developer Version!
                  Welcome to Q-Chem
     A Quantum Leap Into The Future Of Chemistry


 Q-Chem 5.1, Q-Chem, Inc., Pleasanton, CA (2018)

 Yihan Shao,  Zhengting Gan,  E. Epifanovsky,  A. T. B. Gilbert,  M. Wormit,  
 J. Kussmann,  A. W. Lange,  A. Behn,  Jia Deng,  Xintian Feng,  D. Ghosh,  
 M. Goldey,  P. R. Horn,  L. D. Jacobson,  I. Kaliman,  T. Kus,  A. Landau,  
 Jie Liu,  E. I. Proynov,  R. M. Richard,  R. P. Steele,  E. J. Sundstrom,  
 H. L. Woodcock III,  P. M. Zimmerman,  D. Zuev,  B. Albrecht,  E. Alguire,  
 S. A. Baeppler,  D. Barton,  Z. Benda,  Y. A. Bernard,  E. J. Berquist,  
 K. B. Bravaya,  H. Burton,  D. Casanova,  Chun-Min Chang,  Yunqing Chen,  
 A. Chien,  K. D. Closser,  M. P. Coons,  S. Coriani,  S. Dasgupta,  
 A. L. Dempwolff,  M. Diedenhofen,  Hainam Do,  R. G. Edgar,  Po-Tung Fang,  
 S. Faraji,  S. Fatehi,  Qingguo Feng,  K. D. Fenk,  J. Fosso-Tande,  
 Qinghui Ge,  A. Ghysels,  G. Gidofalvi,  J. Gomes,  J. Gonthier,  A. Gunina,  
 D. Hait,  M. W. D. Hanson-Heine,  P. H. P. Harbach,  A. W. Hauser,  
 J. E. Herr,  E. G. Hohenstein,  Z. C. Holden,  Kerwin Hui,  B. C. Huynh,  
 T.-C. Jagau,  Hyunjun Ji,  B. Kaduk,  K. Khistyaev,  Jaehoon Kim,  
 P. Klunzinger,  K. Koh,  D. Kosenkov,  L. Koulias,  T. Kowalczyk,  
 C. M. Krauter,  A. Kunitsa,  Ka Un Lao,  A. Laurent,  K. V. Lawler,  
 Joonho Lee,  D. Lefrancois,  S. Lehtola,  D. S. Levine,  Yi-Pei Li,  
 You-Sheng Lin,  Fenglai Liu,  E. Livshits,  A. Luenser,  P. Manohar,  
 E. Mansoor,  S. F. Manzer,  Shan-Ping Mao,  Yuezhi Mao,  N. Mardirossian,  
 A. V. Marenich,  T. Markovich,  L. A. Martinez-Martinez,  S. A. Maurer,  
 N. J. Mayhall,  S. C. McKenzie,  J.-M. Mewes,  A. F. Morrison,  
 J. W. Mullinax,  K. Nanda,  T. S. Nguyen-Beck,  R. Olivares-Amaya,  
 J. A. Parkhill,  T. M. Perrine,  F. Plasser,  P. Pokhilko,  S. Prager,  
 A. Prociuk,  E. Ramos,  D. R. Rehn,  F. Rob,  M. Schneider,  N. Sergueev,  
 S. M. Sharada,  S. Sharma,  D. W. Small,  T. Stauch,  T. Stein,  
 Yu-Chuan Su,  A. J. W. Thom,  A. Tkatchenko,  T. Tsuchimochi,  N. M. Tubman,  
 L. Vogt,  M. L. Vidal,  O. Vydrov,  M. A. Watson,  J. Wenzel,  
 M. de Wergifosse,  T. A. Wesolowski,  A. White,  J. Witte,  A. Yamada,  
 Jun Yang,  K. Yao,  S. Yeganeh,  S. R. Yost,  Zhi-Qiang You,  A. Zech,  
 Igor Ying Zhang,  Xing Zhang,  Yan Zhao,  Ying Zhu,  B. R. Brooks,  
 G. K. L. Chan,  C. J. Cramer,  M. S. Gordon,  W. J. Hehre,  A. Klamt,  
 M. W. Schmidt,  C. D. Sherrill,  D. G. Truhlar,  A. Aspuru-Guzik,  R. Baer,  
 A. T. Bell,  N. A. Besley,  Jeng-Da Chai,  A. E. DePrince, III,  
 R. A. DiStasio Jr.,  A. Dreuw,  B. D. Dunietz,  T. R. Furlani,  
 Chao-Ping Hsu,  Yousung Jung,  Jing Kong,  D. S. Lambrecht,  WanZhen Liang,  
 C. Ochsenfeld,  V. A. Rassolov,  L. V. Slipchenko,  J. E. Subotnik,  
 T. Van Voorhis,  J. M. Herbert,  A. I. Krylov,  P. M. W. Gill,  M. Head-Gordon

 Contributors to earlier versions of Q-Chem not listed above: 
 R. D. Adamson,  B. Austin,  J. Baker,  G. J. O. Beran,  K. Brandhorst,  
 S. T. Brown,  E. F. C. Byrd,  A. K. Chakraborty,  C.-L. Cheng,  
 Siu Hung Chien,  D. M. Chipman,  D. L. Crittenden,  H. Dachsel,  
 R. J. Doerksen,  A. D. Dutoi,  L. Fusti-Molnar,  W. A. Goddard III,  
 A. Golubeva-Zadorozhnaya,  S. R. Gwaltney,  G. Hawkins,  A. Heyden,  
 S. Hirata,  G. Kedziora,  F. J. Keil,  C. Kelley,  Jihan Kim,  R. A. King,  
 R. Z. Khaliullin,  P. P. Korambath,  W. Kurlancheek,  A. M. Lee,  M. S. Lee,  
 S. V. Levchenko,  Ching Yeh Lin,  D. Liotard,  R. C. Lochan,  I. Lotan,  
 P. E. Maslen,  N. Nair,  D. P. O'Neill,  D. Neuhauser,  E. Neuscamman,  
 C. M. Oana,  R. Olson,  B. Peters,  R. Peverati,  P. A. Pieniazek,  
 Y. M. Rhee,  J. Ritchie,  M. A. Rohrdanz,  E. Rosta,  N. J. Russ,  
 H. F. Schaefer III,  N. E. Schultz,  N. Shenvi,  A. C. Simmonett,  A. Sodt,  
 D. Stuck,  K. S. Thanthiriwatte,  V. Vanovschi,  Tao Wang,  A. Warshel,  
 C. F. Williams,  Q. Wu,  X. Xu,  W. Zhang

 Please cite Q-Chem as follows:
 Y. Shao et al., Mol. Phys. 113, 184-215 (2015)
 DOI: 10.1080/00268976.2014.952696

 Q-Chem 5.1.1 for Intel X86 EM64T Linux

 Parts of Q-Chem use Armadillo 8.300.2 (Tropical Shenanigans).
 http://arma.sourceforge.net/

 Q-Chem begins on Sun Aug 26 23:31:17 2018  

Host: 
0

     Scratch files written to /scratch/taweetham/qchem4444//
Input Ideriv = 2
Curr. Ideriv = -1
Max.  Ideriv = 2

Checking the input file for inconsistencies... 	...done.

--------------------------------------------------------------
User input:
--------------------------------------------------------------
inp/BrBrClBr.inp
$molecule
0	1
Br	-2.0	1.0	0.0
Br	2.0	1.0	0.0
Cl	-2.0	-1.0	0.0
Br	2.0	-1.0	0.0
C	-1.0	0.0	0.0
C	1.0	0.0	0.0
$end
$rem
   JOB_TYPE		OPTIMIZATION
   BASIS		6-311++G**
   EXCHANGE		B3LYP
$end

--------------------------------------------------------------
 ----------------------------------------------------------------
             Standard Nuclear Orientation (Angstroms)
    I     Atom           X                Y                Z
 ----------------------------------------------------------------
    1      Br      2.3490041384     0.6151180751     0.0000000000
    2      Br     -1.6275119542     1.0479226096     0.0000000000
    3      Cl      2.1326018711    -1.3731399712    -0.0000000000
    4      Br     -1.8439142215    -0.9403354367    -0.0000000000
    5      C       1.2466739816    -0.2708098144    -0.0000000000
    6      C      -0.7415840647    -0.0544075472     0.0000000000
 ----------------------------------------------------------------
 Molecular Point Group                 Cs    NOp =  2
 Largest Abelian Subgroup              Cs    NOp =  2
 Nuclear Repulsion Energy =  1343.6048890240 hartrees
 There are       67 alpha and       67 beta electrons
 Requested basis set is 6-311++G(d,p)
 There are 82 shells and 218 basis functions

 Total QAlloc Memory Limit   2000 MB
 Mega-Array Size       188 MB
 MEM_STATIC part       192 MB
 A cutoff of  1.0D-11 yielded   2597 shell pairs
 There are     19982 function pairs (     22234 Cartesian)

 -------------------------------------------------------
 OpenMP Integral Computing Module                       
 Release: version 1.0, May 2013, Q-Chem Inc. Pittsburgh 
 -------------------------------------------------------
 Integral Job Info:
 Integral job number is                      11
 Integral operator is                         1
 short-range coefficients                     0
 long-range coefficients              100000000
 Omega coefficients                           0
 if combine SR and LR in K                    0
 Integral screening is                        0
 Integral computing path is                   2
 max size of driver memory is            800000
 size of driver memory is                593474
 size of scratch memory is             29634545
 max col of scratch BK array               1296
 max len of scratch array in speh3          155
 max len of scratch index in speh4           18
 max int batch size is                      520
 min int batch size is                       52
 fixed nKL is                                45
 max L of basis functions is                  2
 order of int derivative is                   0
 number of shells is                         82
 number of basis is                         230
 number of cartesian basis is               230
 number of contracted shell pairs          2597
 number of primitive shell pairs           6776
 maxK2 (contraction) of shell pair           36
 max number of K2 of shell pair               1
 max number of CS2 of shell pair            288
 max number of PS2 of shell pair            465
 mem total for path MDJ                  544462
 -------------------------------------------------------
 Smallest overlap matrix eigenvalue = 6.77E-05

 Scale SEOQF with 1.000000e-01/1.000000e-01/1.000000e-01

 Standard Electronic Orientation quadrupole field applied
 Nucleus-field energy     =     0.0000000259 hartrees
 Guess from superposition of atomic densities
 Warning:  Energy on first SCF cycle will be non-variational
 SAD guess density has 134.000000 electrons

 -----------------------------------------------------------------------
  General SCF calculation program by
  Eric Jon Sundstrom, Paul Horn, Yuezhi Mao, Dmitri Zuev, Alec White,
  David Stuck, Shaama M.S., Shane Yost, Joonho Lee, David Small,
  Daniel Levine, Susi Lehtola, Hugh Burton, Evgeny Epifanovsky
 -----------------------------------------------------------------------
 Exchange:     0.2000 Hartree-Fock + 0.0800 Slater + 0.7200 B88
 Correlation:  0.1900 VWN1RPA + 0.8100 LYP
 Using SG-1 standard quadrature grid
 using 8 threads for integral computing
 -------------------------------------------------------
 OpenMP Integral computing Module                
 Release: version 2.0, May 2017, Q-Chem Inc. Pleasanton 
 -------------------------------------------------------
 -------------------------------------------------------
 OpenMP BLAS3 based DFT computing Module                
 Release: version 1.0, May 2013, Q-Chem Inc. Pittsburgh 
 -------------------------------------------------------
 A restricted SCF calculation will be
 performed using DIIS
 SCF converges when DIIS error is below 1.0e-08
 ---------------------------------------
  Cycle       Energy         DIIS error
 ---------------------------------------
    1   -8262.8969554013      8.68e-02  
    2   -8257.5490787945      4.45e-03  
    3   -8257.2271188571      7.78e-03  
    4   -8257.4331825052      4.97e-03  
    5   -8257.6246326113      9.42e-04  
    6   -8257.6298449500      4.48e-04  
    7   -8257.6312407367      7.27e-05  
    8   -8257.6312700868      2.06e-05  
    9   -8257.6312736845      1.01e-05  
   10   -8257.6312745894      2.99e-06  
   11   -8257.6312746954      1.55e-06  
   12   -8257.6312747179      4.79e-07  
   13   -8257.6312747196      2.42e-07  
   14   -8257.6312747197      8.05e-08  
   15   -8257.6312747198      3.65e-08  
   16   -8257.6312747199      4.46e-09  Convergence criterion met
 ---------------------------------------
 SCF time:   CPU 233.64s  wall 30.00s 
 SCF   energy in the final basis set =    -8257.6312747199
 Total energy in the final basis set =    -8257.6312747199

 --------------------------------------------------------------
             Orbital Energies (a.u.) and Symmetries
 --------------------------------------------------------------

 Alpha MOs, Restricted
 -- Occupied --                  
-482.87 -482.86 -482.86 -101.59  -62.53  -62.52  -62.52  -56.34
  1 A'    2 A'    3 A'    4 A'    5 A'    6 A'    7 A'    8 A'                 
-56.342 -56.342 -56.342 -56.342 -56.341 -56.340 -56.340 -56.340
  9 A'   10 A'    1 A"   11 A'    2 A"    3 A"   12 A'   13 A'                 
-10.287 -10.272  -9.519  -8.748  -8.746  -8.745  -7.282  -7.272
 14 A'   15 A'   16 A'   17 A'   18 A'   19 A'   20 A'   21 A'                 
 -7.272  -6.580  -6.579  -6.577  -6.567  -6.565  -6.565  -6.564
  4 A"   22 A'   23 A'   24 A'   25 A'    5 A"   26 A'    6 A"                 
 -6.564  -6.564  -2.698  -2.693  -2.692  -2.691  -2.687  -2.685
  7 A"   27 A'   28 A'   29 A'   30 A'   31 A'    8 A"   32 A'                 
 -2.685  -2.685  -2.685  -2.676  -2.676  -2.675  -2.674  -2.674
  9 A"   10 A"   33 A'   34 A'   11 A"   12 A"   35 A'   36 A'                 
 -2.674  -1.168  -1.162  -0.856  -0.830  -0.645  -0.608  -0.554
 13 A"   37 A'   38 A'   39 A'   40 A'   41 A'   42 A'   43 A'                 
 -0.549  -0.534  -0.498  -0.494  -0.474  -0.363  -0.324  -0.299
 14 A"   15 A"   44 A'   45 A'   46 A'   47 A'   16 A"   17 A"                 
 -0.213  -0.186  -0.181
 48 A'   18 A"   49 A'                                                         
 -- Virtual --                   
 -0.109  -0.093  -0.006   0.011   0.016   0.025   0.028   0.040
 19 A"   50 A'   51 A'   52 A'   53 A'   20 A"   54 A'   55 A'                 
  0.046   0.048   0.062   0.072   0.073   0.078   0.095   0.098
 56 A'   57 A'   21 A"   22 A"   58 A'   59 A'   60 A'   23 A"                 
  0.107   0.112   0.130   0.134   0.142   0.143   0.163   0.170
 24 A"   61 A'   62 A'   63 A'   64 A'   65 A'   66 A'   25 A"                 
  0.175   0.177   0.184   0.197   0.211   0.229   0.313   0.350
 67 A'   68 A'   69 A'   70 A'   71 A'   72 A'   73 A'   26 A"                 
  0.361   0.366   0.381   0.398   0.401   0.414   0.416   0.429
 74 A'   75 A'   27 A"   76 A'   28 A"   29 A"   77 A'   30 A"                 
  0.441   0.454   0.465   0.512   0.512   0.514   0.528   0.531
 78 A'   31 A"   79 A'   80 A'   32 A"   81 A'   33 A"   82 A'                 
  0.574   0.578   0.585   0.592   0.622   0.648   0.675   0.696
 83 A'   34 A"   35 A"   84 A'   85 A'   86 A'   87 A'   88 A'                 
  0.698   0.748   0.777   0.779   0.791   0.807   0.852   0.860
 36 A"   89 A'   37 A"   90 A'   91 A'   92 A'   93 A'   38 A"                 
  0.899   0.923   1.046   1.081   1.104   1.154   1.200   1.233
 39 A"   94 A'   95 A'   96 A'   97 A'   98 A'   99 A'  100 A'                 
  1.260   1.324   1.464   1.486   1.529   1.594   1.687   1.703
101 A'  102 A'  103 A'   40 A"   41 A"   42 A"   43 A"  104 A'                 
  1.783   1.863   1.919   1.927   1.964   1.987   1.998   2.057
105 A'  106 A'   44 A"  107 A'   45 A"   46 A"  108 A'  109 A'                 
  2.076   2.089   2.113   2.214   2.230   2.263   2.366   2.460
110 A'  111 A'  112 A'  113 A'   47 A"  114 A'  115 A'  116 A'                 
  2.677   2.712   2.917   3.114   3.192   3.350   3.910   3.979
 48 A"   49 A"  117 A'  118 A'  119 A'  120 A'   50 A"   51 A"                 
  3.991   4.034   4.059   4.074   4.080   4.107   4.130   4.168
 52 A"   53 A"  121 A'  122 A'  123 A'   54 A"   55 A"  124 A'                 
  4.255   4.287   4.398   4.440   4.535   6.768   6.868   6.985
125 A'  126 A'  127 A'  128 A'  129 A'  130 A'  131 A'  132 A'                 
  7.490   7.514   7.532   7.566   7.637   7.658   7.708   7.783
 56 A"   57 A"   58 A"  133 A'  134 A'  135 A'  136 A'  137 A'                 
  7.841   9.913  23.660  23.735  25.803  26.109  26.642  48.045
138 A'  139 A'  140 A'  141 A'   59 A"  142 A'  143 A'  144 A'                 
 48.127  48.213 215.954 289.712 289.742 289.753 289.791 289.864
145 A'  146 A'  147 A'   60 A"   61 A"   62 A"  148 A'  149 A'                 
289.889 289.970 290.053 290.0931020.9061021.0031021.111
150 A'  151 A'  152 A'  153 A'  154 A'  155 A'  156 A'                         

 Beta MOs, Restricted
 -- Occupied --                  
-482.87 -482.86 -482.86 -101.59  -62.53  -62.52  -62.52  -56.34
  1 A'    2 A'    3 A'    4 A'    5 A'    6 A'    7 A'    8 A'                 
-56.342 -56.342 -56.342 -56.342 -56.341 -56.340 -56.340 -56.340
  9 A'   10 A'    1 A"   11 A'    2 A"    3 A"   12 A'   13 A'                 
-10.287 -10.272  -9.519  -8.748  -8.746  -8.745  -7.282  -7.272
 14 A'   15 A'   16 A'   17 A'   18 A'   19 A'   20 A'   21 A'                 
 -7.272  -6.580  -6.579  -6.577  -6.567  -6.565  -6.565  -6.564
  4 A"   22 A'   23 A'   24 A'   25 A'    5 A"   26 A'    6 A"                 
 -6.564  -6.564  -2.698  -2.693  -2.692  -2.691  -2.687  -2.685
  7 A"   27 A'   28 A'   29 A'   30 A'   31 A'    8 A"   32 A'                 
 -2.685  -2.685  -2.685  -2.676  -2.676  -2.675  -2.674  -2.674
  9 A"   10 A"   33 A'   34 A'   11 A"   12 A"   35 A'   36 A'                 
 -2.674  -1.168  -1.162  -0.856  -0.830  -0.645  -0.608  -0.554
 13 A"   37 A'   38 A'   39 A'   40 A'   41 A'   42 A'   43 A'                 
 -0.549  -0.534  -0.498  -0.494  -0.474  -0.363  -0.324  -0.299
 14 A"   15 A"   44 A'   45 A'   46 A'   47 A'   16 A"   17 A"                 
 -0.213  -0.186  -0.181
 48 A'   18 A"   49 A'                                                         
 -- Virtual --                   
 -0.109  -0.093  -0.006   0.011   0.016   0.025   0.028   0.040
 19 A"   50 A'   51 A'   52 A'   53 A'   20 A"   54 A'   55 A'                 
  0.046   0.048   0.062   0.072   0.073   0.078   0.095   0.098
 56 A'   57 A'   21 A"   22 A"   58 A'   59 A'   60 A'   23 A"                 
  0.107   0.112   0.130   0.134   0.142   0.143   0.163   0.170
 24 A"   61 A'   62 A'   63 A'   64 A'   65 A'   66 A'   25 A"                 
  0.175   0.177   0.184   0.197   0.211   0.229   0.313   0.350
 67 A'   68 A'   69 A'   70 A'   71 A'   72 A'   73 A'   26 A"                 
  0.361   0.366   0.381   0.398   0.401   0.414   0.416   0.429
 74 A'   75 A'   27 A"   76 A'   28 A"   29 A"   77 A'   30 A"                 
  0.441   0.454   0.465   0.512   0.512   0.514   0.528   0.531
 78 A'   31 A"   79 A'   80 A'   32 A"   81 A'   33 A"   82 A'                 
  0.574   0.578   0.585   0.592   0.622   0.648   0.675   0.696
 83 A'   34 A"   35 A"   84 A'   85 A'   86 A'   87 A'   88 A'                 
  0.698   0.748   0.777   0.779   0.791   0.807   0.852   0.860
 36 A"   89 A'   37 A"   90 A'   91 A'   92 A'   93 A'   38 A"                 
  0.899   0.923   1.046   1.081   1.104   1.154   1.200   1.233
 39 A"   94 A'   95 A'   96 A'   97 A'   98 A'   99 A'  100 A'                 
  1.260   1.324   1.464   1.486   1.529   1.594   1.687   1.703
101 A'  102 A'  103 A'   40 A"   41 A"   42 A"   43 A"  104 A'                 
  1.783   1.863   1.919   1.927   1.964   1.987   1.998   2.057
105 A'  106 A'   44 A"  107 A'   45 A"   46 A"  108 A'  109 A'                 
  2.076   2.089   2.113   2.214   2.230   2.263   2.366   2.460
110 A'  111 A'  112 A'  113 A'   47 A"  114 A'  115 A'  116 A'                 
  2.677   2.712   2.917   3.114   3.192   3.350   3.910   3.979
 48 A"   49 A"  117 A'  118 A'  119 A'  120 A'   50 A"   51 A"                 
  3.991   4.034   4.059   4.074   4.080   4.107   4.130   4.168
 52 A"   53 A"  121 A'  122 A'  123 A'   54 A"   55 A"  124 A'                 
  4.255   4.287   4.398   4.440   4.535   6.768   6.868   6.985
125 A'  126 A'  127 A'  128 A'  129 A'  130 A'  131 A'  132 A'                 
  7.490   7.514   7.532   7.566   7.637   7.658   7.708   7.783
 56 A"   57 A"   58 A"  133 A'  134 A'  135 A'  136 A'  137 A'                 
  7.841   9.913  23.660  23.735  25.803  26.109  26.642  48.045
138 A'  139 A'  140 A'  141 A'   59 A"  142 A'  143 A'  144 A'                 
 48.127  48.213 215.954 289.712 289.742 289.753 289.791 289.864
145 A'  146 A'  147 A'   60 A"   61 A"   62 A"  148 A'  149 A'                 
289.889 289.970 290.053 290.0931020.9061021.0031021.111
150 A'  151 A'  152 A'  153 A'  154 A'  155 A'  156 A'                         
 --------------------------------------------------------------

          Ground-State Mulliken Net Atomic Charges

     Atom                 Charge (a.u.)
  ----------------------------------------
      1 Br                    0.055688
      2 Br                    0.080197
      3 Cl                    0.301977
      4 Br                    0.026162
      5 C                    -0.373783
      6 C                    -0.090241
  ----------------------------------------
  Sum of atomic charges =     0.000000

 -----------------------------------------------------------------
                    Cartesian Multipole Moments
 -----------------------------------------------------------------
    Charge (ESU x 10^10)
                 0.0000
    Dipole Moment (Debye)
         X       0.2287      Y      -0.2585      Z       0.0000
       Tot       0.3452
    Quadrupole Moments (Debye-Ang)
        XX     -69.4816     XY      -2.3381     YY     -85.1664
        XZ       0.0000     YZ      -0.0000     ZZ     -77.0706
    Octopole Moments (Debye-Ang^2)
       XXX     -21.3127    XXY       3.8703    XYY      -8.3859
       YYY      18.3377    XXZ       0.0000    XYZ      -0.0000
       YYZ      -0.0000    XZZ      -8.2669    YZZ       5.3308
       ZZZ      -0.0000
    Hexadecapole Moments (Debye-Ang^3)
      XXXX   -1626.2511   XXXY      20.2683   XXYY    -366.6430
      XYYY      20.7862   YYYY    -558.5935   XXXZ       0.0000
      XXYZ      -0.0000   XYYZ       0.0000   YYYZ      -0.0000
      XXZZ    -307.0333   XYZZ       9.0874   YYZZ    -106.9206
      XZZZ       0.0000   YZZZ       0.0000   ZZZZ     -92.6055
 -----------------------------------------------------------------
 Calculating analytic gradient of the SCF energy
 Gradient of SCF Energy
            1           2           3           4           5           6
    1  -0.4362164   0.2524086  -0.0965629   0.4403709   0.6528161  -0.8128162
    2  -0.7238432  -0.8850414   0.5914351   0.8114481   0.1153824   0.0906190
    3   0.0000000   0.0000000   0.0000000   0.0000000  -0.0000000  -0.0000000
 Max gradient component =       8.850E-01
 RMS gradient           =       4.643E-01
 Gradient time:  CPU 56.41 s  wall 7.18 s
 Geometry Optimization Parameters
   NAtoms,    NIC,     NZ,  NCons,   NDum,   NFix, NCnnct, MaxDiis
        6      37       0       0       0       0       0       0


** GEOMETRY OPTIMIZATION IN DELOCALIZED INTERNAL COORDINATES **
   Searching for a Minimum

   Optimization Cycle:   1

                       Coordinates (Angstroms)
     ATOM                X               Y               Z
      1  Br        2.3490041384    0.6151180751    0.0000000000
      2  Br       -1.6275119542    1.0479226096    0.0000000000
      3  Cl        2.1326018711   -1.3731399712    0.0000000000
      4  Br       -1.8439142215   -0.9403354367    0.0000000000
      5  C         1.2466739816   -0.2708098144    0.0000000000
      6  C        -0.7415840647   -0.0544075472    0.0000000000
   Point Group: cs    Number of degrees of freedom:     9


   Energy is  -8257.631274720


 Attempting to Generate Delocalized Internal Coordinates

 ** Taking Steepest Descent Step **
 Calculated Step too Large.  Step scaled by  0.272428
 Step Taken.  Stepsize is  0.300000

                             Maximum     Tolerance    Cnvgd?
         Gradient           0.770077      0.000300      NO
         Displacement       0.209791      0.001200      NO
         Energy change     *********      0.000001      NO


 New Cartesian Coordinates Obtained by Inverse Iteration

 Displacement from previous Coordinates is:  0.202779
 ----------------------------------------------------------------
             Standard Nuclear Orientation (Angstroms)
    I     Atom           X                Y                Z
 ----------------------------------------------------------------
    1      Br      2.4020848952     0.6470706411     0.0000000000
    2      Br     -1.6617777694     1.0896169936     0.0000000000
    3      Cl      2.1501378514    -1.4010572146     0.0000000000
    4      Br     -1.8891048668    -0.9778667559     0.0000000000
    5      C       1.2423529565    -0.2744932218     0.0000000000
    6      C      -0.7284233163    -0.0589225273     0.0000000000
 ----------------------------------------------------------------
 Molecular Point Group                 Cs    NOp =  2
 Largest Abelian Subgroup              Cs    NOp =  2
 Nuclear Repulsion Energy =  1303.7389244018 hartrees
 There are       67 alpha and       67 beta electrons
 Applying Cartesian multipole field
    Component          Value
    ---------          -----
     (2,0,0)        1.00000E-11
     (0,2,0)        2.00000E-11
     (0,0,2)       -3.00000E-11
 Nucleus-field energy     =     0.0000000272 hartrees
 Requested basis set is 6-311++G(d,p)
 There are 82 shells and 218 basis functions
 A cutoff of  1.0D-11 yielded   2575 shell pairs
 There are     19829 function pairs (     22056 Cartesian)
 Smallest overlap matrix eigenvalue = 6.73E-05
 Guess MOs from SCF MO coefficient file

 -----------------------------------------------------------------------
  General SCF calculation program by
  Eric Jon Sundstrom, Paul Horn, Yuezhi Mao, Dmitri Zuev, Alec White,
  David Stuck, Shaama M.S., Shane Yost, Joonho Lee, David Small,
  Daniel Levine, Susi Lehtola, Hugh Burton, Evgeny Epifanovsky
 -----------------------------------------------------------------------
 Exchange:     0.2000 Hartree-Fock + 0.0800 Slater + 0.7200 B88
 Correlation:  0.1900 VWN1RPA + 0.8100 LYP
 Using SG-1 standard quadrature grid
 using 8 threads for integral computing
 -------------------------------------------------------
 OpenMP Integral computing Module                
 Release: version 2.0, May 2017, Q-Chem Inc. Pleasanton 
 -------------------------------------------------------
 -------------------------------------------------------
 OpenMP BLAS3 based DFT computing Module                
 Release: version 1.0, May 2013, Q-Chem Inc. Pittsburgh 
 -------------------------------------------------------
 A restricted SCF calculation will be
 performed using DIIS
 SCF converges when DIIS error is below 1.0e-08
 ---------------------------------------
  Cycle       Energy         DIIS error
 ---------------------------------------
    1   -8257.9060395975      1.58e-03  
    2   -8257.9053517020      1.50e-03  
    3   -8257.9053281783      1.28e-03  
    4   -8257.9030440315      1.36e-03  
    5   -8257.9170863082      9.18e-05  
    6   -8257.9171318815      1.54e-05  
    7   -8257.9171327091      5.18e-06  
    8   -8257.9171328317      1.72e-06  
    9   -8257.9171328535      3.79e-07  
   10   -8257.9171328550      1.63e-07  
   11   -8257.9171328552      3.69e-08  
   12   -8257.9171328552      1.33e-08  
   13   -8257.9171328552      5.56e-09  Convergence criterion met
 ---------------------------------------
 SCF time:   CPU 183.52s  wall 23.00s 
 SCF   energy in the final basis set =    -8257.9171328552
 Total energy in the final basis set =    -8257.9171328552

 --------------------------------------------------------------
             Orbital Energies (a.u.) and Symmetries
 --------------------------------------------------------------

 Alpha MOs, Restricted
 -- Occupied --                  
-482.86 -482.86 -482.86 -101.59  -62.52  -62.52  -62.52  -56.34
  1 A'    2 A'    3 A'    4 A'    5 A'    6 A'    7 A'    8 A'                 
-56.339 -56.339 -56.338 -56.338 -56.337 -56.337 -56.337 -56.336
  9 A'   10 A'    1 A"   11 A'    2 A"   12 A'    3 A"   13 A'                 
-10.292 -10.278  -9.516  -8.741  -8.740  -8.738  -7.279  -7.269
 14 A'   15 A'   16 A'   17 A'   18 A'   19 A'   20 A'    4 A"                 
 -7.269  -6.572  -6.572  -6.570  -6.559  -6.559  -6.559  -6.558
 21 A'   22 A'   23 A'   24 A'   25 A'    5 A"   26 A'    6 A"                 
 -6.557  -6.556  -2.688  -2.685  -2.684  -2.682  -2.680  -2.678
  7 A"   27 A'   28 A'   29 A'   30 A'   31 A'    8 A"    9 A"                 
 -2.678  -2.677  -2.677  -2.669  -2.669  -2.668  -2.668  -2.667
 32 A'   33 A'   10 A"   34 A'   11 A"   12 A"   35 A'   36 A'                 
 -2.667  -1.126  -1.118  -0.846  -0.819  -0.640  -0.603  -0.542
 13 A"   37 A'   38 A'   39 A'   40 A'   41 A'   42 A'   43 A'                 
 -0.523  -0.506  -0.490  -0.480  -0.468  -0.365  -0.323  -0.301
 14 A"   15 A"   44 A'   45 A'   46 A'   47 A'   16 A"   17 A"                 
 -0.221  -0.193  -0.190
 48 A'   49 A'   18 A"                                                         
 -- Virtual --                   
 -0.109  -0.089  -0.004   0.009   0.017   0.025   0.028   0.039
 19 A"   50 A'   51 A'   52 A'   53 A'   54 A'   20 A"   55 A'                 
  0.044   0.049   0.061   0.071   0.072   0.076   0.092   0.098
 56 A'   57 A'   21 A"   58 A'   22 A"   59 A'   60 A'   23 A"                 
  0.109   0.109   0.128   0.130   0.132   0.143   0.160   0.171
 24 A"   61 A'   62 A'   63 A'   64 A'   65 A'   66 A'   25 A"                 
  0.174   0.175   0.177   0.198   0.214   0.226   0.319   0.364
 67 A'   68 A'   69 A'   70 A'   71 A'   72 A'   73 A'   74 A'                 
  0.365   0.370   0.388   0.401   0.403   0.412   0.422   0.431
 26 A"   75 A'   27 A"   76 A'   28 A"   29 A"   77 A'   30 A"                 
  0.433   0.456   0.469   0.500   0.505   0.510   0.532   0.534
 78 A'   79 A'   31 A"   80 A'   81 A'   32 A"   82 A'   33 A"                 
  0.567   0.568   0.583   0.583   0.609   0.630   0.656   0.687
 34 A"   83 A'   84 A'   35 A"   85 A'   86 A'   87 A'   36 A"                 
  0.688   0.735   0.755   0.779   0.783   0.803   0.838   0.852
 88 A'   89 A'   37 A"   90 A'   91 A'   92 A'   93 A'   38 A"                 
  0.888   0.923   1.018   1.040   1.110   1.125   1.167   1.184
 39 A"   94 A'   95 A'   96 A'   97 A'   98 A'   99 A'  100 A'                 
  1.228   1.294   1.452   1.464   1.504   1.570   1.682   1.709
101 A'  102 A'  103 A'   40 A"   41 A"   42 A"   43 A"  104 A'                 
  1.764   1.864   1.928   1.952   1.970   1.995   1.999   2.047
105 A'  106 A'   44 A"  107 A'   45 A"  108 A'   46 A"  109 A'                 
  2.061   2.090   2.133   2.177   2.233   2.242   2.354   2.468
110 A'  111 A'  112 A'  113 A'   47 A"  114 A'  115 A'  116 A'                 
  2.671   2.712   2.902   3.061   3.144   3.355   3.904   3.982
 48 A"   49 A"  117 A'  118 A'  119 A'  120 A'   50 A"   51 A"                 
  4.001   4.042   4.053   4.071   4.073   4.105   4.141   4.154
 52 A"   53 A"  121 A'  122 A'  123 A'   54 A"   55 A"  124 A'                 
  4.254   4.324   4.343   4.386   4.452   6.772   6.848   6.920
125 A'  126 A'  127 A'  128 A'  129 A'  130 A'  131 A'  132 A'                 
  7.497   7.522   7.534   7.567   7.594   7.642   7.686   7.793
 56 A"   57 A"   58 A"  133 A'  134 A'  135 A'  136 A'  137 A'                 
  7.803   9.881  23.568  23.609  25.805  26.091  26.547  48.042
138 A'  139 A'  140 A'  141 A'   59 A"  142 A'  143 A'  144 A'                 
 48.101  48.155 215.912 289.715 289.743 289.752 289.787 289.838
145 A'  146 A'  147 A'   60 A"   61 A"   62 A"  148 A'  149 A'                 
289.870 289.931 290.033 290.0461020.8941020.9641021.030
150 A'  151 A'  152 A'  153 A'  154 A'  155 A'  156 A'                         

 Beta MOs, Restricted
 -- Occupied --                  
-482.86 -482.86 -482.86 -101.59  -62.52  -62.52  -62.52  -56.34
  1 A'    2 A'    3 A'    4 A'    5 A'    6 A'    7 A'    8 A'                 
-56.339 -56.339 -56.338 -56.338 -56.337 -56.337 -56.337 -56.336
  9 A'   10 A'    1 A"   11 A'    2 A"   12 A'    3 A"   13 A'                 
-10.292 -10.278  -9.516  -8.741  -8.740  -8.738  -7.279  -7.269
 14 A'   15 A'   16 A'   17 A'   18 A'   19 A'   20 A'    4 A"                 
 -7.269  -6.572  -6.572  -6.570  -6.559  -6.559  -6.559  -6.558
 21 A'   22 A'   23 A'   24 A'   25 A'    5 A"   26 A'    6 A"                 
 -6.557  -6.556  -2.688  -2.685  -2.684  -2.682  -2.680  -2.678
  7 A"   27 A'   28 A'   29 A'   30 A'   31 A'    8 A"    9 A"                 
 -2.678  -2.677  -2.677  -2.669  -2.669  -2.668  -2.668  -2.667
 32 A'   33 A'   10 A"   34 A'   11 A"   12 A"   35 A'   36 A'                 
 -2.667  -1.126  -1.118  -0.846  -0.819  -0.640  -0.603  -0.542
 13 A"   37 A'   38 A'   39 A'   40 A'   41 A'   42 A'   43 A'                 
 -0.523  -0.506  -0.490  -0.480  -0.468  -0.365  -0.323  -0.301
 14 A"   15 A"   44 A'   45 A'   46 A'   47 A'   16 A"   17 A"                 
 -0.221  -0.193  -0.190
 48 A'   49 A'   18 A"                                                         
 -- Virtual --                   
 -0.109  -0.089  -0.004   0.009   0.017   0.025   0.028   0.039
 19 A"   50 A'   51 A'   52 A'   53 A'   54 A'   20 A"   55 A'                 
  0.044   0.049   0.061   0.071   0.072   0.076   0.092   0.098
 56 A'   57 A'   21 A"   58 A'   22 A"   59 A'   60 A'   23 A"                 
  0.109   0.109   0.128   0.130   0.132   0.143   0.160   0.171
 24 A"   61 A'   62 A'   63 A'   64 A'   65 A'   66 A'   25 A"                 
  0.174   0.175   0.177   0.198   0.214   0.226   0.319   0.364
 67 A'   68 A'   69 A'   70 A'   71 A'   72 A'   73 A'   74 A'                 
  0.365   0.370   0.388   0.401   0.403   0.412   0.422   0.431
 26 A"   75 A'   27 A"   76 A'   28 A"   29 A"   77 A'   30 A"                 
  0.433   0.456   0.469   0.500   0.505   0.510   0.532   0.534
 78 A'   79 A'   31 A"   80 A'   81 A'   32 A"   82 A'   33 A"                 
  0.567   0.568   0.583   0.583   0.609   0.630   0.656   0.687
 34 A"   83 A'   84 A'   35 A"   85 A'   86 A'   87 A'   36 A"                 
  0.688   0.735   0.755   0.779   0.783   0.803   0.838   0.852
 88 A'   89 A'   37 A"   90 A'   91 A'   92 A'   93 A'   38 A"                 
  0.888   0.923   1.018   1.040   1.110   1.125   1.167   1.184
 39 A"   94 A'   95 A'   96 A'   97 A'   98 A'   99 A'  100 A'                 
  1.228   1.294   1.452   1.464   1.504   1.570   1.682   1.709
101 A'  102 A'  103 A'   40 A"   41 A"   42 A"   43 A"  104 A'                 
  1.764   1.864   1.928   1.952   1.970   1.995   1.999   2.047
105 A'  106 A'   44 A"  107 A'   45 A"  108 A'   46 A"  109 A'                 
  2.061   2.090   2.133   2.177   2.233   2.242   2.354   2.468
110 A'  111 A'  112 A'  113 A'   47 A"  114 A'  115 A'  116 A'                 
  2.671   2.712   2.902   3.061   3.144   3.355   3.904   3.982
 48 A"   49 A"  117 A'  118 A'  119 A'  120 A'   50 A"   51 A"                 
  4.001   4.042   4.053   4.071   4.073   4.105   4.141   4.154
 52 A"   53 A"  121 A'  122 A'  123 A'   54 A"   55 A"  124 A'                 
  4.254   4.324   4.343   4.386   4.452   6.772   6.848   6.920
125 A'  126 A'  127 A'  128 A'  129 A'  130 A'  131 A'  132 A'                 
  7.497   7.522   7.534   7.567   7.594   7.642   7.686   7.793
 56 A"   57 A"   58 A"  133 A'  134 A'  135 A'  136 A'  137 A'                 
  7.803   9.881  23.568  23.609  25.805  26.091  26.547  48.042
138 A'  139 A'  140 A'  141 A'   59 A"  142 A'  143 A'  144 A'                 
 48.101  48.155 215.912 289.715 289.743 289.752 289.787 289.838
145 A'  146 A'  147 A'   60 A"   61 A"   62 A"  148 A'  149 A'                 
289.870 289.931 290.033 290.0461020.8941020.9641021.030
150 A'  151 A'  152 A'  153 A'  154 A'  155 A'  156 A'                         
 --------------------------------------------------------------

          Ground-State Mulliken Net Atomic Charges

     Atom                 Charge (a.u.)
  ----------------------------------------
      1 Br                    0.006164
      2 Br                    0.056350
      3 Cl                    0.326332
      4 Br                    0.005978
      5 C                    -0.328402
      6 C                    -0.066423
  ----------------------------------------
  Sum of atomic charges =     0.000000

 -----------------------------------------------------------------
                    Cartesian Multipole Moments
 -----------------------------------------------------------------
    Charge (ESU x 10^10)
                 0.0000
    Dipole Moment (Debye)
         X       0.1098      Y      -0.2729      Z       0.0000
       Tot       0.2942
    Quadrupole Moments (Debye-Ang)
        XX     -69.2998     XY      -2.2067     YY     -84.3405
        XZ      -0.0000     YZ      -0.0000     ZZ     -77.5687
    Octopole Moments (Debye-Ang^2)
       XXX     -21.6416    XXY       3.7260    XYY      -8.5099
       YYY      17.3584    XXZ       0.0000    XYZ       0.0000
       YYZ       0.0000    XZZ      -8.3385    YZZ       5.1174
       ZZZ       0.0000
    Hexadecapole Moments (Debye-Ang^3)
      XXXX   -1679.5164   XXXY      19.3149   XXYY    -377.4019
      XYYY      17.2365   YYYY    -578.3574   XXXZ      -0.0000
      XXYZ      -0.0000   XYYZ      -0.0000   YYYZ      -0.0000
      XXZZ    -317.6963   XYZZ       8.1310   YYZZ    -110.5724
      XZZZ      -0.0000   YZZZ      -0.0000   ZZZZ     -93.0097
 -----------------------------------------------------------------
 Calculating analytic gradient of the SCF energy
 Gradient of SCF Energy
            1           2           3           4           5           6
    1  -0.3047430   0.1628355  -0.0667467   0.3067385   0.4988184  -0.5969026
    2  -0.5574873  -0.6709654   0.4927176   0.6186098   0.0477589   0.0693665
    3  -0.0000000  -0.0000000   0.0000000   0.0000000  -0.0000000  -0.0000000
 Max gradient component =       6.710E-01
 RMS gradient           =       3.509E-01
 Gradient time:  CPU 55.45 s  wall 7.06 s
 Geometry Optimization Parameters
   NAtoms,    NIC,     NZ,  NCons,   NDum,   NFix, NCnnct, MaxDiis
        6      37       0       0       0       0       0       0


** GEOMETRY OPTIMIZATION IN DELOCALIZED INTERNAL COORDINATES **
   Searching for a Minimum

   Optimization Cycle:   2

                       Coordinates (Angstroms)
     ATOM                X               Y               Z
      1  Br        2.4020848952    0.6470706411    0.0000000000
      2  Br       -1.6617777694    1.0896169936    0.0000000000
      3  Cl        2.1501378514   -1.4010572146    0.0000000000
      4  Br       -1.8891048668   -0.9778667559    0.0000000000
      5  C         1.2423529565   -0.2744932218    0.0000000000
      6  C        -0.7284233163   -0.0589225273    0.0000000000
   Point Group: cs    Number of degrees of freedom:     9


   Energy is  -8257.917132855

 Hessian Updated using BFGS Update

 ** Taking Steepest Descent Step **
 Calculated Step too Large.  Step scaled by  0.364877
 Step Taken.  Stepsize is  0.300000

                             Maximum     Tolerance    Cnvgd?
         Gradient           0.576147      0.000300      NO
         Displacement       0.210223      0.001200      NO
         Energy change     -0.285858      0.000001      NO


 New Cartesian Coordinates Obtained by Inverse Iteration

 Displacement from previous Coordinates is:  0.186272
 ----------------------------------------------------------------
             Standard Nuclear Orientation (Angstroms)
    I     Atom           X                Y                Z
 ----------------------------------------------------------------
    1      Br      2.4442435424     0.6813999380     0.0000000000
    2      Br     -1.6869170614     1.1321390583     0.0000000000
    3      Cl      2.1619256834    -1.4323074462     0.0000000000
    4      Br     -1.9251227140    -1.0173004706     0.0000000000
    5      C       1.2336267876    -0.2762889408     0.0000000000
    6      C      -0.7124864875    -0.0632942235     0.0000000000
 ----------------------------------------------------------------
 Molecular Point Group                 Cs    NOp =  2
 Largest Abelian Subgroup              Cs    NOp =  2
 Nuclear Repulsion Energy =  1268.3395859947 hartrees
 There are       67 alpha and       67 beta electrons
 Applying Cartesian multipole field
    Component          Value
    ---------          -----
     (2,0,0)        1.00000E-11
     (0,2,0)        2.00000E-11
     (0,0,2)       -3.00000E-11
 Nucleus-field energy     =     0.0000000284 hartrees
 Requested basis set is 6-311++G(d,p)
 There are 82 shells and 218 basis functions
 A cutoff of  1.0D-11 yielded   2552 shell pairs
 There are     19674 function pairs (     21867 Cartesian)
 Smallest overlap matrix eigenvalue = 6.45E-05
 Guess MOs from SCF MO coefficient file

 -----------------------------------------------------------------------
  General SCF calculation program by
  Eric Jon Sundstrom, Paul Horn, Yuezhi Mao, Dmitri Zuev, Alec White,
  David Stuck, Shaama M.S., Shane Yost, Joonho Lee, David Small,
  Daniel Levine, Susi Lehtola, Hugh Burton, Evgeny Epifanovsky
 -----------------------------------------------------------------------
 Exchange:     0.2000 Hartree-Fock + 0.0800 Slater + 0.7200 B88
 Correlation:  0.1900 VWN1RPA + 0.8100 LYP
 Using SG-1 standard quadrature grid
 using 8 threads for integral computing
 -------------------------------------------------------
 OpenMP Integral computing Module                
 Release: version 2.0, May 2017, Q-Chem Inc. Pleasanton 
 -------------------------------------------------------
 -------------------------------------------------------
 OpenMP BLAS3 based DFT computing Module                
 Release: version 1.0, May 2013, Q-Chem Inc. Pittsburgh 
 -------------------------------------------------------
 A restricted SCF calculation will be
 performed using DIIS
 SCF converges when DIIS error is below 1.0e-08
 ---------------------------------------
  Cycle       Energy         DIIS error
 ---------------------------------------
    1   -8258.1234365616      1.33e-03  
    2   -8258.1243052627      1.21e-03  
    3   -8258.1252410846      1.00e-03  
    4   -8258.1235383175      1.07e-03  
    5   -8258.1321043174      8.45e-05  
    6   -8258.1321460550      1.22e-05  
    7   -8258.1321466975      4.21e-06  
    8   -8258.1321467780      1.19e-06  
    9   -8258.1321467872      3.79e-07  
   10   -8258.1321467881      1.05e-07  
   11   -8258.1321467881      2.18e-08  
   12   -8258.1321467881      9.92e-09  Convergence criterion met
 ---------------------------------------
 SCF time:   CPU 165.12s  wall 22.00s 
 SCF   energy in the final basis set =    -8258.1321467881
 Total energy in the final basis set =    -8258.1321467881

 --------------------------------------------------------------
             Orbital Energies (a.u.) and Symmetries
 --------------------------------------------------------------

 Alpha MOs, Restricted
 -- Occupied --                  
-482.86 -482.86 -482.86 -101.59  -62.52  -62.52  -62.52  -56.34
  1 A'    2 A'    3 A'    4 A'    5 A'    6 A'    7 A'    8 A'                 
-56.337 -56.337 -56.335 -56.335 -56.335 -56.334 -56.334 -56.334
  9 A'   10 A'    1 A"    2 A"   11 A'   12 A'    3 A"   13 A'                 
-10.299 -10.286  -9.513  -8.735  -8.735  -8.733  -7.277  -7.267
 14 A'   15 A'   16 A'   17 A'   18 A'   19 A'   20 A'    4 A"                 
 -7.266  -6.567  -6.566  -6.565  -6.554  -6.554  -6.553  -6.553
 21 A'   22 A'   23 A'   24 A'   25 A'    5 A"   26 A'    6 A"                 
 -6.552  -6.551  -2.681  -2.679  -2.678  -2.676  -2.674  -2.673
  7 A"   27 A'   28 A'   29 A'   30 A'   31 A'    8 A"    9 A"                 
 -2.673  -2.673  -2.672  -2.664  -2.664  -2.663  -2.663  -2.662
 32 A'   10 A"   33 A'   34 A'   11 A"   12 A"   35 A'   36 A'                 
 -2.662  -1.090  -1.074  -0.838  -0.810  -0.638  -0.598  -0.531
 13 A"   37 A'   38 A'   39 A'   40 A'   41 A'   42 A'   43 A'                 
 -0.501  -0.486  -0.481  -0.464  -0.460  -0.366  -0.322  -0.302
 14 A"   44 A'   15 A"   45 A'   46 A'   47 A'   16 A"   17 A"                 
 -0.231  -0.205  -0.195
 48 A'   49 A'   18 A"                                                         
 -- Virtual --                   
 -0.108  -0.086  -0.004   0.008   0.018   0.022   0.031   0.036
 19 A"   50 A'   51 A'   52 A'   53 A'   54 A'   20 A"   55 A'                 
  0.043   0.050   0.061   0.067   0.072   0.075   0.089   0.098
 56 A'   57 A'   21 A"   58 A'   22 A"   59 A'   60 A'   23 A"                 
  0.103   0.110   0.123   0.126   0.126   0.143   0.156   0.166
 61 A'   24 A"   62 A'   63 A'   64 A'   65 A'   66 A'   67 A'                 
  0.172   0.173   0.179   0.200   0.217   0.224   0.325   0.364
 25 A"   68 A'   69 A'   70 A'   71 A'   72 A'   73 A'   74 A'                 
  0.375   0.377   0.396   0.404   0.405   0.412   0.424   0.429
 75 A'   26 A"   27 A"   76 A'   28 A"   29 A"   77 A'   78 A'                 
  0.433   0.451   0.483   0.488   0.498   0.508   0.533   0.538
 30 A"   79 A'   31 A"   80 A'   81 A'   32 A"   82 A'   33 A"                 
  0.557   0.558   0.576   0.579   0.593   0.615   0.639   0.681
 34 A"   83 A'   84 A'   35 A"   85 A'   86 A'   87 A'   36 A"                 
  0.682   0.723   0.733   0.772   0.785   0.803   0.827   0.846
 88 A'   89 A'   37 A"   90 A'   91 A'   92 A'   93 A'   38 A"                 
  0.879   0.919   0.986   1.003   1.101   1.115   1.132   1.147
 39 A"   94 A'   95 A'   96 A'   97 A'   98 A'   99 A'  100 A'                 
  1.194   1.271   1.436   1.440   1.479   1.548   1.672   1.701
101 A'  102 A'   40 A"  103 A'   41 A"   42 A"   43 A"  104 A'                 
  1.742   1.866   1.937   1.971   1.978   1.994   2.007   2.028
105 A'  106 A'   44 A"  107 A'   45 A"  108 A'   46 A"  109 A'                 
  2.063   2.110   2.131   2.165   2.218   2.236   2.351   2.480
110 A'  111 A'  112 A'  113 A'  114 A'   47 A"  115 A'  116 A'                 
  2.664   2.713   2.878   3.018   3.101   3.366   3.902   3.983
 48 A"   49 A"  117 A'  118 A'  119 A'  120 A'   50 A"   51 A"                 
  4.007   4.043   4.048   4.062   4.066   4.103   4.139   4.142
 52 A"  121 A'   53 A"  122 A'  123 A'   54 A"  124 A'   55 A"                 
  4.235   4.283   4.338   4.384   4.417   6.767   6.815   6.871
125 A'  126 A'  127 A'  128 A'  129 A'  130 A'  131 A'  132 A'                 
  7.503   7.528   7.538   7.565   7.575   7.631   7.667   7.774
 56 A"   57 A"   58 A"  133 A'  134 A'  135 A'  136 A'  137 A'                 
  7.783   9.851  23.491  23.525  25.807  26.075  26.470  48.033
138 A'  139 A'  140 A'  141 A'   59 A"  142 A'  143 A'  144 A'                 
 48.067  48.113 215.873 289.715 289.743 289.754 289.781 289.828
145 A'  146 A'  147 A'   60 A"   61 A"   62 A"  148 A'  149 A'                 
289.858 289.902 289.997 290.0101020.8761020.9151020.971
150 A'  151 A'  152 A'  153 A'  154 A'  155 A'  156 A'                         

 Beta MOs, Restricted
 -- Occupied --                  
-482.86 -482.86 -482.86 -101.59  -62.52  -62.52  -62.52  -56.34
  1 A'    2 A'    3 A'    4 A'    5 A'    6 A'    7 A'    8 A'                 
-56.337 -56.337 -56.335 -56.335 -56.335 -56.334 -56.334 -56.334
  9 A'   10 A'    1 A"    2 A"   11 A'   12 A'    3 A"   13 A'                 
-10.299 -10.286  -9.513  -8.735  -8.735  -8.733  -7.277  -7.267
 14 A'   15 A'   16 A'   17 A'   18 A'   19 A'   20 A'    4 A"                 
 -7.266  -6.567  -6.566  -6.565  -6.554  -6.554  -6.553  -6.553
 21 A'   22 A'   23 A'   24 A'   25 A'    5 A"   26 A'    6 A"                 
 -6.552  -6.551  -2.681  -2.679  -2.678  -2.676  -2.674  -2.673
  7 A"   27 A'   28 A'   29 A'   30 A'   31 A'    8 A"    9 A"                 
 -2.673  -2.673  -2.672  -2.664  -2.664  -2.663  -2.663  -2.662
 32 A'   10 A"   33 A'   34 A'   11 A"   12 A"   35 A'   36 A'                 
 -2.662  -1.090  -1.074  -0.838  -0.810  -0.638  -0.598  -0.531
 13 A"   37 A'   38 A'   39 A'   40 A'   41 A'   42 A'   43 A'                 
 -0.501  -0.486  -0.481  -0.464  -0.460  -0.366  -0.322  -0.302
 14 A"   44 A'   15 A"   45 A'   46 A'   47 A'   16 A"   17 A"                 
 -0.231  -0.205  -0.195
 48 A'   49 A'   18 A"                                                         
 -- Virtual --                   
 -0.108  -0.086  -0.004   0.008   0.018   0.022   0.031   0.036
 19 A"   50 A'   51 A'   52 A'   53 A'   54 A'   20 A"   55 A'                 
  0.043   0.050   0.061   0.067   0.072   0.075   0.089   0.098
 56 A'   57 A'   21 A"   58 A'   22 A"   59 A'   60 A'   23 A"                 
  0.103   0.110   0.123   0.126   0.126   0.143   0.156   0.166
 61 A'   24 A"   62 A'   63 A'   64 A'   65 A'   66 A'   67 A'                 
  0.172   0.173   0.179   0.200   0.217   0.224   0.325   0.364
 25 A"   68 A'   69 A'   70 A'   71 A'   72 A'   73 A'   74 A'                 
  0.375   0.377   0.396   0.404   0.405   0.412   0.424   0.429
 75 A'   26 A"   27 A"   76 A'   28 A"   29 A"   77 A'   78 A'                 
  0.433   0.451   0.483   0.488   0.498   0.508   0.533   0.538
 30 A"   79 A'   31 A"   80 A'   81 A'   32 A"   82 A'   33 A"                 
  0.557   0.558   0.576   0.579   0.593   0.615   0.639   0.681
 34 A"   83 A'   84 A'   35 A"   85 A'   86 A'   87 A'   36 A"                 
  0.682   0.723   0.733   0.772   0.785   0.803   0.827   0.846
 88 A'   89 A'   37 A"   90 A'   91 A'   92 A'   93 A'   38 A"                 
  0.879   0.919   0.986   1.003   1.101   1.115   1.132   1.147
 39 A"   94 A'   95 A'   96 A'   97 A'   98 A'   99 A'  100 A'                 
  1.194   1.271   1.436   1.440   1.479   1.548   1.672   1.701
101 A'  102 A'   40 A"  103 A'   41 A"   42 A"   43 A"  104 A'                 
  1.742   1.866   1.937   1.971   1.978   1.994   2.007   2.028
105 A'  106 A'   44 A"  107 A'   45 A"  108 A'   46 A"  109 A'                 
  2.063   2.110   2.131   2.165   2.218   2.236   2.351   2.480
110 A'  111 A'  112 A'  113 A'  114 A'   47 A"  115 A'  116 A'                 
  2.664   2.713   2.878   3.018   3.101   3.366   3.902   3.983
 48 A"   49 A"  117 A'  118 A'  119 A'  120 A'   50 A"   51 A"                 
  4.007   4.043   4.048   4.062   4.066   4.103   4.139   4.142
 52 A"  121 A'   53 A"  122 A'  123 A'   54 A"  124 A'   55 A"                 
  4.235   4.283   4.338   4.384   4.417   6.767   6.815   6.871
125 A'  126 A'  127 A'  128 A'  129 A'  130 A'  131 A'  132 A'                 
  7.503   7.528   7.538   7.565   7.575   7.631   7.667   7.774
 56 A"   57 A"   58 A"  133 A'  134 A'  135 A'  136 A'  137 A'                 
  7.783   9.851  23.491  23.525  25.807  26.075  26.470  48.033
138 A'  139 A'  140 A'  141 A'   59 A"  142 A'  143 A'  144 A'                 
 48.067  48.113 215.873 289.715 289.743 289.754 289.781 289.828
145 A'  146 A'  147 A'   60 A"   61 A"   62 A"  148 A'  149 A'                 
289.858 289.902 289.997 290.0101020.8761020.9151020.971
150 A'  151 A'  152 A'  153 A'  154 A'  155 A'  156 A'                         
 --------------------------------------------------------------

          Ground-State Mulliken Net Atomic Charges

     Atom                 Charge (a.u.)
  ----------------------------------------
      1 Br                   -0.031337
      2 Br                    0.035784
      3 Cl                    0.344164
      4 Br                   -0.013547
      5 C                    -0.286670
      6 C                    -0.048395
  ----------------------------------------
  Sum of atomic charges =     0.000000

 -----------------------------------------------------------------
                    Cartesian Multipole Moments
 -----------------------------------------------------------------
    Charge (ESU x 10^10)
                 0.0000
    Dipole Moment (Debye)
         X       0.0310      Y      -0.2437      Z       0.0000
       Tot       0.2457
    Quadrupole Moments (Debye-Ang)
        XX     -69.2693     XY      -1.9910     YY     -83.5076
        XZ      -0.0000     YZ       0.0000     ZZ     -78.0516
    Octopole Moments (Debye-Ang^2)
       XXX     -21.8577    XXY       3.8332    XYY      -8.7076
       YYY      16.5688    XXZ       0.0000    XYZ      -0.0000
       YYZ       0.0000    XZZ      -8.3920    YZZ       4.9261
       ZZZ       0.0000
    Hexadecapole Moments (Debye-Ang^3)
      XXXX   -1722.0021   XXXY      18.8660   XXYY    -385.8068
      XYYY      13.5168   YYYY    -600.7179   XXXZ      -0.0000
      XXYZ       0.0000   XYYZ      -0.0000   YYYZ       0.0000
      XXZZ    -326.3638   XYZZ       7.1091   YYZZ    -114.8488
      XZZZ      -0.0000   YZZZ       0.0000   ZZZZ     -93.5559
 -----------------------------------------------------------------
 Calculating analytic gradient of the SCF energy
 Gradient of SCF Energy
            1           2           3           4           5           6
    1  -0.2136686   0.1018044  -0.0406151   0.2130800   0.3879723  -0.4485731
    2  -0.4325720  -0.5118955   0.4015715   0.4745332   0.0138472   0.0545156
    3   0.0000000   0.0000000  -0.0000000   0.0000000  -0.0000000  -0.0000000
 Max gradient component =       5.119E-01
 RMS gradient           =       2.681E-01
 Gradient time:  CPU 53.13 s  wall 6.77 s
 Geometry Optimization Parameters
   NAtoms,    NIC,     NZ,  NCons,   NDum,   NFix, NCnnct, MaxDiis
        6      37       0       0       0       0       0       0


** GEOMETRY OPTIMIZATION IN DELOCALIZED INTERNAL COORDINATES **
   Searching for a Minimum

   Optimization Cycle:   3

                       Coordinates (Angstroms)
     ATOM                X               Y               Z
      1  Br        2.4442435424    0.6813999380    0.0000000000
      2  Br       -1.6869170614    1.1321390583    0.0000000000
      3  Cl        2.1619256834   -1.4323074462    0.0000000000
      4  Br       -1.9251227140   -1.0173004706    0.0000000000
      5  C         1.2336267876   -0.2762889408    0.0000000000
      6  C        -0.7124864875   -0.0632942235    0.0000000000
   Point Group: cs    Number of degrees of freedom:     9


   Energy is  -8258.132146788

 Hessian Updated using BFGS Update

 ** Taking Steepest Descent Step **
 Calculated Step too Large.  Step scaled by  0.481793
 Step Taken.  Stepsize is  0.300000

                             Maximum     Tolerance    Cnvgd?
         Gradient           0.436327      0.000300      NO
         Displacement       0.210219      0.001200      NO
         Energy change     -0.215014      0.000001      NO


 New Cartesian Coordinates Obtained by Inverse Iteration

 Displacement from previous Coordinates is:  0.172595
 ----------------------------------------------------------------
             Standard Nuclear Orientation (Angstroms)
    I     Atom           X                Y                Z
 ----------------------------------------------------------------
    1      Br      2.4737585130     0.7184054626     0.0000000000
    2      Br     -1.7002820604     1.1749943565     0.0000000000
    3      Cl      2.1648918043    -1.4657924505     0.0000000000
    4      Br     -1.9499780350    -1.0587623852     0.0000000000
    5      C       1.2194600401    -0.2764994965     0.0000000000
    6      C      -0.6925805114    -0.0679975718     0.0000000000
 ----------------------------------------------------------------
 Molecular Point Group                 Cs    NOp =  2
 Largest Abelian Subgroup              Cs    NOp =  2
 Nuclear Repulsion Energy =  1237.7668271738 hartrees
 There are       67 alpha and       67 beta electrons
 Applying Cartesian multipole field
    Component          Value
    ---------          -----
     (2,0,0)        1.00000E-11
     (0,2,0)        2.00000E-11
     (0,0,2)       -3.00000E-11
 Nucleus-field energy     =     0.0000000295 hartrees
 Requested basis set is 6-311++G(d,p)
 There are 82 shells and 218 basis functions
 A cutoff of  1.0D-11 yielded   2539 shell pairs
 There are     19619 function pairs (     21809 Cartesian)
 Smallest overlap matrix eigenvalue = 5.95E-05
 Guess MOs from SCF MO coefficient file

 -----------------------------------------------------------------------
  General SCF calculation program by
  Eric Jon Sundstrom, Paul Horn, Yuezhi Mao, Dmitri Zuev, Alec White,
  David Stuck, Shaama M.S., Shane Yost, Joonho Lee, David Small,
  Daniel Levine, Susi Lehtola, Hugh Burton, Evgeny Epifanovsky
 -----------------------------------------------------------------------
 Exchange:     0.2000 Hartree-Fock + 0.0800 Slater + 0.7200 B88
 Correlation:  0.1900 VWN1RPA + 0.8100 LYP
 Using SG-1 standard quadrature grid
 using 8 threads for integral computing
 -------------------------------------------------------
 OpenMP Integral computing Module                
 Release: version 2.0, May 2017, Q-Chem Inc. Pleasanton 
 -------------------------------------------------------
 -------------------------------------------------------
 OpenMP BLAS3 based DFT computing Module                
 Release: version 1.0, May 2013, Q-Chem Inc. Pittsburgh 
 -------------------------------------------------------
 A restricted SCF calculation will be
 performed using DIIS
 SCF converges when DIIS error is below 1.0e-08
 ---------------------------------------
  Cycle       Energy         DIIS error
 ---------------------------------------
    1   -8258.2884978476      1.13e-03  
    2   -8258.2903849220      9.69e-04  
    3   -8258.2910965612      8.10e-04  
    4   -8258.2907553913      7.98e-04  
    5   -8258.2954213906      8.09e-05  
    6   -8258.2954621738      1.02e-05  
    7   -8258.2954627110      3.55e-06  
    8   -8258.2954627613      8.41e-07  
    9   -8258.2954627653      3.06e-07  
   10   -8258.2954627662      7.07e-08  
   11   -8258.2954627662      1.39e-08  
   12   -8258.2954627662      4.77e-09  Convergence criterion met
 ---------------------------------------
 SCF time:   CPU 162.04s  wall 20.00s 
 SCF   energy in the final basis set =    -8258.2954627662
 Total energy in the final basis set =    -8258.2954627662

 --------------------------------------------------------------
             Orbital Energies (a.u.) and Symmetries
 --------------------------------------------------------------

 Alpha MOs, Restricted
 -- Occupied --                  
-482.86 -482.86 -482.86 -101.59  -62.52  -62.52  -62.52  -56.34
  1 A'    2 A'    3 A'    4 A'    5 A'    6 A'    7 A'    8 A'                 
-56.336 -56.336 -56.333 -56.333 -56.333 -56.333 -56.333 -56.332
  9 A'   10 A'    1 A"    2 A"   11 A'    3 A"   12 A'   13 A'                 
-10.306 -10.294  -9.511  -8.731  -8.731  -8.730  -7.275  -7.265
 14 A'   15 A'   16 A'   17 A'   18 A'   19 A'   20 A'    4 A"                 
 -7.264  -6.563  -6.563  -6.562  -6.550  -6.550  -6.550  -6.550
 21 A'   22 A'   23 A'   24 A'    5 A"    6 A"   25 A'   26 A'                 
 -6.549  -6.548  -2.676  -2.675  -2.674  -2.671  -2.671  -2.670
  7 A"   27 A'   28 A'   29 A'   30 A'   31 A'    8 A"    9 A"                 
 -2.670  -2.670  -2.669  -2.660  -2.660  -2.660  -2.660  -2.659
 32 A'   10 A"   33 A'   34 A'   11 A"   12 A"   35 A'   36 A'                 
 -2.659  -1.058  -1.034  -0.832  -0.805  -0.638  -0.594  -0.522
 13 A"   37 A'   38 A'   39 A'   40 A'   41 A'   42 A'   43 A'                 
 -0.483  -0.481  -0.460  -0.455  -0.448  -0.366  -0.322  -0.304
 14 A"   44 A'   15 A"   45 A'   46 A'   47 A'   16 A"   17 A"                 
 -0.241  -0.217  -0.200
 48 A'   49 A'   18 A"                                                         
 -- Virtual --                   
 -0.107  -0.082  -0.003   0.005   0.016   0.022   0.034   0.034
 19 A"   50 A'   51 A'   52 A'   53 A'   54 A'   20 A"   55 A'                 
  0.041   0.051   0.061   0.062   0.072   0.074   0.086   0.096
 56 A'   57 A'   21 A"   58 A'   22 A"   59 A'   60 A'   61 A'                 
  0.098   0.112   0.118   0.121   0.124   0.142   0.150   0.163
 23 A"   24 A"   62 A'   63 A'   64 A'   65 A'   66 A'   67 A'                 
  0.171   0.173   0.182   0.201   0.219   0.223   0.333   0.363
 68 A'   25 A"   69 A'   70 A'   71 A'   72 A'   73 A'   74 A'                 
  0.381   0.384   0.405   0.407   0.409   0.414   0.416   0.434
 75 A'   26 A"   27 A"   76 A'   28 A"   29 A"   77 A'   78 A'                 
  0.435   0.448   0.479   0.492   0.498   0.507   0.535   0.542
 30 A"   79 A'   80 A'   81 A'   31 A"   32 A"   82 A'   83 A'                 
  0.542   0.549   0.571   0.572   0.575   0.603   0.623   0.678
 33 A"   34 A"   84 A'   35 A"   85 A'   86 A'   87 A'   36 A"                 
  0.679   0.711   0.715   0.765   0.790   0.805   0.822   0.842
 88 A'   37 A"   89 A'   90 A'   91 A'   92 A'   93 A'   38 A"                 
  0.873   0.910   0.956   0.973   1.084   1.087   1.108   1.137
 39 A"   94 A'   95 A'   96 A'   97 A'   98 A'   99 A'  100 A'                 
  1.163   1.250   1.403   1.433   1.455   1.529   1.664   1.688
101 A'  102 A'   40 A"  103 A'   41 A"   42 A"   43 A"  104 A'                 
  1.721   1.851   1.945   1.968   1.985   2.005   2.012   2.021
105 A'  106 A'   44 A"  107 A'   45 A"  108 A'   46 A"  109 A'                 
  2.072   2.096   2.127   2.179   2.210   2.238   2.350   2.493
110 A'  111 A'  112 A'  113 A'  114 A'   47 A"  115 A'  116 A'                 
  2.656   2.715   2.849   2.982   3.064   3.385   3.903   3.983
 48 A"   49 A"  117 A'  118 A'  119 A'  120 A'   50 A"   51 A"                 
  4.009   4.023   4.052   4.055   4.058   4.102   4.124   4.136
 52 A"  121 A'   53 A"  122 A'  123 A'   54 A"  124 A'   55 A"                 
  4.218   4.267   4.309   4.361   4.447   6.754   6.778   6.839
125 A'  126 A'  127 A'  128 A'  129 A'  130 A'  131 A'  132 A'                 
  7.506   7.531   7.544   7.564   7.582   7.625   7.652   7.748
 56 A"   57 A"   58 A"  133 A'  134 A'  135 A'  136 A'  137 A'                 
  7.754   9.825  23.430  23.466  25.808  26.062  26.412  48.015
138 A'  139 A'  140 A'  141 A'   59 A"  142 A'  143 A'  144 A'                 
 48.033  48.083 215.840 289.715 289.742 289.757 289.774 289.832
145 A'  146 A'  147 A'   60 A"   61 A"   62 A"  148 A'  149 A'                 
289.852 289.880 289.948 289.9871020.8471020.8691020.931
150 A'  151 A'  152 A'  153 A'  154 A'  155 A'  156 A'                         

 Beta MOs, Restricted
 -- Occupied --                  
-482.86 -482.86 -482.86 -101.59  -62.52  -62.52  -62.52  -56.34
  1 A'    2 A'    3 A'    4 A'    5 A'    6 A'    7 A'    8 A'                 
-56.336 -56.336 -56.333 -56.333 -56.333 -56.333 -56.333 -56.332
  9 A'   10 A'    1 A"    2 A"   11 A'    3 A"   12 A'   13 A'                 
-10.306 -10.294  -9.511  -8.731  -8.731  -8.730  -7.275  -7.265
 14 A'   15 A'   16 A'   17 A'   18 A'   19 A'   20 A'    4 A"                 
 -7.264  -6.563  -6.563  -6.562  -6.550  -6.550  -6.550  -6.550
 21 A'   22 A'   23 A'   24 A'    5 A"    6 A"   25 A'   26 A'                 
 -6.549  -6.548  -2.676  -2.675  -2.674  -2.671  -2.671  -2.670
  7 A"   27 A'   28 A'   29 A'   30 A'   31 A'    8 A"    9 A"                 
 -2.670  -2.670  -2.669  -2.660  -2.660  -2.660  -2.660  -2.659
 32 A'   10 A"   33 A'   34 A'   11 A"   12 A"   35 A'   36 A'                 
 -2.659  -1.058  -1.034  -0.832  -0.805  -0.638  -0.594  -0.522
 13 A"   37 A'   38 A'   39 A'   40 A'   41 A'   42 A'   43 A'                 
 -0.483  -0.481  -0.460  -0.455  -0.448  -0.366  -0.322  -0.304
 14 A"   44 A'   15 A"   45 A'   46 A'   47 A'   16 A"   17 A"                 
 -0.241  -0.217  -0.200
 48 A'   49 A'   18 A"                                                         
 -- Virtual --                   
 -0.107  -0.082  -0.003   0.005   0.016   0.022   0.034   0.034
 19 A"   50 A'   51 A'   52 A'   53 A'   54 A'   20 A"   55 A'                 
  0.041   0.051   0.061   0.062   0.072   0.074   0.086   0.096
 56 A'   57 A'   21 A"   58 A'   22 A"   59 A'   60 A'   61 A'                 
  0.098   0.112   0.118   0.121   0.124   0.142   0.150   0.163
 23 A"   24 A"   62 A'   63 A'   64 A'   65 A'   66 A'   67 A'                 
  0.171   0.173   0.182   0.201   0.219   0.223   0.333   0.363
 68 A'   25 A"   69 A'   70 A'   71 A'   72 A'   73 A'   74 A'                 
  0.381   0.384   0.405   0.407   0.409   0.414   0.416   0.434
 75 A'   26 A"   27 A"   76 A'   28 A"   29 A"   77 A'   78 A'                 
  0.435   0.448   0.479   0.492   0.498   0.507   0.535   0.542
 30 A"   79 A'   80 A'   81 A'   31 A"   32 A"   82 A'   83 A'                 
  0.542   0.549   0.571   0.572   0.575   0.603   0.623   0.678
 33 A"   34 A"   84 A'   35 A"   85 A'   86 A'   87 A'   36 A"                 
  0.679   0.711   0.715   0.765   0.790   0.805   0.822   0.842
 88 A'   37 A"   89 A'   90 A'   91 A'   92 A'   93 A'   38 A"                 
  0.873   0.910   0.956   0.973   1.084   1.087   1.108   1.137
 39 A"   94 A'   95 A'   96 A'   97 A'   98 A'   99 A'  100 A'                 
  1.163   1.250   1.403   1.433   1.455   1.529   1.664   1.688
101 A'  102 A'   40 A"  103 A'   41 A"   42 A"   43 A"  104 A'                 
  1.721   1.851   1.945   1.968   1.985   2.005   2.012   2.021
105 A'  106 A'   44 A"  107 A'   45 A"  108 A'   46 A"  109 A'                 
  2.072   2.096   2.127   2.179   2.210   2.238   2.350   2.493
110 A'  111 A'  112 A'  113 A'  114 A'   47 A"  115 A'  116 A'                 
  2.656   2.715   2.849   2.982   3.064   3.385   3.903   3.983
 48 A"   49 A"  117 A'  118 A'  119 A'  120 A'   50 A"   51 A"                 
  4.009   4.023   4.052   4.055   4.058   4.102   4.124   4.136
 52 A"  121 A'   53 A"  122 A'  123 A'   54 A"  124 A'   55 A"                 
  4.218   4.267   4.309   4.361   4.447   6.754   6.778   6.839
125 A'  126 A'  127 A'  128 A'  129 A'  130 A'  131 A'  132 A'                 
  7.506   7.531   7.544   7.564   7.582   7.625   7.652   7.748
 56 A"   57 A"   58 A"  133 A'  134 A'  135 A'  136 A'  137 A'                 
  7.754   9.825  23.430  23.466  25.808  26.062  26.412  48.015
138 A'  139 A'  140 A'  141 A'   59 A"  142 A'  143 A'  144 A'                 
 48.033  48.083 215.840 289.715 289.742 289.757 289.774 289.832
145 A'  146 A'  147 A'   60 A"   61 A"   62 A"  148 A'  149 A'                 
289.852 289.880 289.948 289.9871020.8471020.8691020.931
150 A'  151 A'  152 A'  153 A'  154 A'  155 A'  156 A'                         
 --------------------------------------------------------------

          Ground-State Mulliken Net Atomic Charges

     Atom                 Charge (a.u.)
  ----------------------------------------
      1 Br                   -0.059554
      2 Br                    0.018057
      3 Cl                    0.355922
      4 Br                   -0.031713
      5 C                    -0.245334
      6 C                    -0.037378
  ----------------------------------------
  Sum of atomic charges =     0.000000

 -----------------------------------------------------------------
                    Cartesian Multipole Moments
 -----------------------------------------------------------------
    Charge (ESU x 10^10)
                -0.0000
    Dipole Moment (Debye)
         X      -0.0229      Y      -0.1937      Z      -0.0000
       Tot       0.1951
    Quadrupole Moments (Debye-Ang)
        XX     -69.4167     XY      -1.7154     YY     -82.6819
        XZ      -0.0000     YZ      -0.0000     ZZ     -78.4999
    Octopole Moments (Debye-Ang^2)
       XXX     -22.1227    XXY       4.0805    XYY      -8.9918
       YYY      15.8840    XXZ      -0.0000    XYZ       0.0000
       YYZ       0.0000    XZZ      -8.4601    YZZ       4.7449
       ZZZ      -0.0000
    Hexadecapole Moments (Debye-Ang^3)
      XXXX   -1750.0691   XXXY      18.5093   XXYY    -391.1702
      XYYY       9.2125   YYYY    -625.6610   XXXZ      -0.0000
      XXYZ       0.0000   XYYZ      -0.0000   YYYZ      -0.0000
      XXZZ    -332.2109   XYZZ       5.8969   YYZZ    -119.7252
      XZZZ      -0.0000   YZZZ      -0.0000   ZZZZ     -94.1623
 -----------------------------------------------------------------
 Calculating analytic gradient of the SCF energy
 Gradient of SCF Energy
            1           2           3           4           5           6
    1  -0.1457076   0.0590317  -0.0196051   0.1436525   0.3050149  -0.3423864
    2  -0.3346754  -0.3875683   0.3208941   0.3632991  -0.0035416   0.0415920
    3  -0.0000000  -0.0000000  -0.0000000   0.0000000   0.0000000  -0.0000000
 Max gradient component =       3.876E-01
 RMS gradient           =       2.048E-01
 Gradient time:  CPU 52.01 s  wall 6.63 s
 Geometry Optimization Parameters
   NAtoms,    NIC,     NZ,  NCons,   NDum,   NFix, NCnnct, MaxDiis
        6      37       0       0       0       0       0       0


** GEOMETRY OPTIMIZATION IN DELOCALIZED INTERNAL COORDINATES **
   Searching for a Minimum

   Optimization Cycle:   4

                       Coordinates (Angstroms)
     ATOM                X               Y               Z
      1  Br        2.4737585130    0.7184054626    0.0000000000
      2  Br       -1.7002820604    1.1749943565    0.0000000000
      3  Cl        2.1648918043   -1.4657924505    0.0000000000
      4  Br       -1.9499780350   -1.0587623852    0.0000000000
      5  C         1.2194600401   -0.2764994965    0.0000000000
      6  C        -0.6925805114   -0.0679975718    0.0000000000
   Point Group: cs    Number of degrees of freedom:     9


   Energy is  -8258.295462766

 Hessian Updated using BFGS Update

 ** Taking Steepest Descent Step **
 Calculated Step too Large.  Step scaled by  0.631768
 Step Taken.  Stepsize is  0.300000

                             Maximum     Tolerance    Cnvgd?
         Gradient           0.336454      0.000300      NO
         Displacement       0.212561      0.001200      NO
         Energy change     -0.163316      0.000001      NO


 New Cartesian Coordinates Obtained by Inverse Iteration

 Displacement from previous Coordinates is:  0.169200
 ----------------------------------------------------------------
             Standard Nuclear Orientation (Angstroms)
    I     Atom           X                Y                Z
 ----------------------------------------------------------------
    1      Br      2.4876639883     0.7579333448     0.0000000000
    2      Br     -1.6992547555     1.2174643417     0.0000000000
    3      Cl      2.1550172196    -1.5008416401     0.0000000000
    4      Br     -1.9595388232    -1.1025358024     0.0000000000
    5      C       1.1983660857    -0.2751199530     0.0000000000
    6      C      -0.6669839644    -0.0725523759     0.0000000000
 ----------------------------------------------------------------
 Molecular Point Group                 Cs    NOp =  2
 Largest Abelian Subgroup              Cs    NOp =  2
 Nuclear Repulsion Energy =  1212.7739778172 hartrees
 There are       67 alpha and       67 beta electrons
 Applying Cartesian multipole field
    Component          Value
    ---------          -----
     (2,0,0)        1.00000E-11
     (0,2,0)        2.00000E-11
     (0,0,2)       -3.00000E-11
 Nucleus-field energy     =     0.0000000303 hartrees
 Requested basis set is 6-311++G(d,p)
 There are 82 shells and 218 basis functions
 A cutoff of  1.0D-11 yielded   2524 shell pairs
 There are     19552 function pairs (     21736 Cartesian)
 Smallest overlap matrix eigenvalue = 5.23E-05
 Guess MOs from SCF MO coefficient file

 -----------------------------------------------------------------------
  General SCF calculation program by
  Eric Jon Sundstrom, Paul Horn, Yuezhi Mao, Dmitri Zuev, Alec White,
  David Stuck, Shaama M.S., Shane Yost, Joonho Lee, David Small,
  Daniel Levine, Susi Lehtola, Hugh Burton, Evgeny Epifanovsky
 -----------------------------------------------------------------------
 Exchange:     0.2000 Hartree-Fock + 0.0800 Slater + 0.7200 B88
 Correlation:  0.1900 VWN1RPA + 0.8100 LYP
 Using SG-1 standard quadrature grid
 using 8 threads for integral computing
 -------------------------------------------------------
 OpenMP Integral computing Module                
 Release: version 2.0, May 2017, Q-Chem Inc. Pleasanton 
 -------------------------------------------------------
 -------------------------------------------------------
 OpenMP BLAS3 based DFT computing Module                
 Release: version 1.0, May 2013, Q-Chem Inc. Pittsburgh 
 -------------------------------------------------------
 A restricted SCF calculation will be
 performed using DIIS
 SCF converges when DIIS error is below 1.0e-08
 ---------------------------------------
  Cycle       Energy         DIIS error
 ---------------------------------------
    1   -8258.4151552017      9.73e-04  
    2   -8258.4177679821      7.47e-04  
    3   -8258.4177693017      6.89e-04  
    4   -8258.4186478675      5.49e-04  
    5   -8258.4207832447      8.02e-05  
    6   -8258.4208251470      8.89e-06  
    7   -8258.4208255972      3.03e-06  
    8   -8258.4208256281      6.09e-07  
    9   -8258.4208256297      1.96e-07  
   10   -8258.4208256301      5.57e-08  
   11   -8258.4208256299      1.06e-08  
   12   -8258.4208256300      2.51e-09  Convergence criterion met
 ---------------------------------------
 SCF time:   CPU 159.54s  wall 21.00s 
 SCF   energy in the final basis set =    -8258.4208256300
 Total energy in the final basis set =    -8258.4208256300

 --------------------------------------------------------------
             Orbital Energies (a.u.) and Symmetries
 --------------------------------------------------------------

 Alpha MOs, Restricted
 -- Occupied --                  
-482.86 -482.86 -482.86 -101.59  -62.52  -62.52  -62.52  -56.34
  1 A'    2 A'    3 A'    4 A'    5 A'    6 A'    7 A'    8 A'                 
-56.336 -56.335 -56.332 -56.332 -56.332 -56.332 -56.332 -56.332
  9 A'   10 A'    1 A"    2 A"    3 A"   11 A'   12 A'   13 A'                 
-10.313 -10.302  -9.509  -8.729  -8.729  -8.728  -7.273  -7.263
 14 A'   15 A'   16 A'   17 A'   18 A'   19 A'   20 A'    4 A"                 
 -7.262  -6.561  -6.560  -6.560  -6.548  -6.548  -6.547  -6.547
 21 A'   22 A'   23 A'   24 A'    5 A"    6 A"    7 A"   25 A'                 
 -6.547  -6.546  -2.673  -2.672  -2.672  -2.668  -2.668  -2.668
 26 A'   27 A'   28 A'   29 A'   30 A'   31 A'    8 A"    9 A"                 
 -2.668  -2.667  -2.667  -2.657  -2.657  -2.657  -2.657  -2.657
 10 A"   32 A'   33 A'   34 A'   11 A"   12 A"   35 A'   13 A"                 
 -2.657  -1.029  -1.001  -0.828  -0.801  -0.641  -0.590  -0.515
 36 A'   37 A'   38 A'   39 A'   40 A'   41 A'   42 A'   43 A'                 
 -0.478  -0.468  -0.449  -0.442  -0.433  -0.365  -0.323  -0.305
 44 A'   14 A"   45 A'   15 A"   46 A'   47 A'   16 A"   17 A"                 
 -0.252  -0.230  -0.206
 48 A'   49 A'   18 A"                                                         
 -- Virtual --                   
 -0.106  -0.076  -0.004   0.002   0.010   0.025   0.031   0.036
 19 A"   50 A'   51 A'   52 A'   53 A'   54 A'   55 A'   20 A"                 
  0.039   0.051   0.056   0.062   0.072   0.073   0.084   0.090
 56 A'   57 A'   58 A'   21 A"   22 A"   59 A'   60 A'   61 A'                 
  0.098   0.113   0.115   0.117   0.123   0.141   0.145   0.161
 23 A"   24 A"   62 A'   63 A'   64 A'   65 A'   66 A'   67 A'                 
  0.170   0.174   0.184   0.202   0.220   0.224   0.342   0.361
 68 A'   25 A"   69 A'   70 A'   71 A'   72 A'   73 A'   74 A'                 
  0.386   0.388   0.406   0.408   0.414   0.417   0.425   0.437
 75 A'   26 A"   76 A'   27 A"   28 A"   77 A'   29 A"   78 A'                 
  0.438   0.446   0.474   0.488   0.506   0.511   0.526   0.537
 30 A"   79 A'   80 A'   81 A'   31 A"   32 A"   82 A'   83 A'                 
  0.541   0.545   0.553   0.568   0.572   0.594   0.612   0.676
 33 A"   34 A"   84 A'   35 A"   85 A'   86 A'   87 A'   36 A"                 
  0.678   0.690   0.711   0.760   0.791   0.809   0.821   0.840
 88 A'   37 A"   89 A'   90 A'   91 A'   92 A'   93 A'   38 A"                 
  0.872   0.898   0.927   0.953   1.049   1.066   1.095   1.119
 39 A"   94 A'   95 A'   96 A'   97 A'   98 A'   99 A'  100 A'                 
  1.157   1.232   1.368   1.431   1.434   1.514   1.662   1.678
101 A'  102 A'   40 A"   41 A"  103 A'   42 A"   43 A"  104 A'                 
  1.704   1.819   1.951   1.951   1.991   2.015   2.021   2.032
105 A'  106 A'  107 A'   44 A"   45 A"   46 A"  108 A'  109 A'                 
  2.050   2.098   2.135   2.173   2.230   2.240   2.350   2.503
110 A'  111 A'  112 A'  113 A'  114 A'   47 A"  115 A'  116 A'                 
  2.646   2.720   2.821   2.953   3.034   3.416   3.908   3.982
 48 A"   49 A"  117 A'  118 A'  119 A'  120 A'   50 A"   51 A"                 
  3.999   4.009   4.048   4.051   4.054   4.101   4.113   4.124
121 A'   52 A"  122 A'  123 A'   53 A"   54 A"  124 A'   55 A"                 
  4.206   4.267   4.294   4.351   4.454   6.729   6.755   6.816
125 A'  126 A'  127 A'  128 A'  129 A'  130 A'  131 A'  132 A'                 
  7.508   7.533   7.549   7.562   7.605   7.621   7.640   7.699
 56 A"   57 A"   58 A"  133 A'  134 A'  135 A'  136 A'  137 A'                 
  7.743   9.803  23.386  23.422  25.809  26.051  26.373  47.989
138 A'  139 A'  140 A'  141 A'   59 A"  142 A'  143 A'  144 A'                 
 48.012  48.061 215.811 289.715 289.741 289.758 289.766 289.831
145 A'  146 A'  147 A'   60 A"   61 A"   62 A"  148 A'  149 A'                 
289.855 289.866 289.898 289.9781020.8101020.8411020.901
150 A'  151 A'  152 A'  153 A'  154 A'  155 A'  156 A'                         

 Beta MOs, Restricted
 -- Occupied --                  
-482.86 -482.86 -482.86 -101.59  -62.52  -62.52  -62.52  -56.34
  1 A'    2 A'    3 A'    4 A'    5 A'    6 A'    7 A'    8 A'                 
-56.336 -56.335 -56.332 -56.332 -56.332 -56.332 -56.332 -56.332
  9 A'   10 A'    1 A"    2 A"    3 A"   11 A'   12 A'   13 A'                 
-10.313 -10.302  -9.509  -8.729  -8.729  -8.728  -7.273  -7.263
 14 A'   15 A'   16 A'   17 A'   18 A'   19 A'   20 A'    4 A"                 
 -7.262  -6.561  -6.560  -6.560  -6.548  -6.548  -6.547  -6.547
 21 A'   22 A'   23 A'   24 A'    5 A"    6 A"    7 A"   25 A'                 
 -6.547  -6.546  -2.673  -2.672  -2.672  -2.668  -2.668  -2.668
 26 A'   27 A'   28 A'   29 A'   30 A'   31 A'    8 A"    9 A"                 
 -2.668  -2.667  -2.667  -2.657  -2.657  -2.657  -2.657  -2.657
 10 A"   32 A'   33 A'   34 A'   11 A"   12 A"   35 A'   13 A"                 
 -2.657  -1.029  -1.001  -0.828  -0.801  -0.641  -0.590  -0.515
 36 A'   37 A'   38 A'   39 A'   40 A'   41 A'   42 A'   43 A'                 
 -0.478  -0.468  -0.449  -0.442  -0.433  -0.365  -0.323  -0.305
 44 A'   14 A"   45 A'   15 A"   46 A'   47 A'   16 A"   17 A"                 
 -0.252  -0.230  -0.206
 48 A'   49 A'   18 A"                                                         
 -- Virtual --                   
 -0.106  -0.076  -0.004   0.002   0.010   0.025   0.031   0.036
 19 A"   50 A'   51 A'   52 A'   53 A'   54 A'   55 A'   20 A"                 
  0.039   0.051   0.056   0.062   0.072   0.073   0.084   0.090
 56 A'   57 A'   58 A'   21 A"   22 A"   59 A'   60 A'   61 A'                 
  0.098   0.113   0.115   0.117   0.123   0.141   0.145   0.161
 23 A"   24 A"   62 A'   63 A'   64 A'   65 A'   66 A'   67 A'                 
  0.170   0.174   0.184   0.202   0.220   0.224   0.342   0.361
 68 A'   25 A"   69 A'   70 A'   71 A'   72 A'   73 A'   74 A'                 
  0.386   0.388   0.406   0.408   0.414   0.417   0.425   0.437
 75 A'   26 A"   76 A'   27 A"   28 A"   77 A'   29 A"   78 A'                 
  0.438   0.446   0.474   0.488   0.506   0.511   0.526   0.537
 30 A"   79 A'   80 A'   81 A'   31 A"   32 A"   82 A'   83 A'                 
  0.541   0.545   0.553   0.568   0.572   0.594   0.612   0.676
 33 A"   34 A"   84 A'   35 A"   85 A'   86 A'   87 A'   36 A"                 
  0.678   0.690   0.711   0.760   0.791   0.809   0.821   0.840
 88 A'   37 A"   89 A'   90 A'   91 A'   92 A'   93 A'   38 A"                 
  0.872   0.898   0.927   0.953   1.049   1.066   1.095   1.119
 39 A"   94 A'   95 A'   96 A'   97 A'   98 A'   99 A'  100 A'                 
  1.157   1.232   1.368   1.431   1.434   1.514   1.662   1.678
101 A'  102 A'   40 A"   41 A"  103 A'   42 A"   43 A"  104 A'                 
  1.704   1.819   1.951   1.951   1.991   2.015   2.021   2.032
105 A'  106 A'  107 A'   44 A"   45 A"   46 A"  108 A'  109 A'                 
  2.050   2.098   2.135   2.173   2.230   2.240   2.350   2.503
110 A'  111 A'  112 A'  113 A'  114 A'   47 A"  115 A'  116 A'                 
  2.646   2.720   2.821   2.953   3.034   3.416   3.908   3.982
 48 A"   49 A"  117 A'  118 A'  119 A'  120 A'   50 A"   51 A"                 
  3.999   4.009   4.048   4.051   4.054   4.101   4.113   4.124
121 A'   52 A"  122 A'  123 A'   53 A"   54 A"  124 A'   55 A"                 
  4.206   4.267   4.294   4.351   4.454   6.729   6.755   6.816
125 A'  126 A'  127 A'  128 A'  129 A'  130 A'  131 A'  132 A'                 
  7.508   7.533   7.549   7.562   7.605   7.621   7.640   7.699
 56 A"   57 A"   58 A"  133 A'  134 A'  135 A'  136 A'  137 A'                 
  7.743   9.803  23.386  23.422  25.809  26.051  26.373  47.989
138 A'  139 A'  140 A'  141 A'   59 A"  142 A'  143 A'  144 A'                 
 48.012  48.061 215.811 289.715 289.741 289.758 289.766 289.831
145 A'  146 A'  147 A'   60 A"   61 A"   62 A"  148 A'  149 A'                 
289.855 289.866 289.898 289.9781020.8101020.8411020.901
150 A'  151 A'  152 A'  153 A'  154 A'  155 A'  156 A'                         
 --------------------------------------------------------------

          Ground-State Mulliken Net Atomic Charges

     Atom                 Charge (a.u.)
  ----------------------------------------
      1 Br                   -0.079776
      2 Br                    0.002854
      3 Cl                    0.362501
      4 Br                   -0.048135
      5 C                    -0.202371
      6 C                    -0.035073
  ----------------------------------------
  Sum of atomic charges =     0.000000

 -----------------------------------------------------------------
                    Cartesian Multipole Moments
 -----------------------------------------------------------------
    Charge (ESU x 10^10)
                -0.0000
    Dipole Moment (Debye)
         X      -0.0604      Y      -0.1346      Z       0.0000
       Tot       0.1476
    Quadrupole Moments (Debye-Ang)
        XX     -69.7702     XY      -1.3955     YY     -81.8659
        XZ      -0.0000     YZ       0.0000     ZZ     -78.8892
    Octopole Moments (Debye-Ang^2)
       XXX     -22.5705    XXY       4.4040    XYY      -9.3685
       YYY      15.2786    XXZ      -0.0000    XYZ      -0.0000
       YYZ      -0.0000    XZZ      -8.5749    YZZ       4.5762
       ZZZ      -0.0000
    Hexadecapole Moments (Debye-Ang^3)
      XXXX   -1758.3706   XXXY      17.9496   XXYY    -392.5679
      XYYY       4.2057   YYYY    -653.0075   XXXZ      -0.0000
      XXYZ       0.0000   XYYZ      -0.0000   YYYZ       0.0000
      XXZZ    -334.0896   XYZZ       4.4356   YYZZ    -125.1569
      XZZZ      -0.0000   YZZZ       0.0000   ZZZZ     -94.7399
 -----------------------------------------------------------------
 Calculating analytic gradient of the SCF energy
 Gradient of SCF Energy
            1           2           3           4           5           6
    1  -0.0968242   0.0297130  -0.0038306   0.0939499   0.2462562  -0.2692643
    2  -0.2575857  -0.2916718   0.2518736   0.2770535  -0.0118523   0.0321827
    3  -0.0000000   0.0000000  -0.0000000   0.0000000   0.0000000  -0.0000000
 Max gradient component =       2.917E-01
 RMS gradient           =       1.572E-01
 Gradient time:  CPU 51.47 s  wall 6.56 s
 Geometry Optimization Parameters
   NAtoms,    NIC,     NZ,  NCons,   NDum,   NFix, NCnnct, MaxDiis
        6      37       0       0       0       0       0       0

 Cartesian Hessian Update
 Hessian Updated using BFGS Update


** GEOMETRY OPTIMIZATION IN DELOCALIZED INTERNAL COORDINATES **
   Searching for a Minimum

   Optimization Cycle:   5

                       Coordinates (Angstroms)
     ATOM                X               Y               Z
      1  Br        2.4876639883    0.7579333448    0.0000000000
      2  Br       -1.6992547555    1.2174643417    0.0000000000
      3  Cl        2.1550172196   -1.5008416401    0.0000000000
      4  Br       -1.9595388232   -1.1025358024    0.0000000000
      5  C         1.1983660857   -0.2751199530    0.0000000000
      6  C        -0.6669839644   -0.0725523759    0.0000000000
   Point Group: cs    Number of degrees of freedom:     9


   Energy is  -8258.420825630

 Hessian Updated using BFGS Update

  9 Hessian modes will be used to form the next step
  Hessian Eigenvalues:
     0.083635    0.249981    0.250023    0.306704    0.313510    0.554916
     0.917211    1.029569    1.038017

 Minimum Search - Taking Simple RFO Step
 Searching for Lamda that Minimizes Along All modes
 Value Taken    Lamda =  -0.26086083
 Calculated Step too Large.  Step scaled by  0.402452
 Step Taken.  Stepsize is  0.300000

                             Maximum     Tolerance    Cnvgd?
         Gradient           0.257202      0.000300      NO
         Displacement       0.214299      0.001200      NO
         Energy change     -0.125363      0.000001      NO


 New Cartesian Coordinates Obtained by Inverse Iteration

 Displacement from previous Coordinates is:  0.264563
 ----------------------------------------------------------------
             Standard Nuclear Orientation (Angstroms)
    I     Atom           X                Y                Z
 ----------------------------------------------------------------
    1      Br      2.4489973779     0.7975391837     0.0000000000
    2      Br     -1.6490605781     1.2488028571     0.0000000000
    3      Cl      2.0981792533    -1.5287087977     0.0000000000
    4      Br     -1.9166336624    -1.1453431862     0.0000000000
    5      C       1.1481639610    -0.2694813887     0.0000000000
    6      C      -0.6143766011    -0.0784607530     0.0000000000
 ----------------------------------------------------------------
 Molecular Point Group                 Cs    NOp =  2
 Largest Abelian Subgroup              Cs    NOp =  2
 Nuclear Repulsion Energy =  1206.6511957128 hartrees
 There are       67 alpha and       67 beta electrons
 Applying Cartesian multipole field
    Component          Value
    ---------          -----
     (2,0,0)        1.00000E-11
     (0,2,0)        2.00000E-11
     (0,0,2)       -3.00000E-11
 Nucleus-field energy     =     0.0000000302 hartrees
 Requested basis set is 6-311++G(d,p)
 There are 82 shells and 218 basis functions
 A cutoff of  1.0D-11 yielded   2514 shell pairs
 There are     19561 function pairs (     21752 Cartesian)
 Smallest overlap matrix eigenvalue = 3.70E-05
 Guess MOs from SCF MO coefficient file

 -----------------------------------------------------------------------
  General SCF calculation program by
  Eric Jon Sundstrom, Paul Horn, Yuezhi Mao, Dmitri Zuev, Alec White,
  David Stuck, Shaama M.S., Shane Yost, Joonho Lee, David Small,
  Daniel Levine, Susi Lehtola, Hugh Burton, Evgeny Epifanovsky
 -----------------------------------------------------------------------
 Exchange:     0.2000 Hartree-Fock + 0.0800 Slater + 0.7200 B88
 Correlation:  0.1900 VWN1RPA + 0.8100 LYP
 Using SG-1 standard quadrature grid
 using 8 threads for integral computing
 -------------------------------------------------------
 OpenMP Integral computing Module                
 Release: version 2.0, May 2017, Q-Chem Inc. Pleasanton 
 -------------------------------------------------------
 -------------------------------------------------------
 OpenMP BLAS3 based DFT computing Module                
 Release: version 1.0, May 2013, Q-Chem Inc. Pittsburgh 
 -------------------------------------------------------
 A restricted SCF calculation will be
 performed using DIIS
 SCF converges when DIIS error is below 1.0e-08
 ---------------------------------------
  Cycle       Energy         DIIS error
 ---------------------------------------
    1   -8258.5141371160      9.18e-04  
    2   -8258.5182985524      3.25e-04  
    3   -8258.5170692269      5.30e-04  
    4   -8258.5184066967      2.61e-04  
    5   -8258.5188499538      6.67e-05  
    6   -8258.5188784617      8.57e-06  
    7   -8258.5188788957      2.50e-06  
    8   -8258.5188789124      4.61e-07  
    9   -8258.5188789133      1.20e-07  
   10   -8258.5188789132      3.76e-08  
   11   -8258.5188789134      7.40e-09  Convergence criterion met
 ---------------------------------------
 SCF time:   CPU 146.29s  wall 19.00s 
 SCF   energy in the final basis set =    -8258.5188789134
 Total energy in the final basis set =    -8258.5188789134

 --------------------------------------------------------------
             Orbital Energies (a.u.) and Symmetries
 --------------------------------------------------------------

 Alpha MOs, Restricted
 -- Occupied --                  
-482.86 -482.86 -482.86 -101.59  -62.51  -62.51  -62.51  -56.33
  1 A'    2 A'    3 A'    4 A'    5 A'    6 A'    7 A'    8 A'                 
-56.335 -56.335 -56.331 -56.331 -56.331 -56.331 -56.331 -56.331
  9 A'   10 A'    1 A"    2 A"    3 A"   11 A'   12 A'   13 A'                 
-10.315 -10.304  -9.507  -8.727  -8.727  -8.727  -7.271  -7.261
 14 A'   15 A'   16 A'   17 A'   18 A'   19 A'   20 A'    4 A"                 
 -7.260  -6.559  -6.559  -6.559  -6.546  -6.546  -6.546  -6.545
 21 A'   22 A'   23 A'   24 A'    5 A"    6 A"    7 A"   25 A'                 
 -6.545  -6.544  -2.671  -2.670  -2.670  -2.666  -2.666  -2.666
 26 A'   27 A'   28 A'   29 A'   30 A'    8 A"   31 A'    9 A"                 
 -2.666  -2.665  -2.665  -2.655  -2.655  -2.655  -2.655  -2.655
 10 A"   32 A'   33 A'   34 A'   11 A"   12 A"   13 A"   35 A'                 
 -2.655  -1.010  -0.979  -0.827  -0.801  -0.652  -0.586  -0.516
 36 A'   37 A'   38 A'   39 A'   40 A'   41 A'   42 A'   43 A'                 
 -0.478  -0.460  -0.445  -0.429  -0.420  -0.366  -0.324  -0.307
 44 A'   14 A"   45 A'   15 A"   46 A'   47 A'   16 A"   17 A"                 
 -0.262  -0.240  -0.214
 48 A'   49 A'   18 A"                                                         
 -- Virtual --                   
 -0.100  -0.056  -0.006   0.000   0.005   0.030   0.032   0.037
 19 A"   50 A'   51 A'   52 A'   53 A'   54 A'   55 A'   20 A"                 
  0.042   0.051   0.052   0.062   0.072   0.073   0.084   0.089
 56 A'   57 A'   58 A'   21 A"   22 A"   59 A'   60 A'   61 A'                 
  0.099   0.114   0.114   0.115   0.127   0.141   0.143   0.162
 23 A"   62 A'   24 A"   63 A'   64 A'   65 A'   66 A'   67 A'                 
  0.169   0.175   0.188   0.204   0.217   0.226   0.349   0.359
 68 A'   25 A"   69 A'   70 A'   71 A'   72 A'   73 A'   74 A'                 
  0.390   0.392   0.405   0.409   0.415   0.426   0.435   0.440
 26 A"   75 A'   76 A'   27 A"   28 A"   77 A'   29 A"   78 A'                 
  0.443   0.445   0.473   0.485   0.505   0.516   0.522   0.536
 30 A"   79 A'   80 A'   81 A'   31 A"   82 A'   32 A"   33 A"                 
  0.538   0.544   0.547   0.570   0.574   0.592   0.614   0.670
 83 A'   84 A'   34 A"   35 A"   85 A'   86 A'   87 A'   36 A"                 
  0.680   0.681   0.712   0.767   0.783   0.814   0.832   0.839
 37 A"   88 A'   89 A'   90 A'   91 A'   92 A'   93 A'   38 A"                 
  0.880   0.901   0.908   0.947   1.026   1.051   1.092   1.103
 39 A"   94 A'   95 A'   96 A'   97 A'   98 A'   99 A'  100 A'                 
  1.176   1.220   1.325   1.406   1.473   1.518   1.675   1.694
101 A'  102 A'   40 A"   41 A"  103 A'   42 A"  104 A'   43 A"                 
  1.707   1.775   1.939   1.956   1.995   2.018   2.028   2.045
105 A'  106 A'  107 A'   44 A"   45 A"   46 A"  108 A'  109 A'                 
  2.054   2.112   2.150   2.196   2.242   2.248   2.352   2.516
110 A'  111 A'  112 A'  113 A'   47 A"  114 A'  115 A'  116 A'                 
  2.636   2.737   2.818   2.943   3.025   3.516   3.916   3.982
 48 A"   49 A"  117 A'  118 A'  119 A'  120 A'   50 A"  121 A'                 
  3.982   4.008   4.039   4.048   4.055   4.104   4.110   4.111
 51 A"   52 A"  122 A'  123 A'   53 A"   54 A"  124 A'   55 A"                 
  4.205   4.270   4.296   4.354   4.442   6.716   6.749   6.806
125 A'  126 A'  127 A'  128 A'  129 A'  130 A'  131 A'  132 A'                 
  7.510   7.535   7.553   7.563   7.623   7.625   7.638   7.661
 56 A"   57 A"   58 A"  133 A'  134 A'  135 A'  136 A'  137 A'                 
  7.755   9.793  23.378  23.401  25.810  26.055  26.364  47.976
138 A'  139 A'  140 A'  141 A'   59 A"  142 A'  143 A'  144 A'                 
 48.005  48.050 215.796 289.716 289.741 289.758 289.761 289.828
145 A'  146 A'  147 A'   60 A"   61 A"   62 A"  148 A'  149 A'                 
289.855 289.863 289.877 289.9911020.7931020.8291020.886
150 A'  151 A'  152 A'  153 A'  154 A'  155 A'  156 A'                         

 Beta MOs, Restricted
 -- Occupied --                  
-482.86 -482.86 -482.86 -101.59  -62.51  -62.51  -62.51  -56.33
  1 A'    2 A'    3 A'    4 A'    5 A'    6 A'    7 A'    8 A'                 
-56.335 -56.335 -56.331 -56.331 -56.331 -56.331 -56.331 -56.331
  9 A'   10 A'    1 A"    2 A"    3 A"   11 A'   12 A'   13 A'                 
-10.315 -10.304  -9.507  -8.727  -8.727  -8.727  -7.271  -7.261
 14 A'   15 A'   16 A'   17 A'   18 A'   19 A'   20 A'    4 A"                 
 -7.260  -6.559  -6.559  -6.559  -6.546  -6.546  -6.546  -6.545
 21 A'   22 A'   23 A'   24 A'    5 A"    6 A"    7 A"   25 A'                 
 -6.545  -6.544  -2.671  -2.670  -2.670  -2.666  -2.666  -2.666
 26 A'   27 A'   28 A'   29 A'   30 A'    8 A"   31 A'    9 A"                 
 -2.666  -2.665  -2.665  -2.655  -2.655  -2.655  -2.655  -2.655
 10 A"   32 A'   33 A'   34 A'   11 A"   12 A"   13 A"   35 A'                 
 -2.655  -1.010  -0.979  -0.827  -0.801  -0.652  -0.586  -0.516
 36 A'   37 A'   38 A'   39 A'   40 A'   41 A'   42 A'   43 A'                 
 -0.478  -0.460  -0.445  -0.429  -0.420  -0.366  -0.324  -0.307
 44 A'   14 A"   45 A'   15 A"   46 A'   47 A'   16 A"   17 A"                 
 -0.262  -0.240  -0.214
 48 A'   49 A'   18 A"                                                         
 -- Virtual --                   
 -0.100  -0.056  -0.006   0.000   0.005   0.030   0.032   0.037
 19 A"   50 A'   51 A'   52 A'   53 A'   54 A'   55 A'   20 A"                 
  0.042   0.051   0.052   0.062   0.072   0.073   0.084   0.089
 56 A'   57 A'   58 A'   21 A"   22 A"   59 A'   60 A'   61 A'                 
  0.099   0.114   0.114   0.115   0.127   0.141   0.143   0.162
 23 A"   62 A'   24 A"   63 A'   64 A'   65 A'   66 A'   67 A'                 
  0.169   0.175   0.188   0.204   0.217   0.226   0.349   0.359
 68 A'   25 A"   69 A'   70 A'   71 A'   72 A'   73 A'   74 A'                 
  0.390   0.392   0.405   0.409   0.415   0.426   0.435   0.440
 26 A"   75 A'   76 A'   27 A"   28 A"   77 A'   29 A"   78 A'                 
  0.443   0.445   0.473   0.485   0.505   0.516   0.522   0.536
 30 A"   79 A'   80 A'   81 A'   31 A"   82 A'   32 A"   33 A"                 
  0.538   0.544   0.547   0.570   0.574   0.592   0.614   0.670
 83 A'   84 A'   34 A"   35 A"   85 A'   86 A'   87 A'   36 A"                 
  0.680   0.681   0.712   0.767   0.783   0.814   0.832   0.839
 37 A"   88 A'   89 A'   90 A'   91 A'   92 A'   93 A'   38 A"                 
  0.880   0.901   0.908   0.947   1.026   1.051   1.092   1.103
 39 A"   94 A'   95 A'   96 A'   97 A'   98 A'   99 A'  100 A'                 
  1.176   1.220   1.325   1.406   1.473   1.518   1.675   1.694
101 A'  102 A'   40 A"   41 A"  103 A'   42 A"  104 A'   43 A"                 
  1.707   1.775   1.939   1.956   1.995   2.018   2.028   2.045
105 A'  106 A'  107 A'   44 A"   45 A"   46 A"  108 A'  109 A'                 
  2.054   2.112   2.150   2.196   2.242   2.248   2.352   2.516
110 A'  111 A'  112 A'  113 A'   47 A"  114 A'  115 A'  116 A'                 
  2.636   2.737   2.818   2.943   3.025   3.516   3.916   3.982
 48 A"   49 A"  117 A'  118 A'  119 A'  120 A'   50 A"  121 A'                 
  3.982   4.008   4.039   4.048   4.055   4.104   4.110   4.111
 51 A"   52 A"  122 A'  123 A'   53 A"   54 A"  124 A'   55 A"                 
  4.205   4.270   4.296   4.354   4.442   6.716   6.749   6.806
125 A'  126 A'  127 A'  128 A'  129 A'  130 A'  131 A'  132 A'                 
  7.510   7.535   7.553   7.563   7.623   7.625   7.638   7.661
 56 A"   57 A"   58 A"  133 A'  134 A'  135 A'  136 A'  137 A'                 
  7.755   9.793  23.378  23.401  25.810  26.055  26.364  47.976
138 A'  139 A'  140 A'  141 A'   59 A"  142 A'  143 A'  144 A'                 
 48.005  48.050 215.796 289.716 289.741 289.758 289.761 289.828
145 A'  146 A'  147 A'   60 A"   61 A"   62 A"  148 A'  149 A'                 
289.855 289.863 289.877 289.9911020.7931020.8291020.886
150 A'  151 A'  152 A'  153 A'  154 A'  155 A'  156 A'                         
 --------------------------------------------------------------

          Ground-State Mulliken Net Atomic Charges

     Atom                 Charge (a.u.)
  ----------------------------------------
      1 Br                   -0.086709
      2 Br                   -0.011848
      3 Cl                    0.362641
      4 Br                   -0.062641
      5 C                    -0.149194
      6 C                    -0.052249
  ----------------------------------------
  Sum of atomic charges =     0.000000

 -----------------------------------------------------------------
                    Cartesian Multipole Moments
 -----------------------------------------------------------------
    Charge (ESU x 10^10)
                 0.0000
    Dipole Moment (Debye)
         X      -0.0825      Y      -0.0778      Z       0.0000
       Tot       0.1134
    Quadrupole Moments (Debye-Ang)
        XX     -70.6136     XY      -1.0421     YY     -81.1049
        XZ      -0.0000     YZ      -0.0000     ZZ     -79.0243
    Octopole Moments (Debye-Ang^2)
       XXX     -23.9203    XXY       4.7752    XYY      -9.9840
       YYY      14.8994    XXZ       0.0000    XYZ       0.0000
       YYZ      -0.0000    XZZ      -8.9212    YZZ       4.4474
       ZZZ       0.0000
    Hexadecapole Moments (Debye-Ang^3)
      XXXX   -1692.5226   XXXY      15.3653   XXYY    -379.8933
      XYYY      -2.7311   YYYY    -676.9452   XXXZ      -0.0000
      XXYZ      -0.0000   XYYZ      -0.0000   YYYZ      -0.0000
      XXZZ    -321.4133   XYZZ       2.1942   YYZZ    -130.0774
      XZZZ      -0.0000   YZZZ      -0.0000   ZZZZ     -94.7744
 -----------------------------------------------------------------
 Calculating analytic gradient of the SCF energy
 Gradient of SCF Energy
            1           2           3           4           5           6
    1  -0.0736324   0.0189691   0.0015247   0.0706279   0.2235998  -0.2410892
    2  -0.2091291  -0.2351145   0.2057550   0.2240487  -0.0145801   0.0290200
    3  -0.0000000  -0.0000000  -0.0000000   0.0000000   0.0000000   0.0000000
 Max gradient component =       2.411E-01
 RMS gradient           =       1.315E-01
 Gradient time:  CPU 51.39 s  wall 6.55 s
 Geometry Optimization Parameters
   NAtoms,    NIC,     NZ,  NCons,   NDum,   NFix, NCnnct, MaxDiis
        6      37       0       0       0       0       0       0

 Cartesian Hessian Update
 Hessian Updated using BFGS Update


** GEOMETRY OPTIMIZATION IN DELOCALIZED INTERNAL COORDINATES **
   Searching for a Minimum

   Optimization Cycle:   6

                       Coordinates (Angstroms)
     ATOM                X               Y               Z
      1  Br        2.4489973779    0.7975391837    0.0000000000
      2  Br       -1.6490605781    1.2488028571    0.0000000000
      3  Cl        2.0981792533   -1.5287087977    0.0000000000
      4  Br       -1.9166336624   -1.1453431862    0.0000000000
      5  C         1.1481639610   -0.2694813887    0.0000000000
      6  C        -0.6143766011   -0.0784607530    0.0000000000
   Point Group: cs    Number of degrees of freedom:     9


   Energy is  -8258.518878913

 Hessian Updated using BFGS Update

  9 Hessian modes will be used to form the next step
  Hessian Eigenvalues:
     0.056138    0.249993    0.250044    0.307847    0.315412    0.591460
     0.917281    1.029570    1.038367

 Minimum Search - Taking Simple RFO Step
 Searching for Lamda that Minimizes Along All modes
 Value Taken    Lamda =  -0.24312422
 Calculated Step too Large.  Step scaled by  0.360905
 Step Taken.  Stepsize is  0.300000

                             Maximum     Tolerance    Cnvgd?
         Gradient           0.221013      0.000300      NO
         Displacement       0.217614      0.001200      NO
         Energy change     -0.098053      0.000001      NO


 New Cartesian Coordinates Obtained by Inverse Iteration

 Displacement from previous Coordinates is:  0.298028
 ----------------------------------------------------------------
             Standard Nuclear Orientation (Angstroms)
    I     Atom           X                Y                Z
 ----------------------------------------------------------------
    1      Br      2.3979974640     0.8342583711     0.0000000000
    2      Br     -1.5877276185     1.2744859127     0.0000000000
    3      Cl      2.0318219624    -1.5515275223     0.0000000000
    4      Br     -1.8625948383    -1.1843985284     0.0000000000
    5      C       1.0898411352    -0.2629128818     0.0000000000
    6      C      -0.5540683543    -0.0855574362     0.0000000000
 ----------------------------------------------------------------
 Molecular Point Group                 Cs    NOp =  2
 Largest Abelian Subgroup              Cs    NOp =  2
 Nuclear Repulsion Energy =  1207.1911379414 hartrees
 There are       67 alpha and       67 beta electrons
 Applying Cartesian multipole field
    Component          Value
    ---------          -----
     (2,0,0)        1.00000E-11
     (0,2,0)        2.00000E-11
     (0,0,2)       -3.00000E-11
 Nucleus-field energy     =     0.0000000298 hartrees
 Requested basis set is 6-311++G(d,p)
 There are 82 shells and 218 basis functions
 A cutoff of  1.0D-11 yielded   2521 shell pairs
 There are     19587 function pairs (     21771 Cartesian)
 Smallest overlap matrix eigenvalue = 2.42E-05
 Guess MOs from SCF MO coefficient file

 -----------------------------------------------------------------------
  General SCF calculation program by
  Eric Jon Sundstrom, Paul Horn, Yuezhi Mao, Dmitri Zuev, Alec White,
  David Stuck, Shaama M.S., Shane Yost, Joonho Lee, David Small,
  Daniel Levine, Susi Lehtola, Hugh Burton, Evgeny Epifanovsky
 -----------------------------------------------------------------------
 Exchange:     0.2000 Hartree-Fock + 0.0800 Slater + 0.7200 B88
 Correlation:  0.1900 VWN1RPA + 0.8100 LYP
 Using SG-1 standard quadrature grid
 using 8 threads for integral computing
 -------------------------------------------------------
 OpenMP Integral computing Module                
 Release: version 2.0, May 2017, Q-Chem Inc. Pleasanton 
 -------------------------------------------------------
 -------------------------------------------------------
 OpenMP BLAS3 based DFT computing Module                
 Release: version 1.0, May 2013, Q-Chem Inc. Pittsburgh 
 -------------------------------------------------------
 A restricted SCF calculation will be
 performed using DIIS
 SCF converges when DIIS error is below 1.0e-08
 ---------------------------------------
  Cycle       Energy         DIIS error
 ---------------------------------------
    1   -8258.5967817383      1.04e-03  
    2   -8258.6016185678      2.27e-04  
    3   -8258.6011084686      3.50e-04  
    4   -8258.6016892257      1.83e-04  
    5   -8258.6019083047      1.86e-05  
    6   -8258.6019099261      9.68e-06  
    7   -8258.6019104653      3.01e-06  
    8   -8258.6019105019      4.71e-07  
    9   -8258.6019105027      1.17e-07  
   10   -8258.6019105027      3.23e-08  
   11   -8258.6019105027      6.26e-09  Convergence criterion met
 ---------------------------------------
 SCF time:   CPU 146.68s  wall 19.00s 
 SCF   energy in the final basis set =    -8258.6019105027
 Total energy in the final basis set =    -8258.6019105027

 --------------------------------------------------------------
             Orbital Energies (a.u.) and Symmetries
 --------------------------------------------------------------

 Alpha MOs, Restricted
 -- Occupied --                  
-482.86 -482.86 -482.86 -101.59  -62.51  -62.51  -62.51  -56.33
  1 A'    2 A'    3 A'    4 A'    5 A'    6 A'    7 A'    8 A'                 
-56.334 -56.334 -56.331 -56.330 -56.330 -56.330 -56.330 -56.330
  9 A'   10 A'    1 A"    2 A"    3 A"   11 A'   12 A'   13 A'                 
-10.314 -10.304  -9.505  -8.725  -8.725  -8.725  -7.269  -7.260
 14 A'   15 A'   16 A'   17 A'   18 A'   19 A'   20 A'    4 A"                 
 -7.258  -6.557  -6.557  -6.557  -6.544  -6.544  -6.544  -6.543
 21 A'   22 A'   23 A'   24 A'    5 A"    6 A"    7 A"   25 A'                 
 -6.543  -6.543  -2.669  -2.669  -2.669  -2.665  -2.665  -2.665
 26 A'   27 A'   28 A'   29 A'   30 A'    8 A"    9 A"   10 A"                 
 -2.664  -2.664  -2.664  -2.653  -2.653  -2.653  -2.653  -2.653
 31 A'   32 A'   33 A'   11 A"   34 A'   12 A"   35 A'   36 A'                 
 -2.653  -0.997  -0.963  -0.827  -0.801  -0.670  -0.582  -0.520
 13 A"   37 A'   38 A'   39 A'   40 A'   41 A'   42 A'   43 A'                 
 -0.481  -0.457  -0.440  -0.419  -0.408  -0.367  -0.325  -0.308
 44 A'   14 A"   45 A'   15 A"   46 A'   47 A'   16 A"   17 A"                 
 -0.270  -0.247  -0.224
 48 A'   49 A'   18 A"                                                         
 -- Virtual --                   
 -0.090  -0.038  -0.010  -0.002   0.002   0.029   0.036   0.038
 19 A"   50 A'   51 A'   52 A'   53 A'   54 A'   55 A'   20 A"                 
  0.045   0.051   0.055   0.063   0.072   0.074   0.086   0.089
 56 A'   57 A'   58 A'   21 A"   22 A"   59 A'   60 A'   61 A'                 
  0.099   0.112   0.115   0.116   0.135   0.141   0.143   0.164
 23 A"   62 A'   24 A"   63 A'   64 A'   65 A'   66 A'   67 A'                 
  0.169   0.175   0.192   0.206   0.216   0.230   0.351   0.359
 68 A'   25 A"   69 A'   70 A'   71 A'   72 A'   73 A'   74 A'                 
  0.391   0.399   0.408   0.409   0.416   0.432   0.436   0.440
 26 A"   75 A'   76 A'   27 A"   28 A"   77 A'   78 A'   29 A"                 
  0.443   0.452   0.473   0.485   0.503   0.507   0.529   0.531
 79 A'   30 A"   80 A'   81 A'   31 A"   82 A'   32 A"   33 A"                 
  0.536   0.546   0.549   0.577   0.577   0.595   0.625   0.657
 83 A'   34 A"   84 A'   35 A"   85 A'   86 A'   87 A'   36 A"                 
  0.681   0.686   0.712   0.764   0.779   0.816   0.839   0.839
 37 A"   88 A'   89 A'   90 A'   91 A'   92 A'   38 A"   93 A'                 
  0.893   0.893   0.919   0.945   1.007   1.039   1.079   1.102
 39 A"   94 A'   95 A'   96 A'   97 A'   98 A'   99 A'  100 A'                 
  1.197   1.214   1.290   1.377   1.516   1.531   1.678   1.718
101 A'  102 A'   40 A"   41 A"  103 A'   42 A"  104 A'  105 A'                 
  1.740   1.751   1.936   1.961   1.998   2.022   2.026   2.062
 43 A"  106 A'  107 A'   44 A"   45 A"   46 A"  108 A'  109 A'                 
  2.081   2.123   2.159   2.238   2.245   2.263   2.354   2.528
110 A'  111 A'  112 A'  113 A'   47 A"  114 A'  115 A'  116 A'                 
  2.628   2.762   2.857   2.937   3.025   3.609   3.924   3.972
 48 A"   49 A"  117 A'  118 A'  119 A'  120 A'   50 A"  121 A'                 
  3.982   4.007   4.030   4.042   4.056   4.099   4.108   4.114
 51 A"   52 A"  122 A'  123 A'   53 A"   54 A"   55 A"  124 A'                 
  4.209   4.274   4.304   4.358   4.425   6.709   6.745   6.799
125 A'  126 A'  127 A'  128 A'  129 A'  130 A'  131 A'  132 A'                 
  7.512   7.537   7.555   7.564   7.619   7.629   7.641   7.650
 56 A"   57 A"   58 A"  133 A'  134 A'  135 A'  136 A'  137 A'                 
  7.771   9.787  23.381  23.419  25.811  26.062  26.370  47.969
138 A'  139 A'  140 A'  141 A'   59 A"  142 A'  143 A'  144 A'                 
 47.998  48.043 215.786 289.718 289.742 289.756 289.759 289.823
145 A'  146 A'  147 A'   60 A"   61 A"  148 A'   62 A"  149 A'                 
289.854 289.857 289.879 290.0061020.7831020.8191020.876
150 A'  151 A'  152 A'  153 A'  154 A'  155 A'  156 A'                         

 Beta MOs, Restricted
 -- Occupied --                  
-482.86 -482.86 -482.86 -101.59  -62.51  -62.51  -62.51  -56.33
  1 A'    2 A'    3 A'    4 A'    5 A'    6 A'    7 A'    8 A'                 
-56.334 -56.334 -56.331 -56.330 -56.330 -56.330 -56.330 -56.330
  9 A'   10 A'    1 A"    2 A"    3 A"   11 A'   12 A'   13 A'                 
-10.314 -10.304  -9.505  -8.725  -8.725  -8.725  -7.269  -7.260
 14 A'   15 A'   16 A'   17 A'   18 A'   19 A'   20 A'    4 A"                 
 -7.258  -6.557  -6.557  -6.557  -6.544  -6.544  -6.544  -6.543
 21 A'   22 A'   23 A'   24 A'    5 A"    6 A"    7 A"   25 A'                 
 -6.543  -6.543  -2.669  -2.669  -2.669  -2.665  -2.665  -2.665
 26 A'   27 A'   28 A'   29 A'   30 A'    8 A"    9 A"   10 A"                 
 -2.664  -2.664  -2.664  -2.653  -2.653  -2.653  -2.653  -2.653
 31 A'   32 A'   33 A'   11 A"   34 A'   12 A"   35 A'   36 A'                 
 -2.653  -0.997  -0.963  -0.827  -0.801  -0.670  -0.582  -0.520
 13 A"   37 A'   38 A'   39 A'   40 A'   41 A'   42 A'   43 A'                 
 -0.481  -0.457  -0.440  -0.419  -0.408  -0.367  -0.325  -0.308
 44 A'   14 A"   45 A'   15 A"   46 A'   47 A'   16 A"   17 A"                 
 -0.270  -0.247  -0.224
 48 A'   49 A'   18 A"                                                         
 -- Virtual --                   
 -0.090  -0.038  -0.010  -0.002   0.002   0.029   0.036   0.038
 19 A"   50 A'   51 A'   52 A'   53 A'   54 A'   55 A'   20 A"                 
  0.045   0.051   0.055   0.063   0.072   0.074   0.086   0.089
 56 A'   57 A'   58 A'   21 A"   22 A"   59 A'   60 A'   61 A'                 
  0.099   0.112   0.115   0.116   0.135   0.141   0.143   0.164
 23 A"   62 A'   24 A"   63 A'   64 A'   65 A'   66 A'   67 A'                 
  0.169   0.175   0.192   0.206   0.216   0.230   0.351   0.359
 68 A'   25 A"   69 A'   70 A'   71 A'   72 A'   73 A'   74 A'                 
  0.391   0.399   0.408   0.409   0.416   0.432   0.436   0.440
 26 A"   75 A'   76 A'   27 A"   28 A"   77 A'   78 A'   29 A"                 
  0.443   0.452   0.473   0.485   0.503   0.507   0.529   0.531
 79 A'   30 A"   80 A'   81 A'   31 A"   82 A'   32 A"   33 A"                 
  0.536   0.546   0.549   0.577   0.577   0.595   0.625   0.657
 83 A'   34 A"   84 A'   35 A"   85 A'   86 A'   87 A'   36 A"                 
  0.681   0.686   0.712   0.764   0.779   0.816   0.839   0.839
 37 A"   88 A'   89 A'   90 A'   91 A'   92 A'   38 A"   93 A'                 
  0.893   0.893   0.919   0.945   1.007   1.039   1.079   1.102
 39 A"   94 A'   95 A'   96 A'   97 A'   98 A'   99 A'  100 A'                 
  1.197   1.214   1.290   1.377   1.516   1.531   1.678   1.718
101 A'  102 A'   40 A"   41 A"  103 A'   42 A"  104 A'  105 A'                 
  1.740   1.751   1.936   1.961   1.998   2.022   2.026   2.062
 43 A"  106 A'  107 A'   44 A"   45 A"   46 A"  108 A'  109 A'                 
  2.081   2.123   2.159   2.238   2.245   2.263   2.354   2.528
110 A'  111 A'  112 A'  113 A'   47 A"  114 A'  115 A'  116 A'                 
  2.628   2.762   2.857   2.937   3.025   3.609   3.924   3.972
 48 A"   49 A"  117 A'  118 A'  119 A'  120 A'   50 A"  121 A'                 
  3.982   4.007   4.030   4.042   4.056   4.099   4.108   4.114
 51 A"   52 A"  122 A'  123 A'   53 A"   54 A"   55 A"  124 A'                 
  4.209   4.274   4.304   4.358   4.425   6.709   6.745   6.799
125 A'  126 A'  127 A'  128 A'  129 A'  130 A'  131 A'  132 A'                 
  7.512   7.537   7.555   7.564   7.619   7.629   7.641   7.650
 56 A"   57 A"   58 A"  133 A'  134 A'  135 A'  136 A'  137 A'                 
  7.771   9.787  23.381  23.419  25.811  26.062  26.370  47.969
138 A'  139 A'  140 A'  141 A'   59 A"  142 A'  143 A'  144 A'                 
 47.998  48.043 215.786 289.718 289.742 289.756 289.759 289.823
145 A'  146 A'  147 A'   60 A"   61 A"  148 A'   62 A"  149 A'                 
289.854 289.857 289.879 290.0061020.7831020.8191020.876
150 A'  151 A'  152 A'  153 A'  154 A'  155 A'  156 A'                         
 --------------------------------------------------------------

          Ground-State Mulliken Net Atomic Charges

     Atom                 Charge (a.u.)
  ----------------------------------------
      1 Br                   -0.089619
      2 Br                   -0.025718
      3 Cl                    0.364171
      4 Br                   -0.076968
      5 C                    -0.081728
      6 C                    -0.090138
  ----------------------------------------
  Sum of atomic charges =     0.000000

 -----------------------------------------------------------------
                    Cartesian Multipole Moments
 -----------------------------------------------------------------
    Charge (ESU x 10^10)
                -0.0000
    Dipole Moment (Debye)
         X      -0.0987      Y      -0.0340      Z      -0.0000
       Tot       0.1044
    Quadrupole Moments (Debye-Ang)
        XX     -71.4903     XY      -0.7379     YY     -80.5008
        XZ      -0.0000     YZ      -0.0000     ZZ     -79.0573
    Octopole Moments (Debye-Ang^2)
       XXX     -25.4275    XXY       5.0624    XYY     -10.6001
       YYY      14.5916    XXZ      -0.0000    XYZ       0.0000
       YYZ      -0.0000    XZZ      -9.2918    YZZ       4.3198
       ZZZ      -0.0000
    Hexadecapole Moments (Debye-Ang^3)
      XXXX   -1610.7641   XXXY      11.8202   XXYY    -365.1870
      XYYY      -9.6797   YYYY    -698.9168   XXXZ      -0.0000
      XXYZ      -0.0000   XYYZ       0.0000   YYYZ      -0.0000
      XXZZ    -305.8313   XYZZ      -0.1338   YYZZ    -134.6085
      XZZZ      -0.0000   YZZZ      -0.0000   ZZZZ     -94.6114
 -----------------------------------------------------------------
 Calculating analytic gradient of the SCF energy
 Gradient of SCF Energy
            1           2           3           4           5           6
    1  -0.0586288   0.0129781   0.0039532   0.0556841   0.2039371  -0.2179237
    2  -0.1737152  -0.1946760   0.1715423   0.1856292  -0.0150932   0.0263129
    3  -0.0000000   0.0000000  -0.0000000  -0.0000000   0.0000000  -0.0000000
 Max gradient component =       2.179E-01
 RMS gradient           =       1.127E-01
 Gradient time:  CPU 51.73 s  wall 6.59 s
 Geometry Optimization Parameters
   NAtoms,    NIC,     NZ,  NCons,   NDum,   NFix, NCnnct, MaxDiis
        6      37       0       0       0       0       0       0

 Cartesian Hessian Update
 Hessian Updated using BFGS Update


** GEOMETRY OPTIMIZATION IN DELOCALIZED INTERNAL COORDINATES **
   Searching for a Minimum

   Optimization Cycle:   7

                       Coordinates (Angstroms)
     ATOM                X               Y               Z
      1  Br        2.3979974640    0.8342583711    0.0000000000
      2  Br       -1.5877276185    1.2744859127    0.0000000000
      3  Cl        2.0318219624   -1.5515275223    0.0000000000
      4  Br       -1.8625948383   -1.1843985284    0.0000000000
      5  C         1.0898411352   -0.2629128818    0.0000000000
      6  C        -0.5540683543   -0.0855574362    0.0000000000
   Point Group: cs    Number of degrees of freedom:     9


   Energy is  -8258.601910503

 Hessian Updated using BFGS Update

  9 Hessian modes will be used to form the next step
  Hessian Eigenvalues:
     0.059942    0.249996    0.250044    0.297250    0.311969    0.572799
     0.917280    1.029578    1.038466

 Minimum Search - Taking Simple RFO Step
 Searching for Lamda that Minimizes Along All modes
 Value Taken    Lamda =  -0.21260001
 Calculated Step too Large.  Step scaled by  0.361695
 Step Taken.  Stepsize is  0.300000

                             Maximum     Tolerance    Cnvgd?
         Gradient           0.194783      0.000300      NO
         Displacement       0.218446      0.001200      NO
         Energy change     -0.083032      0.000001      NO


 New Cartesian Coordinates Obtained by Inverse Iteration

 Displacement from previous Coordinates is:  0.309396
 ----------------------------------------------------------------
             Standard Nuclear Orientation (Angstroms)
    I     Atom           X                Y                Z
 ----------------------------------------------------------------
    1      Br      2.3428936861     0.8696318382     0.0000000000
    2      Br     -1.5230285639     1.2980827173     0.0000000000
    3      Cl      1.9624383116    -1.5724362773     0.0000000000
    4      Br     -1.8046418769    -1.2219143532     0.0000000000
    5      C       1.0288808757    -0.2561633323     0.0000000000
    6      C      -0.4912726821    -0.0928526775     0.0000000000
 ----------------------------------------------------------------
 Molecular Point Group                 Cs    NOp =  2
 Largest Abelian Subgroup              Cs    NOp =  2
 Nuclear Repulsion Energy =  1210.9526559373 hartrees
 There are       67 alpha and       67 beta electrons
 Applying Cartesian multipole field
    Component          Value
    ---------          -----
     (2,0,0)        1.00000E-11
     (0,2,0)        2.00000E-11
     (0,0,2)       -3.00000E-11
 Nucleus-field energy     =     0.0000000293 hartrees
 Requested basis set is 6-311++G(d,p)
 There are 82 shells and 218 basis functions
 A cutoff of  1.0D-11 yielded   2527 shell pairs
 There are     19663 function pairs (     21877 Cartesian)
 Smallest overlap matrix eigenvalue = 1.53E-05
 Guess MOs from SCF MO coefficient file

 -----------------------------------------------------------------------
  General SCF calculation program by
  Eric Jon Sundstrom, Paul Horn, Yuezhi Mao, Dmitri Zuev, Alec White,
  David Stuck, Shaama M.S., Shane Yost, Joonho Lee, David Small,
  Daniel Levine, Susi Lehtola, Hugh Burton, Evgeny Epifanovsky
 -----------------------------------------------------------------------
 Exchange:     0.2000 Hartree-Fock + 0.0800 Slater + 0.7200 B88
 Correlation:  0.1900 VWN1RPA + 0.8100 LYP
 Using SG-1 standard quadrature grid
 using 8 threads for integral computing
 -------------------------------------------------------
 OpenMP Integral computing Module                
 Release: version 2.0, May 2017, Q-Chem Inc. Pleasanton 
 -------------------------------------------------------
 -------------------------------------------------------
 OpenMP BLAS3 based DFT computing Module                
 Release: version 1.0, May 2013, Q-Chem Inc. Pittsburgh 
 -------------------------------------------------------
 A restricted SCF calculation will be
 performed using DIIS
 SCF converges when DIIS error is below 1.0e-08
 ---------------------------------------
  Cycle       Energy         DIIS error
 ---------------------------------------
    1   -8258.6670637918      1.23e-03  
    2   -8258.6728118696      2.50e-04  
    3   -8258.6724998026      3.30e-04  
    4   -8258.6730477978      1.38e-04  
    5   -8258.6731571753      3.69e-05  
    6   -8258.6731643319      1.16e-05  
    7   -8258.6731651222      2.37e-06  
    8   -8258.6731651489      5.41e-07  
    9   -8258.6731651498      1.23e-07  
   10   -8258.6731651499      3.15e-08  
   11   -8258.6731651499      6.16e-09  Convergence criterion met
 ---------------------------------------
 SCF time:   CPU 149.00s  wall 19.00s 
 SCF   energy in the final basis set =    -8258.6731651499
 Total energy in the final basis set =    -8258.6731651499

 --------------------------------------------------------------
             Orbital Energies (a.u.) and Symmetries
 --------------------------------------------------------------

 Alpha MOs, Restricted
 -- Occupied --                  
-482.86 -482.86 -482.86 -101.58  -62.51  -62.51  -62.51  -56.33
  1 A'    2 A'    3 A'    4 A'    5 A'    6 A'    7 A'    8 A'                 
-56.333 -56.333 -56.330 -56.330 -56.329 -56.329 -56.329 -56.329
  9 A'   10 A'    1 A"    2 A"   11 A'    3 A"   12 A'   13 A'                 
-10.311 -10.302  -9.503  -8.724  -8.724  -8.724  -7.268  -7.258
 14 A'   15 A'   16 A'   17 A'   18 A'   19 A'   20 A'    4 A"                 
 -7.257  -6.556  -6.556  -6.556  -6.543  -6.543  -6.543  -6.542
 21 A'   22 A'   23 A'   24 A'    5 A"    6 A"    7 A"   25 A'                 
 -6.542  -6.542  -2.668  -2.668  -2.667  -2.664  -2.664  -2.663
 26 A'   27 A'   28 A'   29 A'   30 A'    8 A"    9 A"   10 A"                 
 -2.663  -2.663  -2.663  -2.652  -2.652  -2.652  -2.652  -2.652
 31 A'   32 A'   33 A'   11 A"   12 A"   34 A'   35 A'   36 A'                 
 -2.652  -0.987  -0.949  -0.827  -0.800  -0.696  -0.578  -0.523
 13 A"   37 A'   38 A'   39 A'   40 A'   41 A'   42 A'   43 A'                 
 -0.485  -0.456  -0.434  -0.410  -0.397  -0.368  -0.326  -0.309
 44 A'   14 A"   45 A'   15 A"   46 A'   47 A'   16 A"   17 A"                 
 -0.276  -0.254  -0.236
 48 A'   49 A'   18 A"                                                         
 -- Virtual --                   
 -0.078  -0.029  -0.018  -0.004  -0.001   0.029   0.037   0.039
 19 A"   50 A'   51 A'   52 A'   53 A'   54 A'   55 A'   20 A"                 
  0.042   0.051   0.064   0.066   0.072   0.077   0.087   0.092
 56 A'   57 A'   21 A"   58 A'   22 A"   59 A'   60 A'   61 A'                 
  0.099   0.110   0.115   0.119   0.141   0.142   0.153   0.166
 23 A"   62 A'   24 A"   63 A'   64 A'   65 A'   66 A'   67 A'                 
  0.172   0.175   0.196   0.205   0.219   0.238   0.350   0.357
 68 A'   25 A"   69 A'   70 A'   71 A'   72 A'   73 A'   74 A'                 
  0.392   0.403   0.410   0.418   0.420   0.429   0.435   0.443
 26 A"   75 A'   27 A"   28 A"   76 A'   77 A'   78 A'   79 A'                 
  0.443   0.461   0.473   0.487   0.502   0.505   0.522   0.536
 29 A"   30 A"   80 A'   81 A'   31 A"   82 A'   32 A"   83 A'                 
  0.536   0.545   0.558   0.583   0.586   0.602   0.643   0.645
 33 A"   34 A"   84 A'   85 A'   35 A"   86 A'   87 A'   36 A"                 
  0.685   0.689   0.712   0.753   0.777   0.818   0.839   0.844
 37 A"   88 A'   89 A'   90 A'   91 A'   92 A'   38 A"   93 A'                 
  0.886   0.906   0.931   0.956   0.989   1.030   1.066   1.102
 94 A'   39 A"   95 A'   96 A'   97 A'   98 A'   99 A'  100 A'                 
  1.202   1.225   1.271   1.345   1.523   1.551   1.698   1.727
101 A'  102 A'   40 A"   41 A"  103 A'   42 A"  104 A'  105 A'                 
  1.777   1.795   1.944   1.965   2.001   2.028   2.031   2.084
106 A'   43 A"  107 A'   44 A"   45 A"   46 A"  108 A'  109 A'                 
  2.107   2.127   2.168   2.248   2.265   2.295   2.361   2.534
110 A'  111 A'  112 A'   47 A"  113 A'  114 A'  115 A'  116 A'                 
  2.626   2.793   2.917   2.959   3.037   3.641   3.932   3.968
 48 A"   49 A"  117 A'  118 A'  119 A'  120 A'   50 A"  121 A'                 
  3.982   4.005   4.024   4.036   4.056   4.089   4.112   4.122
 51 A"   52 A"  122 A'  123 A'   53 A"   54 A"   55 A"  124 A'                 
  4.216   4.279   4.311   4.357   4.413   6.702   6.740   6.794
125 A'  126 A'  127 A'  128 A'  129 A'  130 A'  131 A'  132 A'                 
  7.515   7.539   7.557   7.562   7.613   7.633   7.641   7.656
 56 A"   57 A"   58 A"  133 A'  134 A'  135 A'  136 A'  137 A'                 
  7.786   9.783  23.354  23.556  25.813  26.072  26.385  47.964
138 A'  139 A'  140 A'  141 A'   59 A"  142 A'  143 A'  144 A'                 
 47.992  48.037 215.778 289.719 289.743 289.752 289.759 289.823
145 A'  146 A'  147 A'   60 A"   61 A"  148 A'   62 A"  149 A'                 
289.853 289.858 289.879 290.0191020.7761020.8101020.867
150 A'  151 A'  152 A'  153 A'  154 A'  155 A'  156 A'                         

 Beta MOs, Restricted
 -- Occupied --                  
-482.86 -482.86 -482.86 -101.58  -62.51  -62.51  -62.51  -56.33
  1 A'    2 A'    3 A'    4 A'    5 A'    6 A'    7 A'    8 A'                 
-56.333 -56.333 -56.330 -56.330 -56.329 -56.329 -56.329 -56.329
  9 A'   10 A'    1 A"    2 A"   11 A'    3 A"   12 A'   13 A'                 
-10.311 -10.302  -9.503  -8.724  -8.724  -8.724  -7.268  -7.258
 14 A'   15 A'   16 A'   17 A'   18 A'   19 A'   20 A'    4 A"                 
 -7.257  -6.556  -6.556  -6.556  -6.543  -6.543  -6.543  -6.542
 21 A'   22 A'   23 A'   24 A'    5 A"    6 A"    7 A"   25 A'                 
 -6.542  -6.542  -2.668  -2.668  -2.667  -2.664  -2.664  -2.663
 26 A'   27 A'   28 A'   29 A'   30 A'    8 A"    9 A"   10 A"                 
 -2.663  -2.663  -2.663  -2.652  -2.652  -2.652  -2.652  -2.652
 31 A'   32 A'   33 A'   11 A"   12 A"   34 A'   35 A'   36 A'                 
 -2.652  -0.987  -0.949  -0.827  -0.800  -0.696  -0.578  -0.523
 13 A"   37 A'   38 A'   39 A'   40 A'   41 A'   42 A'   43 A'                 
 -0.485  -0.456  -0.434  -0.410  -0.397  -0.368  -0.326  -0.309
 44 A'   14 A"   45 A'   15 A"   46 A'   47 A'   16 A"   17 A"                 
 -0.276  -0.254  -0.236
 48 A'   49 A'   18 A"                                                         
 -- Virtual --                   
 -0.078  -0.029  -0.018  -0.004  -0.001   0.029   0.037   0.039
 19 A"   50 A'   51 A'   52 A'   53 A'   54 A'   55 A'   20 A"                 
  0.042   0.051   0.064   0.066   0.072   0.077   0.087   0.092
 56 A'   57 A'   21 A"   58 A'   22 A"   59 A'   60 A'   61 A'                 
  0.099   0.110   0.115   0.119   0.141   0.142   0.153   0.166
 23 A"   62 A'   24 A"   63 A'   64 A'   65 A'   66 A'   67 A'                 
  0.172   0.175   0.196   0.205   0.219   0.238   0.350   0.357
 68 A'   25 A"   69 A'   70 A'   71 A'   72 A'   73 A'   74 A'                 
  0.392   0.403   0.410   0.418   0.420   0.429   0.435   0.443
 26 A"   75 A'   27 A"   28 A"   76 A'   77 A'   78 A'   79 A'                 
  0.443   0.461   0.473   0.487   0.502   0.505   0.522   0.536
 29 A"   30 A"   80 A'   81 A'   31 A"   82 A'   32 A"   83 A'                 
  0.536   0.545   0.558   0.583   0.586   0.602   0.643   0.645
 33 A"   34 A"   84 A'   85 A'   35 A"   86 A'   87 A'   36 A"                 
  0.685   0.689   0.712   0.753   0.777   0.818   0.839   0.844
 37 A"   88 A'   89 A'   90 A'   91 A'   92 A'   38 A"   93 A'                 
  0.886   0.906   0.931   0.956   0.989   1.030   1.066   1.102
 94 A'   39 A"   95 A'   96 A'   97 A'   98 A'   99 A'  100 A'                 
  1.202   1.225   1.271   1.345   1.523   1.551   1.698   1.727
101 A'  102 A'   40 A"   41 A"  103 A'   42 A"  104 A'  105 A'                 
  1.777   1.795   1.944   1.965   2.001   2.028   2.031   2.084
106 A'   43 A"  107 A'   44 A"   45 A"   46 A"  108 A'  109 A'                 
  2.107   2.127   2.168   2.248   2.265   2.295   2.361   2.534
110 A'  111 A'  112 A'   47 A"  113 A'  114 A'  115 A'  116 A'                 
  2.626   2.793   2.917   2.959   3.037   3.641   3.932   3.968
 48 A"   49 A"  117 A'  118 A'  119 A'  120 A'   50 A"  121 A'                 
  3.982   4.005   4.024   4.036   4.056   4.089   4.112   4.122
 51 A"   52 A"  122 A'  123 A'   53 A"   54 A"   55 A"  124 A'                 
  4.216   4.279   4.311   4.357   4.413   6.702   6.740   6.794
125 A'  126 A'  127 A'  128 A'  129 A'  130 A'  131 A'  132 A'                 
  7.515   7.539   7.557   7.562   7.613   7.633   7.641   7.656
 56 A"   57 A"   58 A"  133 A'  134 A'  135 A'  136 A'  137 A'                 
  7.786   9.783  23.354  23.556  25.813  26.072  26.385  47.964
138 A'  139 A'  140 A'  141 A'   59 A"  142 A'  143 A'  144 A'                 
 47.992  48.037 215.778 289.719 289.743 289.752 289.759 289.823
145 A'  146 A'  147 A'   60 A"   61 A"  148 A'   62 A"  149 A'                 
289.853 289.858 289.879 290.0191020.7761020.8101020.867
150 A'  151 A'  152 A'  153 A'  154 A'  155 A'  156 A'                         
 --------------------------------------------------------------

          Ground-State Mulliken Net Atomic Charges

     Atom                 Charge (a.u.)
  ----------------------------------------
      1 Br                   -0.090175
      2 Br                   -0.038610
      3 Cl                    0.367553
      4 Br                   -0.090011
      5 C                     0.005598
      6 C                    -0.154355
  ----------------------------------------
  Sum of atomic charges =     0.000000

 -----------------------------------------------------------------
                    Cartesian Multipole Moments
 -----------------------------------------------------------------
    Charge (ESU x 10^10)
                 0.0000
    Dipole Moment (Debye)
         X      -0.1140      Y       0.0022      Z      -0.0000
       Tot       0.1140
    Quadrupole Moments (Debye-Ang)
        XX     -72.3343     XY      -0.4667     YY     -79.9672
        XZ       0.0000     YZ       0.0000     ZZ     -79.0306
    Octopole Moments (Debye-Ang^2)
       XXX     -26.9733    XXY       5.2813    XYY     -11.1989
       YYY      14.2988    XXZ      -0.0000    XYZ      -0.0000
       YYZ      -0.0000    XZZ      -9.6578    YZZ       4.1885
       ZZZ       0.0000
    Hexadecapole Moments (Debye-Ang^3)
      XXXX   -1525.4844   XXXY       7.7977   XXYY    -350.7088
      XYYY     -16.2762   YYYY    -720.4742   XXXZ       0.0000
      XXYZ       0.0000   XYYZ       0.0000   YYYZ       0.0000
      XXZZ    -289.7277   XYZZ      -2.4206   YYZZ    -139.0969
      XZZZ       0.0000   YZZZ       0.0000   ZZZZ     -94.3804
 -----------------------------------------------------------------
 Calculating analytic gradient of the SCF energy
 Gradient of SCF Energy
            1           2           3           4           5           6
    1  -0.0479427   0.0093531   0.0047190   0.0450137   0.1700851  -0.1812281
    2  -0.1452656  -0.1622796   0.1437371   0.1549216  -0.0127311   0.0216176
    3   0.0000000   0.0000000   0.0000000  -0.0000000   0.0000000  -0.0000000
 Max gradient component =       1.812E-01
 RMS gradient           =       9.397E-02
 Gradient time:  CPU 52.47 s  wall 6.70 s
 Geometry Optimization Parameters
   NAtoms,    NIC,     NZ,  NCons,   NDum,   NFix, NCnnct, MaxDiis
        6      37       0       0       0       0       0       0

 Cartesian Hessian Update
 Hessian Updated using BFGS Update


** GEOMETRY OPTIMIZATION IN DELOCALIZED INTERNAL COORDINATES **
   Searching for a Minimum

   Optimization Cycle:   8

                       Coordinates (Angstroms)
     ATOM                X               Y               Z
      1  Br        2.3428936861    0.8696318382    0.0000000000
      2  Br       -1.5230285639    1.2980827173    0.0000000000
      3  Cl        1.9624383116   -1.5724362773    0.0000000000
      4  Br       -1.8046418769   -1.2219143532    0.0000000000
      5  C         1.0288808757   -0.2561633323    0.0000000000
      6  C        -0.4912726821   -0.0928526775    0.0000000000
   Point Group: cs    Number of degrees of freedom:     9


   Energy is  -8258.673165150

 Hessian Updated using BFGS Update

  9 Hessian modes will be used to form the next step
  Hessian Eigenvalues:
     0.115926    0.233044    0.250046    0.250079    0.311179    0.532044
     0.917273    1.029578    1.038422

 Minimum Search - Taking Simple RFO Step
 Searching for Lamda that Minimizes Along All modes
 Value Taken    Lamda =  -0.15984337
 Calculated Step too Large.  Step scaled by  0.415651
 Step Taken.  Stepsize is  0.300000

                             Maximum     Tolerance    Cnvgd?
         Gradient           0.162464      0.000300      NO
         Displacement       0.212116      0.001200      NO
         Energy change     -0.071255      0.000001      NO


 New Cartesian Coordinates Obtained by Inverse Iteration

 Displacement from previous Coordinates is:  0.295518
 ----------------------------------------------------------------
             Standard Nuclear Orientation (Angstroms)
    I     Atom           X                Y                Z
 ----------------------------------------------------------------
    1      Br      2.2928195013     0.9083098116     0.0000000000
    2      Br     -1.4626849539     1.3262440908     0.0000000000
    3      Cl      1.8964068595    -1.5978182982     0.0000000000
    4      Br     -1.7507817317    -1.2631782384     0.0000000000
    5      C       0.9735643565    -0.2501219257     0.0000000000
    6      C      -0.4340542811    -0.0990875250     0.0000000000
 ----------------------------------------------------------------
 Molecular Point Group                 Cs    NOp =  2
 Largest Abelian Subgroup              Cs    NOp =  2
 Nuclear Repulsion Energy =  1212.8430500594 hartrees
 There are       67 alpha and       67 beta electrons
 Applying Cartesian multipole field
    Component          Value
    ---------          -----
     (2,0,0)        1.00000E-11
     (0,2,0)        2.00000E-11
     (0,0,2)       -3.00000E-11
 Nucleus-field energy     =     0.0000000291 hartrees
 Requested basis set is 6-311++G(d,p)
 There are 82 shells and 218 basis functions
 A cutoff of  1.0D-11 yielded   2543 shell pairs
 There are     19768 function pairs (     21997 Cartesian)
 Smallest overlap matrix eigenvalue = 1.00E-05
 Guess MOs from SCF MO coefficient file

 -----------------------------------------------------------------------
  General SCF calculation program by
  Eric Jon Sundstrom, Paul Horn, Yuezhi Mao, Dmitri Zuev, Alec White,
  David Stuck, Shaama M.S., Shane Yost, Joonho Lee, David Small,
  Daniel Levine, Susi Lehtola, Hugh Burton, Evgeny Epifanovsky
 -----------------------------------------------------------------------
 Exchange:     0.2000 Hartree-Fock + 0.0800 Slater + 0.7200 B88
 Correlation:  0.1900 VWN1RPA + 0.8100 LYP
 Using SG-1 standard quadrature grid
 using 8 threads for integral computing
 -------------------------------------------------------
 OpenMP Integral computing Module                
 Release: version 2.0, May 2017, Q-Chem Inc. Pleasanton 
 -------------------------------------------------------
 -------------------------------------------------------
 OpenMP BLAS3 based DFT computing Module                
 Release: version 1.0, May 2013, Q-Chem Inc. Pittsburgh 
 -------------------------------------------------------
 A restricted SCF calculation will be
 performed using DIIS
 SCF converges when DIIS error is below 1.0e-08
 ---------------------------------------
  Cycle       Energy         DIIS error
 ---------------------------------------
    1   -8258.7239575783      1.35e-03  
    2   -8258.7303790534      2.85e-04  
    3   -8258.7301144410      3.47e-04  
    4   -8258.7307499991      1.14e-04  
    5   -8258.7308213580      2.42e-05  
    6   -8258.7308239304      1.24e-05  
    7   -8258.7308247893      2.49e-06  
    8   -8258.7308248215      5.84e-07  
    9   -8258.7308248228      1.26e-07  
   10   -8258.7308248229      3.00e-08  
   11   -8258.7308248230      6.14e-09  Convergence criterion met
 ---------------------------------------
 SCF time:   CPU 150.76s  wall 19.00s 
 SCF   energy in the final basis set =    -8258.7308248230
 Total energy in the final basis set =    -8258.7308248230

 --------------------------------------------------------------
             Orbital Energies (a.u.) and Symmetries
 --------------------------------------------------------------

 Alpha MOs, Restricted
 -- Occupied --                  
-482.86 -482.86 -482.86 -101.58  -62.51  -62.51  -62.51  -56.33
  1 A'    2 A'    3 A'    4 A'    5 A'    6 A'    7 A'    8 A'                 
-56.333 -56.333 -56.330 -56.329 -56.329 -56.329 -56.329 -56.328
  9 A'   10 A'    1 A"    2 A"   11 A'    3 A"   12 A'   13 A'                 
-10.307 -10.297  -9.502  -8.724  -8.723  -8.723  -7.267  -7.257
 14 A'   15 A'   16 A'   17 A'   18 A'   19 A'   20 A'    4 A"                 
 -7.255  -6.556  -6.556  -6.555  -6.542  -6.542  -6.542  -6.541
 21 A'   22 A'   23 A'   24 A'    5 A"    6 A"    7 A"   25 A'                 
 -6.541  -6.541  -2.667  -2.667  -2.666  -2.663  -2.663  -2.663
 26 A'   27 A'   28 A'   29 A'   30 A'    8 A"    9 A"   10 A"                 
 -2.662  -2.662  -2.662  -2.651  -2.651  -2.651  -2.651  -2.651
 31 A'   32 A'   33 A'   11 A"   12 A"   34 A'   35 A'   36 A'                 
 -2.651  -0.979  -0.935  -0.828  -0.800  -0.722  -0.574  -0.524
 13 A"   37 A'   38 A'   39 A'   40 A'   41 A'   42 A'   43 A'                 
 -0.491  -0.458  -0.427  -0.400  -0.387  -0.367  -0.327  -0.311
 44 A'   14 A"   45 A'   15 A"   46 A'   47 A'   16 A"   17 A"                 
 -0.284  -0.260  -0.248
 48 A'   49 A'   18 A"                                                         
 -- Virtual --                   
 -0.064  -0.033  -0.024  -0.005  -0.003   0.029   0.038   0.039
 19 A"   50 A'   51 A'   52 A'   53 A'   54 A'   55 A'   56 A'                 
  0.040   0.051   0.065   0.067   0.072   0.081   0.087   0.095
 20 A"   57 A'   21 A"   58 A'   22 A"   59 A'   60 A'   61 A'                 
  0.099   0.108   0.116   0.123   0.141   0.143   0.164   0.168
 23 A"   62 A'   24 A"   63 A'   64 A'   65 A'   66 A'   67 A'                 
  0.174   0.181   0.198   0.203   0.224   0.253   0.347   0.353
 25 A"   68 A'   69 A'   70 A'   71 A'   72 A'   73 A'   74 A'                 
  0.394   0.405   0.410   0.419   0.422   0.428   0.442   0.446
 26 A"   75 A'   27 A"   28 A"   76 A'   77 A'   78 A'   29 A"                 
  0.448   0.469   0.471   0.485   0.500   0.514   0.514   0.537
 79 A'   30 A"   80 A'   81 A'   31 A"   32 A"   82 A'   83 A'                 
  0.541   0.546   0.565   0.591   0.594   0.615   0.632   0.666
 33 A"   34 A"   84 A'   85 A'   35 A"   86 A'   36 A"   87 A'                 
  0.691   0.692   0.710   0.744   0.769   0.818   0.839   0.853
 88 A'   37 A"   89 A'   90 A'   91 A'   92 A'   38 A"   93 A'                 
  0.887   0.918   0.928   0.966   0.983   1.022   1.051   1.098
 94 A'   39 A"   95 A'   96 A'   97 A'   98 A'   99 A'  100 A'                 
  1.199   1.243   1.265   1.314   1.504   1.572   1.707   1.755
101 A'  102 A'   40 A"   41 A"  103 A'   42 A"  104 A'  105 A'                 
  1.816   1.846   1.964   1.969   2.004   2.034   2.046   2.106
106 A'   43 A"  107 A'   44 A"   45 A"   46 A"  108 A'  109 A'                 
  2.113   2.132   2.192   2.251   2.273   2.322   2.377   2.534
110 A'  111 A'  112 A'   47 A"  113 A'  114 A'  115 A'  116 A'                 
  2.630   2.822   2.908   3.038   3.099   3.582   3.942   3.967
 48 A"   49 A"  117 A'  118 A'  119 A'  120 A'   50 A"  121 A'                 
  3.983   4.003   4.020   4.029   4.056   4.077   4.115   4.132
 51 A"   52 A"  122 A'  123 A'   53 A"   54 A"   55 A"  124 A'                 
  4.225   4.281   4.314   4.349   4.409   6.691   6.733   6.788
125 A'  126 A'  127 A'  128 A'  129 A'  130 A'  131 A'  132 A'                 
  7.518   7.541   7.555   7.558   7.613   7.633   7.647   7.656
 56 A"   57 A"  133 A'   58 A"  134 A'  135 A'  136 A'  137 A'                 
  7.794   9.776  23.313  23.813  25.814  26.080  26.400  47.955
138 A'  139 A'  140 A'  141 A'   59 A"  142 A'  143 A'  144 A'                 
 47.984  48.032 215.768 289.721 289.743 289.751 289.759 289.827
145 A'  146 A'  147 A'   60 A"   61 A"  148 A'   62 A"  149 A'                 
289.850 289.857 289.879 290.0231020.7641020.7981020.859
150 A'  151 A'  152 A'  153 A'  154 A'  155 A'  156 A'                         

 Beta MOs, Restricted
 -- Occupied --                  
-482.86 -482.86 -482.86 -101.58  -62.51  -62.51  -62.51  -56.33
  1 A'    2 A'    3 A'    4 A'    5 A'    6 A'    7 A'    8 A'                 
-56.333 -56.333 -56.330 -56.329 -56.329 -56.329 -56.329 -56.328
  9 A'   10 A'    1 A"    2 A"   11 A'    3 A"   12 A'   13 A'                 
-10.307 -10.297  -9.502  -8.724  -8.723  -8.723  -7.267  -7.257
 14 A'   15 A'   16 A'   17 A'   18 A'   19 A'   20 A'    4 A"                 
 -7.255  -6.556  -6.556  -6.555  -6.542  -6.542  -6.542  -6.541
 21 A'   22 A'   23 A'   24 A'    5 A"    6 A"    7 A"   25 A'                 
 -6.541  -6.541  -2.667  -2.667  -2.666  -2.663  -2.663  -2.663
 26 A'   27 A'   28 A'   29 A'   30 A'    8 A"    9 A"   10 A"                 
 -2.662  -2.662  -2.662  -2.651  -2.651  -2.651  -2.651  -2.651
 31 A'   32 A'   33 A'   11 A"   12 A"   34 A'   35 A'   36 A'                 
 -2.651  -0.979  -0.935  -0.828  -0.800  -0.722  -0.574  -0.524
 13 A"   37 A'   38 A'   39 A'   40 A'   41 A'   42 A'   43 A'                 
 -0.491  -0.458  -0.427  -0.400  -0.387  -0.367  -0.327  -0.311
 44 A'   14 A"   45 A'   15 A"   46 A'   47 A'   16 A"   17 A"                 
 -0.284  -0.260  -0.248
 48 A'   49 A'   18 A"                                                         
 -- Virtual --                   
 -0.064  -0.033  -0.024  -0.005  -0.003   0.029   0.038   0.039
 19 A"   50 A'   51 A'   52 A'   53 A'   54 A'   55 A'   56 A'                 
  0.040   0.051   0.065   0.067   0.072   0.081   0.087   0.095
 20 A"   57 A'   21 A"   58 A'   22 A"   59 A'   60 A'   61 A'                 
  0.099   0.108   0.116   0.123   0.141   0.143   0.164   0.168
 23 A"   62 A'   24 A"   63 A'   64 A'   65 A'   66 A'   67 A'                 
  0.174   0.181   0.198   0.203   0.224   0.253   0.347   0.353
 25 A"   68 A'   69 A'   70 A'   71 A'   72 A'   73 A'   74 A'                 
  0.394   0.405   0.410   0.419   0.422   0.428   0.442   0.446
 26 A"   75 A'   27 A"   28 A"   76 A'   77 A'   78 A'   29 A"                 
  0.448   0.469   0.471   0.485   0.500   0.514   0.514   0.537
 79 A'   30 A"   80 A'   81 A'   31 A"   32 A"   82 A'   83 A'                 
  0.541   0.546   0.565   0.591   0.594   0.615   0.632   0.666
 33 A"   34 A"   84 A'   85 A'   35 A"   86 A'   36 A"   87 A'                 
  0.691   0.692   0.710   0.744   0.769   0.818   0.839   0.853
 88 A'   37 A"   89 A'   90 A'   91 A'   92 A'   38 A"   93 A'                 
  0.887   0.918   0.928   0.966   0.983   1.022   1.051   1.098
 94 A'   39 A"   95 A'   96 A'   97 A'   98 A'   99 A'  100 A'                 
  1.199   1.243   1.265   1.314   1.504   1.572   1.707   1.755
101 A'  102 A'   40 A"   41 A"  103 A'   42 A"  104 A'  105 A'                 
  1.816   1.846   1.964   1.969   2.004   2.034   2.046   2.106
106 A'   43 A"  107 A'   44 A"   45 A"   46 A"  108 A'  109 A'                 
  2.113   2.132   2.192   2.251   2.273   2.322   2.377   2.534
110 A'  111 A'  112 A'   47 A"  113 A'  114 A'  115 A'  116 A'                 
  2.630   2.822   2.908   3.038   3.099   3.582   3.942   3.967
 48 A"   49 A"  117 A'  118 A'  119 A'  120 A'   50 A"  121 A'                 
  3.983   4.003   4.020   4.029   4.056   4.077   4.115   4.132
 51 A"   52 A"  122 A'  123 A'   53 A"   54 A"   55 A"  124 A'                 
  4.225   4.281   4.314   4.349   4.409   6.691   6.733   6.788
125 A'  126 A'  127 A'  128 A'  129 A'  130 A'  131 A'  132 A'                 
  7.518   7.541   7.555   7.558   7.613   7.633   7.647   7.656
 56 A"   57 A"  133 A'   58 A"  134 A'  135 A'  136 A'  137 A'                 
  7.794   9.776  23.313  23.813  25.814  26.080  26.400  47.955
138 A'  139 A'  140 A'  141 A'   59 A"  142 A'  143 A'  144 A'                 
 47.984  48.032 215.768 289.721 289.743 289.751 289.759 289.827
145 A'  146 A'  147 A'   60 A"   61 A"  148 A'   62 A"  149 A'                 
289.850 289.857 289.879 290.0231020.7641020.7981020.859
150 A'  151 A'  152 A'  153 A'  154 A'  155 A'  156 A'                         
 --------------------------------------------------------------

          Ground-State Mulliken Net Atomic Charges

     Atom                 Charge (a.u.)
  ----------------------------------------
      1 Br                   -0.089922
      2 Br                   -0.048801
      3 Cl                    0.373187
      4 Br                   -0.100515
      5 C                     0.107235
      6 C                    -0.241184
  ----------------------------------------
  Sum of atomic charges =    -0.000000

 -----------------------------------------------------------------
                    Cartesian Multipole Moments
 -----------------------------------------------------------------
    Charge (ESU x 10^10)
                -0.0000
    Dipole Moment (Debye)
         X      -0.1296      Y       0.0401      Z      -0.0000
       Tot       0.1357
    Quadrupole Moments (Debye-Ang)
        XX     -73.1317     XY      -0.1941     YY     -79.3648
        XZ       0.0000     YZ       0.0000     ZZ     -79.0158
    Octopole Moments (Debye-Ang^2)
       XXX     -28.4235    XXY       5.4709    XYY     -11.7629
       YYY      13.9176    XXZ      -0.0000    XYZ       0.0000
       YYZ       0.0000    XZZ      -9.9978    YZZ       4.0411
       ZZZ      -0.0000
    Hexadecapole Moments (Debye-Ang^3)
      XXXX   -1449.8088   XXXY       3.6856   XXYY    -338.8552
      XYYY     -22.5383   YYYY    -745.8940   XXXZ      -0.0000
      XXYZ       0.0000   XYYZ      -0.0000   YYYZ       0.0000
      XXZZ    -275.4266   XYZZ      -4.6666   YYZZ    -144.4537
      XZZZ       0.0000   YZZZ       0.0000   ZZZZ     -94.2799
 -----------------------------------------------------------------
 Calculating analytic gradient of the SCF energy
 Gradient of SCF Energy
            1           2           3           4           5           6
    1  -0.0383254   0.0062825   0.0049905   0.0353851   0.1075999  -0.1159325
    2  -0.1179384  -0.1310220   0.1163492   0.1256728  -0.0063188   0.0132571
    3  -0.0000000  -0.0000000   0.0000000  -0.0000000  -0.0000000   0.0000000
 Max gradient component =       1.310E-01
 RMS gradient           =       7.009E-02
 Gradient time:  CPU 53.16 s  wall 6.77 s
 Geometry Optimization Parameters
   NAtoms,    NIC,     NZ,  NCons,   NDum,   NFix, NCnnct, MaxDiis
        6      37       0       0       0       0       0       0

 Cartesian Hessian Update
 Hessian Updated using BFGS Update


** GEOMETRY OPTIMIZATION IN DELOCALIZED INTERNAL COORDINATES **
   Searching for a Minimum

   Optimization Cycle:   9

                       Coordinates (Angstroms)
     ATOM                X               Y               Z
      1  Br        2.2928195013    0.9083098116    0.0000000000
      2  Br       -1.4626849539    1.3262440908    0.0000000000
      3  Cl        1.8964068595   -1.5978182982    0.0000000000
      4  Br       -1.7507817317   -1.2631782384    0.0000000000
      5  C         0.9735643565   -0.2501219257    0.0000000000
      6  C        -0.4340542811   -0.0990875250    0.0000000000
   Point Group: cs    Number of degrees of freedom:     9


   Energy is  -8258.730824823

 Hessian Updated using BFGS Update

  9 Hessian modes will be used to form the next step
  Hessian Eigenvalues:
     0.160969    0.245399    0.250037    0.251455    0.311115    0.514390
     0.917268    1.029585    1.038398

 Minimum Search - Taking Simple RFO Step
 Searching for Lamda that Minimizes Along All modes
 Value Taken    Lamda =  -0.10003045
 Calculated Step too Large.  Step scaled by  0.499981
 Step Taken.  Stepsize is  0.300000

                             Maximum     Tolerance    Cnvgd?
         Gradient           0.118007      0.000300      NO
         Displacement       0.237043      0.001200      NO
         Energy change     -0.057660      0.000001      NO


 New Cartesian Coordinates Obtained by Inverse Iteration

 Displacement from previous Coordinates is:  0.230655
 ----------------------------------------------------------------
             Standard Nuclear Orientation (Angstroms)
    I     Atom           X                Y                Z
 ----------------------------------------------------------------
    1      Br      2.2673674977     0.9557617916     0.0000000000
    2      Br     -1.4242216849     1.3685227326     0.0000000000
    3      Cl      1.8510255271    -1.6367400565     0.0000000000
    4      Br     -1.7203551819    -1.3139406071     0.0000000000
    5      C       0.9459270930    -0.2473389745     0.0000000000
    6      C      -0.4044735005    -0.1019169709     0.0000000000
 ----------------------------------------------------------------
 Molecular Point Group                 Cs    NOp =  2
 Largest Abelian Subgroup              Cs    NOp =  2
 Nuclear Repulsion Energy =  1203.4149746813 hartrees
 There are       67 alpha and       67 beta electrons
 Applying Cartesian multipole field
    Component          Value
    ---------          -----
     (2,0,0)        1.00000E-11
     (0,2,0)        2.00000E-11
     (0,0,2)       -3.00000E-11
 Nucleus-field energy     =     0.0000000295 hartrees
 Requested basis set is 6-311++G(d,p)
 There are 82 shells and 218 basis functions
 A cutoff of  1.0D-11 yielded   2537 shell pairs
 There are     19658 function pairs (     21857 Cartesian)
 Smallest overlap matrix eigenvalue = 8.70E-06
 Guess MOs from SCF MO coefficient file

 -----------------------------------------------------------------------
  General SCF calculation program by
  Eric Jon Sundstrom, Paul Horn, Yuezhi Mao, Dmitri Zuev, Alec White,
  David Stuck, Shaama M.S., Shane Yost, Joonho Lee, David Small,
  Daniel Levine, Susi Lehtola, Hugh Burton, Evgeny Epifanovsky
 -----------------------------------------------------------------------
 Exchange:     0.2000 Hartree-Fock + 0.0800 Slater + 0.7200 B88
 Correlation:  0.1900 VWN1RPA + 0.8100 LYP
 Using SG-1 standard quadrature grid
 using 8 threads for integral computing
 -------------------------------------------------------
 OpenMP Integral computing Module                
 Release: version 2.0, May 2017, Q-Chem Inc. Pleasanton 
 -------------------------------------------------------
 -------------------------------------------------------
 OpenMP BLAS3 based DFT computing Module                
 Release: version 1.0, May 2013, Q-Chem Inc. Pittsburgh 
 -------------------------------------------------------
 A restricted SCF calculation will be
 performed using DIIS
 SCF converges when DIIS error is below 1.0e-08
 ---------------------------------------
  Cycle       Energy         DIIS error
 ---------------------------------------
    1   -8258.7684038074      9.75e-04  
    2   -8258.7726200595      2.27e-04  
    3   -8258.7725913714      2.25e-04  
    4   -8258.7728353767      9.96e-05  
    5   -8258.7728935005      1.30e-05  
    6   -8258.7728943134      5.91e-06  
    7   -8258.7728944866      2.31e-06  
    8   -8258.7728945147      5.50e-07  
    9   -8258.7728945155      9.37e-08  
   10   -8258.7728945155      1.98e-08  
   11   -8258.7728945155      4.87e-09  Convergence criterion met
 ---------------------------------------
 SCF time:   CPU 150.10s  wall 19.00s 
 SCF   energy in the final basis set =    -8258.7728945155
 Total energy in the final basis set =    -8258.7728945155

 --------------------------------------------------------------
             Orbital Energies (a.u.) and Symmetries
 --------------------------------------------------------------

 Alpha MOs, Restricted
 -- Occupied --                  
-482.86 -482.86 -482.86 -101.58  -62.51  -62.51  -62.51  -56.33
  1 A'    2 A'    3 A'    4 A'    5 A'    6 A'    7 A'    8 A'                 
-56.334 -56.333 -56.330 -56.330 -56.330 -56.329 -56.329 -56.329
  9 A'   10 A'    1 A"    2 A"   11 A'    3 A"   12 A'   13 A'                 
-10.305 -10.297  -9.502  -8.724  -8.723  -8.723  -7.266  -7.256
 14 A'   15 A'   16 A'   17 A'   18 A'   19 A'   20 A'    4 A"                 
 -7.255  -6.556  -6.556  -6.555  -6.542  -6.542  -6.541  -6.541
 21 A'   22 A'   23 A'   24 A'    5 A"    6 A"    7 A"   25 A'                 
 -6.541  -6.540  -2.667  -2.667  -2.666  -2.663  -2.663  -2.662
 26 A'   27 A'   28 A'   29 A'   30 A'    8 A"    9 A"   10 A"                 
 -2.662  -2.662  -2.662  -2.651  -2.651  -2.651  -2.651  -2.651
 31 A'   32 A'   33 A'   11 A"   34 A'   12 A"   35 A'   36 A'                 
 -2.650  -0.969  -0.918  -0.828  -0.800  -0.736  -0.570  -0.521
 13 A"   37 A'   38 A'   39 A'   40 A'   41 A'   42 A'   43 A'                 
 -0.494  -0.456  -0.421  -0.390  -0.378  -0.363  -0.328  -0.312
 44 A'   14 A"   45 A'   15 A"   46 A'   47 A'   16 A"   17 A"                 
 -0.293  -0.268  -0.256
 48 A'   49 A'   18 A"                                                         
 -- Virtual --                   
 -0.055  -0.044  -0.029  -0.010  -0.004   0.028   0.037   0.037
 19 A"   50 A'   51 A'   52 A'   53 A'   54 A'   55 A'   56 A'                 
  0.041   0.052   0.065   0.067   0.072   0.083   0.087   0.096
 20 A"   57 A'   21 A"   58 A'   22 A"   59 A'   60 A'   61 A'                 
  0.099   0.106   0.116   0.124   0.140   0.143   0.168   0.169
 23 A"   62 A'   24 A"   63 A'   64 A'   65 A'   66 A'   67 A'                 
  0.173   0.189   0.199   0.201   0.226   0.260   0.345   0.351
 25 A"   68 A'   69 A'   70 A'   71 A'   72 A'   73 A'   74 A'                 
  0.395   0.405   0.411   0.414   0.419   0.422   0.440   0.448
 26 A"   75 A'   27 A"   76 A'   28 A"   77 A'   78 A'   29 A"                 
  0.455   0.466   0.475   0.493   0.501   0.512   0.516   0.538
 79 A'   80 A'   30 A"   81 A'   31 A"   32 A"   82 A'   83 A'                 
  0.544   0.545   0.571   0.598   0.599   0.617   0.626   0.679
 33 A"   34 A"   84 A'   35 A"   85 A'   36 A"   86 A'   87 A'                 
  0.687   0.697   0.708   0.744   0.762   0.806   0.838   0.858
 88 A'   37 A"   89 A'   90 A'   91 A'   92 A'   38 A"   93 A'                 
  0.886   0.916   0.924   0.944   0.994   1.015   1.029   1.086
 94 A'   95 A'   39 A"   96 A'   97 A'   98 A'   99 A'  100 A'                 
  1.193   1.257   1.257   1.295   1.492   1.579   1.702   1.749
101 A'   40 A"  102 A'   41 A"  103 A'   42 A"  104 A'  105 A'                 
  1.836   1.869   1.971   2.000   2.004   2.037   2.063   2.094
106 A'   43 A"   44 A"  107 A'   45 A"   46 A"  108 A'  109 A'                 
  2.120   2.140   2.208   2.252   2.267   2.329   2.378   2.525
110 A'  111 A'  112 A'   47 A"  113 A'  114 A'  115 A'  116 A'                 
  2.633   2.835   2.893   3.052   3.161   3.503   3.952   3.970
 48 A"   49 A"  117 A'  118 A'  119 A'  120 A'   50 A"  121 A'                 
  3.982   4.000   4.016   4.020   4.053   4.064   4.115   4.137
 51 A"   52 A"  122 A'  123 A'   53 A"   54 A"   55 A"  124 A'                 
  4.231   4.261   4.311   4.348   4.409   6.668   6.716   6.775
125 A'  126 A'  127 A'  128 A'  129 A'  130 A'  131 A'  132 A'                 
  7.520   7.541   7.551   7.556   7.613   7.627   7.649   7.651
 56 A"   57 A"  133 A'   58 A"  134 A'  135 A'  136 A'  137 A'                 
  7.787   9.763  23.276  23.996  25.812  26.079  26.401  47.937
138 A'  139 A'  140 A'  141 A'   59 A"  142 A'  143 A'  144 A'                 
 47.969  48.023 215.752 289.721 289.741 289.756 289.756 289.831
145 A'  146 A'  147 A'   60 A"   61 A"  148 A'   62 A"  149 A'                 
289.843 289.845 289.879 290.0101020.7401020.7791020.848
150 A'  151 A'  152 A'  153 A'  154 A'  155 A'  156 A'                         

 Beta MOs, Restricted
 -- Occupied --                  
-482.86 -482.86 -482.86 -101.58  -62.51  -62.51  -62.51  -56.33
  1 A'    2 A'    3 A'    4 A'    5 A'    6 A'    7 A'    8 A'                 
-56.334 -56.333 -56.330 -56.330 -56.330 -56.329 -56.329 -56.329
  9 A'   10 A'    1 A"    2 A"   11 A'    3 A"   12 A'   13 A'                 
-10.305 -10.297  -9.502  -8.724  -8.723  -8.723  -7.266  -7.256
 14 A'   15 A'   16 A'   17 A'   18 A'   19 A'   20 A'    4 A"                 
 -7.255  -6.556  -6.556  -6.555  -6.542  -6.542  -6.541  -6.541
 21 A'   22 A'   23 A'   24 A'    5 A"    6 A"    7 A"   25 A'                 
 -6.541  -6.540  -2.667  -2.667  -2.666  -2.663  -2.663  -2.662
 26 A'   27 A'   28 A'   29 A'   30 A'    8 A"    9 A"   10 A"                 
 -2.662  -2.662  -2.662  -2.651  -2.651  -2.651  -2.651  -2.651
 31 A'   32 A'   33 A'   11 A"   34 A'   12 A"   35 A'   36 A'                 
 -2.650  -0.969  -0.918  -0.828  -0.800  -0.736  -0.570  -0.521
 13 A"   37 A'   38 A'   39 A'   40 A'   41 A'   42 A'   43 A'                 
 -0.494  -0.456  -0.421  -0.390  -0.378  -0.363  -0.328  -0.312
 44 A'   14 A"   45 A'   15 A"   46 A'   47 A'   16 A"   17 A"                 
 -0.293  -0.268  -0.256
 48 A'   49 A'   18 A"                                                         
 -- Virtual --                   
 -0.055  -0.044  -0.029  -0.010  -0.004   0.028   0.037   0.037
 19 A"   50 A'   51 A'   52 A'   53 A'   54 A'   55 A'   56 A'                 
  0.041   0.052   0.065   0.067   0.072   0.083   0.087   0.096
 20 A"   57 A'   21 A"   58 A'   22 A"   59 A'   60 A'   61 A'                 
  0.099   0.106   0.116   0.124   0.140   0.143   0.168   0.169
 23 A"   62 A'   24 A"   63 A'   64 A'   65 A'   66 A'   67 A'                 
  0.173   0.189   0.199   0.201   0.226   0.260   0.345   0.351
 25 A"   68 A'   69 A'   70 A'   71 A'   72 A'   73 A'   74 A'                 
  0.395   0.405   0.411   0.414   0.419   0.422   0.440   0.448
 26 A"   75 A'   27 A"   76 A'   28 A"   77 A'   78 A'   29 A"                 
  0.455   0.466   0.475   0.493   0.501   0.512   0.516   0.538
 79 A'   80 A'   30 A"   81 A'   31 A"   32 A"   82 A'   83 A'                 
  0.544   0.545   0.571   0.598   0.599   0.617   0.626   0.679
 33 A"   34 A"   84 A'   35 A"   85 A'   36 A"   86 A'   87 A'                 
  0.687   0.697   0.708   0.744   0.762   0.806   0.838   0.858
 88 A'   37 A"   89 A'   90 A'   91 A'   92 A'   38 A"   93 A'                 
  0.886   0.916   0.924   0.944   0.994   1.015   1.029   1.086
 94 A'   95 A'   39 A"   96 A'   97 A'   98 A'   99 A'  100 A'                 
  1.193   1.257   1.257   1.295   1.492   1.579   1.702   1.749
101 A'   40 A"  102 A'   41 A"  103 A'   42 A"  104 A'  105 A'                 
  1.836   1.869   1.971   2.000   2.004   2.037   2.063   2.094
106 A'   43 A"   44 A"  107 A'   45 A"   46 A"  108 A'  109 A'                 
  2.120   2.140   2.208   2.252   2.267   2.329   2.378   2.525
110 A'  111 A'  112 A'   47 A"  113 A'  114 A'  115 A'  116 A'                 
  2.633   2.835   2.893   3.052   3.161   3.503   3.952   3.970
 48 A"   49 A"  117 A'  118 A'  119 A'  120 A'   50 A"  121 A'                 
  3.982   4.000   4.016   4.020   4.053   4.064   4.115   4.137
 51 A"   52 A"  122 A'  123 A'   53 A"   54 A"   55 A"  124 A'                 
  4.231   4.261   4.311   4.348   4.409   6.668   6.716   6.775
125 A'  126 A'  127 A'  128 A'  129 A'  130 A'  131 A'  132 A'                 
  7.520   7.541   7.551   7.556   7.613   7.627   7.649   7.651
 56 A"   57 A"  133 A'   58 A"  134 A'  135 A'  136 A'  137 A'                 
  7.787   9.763  23.276  23.996  25.812  26.079  26.401  47.937
138 A'  139 A'  140 A'  141 A'   59 A"  142 A'  143 A'  144 A'                 
 47.969  48.023 215.752 289.721 289.741 289.756 289.756 289.831
145 A'  146 A'  147 A'   60 A"   61 A"  148 A'   62 A"  149 A'                 
289.843 289.845 289.879 290.0101020.7401020.7791020.848
150 A'  151 A'  152 A'  153 A'  154 A'  155 A'  156 A'                         
 --------------------------------------------------------------

          Ground-State Mulliken Net Atomic Charges

     Atom                 Charge (a.u.)
  ----------------------------------------
      1 Br                   -0.089874
      2 Br                   -0.051179
      3 Cl                    0.380966
      4 Br                   -0.105372
      5 C                     0.159488
      6 C                    -0.294028
  ----------------------------------------
  Sum of atomic charges =    -0.000000

 -----------------------------------------------------------------
                    Cartesian Multipole Moments
 -----------------------------------------------------------------
    Charge (ESU x 10^10)
                -0.0000
    Dipole Moment (Debye)
         X      -0.1355      Y       0.0867      Z       0.0000
       Tot       0.1609
    Quadrupole Moments (Debye-Ang)
        XX     -73.8376     XY       0.1078     YY     -78.5664
        XZ      -0.0000     YZ      -0.0000     ZZ     -79.1565
    Octopole Moments (Debye-Ang^2)
       XXX     -29.3939    XXY       5.6520    XYY     -12.1853
       YYY      13.2929    XXZ      -0.0000    XYZ       0.0000
       YYZ      -0.0000    XZZ     -10.2423    YZZ       3.8555
       ZZZ       0.0000
    Hexadecapole Moments (Debye-Ang^3)
      XXXX   -1411.2594   XXXY       0.1904   XXYY    -334.6971
      XYYY     -28.2751   YYYY    -781.7609   XXXZ       0.0000
      XXYZ      -0.0000   XYYZ      -0.0000   YYYZ      -0.0000
      XXZZ    -267.7237   XYZZ      -6.7999   YYZZ    -152.0226
      XZZZ      -0.0000   YZZZ      -0.0000   ZZZZ     -94.6359
 -----------------------------------------------------------------
 Calculating analytic gradient of the SCF energy
 Gradient of SCF Energy
            1           2           3           4           5           6
    1  -0.0264572   0.0015849   0.0066535   0.0238100   0.0489144  -0.0545057
    2  -0.0878449  -0.0962101   0.0847652   0.0939271   0.0006728   0.0046900
    3  -0.0000000  -0.0000000   0.0000000   0.0000000   0.0000000  -0.0000000
 Max gradient component =       9.621E-02
 RMS gradient           =       4.695E-02
 Gradient time:  CPU 53.71 s  wall 6.85 s
 Geometry Optimization Parameters
   NAtoms,    NIC,     NZ,  NCons,   NDum,   NFix, NCnnct, MaxDiis
        6      37       0       0       0       0       0       0

 Cartesian Hessian Update
 Hessian Updated using BFGS Update


** GEOMETRY OPTIMIZATION IN DELOCALIZED INTERNAL COORDINATES **
   Searching for a Minimum

   Optimization Cycle:  10

                       Coordinates (Angstroms)
     ATOM                X               Y               Z
      1  Br        2.2673674977    0.9557617916    0.0000000000
      2  Br       -1.4242216849    1.3685227326    0.0000000000
      3  Cl        1.8510255271   -1.6367400565    0.0000000000
      4  Br       -1.7203551819   -1.3139406071    0.0000000000
      5  C         0.9459270930   -0.2473389745    0.0000000000
      6  C        -0.4044735005   -0.1019169709    0.0000000000
   Point Group: cs    Number of degrees of freedom:     9


   Energy is  -8258.772894516

 Hessian Updated using BFGS Update

  9 Hessian modes will be used to form the next step
  Hessian Eigenvalues:
     0.115623    0.249830    0.250046    0.310787    0.342609    0.510151
     0.917262    1.029643    1.038550

 Minimum Search - Taking Simple RFO Step
 Searching for Lamda that Minimizes Along All modes
 Value Taken    Lamda =  -0.06507129
 Calculated Step too Large.  Step scaled by  0.514161
 Step Taken.  Stepsize is  0.300000

                             Maximum     Tolerance    Cnvgd?
         Gradient           0.095005      0.000300      NO
         Displacement       0.282112      0.001200      NO
         Energy change     -0.042070      0.000001      NO


 New Cartesian Coordinates Obtained by Inverse Iteration

 Displacement from previous Coordinates is:  0.197586
 ----------------------------------------------------------------
             Standard Nuclear Orientation (Angstroms)
    I     Atom           X                Y                Z
 ----------------------------------------------------------------
    1      Br      2.2591180711     1.0052068084     0.0000000000
    2      Br     -1.4020930471     1.4167080269     0.0000000000
    3      Cl      1.8239334450    -1.6808233792     0.0000000000
    4      Br     -1.7083732068    -1.3664645278     0.0000000000
    5      C       0.9428939134    -0.2483320901     0.0000000000
    6      C      -0.4002094250    -0.1019469229     0.0000000000
 ----------------------------------------------------------------
 Molecular Point Group                 Cs    NOp =  2
 Largest Abelian Subgroup              Cs    NOp =  2
 Nuclear Repulsion Energy =  1187.7281389139 hartrees
 There are       67 alpha and       67 beta electrons
 Applying Cartesian multipole field
    Component          Value
    ---------          -----
     (2,0,0)        1.00000E-11
     (0,2,0)        2.00000E-11
     (0,0,2)       -3.00000E-11
 Nucleus-field energy     =     0.0000000304 hartrees
 Requested basis set is 6-311++G(d,p)
 There are 82 shells and 218 basis functions
 A cutoff of  1.0D-11 yielded   2531 shell pairs
 There are     19622 function pairs (     21815 Cartesian)
 Smallest overlap matrix eigenvalue = 9.77E-06
 Guess MOs from SCF MO coefficient file

 -----------------------------------------------------------------------
  General SCF calculation program by
  Eric Jon Sundstrom, Paul Horn, Yuezhi Mao, Dmitri Zuev, Alec White,
  David Stuck, Shaama M.S., Shane Yost, Joonho Lee, David Small,
  Daniel Levine, Susi Lehtola, Hugh Burton, Evgeny Epifanovsky
 -----------------------------------------------------------------------
 Exchange:     0.2000 Hartree-Fock + 0.0800 Slater + 0.7200 B88
 Correlation:  0.1900 VWN1RPA + 0.8100 LYP
 Using SG-1 standard quadrature grid
 using 8 threads for integral computing
 -------------------------------------------------------
 OpenMP Integral computing Module                
 Release: version 2.0, May 2017, Q-Chem Inc. Pleasanton 
 -------------------------------------------------------
 -------------------------------------------------------
 OpenMP BLAS3 based DFT computing Module                
 Release: version 1.0, May 2013, Q-Chem Inc. Pittsburgh 
 -------------------------------------------------------
 A restricted SCF calculation will be
 performed using DIIS
 SCF converges when DIIS error is below 1.0e-08
 ---------------------------------------
  Cycle       Energy         DIIS error
 ---------------------------------------
    1   -8258.7985943404      5.82e-04  
    2   -8258.8006722517      3.16e-04  
    3   -8258.8005385666      3.42e-04  
    4   -8258.8012207973      5.68e-05  
    5   -8258.8012402614      1.04e-05  
    6   -8258.8012405980      7.34e-06  
    7   -8258.8012409090      1.08e-06  
    8   -8258.8012409144      4.01e-07  
    9   -8258.8012409148      4.63e-08  
   10   -8258.8012409149      1.71e-08  
   11   -8258.8012409148      2.46e-09  Convergence criterion met
 ---------------------------------------
 SCF time:   CPU 148.82s  wall 19.00s 
 SCF   energy in the final basis set =    -8258.8012409148
 Total energy in the final basis set =    -8258.8012409148

 --------------------------------------------------------------
             Orbital Energies (a.u.) and Symmetries
 --------------------------------------------------------------

 Alpha MOs, Restricted
 -- Occupied --                  
-482.86 -482.86 -482.86 -101.59  -62.51  -62.51  -62.51  -56.34
  1 A'    2 A'    3 A'    4 A'    5 A'    6 A'    7 A'    8 A'                 
-56.334 -56.334 -56.331 -56.331 -56.330 -56.330 -56.330 -56.330
  9 A'   10 A'    1 A"   11 A'    2 A"    3 A"   12 A'   13 A'                 
-10.308 -10.300  -9.502  -8.724  -8.724  -8.723  -7.267  -7.257
 14 A'   15 A'   16 A'   17 A'   18 A'   19 A'   20 A'    4 A"                 
 -7.256  -6.557  -6.556  -6.556  -6.543  -6.542  -6.542  -6.542
 21 A'   22 A'   23 A'   24 A'    5 A"    6 A"   25 A'    7 A"                 
 -6.541  -6.541  -2.668  -2.667  -2.667  -2.663  -2.663  -2.663
 26 A'   27 A'   28 A'   29 A'   30 A'    8 A"   31 A'    9 A"                 
 -2.663  -2.662  -2.662  -2.652  -2.652  -2.651  -2.651  -2.651
 10 A"   32 A'   33 A'   11 A"   34 A'   12 A"   35 A'   36 A'                 
 -2.651  -0.958  -0.903  -0.828  -0.801  -0.737  -0.568  -0.515
 13 A"   37 A'   38 A'   39 A'   40 A'   41 A'   42 A'   43 A'                 
 -0.494  -0.450  -0.418  -0.383  -0.371  -0.357  -0.330  -0.314
 44 A'   14 A"   45 A'   15 A"   46 A'   47 A'   16 A"   17 A"                 
 -0.302  -0.277  -0.259
 48 A'   49 A'   18 A"                                                         
 -- Virtual --                   
 -0.054  -0.052  -0.037  -0.017  -0.004   0.027   0.035   0.036
 19 A"   50 A'   51 A'   52 A'   53 A'   54 A'   55 A'   56 A'                 
  0.041   0.052   0.065   0.066   0.072   0.084   0.087   0.096
 20 A"   57 A'   21 A"   58 A'   22 A"   59 A'   60 A'   61 A'                 
  0.099   0.104   0.117   0.123   0.137   0.142   0.168   0.171
 23 A"   62 A'   24 A"   63 A'   64 A'   65 A'   66 A'   25 A"                 
  0.171   0.193   0.199   0.200   0.228   0.257   0.346   0.351
 67 A'   68 A'   69 A'   70 A'   71 A'   72 A'   73 A'   74 A'                 
  0.396   0.403   0.407   0.413   0.415   0.419   0.438   0.451
 26 A"   75 A'   76 A'   27 A"   77 A'   28 A"   78 A'   29 A"                 
  0.452   0.460   0.478   0.502   0.503   0.514   0.521   0.532
 79 A'   80 A'   30 A"   81 A'   31 A"   32 A"   82 A'   83 A'                 
  0.543   0.545   0.574   0.594   0.601   0.605   0.631   0.672
 33 A"   34 A"   84 A'   35 A"   85 A'   36 A"   86 A'   87 A'                 
  0.685   0.700   0.706   0.747   0.755   0.797   0.836   0.852
 88 A'   37 A"   89 A'   90 A'   91 A'   92 A'   38 A"   93 A'                 
  0.882   0.901   0.923   0.924   0.989   1.006   1.013   1.070
 94 A'   95 A'   96 A'   39 A"   97 A'   98 A'   99 A'  100 A'                 
  1.187   1.244   1.260   1.286   1.495   1.573   1.683   1.726
101 A'   40 A"  102 A'   41 A"  103 A'   42 A"  104 A'  105 A'                 
  1.836   1.868   1.971   2.002   2.034   2.038   2.068   2.076
106 A'   43 A"   44 A"   45 A"   46 A"  107 A'  108 A'  109 A'                 
  2.121   2.142   2.204   2.242   2.250   2.331   2.367   2.514
110 A'  111 A'  112 A'  113 A'   47 A"  114 A'  115 A'  116 A'                 
  2.632   2.834   2.882   3.051   3.157   3.469   3.960   3.977
 48 A"   49 A"  117 A'  118 A'  119 A'  120 A'   50 A"  121 A'                 
  3.981   3.995   4.009   4.017   4.045   4.055   4.111   4.139
 51 A"   52 A"  122 A'  123 A'   53 A"   54 A"   55 A"  124 A'                 
  4.218   4.238   4.312   4.352   4.409   6.637   6.695   6.763
125 A'  126 A'  127 A'  128 A'  129 A'  130 A'  131 A'  132 A'                 
  7.522   7.540   7.554   7.561   7.613   7.620   7.638   7.653
 56 A"   57 A"   58 A"  133 A'  134 A'  135 A'  136 A'  137 A'                 
  7.768   9.748  23.258  24.013  25.808  26.071  26.396  47.913
138 A'  139 A'  140 A'  141 A'   59 A"  142 A'  143 A'  144 A'                 
 47.951  48.014 215.735 289.721 289.739 289.752 289.768 289.826
145 A'  146 A'  147 A'   60 A"   61 A"   62 A"  148 A'  149 A'                 
289.829 289.844 289.877 289.9871020.7081020.7571020.836
150 A'  151 A'  152 A'  153 A'  154 A'  155 A'  156 A'                         

 Beta MOs, Restricted
 -- Occupied --                  
-482.86 -482.86 -482.86 -101.59  -62.51  -62.51  -62.51  -56.34
  1 A'    2 A'    3 A'    4 A'    5 A'    6 A'    7 A'    8 A'                 
-56.334 -56.334 -56.331 -56.331 -56.330 -56.330 -56.330 -56.330
  9 A'   10 A'    1 A"   11 A'    2 A"    3 A"   12 A'   13 A'                 
-10.308 -10.300  -9.502  -8.724  -8.724  -8.723  -7.267  -7.257
 14 A'   15 A'   16 A'   17 A'   18 A'   19 A'   20 A'    4 A"                 
 -7.256  -6.557  -6.556  -6.556  -6.543  -6.542  -6.542  -6.542
 21 A'   22 A'   23 A'   24 A'    5 A"    6 A"   25 A'    7 A"                 
 -6.541  -6.541  -2.668  -2.667  -2.667  -2.663  -2.663  -2.663
 26 A'   27 A'   28 A'   29 A'   30 A'    8 A"   31 A'    9 A"                 
 -2.663  -2.662  -2.662  -2.652  -2.652  -2.651  -2.651  -2.651
 10 A"   32 A'   33 A'   11 A"   34 A'   12 A"   35 A'   36 A'                 
 -2.651  -0.958  -0.903  -0.828  -0.801  -0.737  -0.568  -0.515
 13 A"   37 A'   38 A'   39 A'   40 A'   41 A'   42 A'   43 A'                 
 -0.494  -0.450  -0.418  -0.383  -0.371  -0.357  -0.330  -0.314
 44 A'   14 A"   45 A'   15 A"   46 A'   47 A'   16 A"   17 A"                 
 -0.302  -0.277  -0.259
 48 A'   49 A'   18 A"                                                         
 -- Virtual --                   
 -0.054  -0.052  -0.037  -0.017  -0.004   0.027   0.035   0.036
 19 A"   50 A'   51 A'   52 A'   53 A'   54 A'   55 A'   56 A'                 
  0.041   0.052   0.065   0.066   0.072   0.084   0.087   0.096
 20 A"   57 A'   21 A"   58 A'   22 A"   59 A'   60 A'   61 A'                 
  0.099   0.104   0.117   0.123   0.137   0.142   0.168   0.171
 23 A"   62 A'   24 A"   63 A'   64 A'   65 A'   66 A'   25 A"                 
  0.171   0.193   0.199   0.200   0.228   0.257   0.346   0.351
 67 A'   68 A'   69 A'   70 A'   71 A'   72 A'   73 A'   74 A'                 
  0.396   0.403   0.407   0.413   0.415   0.419   0.438   0.451
 26 A"   75 A'   76 A'   27 A"   77 A'   28 A"   78 A'   29 A"                 
  0.452   0.460   0.478   0.502   0.503   0.514   0.521   0.532
 79 A'   80 A'   30 A"   81 A'   31 A"   32 A"   82 A'   83 A'                 
  0.543   0.545   0.574   0.594   0.601   0.605   0.631   0.672
 33 A"   34 A"   84 A'   35 A"   85 A'   36 A"   86 A'   87 A'                 
  0.685   0.700   0.706   0.747   0.755   0.797   0.836   0.852
 88 A'   37 A"   89 A'   90 A'   91 A'   92 A'   38 A"   93 A'                 
  0.882   0.901   0.923   0.924   0.989   1.006   1.013   1.070
 94 A'   95 A'   96 A'   39 A"   97 A'   98 A'   99 A'  100 A'                 
  1.187   1.244   1.260   1.286   1.495   1.573   1.683   1.726
101 A'   40 A"  102 A'   41 A"  103 A'   42 A"  104 A'  105 A'                 
  1.836   1.868   1.971   2.002   2.034   2.038   2.068   2.076
106 A'   43 A"   44 A"   45 A"   46 A"  107 A'  108 A'  109 A'                 
  2.121   2.142   2.204   2.242   2.250   2.331   2.367   2.514
110 A'  111 A'  112 A'  113 A'   47 A"  114 A'  115 A'  116 A'                 
  2.632   2.834   2.882   3.051   3.157   3.469   3.960   3.977
 48 A"   49 A"  117 A'  118 A'  119 A'  120 A'   50 A"  121 A'                 
  3.981   3.995   4.009   4.017   4.045   4.055   4.111   4.139
 51 A"   52 A"  122 A'  123 A'   53 A"   54 A"   55 A"  124 A'                 
  4.218   4.238   4.312   4.352   4.409   6.637   6.695   6.763
125 A'  126 A'  127 A'  128 A'  129 A'  130 A'  131 A'  132 A'                 
  7.522   7.540   7.554   7.561   7.613   7.620   7.638   7.653
 56 A"   57 A"   58 A"  133 A'  134 A'  135 A'  136 A'  137 A'                 
  7.768   9.748  23.258  24.013  25.808  26.071  26.396  47.913
138 A'  139 A'  140 A'  141 A'   59 A"  142 A'  143 A'  144 A'                 
 47.951  48.014 215.735 289.721 289.739 289.752 289.768 289.826
145 A'  146 A'  147 A'   60 A"   61 A"   62 A"  148 A'  149 A'                 
289.829 289.844 289.877 289.9871020.7081020.7571020.836
150 A'  151 A'  152 A'  153 A'  154 A'  155 A'  156 A'                         
 --------------------------------------------------------------

          Ground-State Mulliken Net Atomic Charges

     Atom                 Charge (a.u.)
  ----------------------------------------
      1 Br                   -0.090056
      2 Br                   -0.048059
      3 Cl                    0.389507
      4 Br                   -0.106235
      5 C                     0.138371
      6 C                    -0.283527
  ----------------------------------------
  Sum of atomic charges =     0.000000

 -----------------------------------------------------------------
                    Cartesian Multipole Moments
 -----------------------------------------------------------------
    Charge (ESU x 10^10)
                -0.0000
    Dipole Moment (Debye)
         X      -0.1297      Y       0.1289      Z       0.0000
       Tot       0.1829
    Quadrupole Moments (Debye-Ang)
        XX     -74.4358     XY       0.3767     YY     -77.7309
        XZ      -0.0000     YZ      -0.0000     ZZ     -79.3909
    Octopole Moments (Debye-Ang^2)
       XXX     -29.9558    XXY       5.7526    XYY     -12.4529
       YYY      12.5525    XXZ       0.0000    XYZ       0.0000
       YYZ       0.0000    XZZ     -10.4086    YZZ       3.6449
       ZZZ       0.0000
    Hexadecapole Moments (Debye-Ang^3)
      XXXX   -1399.4346   XXXY      -3.0165   XXYY    -336.0935
      XYYY     -33.2908   YYYY    -822.3600   XXXZ      -0.0000
      XXYZ      -0.0000   XYYZ      -0.0000   YYYZ      -0.0000
      XXZZ    -264.6880   XYZZ      -8.7690   YYZZ    -160.6010
      XZZZ      -0.0000   YZZZ      -0.0000   ZZZZ     -95.2300
 -----------------------------------------------------------------
 Calculating analytic gradient of the SCF energy
 Gradient of SCF Energy
            1           2           3           4           5           6
    1  -0.0152629  -0.0029905   0.0083983   0.0131384   0.0293988  -0.0326820
    2  -0.0617282  -0.0659425   0.0569214   0.0665824   0.0034066   0.0007603
    3   0.0000000  -0.0000000   0.0000000   0.0000000   0.0000000  -0.0000000
 Max gradient component =       6.658E-02
 RMS gradient           =       3.185E-02
 Gradient time:  CPU 52.26 s  wall 6.66 s
 Geometry Optimization Parameters
   NAtoms,    NIC,     NZ,  NCons,   NDum,   NFix, NCnnct, MaxDiis
        6      37       0       0       0       0       0       0

 Cartesian Hessian Update
 Hessian Updated using BFGS Update


** GEOMETRY OPTIMIZATION IN DELOCALIZED INTERNAL COORDINATES **
   Searching for a Minimum

   Optimization Cycle:  11

                       Coordinates (Angstroms)
     ATOM                X               Y               Z
      1  Br        2.2591180711    1.0052068084    0.0000000000
      2  Br       -1.4020930471    1.4167080269    0.0000000000
      3  Cl        1.8239334450   -1.6808233792    0.0000000000
      4  Br       -1.7083732068   -1.3664645278    0.0000000000
      5  C         0.9428939134   -0.2483320901    0.0000000000
      6  C        -0.4002094250   -0.1019469229    0.0000000000
   Point Group: cs    Number of degrees of freedom:     9


   Energy is  -8258.801240915

 Hessian Updated using BFGS Update

  9 Hessian modes will be used to form the next step
  Hessian Eigenvalues:
     0.103186    0.249827    0.250052    0.309916    0.325698    0.525819
     0.917261    1.029704    1.038685

 Minimum Search - Taking Simple RFO Step
 Searching for Lamda that Minimizes Along All modes
 Value Taken    Lamda =  -0.04175635
 Calculated Step too Large.  Step scaled by  0.567871
 Step Taken.  Stepsize is  0.300000

                             Maximum     Tolerance    Cnvgd?
         Gradient           0.067955      0.000300      NO
         Displacement       0.280823      0.001200      NO
         Energy change     -0.028346      0.000001      NO


 New Cartesian Coordinates Obtained by Inverse Iteration

 Displacement from previous Coordinates is:  0.219470
 ----------------------------------------------------------------
             Standard Nuclear Orientation (Angstroms)
    I     Atom           X                Y                Z
 ----------------------------------------------------------------
    1      Br      2.2359071075     1.0564057317     0.0000000000
    2      Br     -1.3651567078     1.4646066359     0.0000000000
    3      Cl      1.7871630353    -1.7230782913     0.0000000000
    4      Br     -1.6850789181    -1.4200032462     0.0000000000
    5      C       0.9352367168    -0.2513883707     0.0000000000
    6      C      -0.3928014831    -0.1021945442     0.0000000000
 ----------------------------------------------------------------
 Molecular Point Group                 Cs    NOp =  2
 Largest Abelian Subgroup              Cs    NOp =  2
 Nuclear Repulsion Energy =  1177.1307618201 hartrees
 There are       67 alpha and       67 beta electrons
 Applying Cartesian multipole field
    Component          Value
    ---------          -----
     (2,0,0)        1.00000E-11
     (0,2,0)        2.00000E-11
     (0,0,2)       -3.00000E-11
 Nucleus-field energy     =     0.0000000311 hartrees
 Requested basis set is 6-311++G(d,p)
 There are 82 shells and 218 basis functions
 A cutoff of  1.0D-11 yielded   2529 shell pairs
 There are     19630 function pairs (     21830 Cartesian)
 Smallest overlap matrix eigenvalue = 1.08E-05
 Guess MOs from SCF MO coefficient file

 -----------------------------------------------------------------------
  General SCF calculation program by
  Eric Jon Sundstrom, Paul Horn, Yuezhi Mao, Dmitri Zuev, Alec White,
  David Stuck, Shaama M.S., Shane Yost, Joonho Lee, David Small,
  Daniel Levine, Susi Lehtola, Hugh Burton, Evgeny Epifanovsky
 -----------------------------------------------------------------------
 Exchange:     0.2000 Hartree-Fock + 0.0800 Slater + 0.7200 B88
 Correlation:  0.1900 VWN1RPA + 0.8100 LYP
 Using SG-1 standard quadrature grid
 using 8 threads for integral computing
 -------------------------------------------------------
 OpenMP Integral computing Module                
 Release: version 2.0, May 2017, Q-Chem Inc. Pleasanton 
 -------------------------------------------------------
 -------------------------------------------------------
 OpenMP BLAS3 based DFT computing Module                
 Release: version 1.0, May 2013, Q-Chem Inc. Pittsburgh 
 -------------------------------------------------------
 A restricted SCF calculation will be
 performed using DIIS
 SCF converges when DIIS error is below 1.0e-08
 ---------------------------------------
  Cycle       Energy         DIIS error
 ---------------------------------------
    1   -8258.8182428967      5.79e-04  
    2   -8258.8204757933      2.35e-04  
    3   -8258.8202919854      2.89e-04  
    4   -8258.8207727216      6.21e-05  
    5   -8258.8207963048      8.80e-06  
    6   -8258.8207965707      5.97e-06  
    7   -8258.8207967682      1.35e-06  
    8   -8258.8207967781      4.00e-07  
    9   -8258.8207967785      5.50e-08  
   10   -8258.8207967787      1.79e-08  
   11   -8258.8207967787      3.03e-09  Convergence criterion met
 ---------------------------------------
 SCF time:   CPU 148.01s  wall 19.00s 
 SCF   energy in the final basis set =    -8258.8207967787
 Total energy in the final basis set =    -8258.8207967787

 --------------------------------------------------------------
             Orbital Energies (a.u.) and Symmetries
 --------------------------------------------------------------

 Alpha MOs, Restricted
 -- Occupied --                  
-482.86 -482.86 -482.86 -101.59  -62.52  -62.51  -62.51  -56.34
  1 A'    2 A'    3 A'    4 A'    5 A'    6 A'    7 A'    8 A'                 
-56.335 -56.335 -56.332 -56.332 -56.331 -56.331 -56.331 -56.331
  9 A'   10 A'    1 A"   11 A'    2 A"    3 A"   12 A'   13 A'                 
-10.310 -10.301  -9.503  -8.725  -8.724  -8.724  -7.268  -7.258
 14 A'   15 A'   16 A'   17 A'   18 A'   19 A'   20 A'    4 A"                 
 -7.257  -6.557  -6.556  -6.556  -6.543  -6.542  -6.542  -6.542
 21 A'   22 A'   23 A'   24 A'    5 A"    6 A"   25 A'    7 A"                 
 -6.541  -6.541  -2.668  -2.667  -2.667  -2.664  -2.663  -2.663
 26 A'   27 A'   28 A'   29 A'   30 A'    8 A"    9 A"   31 A'                 
 -2.663  -2.663  -2.662  -2.652  -2.652  -2.651  -2.651  -2.651
 10 A"   32 A'   33 A'   11 A"   34 A'   35 A'   12 A"   13 A"                 
 -2.651  -0.950  -0.892  -0.828  -0.801  -0.739  -0.565  -0.510
 36 A'   37 A'   38 A'   39 A'   40 A'   41 A'   42 A'   43 A'                 
 -0.495  -0.446  -0.416  -0.377  -0.366  -0.351  -0.331  -0.316
 44 A'   14 A"   45 A'   15 A"   46 A'   47 A'   16 A"   17 A"                 
 -0.310  -0.283  -0.262
 48 A'   49 A'   18 A"                                                         
 -- Virtual --                   
 -0.058  -0.052  -0.043  -0.024  -0.003   0.026   0.034   0.035
 50 A'   19 A"   51 A'   52 A'   53 A'   54 A'   55 A'   56 A'                 
  0.042   0.053   0.065   0.066   0.072   0.085   0.087   0.095
 20 A"   57 A'   21 A"   58 A'   22 A"   59 A'   60 A'   61 A'                 
  0.099   0.102   0.118   0.123   0.134   0.142   0.167   0.169
 23 A"   62 A'   24 A"   63 A'   64 A'   65 A'   66 A'   25 A"                 
  0.174   0.191   0.200   0.203   0.230   0.255   0.346   0.350
 67 A'   68 A'   69 A'   70 A'   71 A'   72 A'   73 A'   74 A'                 
  0.398   0.401   0.404   0.410   0.413   0.420   0.434   0.450
 26 A"   75 A'   76 A'   77 A'   27 A"   28 A"   78 A'   79 A'                 
  0.454   0.454   0.478   0.501   0.505   0.518   0.522   0.541
 29 A"   80 A'   30 A"   81 A'   31 A"   32 A"   82 A'   33 A"                 
  0.542   0.546   0.579   0.584   0.603   0.604   0.635   0.659
 83 A'   34 A"   84 A'   35 A"   36 A"   85 A'   86 A'   87 A'                 
  0.685   0.704   0.707   0.745   0.753   0.794   0.836   0.847
 88 A'   37 A"   89 A'   90 A'   91 A'   92 A'   38 A"   93 A'                 
  0.882   0.885   0.908   0.925   0.980   0.990   1.019   1.056
 94 A'   95 A'   96 A'   39 A"   97 A'   98 A'   99 A'  100 A'                 
  1.185   1.235   1.255   1.277   1.499   1.570   1.669   1.711
101 A'   40 A"  102 A'   41 A"  103 A'   42 A"  104 A'  105 A'                 
  1.842   1.875   1.972   2.001   2.031   2.040   2.060   2.102
106 A'   43 A"   44 A"   45 A"   46 A"  107 A'  108 A'  109 A'                 
  2.121   2.151   2.201   2.222   2.248   2.327   2.365   2.508
110 A'  111 A'  112 A'  113 A'   47 A"  114 A'  115 A'  116 A'                 
  2.632   2.835   2.874   3.056   3.164   3.433   3.966   3.981
 48 A"   49 A"  117 A'  118 A'  119 A'  120 A'   50 A"   51 A"                 
  3.985   3.991   4.004   4.020   4.035   4.051   4.108   4.145
121 A'   52 A"  122 A'  123 A'   53 A"   54 A"   55 A"  124 A'                 
  4.181   4.241   4.317   4.360   4.411   6.607   6.679   6.755
125 A'  126 A'  127 A'  128 A'  129 A'  130 A'  131 A'  132 A'                 
  7.523   7.539   7.552   7.581   7.604   7.616   7.634   7.658
 56 A"   57 A"   58 A"  133 A'  134 A'  135 A'  136 A'  137 A'                 
  7.747   9.739  23.242  24.063  25.804  26.061  26.398  47.889
138 A'  139 A'  140 A'  141 A'   59 A"  142 A'  143 A'  144 A'                 
 47.939  48.008 215.725 289.720 289.736 289.749 289.784 289.805
145 A'  146 A'  147 A'   60 A"   61 A"   62 A"  148 A'  149 A'                 
289.819 289.860 289.880 289.9651020.6781020.7411020.829
150 A'  151 A'  152 A'  153 A'  154 A'  155 A'  156 A'                         

 Beta MOs, Restricted
 -- Occupied --                  
-482.86 -482.86 -482.86 -101.59  -62.52  -62.51  -62.51  -56.34
  1 A'    2 A'    3 A'    4 A'    5 A'    6 A'    7 A'    8 A'                 
-56.335 -56.335 -56.332 -56.332 -56.331 -56.331 -56.331 -56.331
  9 A'   10 A'    1 A"   11 A'    2 A"    3 A"   12 A'   13 A'                 
-10.310 -10.301  -9.503  -8.725  -8.724  -8.724  -7.268  -7.258
 14 A'   15 A'   16 A'   17 A'   18 A'   19 A'   20 A'    4 A"                 
 -7.257  -6.557  -6.556  -6.556  -6.543  -6.542  -6.542  -6.542
 21 A'   22 A'   23 A'   24 A'    5 A"    6 A"   25 A'    7 A"                 
 -6.541  -6.541  -2.668  -2.667  -2.667  -2.664  -2.663  -2.663
 26 A'   27 A'   28 A'   29 A'   30 A'    8 A"    9 A"   31 A'                 
 -2.663  -2.663  -2.662  -2.652  -2.652  -2.651  -2.651  -2.651
 10 A"   32 A'   33 A'   11 A"   34 A'   35 A'   12 A"   13 A"                 
 -2.651  -0.950  -0.892  -0.828  -0.801  -0.739  -0.565  -0.510
 36 A'   37 A'   38 A'   39 A'   40 A'   41 A'   42 A'   43 A'                 
 -0.495  -0.446  -0.416  -0.377  -0.366  -0.351  -0.331  -0.316
 44 A'   14 A"   45 A'   15 A"   46 A'   47 A'   16 A"   17 A"                 
 -0.310  -0.283  -0.262
 48 A'   49 A'   18 A"                                                         
 -- Virtual --                   
 -0.058  -0.052  -0.043  -0.024  -0.003   0.026   0.034   0.035
 50 A'   19 A"   51 A'   52 A'   53 A'   54 A'   55 A'   56 A'                 
  0.042   0.053   0.065   0.066   0.072   0.085   0.087   0.095
 20 A"   57 A'   21 A"   58 A'   22 A"   59 A'   60 A'   61 A'                 
  0.099   0.102   0.118   0.123   0.134   0.142   0.167   0.169
 23 A"   62 A'   24 A"   63 A'   64 A'   65 A'   66 A'   25 A"                 
  0.174   0.191   0.200   0.203   0.230   0.255   0.346   0.350
 67 A'   68 A'   69 A'   70 A'   71 A'   72 A'   73 A'   74 A'                 
  0.398   0.401   0.404   0.410   0.413   0.420   0.434   0.450
 26 A"   75 A'   76 A'   77 A'   27 A"   28 A"   78 A'   79 A'                 
  0.454   0.454   0.478   0.501   0.505   0.518   0.522   0.541
 29 A"   80 A'   30 A"   81 A'   31 A"   32 A"   82 A'   33 A"                 
  0.542   0.546   0.579   0.584   0.603   0.604   0.635   0.659
 83 A'   34 A"   84 A'   35 A"   36 A"   85 A'   86 A'   87 A'                 
  0.685   0.704   0.707   0.745   0.753   0.794   0.836   0.847
 88 A'   37 A"   89 A'   90 A'   91 A'   92 A'   38 A"   93 A'                 
  0.882   0.885   0.908   0.925   0.980   0.990   1.019   1.056
 94 A'   95 A'   96 A'   39 A"   97 A'   98 A'   99 A'  100 A'                 
  1.185   1.235   1.255   1.277   1.499   1.570   1.669   1.711
101 A'   40 A"  102 A'   41 A"  103 A'   42 A"  104 A'  105 A'                 
  1.842   1.875   1.972   2.001   2.031   2.040   2.060   2.102
106 A'   43 A"   44 A"   45 A"   46 A"  107 A'  108 A'  109 A'                 
  2.121   2.151   2.201   2.222   2.248   2.327   2.365   2.508
110 A'  111 A'  112 A'  113 A'   47 A"  114 A'  115 A'  116 A'                 
  2.632   2.835   2.874   3.056   3.164   3.433   3.966   3.981
 48 A"   49 A"  117 A'  118 A'  119 A'  120 A'   50 A"   51 A"                 
  3.985   3.991   4.004   4.020   4.035   4.051   4.108   4.145
121 A'   52 A"  122 A'  123 A'   53 A"   54 A"   55 A"  124 A'                 
  4.181   4.241   4.317   4.360   4.411   6.607   6.679   6.755
125 A'  126 A'  127 A'  128 A'  129 A'  130 A'  131 A'  132 A'                 
  7.523   7.539   7.552   7.581   7.604   7.616   7.634   7.658
 56 A"   57 A"   58 A"  133 A'  134 A'  135 A'  136 A'  137 A'                 
  7.747   9.739  23.242  24.063  25.804  26.061  26.398  47.889
138 A'  139 A'  140 A'  141 A'   59 A"  142 A'  143 A'  144 A'                 
 47.939  48.008 215.725 289.720 289.736 289.749 289.784 289.805
145 A'  146 A'  147 A'   60 A"   61 A"   62 A"  148 A'  149 A'                 
289.819 289.860 289.880 289.9651020.6781020.7411020.829
150 A'  151 A'  152 A'  153 A'  154 A'  155 A'  156 A'                         
 --------------------------------------------------------------

          Ground-State Mulliken Net Atomic Charges

     Atom                 Charge (a.u.)
  ----------------------------------------
      1 Br                   -0.091125
      2 Br                   -0.046251
      3 Cl                    0.400253
      4 Br                   -0.108667
      5 C                     0.104249
      6 C                    -0.258459
  ----------------------------------------
  Sum of atomic charges =     0.000000

 -----------------------------------------------------------------
                    Cartesian Multipole Moments
 -----------------------------------------------------------------
    Charge (ESU x 10^10)
                -0.0000
    Dipole Moment (Debye)
         X      -0.1222      Y       0.1609      Z       0.0000
       Tot       0.2020
    Quadrupole Moments (Debye-Ang)
        XX     -75.1306     XY       0.5917     YY     -76.8838
        XZ      -0.0000     YZ      -0.0000     ZZ     -79.5569
    Octopole Moments (Debye-Ang^2)
       XXX     -30.7830    XXY       5.6906    XYY     -12.7325
       YYY      11.7963    XXZ      -0.0000    XYZ      -0.0000
       YYZ      -0.0000    XZZ     -10.6380    YZZ       3.3962
       ZZZ       0.0000
    Hexadecapole Moments (Debye-Ang^3)
      XXXX   -1370.8440   XXXY      -7.7769   XXYY    -335.7759
      XYYY     -38.5895   YYYY    -864.1362   XXXZ      -0.0000
      XXYZ       0.0000   XYYZ      -0.0000   YYYZ       0.0000
      XXZZ    -258.3996   XYZZ     -11.0119   YYZZ    -169.5589
      XZZZ      -0.0000   YZZZ      -0.0000   ZZZZ     -95.6712
 -----------------------------------------------------------------
 Calculating analytic gradient of the SCF energy
 Gradient of SCF Energy
            1           2           3           4           5           6
    1  -0.0076093  -0.0047416   0.0075653   0.0060243   0.0063286  -0.0075673
    2  -0.0406491  -0.0425324   0.0357184   0.0443611   0.0051721  -0.0020701
    3   0.0000000  -0.0000000  -0.0000000   0.0000000   0.0000000  -0.0000000
 Max gradient component =       4.436E-02
 RMS gradient           =       1.973E-02
 Gradient time:  CPU 51.68 s  wall 6.60 s
 Geometry Optimization Parameters
   NAtoms,    NIC,     NZ,  NCons,   NDum,   NFix, NCnnct, MaxDiis
        6      37       0       0       0       0       0       0

 Cartesian Hessian Update
 Hessian Updated using BFGS Update


** GEOMETRY OPTIMIZATION IN DELOCALIZED INTERNAL COORDINATES **
   Searching for a Minimum

   Optimization Cycle:  12

                       Coordinates (Angstroms)
     ATOM                X               Y               Z
      1  Br        2.2359071075    1.0564057317    0.0000000000
      2  Br       -1.3651567078    1.4646066359    0.0000000000
      3  Cl        1.7871630353   -1.7230782913    0.0000000000
      4  Br       -1.6850789181   -1.4200032462    0.0000000000
      5  C         0.9352367168   -0.2513883707    0.0000000000
      6  C        -0.3928014831   -0.1021945442    0.0000000000
   Point Group: cs    Number of degrees of freedom:     9


   Energy is  -8258.820796779

 Hessian Updated using BFGS Update

  9 Hessian modes will be used to form the next step
  Hessian Eigenvalues:
     0.079667    0.249802    0.250075    0.310185    0.348129    0.532248
     0.917252    1.029684    1.038561

 Minimum Search - Taking Simple RFO Step
 Searching for Lamda that Minimizes Along All modes
 Value Taken    Lamda =  -0.02501886
 Calculated Step too Large.  Step scaled by  0.616666
 Step Taken.  Stepsize is  0.300000

                             Maximum     Tolerance    Cnvgd?
         Gradient           0.048191      0.000300      NO
         Displacement       0.291930      0.001200      NO
         Energy change     -0.019556      0.000001      NO


 New Cartesian Coordinates Obtained by Inverse Iteration

 Displacement from previous Coordinates is:  0.216901
 ----------------------------------------------------------------
             Standard Nuclear Orientation (Angstroms)
    I     Atom           X                Y                Z
 ----------------------------------------------------------------
    1      Br      2.2109435484     1.1080466928     0.0000000000
    2      Br     -1.3267264413     1.5137241860     0.0000000000
    3      Cl      1.7557153416    -1.7653197774     0.0000000000
    4      Br     -1.6651664907    -1.4727183237     0.0000000000
    5      C       0.9361000429    -0.2575168060     0.0000000000
    6      C      -0.3955962503    -0.1018680565     0.0000000000
 ----------------------------------------------------------------
 Molecular Point Group                 Cs    NOp =  2
 Largest Abelian Subgroup              Cs    NOp =  2
 Nuclear Repulsion Energy =  1166.9452888207 hartrees
 There are       67 alpha and       67 beta electrons
 Applying Cartesian multipole field
    Component          Value
    ---------          -----
     (2,0,0)        1.00000E-11
     (0,2,0)        2.00000E-11
     (0,0,2)       -3.00000E-11
 Nucleus-field energy     =     0.0000000319 hartrees
 Requested basis set is 6-311++G(d,p)
 There are 82 shells and 218 basis functions
 A cutoff of  1.0D-11 yielded   2519 shell pairs
 There are     19598 function pairs (     21796 Cartesian)
 Smallest overlap matrix eigenvalue = 1.33E-05
 Guess MOs from SCF MO coefficient file

 -----------------------------------------------------------------------
  General SCF calculation program by
  Eric Jon Sundstrom, Paul Horn, Yuezhi Mao, Dmitri Zuev, Alec White,
  David Stuck, Shaama M.S., Shane Yost, Joonho Lee, David Small,
  Daniel Levine, Susi Lehtola, Hugh Burton, Evgeny Epifanovsky
 -----------------------------------------------------------------------
 Exchange:     0.2000 Hartree-Fock + 0.0800 Slater + 0.7200 B88
 Correlation:  0.1900 VWN1RPA + 0.8100 LYP
 Using SG-1 standard quadrature grid
 using 8 threads for integral computing
 -------------------------------------------------------
 OpenMP Integral computing Module                
 Release: version 2.0, May 2017, Q-Chem Inc. Pleasanton 
 -------------------------------------------------------
 -------------------------------------------------------
 OpenMP BLAS3 based DFT computing Module                
 Release: version 1.0, May 2013, Q-Chem Inc. Pittsburgh 
 -------------------------------------------------------
 A restricted SCF calculation will be
 performed using DIIS
 SCF converges when DIIS error is below 1.0e-08
 ---------------------------------------
  Cycle       Energy         DIIS error
 ---------------------------------------
    1   -8258.8307070047      4.98e-04  
    2   -8258.8325410117      2.67e-04  
    3   -8258.8323956248      3.06e-04  
    4   -8258.8329513319      4.80e-05  
    5   -8258.8329658003      8.97e-06  
    6   -8258.8329659926      7.07e-06  
    7   -8258.8329662815      9.22e-07  
    8   -8258.8329662861      2.63e-07  
    9   -8258.8329662864      5.09e-08  
   10   -8258.8329662863      1.79e-08  
   11   -8258.8329662863      3.29e-09  Convergence criterion met
 ---------------------------------------
 SCF time:   CPU 146.91s  wall 19.00s 
 SCF   energy in the final basis set =    -8258.8329662863
 Total energy in the final basis set =    -8258.8329662863

 --------------------------------------------------------------
             Orbital Energies (a.u.) and Symmetries
 --------------------------------------------------------------

 Alpha MOs, Restricted
 -- Occupied --                  
-482.86 -482.86 -482.86 -101.59  -62.52  -62.52  -62.52  -56.34
  1 A'    2 A'    3 A'    4 A'    5 A'    6 A'    7 A'    8 A'                 
-56.336 -56.336 -56.333 -56.332 -56.332 -56.332 -56.332 -56.331
  9 A'   10 A'    1 A"   11 A'    2 A"   12 A'    3 A"   13 A'                 
-10.312 -10.304  -9.504  -8.725  -8.725  -8.724  -7.269  -7.259
 14 A'   15 A'   16 A'   17 A'   18 A'   19 A'   20 A'    4 A"                 
 -7.258  -6.558  -6.557  -6.557  -6.543  -6.543  -6.543  -6.542
 21 A'   22 A'   23 A'   24 A'    5 A"    6 A"   25 A'    7 A"                 
 -6.542  -6.542  -2.669  -2.668  -2.668  -2.664  -2.664  -2.664
 26 A'   27 A'   28 A'   29 A'   30 A'    8 A"    9 A"   31 A'                 
 -2.663  -2.663  -2.663  -2.652  -2.652  -2.652  -2.652  -2.651
 32 A'   10 A"   33 A'   11 A"   34 A'   35 A'   12 A"   13 A"                 
 -2.651  -0.943  -0.882  -0.828  -0.802  -0.737  -0.563  -0.505
 36 A'   37 A'   38 A'   39 A'   40 A'   41 A'   42 A'   43 A'                 
 -0.494  -0.442  -0.415  -0.372  -0.363  -0.345  -0.332  -0.317
 44 A'   14 A"   45 A'   15 A"   46 A'   47 A'   16 A"   17 A"                 
 -0.317  -0.288  -0.262
 48 A'   49 A'   18 A"                                                         
 -- Virtual --                   
 -0.062  -0.052  -0.050  -0.031  -0.003   0.026   0.033   0.034
 50 A'   19 A"   51 A'   52 A'   53 A'   54 A'   55 A'   56 A'                 
  0.042   0.054   0.065   0.065   0.071   0.085   0.088   0.095
 20 A"   57 A'   21 A"   58 A'   22 A"   59 A'   60 A'   61 A'                 
  0.098   0.100   0.118   0.121   0.132   0.141   0.165   0.167
 23 A"   62 A'   24 A"   63 A'   64 A'   65 A'   66 A'   25 A"                 
  0.176   0.186   0.201   0.208   0.233   0.251   0.347   0.352
 67 A'   68 A'   69 A'   70 A'   71 A'   72 A'   73 A'   74 A'                 
  0.397   0.399   0.399   0.410   0.414   0.420   0.430   0.445
 75 A'   26 A"   76 A'   77 A'   27 A"   28 A"   78 A'   79 A'                 
  0.450   0.457   0.477   0.498   0.506   0.510   0.522   0.539
 80 A'   29 A"   30 A"   81 A'   31 A"   82 A'   32 A"   33 A"                 
  0.548   0.558   0.573   0.581   0.602   0.606   0.631   0.646
 34 A"   83 A'   35 A"   84 A'   36 A"   85 A'   86 A'   87 A'                 
  0.682   0.707   0.708   0.734   0.759   0.796   0.835   0.840
 88 A'   37 A"   89 A'   90 A'   91 A'   92 A'   38 A"   93 A'                 
  0.868   0.879   0.898   0.923   0.966   0.980   1.021   1.043
 94 A'   95 A'   96 A'   39 A"   97 A'   98 A'   99 A'  100 A'                 
  1.182   1.223   1.242   1.273   1.509   1.564   1.651   1.695
101 A'   40 A"  102 A'   41 A"  103 A'   42 A"  104 A'  105 A'                 
  1.843   1.873   1.971   1.999   2.017   2.026   2.054   2.111
106 A'   43 A"   44 A"   45 A"  107 A'   46 A"  108 A'  109 A'                 
  2.120   2.155   2.190   2.215   2.246   2.309   2.362   2.503
110 A'  111 A'  112 A'  113 A'   47 A"  114 A'  115 A'  116 A'                 
  2.631   2.831   2.868   3.056   3.149   3.421   3.970   3.981
 48 A"   49 A"  117 A'  118 A'  119 A'  120 A'   50 A"   51 A"                 
  3.987   3.988   4.003   4.025   4.027   4.048   4.104   4.141
 52 A"  121 A'  122 A'  123 A'   53 A"   54 A"   55 A"  124 A'                 
  4.153   4.239   4.322   4.367   4.412   6.580   6.665   6.749
125 A'  126 A'  127 A'  128 A'  129 A'  130 A'  131 A'  132 A'                 
  7.524   7.538   7.550   7.585   7.600   7.605   7.643   7.666
 56 A"   57 A"   58 A"  133 A'  134 A'  135 A'  136 A'  137 A'                 
  7.727   9.731  23.234  24.042  25.800  26.045  26.395  47.868
138 A'  139 A'  140 A'  141 A'   59 A"  142 A'  143 A'  144 A'                 
 47.928  48.003 215.717 289.719 289.734 289.747 289.783 289.793
145 A'  146 A'  147 A'   60 A"   61 A"   62 A"  148 A'  149 A'                 
289.808 289.871 289.888 289.9451020.6521020.7281020.822
150 A'  151 A'  152 A'  153 A'  154 A'  155 A'  156 A'                         

 Beta MOs, Restricted
 -- Occupied --                  
-482.86 -482.86 -482.86 -101.59  -62.52  -62.52  -62.52  -56.34
  1 A'    2 A'    3 A'    4 A'    5 A'    6 A'    7 A'    8 A'                 
-56.336 -56.336 -56.333 -56.332 -56.332 -56.332 -56.332 -56.331
  9 A'   10 A'    1 A"   11 A'    2 A"   12 A'    3 A"   13 A'                 
-10.312 -10.304  -9.504  -8.725  -8.725  -8.724  -7.269  -7.259
 14 A'   15 A'   16 A'   17 A'   18 A'   19 A'   20 A'    4 A"                 
 -7.258  -6.558  -6.557  -6.557  -6.543  -6.543  -6.543  -6.542
 21 A'   22 A'   23 A'   24 A'    5 A"    6 A"   25 A'    7 A"                 
 -6.542  -6.542  -2.669  -2.668  -2.668  -2.664  -2.664  -2.664
 26 A'   27 A'   28 A'   29 A'   30 A'    8 A"    9 A"   31 A'                 
 -2.663  -2.663  -2.663  -2.652  -2.652  -2.652  -2.652  -2.651
 32 A'   10 A"   33 A'   11 A"   34 A'   35 A'   12 A"   13 A"                 
 -2.651  -0.943  -0.882  -0.828  -0.802  -0.737  -0.563  -0.505
 36 A'   37 A'   38 A'   39 A'   40 A'   41 A'   42 A'   43 A'                 
 -0.494  -0.442  -0.415  -0.372  -0.363  -0.345  -0.332  -0.317
 44 A'   14 A"   45 A'   15 A"   46 A'   47 A'   16 A"   17 A"                 
 -0.317  -0.288  -0.262
 48 A'   49 A'   18 A"                                                         
 -- Virtual --                   
 -0.062  -0.052  -0.050  -0.031  -0.003   0.026   0.033   0.034
 50 A'   19 A"   51 A'   52 A'   53 A'   54 A'   55 A'   56 A'                 
  0.042   0.054   0.065   0.065   0.071   0.085   0.088   0.095
 20 A"   57 A'   21 A"   58 A'   22 A"   59 A'   60 A'   61 A'                 
  0.098   0.100   0.118   0.121   0.132   0.141   0.165   0.167
 23 A"   62 A'   24 A"   63 A'   64 A'   65 A'   66 A'   25 A"                 
  0.176   0.186   0.201   0.208   0.233   0.251   0.347   0.352
 67 A'   68 A'   69 A'   70 A'   71 A'   72 A'   73 A'   74 A'                 
  0.397   0.399   0.399   0.410   0.414   0.420   0.430   0.445
 75 A'   26 A"   76 A'   77 A'   27 A"   28 A"   78 A'   79 A'                 
  0.450   0.457   0.477   0.498   0.506   0.510   0.522   0.539
 80 A'   29 A"   30 A"   81 A'   31 A"   82 A'   32 A"   33 A"                 
  0.548   0.558   0.573   0.581   0.602   0.606   0.631   0.646
 34 A"   83 A'   35 A"   84 A'   36 A"   85 A'   86 A'   87 A'                 
  0.682   0.707   0.708   0.734   0.759   0.796   0.835   0.840
 88 A'   37 A"   89 A'   90 A'   91 A'   92 A'   38 A"   93 A'                 
  0.868   0.879   0.898   0.923   0.966   0.980   1.021   1.043
 94 A'   95 A'   96 A'   39 A"   97 A'   98 A'   99 A'  100 A'                 
  1.182   1.223   1.242   1.273   1.509   1.564   1.651   1.695
101 A'   40 A"  102 A'   41 A"  103 A'   42 A"  104 A'  105 A'                 
  1.843   1.873   1.971   1.999   2.017   2.026   2.054   2.111
106 A'   43 A"   44 A"   45 A"  107 A'   46 A"  108 A'  109 A'                 
  2.120   2.155   2.190   2.215   2.246   2.309   2.362   2.503
110 A'  111 A'  112 A'  113 A'   47 A"  114 A'  115 A'  116 A'                 
  2.631   2.831   2.868   3.056   3.149   3.421   3.970   3.981
 48 A"   49 A"  117 A'  118 A'  119 A'  120 A'   50 A"   51 A"                 
  3.987   3.988   4.003   4.025   4.027   4.048   4.104   4.141
 52 A"  121 A'  122 A'  123 A'   53 A"   54 A"   55 A"  124 A'                 
  4.153   4.239   4.322   4.367   4.412   6.580   6.665   6.749
125 A'  126 A'  127 A'  128 A'  129 A'  130 A'  131 A'  132 A'                 
  7.524   7.538   7.550   7.585   7.600   7.605   7.643   7.666
 56 A"   57 A"   58 A"  133 A'  134 A'  135 A'  136 A'  137 A'                 
  7.727   9.731  23.234  24.042  25.800  26.045  26.395  47.868
138 A'  139 A'  140 A'  141 A'   59 A"  142 A'  143 A'  144 A'                 
 47.928  48.003 215.717 289.719 289.734 289.747 289.783 289.793
145 A'  146 A'  147 A'   60 A"   61 A"   62 A"  148 A'  149 A'                 
289.808 289.871 289.888 289.9451020.6521020.7281020.822
150 A'  151 A'  152 A'  153 A'  154 A'  155 A'  156 A'                         
 --------------------------------------------------------------

          Ground-State Mulliken Net Atomic Charges

     Atom                 Charge (a.u.)
  ----------------------------------------
      1 Br                   -0.093521
      2 Br                   -0.043731
      3 Cl                    0.411249
      4 Br                   -0.111040
      5 C                     0.035980
      6 C                    -0.198936
  ----------------------------------------
  Sum of atomic charges =     0.000000

 -----------------------------------------------------------------
                    Cartesian Multipole Moments
 -----------------------------------------------------------------
    Charge (ESU x 10^10)
                 0.0000
    Dipole Moment (Debye)
         X      -0.1112      Y       0.1847      Z      -0.0000
       Tot       0.2156
    Quadrupole Moments (Debye-Ang)
        XX     -75.8196     XY       0.7606     YY     -76.0345
        XZ      -0.0000     YZ       0.0000     ZZ     -79.7319
    Octopole Moments (Debye-Ang^2)
       XXX     -31.5983    XXY       5.4372    XYY     -12.9219
       YYY      11.0190    XXZ      -0.0000    XYZ      -0.0000
       YYZ       0.0000    XZZ     -10.8676    YZZ       3.1122
       ZZZ      -0.0000
    Hexadecapole Moments (Debye-Ang^3)
      XXXX   -1344.9260   XXXY     -13.1709   XXYY    -337.0549
      XYYY     -43.4547   YYYY    -907.3015   XXXZ      -0.0000
      XXYZ       0.0000   XYYZ       0.0000   YYYZ      -0.0000
      XXZZ    -252.4661   XYZZ     -13.2369   YYZZ    -178.9078
      XZZZ      -0.0000   YZZZ       0.0000   ZZZZ     -96.1240
 -----------------------------------------------------------------
 Calculating analytic gradient of the SCF energy
 Gradient of SCF Energy
            1           2           3           4           5           6
    1  -0.0020194  -0.0050242   0.0061919   0.0009120   0.0042416  -0.0043020
    2  -0.0225072  -0.0238096   0.0185982   0.0254700   0.0033013  -0.0010526
    3   0.0000000   0.0000000   0.0000000   0.0000000  -0.0000000   0.0000000
 Max gradient component =       2.547E-02
 RMS gradient           =       1.102E-02
 Gradient time:  CPU 51.25 s  wall 6.54 s
 Geometry Optimization Parameters
   NAtoms,    NIC,     NZ,  NCons,   NDum,   NFix, NCnnct, MaxDiis
        6      37       0       0       0       0       0       0

 Cartesian Hessian Update
 Hessian Updated using BFGS Update


** GEOMETRY OPTIMIZATION IN DELOCALIZED INTERNAL COORDINATES **
   Searching for a Minimum

   Optimization Cycle:  13

                       Coordinates (Angstroms)
     ATOM                X               Y               Z
      1  Br        2.2109435484    1.1080466928    0.0000000000
      2  Br       -1.3267264413    1.5137241860    0.0000000000
      3  Cl        1.7557153416   -1.7653197774    0.0000000000
      4  Br       -1.6651664907   -1.4727183237    0.0000000000
      5  C         0.9361000429   -0.2575168060    0.0000000000
      6  C        -0.3955962503   -0.1018680565    0.0000000000
   Point Group: cs    Number of degrees of freedom:     9


   Energy is  -8258.832966286

 Hessian Updated using BFGS Update

  9 Hessian modes will be used to form the next step
  Hessian Eigenvalues:
     0.069773    0.249800    0.250076    0.310136    0.344418    0.540051
     0.917245    1.029692    1.038314

 Minimum Search - Taking Simple RFO Step
 Searching for Lamda that Minimizes Along All modes
 Value Taken    Lamda =  -0.01165710
 Calculated Step too Large.  Step scaled by  0.799271
 Step Taken.  Stepsize is  0.300000

                             Maximum     Tolerance    Cnvgd?
         Gradient           0.027560      0.000300      NO
         Displacement       0.285923      0.001200      NO
         Energy change     -0.012170      0.000001      NO


 New Cartesian Coordinates Obtained by Inverse Iteration

 Displacement from previous Coordinates is:  0.249893
 ----------------------------------------------------------------
             Standard Nuclear Orientation (Angstroms)
    I     Atom           X                Y                Z
 ----------------------------------------------------------------
    1      Br      2.1699999202     1.1603151260     0.0000000000
    2      Br     -1.2715520194     1.5615601787     0.0000000000
    3      Cl      1.7112173865    -1.8048029790     0.0000000000
    4      Br     -1.6308388500    -1.5269258999     0.0000000000
    5      C       0.9292724352    -0.2634867146     0.0000000000
    6      C      -0.3928291219    -0.1023117959     0.0000000000
 ----------------------------------------------------------------
 Molecular Point Group                 Cs    NOp =  2
 Largest Abelian Subgroup              Cs    NOp =  2
 Nuclear Repulsion Energy =  1162.6138161201 hartrees
 There are       67 alpha and       67 beta electrons
 Applying Cartesian multipole field
    Component          Value
    ---------          -----
     (2,0,0)        1.00000E-11
     (0,2,0)        2.00000E-11
     (0,0,2)       -3.00000E-11
 Nucleus-field energy     =     0.0000000325 hartrees
 Requested basis set is 6-311++G(d,p)
 There are 82 shells and 218 basis functions
 A cutoff of  1.0D-11 yielded   2520 shell pairs
 There are     19607 function pairs (     21809 Cartesian)
 Smallest overlap matrix eigenvalue = 1.55E-05
 Guess MOs from SCF MO coefficient file

 -----------------------------------------------------------------------
  General SCF calculation program by
  Eric Jon Sundstrom, Paul Horn, Yuezhi Mao, Dmitri Zuev, Alec White,
  David Stuck, Shaama M.S., Shane Yost, Joonho Lee, David Small,
  Daniel Levine, Susi Lehtola, Hugh Burton, Evgeny Epifanovsky
 -----------------------------------------------------------------------
 Exchange:     0.2000 Hartree-Fock + 0.0800 Slater + 0.7200 B88
 Correlation:  0.1900 VWN1RPA + 0.8100 LYP
 Using SG-1 standard quadrature grid
 using 8 threads for integral computing
 -------------------------------------------------------
 OpenMP Integral computing Module                
 Release: version 2.0, May 2017, Q-Chem Inc. Pleasanton 
 -------------------------------------------------------
 -------------------------------------------------------
 OpenMP BLAS3 based DFT computing Module                
 Release: version 1.0, May 2013, Q-Chem Inc. Pittsburgh 
 -------------------------------------------------------
 A restricted SCF calculation will be
 performed using DIIS
 SCF converges when DIIS error is below 1.0e-08
 ---------------------------------------
  Cycle       Energy         DIIS error
 ---------------------------------------
    1   -8258.8369115919      5.14e-04  
    2   -8258.8390649735      1.86e-04  
    3   -8258.8389460182      2.32e-04  
    4   -8258.8392545998      6.06e-05  
    5   -8258.8392773697      8.22e-06  
    6   -8258.8392776248      5.32e-06  
    7   -8258.8392777785      1.39e-06  
    8   -8258.8392777896      3.12e-07  
    9   -8258.8392777900      5.22e-08  
   10   -8258.8392777900      1.81e-08  
   11   -8258.8392777899      2.84e-09  Convergence criterion met
 ---------------------------------------
 SCF time:   CPU 146.47s  wall 18.00s 
 SCF   energy in the final basis set =    -8258.8392777899
 Total energy in the final basis set =    -8258.8392777899

 --------------------------------------------------------------
             Orbital Energies (a.u.) and Symmetries
 --------------------------------------------------------------

 Alpha MOs, Restricted
 -- Occupied --                  
-482.86 -482.86 -482.86 -101.59  -62.52  -62.52  -62.52  -56.34
  1 A'    2 A'    3 A'    4 A'    5 A'    6 A'    7 A'    8 A'                 
-56.337 -56.336 -56.333 -56.333 -56.333 -56.332 -56.332 -56.332
  9 A'   10 A'    1 A"    2 A"   11 A'   12 A'    3 A"   13 A'                 
-10.312 -10.304  -9.505  -8.725  -8.725  -8.724  -7.270  -7.259
 14 A'   15 A'   16 A'   17 A'   18 A'   19 A'   20 A'    4 A"                 
 -7.259  -6.558  -6.558  -6.557  -6.543  -6.543  -6.543  -6.543
 21 A'   22 A'   23 A'   24 A'    5 A"    6 A"   25 A'   26 A'                 
 -6.542  -6.542  -2.668  -2.668  -2.668  -2.664  -2.664  -2.664
  7 A"   27 A'   28 A'   29 A'   30 A'    8 A"    9 A"   31 A'                 
 -2.664  -2.663  -2.663  -2.652  -2.652  -2.652  -2.652  -2.652
 32 A'   10 A"   33 A'   11 A"   34 A'   35 A'   12 A"   13 A"                 
 -2.651  -0.940  -0.875  -0.828  -0.802  -0.737  -0.561  -0.501
 36 A'   37 A'   38 A'   39 A'   40 A'   41 A'   42 A'   43 A'                 
 -0.494  -0.440  -0.414  -0.368  -0.361  -0.339  -0.333  -0.323
 44 A'   14 A"   45 A'   15 A"   46 A'   47 A'   16 A"   48 A'                 
 -0.318  -0.291  -0.264
 17 A"   49 A'   18 A"                                                         
 -- Virtual --                   
 -0.065  -0.056  -0.051  -0.037  -0.002   0.026   0.032   0.034
 50 A'   51 A'   19 A"   52 A'   53 A'   54 A'   55 A'   56 A'                 
  0.042   0.055   0.064   0.065   0.071   0.085   0.088   0.096
 20 A"   57 A'   58 A'   21 A"   22 A"   59 A'   60 A'   61 A'                 
  0.098   0.099   0.119   0.120   0.131   0.140   0.162   0.166
 23 A"   62 A'   24 A"   63 A'   64 A'   65 A'   66 A'   25 A"                 
  0.177   0.179   0.203   0.213   0.236   0.253   0.347   0.352
 67 A'   68 A'   69 A'   70 A'   71 A'   72 A'   73 A'   74 A'                 
  0.395   0.397   0.399   0.413   0.414   0.420   0.425   0.437
 75 A'   76 A'   26 A"   27 A"   77 A'   28 A"   78 A'   79 A'                 
  0.450   0.458   0.476   0.494   0.497   0.507   0.525   0.537
 80 A'   29 A"   30 A"   81 A'   82 A'   31 A"   32 A"   33 A"                 
  0.551   0.564   0.571   0.586   0.602   0.610   0.623   0.633
 34 A"   35 A"   83 A'   84 A'   36 A"   85 A'   86 A'   87 A'                 
  0.687   0.712   0.712   0.728   0.764   0.798   0.834   0.835
 88 A'   89 A'   37 A"   90 A'   91 A'   92 A'   38 A"   93 A'                 
  0.853   0.880   0.893   0.921   0.954   0.975   1.019   1.038
 94 A'   95 A'   96 A'   39 A"   97 A'   98 A'   99 A'  100 A'                 
  1.180   1.215   1.227   1.269   1.517   1.563   1.637   1.689
101 A'   40 A"  102 A'   41 A"  103 A'   42 A"  104 A'  105 A'                 
  1.851   1.881   1.972   1.996   1.996   2.022   2.046   2.103
106 A'   43 A"   44 A"  107 A'   45 A"   46 A"  108 A'  109 A'                 
  2.139   2.148   2.181   2.226   2.245   2.294   2.359   2.499
110 A'  111 A'  112 A'  113 A'   47 A"  114 A'  115 A'  116 A'                 
  2.631   2.831   2.865   3.062   3.152   3.399   3.971   3.982
 48 A"   49 A"  117 A'  118 A'  119 A'  120 A'   50 A"   51 A"                 
  3.983   3.985   4.008   4.022   4.035   4.046   4.101   4.116
 52 A"  121 A'  122 A'   53 A"  123 A'   54 A"   55 A"  124 A'                 
  4.152   4.235   4.329   4.372   4.412   6.562   6.657   6.745
125 A'  126 A'  127 A'  128 A'  129 A'  130 A'  131 A'  132 A'                 
  7.524   7.537   7.548   7.574   7.592   7.605   7.650   7.680
 56 A"   57 A"   58 A"  133 A'  134 A'  135 A'  136 A'  137 A'                 
  7.715   9.727  23.225  24.074  25.798  26.029  26.392  47.852
138 A'  139 A'  140 A'  141 A'   59 A"  142 A'  143 A'  144 A'                 
 47.922  48.000 215.713 289.719 289.732 289.744 289.766 289.788
145 A'  146 A'  147 A'   60 A"   61 A"   62 A"  148 A'  149 A'                 
289.806 289.874 289.902 289.9331020.6331020.7201020.818
150 A'  151 A'  152 A'  153 A'  154 A'  155 A'  156 A'                         

 Beta MOs, Restricted
 -- Occupied --                  
-482.86 -482.86 -482.86 -101.59  -62.52  -62.52  -62.52  -56.34
  1 A'    2 A'    3 A'    4 A'    5 A'    6 A'    7 A'    8 A'                 
-56.337 -56.336 -56.333 -56.333 -56.333 -56.332 -56.332 -56.332
  9 A'   10 A'    1 A"    2 A"   11 A'   12 A'    3 A"   13 A'                 
-10.312 -10.304  -9.505  -8.725  -8.725  -8.724  -7.270  -7.259
 14 A'   15 A'   16 A'   17 A'   18 A'   19 A'   20 A'    4 A"                 
 -7.259  -6.558  -6.558  -6.557  -6.543  -6.543  -6.543  -6.543
 21 A'   22 A'   23 A'   24 A'    5 A"    6 A"   25 A'   26 A'                 
 -6.542  -6.542  -2.668  -2.668  -2.668  -2.664  -2.664  -2.664
  7 A"   27 A'   28 A'   29 A'   30 A'    8 A"    9 A"   31 A'                 
 -2.664  -2.663  -2.663  -2.652  -2.652  -2.652  -2.652  -2.652
 32 A'   10 A"   33 A'   11 A"   34 A'   35 A'   12 A"   13 A"                 
 -2.651  -0.940  -0.875  -0.828  -0.802  -0.737  -0.561  -0.501
 36 A'   37 A'   38 A'   39 A'   40 A'   41 A'   42 A'   43 A'                 
 -0.494  -0.440  -0.414  -0.368  -0.361  -0.339  -0.333  -0.323
 44 A'   14 A"   45 A'   15 A"   46 A'   47 A'   16 A"   48 A'                 
 -0.318  -0.291  -0.264
 17 A"   49 A'   18 A"                                                         
 -- Virtual --                   
 -0.065  -0.056  -0.051  -0.037  -0.002   0.026   0.032   0.034
 50 A'   51 A'   19 A"   52 A'   53 A'   54 A'   55 A'   56 A'                 
  0.042   0.055   0.064   0.065   0.071   0.085   0.088   0.096
 20 A"   57 A'   58 A'   21 A"   22 A"   59 A'   60 A'   61 A'                 
  0.098   0.099   0.119   0.120   0.131   0.140   0.162   0.166
 23 A"   62 A'   24 A"   63 A'   64 A'   65 A'   66 A'   25 A"                 
  0.177   0.179   0.203   0.213   0.236   0.253   0.347   0.352
 67 A'   68 A'   69 A'   70 A'   71 A'   72 A'   73 A'   74 A'                 
  0.395   0.397   0.399   0.413   0.414   0.420   0.425   0.437
 75 A'   76 A'   26 A"   27 A"   77 A'   28 A"   78 A'   79 A'                 
  0.450   0.458   0.476   0.494   0.497   0.507   0.525   0.537
 80 A'   29 A"   30 A"   81 A'   82 A'   31 A"   32 A"   33 A"                 
  0.551   0.564   0.571   0.586   0.602   0.610   0.623   0.633
 34 A"   35 A"   83 A'   84 A'   36 A"   85 A'   86 A'   87 A'                 
  0.687   0.712   0.712   0.728   0.764   0.798   0.834   0.835
 88 A'   89 A'   37 A"   90 A'   91 A'   92 A'   38 A"   93 A'                 
  0.853   0.880   0.893   0.921   0.954   0.975   1.019   1.038
 94 A'   95 A'   96 A'   39 A"   97 A'   98 A'   99 A'  100 A'                 
  1.180   1.215   1.227   1.269   1.517   1.563   1.637   1.689
101 A'   40 A"  102 A'   41 A"  103 A'   42 A"  104 A'  105 A'                 
  1.851   1.881   1.972   1.996   1.996   2.022   2.046   2.103
106 A'   43 A"   44 A"  107 A'   45 A"   46 A"  108 A'  109 A'                 
  2.139   2.148   2.181   2.226   2.245   2.294   2.359   2.499
110 A'  111 A'  112 A'  113 A'   47 A"  114 A'  115 A'  116 A'                 
  2.631   2.831   2.865   3.062   3.152   3.399   3.971   3.982
 48 A"   49 A"  117 A'  118 A'  119 A'  120 A'   50 A"   51 A"                 
  3.983   3.985   4.008   4.022   4.035   4.046   4.101   4.116
 52 A"  121 A'  122 A'   53 A"  123 A'   54 A"   55 A"  124 A'                 
  4.152   4.235   4.329   4.372   4.412   6.562   6.657   6.745
125 A'  126 A'  127 A'  128 A'  129 A'  130 A'  131 A'  132 A'                 
  7.524   7.537   7.548   7.574   7.592   7.605   7.650   7.680
 56 A"   57 A"   58 A"  133 A'  134 A'  135 A'  136 A'  137 A'                 
  7.715   9.727  23.225  24.074  25.798  26.029  26.392  47.852
138 A'  139 A'  140 A'  141 A'   59 A"  142 A'  143 A'  144 A'                 
 47.922  48.000 215.713 289.719 289.732 289.744 289.766 289.788
145 A'  146 A'  147 A'   60 A"   61 A"   62 A"  148 A'  149 A'                 
289.806 289.874 289.902 289.9331020.6331020.7201020.818
150 A'  151 A'  152 A'  153 A'  154 A'  155 A'  156 A'                         
 --------------------------------------------------------------

          Ground-State Mulliken Net Atomic Charges

     Atom                 Charge (a.u.)
  ----------------------------------------
      1 Br                   -0.098432
      2 Br                   -0.044252
      3 Cl                    0.421128
      4 Br                   -0.116838
      5 C                    -0.032095
      6 C                    -0.129512
  ----------------------------------------
  Sum of atomic charges =    -0.000000

 -----------------------------------------------------------------
                    Cartesian Multipole Moments
 -----------------------------------------------------------------
    Charge (ESU x 10^10)
                -0.0000
    Dipole Moment (Debye)
         X      -0.0984      Y       0.2008      Z      -0.0000
       Tot       0.2236
    Quadrupole Moments (Debye-Ang)
        XX     -76.6311     XY       0.9090     YY     -75.1770
        XZ       0.0000     YZ      -0.0000     ZZ     -79.8359
    Octopole Moments (Debye-Ang^2)
       XXX     -32.7759    XXY       5.0426    XYY     -13.1409
       YYY      10.2845    XXZ      -0.0000    XYZ       0.0000
       YYZ      -0.0000    XZZ     -11.1879    YZZ       2.8181
       ZZZ      -0.0000
    Hexadecapole Moments (Debye-Ang^3)
      XXXX   -1299.5812   XXXY     -20.2084   XXYY    -336.7762
      XYYY     -48.4289   YYYY    -950.7835   XXXZ      -0.0000
      XXYZ       0.0000   XYYZ       0.0000   YYYZ      -0.0000
      XXZZ    -242.9599   XYZZ     -15.7163   YYZZ    -188.5144
      XZZZ       0.0000   YZZZ      -0.0000   ZZZZ     -96.4108
 -----------------------------------------------------------------
 Calculating analytic gradient of the SCF energy
 Gradient of SCF Energy
            1           2           3           4           5           6
    1  -0.0003339  -0.0023430   0.0025663  -0.0005357  -0.0081405   0.0087869
    2  -0.0073402  -0.0094693   0.0057759   0.0098879   0.0019901  -0.0008445
    3  -0.0000000  -0.0000000  -0.0000000  -0.0000000   0.0000000   0.0000000
 Max gradient component =       9.888E-03
 RMS gradient           =       4.918E-03
 Gradient time:  CPU 51.28 s  wall 6.54 s
 Geometry Optimization Parameters
   NAtoms,    NIC,     NZ,  NCons,   NDum,   NFix, NCnnct, MaxDiis
        6      37       0       0       0       0       0       0

 Cartesian Hessian Update
 Hessian Updated using BFGS Update


** GEOMETRY OPTIMIZATION IN DELOCALIZED INTERNAL COORDINATES **
   Searching for a Minimum

   Optimization Cycle:  14

                       Coordinates (Angstroms)
     ATOM                X               Y               Z
      1  Br        2.1699999202    1.1603151260    0.0000000000
      2  Br       -1.2715520194    1.5615601787    0.0000000000
      3  Cl        1.7112173865   -1.8048029790    0.0000000000
      4  Br       -1.6308388500   -1.5269258999    0.0000000000
      5  C         0.9292724352   -0.2634867146    0.0000000000
      6  C        -0.3928291219   -0.1023117959    0.0000000000
   Point Group: cs    Number of degrees of freedom:     9


   Energy is  -8258.839277790

 Hessian Updated using BFGS Update

  9 Hessian modes will be used to form the next step
  Hessian Eigenvalues:
     0.059637    0.249998    0.250418    0.310128    0.374448    0.539309
     0.917225    1.029747    1.038087

 Minimum Search - Taking Simple RFO Step
 Searching for Lamda that Minimizes Along All modes
 Value Taken    Lamda =  -0.00242694
 Step Taken.  Stepsize is  0.194960

                             Maximum     Tolerance    Cnvgd?
         Gradient           0.012563      0.000300      NO
         Displacement       0.193414      0.001200      NO
         Energy change     -0.006312      0.000001      NO


 New Cartesian Coordinates Obtained by Inverse Iteration

 Displacement from previous Coordinates is:  0.142572
 ----------------------------------------------------------------
             Standard Nuclear Orientation (Angstroms)
    I     Atom           X                Y                Z
 ----------------------------------------------------------------
    1      Br      2.1561462604     1.1906396092     0.0000000000
    2      Br     -1.2471246958     1.5929107831     0.0000000000
    3      Cl      1.6868003227    -1.8302499823     0.0000000000
    4      Br     -1.6127883491    -1.5629047807     0.0000000000
    5      C       0.9348656933    -0.2658045804     0.0000000000
    6      C      -0.4026294810    -0.1002431337     0.0000000000
 ----------------------------------------------------------------
 Molecular Point Group                 Cs    NOp =  2
 Largest Abelian Subgroup              Cs    NOp =  2
 Nuclear Repulsion Energy =  1157.3107060534 hartrees
 There are       67 alpha and       67 beta electrons
 Applying Cartesian multipole field
    Component          Value
    ---------          -----
     (2,0,0)        1.00000E-11
     (0,2,0)        2.00000E-11
     (0,0,2)       -3.00000E-11
 Nucleus-field energy     =     0.0000000330 hartrees
 Requested basis set is 6-311++G(d,p)
 There are 82 shells and 218 basis functions
 A cutoff of  1.0D-11 yielded   2513 shell pairs
 There are     19566 function pairs (     21763 Cartesian)
 Smallest overlap matrix eigenvalue = 1.87E-05
 Guess MOs from SCF MO coefficient file

 -----------------------------------------------------------------------
  General SCF calculation program by
  Eric Jon Sundstrom, Paul Horn, Yuezhi Mao, Dmitri Zuev, Alec White,
  David Stuck, Shaama M.S., Shane Yost, Joonho Lee, David Small,
  Daniel Levine, Susi Lehtola, Hugh Burton, Evgeny Epifanovsky
 -----------------------------------------------------------------------
 Exchange:     0.2000 Hartree-Fock + 0.0800 Slater + 0.7200 B88
 Correlation:  0.1900 VWN1RPA + 0.8100 LYP
 Using SG-1 standard quadrature grid
 using 8 threads for integral computing
 -------------------------------------------------------
 OpenMP Integral computing Module                
 Release: version 2.0, May 2017, Q-Chem Inc. Pleasanton 
 -------------------------------------------------------
 -------------------------------------------------------
 OpenMP BLAS3 based DFT computing Module                
 Release: version 1.0, May 2013, Q-Chem Inc. Pittsburgh 
 -------------------------------------------------------
 A restricted SCF calculation will be
 performed using DIIS
 SCF converges when DIIS error is below 1.0e-08
 ---------------------------------------
  Cycle       Energy         DIIS error
 ---------------------------------------
    1   -8258.8394361369      3.32e-04  
    2   -8258.8402215305      1.94e-04  
    3   -8258.8401503464      2.21e-04  
    4   -8258.8404483779      2.57e-05  
    5   -8258.8404525112      7.11e-06  
    6   -8258.8404526368      5.46e-06  
    7   -8258.8404528113      5.33e-07  
    8   -8258.8404528129      1.15e-07  
    9   -8258.8404528130      4.23e-08  
   10   -8258.8404528130      1.05e-08  
   11   -8258.8404528129      1.65e-09  Convergence criterion met
 ---------------------------------------
 SCF time:   CPU 145.90s  wall 19.00s 
 SCF   energy in the final basis set =    -8258.8404528129
 Total energy in the final basis set =    -8258.8404528129

 --------------------------------------------------------------
             Orbital Energies (a.u.) and Symmetries
 --------------------------------------------------------------

 Alpha MOs, Restricted
 -- Occupied --                  
-482.86 -482.86 -482.86 -101.59  -62.52  -62.52  -62.52  -56.34
  1 A'    2 A'    3 A'    4 A'    5 A'    6 A'    7 A'    8 A'                 
-56.338 -56.337 -56.333 -56.333 -56.333 -56.333 -56.332 -56.332
  9 A'   10 A'    1 A"    2 A"   11 A'   12 A'    3 A"   13 A'                 
-10.314 -10.307  -9.505  -8.726  -8.725  -8.725  -7.271  -7.260
 14 A'   15 A'   16 A'   17 A'   18 A'   19 A'   20 A'    4 A"                 
 -7.259  -6.558  -6.558  -6.557  -6.544  -6.544  -6.543  -6.543
 21 A'   22 A'   23 A'   24 A'    5 A"    6 A"   25 A'   26 A'                 
 -6.543  -6.542  -2.669  -2.669  -2.668  -2.665  -2.665  -2.664
  7 A"   27 A'   28 A'   29 A'   30 A'    8 A"    9 A"   31 A'                 
 -2.664  -2.664  -2.663  -2.653  -2.653  -2.653  -2.653  -2.652
 32 A'   10 A"   33 A'   11 A"   34 A'   12 A"   35 A'   13 A"                 
 -2.652  -0.936  -0.871  -0.827  -0.803  -0.733  -0.560  -0.498
 36 A'   37 A'   38 A'   39 A'   40 A'   41 A'   42 A'   43 A'                 
 -0.492  -0.436  -0.414  -0.366  -0.360  -0.337  -0.334  -0.325
 44 A'   14 A"   45 A'   15 A"   46 A'   47 A'   16 A"   48 A'                 
 -0.318  -0.293  -0.263
 17 A"   49 A'   18 A"                                                         
 -- Virtual --                   
 -0.067  -0.059  -0.054  -0.041  -0.002   0.027   0.032   0.033
 50 A'   51 A'   19 A"   52 A'   53 A'   54 A'   55 A'   56 A'                 
  0.043   0.056   0.063   0.065   0.071   0.085   0.088   0.096
 20 A"   57 A'   58 A'   21 A"   22 A"   59 A'   60 A'   61 A'                 
  0.098   0.099   0.117   0.119   0.131   0.138   0.159   0.164
 23 A"   62 A'   63 A'   24 A"   64 A'   65 A'   66 A'   25 A"                 
  0.174   0.178   0.204   0.215   0.237   0.251   0.349   0.355
 67 A'   68 A'   69 A'   70 A'   71 A'   72 A'   73 A'   74 A'                 
  0.393   0.395   0.399   0.413   0.414   0.420   0.422   0.433
 75 A'   76 A'   26 A"   27 A"   77 A'   28 A"   78 A'   79 A'                 
  0.450   0.459   0.476   0.485   0.495   0.508   0.527   0.535
 80 A'   29 A"   30 A"   81 A'   82 A'   31 A"   32 A"   33 A"                 
  0.553   0.559   0.573   0.586   0.602   0.610   0.618   0.623
 34 A"   35 A"   83 A'   84 A'   36 A"   85 A'   86 A'   87 A'                 
  0.686   0.712   0.714   0.724   0.767   0.798   0.830   0.834
 88 A'   89 A'   37 A"   90 A'   91 A'   92 A'   93 A'   38 A"                 
  0.846   0.878   0.890   0.917   0.946   0.970   1.014   1.034
 94 A'   95 A'   96 A'   39 A"   97 A'   98 A'   99 A'  100 A'                 
  1.176   1.205   1.215   1.272   1.527   1.556   1.623   1.678
101 A'   40 A"  102 A'   41 A"  103 A'   42 A"  104 A'  105 A'                 
  1.849   1.873   1.972   1.984   1.993   2.020   2.039   2.094
106 A'   43 A"   44 A"  107 A'   45 A"   46 A"  108 A'  109 A'                 
  2.130   2.138   2.174   2.226   2.244   2.281   2.354   2.493
110 A'  111 A'  112 A'  113 A'   47 A"  114 A'  115 A'  116 A'                 
  2.629   2.826   2.863   3.059   3.128   3.408   3.971   3.981
 48 A"   49 A"  117 A'  118 A'  119 A'  120 A'   50 A"   51 A"                 
  3.983   3.984   4.010   4.020   4.038   4.045   4.098   4.100
121 A'   52 A"  122 A'   53 A"  123 A'   54 A"   55 A"  124 A'                 
  4.148   4.228   4.331   4.372   4.411   6.553   6.651   6.742
125 A'  126 A'  127 A'  128 A'  129 A'  130 A'  131 A'  132 A'                 
  7.524   7.535   7.547   7.566   7.586   7.603   7.650   7.686
 56 A"   57 A"   58 A"  133 A'  134 A'  135 A'  136 A'  137 A'                 
  7.708   9.724  23.227  24.011  25.797  26.018  26.385  47.845
138 A'  139 A'  140 A'  141 A'   59 A"  142 A'  143 A'  144 A'                 
 47.917  47.997 215.709 289.718 289.730 289.743 289.758 289.782
145 A'  146 A'  147 A'   60 A"   61 A"   62 A"  148 A'  149 A'                 
289.804 289.873 289.905 289.9271020.6231020.7141020.814
150 A'  151 A'  152 A'  153 A'  154 A'  155 A'  156 A'                         

 Beta MOs, Restricted
 -- Occupied --                  
-482.86 -482.86 -482.86 -101.59  -62.52  -62.52  -62.52  -56.34
  1 A'    2 A'    3 A'    4 A'    5 A'    6 A'    7 A'    8 A'                 
-56.338 -56.337 -56.333 -56.333 -56.333 -56.333 -56.332 -56.332
  9 A'   10 A'    1 A"    2 A"   11 A'   12 A'    3 A"   13 A'                 
-10.314 -10.307  -9.505  -8.726  -8.725  -8.725  -7.271  -7.260
 14 A'   15 A'   16 A'   17 A'   18 A'   19 A'   20 A'    4 A"                 
 -7.259  -6.558  -6.558  -6.557  -6.544  -6.544  -6.543  -6.543
 21 A'   22 A'   23 A'   24 A'    5 A"    6 A"   25 A'   26 A'                 
 -6.543  -6.542  -2.669  -2.669  -2.668  -2.665  -2.665  -2.664
  7 A"   27 A'   28 A'   29 A'   30 A'    8 A"    9 A"   31 A'                 
 -2.664  -2.664  -2.663  -2.653  -2.653  -2.653  -2.653  -2.652
 32 A'   10 A"   33 A'   11 A"   34 A'   12 A"   35 A'   13 A"                 
 -2.652  -0.936  -0.871  -0.827  -0.803  -0.733  -0.560  -0.498
 36 A'   37 A'   38 A'   39 A'   40 A'   41 A'   42 A'   43 A'                 
 -0.492  -0.436  -0.414  -0.366  -0.360  -0.337  -0.334  -0.325
 44 A'   14 A"   45 A'   15 A"   46 A'   47 A'   16 A"   48 A'                 
 -0.318  -0.293  -0.263
 17 A"   49 A'   18 A"                                                         
 -- Virtual --                   
 -0.067  -0.059  -0.054  -0.041  -0.002   0.027   0.032   0.033
 50 A'   51 A'   19 A"   52 A'   53 A'   54 A'   55 A'   56 A'                 
  0.043   0.056   0.063   0.065   0.071   0.085   0.088   0.096
 20 A"   57 A'   58 A'   21 A"   22 A"   59 A'   60 A'   61 A'                 
  0.098   0.099   0.117   0.119   0.131   0.138   0.159   0.164
 23 A"   62 A'   63 A'   24 A"   64 A'   65 A'   66 A'   25 A"                 
  0.174   0.178   0.204   0.215   0.237   0.251   0.349   0.355
 67 A'   68 A'   69 A'   70 A'   71 A'   72 A'   73 A'   74 A'                 
  0.393   0.395   0.399   0.413   0.414   0.420   0.422   0.433
 75 A'   76 A'   26 A"   27 A"   77 A'   28 A"   78 A'   79 A'                 
  0.450   0.459   0.476   0.485   0.495   0.508   0.527   0.535
 80 A'   29 A"   30 A"   81 A'   82 A'   31 A"   32 A"   33 A"                 
  0.553   0.559   0.573   0.586   0.602   0.610   0.618   0.623
 34 A"   35 A"   83 A'   84 A'   36 A"   85 A'   86 A'   87 A'                 
  0.686   0.712   0.714   0.724   0.767   0.798   0.830   0.834
 88 A'   89 A'   37 A"   90 A'   91 A'   92 A'   93 A'   38 A"                 
  0.846   0.878   0.890   0.917   0.946   0.970   1.014   1.034
 94 A'   95 A'   96 A'   39 A"   97 A'   98 A'   99 A'  100 A'                 
  1.176   1.205   1.215   1.272   1.527   1.556   1.623   1.678
101 A'   40 A"  102 A'   41 A"  103 A'   42 A"  104 A'  105 A'                 
  1.849   1.873   1.972   1.984   1.993   2.020   2.039   2.094
106 A'   43 A"   44 A"  107 A'   45 A"   46 A"  108 A'  109 A'                 
  2.130   2.138   2.174   2.226   2.244   2.281   2.354   2.493
110 A'  111 A'  112 A'  113 A'   47 A"  114 A'  115 A'  116 A'                 
  2.629   2.826   2.863   3.059   3.128   3.408   3.971   3.981
 48 A"   49 A"  117 A'  118 A'  119 A'  120 A'   50 A"   51 A"                 
  3.983   3.984   4.010   4.020   4.038   4.045   4.098   4.100
121 A'   52 A"  122 A'   53 A"  123 A'   54 A"   55 A"  124 A'                 
  4.148   4.228   4.331   4.372   4.411   6.553   6.651   6.742
125 A'  126 A'  127 A'  128 A'  129 A'  130 A'  131 A'  132 A'                 
  7.524   7.535   7.547   7.566   7.586   7.603   7.650   7.686
 56 A"   57 A"   58 A"  133 A'  134 A'  135 A'  136 A'  137 A'                 
  7.708   9.724  23.227  24.011  25.797  26.018  26.385  47.845
138 A'  139 A'  140 A'  141 A'   59 A"  142 A'  143 A'  144 A'                 
 47.917  47.997 215.709 289.718 289.730 289.743 289.758 289.782
145 A'  146 A'  147 A'   60 A"   61 A"   62 A"  148 A'  149 A'                 
289.804 289.873 289.905 289.9271020.6231020.7141020.814
150 A'  151 A'  152 A'  153 A'  154 A'  155 A'  156 A'                         
 --------------------------------------------------------------

          Ground-State Mulliken Net Atomic Charges

     Atom                 Charge (a.u.)
  ----------------------------------------
      1 Br                   -0.101256
      2 Br                   -0.042680
      3 Cl                    0.424913
      4 Br                   -0.119572
      5 C                    -0.093050
      6 C                    -0.068354
  ----------------------------------------
  Sum of atomic charges =     0.000000

 -----------------------------------------------------------------
                    Cartesian Multipole Moments
 -----------------------------------------------------------------
    Charge (ESU x 10^10)
                 0.0000
    Dipole Moment (Debye)
         X      -0.0855      Y       0.2124      Z       0.0000
       Tot       0.2289
    Quadrupole Moments (Debye-Ang)
        XX     -77.0735     XY       1.0107     YY     -74.6483
        XZ      -0.0000     YZ       0.0000     ZZ     -79.9480
    Octopole Moments (Debye-Ang^2)
       XXX     -33.3536    XXY       4.9436    XYY     -13.3074
       YYY       9.8511    XXZ       0.0000    XYZ       0.0000
       YYZ      -0.0000    XZZ     -11.4018    YZZ       2.6896
       ZZZ       0.0000
    Hexadecapole Moments (Debye-Ang^3)
      XXXX   -1281.9220   XXXY     -24.2862   XXYY    -339.1151
      XYYY     -51.0402   YYYY    -979.2616   XXXZ      -0.0000
      XXYZ       0.0000   XYYZ       0.0000   YYYZ       0.0000
      XXZZ    -238.9860   XYZZ     -17.1483   YYZZ    -194.8261
      XZZZ      -0.0000   YZZZ       0.0000   ZZZZ     -96.6850
 -----------------------------------------------------------------
 Calculating analytic gradient of the SCF energy
 Gradient of SCF Energy
            1           2           3           4           5           6
    1   0.0008727  -0.0009247   0.0005066  -0.0010242   0.0059796  -0.0054101
    2   0.0011783  -0.0012554  -0.0015836   0.0010048  -0.0009582   0.0016142
    3  -0.0000000   0.0000000  -0.0000000  -0.0000000   0.0000000  -0.0000000
 Max gradient component =       5.980E-03
 RMS gradient           =       2.081E-03
 Gradient time:  CPU 51.11 s  wall 6.52 s
 Geometry Optimization Parameters
   NAtoms,    NIC,     NZ,  NCons,   NDum,   NFix, NCnnct, MaxDiis
        6      37       0       0       0       0       0       0

 Cartesian Hessian Update
 Hessian Updated using BFGS Update


** GEOMETRY OPTIMIZATION IN DELOCALIZED INTERNAL COORDINATES **
   Searching for a Minimum

   Optimization Cycle:  15

                       Coordinates (Angstroms)
     ATOM                X               Y               Z
      1  Br        2.1561462604    1.1906396092    0.0000000000
      2  Br       -1.2471246958    1.5929107831    0.0000000000
      3  Cl        1.6868003227   -1.8302499823    0.0000000000
      4  Br       -1.6127883491   -1.5629047807    0.0000000000
      5  C         0.9348656933   -0.2658045804    0.0000000000
      6  C        -0.4026294810   -0.1002431337    0.0000000000
   Point Group: cs    Number of degrees of freedom:     9


   Energy is  -8258.840452813

 Hessian Updated using BFGS Update

  9 Hessian modes will be used to form the next step
  Hessian Eigenvalues:
     0.055320    0.249984    0.250483    0.310783    0.426952    0.539207
     0.917179    1.029755    1.038028

 Minimum Search - Taking Simple RFO Step
 Searching for Lamda that Minimizes Along All modes
 Value Taken    Lamda =  -0.00016362
 Step Taken.  Stepsize is  0.025647

                             Maximum     Tolerance    Cnvgd?
         Gradient           0.007075      0.000300      NO
         Displacement       0.018406      0.001200      NO
         Energy change     -0.001175      0.000001      NO


 New Cartesian Coordinates Obtained by Inverse Iteration

 Displacement from previous Coordinates is:  0.036119
 ----------------------------------------------------------------
             Standard Nuclear Orientation (Angstroms)
    I     Atom           X                Y                Z
 ----------------------------------------------------------------
    1      Br      2.1483693652     1.1934216037     0.0000000000
    2      Br     -1.2371033930     1.5956090927     0.0000000000
    3      Cl      1.6788851676    -1.8306634282     0.0000000000
    4      Br     -1.6050121031    -1.5675199541     0.0000000000
    5      C       0.9292549672    -0.2653442162     0.0000000000
    6      C      -0.3991242534    -0.1011551827     0.0000000000
 ----------------------------------------------------------------
 Molecular Point Group                 Cs    NOp =  2
 Largest Abelian Subgroup              Cs    NOp =  2
 Nuclear Repulsion Energy =  1159.0796150302 hartrees
 There are       67 alpha and       67 beta electrons
 Applying Cartesian multipole field
    Component          Value
    ---------          -----
     (2,0,0)        1.00000E-11
     (0,2,0)        2.00000E-11
     (0,0,2)       -3.00000E-11
 Nucleus-field energy     =     0.0000000330 hartrees
 Requested basis set is 6-311++G(d,p)
 There are 82 shells and 218 basis functions
 A cutoff of  1.0D-11 yielded   2515 shell pairs
 There are     19558 function pairs (     21755 Cartesian)
 Smallest overlap matrix eigenvalue = 1.82E-05
 Guess MOs from SCF MO coefficient file

 -----------------------------------------------------------------------
  General SCF calculation program by
  Eric Jon Sundstrom, Paul Horn, Yuezhi Mao, Dmitri Zuev, Alec White,
  David Stuck, Shaama M.S., Shane Yost, Joonho Lee, David Small,
  Daniel Levine, Susi Lehtola, Hugh Burton, Evgeny Epifanovsky
 -----------------------------------------------------------------------
 Exchange:     0.2000 Hartree-Fock + 0.0800 Slater + 0.7200 B88
 Correlation:  0.1900 VWN1RPA + 0.8100 LYP
 Using SG-1 standard quadrature grid
 using 8 threads for integral computing
 -------------------------------------------------------
 OpenMP Integral computing Module                
 Release: version 2.0, May 2017, Q-Chem Inc. Pleasanton 
 -------------------------------------------------------
 -------------------------------------------------------
 OpenMP BLAS3 based DFT computing Module                
 Release: version 1.0, May 2013, Q-Chem Inc. Pittsburgh 
 -------------------------------------------------------
 A restricted SCF calculation will be
 performed using DIIS
 SCF converges when DIIS error is below 1.0e-08
 ---------------------------------------
  Cycle       Energy         DIIS error
 ---------------------------------------
    1   -8258.8404544618      1.02e-04  
    2   -8258.8404942796      4.71e-05  
    3   -8258.8404844764      6.12e-05  
    4   -8258.8405072041      6.96e-06  
    5   -8258.8405074873      1.36e-06  
    6   -8258.8405074934      9.74e-07  
    7   -8258.8405074986      2.05e-07  
    8   -8258.8405074989      6.61e-08  
    9   -8258.8405074990      1.38e-08  
   10   -8258.8405074988      3.69e-09  Convergence criterion met
 ---------------------------------------
 SCF time:   CPU 132.93s  wall 17.00s 
 SCF   energy in the final basis set =    -8258.8405074988
 Total energy in the final basis set =    -8258.8405074988

 --------------------------------------------------------------
             Orbital Energies (a.u.) and Symmetries
 --------------------------------------------------------------

 Alpha MOs, Restricted
 -- Occupied --                  
-482.86 -482.86 -482.86 -101.59  -62.52  -62.52  -62.52  -56.34
  1 A'    2 A'    3 A'    4 A'    5 A'    6 A'    7 A'    8 A'                 
-56.337 -56.337 -56.333 -56.333 -56.333 -56.333 -56.332 -56.332
  9 A'   10 A'    1 A"    2 A"   11 A'   12 A'    3 A"   13 A'                 
-10.313 -10.306  -9.505  -8.725  -8.725  -8.724  -7.270  -7.260
 14 A'   15 A'   16 A'   17 A'   18 A'   19 A'   20 A'    4 A"                 
 -7.259  -6.558  -6.558  -6.557  -6.543  -6.543  -6.543  -6.543
 21 A'   22 A'   23 A'   24 A'    5 A"    6 A"   25 A'   26 A'                 
 -6.543  -6.542  -2.669  -2.669  -2.668  -2.665  -2.664  -2.664
  7 A"   27 A'   28 A'   29 A'   30 A'    8 A"    9 A"   31 A'                 
 -2.664  -2.664  -2.663  -2.653  -2.653  -2.653  -2.653  -2.652
 32 A'   10 A"   33 A'   11 A"   34 A'   12 A"   35 A'   13 A"                 
 -2.652  -0.937  -0.871  -0.827  -0.803  -0.735  -0.559  -0.499
 36 A'   37 A'   38 A'   39 A'   40 A'   41 A'   42 A'   43 A'                 
 -0.492  -0.437  -0.414  -0.366  -0.360  -0.337  -0.334  -0.325
 44 A'   14 A"   45 A'   15 A"   46 A'   47 A'   16 A"   48 A'                 
 -0.318  -0.292  -0.264
 17 A"   49 A'   18 A"                                                         
 -- Virtual --                   
 -0.067  -0.060  -0.052  -0.041  -0.002   0.027   0.032   0.034
 50 A'   51 A'   19 A"   52 A'   53 A'   54 A'   55 A'   56 A'                 
  0.043   0.056   0.063   0.065   0.071   0.085   0.088   0.096
 20 A"   57 A'   58 A'   21 A"   22 A"   59 A'   60 A'   61 A'                 
  0.098   0.099   0.118   0.119   0.131   0.138   0.159   0.164
 23 A"   62 A'   63 A'   24 A"   64 A'   65 A'   66 A'   25 A"                 
  0.173   0.178   0.204   0.215   0.237   0.254   0.349   0.354
 67 A'   68 A'   69 A'   70 A'   71 A'   72 A'   73 A'   74 A'                 
  0.393   0.396   0.399   0.413   0.415   0.420   0.422   0.432
 75 A'   76 A'   26 A"   27 A"   77 A'   28 A"   78 A'   79 A'                 
  0.450   0.459   0.475   0.484   0.494   0.508   0.527   0.535
 80 A'   29 A"   30 A"   81 A'   82 A'   31 A"   32 A"   33 A"                 
  0.554   0.559   0.573   0.590   0.603   0.610   0.617   0.623
 34 A"   35 A"   83 A'   84 A'   36 A"   85 A'   86 A'   87 A'                 
  0.689   0.713   0.715   0.725   0.767   0.798   0.830   0.834
 88 A'   89 A'   37 A"   90 A'   91 A'   92 A'   93 A'   38 A"                 
  0.845   0.880   0.890   0.917   0.946   0.971   1.014   1.036
 94 A'   95 A'   96 A'   39 A"   97 A'   98 A'   99 A'  100 A'                 
  1.176   1.206   1.215   1.270   1.526   1.559   1.625   1.682
101 A'   40 A"  102 A'   41 A"  103 A'   42 A"  104 A'  105 A'                 
  1.853   1.879   1.972   1.984   1.994   2.020   2.039   2.093
106 A'   43 A"   44 A"  107 A'   45 A"   46 A"  108 A'  109 A'                 
  2.135   2.143   2.174   2.228   2.244   2.282   2.355   2.494
110 A'  111 A'  112 A'  113 A'   47 A"  114 A'  115 A'  116 A'                 
  2.631   2.828   2.864   3.063   3.139   3.398   3.971   3.981
 48 A"   49 A"  117 A'  118 A'  119 A'  120 A'   50 A"   51 A"                 
  3.982   3.984   4.011   4.020   4.040   4.045   4.098   4.099
121 A'   52 A"  122 A'   53 A"  123 A'   54 A"   55 A"  124 A'                 
  4.149   4.228   4.332   4.372   4.412   6.553   6.652   6.742
125 A'  126 A'  127 A'  128 A'  129 A'  130 A'  131 A'  132 A'                 
  7.524   7.535   7.547   7.565   7.586   7.603   7.650   7.687
 56 A"   57 A"   58 A"  133 A'  134 A'  135 A'  136 A'  137 A'                 
  7.709   9.725  23.224  24.047  25.797  26.019  26.386  47.845
138 A'  139 A'  140 A'  141 A'   59 A"  142 A'  143 A'  144 A'                 
 47.918  47.997 215.710 289.718 289.730 289.743 289.758 289.782
145 A'  146 A'  147 A'   60 A"   61 A"   62 A"  148 A'  149 A'                 
289.804 289.873 289.906 289.9281020.6231020.7151020.815
150 A'  151 A'  152 A'  153 A'  154 A'  155 A'  156 A'                         

 Beta MOs, Restricted
 -- Occupied --                  
-482.86 -482.86 -482.86 -101.59  -62.52  -62.52  -62.52  -56.34
  1 A'    2 A'    3 A'    4 A'    5 A'    6 A'    7 A'    8 A'                 
-56.337 -56.337 -56.333 -56.333 -56.333 -56.333 -56.332 -56.332
  9 A'   10 A'    1 A"    2 A"   11 A'   12 A'    3 A"   13 A'                 
-10.313 -10.306  -9.505  -8.725  -8.725  -8.724  -7.270  -7.260
 14 A'   15 A'   16 A'   17 A'   18 A'   19 A'   20 A'    4 A"                 
 -7.259  -6.558  -6.558  -6.557  -6.543  -6.543  -6.543  -6.543
 21 A'   22 A'   23 A'   24 A'    5 A"    6 A"   25 A'   26 A'                 
 -6.543  -6.542  -2.669  -2.669  -2.668  -2.665  -2.664  -2.664
  7 A"   27 A'   28 A'   29 A'   30 A'    8 A"    9 A"   31 A'                 
 -2.664  -2.664  -2.663  -2.653  -2.653  -2.653  -2.653  -2.652
 32 A'   10 A"   33 A'   11 A"   34 A'   12 A"   35 A'   13 A"                 
 -2.652  -0.937  -0.871  -0.827  -0.803  -0.735  -0.559  -0.499
 36 A'   37 A'   38 A'   39 A'   40 A'   41 A'   42 A'   43 A'                 
 -0.492  -0.437  -0.414  -0.366  -0.360  -0.337  -0.334  -0.325
 44 A'   14 A"   45 A'   15 A"   46 A'   47 A'   16 A"   48 A'                 
 -0.318  -0.292  -0.264
 17 A"   49 A'   18 A"                                                         
 -- Virtual --                   
 -0.067  -0.060  -0.052  -0.041  -0.002   0.027   0.032   0.034
 50 A'   51 A'   19 A"   52 A'   53 A'   54 A'   55 A'   56 A'                 
  0.043   0.056   0.063   0.065   0.071   0.085   0.088   0.096
 20 A"   57 A'   58 A'   21 A"   22 A"   59 A'   60 A'   61 A'                 
  0.098   0.099   0.118   0.119   0.131   0.138   0.159   0.164
 23 A"   62 A'   63 A'   24 A"   64 A'   65 A'   66 A'   25 A"                 
  0.173   0.178   0.204   0.215   0.237   0.254   0.349   0.354
 67 A'   68 A'   69 A'   70 A'   71 A'   72 A'   73 A'   74 A'                 
  0.393   0.396   0.399   0.413   0.415   0.420   0.422   0.432
 75 A'   76 A'   26 A"   27 A"   77 A'   28 A"   78 A'   79 A'                 
  0.450   0.459   0.475   0.484   0.494   0.508   0.527   0.535
 80 A'   29 A"   30 A"   81 A'   82 A'   31 A"   32 A"   33 A"                 
  0.554   0.559   0.573   0.590   0.603   0.610   0.617   0.623
 34 A"   35 A"   83 A'   84 A'   36 A"   85 A'   86 A'   87 A'                 
  0.689   0.713   0.715   0.725   0.767   0.798   0.830   0.834
 88 A'   89 A'   37 A"   90 A'   91 A'   92 A'   93 A'   38 A"                 
  0.845   0.880   0.890   0.917   0.946   0.971   1.014   1.036
 94 A'   95 A'   96 A'   39 A"   97 A'   98 A'   99 A'  100 A'                 
  1.176   1.206   1.215   1.270   1.526   1.559   1.625   1.682
101 A'   40 A"  102 A'   41 A"  103 A'   42 A"  104 A'  105 A'                 
  1.853   1.879   1.972   1.984   1.994   2.020   2.039   2.093
106 A'   43 A"   44 A"  107 A'   45 A"   46 A"  108 A'  109 A'                 
  2.135   2.143   2.174   2.228   2.244   2.282   2.355   2.494
110 A'  111 A'  112 A'  113 A'   47 A"  114 A'  115 A'  116 A'                 
  2.631   2.828   2.864   3.063   3.139   3.398   3.971   3.981
 48 A"   49 A"  117 A'  118 A'  119 A'  120 A'   50 A"   51 A"                 
  3.982   3.984   4.011   4.020   4.040   4.045   4.098   4.099
121 A'   52 A"  122 A'   53 A"  123 A'   54 A"   55 A"  124 A'                 
  4.149   4.228   4.332   4.372   4.412   6.553   6.652   6.742
125 A'  126 A'  127 A'  128 A'  129 A'  130 A'  131 A'  132 A'                 
  7.524   7.535   7.547   7.565   7.586   7.603   7.650   7.687
 56 A"   57 A"   58 A"  133 A'  134 A'  135 A'  136 A'  137 A'                 
  7.709   9.725  23.224  24.047  25.797  26.019  26.386  47.845
138 A'  139 A'  140 A'  141 A'   59 A"  142 A'  143 A'  144 A'                 
 47.918  47.997 215.710 289.718 289.730 289.743 289.758 289.782
145 A'  146 A'  147 A'   60 A"   61 A"   62 A"  148 A'  149 A'                 
289.804 289.873 289.906 289.9281020.6231020.7151020.815
150 A'  151 A'  152 A'  153 A'  154 A'  155 A'  156 A'                         
 --------------------------------------------------------------

          Ground-State Mulliken Net Atomic Charges

     Atom                 Charge (a.u.)
  ----------------------------------------
      1 Br                   -0.102174
      2 Br                   -0.044088
      3 Cl                    0.424842
      4 Br                   -0.120870
      5 C                    -0.092784
      6 C                    -0.064926
  ----------------------------------------
  Sum of atomic charges =     0.000000

 -----------------------------------------------------------------
                    Cartesian Multipole Moments
 -----------------------------------------------------------------
    Charge (ESU x 10^10)
                 0.0000
    Dipole Moment (Debye)
         X      -0.0848      Y       0.2106      Z      -0.0000
       Tot       0.2270
    Quadrupole Moments (Debye-Ang)
        XX     -77.1721     XY       1.0314     YY     -74.5893
        XZ       0.0000     YZ      -0.0000     ZZ     -79.9250
    Octopole Moments (Debye-Ang^2)
       XXX     -33.5663    XXY       4.9018    XYY     -13.3781
       YYY       9.8278    XXZ       0.0000    XYZ       0.0000
       YYZ      -0.0000    XZZ     -11.4673    YZZ       2.6743
       ZZZ       0.0000
    Hexadecapole Moments (Debye-Ang^3)
      XXXX   -1271.7571   XXXY     -25.1572   XXYY    -338.1788
      XYYY     -51.5159   YYYY    -981.5438   XXXZ      -0.0000
      XXYZ       0.0000   XYYZ       0.0000   YYYZ       0.0000
      XXZZ    -237.0705   XYZZ     -17.4130   YYZZ    -195.3826
      XZZZ      -0.0000   YZZZ       0.0000   ZZZZ     -96.6371
 -----------------------------------------------------------------
 Calculating analytic gradient of the SCF energy
 Gradient of SCF Energy
            1           2           3           4           5           6
    1   0.0001557   0.0001478  -0.0004679  -0.0001893  -0.0028272   0.0031808
    2   0.0015127  -0.0009041  -0.0015272   0.0004436   0.0000998   0.0003752
    3  -0.0000000  -0.0000000  -0.0000000  -0.0000000   0.0000000   0.0000000
 Max gradient component =       3.181E-03
 RMS gradient           =       1.159E-03
 Gradient time:  CPU 50.92 s  wall 6.50 s
 Geometry Optimization Parameters
   NAtoms,    NIC,     NZ,  NCons,   NDum,   NFix, NCnnct, MaxDiis
        6      37       0       0       0       0       0       0

 Cartesian Hessian Update
 Hessian Updated using BFGS Update


** GEOMETRY OPTIMIZATION IN DELOCALIZED INTERNAL COORDINATES **
   Searching for a Minimum

   Optimization Cycle:  16

                       Coordinates (Angstroms)
     ATOM                X               Y               Z
      1  Br        2.1483693652    1.1934216037    0.0000000000
      2  Br       -1.2371033930    1.5956090927    0.0000000000
      3  Cl        1.6788851676   -1.8306634282    0.0000000000
      4  Br       -1.6050121031   -1.5675199541    0.0000000000
      5  C         0.9292549672   -0.2653442162    0.0000000000
      6  C        -0.3991242534   -0.1011551827    0.0000000000
   Point Group: cs    Number of degrees of freedom:     9


   Energy is  -8258.840507499

 Hessian Updated using BFGS Update

  9 Hessian modes will be used to form the next step
  Hessian Eigenvalues:
     0.058260    0.249156    0.250478    0.280773    0.521693    0.625070
     0.917286    1.029221    1.038029

 Minimum Search - Taking Simple RFO Step
 Searching for Lamda that Minimizes Along All modes
 Value Taken    Lamda =  -0.00002282
 Step Taken.  Stepsize is  0.008469

                             Maximum     Tolerance    Cnvgd?
         Gradient           0.002498      0.000300      NO
         Displacement       0.005135      0.001200      NO
         Energy change     -0.000055      0.000001      NO


 New Cartesian Coordinates Obtained by Inverse Iteration

 Displacement from previous Coordinates is:  0.009681
 ----------------------------------------------------------------
             Standard Nuclear Orientation (Angstroms)
    I     Atom           X                Y                Z
 ----------------------------------------------------------------
    1      Br      2.1505732775     1.1916723507     0.0000000000
    2      Br     -1.2390939787     1.5952129897     0.0000000000
    3      Cl      1.6812733677    -1.8294221770     0.0000000000
    4      Br     -1.6067467749    -1.5667701391     0.0000000000
    5      C       0.9300445297    -0.2651873816     0.0000000000
    6      C      -0.4007806709    -0.1011577274     0.0000000000
 ----------------------------------------------------------------
 Molecular Point Group                 Cs    NOp =  2
 Largest Abelian Subgroup              Cs    NOp =  2
 Nuclear Repulsion Energy =  1158.7358992527 hartrees
 There are       67 alpha and       67 beta electrons
 Applying Cartesian multipole field
    Component          Value
    ---------          -----
     (2,0,0)        1.00000E-11
     (0,2,0)        2.00000E-11
     (0,0,2)       -3.00000E-11
 Nucleus-field energy     =     0.0000000330 hartrees
 Requested basis set is 6-311++G(d,p)
 There are 82 shells and 218 basis functions
 A cutoff of  1.0D-11 yielded   2513 shell pairs
 There are     19554 function pairs (     21751 Cartesian)
 Smallest overlap matrix eigenvalue = 1.83E-05
 Guess MOs from SCF MO coefficient file

 -----------------------------------------------------------------------
  General SCF calculation program by
  Eric Jon Sundstrom, Paul Horn, Yuezhi Mao, Dmitri Zuev, Alec White,
  David Stuck, Shaama M.S., Shane Yost, Joonho Lee, David Small,
  Daniel Levine, Susi Lehtola, Hugh Burton, Evgeny Epifanovsky
 -----------------------------------------------------------------------
 Exchange:     0.2000 Hartree-Fock + 0.0800 Slater + 0.7200 B88
 Correlation:  0.1900 VWN1RPA + 0.8100 LYP
 Using SG-1 standard quadrature grid
 using 8 threads for integral computing
 -------------------------------------------------------
 OpenMP Integral computing Module                
 Release: version 2.0, May 2017, Q-Chem Inc. Pleasanton 
 -------------------------------------------------------
 -------------------------------------------------------
 OpenMP BLAS3 based DFT computing Module                
 Release: version 1.0, May 2013, Q-Chem Inc. Pittsburgh 
 -------------------------------------------------------
 A restricted SCF calculation will be
 performed using DIIS
 SCF converges when DIIS error is below 1.0e-08
 ---------------------------------------
  Cycle       Energy         DIIS error
 ---------------------------------------
    1   -8258.8405177300      2.84e-05  
    2   -8258.8405216256      9.83e-06  
    3   -8258.8405210421      1.37e-05  
    4   -8258.8405221594      2.25e-06  
    5   -8258.8405221899      3.83e-07  
    6   -8258.8405221904      2.56e-07  
    7   -8258.8405221908      6.42e-08  
    8   -8258.8405221908      1.64e-08  
    9   -8258.8405221908      2.27e-09  Convergence criterion met
 ---------------------------------------
 SCF time:   CPU 119.56s  wall 16.00s 
 SCF   energy in the final basis set =    -8258.8405221908
 Total energy in the final basis set =    -8258.8405221908

 --------------------------------------------------------------
             Orbital Energies (a.u.) and Symmetries
 --------------------------------------------------------------

 Alpha MOs, Restricted
 -- Occupied --                  
-482.86 -482.86 -482.86 -101.59  -62.52  -62.52  -62.52  -56.34
  1 A'    2 A'    3 A'    4 A'    5 A'    6 A'    7 A'    8 A'                 
-56.337 -56.337 -56.333 -56.333 -56.333 -56.333 -56.332 -56.332
  9 A'   10 A'    1 A"    2 A"   11 A'   12 A'    3 A"   13 A'                 
-10.314 -10.306  -9.505  -8.725  -8.725  -8.725  -7.270  -7.260
 14 A'   15 A'   16 A'   17 A'   18 A'   19 A'   20 A'    4 A"                 
 -7.259  -6.558  -6.558  -6.557  -6.543  -6.543  -6.543  -6.543
 21 A'   22 A'   23 A'   24 A'    5 A"    6 A"   25 A'   26 A'                 
 -6.543  -6.542  -2.669  -2.669  -2.668  -2.665  -2.664  -2.664
  7 A"   27 A'   28 A'   29 A'   30 A'    8 A"    9 A"   31 A'                 
 -2.664  -2.664  -2.663  -2.653  -2.653  -2.653  -2.653  -2.652
 32 A'   10 A"   33 A'   11 A"   34 A'   12 A"   35 A'   13 A"                 
 -2.652  -0.936  -0.871  -0.827  -0.803  -0.734  -0.559  -0.499
 36 A'   37 A'   38 A'   39 A'   40 A'   41 A'   42 A'   43 A'                 
 -0.492  -0.437  -0.414  -0.366  -0.360  -0.337  -0.334  -0.325
 44 A'   14 A"   45 A'   15 A"   46 A'   47 A'   16 A"   48 A'                 
 -0.318  -0.292  -0.264
 17 A"   49 A'   18 A"                                                         
 -- Virtual --                   
 -0.067  -0.060  -0.052  -0.040  -0.002   0.027   0.032   0.034
 50 A'   51 A'   19 A"   52 A'   53 A'   54 A'   55 A'   56 A'                 
  0.043   0.056   0.063   0.065   0.071   0.085   0.088   0.096
 20 A"   57 A'   58 A'   21 A"   22 A"   59 A'   60 A'   61 A'                 
  0.098   0.099   0.118   0.119   0.131   0.138   0.160   0.164
 23 A"   62 A'   63 A'   24 A"   64 A'   65 A'   66 A'   25 A"                 
  0.173   0.178   0.204   0.215   0.237   0.253   0.349   0.354
 67 A'   68 A'   69 A'   70 A'   71 A'   72 A'   73 A'   74 A'                 
  0.393   0.396   0.399   0.413   0.415   0.420   0.422   0.432
 75 A'   76 A'   26 A"   27 A"   77 A'   28 A"   78 A'   79 A'                 
  0.450   0.459   0.476   0.485   0.494   0.508   0.527   0.535
 80 A'   29 A"   30 A"   81 A'   82 A'   31 A"   32 A"   33 A"                 
  0.553   0.559   0.573   0.589   0.602   0.610   0.617   0.623
 34 A"   35 A"   83 A'   84 A'   36 A"   85 A'   86 A'   87 A'                 
  0.688   0.713   0.715   0.725   0.767   0.798   0.830   0.834
 88 A'   89 A'   37 A"   90 A'   91 A'   92 A'   93 A'   38 A"                 
  0.845   0.880   0.890   0.917   0.946   0.971   1.014   1.035
 94 A'   95 A'   96 A'   39 A"   97 A'   98 A'   99 A'  100 A'                 
  1.176   1.206   1.215   1.271   1.526   1.558   1.625   1.681
101 A'   40 A"  102 A'   41 A"  103 A'   42 A"  104 A'  105 A'                 
  1.852   1.877   1.972   1.984   1.994   2.020   2.039   2.093
106 A'   43 A"   44 A"  107 A'   45 A"   46 A"  108 A'  109 A'                 
  2.134   2.141   2.174   2.227   2.244   2.282   2.355   2.494
110 A'  111 A'  112 A'  113 A'   47 A"  114 A'  115 A'  116 A'                 
  2.630   2.827   2.864   3.062   3.136   3.401   3.971   3.981
 48 A"   49 A"  117 A'  118 A'  119 A'  120 A'   50 A"   51 A"                 
  3.983   3.984   4.011   4.020   4.040   4.045   4.098   4.099
121 A'   52 A"  122 A'   53 A"  123 A'   54 A"   55 A"  124 A'                 
  4.149   4.228   4.332   4.372   4.412   6.553   6.652   6.742
125 A'  126 A'  127 A'  128 A'  129 A'  130 A'  131 A'  132 A'                 
  7.524   7.535   7.547   7.565   7.586   7.603   7.650   7.687
 56 A"   57 A"   58 A"  133 A'  134 A'  135 A'  136 A'  137 A'                 
  7.709   9.725  23.225  24.037  25.797  26.020  26.386  47.845
138 A'  139 A'  140 A'  141 A'   59 A"  142 A'  143 A'  144 A'                 
 47.918  47.997 215.710 289.718 289.730 289.743 289.758 289.782
145 A'  146 A'  147 A'   60 A"   61 A"   62 A"  148 A'  149 A'                 
289.804 289.873 289.905 289.9281020.6241020.7151020.815
150 A'  151 A'  152 A'  153 A'  154 A'  155 A'  156 A'                         

 Beta MOs, Restricted
 -- Occupied --                  
-482.86 -482.86 -482.86 -101.59  -62.52  -62.52  -62.52  -56.34
  1 A'    2 A'    3 A'    4 A'    5 A'    6 A'    7 A'    8 A'                 
-56.337 -56.337 -56.333 -56.333 -56.333 -56.333 -56.332 -56.332
  9 A'   10 A'    1 A"    2 A"   11 A'   12 A'    3 A"   13 A'                 
-10.314 -10.306  -9.505  -8.725  -8.725  -8.725  -7.270  -7.260
 14 A'   15 A'   16 A'   17 A'   18 A'   19 A'   20 A'    4 A"                 
 -7.259  -6.558  -6.558  -6.557  -6.543  -6.543  -6.543  -6.543
 21 A'   22 A'   23 A'   24 A'    5 A"    6 A"   25 A'   26 A'                 
 -6.543  -6.542  -2.669  -2.669  -2.668  -2.665  -2.664  -2.664
  7 A"   27 A'   28 A'   29 A'   30 A'    8 A"    9 A"   31 A'                 
 -2.664  -2.664  -2.663  -2.653  -2.653  -2.653  -2.653  -2.652
 32 A'   10 A"   33 A'   11 A"   34 A'   12 A"   35 A'   13 A"                 
 -2.652  -0.936  -0.871  -0.827  -0.803  -0.734  -0.559  -0.499
 36 A'   37 A'   38 A'   39 A'   40 A'   41 A'   42 A'   43 A'                 
 -0.492  -0.437  -0.414  -0.366  -0.360  -0.337  -0.334  -0.325
 44 A'   14 A"   45 A'   15 A"   46 A'   47 A'   16 A"   48 A'                 
 -0.318  -0.292  -0.264
 17 A"   49 A'   18 A"                                                         
 -- Virtual --                   
 -0.067  -0.060  -0.052  -0.040  -0.002   0.027   0.032   0.034
 50 A'   51 A'   19 A"   52 A'   53 A'   54 A'   55 A'   56 A'                 
  0.043   0.056   0.063   0.065   0.071   0.085   0.088   0.096
 20 A"   57 A'   58 A'   21 A"   22 A"   59 A'   60 A'   61 A'                 
  0.098   0.099   0.118   0.119   0.131   0.138   0.160   0.164
 23 A"   62 A'   63 A'   24 A"   64 A'   65 A'   66 A'   25 A"                 
  0.173   0.178   0.204   0.215   0.237   0.253   0.349   0.354
 67 A'   68 A'   69 A'   70 A'   71 A'   72 A'   73 A'   74 A'                 
  0.393   0.396   0.399   0.413   0.415   0.420   0.422   0.432
 75 A'   76 A'   26 A"   27 A"   77 A'   28 A"   78 A'   79 A'                 
  0.450   0.459   0.476   0.485   0.494   0.508   0.527   0.535
 80 A'   29 A"   30 A"   81 A'   82 A'   31 A"   32 A"   33 A"                 
  0.553   0.559   0.573   0.589   0.602   0.610   0.617   0.623
 34 A"   35 A"   83 A'   84 A'   36 A"   85 A'   86 A'   87 A'                 
  0.688   0.713   0.715   0.725   0.767   0.798   0.830   0.834
 88 A'   89 A'   37 A"   90 A'   91 A'   92 A'   93 A'   38 A"                 
  0.845   0.880   0.890   0.917   0.946   0.971   1.014   1.035
 94 A'   95 A'   96 A'   39 A"   97 A'   98 A'   99 A'  100 A'                 
  1.176   1.206   1.215   1.271   1.526   1.558   1.625   1.681
101 A'   40 A"  102 A'   41 A"  103 A'   42 A"  104 A'  105 A'                 
  1.852   1.877   1.972   1.984   1.994   2.020   2.039   2.093
106 A'   43 A"   44 A"  107 A'   45 A"   46 A"  108 A'  109 A'                 
  2.134   2.141   2.174   2.227   2.244   2.282   2.355   2.494
110 A'  111 A'  112 A'  113 A'   47 A"  114 A'  115 A'  116 A'                 
  2.630   2.827   2.864   3.062   3.136   3.401   3.971   3.981
 48 A"   49 A"  117 A'  118 A'  119 A'  120 A'   50 A"   51 A"                 
  3.983   3.984   4.011   4.020   4.040   4.045   4.098   4.099
121 A'   52 A"  122 A'   53 A"  123 A'   54 A"   55 A"  124 A'                 
  4.149   4.228   4.332   4.372   4.412   6.553   6.652   6.742
125 A'  126 A'  127 A'  128 A'  129 A'  130 A'  131 A'  132 A'                 
  7.524   7.535   7.547   7.565   7.586   7.603   7.650   7.687
 56 A"   57 A"   58 A"  133 A'  134 A'  135 A'  136 A'  137 A'                 
  7.709   9.725  23.225  24.037  25.797  26.020  26.386  47.845
138 A'  139 A'  140 A'  141 A'   59 A"  142 A'  143 A'  144 A'                 
 47.918  47.997 215.710 289.718 289.730 289.743 289.758 289.782
145 A'  146 A'  147 A'   60 A"   61 A"   62 A"  148 A'  149 A'                 
289.804 289.873 289.905 289.9281020.6241020.7151020.815
150 A'  151 A'  152 A'  153 A'  154 A'  155 A'  156 A'                         
 --------------------------------------------------------------

          Ground-State Mulliken Net Atomic Charges

     Atom                 Charge (a.u.)
  ----------------------------------------
      1 Br                   -0.101893
      2 Br                   -0.043815
      3 Cl                    0.424451
      4 Br                   -0.120290
      5 C                    -0.092396
      6 C                    -0.066057
  ----------------------------------------
  Sum of atomic charges =     0.000000

 -----------------------------------------------------------------
                    Cartesian Multipole Moments
 -----------------------------------------------------------------
    Charge (ESU x 10^10)
                 0.0000
    Dipole Moment (Debye)
         X      -0.0853      Y       0.2094      Z      -0.0000
       Tot       0.2260
    Quadrupole Moments (Debye-Ang)
        XX     -77.1442     XY       1.0318     YY     -74.6068
        XZ       0.0000     YZ      -0.0000     ZZ     -79.9287
    Octopole Moments (Debye-Ang^2)
       XXX     -33.5168    XXY       4.9072    XYY     -13.3932
       YYY       9.8471    XXZ      -0.0000    XYZ       0.0000
       YYZ      -0.0000    XZZ     -11.4652    YZZ       2.6830
       ZZZ      -0.0000
    Hexadecapole Moments (Debye-Ang^3)
      XXXX   -1274.1943   XXXY     -24.8927   XXYY    -338.3826
      XYYY     -51.3671   YYYY    -980.6607   XXXZ       0.0000
      XXYZ       0.0000   XYYZ       0.0000   YYYZ      -0.0000
      XXZZ    -237.5405   XYZZ     -17.3382   YYZZ    -195.1811
      XZZZ       0.0000   YZZZ      -0.0000   ZZZZ     -96.6441
 -----------------------------------------------------------------
 Calculating analytic gradient of the SCF energy
 Gradient of SCF Energy
            1           2           3           4           5           6
    1   0.0003186  -0.0000032  -0.0001942  -0.0002816  -0.0004985   0.0006588
    2   0.0011573  -0.0010044  -0.0012683   0.0006413  -0.0000872   0.0005613
    3  -0.0000000  -0.0000000  -0.0000000  -0.0000000   0.0000000   0.0000000
 Max gradient component =       1.268E-03
 RMS gradient           =       5.574E-04
 Gradient time:  CPU 51.26 s  wall 6.54 s
 Geometry Optimization Parameters
   NAtoms,    NIC,     NZ,  NCons,   NDum,   NFix, NCnnct, MaxDiis
        6      37       0       0       0       0       0       0

 Cartesian Hessian Update
 Hessian Updated using BFGS Update


** GEOMETRY OPTIMIZATION IN DELOCALIZED INTERNAL COORDINATES **
   Searching for a Minimum

   Optimization Cycle:  17

                       Coordinates (Angstroms)
     ATOM                X               Y               Z
      1  Br        2.1505732775    1.1916723507    0.0000000000
      2  Br       -1.2390939787    1.5952129897    0.0000000000
      3  Cl        1.6812733677   -1.8294221770    0.0000000000
      4  Br       -1.6067467749   -1.5667701391    0.0000000000
      5  C         0.9300445297   -0.2651873816    0.0000000000
      6  C        -0.4007806709   -0.1011577274    0.0000000000
   Point Group: cs    Number of degrees of freedom:     9


   Energy is  -8258.840522191

 Hessian Updated using BFGS Update

  9 Hessian modes will be used to form the next step
  Hessian Eigenvalues:
     0.058254    0.183945    0.250355    0.252105    0.509094    0.690681
     0.918100    1.023760    1.038165

 Minimum Search - Taking Simple RFO Step
 Searching for Lamda that Minimizes Along All modes
 Value Taken    Lamda =  -0.00001004
 Step Taken.  Stepsize is  0.007575

                             Maximum     Tolerance    Cnvgd?
         Gradient           0.001044      0.000300      NO
         Displacement       0.005221      0.001200      NO
         Energy change     -0.000015      0.000001      NO


 New Cartesian Coordinates Obtained by Inverse Iteration

 Displacement from previous Coordinates is:  0.005692
 ----------------------------------------------------------------
             Standard Nuclear Orientation (Angstroms)
    I     Atom           X                Y                Z
 ----------------------------------------------------------------
    1      Br      2.1513997626     1.1900775805     0.0000000000
    2      Br     -1.2390950457     1.5958287232     0.0000000000
    3      Cl      1.6822449580    -1.8280251010     0.0000000000
    4      Br     -1.6066823113    -1.5673478763     0.0000000000
    5      C       0.9295730047    -0.2649244791     0.0000000000
    6      C      -0.4021706178    -0.1012609322     0.0000000000
 ----------------------------------------------------------------
 Molecular Point Group                 Cs    NOp =  2
 Largest Abelian Subgroup              Cs    NOp =  2
 Nuclear Repulsion Energy =  1158.6894542304 hartrees
 There are       67 alpha and       67 beta electrons
 Applying Cartesian multipole field
    Component          Value
    ---------          -----
     (2,0,0)        1.00000E-11
     (0,2,0)        2.00000E-11
     (0,0,2)       -3.00000E-11
 Nucleus-field energy     =     0.0000000330 hartrees
 Requested basis set is 6-311++G(d,p)
 There are 82 shells and 218 basis functions
 A cutoff of  1.0D-11 yielded   2513 shell pairs
 There are     19554 function pairs (     21751 Cartesian)
 Smallest overlap matrix eigenvalue = 1.83E-05
 Guess MOs from SCF MO coefficient file

 -----------------------------------------------------------------------
  General SCF calculation program by
  Eric Jon Sundstrom, Paul Horn, Yuezhi Mao, Dmitri Zuev, Alec White,
  David Stuck, Shaama M.S., Shane Yost, Joonho Lee, David Small,
  Daniel Levine, Susi Lehtola, Hugh Burton, Evgeny Epifanovsky
 -----------------------------------------------------------------------
 Exchange:     0.2000 Hartree-Fock + 0.0800 Slater + 0.7200 B88
 Correlation:  0.1900 VWN1RPA + 0.8100 LYP
 Using SG-1 standard quadrature grid
 using 8 threads for integral computing
 -------------------------------------------------------
 OpenMP Integral computing Module                
 Release: version 2.0, May 2017, Q-Chem Inc. Pleasanton 
 -------------------------------------------------------
 -------------------------------------------------------
 OpenMP BLAS3 based DFT computing Module                
 Release: version 1.0, May 2013, Q-Chem Inc. Pittsburgh 
 -------------------------------------------------------
 A restricted SCF calculation will be
 performed using DIIS
 SCF converges when DIIS error is below 1.0e-08
 ---------------------------------------
  Cycle       Energy         DIIS error
 ---------------------------------------
    1   -8258.8405277558      1.73e-05  
    2   -8258.8405299154      3.70e-06  
    3   -8258.8405298542      5.05e-06  
    4   -8258.8405299928      1.57e-06  
    5   -8258.8405300071      2.42e-07  
    6   -8258.8405300076      9.05e-08  
    7   -8258.8405300076      1.99e-08  
    8   -8258.8405300074      1.34e-08  
    9   -8258.8405300075      3.08e-09  Convergence criterion met
 ---------------------------------------
 SCF time:   CPU 119.49s  wall 15.00s 
 SCF   energy in the final basis set =    -8258.8405300075
 Total energy in the final basis set =    -8258.8405300075

 --------------------------------------------------------------
             Orbital Energies (a.u.) and Symmetries
 --------------------------------------------------------------

 Alpha MOs, Restricted
 -- Occupied --                  
-482.86 -482.86 -482.86 -101.59  -62.52  -62.52  -62.52  -56.34
  1 A'    2 A'    3 A'    4 A'    5 A'    6 A'    7 A'    8 A'                 
-56.337 -56.337 -56.333 -56.333 -56.333 -56.333 -56.332 -56.332
  9 A'   10 A'    1 A"    2 A"   11 A'   12 A'    3 A"   13 A'                 
-10.314 -10.306  -9.505  -8.725  -8.725  -8.725  -7.270  -7.260
 14 A'   15 A'   16 A'   17 A'   18 A'   19 A'   20 A'    4 A"                 
 -7.259  -6.558  -6.558  -6.557  -6.543  -6.543  -6.543  -6.543
 21 A'   22 A'   23 A'   24 A'    5 A"    6 A"   25 A'   26 A'                 
 -6.543  -6.542  -2.669  -2.669  -2.668  -2.665  -2.664  -2.664
  7 A"   27 A'   28 A'   29 A'   30 A'    8 A"    9 A"   31 A'                 
 -2.664  -2.664  -2.663  -2.653  -2.653  -2.653  -2.652  -2.652
 32 A'   10 A"   33 A'   11 A"   34 A'   12 A"   35 A'   13 A"                 
 -2.652  -0.936  -0.871  -0.827  -0.803  -0.734  -0.560  -0.499
 36 A'   37 A'   38 A'   39 A'   40 A'   41 A'   42 A'   43 A'                 
 -0.492  -0.437  -0.414  -0.366  -0.360  -0.337  -0.334  -0.325
 44 A'   14 A"   45 A'   15 A"   46 A'   47 A'   16 A"   48 A'                 
 -0.318  -0.292  -0.264
 17 A"   49 A'   18 A"                                                         
 -- Virtual --                   
 -0.066  -0.060  -0.053  -0.040  -0.002   0.027   0.032   0.034
 50 A'   51 A'   19 A"   52 A'   53 A'   54 A'   55 A'   56 A'                 
  0.043   0.056   0.063   0.065   0.071   0.085   0.088   0.096
 20 A"   57 A'   58 A'   21 A"   22 A"   59 A'   60 A'   61 A'                 
  0.098   0.099   0.118   0.119   0.131   0.138   0.160   0.164
 23 A"   62 A'   63 A'   24 A"   64 A'   65 A'   66 A'   25 A"                 
  0.173   0.178   0.204   0.215   0.237   0.253   0.349   0.354
 67 A'   68 A'   69 A'   70 A'   71 A'   72 A'   73 A'   74 A'                 
  0.393   0.396   0.399   0.413   0.415   0.420   0.422   0.432
 75 A'   76 A'   26 A"   27 A"   77 A'   28 A"   78 A'   79 A'                 
  0.450   0.459   0.476   0.485   0.494   0.508   0.527   0.535
 80 A'   29 A"   30 A"   81 A'   82 A'   31 A"   32 A"   33 A"                 
  0.553   0.558   0.573   0.588   0.603   0.610   0.617   0.623
 34 A"   35 A"   83 A'   84 A'   36 A"   85 A'   86 A'   87 A'                 
  0.688   0.713   0.715   0.725   0.767   0.798   0.830   0.834
 88 A'   89 A'   37 A"   90 A'   91 A'   92 A'   93 A'   38 A"                 
  0.845   0.879   0.890   0.917   0.946   0.971   1.015   1.035
 94 A'   95 A'   96 A'   39 A"   97 A'   98 A'   99 A'  100 A'                 
  1.176   1.206   1.215   1.271   1.527   1.558   1.625   1.680
101 A'   40 A"  102 A'   41 A"  103 A'   42 A"  104 A'  105 A'                 
  1.852   1.877   1.972   1.984   1.994   2.020   2.039   2.093
106 A'   43 A"   44 A"  107 A'   45 A"   46 A"  108 A'  109 A'                 
  2.134   2.141   2.174   2.227   2.244   2.282   2.355   2.494
110 A'  111 A'  112 A'  113 A'   47 A"  114 A'  115 A'  116 A'                 
  2.630   2.827   2.864   3.062   3.135   3.403   3.971   3.981
 48 A"   49 A"  117 A'  118 A'  119 A'  120 A'   50 A"   51 A"                 
  3.983   3.984   4.011   4.020   4.039   4.045   4.098   4.099
121 A'   52 A"  122 A'   53 A"  123 A'   54 A"   55 A"  124 A'                 
  4.149   4.228   4.332   4.372   4.412   6.554   6.652   6.742
125 A'  126 A'  127 A'  128 A'  129 A'  130 A'  131 A'  132 A'                 
  7.524   7.535   7.547   7.565   7.586   7.603   7.650   7.687
 56 A"   57 A"   58 A"  133 A'  134 A'  135 A'  136 A'  137 A'                 
  7.709   9.725  23.226  24.034  25.797  26.020  26.386  47.845
138 A'  139 A'  140 A'  141 A'   59 A"  142 A'  143 A'  144 A'                 
 47.918  47.997 215.710 289.718 289.730 289.743 289.758 289.782
145 A'  146 A'  147 A'   60 A"   61 A"   62 A"  148 A'  149 A'                 
289.804 289.873 289.905 289.9281020.6241020.7151020.815
150 A'  151 A'  152 A'  153 A'  154 A'  155 A'  156 A'                         

 Beta MOs, Restricted
 -- Occupied --                  
-482.86 -482.86 -482.86 -101.59  -62.52  -62.52  -62.52  -56.34
  1 A'    2 A'    3 A'    4 A'    5 A'    6 A'    7 A'    8 A'                 
-56.337 -56.337 -56.333 -56.333 -56.333 -56.333 -56.332 -56.332
  9 A'   10 A'    1 A"    2 A"   11 A'   12 A'    3 A"   13 A'                 
-10.314 -10.306  -9.505  -8.725  -8.725  -8.725  -7.270  -7.260
 14 A'   15 A'   16 A'   17 A'   18 A'   19 A'   20 A'    4 A"                 
 -7.259  -6.558  -6.558  -6.557  -6.543  -6.543  -6.543  -6.543
 21 A'   22 A'   23 A'   24 A'    5 A"    6 A"   25 A'   26 A'                 
 -6.543  -6.542  -2.669  -2.669  -2.668  -2.665  -2.664  -2.664
  7 A"   27 A'   28 A'   29 A'   30 A'    8 A"    9 A"   31 A'                 
 -2.664  -2.664  -2.663  -2.653  -2.653  -2.653  -2.652  -2.652
 32 A'   10 A"   33 A'   11 A"   34 A'   12 A"   35 A'   13 A"                 
 -2.652  -0.936  -0.871  -0.827  -0.803  -0.734  -0.560  -0.499
 36 A'   37 A'   38 A'   39 A'   40 A'   41 A'   42 A'   43 A'                 
 -0.492  -0.437  -0.414  -0.366  -0.360  -0.337  -0.334  -0.325
 44 A'   14 A"   45 A'   15 A"   46 A'   47 A'   16 A"   48 A'                 
 -0.318  -0.292  -0.264
 17 A"   49 A'   18 A"                                                         
 -- Virtual --                   
 -0.066  -0.060  -0.053  -0.040  -0.002   0.027   0.032   0.034
 50 A'   51 A'   19 A"   52 A'   53 A'   54 A'   55 A'   56 A'                 
  0.043   0.056   0.063   0.065   0.071   0.085   0.088   0.096
 20 A"   57 A'   58 A'   21 A"   22 A"   59 A'   60 A'   61 A'                 
  0.098   0.099   0.118   0.119   0.131   0.138   0.160   0.164
 23 A"   62 A'   63 A'   24 A"   64 A'   65 A'   66 A'   25 A"                 
  0.173   0.178   0.204   0.215   0.237   0.253   0.349   0.354
 67 A'   68 A'   69 A'   70 A'   71 A'   72 A'   73 A'   74 A'                 
  0.393   0.396   0.399   0.413   0.415   0.420   0.422   0.432
 75 A'   76 A'   26 A"   27 A"   77 A'   28 A"   78 A'   79 A'                 
  0.450   0.459   0.476   0.485   0.494   0.508   0.527   0.535
 80 A'   29 A"   30 A"   81 A'   82 A'   31 A"   32 A"   33 A"                 
  0.553   0.558   0.573   0.588   0.603   0.610   0.617   0.623
 34 A"   35 A"   83 A'   84 A'   36 A"   85 A'   86 A'   87 A'                 
  0.688   0.713   0.715   0.725   0.767   0.798   0.830   0.834
 88 A'   89 A'   37 A"   90 A'   91 A'   92 A'   93 A'   38 A"                 
  0.845   0.879   0.890   0.917   0.946   0.971   1.015   1.035
 94 A'   95 A'   96 A'   39 A"   97 A'   98 A'   99 A'  100 A'                 
  1.176   1.206   1.215   1.271   1.527   1.558   1.625   1.680
101 A'   40 A"  102 A'   41 A"  103 A'   42 A"  104 A'  105 A'                 
  1.852   1.877   1.972   1.984   1.994   2.020   2.039   2.093
106 A'   43 A"   44 A"  107 A'   45 A"   46 A"  108 A'  109 A'                 
  2.134   2.141   2.174   2.227   2.244   2.282   2.355   2.494
110 A'  111 A'  112 A'  113 A'   47 A"  114 A'  115 A'  116 A'                 
  2.630   2.827   2.864   3.062   3.135   3.403   3.971   3.981
 48 A"   49 A"  117 A'  118 A'  119 A'  120 A'   50 A"   51 A"                 
  3.983   3.984   4.011   4.020   4.039   4.045   4.098   4.099
121 A'   52 A"  122 A'   53 A"  123 A'   54 A"   55 A"  124 A'                 
  4.149   4.228   4.332   4.372   4.412   6.554   6.652   6.742
125 A'  126 A'  127 A'  128 A'  129 A'  130 A'  131 A'  132 A'                 
  7.524   7.535   7.547   7.565   7.586   7.603   7.650   7.687
 56 A"   57 A"   58 A"  133 A'  134 A'  135 A'  136 A'  137 A'                 
  7.709   9.725  23.226  24.034  25.797  26.020  26.386  47.845
138 A'  139 A'  140 A'  141 A'   59 A"  142 A'  143 A'  144 A'                 
 47.918  47.997 215.710 289.718 289.730 289.743 289.758 289.782
145 A'  146 A'  147 A'   60 A"   61 A"   62 A"  148 A'  149 A'                 
289.804 289.873 289.905 289.9281020.6241020.7151020.815
150 A'  151 A'  152 A'  153 A'  154 A'  155 A'  156 A'                         
 --------------------------------------------------------------

          Ground-State Mulliken Net Atomic Charges

     Atom                 Charge (a.u.)
  ----------------------------------------
      1 Br                   -0.101824
      2 Br                   -0.043772
      3 Cl                    0.424008
      4 Br                   -0.119931
      5 C                    -0.092302
      6 C                    -0.066179
  ----------------------------------------
  Sum of atomic charges =     0.000000

 -----------------------------------------------------------------
                    Cartesian Multipole Moments
 -----------------------------------------------------------------
    Charge (ESU x 10^10)
                 0.0000
    Dipole Moment (Debye)
         X      -0.0854      Y       0.2072      Z       0.0000
       Tot       0.2241
    Quadrupole Moments (Debye-Ang)
        XX     -77.1365     XY       1.0360     YY     -74.6104
        XZ       0.0000     YZ       0.0000     ZZ     -79.9285
    Octopole Moments (Debye-Ang^2)
       XXX     -33.5080    XXY       4.9050    XYY     -13.4367
       YYY       9.8637    XXZ      -0.0000    XYZ      -0.0000
       YYZ       0.0000    XZZ     -11.4818    YZZ       2.6907
       ZZZ      -0.0000
    Hexadecapole Moments (Debye-Ang^3)
      XXXX   -1274.6466   XXXY     -24.7620   XXYY    -338.4354
      XYYY     -51.2659   YYYY    -980.3262   XXXZ       0.0000
      XXYZ      -0.0000   XYYZ      -0.0000   YYYZ      -0.0000
      XXZZ    -237.6356   XYZZ     -17.2991   YYZZ    -195.1127
      XZZZ       0.0000   YZZZ       0.0000   ZZZZ     -96.6432
 -----------------------------------------------------------------
 Calculating analytic gradient of the SCF energy
 Gradient of SCF Energy
            1           2           3           4           5           6
    1   0.0003396   0.0000560  -0.0000852  -0.0001659   0.0002949  -0.0004395
    2   0.0007923  -0.0009291  -0.0009413   0.0006753  -0.0001024   0.0005052
    3  -0.0000000   0.0000000   0.0000000   0.0000000  -0.0000000  -0.0000000
 Max gradient component =       9.413E-04
 RMS gradient           =       4.430E-04
 Gradient time:  CPU 50.93 s  wall 6.49 s
 Geometry Optimization Parameters
   NAtoms,    NIC,     NZ,  NCons,   NDum,   NFix, NCnnct, MaxDiis
        6      37       0       0       0       0       0       0

 Cartesian Hessian Update
 Hessian Updated using BFGS Update


** GEOMETRY OPTIMIZATION IN DELOCALIZED INTERNAL COORDINATES **
   Searching for a Minimum

   Optimization Cycle:  18

                       Coordinates (Angstroms)
     ATOM                X               Y               Z
      1  Br        2.1513997626    1.1900775805    0.0000000000
      2  Br       -1.2390950457    1.5958287232    0.0000000000
      3  Cl        1.6822449580   -1.8280251010    0.0000000000
      4  Br       -1.6066823113   -1.5673478763    0.0000000000
      5  C         0.9295730047   -0.2649244791    0.0000000000
      6  C        -0.4021706178   -0.1012609322    0.0000000000
   Point Group: cs    Number of degrees of freedom:     9


   Energy is  -8258.840530007

 Hessian Updated using BFGS Update

  9 Hessian modes will be used to form the next step
  Hessian Eigenvalues:
     0.058026    0.067557    0.250265    0.251354    0.523117    0.797135
     0.946848    1.015097    1.038726

 Minimum Search - Taking Simple RFO Step
 Searching for Lamda that Minimizes Along All modes
 Value Taken    Lamda =  -0.00001307
 Step Taken.  Stepsize is  0.013864

                             Maximum     Tolerance    Cnvgd?
         Gradient           0.000916      0.000300      NO
         Displacement       0.010180      0.001200      NO
         Energy change     -0.000008      0.000001      NO


 New Cartesian Coordinates Obtained by Inverse Iteration

 Displacement from previous Coordinates is:  0.010085
 ----------------------------------------------------------------
             Standard Nuclear Orientation (Angstroms)
    I     Atom           X                Y                Z
 ----------------------------------------------------------------
    1      Br      2.1516486956     1.1876623561     0.0000000000
    2      Br     -1.2377832182     1.5977337017     0.0000000000
    3      Cl      1.6830806586    -1.8257644787     0.0000000000
    4      Br     -1.6055228320    -1.5692203762     0.0000000000
    5      C       0.9280089238    -0.2645828047     0.0000000000
    6      C      -0.4041624774    -0.1014804831     0.0000000000
 ----------------------------------------------------------------
 Molecular Point Group                 Cs    NOp =  2
 Largest Abelian Subgroup              Cs    NOp =  2
 Nuclear Repulsion Energy =  1158.7600640702 hartrees
 There are       67 alpha and       67 beta electrons
 Applying Cartesian multipole field
    Component          Value
    ---------          -----
     (2,0,0)        1.00000E-11
     (0,2,0)        2.00000E-11
     (0,0,2)       -3.00000E-11
 Nucleus-field energy     =     0.0000000330 hartrees
 Requested basis set is 6-311++G(d,p)
 There are 82 shells and 218 basis functions
 A cutoff of  1.0D-11 yielded   2513 shell pairs
 There are     19530 function pairs (     21716 Cartesian)
 Smallest overlap matrix eigenvalue = 1.83E-05
 Guess MOs from SCF MO coefficient file

 -----------------------------------------------------------------------
  General SCF calculation program by
  Eric Jon Sundstrom, Paul Horn, Yuezhi Mao, Dmitri Zuev, Alec White,
  David Stuck, Shaama M.S., Shane Yost, Joonho Lee, David Small,
  Daniel Levine, Susi Lehtola, Hugh Burton, Evgeny Epifanovsky
 -----------------------------------------------------------------------
 Exchange:     0.2000 Hartree-Fock + 0.0800 Slater + 0.7200 B88
 Correlation:  0.1900 VWN1RPA + 0.8100 LYP
 Using SG-1 standard quadrature grid
 using 8 threads for integral computing
 -------------------------------------------------------
 OpenMP Integral computing Module                
 Release: version 2.0, May 2017, Q-Chem Inc. Pleasanton 
 -------------------------------------------------------
 -------------------------------------------------------
 OpenMP BLAS3 based DFT computing Module                
 Release: version 1.0, May 2013, Q-Chem Inc. Pittsburgh 
 -------------------------------------------------------
 A restricted SCF calculation will be
 performed using DIIS
 SCF converges when DIIS error is below 1.0e-08
 ---------------------------------------
  Cycle       Energy         DIIS error
 ---------------------------------------
    1   -8258.8405316215      2.77e-05  
    2   -8258.8405377178      7.23e-06  
    3   -8258.8405372166      1.19e-05  
    4   -8258.8405380649      1.81e-06  
    5   -8258.8405380827      4.55e-07  
    6   -8258.8405380833      3.26e-07  
    7   -8258.8405380838      7.58e-08  
    8   -8258.8405380839      1.89e-08  
    9   -8258.8405380838      3.99e-09  Convergence criterion met
 ---------------------------------------
 SCF time:   CPU 119.41s  wall 15.00s 
 SCF   energy in the final basis set =    -8258.8405380838
 Total energy in the final basis set =    -8258.8405380838

 --------------------------------------------------------------
             Orbital Energies (a.u.) and Symmetries
 --------------------------------------------------------------

 Alpha MOs, Restricted
 -- Occupied --                  
-482.86 -482.86 -482.86 -101.59  -62.52  -62.52  -62.52  -56.34
  1 A'    2 A'    3 A'    4 A'    5 A'    6 A'    7 A'    8 A'                 
-56.337 -56.337 -56.333 -56.333 -56.333 -56.333 -56.333 -56.332
  9 A'   10 A'    1 A"    2 A"   11 A'   12 A'    3 A"   13 A'                 
-10.314 -10.306  -9.505  -8.725  -8.725  -8.725  -7.270  -7.260
 14 A'   15 A'   16 A'   17 A'   18 A'   19 A'   20 A'    4 A"                 
 -7.259  -6.558  -6.558  -6.557  -6.543  -6.543  -6.543  -6.543
 21 A'   22 A'   23 A'   24 A'    5 A"    6 A"   25 A'    7 A"                 
 -6.543  -6.542  -2.669  -2.669  -2.668  -2.665  -2.664  -2.664
 26 A'   27 A'   28 A'   29 A'   30 A'    8 A"    9 A"   31 A'                 
 -2.664  -2.664  -2.664  -2.653  -2.653  -2.652  -2.652  -2.652
 32 A'   10 A"   33 A'   11 A"   34 A'   12 A"   35 A'   13 A"                 
 -2.652  -0.937  -0.871  -0.828  -0.803  -0.734  -0.560  -0.499
 36 A'   37 A'   38 A'   39 A'   40 A'   41 A'   42 A'   43 A'                 
 -0.492  -0.437  -0.414  -0.366  -0.360  -0.336  -0.334  -0.325
 44 A'   14 A"   45 A'   15 A"   46 A'   47 A'   16 A"   48 A'                 
 -0.319  -0.292  -0.264
 17 A"   49 A'   18 A"                                                         
 -- Virtual --                   
 -0.066  -0.060  -0.053  -0.040  -0.002   0.027   0.032   0.034
 50 A'   51 A'   19 A"   52 A'   53 A'   54 A'   55 A'   56 A'                 
  0.043   0.056   0.063   0.065   0.071   0.085   0.088   0.096
 20 A"   57 A'   58 A'   21 A"   22 A"   59 A'   60 A'   61 A'                 
  0.098   0.099   0.118   0.119   0.131   0.138   0.160   0.164
 23 A"   62 A'   63 A'   24 A"   64 A'   65 A'   66 A'   25 A"                 
  0.173   0.178   0.204   0.215   0.237   0.253   0.349   0.354
 67 A'   68 A'   69 A'   70 A'   71 A'   72 A'   73 A'   74 A'                 
  0.393   0.396   0.399   0.413   0.415   0.420   0.422   0.432
 75 A'   76 A'   26 A"   27 A"   77 A'   28 A"   78 A'   79 A'                 
  0.450   0.459   0.476   0.485   0.494   0.508   0.527   0.535
 80 A'   29 A"   30 A"   81 A'   82 A'   31 A"   32 A"   33 A"                 
  0.553   0.558   0.574   0.588   0.603   0.610   0.617   0.622
 34 A"   35 A"   83 A'   84 A'   36 A"   85 A'   86 A'   87 A'                 
  0.688   0.713   0.715   0.726   0.767   0.798   0.831   0.834
 88 A'   89 A'   37 A"   90 A'   91 A'   92 A'   93 A'   38 A"                 
  0.845   0.880   0.891   0.917   0.946   0.971   1.015   1.035
 94 A'   95 A'   96 A'   39 A"   97 A'   98 A'   99 A'  100 A'                 
  1.176   1.206   1.216   1.271   1.527   1.558   1.625   1.680
101 A'   40 A"  102 A'   41 A"  103 A'   42 A"  104 A'  105 A'                 
  1.852   1.877   1.972   1.984   1.993   2.020   2.039   2.092
106 A'   43 A"   44 A"  107 A'   45 A"   46 A"  108 A'  109 A'                 
  2.135   2.141   2.174   2.227   2.244   2.282   2.355   2.494
110 A'  111 A'  112 A'  113 A'   47 A"  114 A'  115 A'  116 A'                 
  2.630   2.827   2.865   3.062   3.135   3.403   3.971   3.980
 48 A"   49 A"  117 A'  118 A'  119 A'  120 A'   50 A"   51 A"                 
  3.983   3.984   4.011   4.020   4.039   4.045   4.098   4.098
121 A'   52 A"  122 A'   53 A"  123 A'   54 A"   55 A"  124 A'                 
  4.149   4.229   4.332   4.373   4.412   6.554   6.652   6.742
125 A'  126 A'  127 A'  128 A'  129 A'  130 A'  131 A'  132 A'                 
  7.524   7.535   7.547   7.565   7.585   7.603   7.650   7.687
 56 A"   57 A"   58 A"  133 A'  134 A'  135 A'  136 A'  137 A'                 
  7.709   9.725  23.226  24.033  25.797  26.022  26.387  47.845
138 A'  139 A'  140 A'  141 A'   59 A"  142 A'  143 A'  144 A'                 
 47.918  47.997 215.710 289.718 289.730 289.743 289.757 289.782
145 A'  146 A'  147 A'   60 A"   61 A"   62 A"  148 A'  149 A'                 
289.804 289.873 289.905 289.9281020.6241020.7161020.815
150 A'  151 A'  152 A'  153 A'  154 A'  155 A'  156 A'                         

 Beta MOs, Restricted
 -- Occupied --                  
-482.86 -482.86 -482.86 -101.59  -62.52  -62.52  -62.52  -56.34
  1 A'    2 A'    3 A'    4 A'    5 A'    6 A'    7 A'    8 A'                 
-56.337 -56.337 -56.333 -56.333 -56.333 -56.333 -56.333 -56.332
  9 A'   10 A'    1 A"    2 A"   11 A'   12 A'    3 A"   13 A'                 
-10.314 -10.306  -9.505  -8.725  -8.725  -8.725  -7.270  -7.260
 14 A'   15 A'   16 A'   17 A'   18 A'   19 A'   20 A'    4 A"                 
 -7.259  -6.558  -6.558  -6.557  -6.543  -6.543  -6.543  -6.543
 21 A'   22 A'   23 A'   24 A'    5 A"    6 A"   25 A'    7 A"                 
 -6.543  -6.542  -2.669  -2.669  -2.668  -2.665  -2.664  -2.664
 26 A'   27 A'   28 A'   29 A'   30 A'    8 A"    9 A"   31 A'                 
 -2.664  -2.664  -2.664  -2.653  -2.653  -2.652  -2.652  -2.652
 32 A'   10 A"   33 A'   11 A"   34 A'   12 A"   35 A'   13 A"                 
 -2.652  -0.937  -0.871  -0.828  -0.803  -0.734  -0.560  -0.499
 36 A'   37 A'   38 A'   39 A'   40 A'   41 A'   42 A'   43 A'                 
 -0.492  -0.437  -0.414  -0.366  -0.360  -0.336  -0.334  -0.325
 44 A'   14 A"   45 A'   15 A"   46 A'   47 A'   16 A"   48 A'                 
 -0.319  -0.292  -0.264
 17 A"   49 A'   18 A"                                                         
 -- Virtual --                   
 -0.066  -0.060  -0.053  -0.040  -0.002   0.027   0.032   0.034
 50 A'   51 A'   19 A"   52 A'   53 A'   54 A'   55 A'   56 A'                 
  0.043   0.056   0.063   0.065   0.071   0.085   0.088   0.096
 20 A"   57 A'   58 A'   21 A"   22 A"   59 A'   60 A'   61 A'                 
  0.098   0.099   0.118   0.119   0.131   0.138   0.160   0.164
 23 A"   62 A'   63 A'   24 A"   64 A'   65 A'   66 A'   25 A"                 
  0.173   0.178   0.204   0.215   0.237   0.253   0.349   0.354
 67 A'   68 A'   69 A'   70 A'   71 A'   72 A'   73 A'   74 A'                 
  0.393   0.396   0.399   0.413   0.415   0.420   0.422   0.432
 75 A'   76 A'   26 A"   27 A"   77 A'   28 A"   78 A'   79 A'                 
  0.450   0.459   0.476   0.485   0.494   0.508   0.527   0.535
 80 A'   29 A"   30 A"   81 A'   82 A'   31 A"   32 A"   33 A"                 
  0.553   0.558   0.574   0.588   0.603   0.610   0.617   0.622
 34 A"   35 A"   83 A'   84 A'   36 A"   85 A'   86 A'   87 A'                 
  0.688   0.713   0.715   0.726   0.767   0.798   0.831   0.834
 88 A'   89 A'   37 A"   90 A'   91 A'   92 A'   93 A'   38 A"                 
  0.845   0.880   0.891   0.917   0.946   0.971   1.015   1.035
 94 A'   95 A'   96 A'   39 A"   97 A'   98 A'   99 A'  100 A'                 
  1.176   1.206   1.216   1.271   1.527   1.558   1.625   1.680
101 A'   40 A"  102 A'   41 A"  103 A'   42 A"  104 A'  105 A'                 
  1.852   1.877   1.972   1.984   1.993   2.020   2.039   2.092
106 A'   43 A"   44 A"  107 A'   45 A"   46 A"  108 A'  109 A'                 
  2.135   2.141   2.174   2.227   2.244   2.282   2.355   2.494
110 A'  111 A'  112 A'  113 A'   47 A"  114 A'  115 A'  116 A'                 
  2.630   2.827   2.865   3.062   3.135   3.403   3.971   3.980
 48 A"   49 A"  117 A'  118 A'  119 A'  120 A'   50 A"   51 A"                 
  3.983   3.984   4.011   4.020   4.039   4.045   4.098   4.098
121 A'   52 A"  122 A'   53 A"  123 A'   54 A"   55 A"  124 A'                 
  4.149   4.229   4.332   4.373   4.412   6.554   6.652   6.742
125 A'  126 A'  127 A'  128 A'  129 A'  130 A'  131 A'  132 A'                 
  7.524   7.535   7.547   7.565   7.585   7.603   7.650   7.687
 56 A"   57 A"   58 A"  133 A'  134 A'  135 A'  136 A'  137 A'                 
  7.709   9.725  23.226  24.033  25.797  26.022  26.387  47.845
138 A'  139 A'  140 A'  141 A'   59 A"  142 A'  143 A'  144 A'                 
 47.918  47.997 215.710 289.718 289.730 289.743 289.757 289.782
145 A'  146 A'  147 A'   60 A"   61 A"   62 A"  148 A'  149 A'                 
289.804 289.873 289.905 289.9281020.6241020.7161020.815
150 A'  151 A'  152 A'  153 A'  154 A'  155 A'  156 A'                         
 --------------------------------------------------------------

          Ground-State Mulliken Net Atomic Charges

     Atom                 Charge (a.u.)
  ----------------------------------------
      1 Br                   -0.101884
      2 Br                   -0.043857
      3 Cl                    0.423395
      4 Br                   -0.119537
      5 C                    -0.092342
      6 C                    -0.065776
  ----------------------------------------
  Sum of atomic charges =    -0.000000

 -----------------------------------------------------------------
                    Cartesian Multipole Moments
 -----------------------------------------------------------------
    Charge (ESU x 10^10)
                -0.0000
    Dipole Moment (Debye)
         X      -0.0850      Y       0.2028      Z       0.0000
       Tot       0.2199
    Quadrupole Moments (Debye-Ang)
        XX     -77.1384     XY       1.0432     YY     -74.6058
        XZ      -0.0000     YZ       0.0000     ZZ     -79.9263
    Octopole Moments (Debye-Ang^2)
       XXX     -33.5154    XXY       4.8893    XYY     -13.5211
       YYY       9.8850    XXZ       0.0000    XYZ      -0.0000
       YYZ       0.0000    XZZ     -11.5175    YZZ       2.6998
       ZZZ       0.0000
    Hexadecapole Moments (Debye-Ang^3)
      XXXX   -1274.0984   XXXY     -24.6319   XXYY    -338.4386
      XYYY     -51.1178   YYYY    -980.2812   XXXZ      -0.0000
      XXYZ      -0.0000   XYYZ      -0.0000   YYYZ      -0.0000
      XXZZ    -237.5459   XYZZ     -17.2521   YYZZ    -195.1168
      XZZZ      -0.0000   YZZZ       0.0000   ZZZZ     -96.6384
 -----------------------------------------------------------------
 Calculating analytic gradient of the SCF energy
 Gradient of SCF Energy
            1           2           3           4           5           6
    1   0.0002636   0.0002441   0.0000091   0.0001117   0.0005545  -0.0011831
    2   0.0002072  -0.0005966  -0.0003890   0.0005613  -0.0000524   0.0002695
    3   0.0000000  -0.0000000  -0.0000000   0.0000000  -0.0000000   0.0000000
 Max gradient component =       1.183E-03
 RMS gradient           =       3.937E-04
 Gradient time:  CPU 51.08 s  wall 6.52 s
 Geometry Optimization Parameters
   NAtoms,    NIC,     NZ,  NCons,   NDum,   NFix, NCnnct, MaxDiis
        6      37       0       0       0       0       0       0

 Cartesian Hessian Update
 Hessian Updated using BFGS Update


** GEOMETRY OPTIMIZATION IN DELOCALIZED INTERNAL COORDINATES **
   Searching for a Minimum

   Optimization Cycle:  19

                       Coordinates (Angstroms)
     ATOM                X               Y               Z
      1  Br        2.1516486956    1.1876623561    0.0000000000
      2  Br       -1.2377832182    1.5977337017    0.0000000000
      3  Cl        1.6830806586   -1.8257644787    0.0000000000
      4  Br       -1.6055228320   -1.5692203762    0.0000000000
      5  C         0.9280089238   -0.2645828047    0.0000000000
      6  C        -0.4041624774   -0.1014804831    0.0000000000
   Point Group: cs    Number of degrees of freedom:     9


   Energy is  -8258.840538084

 Hessian Updated using BFGS Update

  9 Hessian modes will be used to form the next step
  Hessian Eigenvalues:
     0.050482    0.061409    0.250244    0.251156    0.531128    0.793057
     0.907498    1.014350    1.038401

 Minimum Search - Taking Simple RFO Step
 Searching for Lamda that Minimizes Along All modes
 Value Taken    Lamda =  -0.00000269
 Step Taken.  Stepsize is  0.005426

                             Maximum     Tolerance    Cnvgd?
         Gradient           0.000612      0.000300      NO
         Displacement       0.003866      0.001200      NO
         Energy change     -0.000008      0.000001      NO


 New Cartesian Coordinates Obtained by Inverse Iteration

 Displacement from previous Coordinates is:  0.004182
 ----------------------------------------------------------------
             Standard Nuclear Orientation (Angstroms)
    I     Atom           X                Y                Z
 ----------------------------------------------------------------
    1      Br      2.1513151456     1.1870060828     0.0000000000
    2      Br     -1.2370343060     1.5987927685     0.0000000000
    3      Cl      1.6829974055    -1.8251505003     0.0000000000
    4      Br     -1.6047614170    -1.5702323010     0.0000000000
    5      C       0.9272568339    -0.2645421256     0.0000000000
    6      C      -0.4045039114    -0.1015260093     0.0000000000
 ----------------------------------------------------------------
 Molecular Point Group                 Cs    NOp =  2
 Largest Abelian Subgroup              Cs    NOp =  2
 Nuclear Repulsion Energy =  1158.7950554260 hartrees
 There are       67 alpha and       67 beta electrons
 Applying Cartesian multipole field
    Component          Value
    ---------          -----
     (2,0,0)        1.00000E-11
     (0,2,0)        2.00000E-11
     (0,0,2)       -3.00000E-11
 Nucleus-field energy     =     0.0000000330 hartrees
 Requested basis set is 6-311++G(d,p)
 There are 82 shells and 218 basis functions
 A cutoff of  1.0D-11 yielded   2513 shell pairs
 There are     19530 function pairs (     21716 Cartesian)
 Smallest overlap matrix eigenvalue = 1.83E-05
 Guess MOs from SCF MO coefficient file

 -----------------------------------------------------------------------
  General SCF calculation program by
  Eric Jon Sundstrom, Paul Horn, Yuezhi Mao, Dmitri Zuev, Alec White,
  David Stuck, Shaama M.S., Shane Yost, Joonho Lee, David Small,
  Daniel Levine, Susi Lehtola, Hugh Burton, Evgeny Epifanovsky
 -----------------------------------------------------------------------
 Exchange:     0.2000 Hartree-Fock + 0.0800 Slater + 0.7200 B88
 Correlation:  0.1900 VWN1RPA + 0.8100 LYP
 Using SG-1 standard quadrature grid
 using 8 threads for integral computing
 -------------------------------------------------------
 OpenMP Integral computing Module                
 Release: version 2.0, May 2017, Q-Chem Inc. Pleasanton 
 -------------------------------------------------------
 -------------------------------------------------------
 OpenMP BLAS3 based DFT computing Module                
 Release: version 1.0, May 2013, Q-Chem Inc. Pittsburgh 
 -------------------------------------------------------
 A restricted SCF calculation will be
 performed using DIIS
 SCF converges when DIIS error is below 1.0e-08
 ---------------------------------------
  Cycle       Energy         DIIS error
 ---------------------------------------
    1   -8258.8405390095      1.07e-05  
    2   -8258.8405397610      4.25e-06  
    3   -8258.8405396243      6.47e-06  
    4   -8258.8405398713      6.39e-07  
    5   -8258.8405398733      2.10e-07  
    6   -8258.8405398735      1.56e-07  
    7   -8258.8405398737      1.70e-08  
    8   -8258.8405398737      7.29e-09  Convergence criterion met
 ---------------------------------------
 SCF time:   CPU 106.07s  wall 13.00s 
 SCF   energy in the final basis set =    -8258.8405398737
 Total energy in the final basis set =    -8258.8405398737

 --------------------------------------------------------------
             Orbital Energies (a.u.) and Symmetries
 --------------------------------------------------------------

 Alpha MOs, Restricted
 -- Occupied --                  
-482.86 -482.86 -482.86 -101.59  -62.52  -62.52  -62.52  -56.34
  1 A'    2 A'    3 A'    4 A'    5 A'    6 A'    7 A'    8 A'                 
-56.337 -56.337 -56.333 -56.333 -56.333 -56.333 -56.333 -56.332
  9 A'   10 A'    1 A"    2 A"   11 A'   12 A'    3 A"   13 A'                 
-10.313 -10.306  -9.505  -8.725  -8.725  -8.725  -7.270  -7.260
 14 A'   15 A'   16 A'   17 A'   18 A'   19 A'   20 A'    4 A"                 
 -7.259  -6.558  -6.558  -6.557  -6.543  -6.543  -6.543  -6.543
 21 A'   22 A'   23 A'   24 A'    5 A"    6 A"   25 A'    7 A"                 
 -6.543  -6.542  -2.669  -2.669  -2.668  -2.665  -2.664  -2.664
 26 A'   27 A'   28 A'   29 A'   30 A'    8 A"    9 A"   31 A'                 
 -2.664  -2.664  -2.664  -2.653  -2.653  -2.652  -2.652  -2.652
 32 A'   10 A"   33 A'   11 A"   34 A'   12 A"   35 A'   13 A"                 
 -2.652  -0.937  -0.871  -0.828  -0.803  -0.734  -0.560  -0.499
 36 A'   37 A'   38 A'   39 A'   40 A'   41 A'   42 A'   43 A'                 
 -0.492  -0.437  -0.414  -0.366  -0.360  -0.336  -0.334  -0.325
 44 A'   14 A"   45 A'   15 A"   46 A'   47 A'   16 A"   48 A'                 
 -0.319  -0.292  -0.264
 17 A"   49 A'   18 A"                                                         
 -- Virtual --                   
 -0.066  -0.060  -0.052  -0.040  -0.002   0.027   0.032   0.034
 50 A'   51 A'   19 A"   52 A'   53 A'   54 A'   55 A'   56 A'                 
  0.043   0.056   0.063   0.065   0.071   0.085   0.088   0.096
 20 A"   57 A'   58 A'   21 A"   22 A"   59 A'   60 A'   61 A'                 
  0.098   0.099   0.118   0.119   0.131   0.138   0.160   0.164
 23 A"   62 A'   63 A'   24 A"   64 A'   65 A'   66 A'   25 A"                 
  0.172   0.178   0.204   0.215   0.237   0.253   0.349   0.354
 67 A'   68 A'   69 A'   70 A'   71 A'   72 A'   73 A'   74 A'                 
  0.393   0.396   0.399   0.413   0.415   0.420   0.422   0.432
 75 A'   76 A'   26 A"   27 A"   77 A'   28 A"   78 A'   79 A'                 
  0.450   0.459   0.476   0.485   0.494   0.508   0.528   0.535
 80 A'   29 A"   30 A"   81 A'   82 A'   31 A"   32 A"   33 A"                 
  0.553   0.558   0.574   0.589   0.603   0.610   0.617   0.622
 34 A"   35 A"   83 A'   84 A'   36 A"   85 A'   86 A'   87 A'                 
  0.688   0.714   0.715   0.726   0.767   0.798   0.831   0.834
 88 A'   89 A'   37 A"   90 A'   91 A'   92 A'   93 A'   38 A"                 
  0.844   0.880   0.891   0.917   0.947   0.971   1.015   1.035
 94 A'   95 A'   96 A'   39 A"   97 A'   98 A'   99 A'  100 A'                 
  1.176   1.206   1.215   1.271   1.527   1.559   1.625   1.681
101 A'   40 A"  102 A'   41 A"  103 A'   42 A"  104 A'  105 A'                 
  1.853   1.877   1.972   1.984   1.993   2.020   2.040   2.092
106 A'   43 A"   44 A"  107 A'   45 A"   46 A"  108 A'  109 A'                 
  2.135   2.141   2.174   2.227   2.244   2.282   2.356   2.495
110 A'  111 A'  112 A'  113 A'   47 A"  114 A'  115 A'  116 A'                 
  2.630   2.827   2.865   3.062   3.135   3.403   3.971   3.980
 48 A"   49 A"  117 A'  118 A'  119 A'  120 A'   50 A"   51 A"                 
  3.983   3.984   4.011   4.020   4.040   4.045   4.098   4.098
121 A'   52 A"  122 A'   53 A"  123 A'   54 A"   55 A"  124 A'                 
  4.149   4.229   4.332   4.373   4.412   6.553   6.652   6.742
125 A'  126 A'  127 A'  128 A'  129 A'  130 A'  131 A'  132 A'                 
  7.524   7.535   7.547   7.564   7.585   7.603   7.650   7.687
 56 A"   57 A"   58 A"  133 A'  134 A'  135 A'  136 A'  137 A'                 
  7.709   9.725  23.226  24.034  25.797  26.022  26.387  47.845
138 A'  139 A'  140 A'  141 A'   59 A"  142 A'  143 A'  144 A'                 
 47.919  47.997 215.711 289.718 289.730 289.743 289.757 289.782
145 A'  146 A'  147 A'   60 A"   61 A"   62 A"  148 A'  149 A'                 
289.804 289.873 289.905 289.9281020.6241020.7161020.815
150 A'  151 A'  152 A'  153 A'  154 A'  155 A'  156 A'                         

 Beta MOs, Restricted
 -- Occupied --                  
-482.86 -482.86 -482.86 -101.59  -62.52  -62.52  -62.52  -56.34
  1 A'    2 A'    3 A'    4 A'    5 A'    6 A'    7 A'    8 A'                 
-56.337 -56.337 -56.333 -56.333 -56.333 -56.333 -56.333 -56.332
  9 A'   10 A'    1 A"    2 A"   11 A'   12 A'    3 A"   13 A'                 
-10.313 -10.306  -9.505  -8.725  -8.725  -8.725  -7.270  -7.260
 14 A'   15 A'   16 A'   17 A'   18 A'   19 A'   20 A'    4 A"                 
 -7.259  -6.558  -6.558  -6.557  -6.543  -6.543  -6.543  -6.543
 21 A'   22 A'   23 A'   24 A'    5 A"    6 A"   25 A'    7 A"                 
 -6.543  -6.542  -2.669  -2.669  -2.668  -2.665  -2.664  -2.664
 26 A'   27 A'   28 A'   29 A'   30 A'    8 A"    9 A"   31 A'                 
 -2.664  -2.664  -2.664  -2.653  -2.653  -2.652  -2.652  -2.652
 32 A'   10 A"   33 A'   11 A"   34 A'   12 A"   35 A'   13 A"                 
 -2.652  -0.937  -0.871  -0.828  -0.803  -0.734  -0.560  -0.499
 36 A'   37 A'   38 A'   39 A'   40 A'   41 A'   42 A'   43 A'                 
 -0.492  -0.437  -0.414  -0.366  -0.360  -0.336  -0.334  -0.325
 44 A'   14 A"   45 A'   15 A"   46 A'   47 A'   16 A"   48 A'                 
 -0.319  -0.292  -0.264
 17 A"   49 A'   18 A"                                                         
 -- Virtual --                   
 -0.066  -0.060  -0.052  -0.040  -0.002   0.027   0.032   0.034
 50 A'   51 A'   19 A"   52 A'   53 A'   54 A'   55 A'   56 A'                 
  0.043   0.056   0.063   0.065   0.071   0.085   0.088   0.096
 20 A"   57 A'   58 A'   21 A"   22 A"   59 A'   60 A'   61 A'                 
  0.098   0.099   0.118   0.119   0.131   0.138   0.160   0.164
 23 A"   62 A'   63 A'   24 A"   64 A'   65 A'   66 A'   25 A"                 
  0.172   0.178   0.204   0.215   0.237   0.253   0.349   0.354
 67 A'   68 A'   69 A'   70 A'   71 A'   72 A'   73 A'   74 A'                 
  0.393   0.396   0.399   0.413   0.415   0.420   0.422   0.432
 75 A'   76 A'   26 A"   27 A"   77 A'   28 A"   78 A'   79 A'                 
  0.450   0.459   0.476   0.485   0.494   0.508   0.528   0.535
 80 A'   29 A"   30 A"   81 A'   82 A'   31 A"   32 A"   33 A"                 
  0.553   0.558   0.574   0.589   0.603   0.610   0.617   0.622
 34 A"   35 A"   83 A'   84 A'   36 A"   85 A'   86 A'   87 A'                 
  0.688   0.714   0.715   0.726   0.767   0.798   0.831   0.834
 88 A'   89 A'   37 A"   90 A'   91 A'   92 A'   93 A'   38 A"                 
  0.844   0.880   0.891   0.917   0.947   0.971   1.015   1.035
 94 A'   95 A'   96 A'   39 A"   97 A'   98 A'   99 A'  100 A'                 
  1.176   1.206   1.215   1.271   1.527   1.559   1.625   1.681
101 A'   40 A"  102 A'   41 A"  103 A'   42 A"  104 A'  105 A'                 
  1.853   1.877   1.972   1.984   1.993   2.020   2.040   2.092
106 A'   43 A"   44 A"  107 A'   45 A"   46 A"  108 A'  109 A'                 
  2.135   2.141   2.174   2.227   2.244   2.282   2.356   2.495
110 A'  111 A'  112 A'  113 A'   47 A"  114 A'  115 A'  116 A'                 
  2.630   2.827   2.865   3.062   3.135   3.403   3.971   3.980
 48 A"   49 A"  117 A'  118 A'  119 A'  120 A'   50 A"   51 A"                 
  3.983   3.984   4.011   4.020   4.040   4.045   4.098   4.098
121 A'   52 A"  122 A'   53 A"  123 A'   54 A"   55 A"  124 A'                 
  4.149   4.229   4.332   4.373   4.412   6.553   6.652   6.742
125 A'  126 A'  127 A'  128 A'  129 A'  130 A'  131 A'  132 A'                 
  7.524   7.535   7.547   7.564   7.585   7.603   7.650   7.687
 56 A"   57 A"   58 A"  133 A'  134 A'  135 A'  136 A'  137 A'                 
  7.709   9.725  23.226  24.034  25.797  26.022  26.387  47.845
138 A'  139 A'  140 A'  141 A'   59 A"  142 A'  143 A'  144 A'                 
 47.919  47.997 215.711 289.718 289.730 289.743 289.757 289.782
145 A'  146 A'  147 A'   60 A"   61 A"   62 A"  148 A'  149 A'                 
289.804 289.873 289.905 289.9281020.6241020.7161020.815
150 A'  151 A'  152 A'  153 A'  154 A'  155 A'  156 A'                         
 --------------------------------------------------------------

          Ground-State Mulliken Net Atomic Charges

     Atom                 Charge (a.u.)
  ----------------------------------------
      1 Br                   -0.101961
      2 Br                   -0.043962
      3 Cl                    0.423334
      4 Br                   -0.119555
      5 C                    -0.092503
      6 C                    -0.065353
  ----------------------------------------
  Sum of atomic charges =    -0.000000

 -----------------------------------------------------------------
                    Cartesian Multipole Moments
 -----------------------------------------------------------------
    Charge (ESU x 10^10)
                 0.0000
    Dipole Moment (Debye)
         X      -0.0840      Y       0.2012      Z       0.0000
       Tot       0.2180
    Quadrupole Moments (Debye-Ang)
        XX     -77.1445     XY       1.0443     YY     -74.6001
        XZ      -0.0000     YZ      -0.0000     ZZ     -79.9254
    Octopole Moments (Debye-Ang^2)
       XXX     -33.5189    XXY       4.8815    XYY     -13.5487
       YYY       9.8874    XXZ       0.0000    XYZ       0.0000
       YYZ      -0.0000    XZZ     -11.5283    YZZ       2.7010
       ZZZ       0.0000
    Hexadecapole Moments (Debye-Ang^3)
      XXXX   -1273.4706   XXXY     -24.6156   XXYY    -338.4206
      XYYY     -51.0714   YYYY    -980.5489   XXXZ      -0.0000
      XXYZ       0.0000   XYYZ       0.0000   YYYZ       0.0000
      XXZZ    -237.4309   XYZZ     -17.2398   YYZZ    -195.1797
      XZZZ      -0.0000   YZZZ      -0.0000   ZZZZ     -96.6368
 -----------------------------------------------------------------
 Calculating analytic gradient of the SCF energy
 Gradient of SCF Energy
            1           2           3           4           5           6
    1   0.0001949   0.0002830  -0.0000010   0.0001898   0.0001391  -0.0008057
    2   0.0000409  -0.0003353  -0.0002199   0.0004050  -0.0000185   0.0001278
    3   0.0000000  -0.0000000  -0.0000000  -0.0000000   0.0000000   0.0000000
 Max gradient component =       8.057E-04
 RMS gradient           =       2.545E-04
 Gradient time:  CPU 51.12 s  wall 6.53 s
 Geometry Optimization Parameters
   NAtoms,    NIC,     NZ,  NCons,   NDum,   NFix, NCnnct, MaxDiis
        6      37       0       0       0       0       0       0

 Cartesian Hessian Update
 Hessian Updated using BFGS Update


** GEOMETRY OPTIMIZATION IN DELOCALIZED INTERNAL COORDINATES **
   Searching for a Minimum

   Optimization Cycle:  20

                       Coordinates (Angstroms)
     ATOM                X               Y               Z
      1  Br        2.1513151456    1.1870060828    0.0000000000
      2  Br       -1.2370343060    1.5987927685    0.0000000000
      3  Cl        1.6829974055   -1.8251505003    0.0000000000
      4  Br       -1.6047614170   -1.5702323010    0.0000000000
      5  C         0.9272568339   -0.2645421256    0.0000000000
      6  C        -0.4045039114   -0.1015260093    0.0000000000
   Point Group: cs    Number of degrees of freedom:     9


   Energy is  -8258.840539874

 Hessian Updated using BFGS Update

  9 Hessian modes will be used to form the next step
  Hessian Eigenvalues:
     0.048553    0.061592    0.248581    0.250605    0.459773    0.686639
     0.843643    1.019006    1.038100

 Minimum Search - Taking Simple RFO Step
 Searching for Lamda that Minimizes Along All modes
 Value Taken    Lamda =  -0.00000100
 Step Taken.  Stepsize is  0.002551

                             Maximum     Tolerance    Cnvgd?
         Gradient           0.000410      0.000300      NO
         Displacement       0.001947      0.001200      NO
         Energy change     -0.000002      0.000001      NO


 New Cartesian Coordinates Obtained by Inverse Iteration

 Displacement from previous Coordinates is:  0.001765
 ----------------------------------------------------------------
             Standard Nuclear Orientation (Angstroms)
    I     Atom           X                Y                Z
 ----------------------------------------------------------------
    1      Br      2.1510124809     1.1868821059     0.0000000000
    2      Br     -1.2367693476     1.5993774573     0.0000000000
    3      Cl      1.6829577651    -1.8250249145     0.0000000000
    4      Br     -1.6045960060    -1.5707042764     0.0000000000
    5      C       0.9270192934    -0.2646175072     0.0000000000
    6      C      -0.4043544353    -0.1015649500     0.0000000000
 ----------------------------------------------------------------
 Molecular Point Group                 Cs    NOp =  2
 Largest Abelian Subgroup              Cs    NOp =  2
 Nuclear Repulsion Energy =  1158.7657300608 hartrees
 There are       67 alpha and       67 beta electrons
 Applying Cartesian multipole field
    Component          Value
    ---------          -----
     (2,0,0)        1.00000E-11
     (0,2,0)        2.00000E-11
     (0,0,2)       -3.00000E-11
 Nucleus-field energy     =     0.0000000330 hartrees
 Requested basis set is 6-311++G(d,p)
 There are 82 shells and 218 basis functions
 A cutoff of  1.0D-11 yielded   2513 shell pairs
 There are     19530 function pairs (     21716 Cartesian)
 Smallest overlap matrix eigenvalue = 1.83E-05
 Guess MOs from SCF MO coefficient file

 -----------------------------------------------------------------------
  General SCF calculation program by
  Eric Jon Sundstrom, Paul Horn, Yuezhi Mao, Dmitri Zuev, Alec White,
  David Stuck, Shaama M.S., Shane Yost, Joonho Lee, David Small,
  Daniel Levine, Susi Lehtola, Hugh Burton, Evgeny Epifanovsky
 -----------------------------------------------------------------------
 Exchange:     0.2000 Hartree-Fock + 0.0800 Slater + 0.7200 B88
 Correlation:  0.1900 VWN1RPA + 0.8100 LYP
 Using SG-1 standard quadrature grid
 using 8 threads for integral computing
 -------------------------------------------------------
 OpenMP Integral computing Module                
 Release: version 2.0, May 2017, Q-Chem Inc. Pleasanton 
 -------------------------------------------------------
 -------------------------------------------------------
 OpenMP BLAS3 based DFT computing Module                
 Release: version 1.0, May 2013, Q-Chem Inc. Pittsburgh 
 -------------------------------------------------------
 A restricted SCF calculation will be
 performed using DIIS
 SCF converges when DIIS error is below 1.0e-08
 ---------------------------------------
  Cycle       Energy         DIIS error
 ---------------------------------------
    1   -8258.8405403416      5.82e-06  
    2   -8258.8405404852      3.05e-06  
    3   -8258.8405404465      3.99e-06  
    4   -8258.8405405382      3.42e-07  
    5   -8258.8405405387      1.22e-07  
    6   -8258.8405405389      5.74e-08  
    7   -8258.8405405389      1.48e-08  
    8   -8258.8405405390      3.66e-09  Convergence criterion met
 ---------------------------------------
 SCF time:   CPU 106.09s  wall 14.00s 
 SCF   energy in the final basis set =    -8258.8405405390
 Total energy in the final basis set =    -8258.8405405390

 --------------------------------------------------------------
             Orbital Energies (a.u.) and Symmetries
 --------------------------------------------------------------

 Alpha MOs, Restricted
 -- Occupied --                  
-482.86 -482.86 -482.86 -101.59  -62.52  -62.52  -62.52  -56.34
  1 A'    2 A'    3 A'    4 A'    5 A'    6 A'    7 A'    8 A'                 
-56.337 -56.337 -56.333 -56.333 -56.333 -56.333 -56.333 -56.332
  9 A'   10 A'    1 A"    2 A"   11 A'   12 A'    3 A"   13 A'                 
-10.313 -10.306  -9.505  -8.725  -8.725  -8.725  -7.270  -7.260
 14 A'   15 A'   16 A'   17 A'   18 A'   19 A'   20 A'    4 A"                 
 -7.259  -6.558  -6.558  -6.557  -6.543  -6.543  -6.543  -6.543
 21 A'   22 A'   23 A'   24 A'    5 A"    6 A"   25 A'    7 A"                 
 -6.543  -6.542  -2.669  -2.669  -2.668  -2.665  -2.664  -2.664
 26 A'   27 A'   28 A'   29 A'   30 A'    8 A"    9 A"   31 A'                 
 -2.664  -2.664  -2.664  -2.653  -2.653  -2.652  -2.652  -2.652
 32 A'   10 A"   33 A'   11 A"   34 A'   12 A"   35 A'   13 A"                 
 -2.652  -0.937  -0.871  -0.828  -0.803  -0.734  -0.560  -0.499
 36 A'   37 A'   38 A'   39 A'   40 A'   41 A'   42 A'   43 A'                 
 -0.492  -0.437  -0.414  -0.366  -0.360  -0.336  -0.334  -0.325
 44 A'   14 A"   45 A'   15 A"   46 A'   47 A'   16 A"   48 A'                 
 -0.319  -0.292  -0.264
 17 A"   49 A'   18 A"                                                         
 -- Virtual --                   
 -0.066  -0.060  -0.052  -0.040  -0.002   0.027   0.032   0.034
 50 A'   51 A'   19 A"   52 A'   53 A'   54 A'   55 A'   56 A'                 
  0.043   0.056   0.063   0.065   0.071   0.085   0.088   0.096
 20 A"   57 A'   58 A'   21 A"   22 A"   59 A'   60 A'   61 A'                 
  0.098   0.099   0.118   0.119   0.131   0.138   0.160   0.164
 23 A"   62 A'   63 A'   24 A"   64 A'   65 A'   66 A'   25 A"                 
  0.172   0.178   0.204   0.215   0.237   0.253   0.349   0.354
 67 A'   68 A'   69 A'   70 A'   71 A'   72 A'   73 A'   74 A'                 
  0.393   0.396   0.399   0.413   0.415   0.420   0.422   0.432
 75 A'   76 A'   26 A"   27 A"   77 A'   28 A"   78 A'   79 A'                 
  0.450   0.459   0.476   0.484   0.494   0.508   0.528   0.535
 80 A'   29 A"   30 A"   81 A'   82 A'   31 A"   32 A"   33 A"                 
  0.553   0.558   0.574   0.589   0.603   0.610   0.617   0.622
 34 A"   35 A"   83 A'   84 A'   36 A"   85 A'   86 A'   87 A'                 
  0.688   0.714   0.715   0.726   0.767   0.798   0.831   0.834
 88 A'   89 A'   37 A"   90 A'   91 A'   92 A'   93 A'   38 A"                 
  0.844   0.880   0.890   0.917   0.947   0.971   1.015   1.035
 94 A'   95 A'   96 A'   39 A"   97 A'   98 A'   99 A'  100 A'                 
  1.176   1.206   1.215   1.271   1.527   1.559   1.625   1.681
101 A'   40 A"  102 A'   41 A"  103 A'   42 A"  104 A'  105 A'                 
  1.853   1.877   1.972   1.983   1.993   2.020   2.040   2.092
106 A'   43 A"   44 A"  107 A'   45 A"   46 A"  108 A'  109 A'                 
  2.135   2.141   2.174   2.227   2.244   2.282   2.356   2.495
110 A'  111 A'  112 A'  113 A'   47 A"  114 A'  115 A'  116 A'                 
  2.630   2.827   2.865   3.062   3.135   3.403   3.971   3.980
 48 A"   49 A"  117 A'  118 A'  119 A'  120 A'   50 A"   51 A"                 
  3.983   3.984   4.011   4.020   4.040   4.045   4.098   4.098
121 A'   52 A"  122 A'   53 A"  123 A'   54 A"  124 A'   55 A"                 
  4.149   4.229   4.332   4.373   4.412   6.553   6.652   6.742
125 A'  126 A'  127 A'  128 A'  129 A'  130 A'  131 A'  132 A'                 
  7.524   7.535   7.547   7.564   7.585   7.603   7.650   7.687
 56 A"   57 A"   58 A"  133 A'  134 A'  135 A'  136 A'  137 A'                 
  7.709   9.725  23.226  24.036  25.797  26.022  26.387  47.845
138 A'  139 A'  140 A'  141 A'   59 A"  142 A'  143 A'  144 A'                 
 47.918  47.997 215.711 289.718 289.730 289.743 289.757 289.782
145 A'  146 A'  147 A'   60 A"   61 A"   62 A"  148 A'  149 A'                 
289.804 289.873 289.905 289.9281020.6231020.7161020.814
150 A'  151 A'  152 A'  153 A'  154 A'  155 A'  156 A'                         

 Beta MOs, Restricted
 -- Occupied --                  
-482.86 -482.86 -482.86 -101.59  -62.52  -62.52  -62.52  -56.34
  1 A'    2 A'    3 A'    4 A'    5 A'    6 A'    7 A'    8 A'                 
-56.337 -56.337 -56.333 -56.333 -56.333 -56.333 -56.333 -56.332
  9 A'   10 A'    1 A"    2 A"   11 A'   12 A'    3 A"   13 A'                 
-10.313 -10.306  -9.505  -8.725  -8.725  -8.725  -7.270  -7.260
 14 A'   15 A'   16 A'   17 A'   18 A'   19 A'   20 A'    4 A"                 
 -7.259  -6.558  -6.558  -6.557  -6.543  -6.543  -6.543  -6.543
 21 A'   22 A'   23 A'   24 A'    5 A"    6 A"   25 A'    7 A"                 
 -6.543  -6.542  -2.669  -2.669  -2.668  -2.665  -2.664  -2.664
 26 A'   27 A'   28 A'   29 A'   30 A'    8 A"    9 A"   31 A'                 
 -2.664  -2.664  -2.664  -2.653  -2.653  -2.652  -2.652  -2.652
 32 A'   10 A"   33 A'   11 A"   34 A'   12 A"   35 A'   13 A"                 
 -2.652  -0.937  -0.871  -0.828  -0.803  -0.734  -0.560  -0.499
 36 A'   37 A'   38 A'   39 A'   40 A'   41 A'   42 A'   43 A'                 
 -0.492  -0.437  -0.414  -0.366  -0.360  -0.336  -0.334  -0.325
 44 A'   14 A"   45 A'   15 A"   46 A'   47 A'   16 A"   48 A'                 
 -0.319  -0.292  -0.264
 17 A"   49 A'   18 A"                                                         
 -- Virtual --                   
 -0.066  -0.060  -0.052  -0.040  -0.002   0.027   0.032   0.034
 50 A'   51 A'   19 A"   52 A'   53 A'   54 A'   55 A'   56 A'                 
  0.043   0.056   0.063   0.065   0.071   0.085   0.088   0.096
 20 A"   57 A'   58 A'   21 A"   22 A"   59 A'   60 A'   61 A'                 
  0.098   0.099   0.118   0.119   0.131   0.138   0.160   0.164
 23 A"   62 A'   63 A'   24 A"   64 A'   65 A'   66 A'   25 A"                 
  0.172   0.178   0.204   0.215   0.237   0.253   0.349   0.354
 67 A'   68 A'   69 A'   70 A'   71 A'   72 A'   73 A'   74 A'                 
  0.393   0.396   0.399   0.413   0.415   0.420   0.422   0.432
 75 A'   76 A'   26 A"   27 A"   77 A'   28 A"   78 A'   79 A'                 
  0.450   0.459   0.476   0.484   0.494   0.508   0.528   0.535
 80 A'   29 A"   30 A"   81 A'   82 A'   31 A"   32 A"   33 A"                 
  0.553   0.558   0.574   0.589   0.603   0.610   0.617   0.622
 34 A"   35 A"   83 A'   84 A'   36 A"   85 A'   86 A'   87 A'                 
  0.688   0.714   0.715   0.726   0.767   0.798   0.831   0.834
 88 A'   89 A'   37 A"   90 A'   91 A'   92 A'   93 A'   38 A"                 
  0.844   0.880   0.890   0.917   0.947   0.971   1.015   1.035
 94 A'   95 A'   96 A'   39 A"   97 A'   98 A'   99 A'  100 A'                 
  1.176   1.206   1.215   1.271   1.527   1.559   1.625   1.681
101 A'   40 A"  102 A'   41 A"  103 A'   42 A"  104 A'  105 A'                 
  1.853   1.877   1.972   1.983   1.993   2.020   2.040   2.092
106 A'   43 A"   44 A"  107 A'   45 A"   46 A"  108 A'  109 A'                 
  2.135   2.141   2.174   2.227   2.244   2.282   2.356   2.495
110 A'  111 A'  112 A'  113 A'   47 A"  114 A'  115 A'  116 A'                 
  2.630   2.827   2.865   3.062   3.135   3.403   3.971   3.980
 48 A"   49 A"  117 A'  118 A'  119 A'  120 A'   50 A"   51 A"                 
  3.983   3.984   4.011   4.020   4.040   4.045   4.098   4.098
121 A'   52 A"  122 A'   53 A"  123 A'   54 A"  124 A'   55 A"                 
  4.149   4.229   4.332   4.373   4.412   6.553   6.652   6.742
125 A'  126 A'  127 A'  128 A'  129 A'  130 A'  131 A'  132 A'                 
  7.524   7.535   7.547   7.564   7.585   7.603   7.650   7.687
 56 A"   57 A"   58 A"  133 A'  134 A'  135 A'  136 A'  137 A'                 
  7.709   9.725  23.226  24.036  25.797  26.022  26.387  47.845
138 A'  139 A'  140 A'  141 A'   59 A"  142 A'  143 A'  144 A'                 
 47.918  47.997 215.711 289.718 289.730 289.743 289.757 289.782
145 A'  146 A'  147 A'   60 A"   61 A"   62 A"  148 A'  149 A'                 
289.804 289.873 289.905 289.9281020.6231020.7161020.814
150 A'  151 A'  152 A'  153 A'  154 A'  155 A'  156 A'                         
 --------------------------------------------------------------

          Ground-State Mulliken Net Atomic Charges

     Atom                 Charge (a.u.)
  ----------------------------------------
      1 Br                   -0.101977
      2 Br                   -0.044065
      3 Cl                    0.423444
      4 Br                   -0.119639
      5 C                    -0.092564
      6 C                    -0.065199
  ----------------------------------------
  Sum of atomic charges =    -0.000000

 -----------------------------------------------------------------
                    Cartesian Multipole Moments
 -----------------------------------------------------------------
    Charge (ESU x 10^10)
                 0.0000
    Dipole Moment (Debye)
         X      -0.0826      Y       0.2005      Z       0.0000
       Tot       0.2168
    Quadrupole Moments (Debye-Ang)
        XX     -77.1474     XY       1.0435     YY     -74.5972
        XZ      -0.0000     YZ       0.0000     ZZ     -79.9256
    Octopole Moments (Debye-Ang^2)
       XXX     -33.5110    XXY       4.8745    XYY     -13.5514
       YYY       9.8845    XXZ       0.0000    XYZ      -0.0000
       YYZ      -0.0000    XZZ     -11.5263    YZZ       2.6992
       ZZZ       0.0000
    Hexadecapole Moments (Debye-Ang^3)
      XXXX   -1273.2076   XXXY     -24.6171   XXYY    -338.4221
      XYYY     -51.0591   YYYY    -980.7936   XXXZ      -0.0000
      XXYZ      -0.0000   XYYZ      -0.0000   YYYZ       0.0000
      XXZZ    -237.3821   XYZZ     -17.2361   YYZZ    -195.2316
      XZZZ      -0.0000   YZZZ       0.0000   ZZZZ     -96.6376
 -----------------------------------------------------------------
 Calculating analytic gradient of the SCF energy
 Gradient of SCF Energy
            1           2           3           4           5           6
    1   0.0001460   0.0002382  -0.0000166   0.0001457  -0.0001971  -0.0003162
    2  -0.0000034  -0.0001261  -0.0001658   0.0002602  -0.0000098   0.0000449
    3   0.0000000  -0.0000000   0.0000000  -0.0000000  -0.0000000   0.0000000
 Max gradient component =       3.162E-04
 RMS gradient           =       1.398E-04
 Gradient time:  CPU 51.83 s  wall 6.60 s
 Geometry Optimization Parameters
   NAtoms,    NIC,     NZ,  NCons,   NDum,   NFix, NCnnct, MaxDiis
        6      37       0       0       0       0       0       0

 Cartesian Hessian Update
 Hessian Updated using BFGS Update


** GEOMETRY OPTIMIZATION IN DELOCALIZED INTERNAL COORDINATES **
   Searching for a Minimum

   Optimization Cycle:  21

                       Coordinates (Angstroms)
     ATOM                X               Y               Z
      1  Br        2.1510124809    1.1868821059    0.0000000000
      2  Br       -1.2367693476    1.5993774573    0.0000000000
      3  Cl        1.6829577651   -1.8250249145    0.0000000000
      4  Br       -1.6045960060   -1.5707042764    0.0000000000
      5  C         0.9270192934   -0.2646175072    0.0000000000
      6  C        -0.4043544353   -0.1015649500    0.0000000000
   Point Group: cs    Number of degrees of freedom:     9


   Energy is  -8258.840540539

 Hessian Updated using BFGS Update

  9 Hessian modes will be used to form the next step
  Hessian Eigenvalues:
     0.051106    0.061318    0.240620    0.250755    0.296821    0.637126
     0.919823    1.027148    1.041163

 Minimum Search - Taking Simple RFO Step
 Searching for Lamda that Minimizes Along All modes
 Value Taken    Lamda =   0.00000000
 Step Taken.  Stepsize is  0.001331

                             Maximum     Tolerance    Cnvgd?
         Gradient           0.000260      0.000300     YES
         Displacement       0.000975      0.001200     YES
         Energy change     -0.000001      0.000001     YES


                       Distance Matrix (Angstroms)
             Br(  1)   Br(  2)   Cl(  3)   Br(  4)   C (  5)
   Br(  2)  3.412802
   Cl(  3)  3.048058  4.500149
   Br(  4)  4.659279  3.191350  3.297376
   C (  5)  1.898687  2.855951  1.733873  2.848673
   C (  6)  2.861817  1.893705  2.706878  1.897090  1.341321

 Final energy is   -8258.8405405389567     


 ******************************
 **  OPTIMIZATION CONVERGED  **
 ******************************

                       Coordinates (Angstroms)
     ATOM                X               Y               Z
      1  Br        2.1510124809    1.1868821059    0.0000000000
      2  Br       -1.2367693476    1.5993774573    0.0000000000
      3  Cl        1.6829577651   -1.8250249145    0.0000000000
      4  Br       -1.6045960060   -1.5707042764    0.0000000000
      5  C         0.9270192934   -0.2646175072    0.0000000000
      6  C        -0.4043544353   -0.1015649500    0.0000000000

Z-matrix Print:
$molecule
0 1
Br
C  1 1.893705
C  2 1.341321 1 123.058622
Cl 3 1.733873 2 122.830052 1 -180.000000 0
Br 2 1.897090 1 114.675825 3 -180.000000 0
Br 3 1.898687 2 123.157423 1 -0.000000 0
$end


 --------------------------------------------------------------
             Orbital Energies (a.u.) and Symmetries
 --------------------------------------------------------------

 Alpha MOs, Restricted
 -- Occupied --                  
-482.86 -482.86 -482.86 -101.59  -62.52  -62.52  -62.52  -56.34
  1 A'    2 A'    3 A'    4 A'    5 A'    6 A'    7 A'    8 A'                 
-56.337 -56.337 -56.333 -56.333 -56.333 -56.333 -56.333 -56.332
  9 A'   10 A'    1 A"    2 A"   11 A'   12 A'    3 A"   13 A'                 
-10.313 -10.306  -9.505  -8.725  -8.725  -8.725  -7.270  -7.260
 14 A'   15 A'   16 A'   17 A'   18 A'   19 A'   20 A'    4 A"                 
 -7.259  -6.558  -6.558  -6.557  -6.543  -6.543  -6.543  -6.543
 21 A'   22 A'   23 A'   24 A'    5 A"    6 A"   25 A'    7 A"                 
 -6.543  -6.542  -2.669  -2.669  -2.668  -2.665  -2.664  -2.664
 26 A'   27 A'   28 A'   29 A'   30 A'    8 A"    9 A"   31 A'                 
 -2.664  -2.664  -2.664  -2.653  -2.653  -2.652  -2.652  -2.652
 32 A'   10 A"   33 A'   11 A"   34 A'   12 A"   35 A'   13 A"                 
 -2.652  -0.937  -0.871  -0.828  -0.803  -0.734  -0.560  -0.499
 36 A'   37 A'   38 A'   39 A'   40 A'   41 A'   42 A'   43 A'                 
 -0.492  -0.437  -0.414  -0.366  -0.360  -0.336  -0.334  -0.325
 44 A'   14 A"   45 A'   15 A"   46 A'   47 A'   16 A"   48 A'                 
 -0.319  -0.292  -0.264
 17 A"   49 A'   18 A"                                                         
 -- Virtual --                   
 -0.066  -0.060  -0.052  -0.040  -0.002   0.027   0.032   0.034
 50 A'   51 A'   19 A"   52 A'   53 A'   54 A'   55 A'   56 A'                 
  0.043   0.056   0.063   0.065   0.071   0.085   0.088   0.096
 20 A"   57 A'   58 A'   21 A"   22 A"   59 A'   60 A'   61 A'                 
  0.098   0.099   0.118   0.119   0.131   0.138   0.160   0.164
 23 A"   62 A'   63 A'   24 A"   64 A'   65 A'   66 A'   25 A"                 
  0.172   0.178   0.204   0.215   0.237   0.253   0.349   0.354
 67 A'   68 A'   69 A'   70 A'   71 A'   72 A'   73 A'   74 A'                 
  0.393   0.396   0.399   0.413   0.415   0.420   0.422   0.432
 75 A'   76 A'   26 A"   27 A"   77 A'   28 A"   78 A'   79 A'                 
  0.450   0.459   0.476   0.484   0.494   0.508   0.528   0.535
 80 A'   29 A"   30 A"   81 A'   82 A'   31 A"   32 A"   33 A"                 
  0.553   0.558   0.574   0.589   0.603   0.610   0.617   0.622
 34 A"   35 A"   83 A'   84 A'   36 A"   85 A'   86 A'   87 A'                 
  0.688   0.714   0.715   0.726   0.767   0.798   0.831   0.834
 88 A'   89 A'   37 A"   90 A'   91 A'   92 A'   93 A'   38 A"                 
  0.844   0.880   0.890   0.917   0.947   0.971   1.015   1.035
 94 A'   95 A'   96 A'   39 A"   97 A'   98 A'   99 A'  100 A'                 
  1.176   1.206   1.215   1.271   1.527   1.559   1.625   1.681
101 A'   40 A"  102 A'   41 A"  103 A'   42 A"  104 A'  105 A'                 
  1.853   1.877   1.972   1.983   1.993   2.020   2.040   2.092
106 A'   43 A"   44 A"  107 A'   45 A"   46 A"  108 A'  109 A'                 
  2.135   2.141   2.174   2.227   2.244   2.282   2.356   2.495
110 A'  111 A'  112 A'  113 A'   47 A"  114 A'  115 A'  116 A'                 
  2.630   2.827   2.865   3.062   3.135   3.403   3.971   3.980
 48 A"   49 A"  117 A'  118 A'  119 A'  120 A'   50 A"   51 A"                 
  3.983   3.984   4.011   4.020   4.040   4.045   4.098   4.098
121 A'   52 A"  122 A'   53 A"  123 A'   54 A"  124 A'   55 A"                 
  4.149   4.229   4.332   4.373   4.412   6.553   6.652   6.742
125 A'  126 A'  127 A'  128 A'  129 A'  130 A'  131 A'  132 A'                 
  7.524   7.535   7.547   7.564   7.585   7.603   7.650   7.687
 56 A"   57 A"   58 A"  133 A'  134 A'  135 A'  136 A'  137 A'                 
  7.709   9.725  23.226  24.036  25.797  26.022  26.387  47.845
138 A'  139 A'  140 A'  141 A'   59 A"  142 A'  143 A'  144 A'                 
 47.918  47.997 215.711 289.718 289.730 289.743 289.757 289.782
145 A'  146 A'  147 A'   60 A"   61 A"   62 A"  148 A'  149 A'                 
289.804 289.873 289.905 289.9281020.6231020.7161020.814
150 A'  151 A'  152 A'  153 A'  154 A'  155 A'  156 A'                         

 Beta MOs, Restricted
 -- Occupied --                  
-482.86 -482.86 -482.86 -101.59  -62.52  -62.52  -62.52  -56.34
  1 A'    2 A'    3 A'    4 A'    5 A'    6 A'    7 A'    8 A'                 
-56.337 -56.337 -56.333 -56.333 -56.333 -56.333 -56.333 -56.332
  9 A'   10 A'    1 A"    2 A"   11 A'   12 A'    3 A"   13 A'                 
-10.313 -10.306  -9.505  -8.725  -8.725  -8.725  -7.270  -7.260
 14 A'   15 A'   16 A'   17 A'   18 A'   19 A'   20 A'    4 A"                 
 -7.259  -6.558  -6.558  -6.557  -6.543  -6.543  -6.543  -6.543
 21 A'   22 A'   23 A'   24 A'    5 A"    6 A"   25 A'    7 A"                 
 -6.543  -6.542  -2.669  -2.669  -2.668  -2.665  -2.664  -2.664
 26 A'   27 A'   28 A'   29 A'   30 A'    8 A"    9 A"   31 A'                 
 -2.664  -2.664  -2.664  -2.653  -2.653  -2.652  -2.652  -2.652
 32 A'   10 A"   33 A'   11 A"   34 A'   12 A"   35 A'   13 A"                 
 -2.652  -0.937  -0.871  -0.828  -0.803  -0.734  -0.560  -0.499
 36 A'   37 A'   38 A'   39 A'   40 A'   41 A'   42 A'   43 A'                 
 -0.492  -0.437  -0.414  -0.366  -0.360  -0.336  -0.334  -0.325
 44 A'   14 A"   45 A'   15 A"   46 A'   47 A'   16 A"   48 A'                 
 -0.319  -0.292  -0.264
 17 A"   49 A'   18 A"                                                         
 -- Virtual --                   
 -0.066  -0.060  -0.052  -0.040  -0.002   0.027   0.032   0.034
 50 A'   51 A'   19 A"   52 A'   53 A'   54 A'   55 A'   56 A'                 
  0.043   0.056   0.063   0.065   0.071   0.085   0.088   0.096
 20 A"   57 A'   58 A'   21 A"   22 A"   59 A'   60 A'   61 A'                 
  0.098   0.099   0.118   0.119   0.131   0.138   0.160   0.164
 23 A"   62 A'   63 A'   24 A"   64 A'   65 A'   66 A'   25 A"                 
  0.172   0.178   0.204   0.215   0.237   0.253   0.349   0.354
 67 A'   68 A'   69 A'   70 A'   71 A'   72 A'   73 A'   74 A'                 
  0.393   0.396   0.399   0.413   0.415   0.420   0.422   0.432
 75 A'   76 A'   26 A"   27 A"   77 A'   28 A"   78 A'   79 A'                 
  0.450   0.459   0.476   0.484   0.494   0.508   0.528   0.535
 80 A'   29 A"   30 A"   81 A'   82 A'   31 A"   32 A"   33 A"                 
  0.553   0.558   0.574   0.589   0.603   0.610   0.617   0.622
 34 A"   35 A"   83 A'   84 A'   36 A"   85 A'   86 A'   87 A'                 
  0.688   0.714   0.715   0.726   0.767   0.798   0.831   0.834
 88 A'   89 A'   37 A"   90 A'   91 A'   92 A'   93 A'   38 A"                 
  0.844   0.880   0.890   0.917   0.947   0.971   1.015   1.035
 94 A'   95 A'   96 A'   39 A"   97 A'   98 A'   99 A'  100 A'                 
  1.176   1.206   1.215   1.271   1.527   1.559   1.625   1.681
101 A'   40 A"  102 A'   41 A"  103 A'   42 A"  104 A'  105 A'                 
  1.853   1.877   1.972   1.983   1.993   2.020   2.040   2.092
106 A'   43 A"   44 A"  107 A'   45 A"   46 A"  108 A'  109 A'                 
  2.135   2.141   2.174   2.227   2.244   2.282   2.356   2.495
110 A'  111 A'  112 A'  113 A'   47 A"  114 A'  115 A'  116 A'                 
  2.630   2.827   2.865   3.062   3.135   3.403   3.971   3.980
 48 A"   49 A"  117 A'  118 A'  119 A'  120 A'   50 A"   51 A"                 
  3.983   3.984   4.011   4.020   4.040   4.045   4.098   4.098
121 A'   52 A"  122 A'   53 A"  123 A'   54 A"  124 A'   55 A"                 
  4.149   4.229   4.332   4.373   4.412   6.553   6.652   6.742
125 A'  126 A'  127 A'  128 A'  129 A'  130 A'  131 A'  132 A'                 
  7.524   7.535   7.547   7.564   7.585   7.603   7.650   7.687
 56 A"   57 A"   58 A"  133 A'  134 A'  135 A'  136 A'  137 A'                 
  7.709   9.725  23.226  24.036  25.797  26.022  26.387  47.845
138 A'  139 A'  140 A'  141 A'   59 A"  142 A'  143 A'  144 A'                 
 47.918  47.997 215.711 289.718 289.730 289.743 289.757 289.782
145 A'  146 A'  147 A'   60 A"   61 A"   62 A"  148 A'  149 A'                 
289.804 289.873 289.905 289.9281020.6231020.7161020.814
150 A'  151 A'  152 A'  153 A'  154 A'  155 A'  156 A'                         
 --------------------------------------------------------------

          Ground-State Mulliken Net Atomic Charges

     Atom                 Charge (a.u.)
  ----------------------------------------
      1 Br                   -0.101977
      2 Br                   -0.044065
      3 Cl                    0.423444
      4 Br                   -0.119639
      5 C                    -0.092564
      6 C                    -0.065199
  ----------------------------------------
  Sum of atomic charges =    -0.000000

 -----------------------------------------------------------------
                    Cartesian Multipole Moments
 -----------------------------------------------------------------
    Charge (ESU x 10^10)
                 0.0000
    Dipole Moment (Debye)
         X      -0.0826      Y       0.2005      Z       0.0000
       Tot       0.2168
    Quadrupole Moments (Debye-Ang)
        XX     -77.1474     XY       1.0435     YY     -74.5972
        XZ      -0.0000     YZ       0.0000     ZZ     -79.9256
    Octopole Moments (Debye-Ang^2)
       XXX     -33.5110    XXY       4.8745    XYY     -13.5514
       YYY       9.8845    XXZ       0.0000    XYZ      -0.0000
       YYZ      -0.0000    XZZ     -11.5263    YZZ       2.6992
       ZZZ       0.0000
    Hexadecapole Moments (Debye-Ang^3)
      XXXX   -1273.2076   XXXY     -24.6171   XXYY    -338.4221
      XYYY     -51.0591   YYYY    -980.7936   XXXZ      -0.0000
      XXYZ      -0.0000   XYYZ      -0.0000   YYYZ       0.0000
      XXZZ    -237.3821   XYZZ     -17.2361   YYZZ    -195.2316
      XZZZ      -0.0000   YZZZ       0.0000   ZZZZ     -96.6376
 -----------------------------------------------------------------
Archival summary:
1\1\K55V\OPT\ProcedureUnspecified\BasisUnspecified\r3l12\taweetha\SunAug2623:40:172018SunAug2623:40:172018\0\\#,OPT,ProcedureUnspecified,BasisUnspecified,\\0,1\Br\C,1,1.89371\C,2,1.34132,1,123.059\Cl,3,1.73387,2,122.83,1,-180,0\Br,2,1.89709,1,114.676,3,-180,0\Br,3,1.89869,2,123.157,1,-0,0\\\@

 Total job time:  540.13s(wall), 4187.17s(cpu) 
 Sun Aug 26 23:40:17 2018

        *************************************************************
        *                                                           *
        *  Thank you very much for using Q-Chem.  Have a nice day.  *
        *                                                           *
        *************************************************************


 
User input: 2 of 2 
 
Q-Chem Developer Version!
                  Welcome to Q-Chem
     A Quantum Leap Into The Future Of Chemistry


 Q-Chem 5.1, Q-Chem, Inc., Pleasanton, CA (2018)

 Yihan Shao,  Zhengting Gan,  E. Epifanovsky,  A. T. B. Gilbert,  M. Wormit,  
 J. Kussmann,  A. W. Lange,  A. Behn,  Jia Deng,  Xintian Feng,  D. Ghosh,  
 M. Goldey,  P. R. Horn,  L. D. Jacobson,  I. Kaliman,  T. Kus,  A. Landau,  
 Jie Liu,  E. I. Proynov,  R. M. Richard,  R. P. Steele,  E. J. Sundstrom,  
 H. L. Woodcock III,  P. M. Zimmerman,  D. Zuev,  B. Albrecht,  E. Alguire,  
 S. A. Baeppler,  D. Barton,  Z. Benda,  Y. A. Bernard,  E. J. Berquist,  
 K. B. Bravaya,  H. Burton,  D. Casanova,  Chun-Min Chang,  Yunqing Chen,  
 A. Chien,  K. D. Closser,  M. P. Coons,  S. Coriani,  S. Dasgupta,  
 A. L. Dempwolff,  M. Diedenhofen,  Hainam Do,  R. G. Edgar,  Po-Tung Fang,  
 S. Faraji,  S. Fatehi,  Qingguo Feng,  K. D. Fenk,  J. Fosso-Tande,  
 Qinghui Ge,  A. Ghysels,  G. Gidofalvi,  J. Gomes,  J. Gonthier,  A. Gunina,  
 D. Hait,  M. W. D. Hanson-Heine,  P. H. P. Harbach,  A. W. Hauser,  
 J. E. Herr,  E. G. Hohenstein,  Z. C. Holden,  Kerwin Hui,  B. C. Huynh,  
 T.-C. Jagau,  Hyunjun Ji,  B. Kaduk,  K. Khistyaev,  Jaehoon Kim,  
 P. Klunzinger,  K. Koh,  D. Kosenkov,  L. Koulias,  T. Kowalczyk,  
 C. M. Krauter,  A. Kunitsa,  Ka Un Lao,  A. Laurent,  K. V. Lawler,  
 Joonho Lee,  D. Lefrancois,  S. Lehtola,  D. S. Levine,  Yi-Pei Li,  
 You-Sheng Lin,  Fenglai Liu,  E. Livshits,  A. Luenser,  P. Manohar,  
 E. Mansoor,  S. F. Manzer,  Shan-Ping Mao,  Yuezhi Mao,  N. Mardirossian,  
 A. V. Marenich,  T. Markovich,  L. A. Martinez-Martinez,  S. A. Maurer,  
 N. J. Mayhall,  S. C. McKenzie,  J.-M. Mewes,  A. F. Morrison,  
 J. W. Mullinax,  K. Nanda,  T. S. Nguyen-Beck,  R. Olivares-Amaya,  
 J. A. Parkhill,  T. M. Perrine,  F. Plasser,  P. Pokhilko,  S. Prager,  
 A. Prociuk,  E. Ramos,  D. R. Rehn,  F. Rob,  M. Schneider,  N. Sergueev,  
 S. M. Sharada,  S. Sharma,  D. W. Small,  T. Stauch,  T. Stein,  
 Yu-Chuan Su,  A. J. W. Thom,  A. Tkatchenko,  T. Tsuchimochi,  N. M. Tubman,  
 L. Vogt,  M. L. Vidal,  O. Vydrov,  M. A. Watson,  J. Wenzel,  
 M. de Wergifosse,  T. A. Wesolowski,  A. White,  J. Witte,  A. Yamada,  
 Jun Yang,  K. Yao,  S. Yeganeh,  S. R. Yost,  Zhi-Qiang You,  A. Zech,  
 Igor Ying Zhang,  Xing Zhang,  Yan Zhao,  Ying Zhu,  B. R. Brooks,  
 G. K. L. Chan,  C. J. Cramer,  M. S. Gordon,  W. J. Hehre,  A. Klamt,  
 M. W. Schmidt,  C. D. Sherrill,  D. G. Truhlar,  A. Aspuru-Guzik,  R. Baer,  
 A. T. Bell,  N. A. Besley,  Jeng-Da Chai,  A. E. DePrince, III,  
 R. A. DiStasio Jr.,  A. Dreuw,  B. D. Dunietz,  T. R. Furlani,  
 Chao-Ping Hsu,  Yousung Jung,  Jing Kong,  D. S. Lambrecht,  WanZhen Liang,  
 C. Ochsenfeld,  V. A. Rassolov,  L. V. Slipchenko,  J. E. Subotnik,  
 T. Van Voorhis,  J. M. Herbert,  A. I. Krylov,  P. M. W. Gill,  M. Head-Gordon

 Contributors to earlier versions of Q-Chem not listed above: 
 R. D. Adamson,  B. Austin,  J. Baker,  G. J. O. Beran,  K. Brandhorst,  
 S. T. Brown,  E. F. C. Byrd,  A. K. Chakraborty,  C.-L. Cheng,  
 Siu Hung Chien,  D. M. Chipman,  D. L. Crittenden,  H. Dachsel,  
 R. J. Doerksen,  A. D. Dutoi,  L. Fusti-Molnar,  W. A. Goddard III,  
 A. Golubeva-Zadorozhnaya,  S. R. Gwaltney,  G. Hawkins,  A. Heyden,  
 S. Hirata,  G. Kedziora,  F. J. Keil,  C. Kelley,  Jihan Kim,  R. A. King,  
 R. Z. Khaliullin,  P. P. Korambath,  W. Kurlancheek,  A. M. Lee,  M. S. Lee,  
 S. V. Levchenko,  Ching Yeh Lin,  D. Liotard,  R. C. Lochan,  I. Lotan,  
 P. E. Maslen,  N. Nair,  D. P. O'Neill,  D. Neuhauser,  E. Neuscamman,  
 C. M. Oana,  R. Olson,  B. Peters,  R. Peverati,  P. A. Pieniazek,  
 Y. M. Rhee,  J. Ritchie,  M. A. Rohrdanz,  E. Rosta,  N. J. Russ,  
 H. F. Schaefer III,  N. E. Schultz,  N. Shenvi,  A. C. Simmonett,  A. Sodt,  
 D. Stuck,  K. S. Thanthiriwatte,  V. Vanovschi,  Tao Wang,  A. Warshel,  
 C. F. Williams,  Q. Wu,  X. Xu,  W. Zhang

 Please cite Q-Chem as follows:
 Y. Shao et al., Mol. Phys. 113, 184-215 (2015)
 DOI: 10.1080/00268976.2014.952696

 Q-Chem 5.1.1 for Intel X86 EM64T Linux

 Parts of Q-Chem use Armadillo 8.300.2 (Tropical Shenanigans).
 http://arma.sourceforge.net/

 Q-Chem begins on Sun Aug 26 23:40:17 2018  

Host: 
0

     Scratch files written to /scratch/taweetham/qchem4444//
The previous job contains 0 fragments, simply inherited here
Input Ideriv = 2
Curr. Ideriv = -1
Max.  Ideriv = 2

Checking the input file for inconsistencies... 	...done.

--------------------------------------------------------------
User input:
--------------------------------------------------------------

$molecule
read
$end

$rem
   SCF_GUESS 	READ
   JOB_TYPE 	FREQUENCY
   BASIS 	6-311++G**
   EXCHANGE 	B3LYP
   MEM_TOTAL	7500	
$end


--------------------------------------------------------------
 ----------------------------------------------------------------
             Standard Nuclear Orientation (Angstroms)
    I     Atom           X                Y                Z
 ----------------------------------------------------------------
    1      Br      2.3735345661     0.0361435572     0.0000000000
    2      Br     -0.4508518738     1.9518834588     0.0000000000
    3      Cl      0.5802305506    -2.4285511145    -0.0000000000
    4      Br     -2.2273333308    -0.6993102877    -0.0000000000
    5      C       0.6213367968    -0.6951658352    -0.0000000000
    6      C      -0.4881946322     0.0585464108     0.0000000000
 ----------------------------------------------------------------
 Molecular Point Group                 Cs    NOp =  2
 Largest Abelian Subgroup              Cs    NOp =  2
 Nuclear Repulsion Energy =  1158.7657300608 hartrees
 There are       67 alpha and       67 beta electrons
 Requested basis set is 6-311++G(d,p)
 There are 82 shells and 218 basis functions

 Total QAlloc Memory Limit   7500 MB
 Mega-Array Size       188 MB
 MEM_STATIC part       192 MB

                       Distance Matrix (Angstroms)
             Br(  1)   Br(  2)   Cl(  3)   Br(  4)   C (  5)
   Br(  2)  3.412802
   Cl(  3)  3.048058  4.500149
   Br(  4)  4.659279  3.191350  3.297376
   C (  5)  1.898687  2.855951  1.733873  2.848673
   C (  6)  2.861817  1.893705  2.706878  1.897090  1.341321

 A cutoff of  1.0D-11 yielded   2513 shell pairs
 There are     19530 function pairs (     21716 Cartesian)

 -------------------------------------------------------
 OpenMP Integral Computing Module                       
 Release: version 1.0, May 2013, Q-Chem Inc. Pittsburgh 
 -------------------------------------------------------
 Integral Job Info:
 Integral job number is                      11
 Integral operator is                         1
 short-range coefficients                     0
 long-range coefficients              100000000
 Omega coefficients                           0
 if combine SR and LR in K                    0
 Integral screening is                        0
 Integral computing path is                   2
 max size of driver memory is            800000
 size of driver memory is                593474
 size of scratch memory is             29634545
 max col of scratch BK array               1296
 max len of scratch array in speh3          155
 max len of scratch index in speh4           18
 max int batch size is                      520
 min int batch size is                       52
 fixed nKL is                                45
 max L of basis functions is                  2
 order of int derivative is                   0
 number of shells is                         82
 number of basis is                         230
 number of cartesian basis is               230
 number of contracted shell pairs          2513
 number of primitive shell pairs           6488
 maxK2 (contraction) of shell pair           36
 max number of K2 of shell pair               1
 max number of CS2 of shell pair            268
 max number of PS2 of shell pair            450
 mem total for path MDJ                  542502
 -------------------------------------------------------
 Smallest overlap matrix eigenvalue = 1.83E-05
 Guess MOs from SCF MO coefficient file

 -----------------------------------------------------------------------
  General SCF calculation program by
  Eric Jon Sundstrom, Paul Horn, Yuezhi Mao, Dmitri Zuev, Alec White,
  David Stuck, Shaama M.S., Shane Yost, Joonho Lee, David Small,
  Daniel Levine, Susi Lehtola, Hugh Burton, Evgeny Epifanovsky
 -----------------------------------------------------------------------
 Exchange:     0.2000 Hartree-Fock + 0.0800 Slater + 0.7200 B88
 Correlation:  0.1900 VWN1RPA + 0.8100 LYP
 Using SG-1 standard quadrature grid
 using 8 threads for integral computing
 -------------------------------------------------------
 OpenMP Integral computing Module                
 Release: version 2.0, May 2017, Q-Chem Inc. Pleasanton 
 -------------------------------------------------------
 -------------------------------------------------------
 OpenMP BLAS3 based DFT computing Module                
 Release: version 1.0, May 2013, Q-Chem Inc. Pittsburgh 
 -------------------------------------------------------
 A restricted SCF calculation will be
 performed using DIIS
 SCF converges when DIIS error is below 1.0e-08
 ---------------------------------------
  Cycle       Energy         DIIS error
 ---------------------------------------
    1   -8258.3933470771      8.53e-03  
    2   -8258.8169404258      1.87e-03  
    3   -8258.7687284923      3.37e-03  
    4   -8258.8401811257      2.43e-04  
    5   -8258.8404404952      1.43e-04  
    6   -8258.8405204579      4.27e-05  
    7   -8258.8405272688      2.31e-05  
    8   -8258.8405302529      2.24e-06  
    9   -8258.8405302814      7.85e-07  
   10   -8258.8405302834      2.53e-07  
   11   -8258.8405302835      3.56e-08  
   12   -8258.8405302835      1.64e-08  
   13   -8258.8405302837      2.25e-09  Convergence criterion met
 ---------------------------------------
 SCF time:   CPU 183.72s  wall 23.00s 
 SCF   energy in the final basis set =    -8258.8405302837
 Total energy in the final basis set =    -8258.8405302837

 --------------------------------------------------------------
             Orbital Energies (a.u.) and Symmetries
 --------------------------------------------------------------

 Alpha MOs, Restricted
 -- Occupied --                  
-482.86 -482.86 -482.86 -101.59  -62.52  -62.52  -62.52  -56.34
  1 A'    2 A'    3 A'    4 A'    5 A'    6 A'    7 A'    8 A'                 
-56.337 -56.337 -56.333 -56.333 -56.333 -56.333 -56.333 -56.332
  9 A'   10 A'    1 A"    2 A"   11 A'   12 A'    3 A"   13 A'                 
-10.313 -10.306  -9.505  -8.725  -8.725  -8.725  -7.270  -7.260
 14 A'   15 A'   16 A'   17 A'   18 A'   19 A'   20 A'    4 A"                 
 -7.259  -6.558  -6.558  -6.557  -6.543  -6.543  -6.543  -6.543
 21 A'   22 A'   23 A'   24 A'    5 A"    6 A"   25 A'    7 A"                 
 -6.543  -6.542  -2.669  -2.669  -2.668  -2.665  -2.664  -2.664
 26 A'   27 A'   28 A'   29 A'   30 A'    8 A"    9 A"   31 A'                 
 -2.664  -2.664  -2.663  -2.653  -2.653  -2.652  -2.652  -2.652
 32 A'   10 A"   33 A'   11 A"   34 A'   12 A"   35 A'   13 A"                 
 -2.652  -0.937  -0.871  -0.828  -0.803  -0.734  -0.560  -0.499
 36 A'   37 A'   38 A'   39 A'   40 A'   41 A'   42 A'   43 A'                 
 -0.492  -0.437  -0.414  -0.366  -0.360  -0.336  -0.334  -0.325
 44 A'   14 A"   45 A'   15 A"   46 A'   47 A'   16 A"   48 A'                 
 -0.319  -0.292  -0.264
 17 A"   49 A'   18 A"                                                         
 -- Virtual --                   
 -0.066  -0.060  -0.052  -0.040  -0.002   0.027   0.032   0.034
 50 A'   51 A'   19 A"   52 A'   53 A'   54 A'   55 A'   56 A'                 
  0.043   0.056   0.063   0.065   0.071   0.085   0.088   0.096
 20 A"   57 A'   58 A'   21 A"   22 A"   59 A'   60 A'   61 A'                 
  0.098   0.099   0.118   0.119   0.131   0.137   0.160   0.165
 23 A"   62 A'   63 A'   24 A"   64 A'   65 A'   66 A'   25 A"                 
  0.172   0.178   0.204   0.215   0.237   0.253   0.349   0.354
 67 A'   68 A'   69 A'   70 A'   71 A'   72 A'   73 A'   74 A'                 
  0.393   0.396   0.399   0.413   0.415   0.420   0.422   0.432
 75 A'   76 A'   26 A"   27 A"   77 A'   28 A"   78 A'   79 A'                 
  0.450   0.459   0.476   0.484   0.494   0.508   0.528   0.535
 80 A'   29 A"   30 A"   81 A'   82 A'   31 A"   32 A"   33 A"                 
  0.553   0.558   0.574   0.589   0.603   0.610   0.617   0.622
 34 A"   35 A"   83 A'   84 A'   36 A"   85 A'   86 A'   87 A'                 
  0.688   0.714   0.715   0.726   0.767   0.798   0.831   0.834
 88 A'   89 A'   37 A"   90 A'   91 A'   92 A'   93 A'   38 A"                 
  0.844   0.880   0.891   0.917   0.947   0.971   1.015   1.035
 94 A'   95 A'   96 A'   39 A"   97 A'   98 A'   99 A'  100 A'                 
  1.176   1.206   1.215   1.271   1.527   1.559   1.625   1.681
101 A'   40 A"  102 A'   41 A"  103 A'   42 A"  104 A'  105 A'                 
  1.853   1.877   1.972   1.984   1.993   2.020   2.040   2.092
106 A'   43 A"   44 A"  107 A'   45 A"   46 A"  108 A'  109 A'                 
  2.135   2.141   2.174   2.227   2.244   2.282   2.356   2.495
110 A'  111 A'  112 A'  113 A'   47 A"  114 A'  115 A'  116 A'                 
  2.630   2.827   2.865   3.062   3.135   3.403   3.971   3.980
 48 A"   49 A"  117 A'  118 A'  119 A'  120 A'   50 A"   51 A"                 
  3.983   3.984   4.011   4.020   4.040   4.045   4.098   4.098
121 A'   52 A"  122 A'   53 A"  123 A'   54 A"   55 A"  124 A'                 
  4.149   4.229   4.332   4.373   4.412   6.553   6.652   6.742
125 A'  126 A'  127 A'  128 A'  129 A'  130 A'  131 A'  132 A'                 
  7.524   7.535   7.547   7.564   7.585   7.603   7.650   7.687
 56 A"   57 A"   58 A"  133 A'  134 A'  135 A'  136 A'  137 A'                 
  7.709   9.725  23.226  24.036  25.798  26.022  26.387  47.845
138 A'  139 A'  140 A'  141 A'   59 A"  142 A'  143 A'  144 A'                 
 47.918  47.997 215.711 289.718 289.730 289.743 289.757 289.782
145 A'  146 A'  147 A'   60 A"   61 A"   62 A"  148 A'  149 A'                 
289.804 289.873 289.905 289.9281020.6231020.7161020.814
150 A'  151 A'  152 A'  153 A'  154 A'  155 A'  156 A'                         

 Beta MOs, Restricted
 -- Occupied --                  
-482.86 -482.86 -482.86 -101.59  -62.52  -62.52  -62.52  -56.34
  1 A'    2 A'    3 A'    4 A'    5 A'    6 A'    7 A'    8 A'                 
-56.337 -56.337 -56.333 -56.333 -56.333 -56.333 -56.333 -56.332
  9 A'   10 A'    1 A"    2 A"   11 A'   12 A'    3 A"   13 A'                 
-10.313 -10.306  -9.505  -8.725  -8.725  -8.725  -7.270  -7.260
 14 A'   15 A'   16 A'   17 A'   18 A'   19 A'   20 A'    4 A"                 
 -7.259  -6.558  -6.558  -6.557  -6.543  -6.543  -6.543  -6.543
 21 A'   22 A'   23 A'   24 A'    5 A"    6 A"   25 A'    7 A"                 
 -6.543  -6.542  -2.669  -2.669  -2.668  -2.665  -2.664  -2.664
 26 A'   27 A'   28 A'   29 A'   30 A'    8 A"    9 A"   31 A'                 
 -2.664  -2.664  -2.663  -2.653  -2.653  -2.652  -2.652  -2.652
 32 A'   10 A"   33 A'   11 A"   34 A'   12 A"   35 A'   13 A"                 
 -2.652  -0.937  -0.871  -0.828  -0.803  -0.734  -0.560  -0.499
 36 A'   37 A'   38 A'   39 A'   40 A'   41 A'   42 A'   43 A'                 
 -0.492  -0.437  -0.414  -0.366  -0.360  -0.336  -0.334  -0.325
 44 A'   14 A"   45 A'   15 A"   46 A'   47 A'   16 A"   48 A'                 
 -0.319  -0.292  -0.264
 17 A"   49 A'   18 A"                                                         
 -- Virtual --                   
 -0.066  -0.060  -0.052  -0.040  -0.002   0.027   0.032   0.034
 50 A'   51 A'   19 A"   52 A'   53 A'   54 A'   55 A'   56 A'                 
  0.043   0.056   0.063   0.065   0.071   0.085   0.088   0.096
 20 A"   57 A'   58 A'   21 A"   22 A"   59 A'   60 A'   61 A'                 
  0.098   0.099   0.118   0.119   0.131   0.137   0.160   0.165
 23 A"   62 A'   63 A'   24 A"   64 A'   65 A'   66 A'   25 A"                 
  0.172   0.178   0.204   0.215   0.237   0.253   0.349   0.354
 67 A'   68 A'   69 A'   70 A'   71 A'   72 A'   73 A'   74 A'                 
  0.393   0.396   0.399   0.413   0.415   0.420   0.422   0.432
 75 A'   76 A'   26 A"   27 A"   77 A'   28 A"   78 A'   79 A'                 
  0.450   0.459   0.476   0.484   0.494   0.508   0.528   0.535
 80 A'   29 A"   30 A"   81 A'   82 A'   31 A"   32 A"   33 A"                 
  0.553   0.558   0.574   0.589   0.603   0.610   0.617   0.622
 34 A"   35 A"   83 A'   84 A'   36 A"   85 A'   86 A'   87 A'                 
  0.688   0.714   0.715   0.726   0.767   0.798   0.831   0.834
 88 A'   89 A'   37 A"   90 A'   91 A'   92 A'   93 A'   38 A"                 
  0.844   0.880   0.891   0.917   0.947   0.971   1.015   1.035
 94 A'   95 A'   96 A'   39 A"   97 A'   98 A'   99 A'  100 A'                 
  1.176   1.206   1.215   1.271   1.527   1.559   1.625   1.681
101 A'   40 A"  102 A'   41 A"  103 A'   42 A"  104 A'  105 A'                 
  1.853   1.877   1.972   1.984   1.993   2.020   2.040   2.092
106 A'   43 A"   44 A"  107 A'   45 A"   46 A"  108 A'  109 A'                 
  2.135   2.141   2.174   2.227   2.244   2.282   2.356   2.495
110 A'  111 A'  112 A'  113 A'   47 A"  114 A'  115 A'  116 A'                 
  2.630   2.827   2.865   3.062   3.135   3.403   3.971   3.980
 48 A"   49 A"  117 A'  118 A'  119 A'  120 A'   50 A"   51 A"                 
  3.983   3.984   4.011   4.020   4.040   4.045   4.098   4.098
121 A'   52 A"  122 A'   53 A"  123 A'   54 A"   55 A"  124 A'                 
  4.149   4.229   4.332   4.373   4.412   6.553   6.652   6.742
125 A'  126 A'  127 A'  128 A'  129 A'  130 A'  131 A'  132 A'                 
  7.524   7.535   7.547   7.564   7.585   7.603   7.650   7.687
 56 A"   57 A"   58 A"  133 A'  134 A'  135 A'  136 A'  137 A'                 
  7.709   9.725  23.226  24.036  25.798  26.022  26.387  47.845
138 A'  139 A'  140 A'  141 A'   59 A"  142 A'  143 A'  144 A'                 
 47.918  47.997 215.711 289.718 289.730 289.743 289.757 289.782
145 A'  146 A'  147 A'   60 A"   61 A"   62 A"  148 A'  149 A'                 
289.804 289.873 289.905 289.9281020.6231020.7161020.814
150 A'  151 A'  152 A'  153 A'  154 A'  155 A'  156 A'                         
 --------------------------------------------------------------

          Ground-State Mulliken Net Atomic Charges

     Atom                 Charge (a.u.)
  ----------------------------------------
      1 Br                   -0.102527
      2 Br                   -0.043962
      3 Cl                    0.423382
      4 Br                   -0.119439
      5 C                    -0.092420
      6 C                    -0.065035
  ----------------------------------------
  Sum of atomic charges =    -0.000000

 -----------------------------------------------------------------
                    Cartesian Multipole Moments
 -----------------------------------------------------------------
    Charge (ESU x 10^10)
                 0.0000
    Dipole Moment (Debye)
         X       0.0176      Y       0.2151      Z      -0.0000
       Tot       0.2158
    Quadrupole Moments (Debye-Ang)
        XX     -75.7692     XY       1.6294     YY     -75.9950
        XZ      -0.0000     YZ      -0.0000     ZZ     -79.9261
    Octopole Moments (Debye-Ang^2)
       XXX      -6.2314    XXY       9.5215    XYY      -4.0886
       YYY      35.7752    XXZ       0.0000    XYZ       0.0000
       YYZ      -0.0000    XZZ      -2.4517    YZZ      10.5453
       ZZZ      -0.0000
    Hexadecapole Moments (Debye-Ang^3)
      XXXX   -1219.0697   XXXY      58.1392   XXYY    -387.3003
      XYYY      13.4381   YYYY    -935.4933   XXXZ      -0.0000
      XXYZ      -0.0000   XYYZ      -0.0000   YYYZ      -0.0000
      XXZZ    -241.6501   XYZZ       6.5667   YYZZ    -190.6842
      XZZZ      -0.0000   YZZZ      -0.0000   ZZZZ     -96.6371
 -----------------------------------------------------------------
 Calculating MO derivatives via CPSCF
 D1JvT checksum  = 447696 30750.0066380747
 D1KAT checksum  = 1124064 1163.9838230305
   1         3          18      0.113400    0.029916
   2         3          18      0.015720    0.004263
   3         3          18      0.002490    0.000753
   4         3          18      0.000269    0.000076
   5        16           5      0.000015    0.000006
   6        21           0      0.000000    0.000000    Roots Converged
 Time for AOints: 55.5 s (CPU) 7.0 s (wall)
 ------------------------------------------------------------------------------
                     AOints        : Timing summary (seconds)
 ------------------------------------------------------------------------------
     job step          cpu (% of tot)      sys (% of tot)     wall (% of tot)
 ------------------------------------------------------------------------------
  cpscf_lag         0.2400E+03 (37.5)   0.1500E-04 (21.4)   0.3055E+02 (37.0)
  iterzp            0.3440E+03 (53.8)   0.5000E-04 (71.4)   0.4476E+02 (54.3)
  make_fx           0.0000E+00 ( 0.0)   0.0000E+00 ( 0.0)   0.0000E+00 ( 0.0)
  AOints            0.5551E+02 ( 8.7)   0.5000E-05 ( 7.1)   0.7037E+01 ( 8.5)
 ------------------------------------------------------------------------------
   Grand Totals     0.6397E+03          0.7000E-04          0.8250E+02
 ------------------------------------------------------------------------------
 Calculating analytic Hessian of the SCF energy
 Polarizability Matrix (a.u.)
            1           2           3
    1-119.9267713  -0.5514169  -0.0000000
    2  -0.5514169-109.7585396  -0.0000000
    3  -0.0000000  -0.0000000 -56.4871730

 Direct stationary perturbation theory relativistic correction:

 rels  =      51.175857953513
 relv  =    -174.972199005440
 rel2e =      29.123029542311
 E_rel =     -94.673311509616

 Hessian of the SCF Energy
            1           2           3           4           5           6
    1   0.1845597   0.0630053   0.0000000  -0.0056139   0.0024682  -0.0000000
    2   0.0630053   0.0650639  -0.0000000   0.0078152  -0.0014460   0.0000000
    3   0.0000000  -0.0000000   0.0067522  -0.0000000   0.0000000  -0.0009756
    4  -0.0056139   0.0078152  -0.0000000   0.0380188   0.0009272   0.0000000
    5   0.0024682  -0.0014460   0.0000000   0.0009272   0.2082469  -0.0000000
    6  -0.0000000   0.0000000  -0.0009756   0.0000000  -0.0000000   0.0082468
    7  -0.0093344  -0.0251857   0.0000000  -0.0010108   0.0018156  -0.0000000
    8  -0.0176995  -0.0245262   0.0000000   0.0019853  -0.0013909  -0.0000000
    9  -0.0000000   0.0000000   0.0036452   0.0000000  -0.0000000   0.0038732
   10  -0.0017240   0.0013283   0.0000000  -0.0074298  -0.0149055  -0.0000000
   11   0.0012253   0.0001826  -0.0000000  -0.0213101  -0.0222439   0.0000000
   12   0.0000000  -0.0000000   0.0032799  -0.0000000   0.0000000   0.0029489
   13  -0.1354825  -0.0489113  -0.0000000   0.0009088   0.0003657   0.0000000
   14  -0.0374721  -0.0416719  -0.0000000   0.0154218  -0.0297690   0.0000000
   15   0.0000000  -0.0000000  -0.0171415  -0.0000000   0.0000000   0.0032171
   16  -0.0324050   0.0019483   0.0000000  -0.0248731   0.0093288  -0.0000000
   17  -0.0115271   0.0023975   0.0000000  -0.0048393  -0.1533971   0.0000000
   18  -0.0000000   0.0000000   0.0044398  -0.0000000  -0.0000000  -0.0173104
            7           8           9          10          11          12
    1  -0.0093344  -0.0176995  -0.0000000  -0.0017240   0.0012253   0.0000000
    2  -0.0251857  -0.0245262   0.0000000   0.0013283   0.0001826  -0.0000000
    3   0.0000000   0.0000000   0.0036452   0.0000000  -0.0000000   0.0032799
    4  -0.0010108   0.0019853   0.0000000  -0.0074298  -0.0213101  -0.0000000
    5   0.0018156  -0.0013909  -0.0000000  -0.0149055  -0.0222439   0.0000000
    6  -0.0000000  -0.0000000   0.0038732  -0.0000000   0.0000000   0.0029489
    7   0.0469451   0.0011329  -0.0000000  -0.0056778   0.0082102   0.0000000
    8   0.0011329   0.2268496  -0.0000000   0.0025364  -0.0001880   0.0000000
    9  -0.0000000  -0.0000000   0.0093241  -0.0000000   0.0000000  -0.0014076
   10  -0.0056778   0.0025364  -0.0000000   0.1822395   0.0637713   0.0000000
   11   0.0082102  -0.0001880   0.0000000   0.0637713   0.0653606  -0.0000000
   12   0.0000000   0.0000000  -0.0014076   0.0000000  -0.0000000   0.0067208
   13  -0.0315937   0.0113543   0.0000000  -0.0324940   0.0015792  -0.0000000
   14  -0.0057469  -0.1644664   0.0000000  -0.0132515   0.0016002  -0.0000000
   15  -0.0000000   0.0000000  -0.0207472  -0.0000000   0.0000000   0.0045840
   16   0.0006715   0.0006905  -0.0000000  -0.1349140  -0.0534758  -0.0000000
   17   0.0197739  -0.0362782   0.0000000  -0.0394790  -0.0447115   0.0000000
   18   0.0000000   0.0000000   0.0053123   0.0000000  -0.0000000  -0.0161259
           13          14          15          16          17          18
    1  -0.1354825  -0.0374721   0.0000000  -0.0324050  -0.0115271  -0.0000000
    2  -0.0489113  -0.0416719  -0.0000000   0.0019483   0.0023975   0.0000000
    3  -0.0000000  -0.0000000  -0.0171415   0.0000000   0.0000000   0.0044398
    4   0.0009088   0.0154218  -0.0000000  -0.0248731  -0.0048393  -0.0000000
    5   0.0003657  -0.0297690   0.0000000   0.0093288  -0.1533971  -0.0000000
    6   0.0000000   0.0000000   0.0032171  -0.0000000   0.0000000  -0.0173104
    7  -0.0315937  -0.0057469  -0.0000000   0.0006715   0.0197739   0.0000000
    8   0.0113543  -0.1644664   0.0000000   0.0006905  -0.0362782   0.0000000
    9   0.0000000   0.0000000  -0.0207472  -0.0000000   0.0000000   0.0053123
   10  -0.0324940  -0.0132515  -0.0000000  -0.1349140  -0.0394790   0.0000000
   11   0.0015792   0.0016002   0.0000000  -0.0534758  -0.0447115  -0.0000000
   12  -0.0000000  -0.0000000   0.0045840  -0.0000000   0.0000000  -0.0161259
   13   0.5468916  -0.1610752   0.0000000  -0.3482302   0.1966873  -0.0000000
   14  -0.1610752   0.4249800  -0.0000000   0.2021240  -0.1906729   0.0000000
   15   0.0000000  -0.0000000   0.0718767  -0.0000000   0.0000000  -0.0417891
   16  -0.3482302   0.2021240  -0.0000000   0.5397508  -0.1606158   0.0000000
   17   0.1966873  -0.1906729   0.0000000  -0.1606158   0.4226622  -0.0000000
   18  -0.0000000   0.0000000  -0.0417891   0.0000000  -0.0000000   0.0654733
 Gradient time:  CPU 1023.64 s  wall 131.67 s
 **********************************************************************
 **                                                                  **
 **                       VIBRATIONAL ANALYSIS                       **
 **                       --------------------                       **
 **                                                                  **
 **        VIBRATIONAL FREQUENCIES (CM**-1) AND NORMAL MODES         **
 **     FORCE CONSTANTS (mDYN/ANGSTROM) AND REDUCED MASSES (AMU)     **
 **                  INFRARED INTENSITIES (KM/MOL)                   **
 **                                                                  **
 **********************************************************************


 Mode:                 1                      2                      3
 Frequency:        62.66                 124.89                 166.89
 Force Cnst:      0.1139                 0.5832                 0.9073
 Red. Mass:      49.2287                63.4716                55.2927
 IR Active:          YES                    YES                    YES
 IR Intens:        0.009                  0.146                  0.110
 Raman Active:       YES                    YES                    YES
               X      Y      Z        X      Y      Z        X      Y      Z
 Br         0.000 -0.000 -0.357   -0.359  0.404 -0.000    0.255 -0.062 -0.000
 Br        -0.000  0.000  0.318    0.515 -0.309  0.000   -0.322 -0.281  0.000
 Cl        -0.000  0.000  0.773    0.288 -0.216  0.000    0.577 -0.156  0.000
 Br         0.000 -0.000 -0.350   -0.256  0.078 -0.000   -0.234  0.467 -0.000
 C         -0.000  0.000  0.205   -0.081 -0.231  0.000    0.191 -0.136  0.000
 C          0.000  0.000  0.093   -0.099 -0.275 -0.000    0.101 -0.230 -0.000
 TransDip   0.000 -0.000 -0.003   -0.008 -0.009 -0.000   -0.011 -0.000  0.000

 Mode:                 4                      5                      6
 Frequency:       224.82                 237.29                 255.16
 Force Cnst:      1.4334                 1.8062                 0.4962
 Red. Mass:      48.1312                54.4457                12.9354
 IR Active:          YES                    YES                    YES
 IR Intens:        0.203                  0.046                  1.457
 Raman Active:       YES                    YES                    YES
               X      Y      Z        X      Y      Z        X      Y      Z
 Br        -0.098  0.213 -0.000    0.489  0.228 -0.000    0.000  0.000 -0.046
 Br        -0.154 -0.277  0.000    0.082 -0.261  0.000    0.000  0.000 -0.058
 Cl        -0.563 -0.288  0.000   -0.602  0.299  0.000    0.000 -0.000 -0.133
 Br         0.431  0.249 -0.000   -0.313 -0.121 -0.000   -0.000  0.000 -0.049
 C          0.159 -0.259 -0.000    0.128  0.207  0.000    0.000 -0.000  0.655
 C          0.301 -0.121  0.000   -0.072 -0.067 -0.000   -0.000  0.000  0.738
 TransDip  -0.002  0.014 -0.000    0.006  0.003 -0.000   -0.000  0.000 -0.039

 Mode:                 7                      8                      9
 Frequency:       332.10                 497.92                 671.94
 Force Cnst:      2.5155                 1.7761                 3.6765
 Red. Mass:      38.7099                12.1592                13.8202
 IR Active:          YES                    YES                    YES
 IR Intens:        0.101                  0.000                 44.659
 Raman Active:       YES                    YES                    YES
               X      Y      Z        X      Y      Z        X      Y      Z
 Br        -0.174 -0.161 -0.000   -0.000  0.000 -0.022   -0.084 -0.022  0.000
 Br         0.023 -0.329 -0.000   -0.000  0.000  0.018   -0.012  0.052 -0.000
 Cl         0.094  0.774 -0.000   -0.000 -0.000 -0.058   -0.040  0.167 -0.000
 Br         0.145  0.066  0.000    0.000  0.000  0.020   -0.079 -0.021 -0.000
 C         -0.092  0.391  0.000    0.000  0.000  0.735    0.636 -0.256  0.000
 C         -0.138  0.144 -0.000   -0.000 -0.000 -0.674    0.633 -0.288  0.000
 TransDip   0.004 -0.009 -0.000   -0.000  0.000  0.001    0.201 -0.073 -0.000

 Mode:                10                     11                     12
 Frequency:       807.40                 915.57                1585.28
 Force Cnst:      5.1302                 6.1075                17.7959
 Red. Mass:      13.3568                12.3660                12.0187
 IR Active:          YES                    YES                    YES
 IR Intens:      153.594                  1.748                  2.557
 Raman Active:       YES                    YES                    YES
               X      Y      Z        X      Y      Z        X      Y      Z
 Br        -0.042 -0.017 -0.000   -0.027 -0.019  0.000   -0.007 -0.002 -0.000
 Br        -0.001 -0.067  0.000    0.008  0.025 -0.000    0.001 -0.007  0.000
 Cl         0.003 -0.174  0.000   -0.025 -0.088  0.000   -0.003  0.019 -0.000
 Br        -0.051 -0.026  0.000    0.022  0.018 -0.000    0.007  0.002  0.000
 C          0.270  0.549  0.000    0.427  0.623 -0.000    0.583 -0.405  0.000
 C          0.344  0.684 -0.000   -0.373 -0.529  0.000   -0.581  0.397 -0.000
 TransDip   0.177  0.355  0.000    0.020  0.037 -0.000    0.030 -0.041  0.000

 STANDARD THERMODYNAMIC QUANTITIES AT   298.15 K  AND     1.00 ATM

   This Molecule has  0 Imaginary Frequencies
   Zero point vibrational energy:        8.409 kcal/mol

   Atom    1 Element Br Has Mass   78.91830
   Atom    2 Element Br Has Mass   78.91830
   Atom    3 Element Cl Has Mass   34.96885
   Atom    4 Element Br Has Mass   78.91830
   Atom    5 Element C  Has Mass   12.00000
   Atom    6 Element C  Has Mass   12.00000
   Molecular Mass:   295.723750 amu
   Principal axes and moments of inertia in amu*Bohr^2:
                             1           2           3
    Eigenvalues --     1967.89970  3112.18411  5080.08381
          X               0.99985    -0.01720     0.00000
          Y               0.01720     0.99985    -0.00000
          Z               0.00000     0.00000     1.00000
   Rotational Symmetry Number is   1
   The Molecule is an Asymmetric Top
   Translational Enthalpy:        0.889 kcal/mol
   Rotational Enthalpy:           0.889 kcal/mol
   Vibrational Enthalpy:         11.220 kcal/mol
   gas constant (RT):             0.592 kcal/mol
   Translational Entropy:        42.950  cal/mol.K
   Rotational Entropy:           31.809  cal/mol.K
   Vibrational Entropy:          17.898  cal/mol.K

   Total Enthalpy:               13.590 kcal/mol
   Total Entropy:                92.657  cal/mol.K

 ======================================================================

 STANDARD THERMODYNAMIC QUANTITIES FOR ANHARMONIC VIBRATION -- TOSH

   Zero point vibrational energy: ************ kcal/mol

   Vibrational Enthalpy:       Infinity kcal/mol
   Vibrational Entropy:             NaN  cal/mol.K

   Total Enthalpy:             Infinity kcal/mol
   Total Entropy:                   NaN  cal/mol.K

 ======================================================================

 STANDARD THERMODYNAMIC QUANTITIES FOR ANHARMONIC VIBRATION -- VPT2

   Zero point vibrational energy: ************ kcal/mol

   Vibrational Enthalpy:       Infinity kcal/mol
   Vibrational Entropy:             NaN  cal/mol.K

   Total Enthalpy:             Infinity kcal/mol
   Total Entropy:                   NaN  cal/mol.K

 ======================================================================

Archival summary:
1\1\K55V\FREQ\ProcedureUnspecified\BasisUnspecified\r3l12\taweetha\SunAug2623:42:532018SunAug2623:42:532018\0\\#,FREQ,ProcedureUnspecified,BasisUnspecified,\\0,1\Br\C,1,1.89371\C,2,1.34132,1,123.059\Cl,3,1.73387,2,122.83,1,180,0\Br,2,1.89709,1,114.676,3,-180,0\Br,3,1.89869,2,123.157,1,0,0\\\@

 Total job time:  155.48s(wall), 1207.67s(cpu) 
 Sun Aug 26 23:42:53 2018

        *************************************************************
        *                                                           *
        *  Thank you very much for using Q-Chem.  Have a nice day.  *
        *                                                           *
        *************************************************************
