# Supplementary material for: Geometric and energetic data from ab initio calculations of haloethene, haloimine, halomethylenephosphine, haloiminophosphine, halodiazene, halodiphosphene and halocyclopropane
Source: Data Brief. 2019 Nov 2;27:104738. doi: 10.1016/j.dib.2019.104738 (PMC6861602; doi:10.1016/j.dib.2019.104738)
Supplement: Multimedia component 2 [file mmc2.zip › CC/B3LYP/BrClCCBrI.out]

Q-Chem Developer Version!
                  Welcome to Q-Chem
     A Quantum Leap Into The Future Of Chemistry


 Q-Chem 5.1, Q-Chem, Inc., Pleasanton, CA (2018)

 Yihan Shao,  Zhengting Gan,  E. Epifanovsky,  A. T. B. Gilbert,  M. Wormit,  
 J. Kussmann,  A. W. Lange,  A. Behn,  Jia Deng,  Xintian Feng,  D. Ghosh,  
 M. Goldey,  P. R. Horn,  L. D. Jacobson,  I. Kaliman,  T. Kus,  A. Landau,  
 Jie Liu,  E. I. Proynov,  R. M. Richard,  R. P. Steele,  E. J. Sundstrom,  
 H. L. Woodcock III,  P. M. Zimmerman,  D. Zuev,  B. Albrecht,  E. Alguire,  
 S. A. Baeppler,  D. Barton,  Z. Benda,  Y. A. Bernard,  E. J. Berquist,  
 K. B. Bravaya,  H. Burton,  D. Casanova,  Chun-Min Chang,  Yunqing Chen,  
 A. Chien,  K. D. Closser,  M. P. Coons,  S. Coriani,  S. Dasgupta,  
 A. L. Dempwolff,  M. Diedenhofen,  Hainam Do,  R. G. Edgar,  Po-Tung Fang,  
 S. Faraji,  S. Fatehi,  Qingguo Feng,  K. D. Fenk,  J. Fosso-Tande,  
 Qinghui Ge,  A. Ghysels,  G. Gidofalvi,  J. Gomes,  J. Gonthier,  A. Gunina,  
 D. Hait,  M. W. D. Hanson-Heine,  P. H. P. Harbach,  A. W. Hauser,  
 J. E. Herr,  E. G. Hohenstein,  Z. C. Holden,  Kerwin Hui,  B. C. Huynh,  
 T.-C. Jagau,  Hyunjun Ji,  B. Kaduk,  K. Khistyaev,  Jaehoon Kim,  
 P. Klunzinger,  K. Koh,  D. Kosenkov,  L. Koulias,  T. Kowalczyk,  
 C. M. Krauter,  A. Kunitsa,  Ka Un Lao,  A. Laurent,  K. V. Lawler,  
 Joonho Lee,  D. Lefrancois,  S. Lehtola,  D. S. Levine,  Yi-Pei Li,  
 You-Sheng Lin,  Fenglai Liu,  E. Livshits,  A. Luenser,  P. Manohar,  
 E. Mansoor,  S. F. Manzer,  Shan-Ping Mao,  Yuezhi Mao,  N. Mardirossian,  
 A. V. Marenich,  T. Markovich,  L. A. Martinez-Martinez,  S. A. Maurer,  
 N. J. Mayhall,  S. C. McKenzie,  J.-M. Mewes,  A. F. Morrison,  
 J. W. Mullinax,  K. Nanda,  T. S. Nguyen-Beck,  R. Olivares-Amaya,  
 J. A. Parkhill,  T. M. Perrine,  F. Plasser,  P. Pokhilko,  S. Prager,  
 A. Prociuk,  E. Ramos,  D. R. Rehn,  F. Rob,  M. Schneider,  N. Sergueev,  
 S. M. Sharada,  S. Sharma,  D. W. Small,  T. Stauch,  T. Stein,  
 Yu-Chuan Su,  A. J. W. Thom,  A. Tkatchenko,  T. Tsuchimochi,  N. M. Tubman,  
 L. Vogt,  M. L. Vidal,  O. Vydrov,  M. A. Watson,  J. Wenzel,  
 M. de Wergifosse,  T. A. Wesolowski,  A. White,  J. Witte,  A. Yamada,  
 Jun Yang,  K. Yao,  S. Yeganeh,  S. R. Yost,  Zhi-Qiang You,  A. Zech,  
 Igor Ying Zhang,  Xing Zhang,  Yan Zhao,  Ying Zhu,  B. R. Brooks,  
 G. K. L. Chan,  C. J. Cramer,  M. S. Gordon,  W. J. Hehre,  A. Klamt,  
 M. W. Schmidt,  C. D. Sherrill,  D. G. Truhlar,  A. Aspuru-Guzik,  R. Baer,  
 A. T. Bell,  N. A. Besley,  Jeng-Da Chai,  A. E. DePrince, III,  
 R. A. DiStasio Jr.,  A. Dreuw,  B. D. Dunietz,  T. R. Furlani,  
 Chao-Ping Hsu,  Yousung Jung,  Jing Kong,  D. S. Lambrecht,  WanZhen Liang,  
 C. Ochsenfeld,  V. A. Rassolov,  L. V. Slipchenko,  J. E. Subotnik,  
 T. Van Voorhis,  J. M. Herbert,  A. I. Krylov,  P. M. W. Gill,  M. Head-Gordon

 Contributors to earlier versions of Q-Chem not listed above: 
 R. D. Adamson,  B. Austin,  J. Baker,  G. J. O. Beran,  K. Brandhorst,  
 S. T. Brown,  E. F. C. Byrd,  A. K. Chakraborty,  C.-L. Cheng,  
 Siu Hung Chien,  D. M. Chipman,  D. L. Crittenden,  H. Dachsel,  
 R. J. Doerksen,  A. D. Dutoi,  L. Fusti-Molnar,  W. A. Goddard III,  
 A. Golubeva-Zadorozhnaya,  S. R. Gwaltney,  G. Hawkins,  A. Heyden,  
 S. Hirata,  G. Kedziora,  F. J. Keil,  C. Kelley,  Jihan Kim,  R. A. King,  
 R. Z. Khaliullin,  P. P. Korambath,  W. Kurlancheek,  A. M. Lee,  M. S. Lee,  
 S. V. Levchenko,  Ching Yeh Lin,  D. Liotard,  R. C. Lochan,  I. Lotan,  
 P. E. Maslen,  N. Nair,  D. P. O'Neill,  D. Neuhauser,  E. Neuscamman,  
 C. M. Oana,  R. Olson,  B. Peters,  R. Peverati,  P. A. Pieniazek,  
 Y. M. Rhee,  J. Ritchie,  M. A. Rohrdanz,  E. Rosta,  N. J. Russ,  
 H. F. Schaefer III,  N. E. Schultz,  N. Shenvi,  A. C. Simmonett,  A. Sodt,  
 D. Stuck,  K. S. Thanthiriwatte,  V. Vanovschi,  Tao Wang,  A. Warshel,  
 C. F. Williams,  Q. Wu,  X. Xu,  W. Zhang

 Please cite Q-Chem as follows:
 Y. Shao et al., Mol. Phys. 113, 184-215 (2015)
 DOI: 10.1080/00268976.2014.952696

 Q-Chem 5.1.1 for Intel X86 EM64T Linux

 Parts of Q-Chem use Armadillo 8.300.2 (Tropical Shenanigans).
 http://arma.sourceforge.net/

 Q-Chem begins on Sun Aug 26 23:42:53 2018  

Host: 
0

     Scratch files written to /scratch/taweetham/qchem4524//
Input Ideriv = 2
Curr. Ideriv = -1
Max.  Ideriv = 2

Checking the input file for inconsistencies... 	...done.

--------------------------------------------------------------
User input:
--------------------------------------------------------------
inp/BrBrClI.inp
$molecule
0	1
Br	-2.0	1.0	0.0
Br	2.0	1.0	0.0
Cl	-2.0	-1.0	0.0
I	2.0	-1.0	0.0
C	-1.0	0.0	0.0
C	1.0	0.0	0.0
$end
$rem
   JOB_TYPE		OPTIMIZATION
   BASIS		6-311++G**
   EXCHANGE		B3LYP
$end

--------------------------------------------------------------
 ----------------------------------------------------------------
             Standard Nuclear Orientation (Angstroms)
    I     Atom           X                Y                Z
 ----------------------------------------------------------------
    1      Br      2.6092437894     0.5576382526     0.0000000000
    2      Br     -1.3306194217     1.2486359933     0.0000000000
    3      Cl      2.2637449191    -1.4122933530    -0.0000000000
    4      I      -1.6761182921    -0.7212956122    -0.0000000000
    5      C       1.4515285515    -0.2545781150    -0.0000000000
    6      C      -0.5184030541     0.0909207554     0.0000000000
 ----------------------------------------------------------------
 Molecular Point Group                 Cs    NOp =  2
 Largest Abelian Subgroup              Cs    NOp =  2
 Nuclear Repulsion Energy =  1683.8089033399 hartrees
 There are       76 alpha and       76 beta electrons
 Requested basis set is 6-311++G(d,p)
 There are 87 shells and 232 basis functions

 Total QAlloc Memory Limit   2000 MB
 Mega-Array Size       188 MB
 MEM_STATIC part       192 MB
 A cutoff of  1.0D-11 yielded   2847 shell pairs
 There are     22018 function pairs (     24760 Cartesian)

 -------------------------------------------------------
 OpenMP Integral Computing Module                       
 Release: version 1.0, May 2013, Q-Chem Inc. Pittsburgh 
 -------------------------------------------------------
 Integral Job Info:
 Integral job number is                      11
 Integral operator is                         1
 short-range coefficients                     0
 long-range coefficients              100000000
 Omega coefficients                           0
 if combine SR and LR in K                    0
 Integral screening is                        0
 Integral computing path is                   2
 max size of driver memory is            800000
 size of driver memory is                593474
 size of scratch memory is             29634545
 max col of scratch BK array               1296
 max len of scratch array in speh3          155
 max len of scratch index in speh4           18
 max int batch size is                      520
 min int batch size is                       52
 fixed nKL is                                45
 max L of basis functions is                  2
 order of int derivative is                   0
 number of shells is                         87
 number of basis is                         246
 number of cartesian basis is               246
 number of contracted shell pairs          2847
 number of primitive shell pairs           6684
 maxK2 (contraction) of shell pair           36
 max number of K2 of shell pair               1
 max number of CS2 of shell pair            370
 max number of PS2 of shell pair            370
 mem total for path MDJ                  542588
 -------------------------------------------------------
 Smallest overlap matrix eigenvalue = 6.71E-05

 Scale SEOQF with 1.000000e-01/1.000000e-01/1.000000e-01

 Standard Electronic Orientation quadrupole field applied
 Nucleus-field energy     =     0.0000000288 hartrees
 Guess from superposition of atomic densities
 Warning:  Energy on first SCF cycle will be non-variational
 SAD guess density has 152.000000 electrons

 -----------------------------------------------------------------------
  General SCF calculation program by
  Eric Jon Sundstrom, Paul Horn, Yuezhi Mao, Dmitri Zuev, Alec White,
  David Stuck, Shaama M.S., Shane Yost, Joonho Lee, David Small,
  Daniel Levine, Susi Lehtola, Hugh Burton, Evgeny Epifanovsky
 -----------------------------------------------------------------------
 Exchange:     0.2000 Hartree-Fock + 0.0800 Slater + 0.7200 B88
 Correlation:  0.1900 VWN1RPA + 0.8100 LYP
 Using SG-1 standard quadrature grid
 using 8 threads for integral computing
 -------------------------------------------------------
 OpenMP Integral computing Module                
 Release: version 2.0, May 2017, Q-Chem Inc. Pleasanton 
 -------------------------------------------------------
 -------------------------------------------------------
 OpenMP BLAS3 based DFT computing Module                
 Release: version 1.0, May 2013, Q-Chem Inc. Pittsburgh 
 -------------------------------------------------------
 A restricted SCF calculation will be
 performed using DIIS
 SCF converges when DIIS error is below 1.0e-08
 ---------------------------------------
  Cycle       Energy         DIIS error
 ---------------------------------------
    1  -12608.9499747681      9.72e-02  
    2  -12602.0581768239      9.63e-03  
    3  -12598.8879390789      2.11e-02  
    4  -12602.5876985060      3.25e-03  
    5  -12602.6206933275      2.12e-03  
    6  -12602.6431711165      7.33e-04  
    7  -12602.6359902393      1.16e-03  
    8  -12602.6448316084      5.70e-04  
    9  -12602.6473578439      1.50e-04  
   10  -12602.6475109206      3.17e-05  
   11  -12602.6475144848      2.28e-05  
   12  -12602.6475209289      7.46e-06  
   13  -12602.6475219023      4.01e-06  
   14  -12602.6475222722      1.88e-06  
   15  -12602.6475223359      7.88e-07  
   16  -12602.6475223428      3.41e-07  
   17  -12602.6475223443      5.59e-08  
   18  -12602.6475223444      1.20e-08  
   19  -12602.6475223442      1.24e-09  Convergence criterion met
 ---------------------------------------
 SCF time:   CPU 273.70s  wall 35.00s 
 SCF   energy in the final basis set =   -12602.6475223442
 Total energy in the final basis set =   -12602.6475223442

 --------------------------------------------------------------
             Orbital Energies (a.u.) and Symmetries
 --------------------------------------------------------------

 Alpha MOs, Restricted
 -- Occupied --                  
******* -482.89 -482.87 -176.32 -165.72 -165.72 -165.72 -101.59
  1 A'    2 A'    3 A'    4 A'    1 A"    5 A'    6 A'    7 A'                 
-62.548 -62.532 -56.366 -56.365 -56.364 -56.350 -56.349 -56.348
  8 A'    9 A'   10 A'   11 A'    2 A"   12 A'    3 A"   13 A'                 
-35.821 -31.312 -31.310 -31.309 -22.962 -22.962 -22.961 -22.960
 14 A'   15 A'    4 A"   16 A'   17 A'    5 A"   18 A'    6 A"                 
-22.960 -10.293 -10.261  -9.525  -8.773  -8.753  -7.288  -7.278
 19 A'   20 A'   21 A'   22 A'   23 A'   24 A'   25 A'    7 A"                 
 -7.277  -6.606  -6.593  -6.588  -6.585  -6.572  -6.571  -6.394
 26 A'   27 A'   28 A'    8 A"   29 A'    9 A"   30 A'   31 A'                 
 -4.814  -4.789  -4.788  -2.721  -2.716  -2.711  -2.701  -2.701
 32 A'   33 A'   10 A"   34 A'   35 A'   11 A"   12 A"   36 A'                 
 -2.700  -2.693  -2.693  -2.682  -2.682  -2.104  -2.081  -2.074
 37 A'   13 A"   38 A'   39 A'   14 A"   40 A'   41 A'   15 A"                 
 -2.054  -2.053  -1.170  -1.152  -0.863  -0.759  -0.647  -0.605
 42 A'   16 A"   43 A'   44 A'   45 A'   46 A'   47 A'   48 A'                 
 -0.559  -0.553  -0.542  -0.501  -0.493  -0.423  -0.359  -0.331
 17 A"   49 A'   18 A"   50 A'   51 A'   52 A'   53 A'   19 A"                 
 -0.281  -0.218  -0.189  -0.149
 20 A"   54 A'   21 A"   55 A'                                                 
 -- Virtual --                   
 -0.119  -0.096  -0.010   0.008   0.012   0.022   0.029   0.036
 22 A"   56 A'   57 A'   58 A'   59 A'   23 A"   60 A'   61 A'                 
  0.046   0.061   0.064   0.079   0.081   0.085   0.092   0.101
 62 A'   24 A"   63 A'   25 A"   64 A'   65 A'   66 A'   26 A"                 
  0.124   0.130   0.144   0.147   0.150   0.165   0.170   0.179
 67 A'   68 A'   69 A'   27 A"   70 A'   71 A'   72 A'   73 A'                 
  0.194   0.201   0.265   0.270   0.293   0.311   0.339   0.350
 74 A'   75 A'   28 A"   76 A'   29 A"   77 A'   78 A'   30 A"                 
  0.357   0.366   0.399   0.412   0.416   0.418   0.440   0.447
 79 A'   80 A'   31 A"   81 A'   82 A'   32 A"   33 A"   83 A'                 
  0.452   0.488   0.499   0.513   0.537   0.543   0.555   0.561
 34 A"   84 A'   35 A"   85 A'   86 A'   87 A'   36 A"   88 A'                 
  0.570   0.595   0.636   0.657   0.664   0.698   0.716   0.725
 37 A"   89 A'   90 A'   91 A'   38 A"   92 A'   39 A"   93 A'                 
  0.778   0.780   0.797   0.845   0.892   0.905   0.935   1.031
 94 A'   95 A'   96 A'   40 A"   41 A"   97 A'   98 A'   99 A'                 
  1.055   1.101   1.137   1.169   1.247   1.301   1.311   1.348
100 A'  101 A'  102 A'  103 A'  104 A'   42 A"  105 A'  106 A'                 
  1.415   1.426   1.477   1.477   1.579   1.658   1.695   1.769
 43 A"  107 A'   44 A"  108 A'   45 A"   46 A"  109 A'  110 A'                 
  1.805   1.910   1.915   1.951   1.994   2.034   2.051   2.151
111 A'   47 A"  112 A'   48 A"  113 A'  114 A'  115 A'  116 A'                 
  2.222   2.231   2.340   2.441   2.629   2.701   2.876   3.028
 49 A"  117 A'  118 A'  119 A'   50 A"   51 A"  120 A'  121 A'                 
  3.184   3.327   3.929   3.965   3.970   4.019   4.028   4.038
122 A'  123 A'   52 A"   53 A"   54 A"  124 A'   55 A"  125 A'                 
  4.053   4.064   4.090   4.107   4.202   4.283   4.422   4.545
 56 A"  126 A'  127 A'   57 A"  128 A'  129 A'  130 A'  131 A'                 
  4.662   4.700   6.018   6.073   6.229   6.833   6.876   7.468
132 A'  133 A'   58 A"  134 A'  135 A'  136 A'  137 A'   59 A"                 
  7.505   7.557   7.644   7.693   7.806   9.906  23.654  23.712
 60 A"  138 A'  139 A'  140 A'  141 A'  142 A'  143 A'  144 A'                 
 25.798  26.114  26.634  28.096  28.356  28.413  28.461  28.533
 61 A"  145 A'  146 A'  147 A'   62 A"  148 A'  149 A'   63 A"                 
 28.566  28.579  28.709  28.950  48.071  48.121 127.907 127.964
150 A'   64 A"  151 A'  152 A'  153 A'  154 A'   65 A"  155 A'                 
128.047 151.880 215.947 289.694 289.728 289.779 289.869 289.965
156 A'  157 A'  158 A'   66 A"   67 A"  159 A'  160 A'  161 A'                 
290.0681020.9421020.9991902.065
162 A'  163 A'  164 A'  165 A'                                                 

 Beta MOs, Restricted
 -- Occupied --                  
******* -482.89 -482.87 -176.32 -165.72 -165.72 -165.72 -101.59
  1 A'    2 A'    3 A'    4 A'    1 A"    5 A'    6 A'    7 A'                 
-62.548 -62.532 -56.366 -56.365 -56.364 -56.350 -56.349 -56.348
  8 A'    9 A'   10 A'   11 A'    2 A"   12 A'    3 A"   13 A'                 
-35.821 -31.312 -31.310 -31.309 -22.962 -22.962 -22.961 -22.960
 14 A'   15 A'    4 A"   16 A'   17 A'    5 A"   18 A'    6 A"                 
-22.960 -10.293 -10.261  -9.525  -8.773  -8.753  -7.288  -7.278
 19 A'   20 A'   21 A'   22 A'   23 A'   24 A'   25 A'    7 A"                 
 -7.277  -6.606  -6.593  -6.588  -6.585  -6.572  -6.571  -6.394
 26 A'   27 A'   28 A'    8 A"   29 A'    9 A"   30 A'   31 A'                 
 -4.814  -4.789  -4.788  -2.721  -2.716  -2.711  -2.701  -2.701
 32 A'   33 A'   10 A"   34 A'   35 A'   11 A"   12 A"   36 A'                 
 -2.700  -2.693  -2.693  -2.682  -2.682  -2.104  -2.081  -2.074
 37 A'   13 A"   38 A'   39 A'   14 A"   40 A'   41 A'   15 A"                 
 -2.054  -2.053  -1.170  -1.152  -0.863  -0.759  -0.647  -0.605
 42 A'   16 A"   43 A'   44 A'   45 A'   46 A'   47 A'   48 A'                 
 -0.559  -0.553  -0.542  -0.501  -0.493  -0.423  -0.359  -0.331
 17 A"   49 A'   18 A"   50 A'   51 A'   52 A'   53 A'   19 A"                 
 -0.281  -0.218  -0.189  -0.149
 20 A"   54 A'   21 A"   55 A'                                                 
 -- Virtual --                   
 -0.119  -0.096  -0.010   0.008   0.012   0.022   0.029   0.036
 22 A"   56 A'   57 A'   58 A'   59 A'   23 A"   60 A'   61 A'                 
  0.046   0.061   0.064   0.079   0.081   0.085   0.092   0.101
 62 A'   24 A"   63 A'   25 A"   64 A'   65 A'   66 A'   26 A"                 
  0.124   0.130   0.144   0.147   0.150   0.165   0.170   0.179
 67 A'   68 A'   69 A'   27 A"   70 A'   71 A'   72 A'   73 A'                 
  0.194   0.201   0.265   0.270   0.293   0.311   0.339   0.350
 74 A'   75 A'   28 A"   76 A'   29 A"   77 A'   78 A'   30 A"                 
  0.357   0.366   0.399   0.412   0.416   0.418   0.440   0.447
 79 A'   80 A'   31 A"   81 A'   82 A'   32 A"   33 A"   83 A'                 
  0.452   0.488   0.499   0.513   0.537   0.543   0.555   0.561
 34 A"   84 A'   35 A"   85 A'   86 A'   87 A'   36 A"   88 A'                 
  0.570   0.595   0.636   0.657   0.664   0.698   0.716   0.725
 37 A"   89 A'   90 A'   91 A'   38 A"   92 A'   39 A"   93 A'                 
  0.778   0.780   0.797   0.845   0.892   0.905   0.935   1.031
 94 A'   95 A'   96 A'   40 A"   41 A"   97 A'   98 A'   99 A'                 
  1.055   1.101   1.137   1.169   1.247   1.301   1.311   1.348
100 A'  101 A'  102 A'  103 A'  104 A'   42 A"  105 A'  106 A'                 
  1.415   1.426   1.477   1.477   1.579   1.658   1.695   1.769
 43 A"  107 A'   44 A"  108 A'   45 A"   46 A"  109 A'  110 A'                 
  1.805   1.910   1.915   1.951   1.994   2.034   2.051   2.151
111 A'   47 A"  112 A'   48 A"  113 A'  114 A'  115 A'  116 A'                 
  2.222   2.231   2.340   2.441   2.629   2.701   2.876   3.028
 49 A"  117 A'  118 A'  119 A'   50 A"   51 A"  120 A'  121 A'                 
  3.184   3.327   3.929   3.965   3.970   4.019   4.028   4.038
122 A'  123 A'   52 A"   53 A"   54 A"  124 A'   55 A"  125 A'                 
  4.053   4.064   4.090   4.107   4.202   4.283   4.422   4.545
 56 A"  126 A'  127 A'   57 A"  128 A'  129 A'  130 A'  131 A'                 
  4.662   4.700   6.018   6.073   6.229   6.833   6.876   7.468
132 A'  133 A'   58 A"  134 A'  135 A'  136 A'  137 A'   59 A"                 
  7.505   7.557   7.644   7.693   7.806   9.906  23.654  23.712
 60 A"  138 A'  139 A'  140 A'  141 A'  142 A'  143 A'  144 A'                 
 25.798  26.114  26.634  28.096  28.356  28.413  28.461  28.533
 61 A"  145 A'  146 A'  147 A'   62 A"  148 A'  149 A'   63 A"                 
 28.566  28.579  28.709  28.950  48.071  48.121 127.907 127.964
150 A'   64 A"  151 A'  152 A'  153 A'  154 A'   65 A"  155 A'                 
128.047 151.880 215.947 289.694 289.728 289.779 289.869 289.965
156 A'  157 A'  158 A'   66 A"   67 A"  159 A'  160 A'  161 A'                 
290.0681020.9421020.9991902.065
162 A'  163 A'  164 A'  165 A'                                                 
 --------------------------------------------------------------

          Ground-State Mulliken Net Atomic Charges

     Atom                 Charge (a.u.)
  ----------------------------------------
      1 Br                    0.052568
      2 Br                    0.046799
      3 Cl                    0.297974
      4 I                     0.264527
      5 C                    -0.258660
      6 C                    -0.403209
  ----------------------------------------
  Sum of atomic charges =     0.000000

 -----------------------------------------------------------------
                    Cartesian Multipole Moments
 -----------------------------------------------------------------
    Charge (ESU x 10^10)
                 0.0000
    Dipole Moment (Debye)
         X       1.2553      Y       1.0374      Z       0.0000
       Tot       1.6285
    Quadrupole Moments (Debye-Ang)
        XX     -80.2398     XY      -5.7021     YY     -95.0467
        XZ      -0.0000     YZ      -0.0000     ZZ     -86.8065
    Octopole Moments (Debye-Ang^2)
       XXX      -8.3899    XXY       6.9667    XYY      -9.5712
       YYY      23.7265    XXZ       0.0000    XYZ       0.0000
       YYZ       0.0000    XZZ      -6.8513    YZZ       6.2361
       ZZZ       0.0000
    Hexadecapole Moments (Debye-Ang^3)
      XXXX   -1849.2121   XXXY       4.7213   XXYY    -409.8344
      XYYY       6.1603   YYYY    -618.7542   XXXZ      -0.0000
      XXYZ      -0.0000   XYYZ      -0.0000   YYYZ      -0.0000
      XXZZ    -346.1659   XYZZ       7.4063   YYZZ    -120.7058
      XZZZ      -0.0000   YZZZ      -0.0000   ZZZZ    -109.0117
 -----------------------------------------------------------------
 Calculating analytic gradient of the SCF energy
 Gradient of SCF Energy
            1           2           3           4           5           6
    1  -0.4808315   0.1470571  -0.0570801   0.9937271   0.6446175  -1.2474901
    2  -0.6933881  -1.0250215   0.5966359   1.2612610   0.0689134  -0.2084008
    3   0.0000000  -0.0000000   0.0000000  -0.0000000   0.0000000  -0.0000000
 Max gradient component =       1.261E+00
 RMS gradient           =       6.120E-01
 Gradient time:  CPU 62.39 s  wall 7.93 s
 Geometry Optimization Parameters
   NAtoms,    NIC,     NZ,  NCons,   NDum,   NFix, NCnnct, MaxDiis
        6      37       0       0       0       0       0       0


** GEOMETRY OPTIMIZATION IN DELOCALIZED INTERNAL COORDINATES **
   Searching for a Minimum

   Optimization Cycle:   1

                       Coordinates (Angstroms)
     ATOM                X               Y               Z
      1  Br        2.6092437894    0.5576382526    0.0000000000
      2  Br       -1.3306194217    1.2486359933    0.0000000000
      3  Cl        2.2637449191   -1.4122933530    0.0000000000
      4  I        -1.6761182921   -0.7212956122    0.0000000000
      5  C         1.4515285515   -0.2545781150    0.0000000000
      6  C        -0.5184030541    0.0909207554    0.0000000000
   Point Group: cs    Number of degrees of freedom:     9


   Energy is -12602.647522344


 Attempting to Generate Delocalized Internal Coordinates

 ** Taking Steepest Descent Step **
 Calculated Step too Large.  Step scaled by  0.202240
 Step Taken.  Stepsize is  0.300000

                             Maximum     Tolerance    Cnvgd?
         Gradient           0.963451      0.000300      NO
         Displacement       0.194849      0.001200      NO
         Energy change     *********      0.000001      NO


 New Cartesian Coordinates Obtained by Inverse Iteration

 Displacement from previous Coordinates is:  0.217020
 ----------------------------------------------------------------
             Standard Nuclear Orientation (Angstroms)
    I     Atom           X                Y                Z
 ----------------------------------------------------------------
    1      Br      2.6602820800     0.5804656916     0.0000000000
    2      Br     -1.3465784987     1.2814028203     0.0000000000
    3      Cl      2.2828462089    -1.4316415351     0.0000000000
    4      I      -1.7541797844    -0.7605044640     0.0000000000
    5      C       1.4573896473    -0.2537060120     0.0000000000
    6      C      -0.5003831609     0.0930114202     0.0000000000
 ----------------------------------------------------------------
 Molecular Point Group                 Cs    NOp =  2
 Largest Abelian Subgroup              Cs    NOp =  2
 Nuclear Repulsion Energy =  1631.7771412121 hartrees
 There are       76 alpha and       76 beta electrons
 Applying Cartesian multipole field
    Component          Value
    ---------          -----
     (2,0,0)        1.00000E-11
     (0,2,0)        2.00000E-11
     (0,0,2)       -3.00000E-11
 Nucleus-field energy     =     0.0000000303 hartrees
 Requested basis set is 6-311++G(d,p)
 There are 87 shells and 232 basis functions
 A cutoff of  1.0D-11 yielded   2825 shell pairs
 There are     21828 function pairs (     24522 Cartesian)
 Smallest overlap matrix eigenvalue = 6.47E-05
 Guess MOs from SCF MO coefficient file

 -----------------------------------------------------------------------
  General SCF calculation program by
  Eric Jon Sundstrom, Paul Horn, Yuezhi Mao, Dmitri Zuev, Alec White,
  David Stuck, Shaama M.S., Shane Yost, Joonho Lee, David Small,
  Daniel Levine, Susi Lehtola, Hugh Burton, Evgeny Epifanovsky
 -----------------------------------------------------------------------
 Exchange:     0.2000 Hartree-Fock + 0.0800 Slater + 0.7200 B88
 Correlation:  0.1900 VWN1RPA + 0.8100 LYP
 Using SG-1 standard quadrature grid
 using 8 threads for integral computing
 -------------------------------------------------------
 OpenMP Integral computing Module                
 Release: version 2.0, May 2017, Q-Chem Inc. Pleasanton 
 -------------------------------------------------------
 -------------------------------------------------------
 OpenMP BLAS3 based DFT computing Module                
 Release: version 1.0, May 2013, Q-Chem Inc. Pittsburgh 
 -------------------------------------------------------
 A restricted SCF calculation will be
 performed using DIIS
 SCF converges when DIIS error is below 1.0e-08
 ---------------------------------------
  Cycle       Energy         DIIS error
 ---------------------------------------
    1  -12603.0117408563      1.80e-03  
    2  -12602.9964423269      2.13e-03  
    3  -12602.9835589915      2.19e-03  
    4  -12603.0104271330      1.35e-03  
    5  -12603.0260548601      1.24e-04  
    6  -12603.0261315211      4.10e-05  
    7  -12603.0261398675      1.82e-05  
    8  -12603.0261422333      2.36e-06  
    9  -12603.0261423226      1.89e-06  
   10  -12603.0261423641      8.21e-07  
   11  -12603.0261423804      2.67e-07  
   12  -12603.0261423813      9.07e-08  
   13  -12603.0261423816      3.46e-08  
   14  -12603.0261423816      1.25e-08  
   15  -12603.0261423816      4.25e-09  Convergence criterion met
 ---------------------------------------
 SCF time:   CPU 207.24s  wall 27.00s 
 SCF   energy in the final basis set =   -12603.0261423816
 Total energy in the final basis set =   -12603.0261423816

 --------------------------------------------------------------
             Orbital Energies (a.u.) and Symmetries
 --------------------------------------------------------------

 Alpha MOs, Restricted
 -- Occupied --                  
******* -482.88 -482.87 -176.31 -165.72 -165.72 -165.71 -101.59
  1 A'    2 A'    3 A'    4 A'    5 A'    1 A"    6 A'    7 A'                 
-62.541 -62.528 -56.359 -56.357 -56.356 -56.346 -56.345 -56.344
  8 A'    9 A'   10 A'   11 A'    2 A"   12 A'    3 A"   13 A'                 
-35.816 -31.307 -31.305 -31.304 -22.957 -22.957 -22.956 -22.955
 14 A'   15 A'    4 A"   16 A'   17 A'    5 A"   18 A'   19 A'                 
-22.955 -10.296 -10.258  -9.521  -8.762  -8.747  -7.285  -7.275
  6 A"   20 A'   21 A'   22 A'   23 A'   24 A'   25 A'    7 A"                 
 -7.274  -6.594  -6.582  -6.578  -6.578  -6.566  -6.565  -6.382
 26 A'   27 A'   28 A'    8 A"   29 A'    9 A"   30 A'   31 A'                 
 -4.798  -4.779  -4.778  -2.708  -2.704  -2.700  -2.692  -2.691
 32 A'   33 A'   10 A"   34 A'   35 A'   11 A"   36 A'   37 A'                 
 -2.691  -2.686  -2.686  -2.676  -2.675  -2.081  -2.065  -2.060
 12 A"   13 A"   38 A'   39 A'   14 A"   40 A'   41 A'   15 A"                 
 -2.044  -2.043  -1.141  -1.111  -0.854  -0.749  -0.641  -0.598
 42 A'   16 A"   43 A'   44 A'   45 A'   46 A'   47 A'   48 A'                 
 -0.540  -0.534  -0.516  -0.495  -0.477  -0.427  -0.360  -0.329
 49 A'   17 A"   18 A"   50 A'   51 A'   52 A'   53 A'   19 A"                 
 -0.278  -0.224  -0.192  -0.160
 20 A"   54 A'   21 A"   55 A'                                                 
 -- Virtual --                   
 -0.117  -0.091  -0.009   0.007   0.015   0.026   0.028   0.035
 22 A"   56 A'   57 A'   58 A'   59 A'   23 A"   60 A'   61 A'                 
  0.047   0.061   0.062   0.080   0.080   0.081   0.091   0.103
 62 A'   63 A'   24 A"   64 A'   25 A"   65 A'   66 A'   26 A"                 
  0.122   0.129   0.140   0.149   0.149   0.160   0.169   0.178
 67 A'   68 A'   69 A'   70 A'   27 A"   71 A'   72 A'   73 A'                 
  0.197   0.201   0.258   0.263   0.303   0.311   0.343   0.353
 74 A'   75 A'   28 A"   76 A'   29 A"   77 A'   78 A'   79 A'                 
  0.357   0.370   0.401   0.414   0.416   0.420   0.436   0.440
 30 A"   80 A'   31 A"   81 A'   82 A'   32 A"   83 A'   33 A"                 
  0.456   0.483   0.504   0.512   0.530   0.537   0.556   0.557
 34 A"   84 A'   85 A'   35 A"   86 A'   87 A'   36 A"   88 A'                 
  0.563   0.585   0.626   0.644   0.659   0.693   0.700   0.728
 37 A"   89 A'   90 A'   91 A'   38 A"   92 A'   39 A"   93 A'                 
  0.768   0.781   0.794   0.838   0.884   0.892   0.919   1.007
 94 A'   95 A'   96 A'   40 A"   41 A"   97 A'   98 A'   99 A'                 
  1.039   1.095   1.120   1.139   1.225   1.292   1.314   1.353
100 A'  101 A'  102 A'  103 A'  104 A'  105 A'   42 A"  106 A'                 
  1.398   1.422   1.467   1.471   1.566   1.657   1.680   1.758
 43 A"  107 A'  108 A'   44 A"   45 A"   46 A"  109 A'  110 A'                 
  1.804   1.922   1.941   1.960   1.990   2.031   2.056   2.135
111 A'   47 A"  112 A'   48 A"  113 A'  114 A'  115 A'  116 A'                 
  2.215   2.225   2.336   2.450   2.637   2.702   2.854   2.960
117 A'   49 A"  118 A'  119 A'   50 A"   51 A"  120 A'  121 A'                 
  3.149   3.329   3.920   3.972   3.974   4.030   4.031   4.040
122 A'  123 A'   52 A"   53 A"   54 A"   55 A"  124 A'  125 A'                 
  4.066   4.075   4.096   4.106   4.183   4.265   4.380   4.458
126 A'   56 A"   57 A"  127 A'  128 A'  129 A'  130 A'  131 A'                 
  4.558   4.651   6.014   6.089   6.223   6.806   6.860   7.478
132 A'  133 A'   58 A"  134 A'  135 A'  136 A'  137 A'   59 A"                 
  7.512   7.554   7.640   7.673   7.783   9.882  23.576  23.601
 60 A"  138 A'  139 A'  140 A'  141 A'  142 A'  143 A'  144 A'                 
 25.800  26.097  26.561  28.056  28.355  28.410  28.447  28.538
 61 A"  145 A'  146 A'  147 A'   62 A"  148 A'  149 A'   63 A"                 
 28.567  28.572  28.685  28.874  48.050  48.106 127.903 127.957
150 A'   64 A"  151 A'  152 A'  153 A'  154 A'   65 A"  155 A'                 
128.040 151.841 215.916 289.700 289.731 289.775 289.861 289.938
156 A'  157 A'  158 A'   66 A"   67 A"  159 A'  160 A'  161 A'                 
290.0361020.9091020.9741902.022
162 A'  163 A'  164 A'  165 A'                                                 

 Beta MOs, Restricted
 -- Occupied --                  
******* -482.88 -482.87 -176.31 -165.72 -165.72 -165.71 -101.59
  1 A'    2 A'    3 A'    4 A'    5 A'    1 A"    6 A'    7 A'                 
-62.541 -62.528 -56.359 -56.357 -56.356 -56.346 -56.345 -56.344
  8 A'    9 A'   10 A'   11 A'    2 A"   12 A'    3 A"   13 A'                 
-35.816 -31.307 -31.305 -31.304 -22.957 -22.957 -22.956 -22.955
 14 A'   15 A'    4 A"   16 A'   17 A'    5 A"   18 A'   19 A'                 
-22.955 -10.296 -10.258  -9.521  -8.762  -8.747  -7.285  -7.275
  6 A"   20 A'   21 A'   22 A'   23 A'   24 A'   25 A'    7 A"                 
 -7.274  -6.594  -6.582  -6.578  -6.578  -6.566  -6.565  -6.382
 26 A'   27 A'   28 A'    8 A"   29 A'    9 A"   30 A'   31 A'                 
 -4.798  -4.779  -4.778  -2.708  -2.704  -2.700  -2.692  -2.691
 32 A'   33 A'   10 A"   34 A'   35 A'   11 A"   36 A'   37 A'                 
 -2.691  -2.686  -2.686  -2.676  -2.675  -2.081  -2.065  -2.060
 12 A"   13 A"   38 A'   39 A'   14 A"   40 A'   41 A'   15 A"                 
 -2.044  -2.043  -1.141  -1.111  -0.854  -0.749  -0.641  -0.598
 42 A'   16 A"   43 A'   44 A'   45 A'   46 A'   47 A'   48 A'                 
 -0.540  -0.534  -0.516  -0.495  -0.477  -0.427  -0.360  -0.329
 49 A'   17 A"   18 A"   50 A'   51 A'   52 A'   53 A'   19 A"                 
 -0.278  -0.224  -0.192  -0.160
 20 A"   54 A'   21 A"   55 A'                                                 
 -- Virtual --                   
 -0.117  -0.091  -0.009   0.007   0.015   0.026   0.028   0.035
 22 A"   56 A'   57 A'   58 A'   59 A'   23 A"   60 A'   61 A'                 
  0.047   0.061   0.062   0.080   0.080   0.081   0.091   0.103
 62 A'   63 A'   24 A"   64 A'   25 A"   65 A'   66 A'   26 A"                 
  0.122   0.129   0.140   0.149   0.149   0.160   0.169   0.178
 67 A'   68 A'   69 A'   70 A'   27 A"   71 A'   72 A'   73 A'                 
  0.197   0.201   0.258   0.263   0.303   0.311   0.343   0.353
 74 A'   75 A'   28 A"   76 A'   29 A"   77 A'   78 A'   79 A'                 
  0.357   0.370   0.401   0.414   0.416   0.420   0.436   0.440
 30 A"   80 A'   31 A"   81 A'   82 A'   32 A"   83 A'   33 A"                 
  0.456   0.483   0.504   0.512   0.530   0.537   0.556   0.557
 34 A"   84 A'   85 A'   35 A"   86 A'   87 A'   36 A"   88 A'                 
  0.563   0.585   0.626   0.644   0.659   0.693   0.700   0.728
 37 A"   89 A'   90 A'   91 A'   38 A"   92 A'   39 A"   93 A'                 
  0.768   0.781   0.794   0.838   0.884   0.892   0.919   1.007
 94 A'   95 A'   96 A'   40 A"   41 A"   97 A'   98 A'   99 A'                 
  1.039   1.095   1.120   1.139   1.225   1.292   1.314   1.353
100 A'  101 A'  102 A'  103 A'  104 A'  105 A'   42 A"  106 A'                 
  1.398   1.422   1.467   1.471   1.566   1.657   1.680   1.758
 43 A"  107 A'  108 A'   44 A"   45 A"   46 A"  109 A'  110 A'                 
  1.804   1.922   1.941   1.960   1.990   2.031   2.056   2.135
111 A'   47 A"  112 A'   48 A"  113 A'  114 A'  115 A'  116 A'                 
  2.215   2.225   2.336   2.450   2.637   2.702   2.854   2.960
117 A'   49 A"  118 A'  119 A'   50 A"   51 A"  120 A'  121 A'                 
  3.149   3.329   3.920   3.972   3.974   4.030   4.031   4.040
122 A'  123 A'   52 A"   53 A"   54 A"   55 A"  124 A'  125 A'                 
  4.066   4.075   4.096   4.106   4.183   4.265   4.380   4.458
126 A'   56 A"   57 A"  127 A'  128 A'  129 A'  130 A'  131 A'                 
  4.558   4.651   6.014   6.089   6.223   6.806   6.860   7.478
132 A'  133 A'   58 A"  134 A'  135 A'  136 A'  137 A'   59 A"                 
  7.512   7.554   7.640   7.673   7.783   9.882  23.576  23.601
 60 A"  138 A'  139 A'  140 A'  141 A'  142 A'  143 A'  144 A'                 
 25.800  26.097  26.561  28.056  28.355  28.410  28.447  28.538
 61 A"  145 A'  146 A'  147 A'   62 A"  148 A'  149 A'   63 A"                 
 28.567  28.572  28.685  28.874  48.050  48.106 127.903 127.957
150 A'   64 A"  151 A'  152 A'  153 A'  154 A'   65 A"  155 A'                 
128.040 151.841 215.916 289.700 289.731 289.775 289.861 289.938
156 A'  157 A'  158 A'   66 A"   67 A"  159 A'  160 A'  161 A'                 
290.0361020.9091020.9741902.022
162 A'  163 A'  164 A'  165 A'                                                 
 --------------------------------------------------------------

          Ground-State Mulliken Net Atomic Charges

     Atom                 Charge (a.u.)
  ----------------------------------------
      1 Br                    0.012323
      2 Br                    0.042908
      3 Cl                    0.313635
      4 I                     0.191109
      5 C                    -0.259334
      6 C                    -0.300642
  ----------------------------------------
  Sum of atomic charges =     0.000000

 -----------------------------------------------------------------
                    Cartesian Multipole Moments
 -----------------------------------------------------------------
    Charge (ESU x 10^10)
                 0.0000
    Dipole Moment (Debye)
         X       1.0086      Y       0.8431      Z       0.0000
       Tot       1.3146
    Quadrupole Moments (Debye-Ang)
        XX     -79.8973     XY      -5.2214     YY     -94.4172
        XZ       0.0000     YZ      -0.0000     ZZ     -87.2679
    Octopole Moments (Debye-Ang^2)
       XXX      -7.0840    XXY       6.5784    XYY      -8.5568
       YYY      23.6401    XXZ       0.0000    XYZ      -0.0000
       YYZ      -0.0000    XZZ      -6.1372    YZZ       6.6363
       ZZZ       0.0000
    Hexadecapole Moments (Debye-Ang^3)
      XXXX   -1922.5650   XXXY      -0.1250   XXYY    -425.3905
      XYYY      -2.0281   YYYY    -638.1888   XXXZ       0.0000
      XXYZ       0.0000   XYYZ       0.0000   YYYZ      -0.0000
      XXZZ    -360.5871   XYZZ       4.4143   YYZZ    -123.9681
      XZZZ       0.0000   YZZZ      -0.0000   ZZZZ    -109.3040
 -----------------------------------------------------------------
 Calculating analytic gradient of the SCF energy
 Gradient of SCF Energy
            1           2           3           4           5           6
    1  -0.3731595   0.1050554  -0.0389480   0.6425037   0.5279161  -0.8633677
    2  -0.5728471  -0.8236838   0.5203557   0.8866468   0.0243419  -0.0348134
    3   0.0000000   0.0000000  -0.0000000   0.0000000   0.0000000  -0.0000000
 Max gradient component =       8.866E-01
 RMS gradient           =       4.506E-01
 Gradient time:  CPU 60.61 s  wall 7.70 s
 Geometry Optimization Parameters
   NAtoms,    NIC,     NZ,  NCons,   NDum,   NFix, NCnnct, MaxDiis
        6      37       0       0       0       0       0       0


** GEOMETRY OPTIMIZATION IN DELOCALIZED INTERNAL COORDINATES **
   Searching for a Minimum

   Optimization Cycle:   2

                       Coordinates (Angstroms)
     ATOM                X               Y               Z
      1  Br        2.6602820800    0.5804656916    0.0000000000
      2  Br       -1.3465784987    1.2814028203    0.0000000000
      3  Cl        2.2828462089   -1.4316415351    0.0000000000
      4  I        -1.7541797844   -0.7605044640    0.0000000000
      5  C         1.4573896473   -0.2537060120    0.0000000000
      6  C        -0.5003831609    0.0930114202    0.0000000000
   Point Group: cs    Number of degrees of freedom:     9


   Energy is -12603.026142382

 Hessian Updated using BFGS Update

 ** Taking Steepest Descent Step **
 Calculated Step too Large.  Step scaled by  0.279755
 Step Taken.  Stepsize is  0.300000

                             Maximum     Tolerance    Cnvgd?
         Gradient           0.721419      0.000300      NO
         Displacement       0.201821      0.001200      NO
         Energy change     -0.378620      0.000001      NO


 New Cartesian Coordinates Obtained by Inverse Iteration

 Displacement from previous Coordinates is:  0.201309
 ----------------------------------------------------------------
             Standard Nuclear Orientation (Angstroms)
    I     Atom           X                Y                Z
 ----------------------------------------------------------------
    1      Br      2.7064899374     0.6070394411     0.0000000000
    2      Br     -1.3626232207     1.3195324179     0.0000000000
    3      Cl      2.2982584514    -1.4559543752     0.0000000000
    4      I      -1.8181071242    -0.7999465344     0.0000000000
    5      C       1.4577895531    -0.2532470497     0.0000000000
    6      C      -0.4824311048     0.0916040214     0.0000000000
 ----------------------------------------------------------------
 Molecular Point Group                 Cs    NOp =  2
 Largest Abelian Subgroup              Cs    NOp =  2
 Nuclear Repulsion Energy =  1584.0591310368 hartrees
 There are       76 alpha and       76 beta electrons
 Applying Cartesian multipole field
    Component          Value
    ---------          -----
     (2,0,0)        1.00000E-11
     (0,2,0)        2.00000E-11
     (0,0,2)       -3.00000E-11
 Nucleus-field energy     =     0.0000000317 hartrees
 Requested basis set is 6-311++G(d,p)
 There are 87 shells and 232 basis functions
 A cutoff of  1.0D-11 yielded   2801 shell pairs
 There are     21670 function pairs (     24333 Cartesian)
 Smallest overlap matrix eigenvalue = 6.21E-05
 Guess MOs from SCF MO coefficient file

 -----------------------------------------------------------------------
  General SCF calculation program by
  Eric Jon Sundstrom, Paul Horn, Yuezhi Mao, Dmitri Zuev, Alec White,
  David Stuck, Shaama M.S., Shane Yost, Joonho Lee, David Small,
  Daniel Levine, Susi Lehtola, Hugh Burton, Evgeny Epifanovsky
 -----------------------------------------------------------------------
 Exchange:     0.2000 Hartree-Fock + 0.0800 Slater + 0.7200 B88
 Correlation:  0.1900 VWN1RPA + 0.8100 LYP
 Using SG-1 standard quadrature grid
 using 8 threads for integral computing
 -------------------------------------------------------
 OpenMP Integral computing Module                
 Release: version 2.0, May 2017, Q-Chem Inc. Pleasanton 
 -------------------------------------------------------
 -------------------------------------------------------
 OpenMP BLAS3 based DFT computing Module                
 Release: version 1.0, May 2013, Q-Chem Inc. Pittsburgh 
 -------------------------------------------------------
 A restricted SCF calculation will be
 performed using DIIS
 SCF converges when DIIS error is below 1.0e-08
 ---------------------------------------
  Cycle       Energy         DIIS error
 ---------------------------------------
    1  -12603.2936008150      1.44e-03  
    2  -12603.2863232850      1.65e-03  
    3  -12603.2815144053      1.63e-03  
    4  -12603.2940309227      1.09e-03  
    5  -12603.3041736132      9.41e-05  
    6  -12603.3042242073      2.19e-05  
    7  -12603.3042265042      9.64e-06  
    8  -12603.3042271042      1.51e-06  
    9  -12603.3042271354      9.80e-07  
   10  -12603.3042271441      3.97e-07  
   11  -12603.3042271468      1.30e-07  
   12  -12603.3042271466      3.90e-08  
   13  -12603.3042271469      1.19e-08  
   14  -12603.3042271468      3.79e-09  Convergence criterion met
 ---------------------------------------
 SCF time:   CPU 188.62s  wall 24.00s 
 SCF   energy in the final basis set =   -12603.3042271468
 Total energy in the final basis set =   -12603.3042271468

 --------------------------------------------------------------
             Orbital Energies (a.u.) and Symmetries
 --------------------------------------------------------------

 Alpha MOs, Restricted
 -- Occupied --                  
******* -482.88 -482.87 -176.31 -165.72 -165.71 -165.71 -101.59
  1 A'    2 A'    3 A'    4 A'    5 A'    1 A"    6 A'    7 A'                 
-62.534 -62.524 -56.353 -56.351 -56.350 -56.343 -56.341 -56.340
  8 A'    9 A'   10 A'   11 A'    2 A"   12 A'    3 A"   13 A'                 
-35.814 -31.305 -31.303 -31.302 -22.956 -22.955 -22.955 -22.953
 14 A'   15 A'    4 A"   16 A'   17 A'    5 A"   18 A'   19 A'                 
-22.953 -10.300 -10.263  -9.518  -8.753  -8.741  -7.282  -7.272
  6 A"   20 A'   21 A'   22 A'   23 A'   24 A'   25 A'    7 A"                 
 -7.271  -6.584  -6.573  -6.572  -6.570  -6.560  -6.559  -6.375
 26 A'   27 A'   28 A'   29 A'    8 A"    9 A"   30 A'   31 A'                 
 -4.790  -4.773  -4.773  -2.698  -2.694  -2.691  -2.685  -2.682
 32 A'   33 A'   10 A"   34 A'   35 A'   11 A"   36 A'   37 A'                 
 -2.682  -2.680  -2.680  -2.670  -2.669  -2.067  -2.055  -2.053
 12 A"   13 A"   38 A'   39 A'   14 A"   40 A'   41 A'   15 A"                 
 -2.038  -2.037  -1.110  -1.069  -0.846  -0.739  -0.636  -0.591
 42 A'   16 A"   43 A'   44 A'   45 A'   46 A'   47 A'   48 A'                 
 -0.529  -0.513  -0.490  -0.490  -0.463  -0.428  -0.361  -0.327
 49 A'   17 A"   18 A"   50 A'   51 A'   52 A'   53 A'   19 A"                 
 -0.278  -0.231  -0.195  -0.172
 20 A"   54 A'   21 A"   55 A'                                                 
 -- Virtual --                   
 -0.115  -0.087  -0.009   0.006   0.017   0.026   0.030   0.034
 22 A"   56 A'   57 A'   58 A'   59 A'   60 A'   23 A"   61 A'                 
  0.047   0.057   0.063   0.077   0.081   0.081   0.089   0.105
 62 A'   63 A'   24 A"   64 A'   65 A'   25 A"   66 A'   26 A"                 
  0.117   0.126   0.136   0.149   0.151   0.154   0.169   0.180
 67 A'   68 A'   69 A'   70 A'   27 A"   71 A'   72 A'   73 A'                 
  0.198   0.204   0.252   0.256   0.312   0.312   0.345   0.351
 74 A'   75 A'   28 A"   76 A'   77 A'   29 A"   78 A'   79 A'                 
  0.364   0.375   0.402   0.411   0.416   0.423   0.430   0.435
 30 A"   80 A'   31 A"   81 A'   82 A'   32 A"   83 A'   33 A"                 
  0.467   0.479   0.496   0.519   0.522   0.533   0.552   0.555
 34 A"   84 A'   85 A'   86 A'   35 A"   87 A'   88 A'   36 A"                 
  0.556   0.573   0.618   0.630   0.656   0.682   0.688   0.734
 37 A"   89 A'   90 A'   91 A'   38 A"   39 A"   92 A'   93 A'                 
  0.756   0.782   0.793   0.833   0.864   0.877   0.913   0.983
 94 A'   95 A'   96 A'   40 A"   97 A'   41 A"   98 A'   99 A'                 
  1.011   1.094   1.098   1.115   1.198   1.274   1.320   1.360
100 A'  101 A'  102 A'  103 A'  104 A'  105 A'   42 A"  106 A'                 
  1.386   1.423   1.457   1.460   1.551   1.653   1.665   1.744
 43 A"  107 A'   44 A"  108 A'   45 A"   46 A"  109 A'  110 A'                 
  1.806   1.933   1.965   1.970   1.988   2.024   2.072   2.114
111 A'   47 A"  112 A'   48 A"  113 A'  114 A'  115 A'  116 A'                 
  2.193   2.229   2.334   2.461   2.640   2.703   2.826   2.924
117 A'   49 A"  118 A'  119 A'   50 A"   51 A"  120 A'  121 A'                 
  3.114   3.333   3.910   3.976   3.978   4.031   4.033   4.040
122 A'  123 A'   52 A"   53 A"   54 A"  124 A'   55 A"  125 A'                 
  4.064   4.088   4.095   4.136   4.171   4.249   4.333   4.386
126 A'   56 A"   57 A"  127 A'  128 A'  129 A'  130 A'  131 A'                 
  4.448   4.632   6.010   6.094   6.216   6.777   6.843   7.488
132 A'  133 A'   58 A"  134 A'  135 A'  136 A'  137 A'   59 A"                 
  7.518   7.552   7.635   7.656   7.759   9.858  23.492  23.534
 60 A"  138 A'  139 A'  140 A'  141 A'  142 A'  143 A'  144 A'                 
 25.802  26.081  26.493  28.024  28.352  28.407  28.445  28.538
 61 A"  145 A'  146 A'  147 A'   62 A"  148 A'  149 A'   63 A"                 
 28.566  28.569  28.667  28.812  48.028  48.089 127.898 127.951
150 A'   64 A"  151 A'  152 A'  153 A'  154 A'   65 A"  155 A'                 
128.030 151.809 215.884 289.706 289.734 289.771 289.852 289.911
156 A'  157 A'  158 A'   66 A"   67 A"  159 A'  160 A'  161 A'                 
290.0041020.8741020.9481901.986
162 A'  163 A'  164 A'  165 A'                                                 

 Beta MOs, Restricted
 -- Occupied --                  
******* -482.88 -482.87 -176.31 -165.72 -165.71 -165.71 -101.59
  1 A'    2 A'    3 A'    4 A'    5 A'    1 A"    6 A'    7 A'                 
-62.534 -62.524 -56.353 -56.351 -56.350 -56.343 -56.341 -56.340
  8 A'    9 A'   10 A'   11 A'    2 A"   12 A'    3 A"   13 A'                 
-35.814 -31.305 -31.303 -31.302 -22.956 -22.955 -22.955 -22.953
 14 A'   15 A'    4 A"   16 A'   17 A'    5 A"   18 A'   19 A'                 
-22.953 -10.300 -10.263  -9.518  -8.753  -8.741  -7.282  -7.272
  6 A"   20 A'   21 A'   22 A'   23 A'   24 A'   25 A'    7 A"                 
 -7.271  -6.584  -6.573  -6.572  -6.570  -6.560  -6.559  -6.375
 26 A'   27 A'   28 A'   29 A'    8 A"    9 A"   30 A'   31 A'                 
 -4.790  -4.773  -4.773  -2.698  -2.694  -2.691  -2.685  -2.682
 32 A'   33 A'   10 A"   34 A'   35 A'   11 A"   36 A'   37 A'                 
 -2.682  -2.680  -2.680  -2.670  -2.669  -2.067  -2.055  -2.053
 12 A"   13 A"   38 A'   39 A'   14 A"   40 A'   41 A'   15 A"                 
 -2.038  -2.037  -1.110  -1.069  -0.846  -0.739  -0.636  -0.591
 42 A'   16 A"   43 A'   44 A'   45 A'   46 A'   47 A'   48 A'                 
 -0.529  -0.513  -0.490  -0.490  -0.463  -0.428  -0.361  -0.327
 49 A'   17 A"   18 A"   50 A'   51 A'   52 A'   53 A'   19 A"                 
 -0.278  -0.231  -0.195  -0.172
 20 A"   54 A'   21 A"   55 A'                                                 
 -- Virtual --                   
 -0.115  -0.087  -0.009   0.006   0.017   0.026   0.030   0.034
 22 A"   56 A'   57 A'   58 A'   59 A'   60 A'   23 A"   61 A'                 
  0.047   0.057   0.063   0.077   0.081   0.081   0.089   0.105
 62 A'   63 A'   24 A"   64 A'   65 A'   25 A"   66 A'   26 A"                 
  0.117   0.126   0.136   0.149   0.151   0.154   0.169   0.180
 67 A'   68 A'   69 A'   70 A'   27 A"   71 A'   72 A'   73 A'                 
  0.198   0.204   0.252   0.256   0.312   0.312   0.345   0.351
 74 A'   75 A'   28 A"   76 A'   77 A'   29 A"   78 A'   79 A'                 
  0.364   0.375   0.402   0.411   0.416   0.423   0.430   0.435
 30 A"   80 A'   31 A"   81 A'   82 A'   32 A"   83 A'   33 A"                 
  0.467   0.479   0.496   0.519   0.522   0.533   0.552   0.555
 34 A"   84 A'   85 A'   86 A'   35 A"   87 A'   88 A'   36 A"                 
  0.556   0.573   0.618   0.630   0.656   0.682   0.688   0.734
 37 A"   89 A'   90 A'   91 A'   38 A"   39 A"   92 A'   93 A'                 
  0.756   0.782   0.793   0.833   0.864   0.877   0.913   0.983
 94 A'   95 A'   96 A'   40 A"   97 A'   41 A"   98 A'   99 A'                 
  1.011   1.094   1.098   1.115   1.198   1.274   1.320   1.360
100 A'  101 A'  102 A'  103 A'  104 A'  105 A'   42 A"  106 A'                 
  1.386   1.423   1.457   1.460   1.551   1.653   1.665   1.744
 43 A"  107 A'   44 A"  108 A'   45 A"   46 A"  109 A'  110 A'                 
  1.806   1.933   1.965   1.970   1.988   2.024   2.072   2.114
111 A'   47 A"  112 A'   48 A"  113 A'  114 A'  115 A'  116 A'                 
  2.193   2.229   2.334   2.461   2.640   2.703   2.826   2.924
117 A'   49 A"  118 A'  119 A'   50 A"   51 A"  120 A'  121 A'                 
  3.114   3.333   3.910   3.976   3.978   4.031   4.033   4.040
122 A'  123 A'   52 A"   53 A"   54 A"  124 A'   55 A"  125 A'                 
  4.064   4.088   4.095   4.136   4.171   4.249   4.333   4.386
126 A'   56 A"   57 A"  127 A'  128 A'  129 A'  130 A'  131 A'                 
  4.448   4.632   6.010   6.094   6.216   6.777   6.843   7.488
132 A'  133 A'   58 A"  134 A'  135 A'  136 A'  137 A'   59 A"                 
  7.518   7.552   7.635   7.656   7.759   9.858  23.492  23.534
 60 A"  138 A'  139 A'  140 A'  141 A'  142 A'  143 A'  144 A'                 
 25.802  26.081  26.493  28.024  28.352  28.407  28.445  28.538
 61 A"  145 A'  146 A'  147 A'   62 A"  148 A'  149 A'   63 A"                 
 28.566  28.569  28.667  28.812  48.028  48.089 127.898 127.951
150 A'   64 A"  151 A'  152 A'  153 A'  154 A'   65 A"  155 A'                 
128.030 151.809 215.884 289.706 289.734 289.771 289.852 289.911
156 A'  157 A'  158 A'   66 A"   67 A"  159 A'  160 A'  161 A'                 
290.0041020.8741020.9481901.986
162 A'  163 A'  164 A'  165 A'                                                 
 --------------------------------------------------------------

          Ground-State Mulliken Net Atomic Charges

     Atom                 Charge (a.u.)
  ----------------------------------------
      1 Br                   -0.023508
      2 Br                    0.031477
      3 Cl                    0.324024
      4 I                     0.149030
      5 C                    -0.248789
      6 C                    -0.232234
  ----------------------------------------
  Sum of atomic charges =     0.000000

 -----------------------------------------------------------------
                    Cartesian Multipole Moments
 -----------------------------------------------------------------
    Charge (ESU x 10^10)
                 0.0000
    Dipole Moment (Debye)
         X       0.7500      Y       0.6820      Z       0.0000
       Tot       1.0137
    Quadrupole Moments (Debye-Ang)
        XX     -79.6151     XY      -4.6936     YY     -93.7601
        XZ       0.0000     YZ       0.0000     ZZ     -87.7441
    Octopole Moments (Debye-Ang^2)
       XXX      -6.7998    XXY       6.3780    XYY      -7.8745
       YYY      23.6690    XXZ       0.0000    XYZ      -0.0000
       YYZ       0.0000    XZZ      -5.6776    YZZ       6.9231
       ZZZ       0.0000
    Hexadecapole Moments (Debye-Ang^3)
      XXXX   -1986.2904   XXXY      -3.5642   XXYY    -439.3866
      XYYY      -9.9382   YYYY    -661.3872   XXXZ       0.0000
      XXYZ      -0.0000   XYYZ       0.0000   YYYZ      -0.0000
      XXZZ    -373.5750   XYZZ       1.6948   YYZZ    -128.0563
      XZZZ       0.0000   YZZZ      -0.0000   ZZZZ    -109.8037
 -----------------------------------------------------------------
 Calculating analytic gradient of the SCF energy
 Gradient of SCF Energy
            1           2           3           4           5           6
    1  -0.2812970   0.0656761  -0.0212787   0.4343821   0.4260624  -0.6235448
    2  -0.4655986  -0.6469917   0.4407544   0.6490212  -0.0039800   0.0267947
    3  -0.0000000   0.0000000   0.0000000   0.0000000  -0.0000000  -0.0000000
 Max gradient component =       6.490E-01
 RMS gradient           =       3.411E-01
 Gradient time:  CPU 58.47 s  wall 7.44 s
 Geometry Optimization Parameters
   NAtoms,    NIC,     NZ,  NCons,   NDum,   NFix, NCnnct, MaxDiis
        6      37       0       0       0       0       0       0


** GEOMETRY OPTIMIZATION IN DELOCALIZED INTERNAL COORDINATES **
   Searching for a Minimum

   Optimization Cycle:   3

                       Coordinates (Angstroms)
     ATOM                X               Y               Z
      1  Br        2.7064899374    0.6070394411    0.0000000000
      2  Br       -1.3626232207    1.3195324179    0.0000000000
      3  Cl        2.2982584514   -1.4559543752    0.0000000000
      4  I        -1.8181071242   -0.7999465344    0.0000000000
      5  C         1.4577895531   -0.2532470497    0.0000000000
      6  C        -0.4824311048    0.0916040214    0.0000000000
   Point Group: cs    Number of degrees of freedom:     9


   Energy is -12603.304227147

 Hessian Updated using BFGS Update

 ** Taking Steepest Descent Step **
 Calculated Step too Large.  Step scaled by  0.374501
 Step Taken.  Stepsize is  0.300000

                             Maximum     Tolerance    Cnvgd?
         Gradient           0.547719      0.000300      NO
         Displacement       0.205121      0.001200      NO
         Energy change     -0.278085      0.000001      NO


 New Cartesian Coordinates Obtained by Inverse Iteration

 Displacement from previous Coordinates is:  0.185482
 ----------------------------------------------------------------
             Standard Nuclear Orientation (Angstroms)
    I     Atom           X                Y                Z
 ----------------------------------------------------------------
    1      Br      2.7445122485     0.6373181899     0.0000000000
    2      Br     -1.3734571879     1.3603940336     0.0000000000
    3      Cl      2.3074931857    -1.4837576341     0.0000000000
    4      I      -1.8688081730    -0.8403745166     0.0000000000
    5      C       1.4526016878    -0.2523544904     0.0000000000
    6      C      -0.4629652690     0.0878023387     0.0000000000
 ----------------------------------------------------------------
 Molecular Point Group                 Cs    NOp =  2
 Largest Abelian Subgroup              Cs    NOp =  2
 Nuclear Repulsion Energy =  1541.4348258517 hartrees
 There are       76 alpha and       76 beta electrons
 Applying Cartesian multipole field
    Component          Value
    ---------          -----
     (2,0,0)        1.00000E-11
     (0,2,0)        2.00000E-11
     (0,0,2)       -3.00000E-11
 Nucleus-field energy     =     0.0000000331 hartrees
 Requested basis set is 6-311++G(d,p)
 There are 87 shells and 232 basis functions
 A cutoff of  1.0D-11 yielded   2782 shell pairs
 There are     21563 function pairs (     24209 Cartesian)
 Smallest overlap matrix eigenvalue = 5.88E-05
 Guess MOs from SCF MO coefficient file

 -----------------------------------------------------------------------
  General SCF calculation program by
  Eric Jon Sundstrom, Paul Horn, Yuezhi Mao, Dmitri Zuev, Alec White,
  David Stuck, Shaama M.S., Shane Yost, Joonho Lee, David Small,
  Daniel Levine, Susi Lehtola, Hugh Burton, Evgeny Epifanovsky
 -----------------------------------------------------------------------
 Exchange:     0.2000 Hartree-Fock + 0.0800 Slater + 0.7200 B88
 Correlation:  0.1900 VWN1RPA + 0.8100 LYP
 Using SG-1 standard quadrature grid
 using 8 threads for integral computing
 -------------------------------------------------------
 OpenMP Integral computing Module                
 Release: version 2.0, May 2017, Q-Chem Inc. Pleasanton 
 -------------------------------------------------------
 -------------------------------------------------------
 OpenMP BLAS3 based DFT computing Module                
 Release: version 1.0, May 2013, Q-Chem Inc. Pittsburgh 
 -------------------------------------------------------
 A restricted SCF calculation will be
 performed using DIIS
 SCF converges when DIIS error is below 1.0e-08
 ---------------------------------------
  Cycle       Energy         DIIS error
 ---------------------------------------
    1  -12603.5054302268      1.20e-03  
    2  -12603.5026877651      1.30e-03  
    3  -12603.5006766671      1.25e-03  
    4  -12603.5066521199      9.14e-04  
    5  -12603.5136452809      7.94e-05  
    6  -12603.5136850330      1.41e-05  
    7  -12603.5136860800      5.77e-06  
    8  -12603.5136862676      1.06e-06  
    9  -12603.5136862789      6.28e-07  
   10  -12603.5136862814      2.12e-07  
   11  -12603.5136862823      5.78e-08  
   12  -12603.5136862823      2.40e-08  
   13  -12603.5136862823      6.11e-09  Convergence criterion met
 ---------------------------------------
 SCF time:   CPU 171.55s  wall 22.00s 
 SCF   energy in the final basis set =   -12603.5136862823
 Total energy in the final basis set =   -12603.5136862823

 --------------------------------------------------------------
             Orbital Energies (a.u.) and Symmetries
 --------------------------------------------------------------

 Alpha MOs, Restricted
 -- Occupied --                  
******* -482.87 -482.86 -176.31 -165.72 -165.72 -165.72 -101.59
  1 A'    2 A'    3 A'    4 A'    5 A'    1 A"    6 A'    7 A'                 
-62.529 -62.521 -56.348 -56.345 -56.345 -56.340 -56.338 -56.337
  8 A'    9 A'   10 A'   11 A'    2 A"   12 A'    3 A"   13 A'                 
-35.814 -31.305 -31.302 -31.301 -22.956 -22.955 -22.955 -22.952
 14 A'   15 A'    4 A"   16 A'   17 A'    5 A"   18 A'   19 A'                 
-22.952 -10.305 -10.271  -9.515  -8.745  -8.736  -7.279  -7.269
  6 A"   20 A'   21 A'   22 A'   23 A'   24 A'   25 A'    7 A"                 
 -7.268  -6.576  -6.567  -6.565  -6.563  -6.555  -6.554  -6.372
 26 A'   27 A'   28 A'   29 A'    8 A"    9 A"   30 A'   31 A'                 
 -4.785  -4.770  -4.769  -2.689  -2.686  -2.683  -2.680  -2.675
 32 A'   10 A"   33 A'   34 A'   35 A'   11 A"   36 A'   12 A"                 
 -2.675  -2.675  -2.674  -2.665  -2.664  -2.059  -2.050  -2.048
 37 A'   38 A'   13 A"   39 A'   14 A"   40 A'   41 A'   15 A"                 
 -2.034  -2.034  -1.079  -1.029  -0.839  -0.731  -0.633  -0.584
 42 A'   16 A"   43 A'   44 A'   45 A'   46 A'   47 A'   48 A'                 
 -0.519  -0.495  -0.484  -0.465  -0.449  -0.427  -0.360  -0.326
 49 A'   17 A"   50 A'   18 A"   51 A'   52 A'   53 A'   19 A"                 
 -0.279  -0.239  -0.199  -0.185
 20 A"   54 A'   21 A"   55 A'                                                 
 -- Virtual --                   
 -0.113  -0.084  -0.010   0.005   0.019   0.022   0.033   0.034
 22 A"   56 A'   57 A'   58 A'   59 A'   60 A'   61 A'   23 A"                 
  0.047   0.053   0.063   0.075   0.079   0.082   0.086   0.106
 62 A'   63 A'   24 A"   64 A'   65 A'   25 A"   66 A'   26 A"                 
  0.111   0.121   0.134   0.146   0.150   0.153   0.168   0.182
 67 A'   68 A'   69 A'   70 A'   71 A'   27 A"   72 A'   73 A'                 
  0.198   0.208   0.248   0.249   0.310   0.320   0.345   0.354
 74 A'   75 A'   28 A"   76 A'   77 A'   29 A"   78 A'   79 A'                 
  0.373   0.378   0.404   0.404   0.412   0.426   0.430   0.433
 30 A"   80 A'   31 A"   81 A'   82 A'   32 A"   33 A"   83 A'                 
  0.477   0.481   0.488   0.511   0.523   0.529   0.549   0.552
 84 A'   34 A"   85 A'   86 A'   87 A'   35 A"   36 A"   37 A"                 
  0.552   0.559   0.612   0.614   0.654   0.666   0.685   0.741
 88 A'   89 A'   90 A'   91 A'   38 A"   39 A"   92 A'   93 A'                 
  0.747   0.782   0.793   0.830   0.834   0.870   0.906   0.960
 94 A'   95 A'   96 A'   40 A"   97 A'   41 A"   98 A'   99 A'                 
  0.981   1.069   1.087   1.111   1.168   1.256   1.317   1.368
100 A'  101 A'  102 A'  103 A'  104 A'  105 A'   42 A"  106 A'                 
  1.376   1.425   1.438   1.458   1.534   1.647   1.652   1.728
 43 A"  107 A'   44 A"  108 A'   45 A"   46 A"  109 A'  110 A'                 
  1.802   1.943   1.980   1.980   1.997   2.022   2.090   2.093
111 A'   47 A"  112 A'   48 A"  113 A'  114 A'  115 A'  116 A'                 
  2.170   2.231   2.335   2.472   2.640   2.705   2.800   2.900
117 A'   49 A"  118 A'  119 A'   50 A"   51 A"  120 A'  121 A'                 
  3.081   3.344   3.903   3.978   3.982   4.026   4.037   4.038
122 A'  123 A'   52 A"   53 A"   54 A"  124 A'   55 A"  125 A'                 
  4.057   4.088   4.103   4.129   4.190   4.247   4.288   4.337
126 A'   56 A"   57 A"  127 A'  128 A'  129 A'  130 A'  131 A'                 
  4.381   4.606   6.007   6.090   6.206   6.748   6.825   7.497
132 A'  133 A'   58 A"  134 A'  135 A'  136 A'  137 A'   59 A"                 
  7.524   7.551   7.630   7.641   7.738   9.834  23.429  23.480
 60 A"  138 A'  139 A'  140 A'  141 A'  142 A'  143 A'  144 A'                 
 25.804  26.066  26.435  27.994  28.349  28.404  28.443  28.537
 61 A"  145 A'  146 A'  147 A'   62 A"  148 A'  149 A'   63 A"                 
 28.564  28.566  28.653  28.767  48.005  48.071 127.894 127.944
150 A'   64 A"  151 A'  152 A'  153 A'  154 A'   65 A"  155 A'                 
128.016 151.780 215.853 289.710 289.736 289.766 289.842 289.887
156 A'  157 A'  158 A'   66 A"   67 A"  159 A'  160 A'  161 A'                 
289.9761020.8401020.9201901.954
162 A'  163 A'  164 A'  165 A'                                                 

 Beta MOs, Restricted
 -- Occupied --                  
******* -482.87 -482.86 -176.31 -165.72 -165.72 -165.72 -101.59
  1 A'    2 A'    3 A'    4 A'    5 A'    1 A"    6 A'    7 A'                 
-62.529 -62.521 -56.348 -56.345 -56.345 -56.340 -56.338 -56.337
  8 A'    9 A'   10 A'   11 A'    2 A"   12 A'    3 A"   13 A'                 
-35.814 -31.305 -31.302 -31.301 -22.956 -22.955 -22.955 -22.952
 14 A'   15 A'    4 A"   16 A'   17 A'    5 A"   18 A'   19 A'                 
-22.952 -10.305 -10.271  -9.515  -8.745  -8.736  -7.279  -7.269
  6 A"   20 A'   21 A'   22 A'   23 A'   24 A'   25 A'    7 A"                 
 -7.268  -6.576  -6.567  -6.565  -6.563  -6.555  -6.554  -6.372
 26 A'   27 A'   28 A'   29 A'    8 A"    9 A"   30 A'   31 A'                 
 -4.785  -4.770  -4.769  -2.689  -2.686  -2.683  -2.680  -2.675
 32 A'   10 A"   33 A'   34 A'   35 A'   11 A"   36 A'   12 A"                 
 -2.675  -2.675  -2.674  -2.665  -2.664  -2.059  -2.050  -2.048
 37 A'   38 A'   13 A"   39 A'   14 A"   40 A'   41 A'   15 A"                 
 -2.034  -2.034  -1.079  -1.029  -0.839  -0.731  -0.633  -0.584
 42 A'   16 A"   43 A'   44 A'   45 A'   46 A'   47 A'   48 A'                 
 -0.519  -0.495  -0.484  -0.465  -0.449  -0.427  -0.360  -0.326
 49 A'   17 A"   50 A'   18 A"   51 A'   52 A'   53 A'   19 A"                 
 -0.279  -0.239  -0.199  -0.185
 20 A"   54 A'   21 A"   55 A'                                                 
 -- Virtual --                   
 -0.113  -0.084  -0.010   0.005   0.019   0.022   0.033   0.034
 22 A"   56 A'   57 A'   58 A'   59 A'   60 A'   61 A'   23 A"                 
  0.047   0.053   0.063   0.075   0.079   0.082   0.086   0.106
 62 A'   63 A'   24 A"   64 A'   65 A'   25 A"   66 A'   26 A"                 
  0.111   0.121   0.134   0.146   0.150   0.153   0.168   0.182
 67 A'   68 A'   69 A'   70 A'   71 A'   27 A"   72 A'   73 A'                 
  0.198   0.208   0.248   0.249   0.310   0.320   0.345   0.354
 74 A'   75 A'   28 A"   76 A'   77 A'   29 A"   78 A'   79 A'                 
  0.373   0.378   0.404   0.404   0.412   0.426   0.430   0.433
 30 A"   80 A'   31 A"   81 A'   82 A'   32 A"   33 A"   83 A'                 
  0.477   0.481   0.488   0.511   0.523   0.529   0.549   0.552
 84 A'   34 A"   85 A'   86 A'   87 A'   35 A"   36 A"   37 A"                 
  0.552   0.559   0.612   0.614   0.654   0.666   0.685   0.741
 88 A'   89 A'   90 A'   91 A'   38 A"   39 A"   92 A'   93 A'                 
  0.747   0.782   0.793   0.830   0.834   0.870   0.906   0.960
 94 A'   95 A'   96 A'   40 A"   97 A'   41 A"   98 A'   99 A'                 
  0.981   1.069   1.087   1.111   1.168   1.256   1.317   1.368
100 A'  101 A'  102 A'  103 A'  104 A'  105 A'   42 A"  106 A'                 
  1.376   1.425   1.438   1.458   1.534   1.647   1.652   1.728
 43 A"  107 A'   44 A"  108 A'   45 A"   46 A"  109 A'  110 A'                 
  1.802   1.943   1.980   1.980   1.997   2.022   2.090   2.093
111 A'   47 A"  112 A'   48 A"  113 A'  114 A'  115 A'  116 A'                 
  2.170   2.231   2.335   2.472   2.640   2.705   2.800   2.900
117 A'   49 A"  118 A'  119 A'   50 A"   51 A"  120 A'  121 A'                 
  3.081   3.344   3.903   3.978   3.982   4.026   4.037   4.038
122 A'  123 A'   52 A"   53 A"   54 A"  124 A'   55 A"  125 A'                 
  4.057   4.088   4.103   4.129   4.190   4.247   4.288   4.337
126 A'   56 A"   57 A"  127 A'  128 A'  129 A'  130 A'  131 A'                 
  4.381   4.606   6.007   6.090   6.206   6.748   6.825   7.497
132 A'  133 A'   58 A"  134 A'  135 A'  136 A'  137 A'   59 A"                 
  7.524   7.551   7.630   7.641   7.738   9.834  23.429  23.480
 60 A"  138 A'  139 A'  140 A'  141 A'  142 A'  143 A'  144 A'                 
 25.804  26.066  26.435  27.994  28.349  28.404  28.443  28.537
 61 A"  145 A'  146 A'  147 A'   62 A"  148 A'  149 A'   63 A"                 
 28.564  28.566  28.653  28.767  48.005  48.071 127.894 127.944
150 A'   64 A"  151 A'  152 A'  153 A'  154 A'   65 A"  155 A'                 
128.016 151.780 215.853 289.710 289.736 289.766 289.842 289.887
156 A'  157 A'  158 A'   66 A"   67 A"  159 A'  160 A'  161 A'                 
289.9761020.8401020.9201901.954
162 A'  163 A'  164 A'  165 A'                                                 
 --------------------------------------------------------------

          Ground-State Mulliken Net Atomic Charges

     Atom                 Charge (a.u.)
  ----------------------------------------
      1 Br                   -0.053030
      2 Br                    0.015652
      3 Cl                    0.330330
      4 I                     0.128441
      5 C                    -0.231525
      6 C                    -0.189867
  ----------------------------------------
  Sum of atomic charges =     0.000000

 -----------------------------------------------------------------
                    Cartesian Multipole Moments
 -----------------------------------------------------------------
    Charge (ESU x 10^10)
                 0.0000
    Dipole Moment (Debye)
         X       0.5130      Y       0.5443      Z       0.0000
       Tot       0.7480
    Quadrupole Moments (Debye-Ang)
        XX     -79.4275     XY      -4.0980     YY     -93.0877
        XZ      -0.0000     YZ       0.0000     ZZ     -88.2132
    Octopole Moments (Debye-Ang^2)
       XXX      -7.1786    XXY       6.3053    XYY      -7.4642
       YYY      23.7967    XXZ       0.0000    XYZ       0.0000
       YYZ       0.0000    XZZ      -5.3888    YZZ       7.1453
       ZZZ       0.0000
    Hexadecapole Moments (Debye-Ang^3)
      XXXX   -2036.6364   XXXY      -6.1082   XXYY    -450.8876
      XYYY     -18.1426   YYYY    -687.7558   XXXZ       0.0000
      XXYZ      -0.0000   XYYZ       0.0000   YYYZ       0.0000
      XXZZ    -384.2242   XYZZ      -0.9972   YYZZ    -132.8920
      XZZZ      -0.0000   YZZZ      -0.0000   ZZZZ    -110.4430
 -----------------------------------------------------------------
 Calculating analytic gradient of the SCF energy
 Gradient of SCF Energy
            1           2           3           4           5           6
    1  -0.2063070   0.0335310  -0.0058043   0.2959459   0.3424079  -0.4597735
    2  -0.3735470  -0.5014846   0.3641692   0.4840670  -0.0201011   0.0468965
    3   0.0000000  -0.0000000   0.0000000   0.0000000  -0.0000000   0.0000000
 Max gradient component =       5.015E-01
 RMS gradient           =       2.604E-01
 Gradient time:  CPU 57.05 s  wall 7.26 s
 Geometry Optimization Parameters
   NAtoms,    NIC,     NZ,  NCons,   NDum,   NFix, NCnnct, MaxDiis
        6      37       0       0       0       0       0       0


** GEOMETRY OPTIMIZATION IN DELOCALIZED INTERNAL COORDINATES **
   Searching for a Minimum

   Optimization Cycle:   4

                       Coordinates (Angstroms)
     ATOM                X               Y               Z
      1  Br        2.7445122485    0.6373181899    0.0000000000
      2  Br       -1.3734571879    1.3603940336    0.0000000000
      3  Cl        2.3074931857   -1.4837576341    0.0000000000
      4  I        -1.8688081730   -0.8403745166    0.0000000000
      5  C         1.4526016878   -0.2523544904    0.0000000000
      6  C        -0.4629652690    0.0878023387    0.0000000000
   Point Group: cs    Number of degrees of freedom:     9


   Energy is -12603.513686282

 Hessian Updated using BFGS Update

 ** Taking Steepest Descent Step **
 Calculated Step too Large.  Step scaled by  0.495045
 Step Taken.  Stepsize is  0.300000

                             Maximum     Tolerance    Cnvgd?
         Gradient           0.421932      0.000300      NO
         Displacement       0.208875      0.001200      NO
         Energy change     -0.209459      0.000001      NO


 New Cartesian Coordinates Obtained by Inverse Iteration

 Displacement from previous Coordinates is:  0.172436
 ----------------------------------------------------------------
             Standard Nuclear Orientation (Angstroms)
    I     Atom           X                Y                Z
 ----------------------------------------------------------------
    1      Br      2.7713627544     0.6713324071     0.0000000000
    2      Br     -1.3749455926     1.4024489773     0.0000000000
    3      Cl      2.3071950114    -1.5139251464     0.0000000000
    4      I      -1.9047485057    -0.8827837344     0.0000000000
    5      C       1.4409500281    -0.2503668604     0.0000000000
    6      C      -0.4404372034     0.0823222778     0.0000000000
 ----------------------------------------------------------------
 Molecular Point Group                 Cs    NOp =  2
 Largest Abelian Subgroup              Cs    NOp =  2
 Nuclear Repulsion Energy =  1504.5484447672 hartrees
 There are       76 alpha and       76 beta electrons
 Applying Cartesian multipole field
    Component          Value
    ---------          -----
     (2,0,0)        1.00000E-11
     (0,2,0)        2.00000E-11
     (0,0,2)       -3.00000E-11
 Nucleus-field energy     =     0.0000000344 hartrees
 Requested basis set is 6-311++G(d,p)
 There are 87 shells and 232 basis functions
 A cutoff of  1.0D-11 yielded   2762 shell pairs
 There are     21465 function pairs (     24098 Cartesian)
 Smallest overlap matrix eigenvalue = 5.41E-05
 Guess MOs from SCF MO coefficient file

 -----------------------------------------------------------------------
  General SCF calculation program by
  Eric Jon Sundstrom, Paul Horn, Yuezhi Mao, Dmitri Zuev, Alec White,
  David Stuck, Shaama M.S., Shane Yost, Joonho Lee, David Small,
  Daniel Levine, Susi Lehtola, Hugh Burton, Evgeny Epifanovsky
 -----------------------------------------------------------------------
 Exchange:     0.2000 Hartree-Fock + 0.0800 Slater + 0.7200 B88
 Correlation:  0.1900 VWN1RPA + 0.8100 LYP
 Using SG-1 standard quadrature grid
 using 8 threads for integral computing
 -------------------------------------------------------
 OpenMP Integral computing Module                
 Release: version 2.0, May 2017, Q-Chem Inc. Pleasanton 
 -------------------------------------------------------
 -------------------------------------------------------
 OpenMP BLAS3 based DFT computing Module                
 Release: version 1.0, May 2013, Q-Chem Inc. Pittsburgh 
 -------------------------------------------------------
 A restricted SCF calculation will be
 performed using DIIS
 SCF converges when DIIS error is below 1.0e-08
 ---------------------------------------
  Cycle       Energy         DIIS error
 ---------------------------------------
    1  -12603.6660211991      1.02e-03  
    2  -12603.6659627053      1.01e-03  
    3  -12603.6647613184      9.94e-04  
    4  -12603.6680917085      7.41e-04  
    5  -12603.6726015964      7.25e-05  
    6  -12603.6726374691      1.07e-05  
    7  -12603.6726381645      4.09e-06  
    8  -12603.6726382429      7.63e-07  
    9  -12603.6726382471      4.26e-07  
   10  -12603.6726382482      1.27e-07  
   11  -12603.6726382487      2.70e-08  
   12  -12603.6726382487      1.22e-08  
   13  -12603.6726382488      3.40e-09  Convergence criterion met
 ---------------------------------------
 SCF time:   CPU 168.02s  wall 22.00s 
 SCF   energy in the final basis set =   -12603.6726382488
 Total energy in the final basis set =   -12603.6726382488

 --------------------------------------------------------------
             Orbital Energies (a.u.) and Symmetries
 --------------------------------------------------------------

 Alpha MOs, Restricted
 -- Occupied --                  
******* -482.87 -482.86 -176.32 -165.72 -165.72 -165.72 -101.59
  1 A'    2 A'    3 A'    4 A'    5 A'    1 A"    6 A'    7 A'                 
-62.525 -62.519 -56.344 -56.341 -56.341 -56.338 -56.336 -56.335
  8 A'    9 A'   10 A'    2 A"   11 A'   12 A'    3 A"   13 A'                 
-35.814 -31.306 -31.302 -31.302 -22.957 -22.956 -22.956 -22.953
 14 A'   15 A'    4 A"   16 A'   17 A'    5 A"   18 A'   19 A'                 
-22.953 -10.311 -10.279  -9.513  -8.739  -8.732  -7.276  -7.267
  6 A"   20 A'   21 A'   22 A'   23 A'   24 A'   25 A'    7 A"                 
 -7.266  -6.570  -6.564  -6.559  -6.557  -6.552  -6.550  -6.370
 26 A'   27 A'   28 A'   29 A'    8 A"    9 A"   30 A'   31 A'                 
 -4.783  -4.768  -4.768  -2.683  -2.679  -2.678  -2.676  -2.672
 32 A'   10 A"   33 A'   34 A'   35 A'   11 A"   36 A'   12 A"                 
 -2.671  -2.668  -2.668  -2.661  -2.661  -2.055  -2.047  -2.046
 37 A'   38 A'   13 A"   39 A'   14 A"   40 A'   41 A'   15 A"                 
 -2.032  -2.032  -1.050  -0.993  -0.833  -0.725  -0.632  -0.578
 42 A'   16 A"   43 A'   44 A'   45 A'   46 A'   47 A'   48 A'                 
 -0.510  -0.479  -0.478  -0.445  -0.435  -0.424  -0.359  -0.325
 49 A'   50 A'   17 A"   18 A"   51 A'   52 A'   53 A'   19 A"                 
 -0.281  -0.248  -0.204  -0.197
 20 A"   54 A'   21 A"   55 A'                                                 
 -- Virtual --                   
 -0.111  -0.080  -0.012   0.004   0.016   0.022   0.032   0.037
 22 A"   56 A'   57 A'   58 A'   59 A'   60 A'   61 A'   23 A"                 
  0.046   0.051   0.064   0.073   0.078   0.082   0.083   0.107
 62 A'   63 A'   24 A"   64 A'   65 A'   66 A'   25 A"   67 A'                 
  0.108   0.116   0.133   0.141   0.149   0.154   0.168   0.184
 26 A"   68 A'   69 A'   70 A'   71 A'   27 A"   72 A'   73 A'                 
  0.199   0.212   0.244   0.244   0.307   0.327   0.346   0.358
 74 A'   75 A'   76 A'   28 A"   77 A'   29 A"   78 A'   79 A'                 
  0.380   0.381   0.399   0.405   0.411   0.426   0.429   0.436
 80 A'   30 A"   81 A'   31 A"   82 A'   32 A"   33 A"   83 A'                 
  0.472   0.483   0.494   0.503   0.512   0.533   0.542   0.546
 84 A'   85 A'   34 A"   86 A'   87 A'   35 A"   36 A"   88 A'                 
  0.549   0.554   0.599   0.609   0.643   0.661   0.682   0.734
 37 A"   89 A'   90 A'   91 A'   38 A"   39 A"   92 A'   93 A'                 
  0.756   0.781   0.792   0.810   0.828   0.865   0.892   0.937
 94 A'   95 A'   96 A'   97 A'   40 A"   41 A"   98 A'   99 A'                 
  0.957   1.043   1.074   1.116   1.138   1.238   1.308   1.364
100 A'  101 A'  102 A'  103 A'  104 A'  105 A'   42 A"   43 A"                 
  1.376   1.419   1.426   1.460   1.520   1.642   1.643   1.711
106 A'   44 A"  107 A'  108 A'   45 A"  109 A'   46 A"  110 A'                 
  1.786   1.950   1.987   1.989   2.008   2.029   2.069   2.110
111 A'   47 A"  112 A'   48 A"  113 A'  114 A'  115 A'  116 A'                 
  2.157   2.234   2.336   2.482   2.636   2.708   2.779   2.878
117 A'   49 A"  118 A'  119 A'   50 A"   51 A"  120 A'  121 A'                 
  3.051   3.364   3.899   3.979   3.983   4.016   4.031   4.040
122 A'  123 A'   52 A"   53 A"   54 A"  124 A'  125 A'   55 A"                 
  4.050   4.086   4.105   4.110   4.189   4.256   4.268   4.314
126 A'   56 A"   57 A"  127 A'  128 A'  129 A'  130 A'  131 A'                 
  4.354   4.576   6.004   6.083   6.190   6.723   6.806   7.504
132 A'  133 A'   58 A"  134 A'  135 A'  136 A'  137 A'   59 A"                 
  7.529   7.551   7.625   7.629   7.720   9.813  23.384  23.434
 60 A"  138 A'  139 A'  140 A'  141 A'  142 A'  143 A'  144 A'                 
 25.805  26.052  26.390  27.967  28.346  28.400  28.441  28.535
 61 A"  145 A'  146 A'  147 A'   62 A"  148 A'  149 A'   63 A"                 
 28.561  28.563  28.641  28.737  47.983  48.053 127.890 127.938
150 A'   64 A"  151 A'  152 A'  153 A'  154 A'   65 A"  155 A'                 
128.002 151.755 215.825 289.714 289.738 289.762 289.833 289.868
156 A'  157 A'  158 A'   66 A"   67 A"  159 A'  160 A'  161 A'                 
289.9541020.8081020.8941901.926
162 A'  163 A'  164 A'  165 A'                                                 

 Beta MOs, Restricted
 -- Occupied --                  
******* -482.87 -482.86 -176.32 -165.72 -165.72 -165.72 -101.59
  1 A'    2 A'    3 A'    4 A'    5 A'    1 A"    6 A'    7 A'                 
-62.525 -62.519 -56.344 -56.341 -56.341 -56.338 -56.336 -56.335
  8 A'    9 A'   10 A'    2 A"   11 A'   12 A'    3 A"   13 A'                 
-35.814 -31.306 -31.302 -31.302 -22.957 -22.956 -22.956 -22.953
 14 A'   15 A'    4 A"   16 A'   17 A'    5 A"   18 A'   19 A'                 
-22.953 -10.311 -10.279  -9.513  -8.739  -8.732  -7.276  -7.267
  6 A"   20 A'   21 A'   22 A'   23 A'   24 A'   25 A'    7 A"                 
 -7.266  -6.570  -6.564  -6.559  -6.557  -6.552  -6.550  -6.370
 26 A'   27 A'   28 A'   29 A'    8 A"    9 A"   30 A'   31 A'                 
 -4.783  -4.768  -4.768  -2.683  -2.679  -2.678  -2.676  -2.672
 32 A'   10 A"   33 A'   34 A'   35 A'   11 A"   36 A'   12 A"                 
 -2.671  -2.668  -2.668  -2.661  -2.661  -2.055  -2.047  -2.046
 37 A'   38 A'   13 A"   39 A'   14 A"   40 A'   41 A'   15 A"                 
 -2.032  -2.032  -1.050  -0.993  -0.833  -0.725  -0.632  -0.578
 42 A'   16 A"   43 A'   44 A'   45 A'   46 A'   47 A'   48 A'                 
 -0.510  -0.479  -0.478  -0.445  -0.435  -0.424  -0.359  -0.325
 49 A'   50 A'   17 A"   18 A"   51 A'   52 A'   53 A'   19 A"                 
 -0.281  -0.248  -0.204  -0.197
 20 A"   54 A'   21 A"   55 A'                                                 
 -- Virtual --                   
 -0.111  -0.080  -0.012   0.004   0.016   0.022   0.032   0.037
 22 A"   56 A'   57 A'   58 A'   59 A'   60 A'   61 A'   23 A"                 
  0.046   0.051   0.064   0.073   0.078   0.082   0.083   0.107
 62 A'   63 A'   24 A"   64 A'   65 A'   66 A'   25 A"   67 A'                 
  0.108   0.116   0.133   0.141   0.149   0.154   0.168   0.184
 26 A"   68 A'   69 A'   70 A'   71 A'   27 A"   72 A'   73 A'                 
  0.199   0.212   0.244   0.244   0.307   0.327   0.346   0.358
 74 A'   75 A'   76 A'   28 A"   77 A'   29 A"   78 A'   79 A'                 
  0.380   0.381   0.399   0.405   0.411   0.426   0.429   0.436
 80 A'   30 A"   81 A'   31 A"   82 A'   32 A"   33 A"   83 A'                 
  0.472   0.483   0.494   0.503   0.512   0.533   0.542   0.546
 84 A'   85 A'   34 A"   86 A'   87 A'   35 A"   36 A"   88 A'                 
  0.549   0.554   0.599   0.609   0.643   0.661   0.682   0.734
 37 A"   89 A'   90 A'   91 A'   38 A"   39 A"   92 A'   93 A'                 
  0.756   0.781   0.792   0.810   0.828   0.865   0.892   0.937
 94 A'   95 A'   96 A'   97 A'   40 A"   41 A"   98 A'   99 A'                 
  0.957   1.043   1.074   1.116   1.138   1.238   1.308   1.364
100 A'  101 A'  102 A'  103 A'  104 A'  105 A'   42 A"   43 A"                 
  1.376   1.419   1.426   1.460   1.520   1.642   1.643   1.711
106 A'   44 A"  107 A'  108 A'   45 A"  109 A'   46 A"  110 A'                 
  1.786   1.950   1.987   1.989   2.008   2.029   2.069   2.110
111 A'   47 A"  112 A'   48 A"  113 A'  114 A'  115 A'  116 A'                 
  2.157   2.234   2.336   2.482   2.636   2.708   2.779   2.878
117 A'   49 A"  118 A'  119 A'   50 A"   51 A"  120 A'  121 A'                 
  3.051   3.364   3.899   3.979   3.983   4.016   4.031   4.040
122 A'  123 A'   52 A"   53 A"   54 A"  124 A'  125 A'   55 A"                 
  4.050   4.086   4.105   4.110   4.189   4.256   4.268   4.314
126 A'   56 A"   57 A"  127 A'  128 A'  129 A'  130 A'  131 A'                 
  4.354   4.576   6.004   6.083   6.190   6.723   6.806   7.504
132 A'  133 A'   58 A"  134 A'  135 A'  136 A'  137 A'   59 A"                 
  7.529   7.551   7.625   7.629   7.720   9.813  23.384  23.434
 60 A"  138 A'  139 A'  140 A'  141 A'  142 A'  143 A'  144 A'                 
 25.805  26.052  26.390  27.967  28.346  28.400  28.441  28.535
 61 A"  145 A'  146 A'  147 A'   62 A"  148 A'  149 A'   63 A"                 
 28.561  28.563  28.641  28.737  47.983  48.053 127.890 127.938
150 A'   64 A"  151 A'  152 A'  153 A'  154 A'   65 A"  155 A'                 
128.002 151.755 215.825 289.714 289.738 289.762 289.833 289.868
156 A'  157 A'  158 A'   66 A"   67 A"  159 A'  160 A'  161 A'                 
289.9541020.8081020.8941901.926
162 A'  163 A'  164 A'  165 A'                                                 
 --------------------------------------------------------------

          Ground-State Mulliken Net Atomic Charges

     Atom                 Charge (a.u.)
  ----------------------------------------
      1 Br                   -0.076172
      2 Br                   -0.002871
      3 Cl                    0.332846
      4 I                     0.121692
      5 C                    -0.208235
      6 C                    -0.167259
  ----------------------------------------
  Sum of atomic charges =     0.000000

 -----------------------------------------------------------------
                    Cartesian Multipole Moments
 -----------------------------------------------------------------
    Charge (ESU x 10^10)
                 0.0000
    Dipole Moment (Debye)
         X       0.3052      Y       0.4244      Z       0.0000
       Tot       0.5228
    Quadrupole Moments (Debye-Ang)
        XX     -79.3882     XY      -3.4365     YY     -92.4016
        XZ      -0.0000     YZ      -0.0000     ZZ     -88.6526
    Octopole Moments (Debye-Ang^2)
       XXX      -8.1897    XXY       6.3251    XYY      -7.3429
       YYY      24.0470    XXZ      -0.0000    XYZ       0.0000
       YYZ      -0.0000    XZZ      -5.2797    YZZ       7.3426
       ZZZ      -0.0000
    Hexadecapole Moments (Debye-Ang^3)
      XXXX   -2068.8653   XXXY      -8.3057   XXYY    -458.8830
      XYYY     -27.1041   YYYY    -717.0650   XXXZ       0.0000
      XXYZ      -0.0000   XYYZ       0.0000   YYYZ      -0.0000
      XXZZ    -391.4384   XYZZ      -3.8626   YYZZ    -138.4363
      XZZZ       0.0000   YZZZ      -0.0000   ZZZZ    -111.1409
 -----------------------------------------------------------------
 Calculating analytic gradient of the SCF energy
 Gradient of SCF Energy
            1           2           3           4           5           6
    1  -0.1470541   0.0094667   0.0066059   0.2003068   0.2770906  -0.3464159
    2  -0.2960351  -0.3836976   0.2941905   0.3630194  -0.0281711   0.0506940
    3  -0.0000000  -0.0000000   0.0000000   0.0000000  -0.0000000   0.0000000
 Max gradient component =       3.837E-01
 RMS gradient           =       1.993E-01
 Gradient time:  CPU 55.74 s  wall 7.10 s
 Geometry Optimization Parameters
   NAtoms,    NIC,     NZ,  NCons,   NDum,   NFix, NCnnct, MaxDiis
        6      37       0       0       0       0       0       0


** GEOMETRY OPTIMIZATION IN DELOCALIZED INTERNAL COORDINATES **
   Searching for a Minimum

   Optimization Cycle:   5

                       Coordinates (Angstroms)
     ATOM                X               Y               Z
      1  Br        2.7713627544    0.6713324071    0.0000000000
      2  Br       -1.3749455926    1.4024489773    0.0000000000
      3  Cl        2.3071950114   -1.5139251464    0.0000000000
      4  I        -1.9047485057   -0.8827837344    0.0000000000
      5  C         1.4409500281   -0.2503668604    0.0000000000
      6  C        -0.4404372034    0.0823222778    0.0000000000
   Point Group: cs    Number of degrees of freedom:     9


   Energy is -12603.672638249

 Hessian Updated using BFGS Update

 ** Taking Steepest Descent Step **
 Calculated Step too Large.  Step scaled by  0.647519
 Step Taken.  Stepsize is  0.300000

                             Maximum     Tolerance    Cnvgd?
         Gradient           0.327941      0.000300      NO
         Displacement       0.212348      0.001200      NO
         Energy change     -0.158952      0.000001      NO


 New Cartesian Coordinates Obtained by Inverse Iteration

 Displacement from previous Coordinates is:  0.170841
 ----------------------------------------------------------------
             Standard Nuclear Orientation (Angstroms)
    I     Atom           X                Y                Z
 ----------------------------------------------------------------
    1      Br      2.7835334546     0.7092920141     0.0000000000
    2      Br     -1.3626798725     1.4441289819     0.0000000000
    3      Cl      2.2940840502    -1.5450604660     0.0000000000
    4      I      -1.9239466546    -0.9274882348     0.0000000000
    5      C       1.4215037676    -0.2469590911     0.0000000000
    6      C      -0.4131182532     0.0751147171     0.0000000000
 ----------------------------------------------------------------
 Molecular Point Group                 Cs    NOp =  2
 Largest Abelian Subgroup              Cs    NOp =  2
 Nuclear Repulsion Energy =  1474.3090959090 hartrees
 There are       76 alpha and       76 beta electrons
 Applying Cartesian multipole field
    Component          Value
    ---------          -----
     (2,0,0)        1.00000E-11
     (0,2,0)        2.00000E-11
     (0,0,2)       -3.00000E-11
 Nucleus-field energy     =     0.0000000353 hartrees
 Requested basis set is 6-311++G(d,p)
 There are 87 shells and 232 basis functions
 A cutoff of  1.0D-11 yielded   2748 shell pairs
 There are     21393 function pairs (     24022 Cartesian)
 Smallest overlap matrix eigenvalue = 4.78E-05
 Guess MOs from SCF MO coefficient file

 -----------------------------------------------------------------------
  General SCF calculation program by
  Eric Jon Sundstrom, Paul Horn, Yuezhi Mao, Dmitri Zuev, Alec White,
  David Stuck, Shaama M.S., Shane Yost, Joonho Lee, David Small,
  Daniel Levine, Susi Lehtola, Hugh Burton, Evgeny Epifanovsky
 -----------------------------------------------------------------------
 Exchange:     0.2000 Hartree-Fock + 0.0800 Slater + 0.7200 B88
 Correlation:  0.1900 VWN1RPA + 0.8100 LYP
 Using SG-1 standard quadrature grid
 using 8 threads for integral computing
 -------------------------------------------------------
 OpenMP Integral computing Module                
 Release: version 2.0, May 2017, Q-Chem Inc. Pleasanton 
 -------------------------------------------------------
 -------------------------------------------------------
 OpenMP BLAS3 based DFT computing Module                
 Release: version 1.0, May 2013, Q-Chem Inc. Pittsburgh 
 -------------------------------------------------------
 A restricted SCF calculation will be
 performed using DIIS
 SCF converges when DIIS error is below 1.0e-08
 ---------------------------------------
  Cycle       Energy         DIIS error
 ---------------------------------------
    1  -12603.7902370846      8.95e-04  
    2  -12603.7918549512      7.64e-04  
    3  -12603.7905170933      8.21e-04  
    4  -12603.7932144434      5.54e-04  
    5  -12603.7956725937      7.02e-05  
    6  -12603.7957082148      9.00e-06  
    7  -12603.7957087556      3.28e-06  
    8  -12603.7957087972      6.01e-07  
    9  -12603.7957087992      2.79e-07  
   10  -12603.7957087995      8.91e-08  
   11  -12603.7957087996      1.46e-08  
   12  -12603.7957087995      7.56e-09  Convergence criterion met
 ---------------------------------------
 SCF time:   CPU 153.35s  wall 20.00s 
 SCF   energy in the final basis set =   -12603.7957087995
 Total energy in the final basis set =   -12603.7957087995

 --------------------------------------------------------------
             Orbital Energies (a.u.) and Symmetries
 --------------------------------------------------------------

 Alpha MOs, Restricted
 -- Occupied --                  
******* -482.87 -482.86 -176.32 -165.72 -165.72 -165.72 -101.59
  1 A'    2 A'    3 A'    4 A'    5 A'    1 A"    6 A'    7 A'                 
-62.521 -62.517 -56.341 -56.338 -56.338 -56.337 -56.334 -56.333
  8 A'    9 A'   10 A'    2 A"   11 A'   12 A'    3 A"   13 A'                 
-35.815 -31.308 -31.303 -31.302 -22.958 -22.957 -22.957 -22.953
 14 A'   15 A'    4 A"   16 A'   17 A'    5 A"   18 A'   19 A'                 
-22.953 -10.316 -10.287  -9.510  -8.735  -8.730  -7.274  -7.265
  6 A"   20 A'   21 A'   22 A'   23 A'   24 A'   25 A'    7 A"                 
 -7.264  -6.566  -6.562  -6.553  -6.553  -6.549  -6.548  -6.369
 26 A'   27 A'   28 A'   29 A'    8 A"    9 A"   30 A'   31 A'                 
 -4.782  -4.767  -4.767  -2.678  -2.674  -2.673  -2.673  -2.669
 32 A'   10 A"   33 A'   34 A'   35 A'   36 A'   11 A"   12 A"                 
 -2.668  -2.663  -2.663  -2.658  -2.658  -2.052  -2.045  -2.045
 37 A'   38 A'   13 A"   39 A'   14 A"   40 A'   41 A'   15 A"                 
 -2.031  -2.031  -1.024  -0.962  -0.829  -0.722  -0.634  -0.574
 42 A'   16 A"   43 A'   44 A'   45 A'   46 A'   47 A'   48 A'                 
 -0.504  -0.475  -0.464  -0.427  -0.423  -0.421  -0.358  -0.325
 49 A'   50 A'   17 A"   18 A"   51 A'   52 A'   53 A'   19 A"                 
 -0.283  -0.257  -0.209  -0.209
 20 A"   54 A'   21 A"   55 A'                                                 
 -- Virtual --                   
 -0.109  -0.076  -0.014   0.002   0.009   0.026   0.031   0.039
 22 A"   56 A'   57 A'   58 A'   59 A'   60 A'   61 A'   23 A"                 
  0.043   0.051   0.065   0.069   0.079   0.080   0.083   0.105
 62 A'   63 A'   24 A"   64 A'   65 A'   66 A'   25 A"   67 A'                 
  0.109   0.112   0.132   0.137   0.149   0.154   0.167   0.186
 26 A"   68 A'   69 A'   70 A'   71 A'   27 A"   72 A'   73 A'                 
  0.199   0.215   0.240   0.242   0.302   0.334   0.350   0.362
 74 A'   75 A'   76 A'   28 A"   77 A'   29 A"   78 A'   79 A'                 
  0.380   0.390   0.399   0.405   0.411   0.423   0.432   0.436
 80 A'   30 A"   81 A'   31 A"   82 A'   32 A"   33 A"   83 A'                 
  0.463   0.482   0.496   0.506   0.506   0.533   0.536   0.536
 84 A'   85 A'   86 A'   87 A'   34 A"   35 A"   88 A'   36 A"                 
  0.550   0.557   0.586   0.607   0.627   0.662   0.681   0.726
 37 A"   89 A'   90 A'   91 A'   38 A"   39 A"   92 A'   93 A'                 
  0.765   0.773   0.793   0.803   0.828   0.862   0.873   0.914
 94 A'   95 A'   96 A'   97 A'   40 A"   41 A"   98 A'   99 A'                 
  0.944   1.019   1.065   1.107   1.129   1.221   1.295   1.349
100 A'  101 A'  102 A'  103 A'  104 A'  105 A'   42 A"   43 A"                 
  1.389   1.402   1.426   1.463   1.508   1.636   1.647   1.697
106 A'   44 A"  107 A'  108 A'   45 A"  109 A'   46 A"  110 A'                 
  1.762   1.956   1.989   1.996   2.017   2.037   2.059   2.115
111 A'   47 A"  112 A'   48 A"  113 A'  114 A'  115 A'  116 A'                 
  2.165   2.235   2.336   2.488   2.630   2.715   2.763   2.860
117 A'   49 A"  118 A'  119 A'   50 A"   51 A"  120 A'  121 A'                 
  3.027   3.397   3.899   3.979   3.983   3.999   4.022   4.041
122 A'  123 A'   52 A"   53 A"   54 A"  124 A'  125 A'   55 A"                 
  4.045   4.084   4.095   4.102   4.179   4.240   4.269   4.330
126 A'   56 A"  127 A'   57 A"  128 A'  129 A'  130 A'  131 A'                 
  4.347   4.543   6.002   6.076   6.174   6.701   6.789   7.510
132 A'  133 A'   58 A"  134 A'  135 A'  136 A'  137 A'   59 A"                 
  7.533   7.551   7.618   7.622   7.707   9.795  23.354  23.398
 60 A"  138 A'  139 A'  140 A'  141 A'  142 A'  143 A'  144 A'                 
 25.806  26.040  26.359  27.945  28.343  28.397  28.436  28.532
 61 A"  145 A'  146 A'  147 A'   62 A"  148 A'  149 A'   63 A"                 
 28.558  28.560  28.631  28.719  47.964  48.036 127.887 127.933
150 A'   64 A"  151 A'  152 A'  153 A'  154 A'   65 A"  155 A'                 
127.990 151.734 215.801 289.717 289.739 289.759 289.826 289.854
156 A'  157 A'  158 A'   66 A"   67 A"  159 A'  160 A'  161 A'                 
289.9391020.7801020.8701901.903
162 A'  163 A'  164 A'  165 A'                                                 

 Beta MOs, Restricted
 -- Occupied --                  
******* -482.87 -482.86 -176.32 -165.72 -165.72 -165.72 -101.59
  1 A'    2 A'    3 A'    4 A'    5 A'    1 A"    6 A'    7 A'                 
-62.521 -62.517 -56.341 -56.338 -56.338 -56.337 -56.334 -56.333
  8 A'    9 A'   10 A'    2 A"   11 A'   12 A'    3 A"   13 A'                 
-35.815 -31.308 -31.303 -31.302 -22.958 -22.957 -22.957 -22.953
 14 A'   15 A'    4 A"   16 A'   17 A'    5 A"   18 A'   19 A'                 
-22.953 -10.316 -10.287  -9.510  -8.735  -8.730  -7.274  -7.265
  6 A"   20 A'   21 A'   22 A'   23 A'   24 A'   25 A'    7 A"                 
 -7.264  -6.566  -6.562  -6.553  -6.553  -6.549  -6.548  -6.369
 26 A'   27 A'   28 A'   29 A'    8 A"    9 A"   30 A'   31 A'                 
 -4.782  -4.767  -4.767  -2.678  -2.674  -2.673  -2.673  -2.669
 32 A'   10 A"   33 A'   34 A'   35 A'   36 A'   11 A"   12 A"                 
 -2.668  -2.663  -2.663  -2.658  -2.658  -2.052  -2.045  -2.045
 37 A'   38 A'   13 A"   39 A'   14 A"   40 A'   41 A'   15 A"                 
 -2.031  -2.031  -1.024  -0.962  -0.829  -0.722  -0.634  -0.574
 42 A'   16 A"   43 A'   44 A'   45 A'   46 A'   47 A'   48 A'                 
 -0.504  -0.475  -0.464  -0.427  -0.423  -0.421  -0.358  -0.325
 49 A'   50 A'   17 A"   18 A"   51 A'   52 A'   53 A'   19 A"                 
 -0.283  -0.257  -0.209  -0.209
 20 A"   54 A'   21 A"   55 A'                                                 
 -- Virtual --                   
 -0.109  -0.076  -0.014   0.002   0.009   0.026   0.031   0.039
 22 A"   56 A'   57 A'   58 A'   59 A'   60 A'   61 A'   23 A"                 
  0.043   0.051   0.065   0.069   0.079   0.080   0.083   0.105
 62 A'   63 A'   24 A"   64 A'   65 A'   66 A'   25 A"   67 A'                 
  0.109   0.112   0.132   0.137   0.149   0.154   0.167   0.186
 26 A"   68 A'   69 A'   70 A'   71 A'   27 A"   72 A'   73 A'                 
  0.199   0.215   0.240   0.242   0.302   0.334   0.350   0.362
 74 A'   75 A'   76 A'   28 A"   77 A'   29 A"   78 A'   79 A'                 
  0.380   0.390   0.399   0.405   0.411   0.423   0.432   0.436
 80 A'   30 A"   81 A'   31 A"   82 A'   32 A"   33 A"   83 A'                 
  0.463   0.482   0.496   0.506   0.506   0.533   0.536   0.536
 84 A'   85 A'   86 A'   87 A'   34 A"   35 A"   88 A'   36 A"                 
  0.550   0.557   0.586   0.607   0.627   0.662   0.681   0.726
 37 A"   89 A'   90 A'   91 A'   38 A"   39 A"   92 A'   93 A'                 
  0.765   0.773   0.793   0.803   0.828   0.862   0.873   0.914
 94 A'   95 A'   96 A'   97 A'   40 A"   41 A"   98 A'   99 A'                 
  0.944   1.019   1.065   1.107   1.129   1.221   1.295   1.349
100 A'  101 A'  102 A'  103 A'  104 A'  105 A'   42 A"   43 A"                 
  1.389   1.402   1.426   1.463   1.508   1.636   1.647   1.697
106 A'   44 A"  107 A'  108 A'   45 A"  109 A'   46 A"  110 A'                 
  1.762   1.956   1.989   1.996   2.017   2.037   2.059   2.115
111 A'   47 A"  112 A'   48 A"  113 A'  114 A'  115 A'  116 A'                 
  2.165   2.235   2.336   2.488   2.630   2.715   2.763   2.860
117 A'   49 A"  118 A'  119 A'   50 A"   51 A"  120 A'  121 A'                 
  3.027   3.397   3.899   3.979   3.983   3.999   4.022   4.041
122 A'  123 A'   52 A"   53 A"   54 A"  124 A'  125 A'   55 A"                 
  4.045   4.084   4.095   4.102   4.179   4.240   4.269   4.330
126 A'   56 A"  127 A'   57 A"  128 A'  129 A'  130 A'  131 A'                 
  4.347   4.543   6.002   6.076   6.174   6.701   6.789   7.510
132 A'  133 A'   58 A"  134 A'  135 A'  136 A'  137 A'   59 A"                 
  7.533   7.551   7.618   7.622   7.707   9.795  23.354  23.398
 60 A"  138 A'  139 A'  140 A'  141 A'  142 A'  143 A'  144 A'                 
 25.806  26.040  26.359  27.945  28.343  28.397  28.436  28.532
 61 A"  145 A'  146 A'  147 A'   62 A"  148 A'  149 A'   63 A"                 
 28.558  28.560  28.631  28.719  47.964  48.036 127.887 127.933
150 A'   64 A"  151 A'  152 A'  153 A'  154 A'   65 A"  155 A'                 
127.990 151.734 215.801 289.717 289.739 289.759 289.826 289.854
156 A'  157 A'  158 A'   66 A"   67 A"  159 A'  160 A'  161 A'                 
289.9391020.7801020.8701901.903
162 A'  163 A'  164 A'  165 A'                                                 
 --------------------------------------------------------------

          Ground-State Mulliken Net Atomic Charges

     Atom                 Charge (a.u.)
  ----------------------------------------
      1 Br                   -0.093058
      2 Br                   -0.022203
      3 Cl                    0.332403
      4 I                     0.122878
      5 C                    -0.178426
      6 C                    -0.161595
  ----------------------------------------
  Sum of atomic charges =     0.000000

 -----------------------------------------------------------------
                    Cartesian Multipole Moments
 -----------------------------------------------------------------
    Charge (ESU x 10^10)
                -0.0000
    Dipole Moment (Debye)
         X       0.1307      Y       0.3217      Z      -0.0000
       Tot       0.3472
    Quadrupole Moments (Debye-Ang)
        XX     -79.5486     XY      -2.7295     YY     -91.7044
        XZ       0.0000     YZ      -0.0000     ZZ     -89.0371
    Octopole Moments (Debye-Ang^2)
       XXX      -9.8440    XXY       6.4219    XYY      -7.5286
       YYY      24.4438    XXZ       0.0000    XYZ      -0.0000
       YYZ       0.0000    XZZ      -5.3772    YZZ       7.5372
       ZZZ      -0.0000
    Hexadecapole Moments (Debye-Ang^3)
      XXXX   -2077.6238   XXXY     -10.8430   XXYY    -462.3487
      XYYY     -37.2505   YYYY    -748.8233   XXXZ       0.0000
      XXYZ      -0.0000   XYYZ       0.0000   YYYZ      -0.0000
      XXZZ    -394.0157   XYZZ      -7.0939   YYZZ    -144.5934
      XZZZ       0.0000   YZZZ       0.0000   ZZZZ    -111.8097
 -----------------------------------------------------------------
 Calculating analytic gradient of the SCF energy
 Gradient of SCF Energy
            1           2           3           4           5           6
    1  -0.1026812  -0.0062878   0.0154545   0.1407406   0.2299459  -0.2771720
    2  -0.2328376  -0.2920050   0.2331776   0.2776754  -0.0306922   0.0446818
    3   0.0000000  -0.0000000   0.0000000   0.0000000  -0.0000000   0.0000000
 Max gradient component =       2.920E-01
 RMS gradient           =       1.553E-01
 Gradient time:  CPU 54.70 s  wall 6.97 s
 Geometry Optimization Parameters
   NAtoms,    NIC,     NZ,  NCons,   NDum,   NFix, NCnnct, MaxDiis
        6      37       0       0       0       0       0       0

 Cartesian Hessian Update
 Hessian Updated using BFGS Update


** GEOMETRY OPTIMIZATION IN DELOCALIZED INTERNAL COORDINATES **
   Searching for a Minimum

   Optimization Cycle:   6

                       Coordinates (Angstroms)
     ATOM                X               Y               Z
      1  Br        2.7835334546    0.7092920141    0.0000000000
      2  Br       -1.3626798725    1.4441289819    0.0000000000
      3  Cl        2.2940840502   -1.5450604660    0.0000000000
      4  I        -1.9239466546   -0.9274882348    0.0000000000
      5  C         1.4215037676   -0.2469590911    0.0000000000
      6  C        -0.4131182532    0.0751147171    0.0000000000
   Point Group: cs    Number of degrees of freedom:     9


   Energy is -12603.795708799

 Hessian Updated using BFGS Update

  9 Hessian modes will be used to form the next step
  Hessian Eigenvalues:
     0.083030    0.249921    0.250003    0.303649    0.315726    0.524960
     0.929491    1.029693    1.112216

 Minimum Search - Taking Simple RFO Step
 Searching for Lamda that Minimizes Along All modes
 Value Taken    Lamda =  -0.26132988
 Calculated Step too Large.  Step scaled by  0.398964
 Step Taken.  Stepsize is  0.300000

                             Maximum     Tolerance    Cnvgd?
         Gradient           0.252449      0.000300      NO
         Displacement       0.215830      0.001200      NO
         Energy change     -0.123071      0.000001      NO


 New Cartesian Coordinates Obtained by Inverse Iteration

 Displacement from previous Coordinates is:  0.260787
 ----------------------------------------------------------------
             Standard Nuclear Orientation (Angstroms)
    I     Atom           X                Y                Z
 ----------------------------------------------------------------
    1      Br      2.7470590997     0.7511427577     0.0000000000
    2      Br     -1.3045775712     1.4719881055     0.0000000000
    3      Cl      2.2379652253    -1.5666155926     0.0000000000
    4      I      -1.8942933219    -0.9724464775     0.0000000000
    5      C       1.3736058048    -0.2381662330     0.0000000000
    6      C      -0.3603827446     0.0631253609     0.0000000000
 ----------------------------------------------------------------
 Molecular Point Group                 Cs    NOp =  2
 Largest Abelian Subgroup              Cs    NOp =  2
 Nuclear Repulsion Energy =  1465.2248664876 hartrees
 There are       76 alpha and       76 beta electrons
 Applying Cartesian multipole field
    Component          Value
    ---------          -----
     (2,0,0)        1.00000E-11
     (0,2,0)        2.00000E-11
     (0,0,2)       -3.00000E-11
 Nucleus-field energy     =     0.0000000352 hartrees
 Requested basis set is 6-311++G(d,p)
 There are 87 shells and 232 basis functions
 A cutoff of  1.0D-11 yielded   2741 shell pairs
 There are     21322 function pairs (     23930 Cartesian)
 Smallest overlap matrix eigenvalue = 3.45E-05
 Guess MOs from SCF MO coefficient file

 -----------------------------------------------------------------------
  General SCF calculation program by
  Eric Jon Sundstrom, Paul Horn, Yuezhi Mao, Dmitri Zuev, Alec White,
  David Stuck, Shaama M.S., Shane Yost, Joonho Lee, David Small,
  Daniel Levine, Susi Lehtola, Hugh Burton, Evgeny Epifanovsky
 -----------------------------------------------------------------------
 Exchange:     0.2000 Hartree-Fock + 0.0800 Slater + 0.7200 B88
 Correlation:  0.1900 VWN1RPA + 0.8100 LYP
 Using SG-1 standard quadrature grid
 using 8 threads for integral computing
 -------------------------------------------------------
 OpenMP Integral computing Module                
 Release: version 2.0, May 2017, Q-Chem Inc. Pleasanton 
 -------------------------------------------------------
 -------------------------------------------------------
 OpenMP BLAS3 based DFT computing Module                
 Release: version 1.0, May 2013, Q-Chem Inc. Pittsburgh 
 -------------------------------------------------------
 A restricted SCF calculation will be
 performed using DIIS
 SCF converges when DIIS error is below 1.0e-08
 ---------------------------------------
  Cycle       Energy         DIIS error
 ---------------------------------------
    1  -12603.8882496098      8.95e-04  
    2  -12603.8923940534      3.64e-04  
    3  -12603.8894719221      7.10e-04  
    4  -12603.8928318303      2.42e-04  
    5  -12603.8932551791      6.30e-05  
    6  -12603.8932837962      9.05e-06  
    7  -12603.8932843596      2.74e-06  
    8  -12603.8932843837      5.43e-07  
    9  -12603.8932843852      2.07e-07  
   10  -12603.8932843852      6.86e-08  
   11  -12603.8932843853      1.26e-08  
   12  -12603.8932843853      5.38e-09  Convergence criterion met
 ---------------------------------------
 SCF time:   CPU 153.80s  wall 20.00s 
 SCF   energy in the final basis set =   -12603.8932843853
 Total energy in the final basis set =   -12603.8932843853

 --------------------------------------------------------------
             Orbital Energies (a.u.) and Symmetries
 --------------------------------------------------------------

 Alpha MOs, Restricted
 -- Occupied --                  
******* -482.86 -482.86 -176.32 -165.72 -165.72 -165.72 -101.59
  1 A'    2 A'    3 A'    4 A'    5 A'    1 A"    6 A'    7 A'                 
-62.518 -62.516 -56.338 -56.336 -56.335 -56.335 -56.333 -56.332
  8 A'    9 A'   10 A'   11 A'    2 A"   12 A'    3 A"   13 A'                 
-35.816 -31.308 -31.303 -31.303 -22.959 -22.958 -22.957 -22.954
 14 A'   15 A'    4 A"   16 A'   17 A'    5 A"   18 A'   19 A'                 
-22.954 -10.317 -10.291  -9.508  -8.731  -8.728  -7.272  -7.263
  6 A"   20 A'   21 A'   22 A'   23 A'   24 A'   25 A'    7 A"                 
 -7.261  -6.562  -6.560  -6.549  -6.549  -6.547  -6.546  -6.369
 26 A'   27 A'   28 A'    8 A"   29 A'    9 A"   30 A'   31 A'                 
 -4.782  -4.767  -4.766  -2.674  -2.671  -2.670  -2.670  -2.667
 32 A'   10 A"   33 A'   34 A'   35 A'   11 A"   36 A'   12 A"                 
 -2.666  -2.659  -2.659  -2.656  -2.656  -2.051  -2.044  -2.044
 37 A'   38 A'   13 A"   39 A'   14 A"   40 A'   41 A'   15 A"                 
 -2.030  -2.030  -1.006  -0.942  -0.828  -0.721  -0.642  -0.572
 42 A'   16 A"   43 A'   44 A'   45 A'   46 A'   47 A'   48 A'                 
 -0.504  -0.475  -0.457  -0.419  -0.416  -0.411  -0.357  -0.325
 49 A'   50 A'   17 A"   51 A'   18 A"   52 A'   53 A'   19 A"                 
 -0.285  -0.265  -0.218  -0.216
 20 A"   54 A'   55 A'   21 A"                                                 
 -- Virtual --                   
 -0.102  -0.059  -0.014  -0.002   0.006   0.030   0.033   0.041
 22 A"   56 A'   57 A'   58 A'   59 A'   60 A'   61 A'   23 A"                 
  0.044   0.053   0.065   0.066   0.080   0.082   0.083   0.106
 62 A'   63 A'   64 A'   24 A"   65 A'   66 A'   25 A"   67 A'                 
  0.110   0.112   0.132   0.134   0.149   0.154   0.167   0.186
 26 A"   68 A'   69 A'   70 A'   71 A'   27 A"   72 A'   73 A'                 
  0.199   0.219   0.239   0.242   0.299   0.341   0.354   0.364
 74 A'   75 A'   76 A'   28 A"   77 A'   29 A"   78 A'   79 A'                 
  0.381   0.395   0.404   0.407   0.410   0.422   0.435   0.437
 80 A'   30 A"   81 A'   31 A"   82 A'   32 A"   33 A"   83 A'                 
  0.455   0.481   0.491   0.505   0.515   0.529   0.534   0.537
 84 A'   85 A'   86 A'   87 A'   34 A"   35 A"   36 A"   88 A'                 
  0.557   0.561   0.582   0.611   0.614   0.665   0.683   0.723
 37 A"   89 A'   90 A'   91 A'   38 A"   39 A"   92 A'   93 A'                 
  0.763   0.768   0.806   0.811   0.831   0.861   0.865   0.900
 94 A'   95 A'   96 A'   97 A'   40 A"   98 A'   41 A"   99 A'                 
  0.939   1.006   1.069   1.090   1.147   1.210   1.277   1.330
100 A'  101 A'  102 A'  103 A'  104 A'  105 A'   42 A"   43 A"                 
  1.383   1.411   1.436   1.477   1.513   1.638   1.681   1.688
 44 A"  106 A'  107 A'  108 A'   45 A"  109 A'   46 A"  110 A'                 
  1.740   1.959   1.992   2.004   2.029   2.045   2.068   2.146
111 A'   47 A"  112 A'   48 A"  113 A'  114 A'  115 A'  116 A'                 
  2.184   2.237   2.337   2.495   2.622   2.733   2.771   2.857
117 A'   49 A"  118 A'  119 A'   50 A"   51 A"  120 A'  121 A'                 
  3.021   3.491   3.903   3.980   3.982   3.982   4.015   4.041
122 A'  123 A'   52 A"   53 A"   54 A"  124 A'  125 A'  126 A'                 
  4.042   4.082   4.091   4.099   4.177   4.238   4.269   4.341
 55 A"   56 A"  127 A'   57 A"  128 A'  129 A'  130 A'  131 A'                 
  4.358   4.522   6.002   6.076   6.169   6.694   6.781   7.513
132 A'  133 A'   58 A"  134 A'  135 A'  136 A'  137 A'   59 A"                 
  7.537   7.555   7.613   7.621   7.708   9.786  23.353  23.382
 60 A"  138 A'  139 A'  140 A'  141 A'  142 A'  143 A'  144 A'                 
 25.807  26.039  26.353  27.936  28.343  28.396  28.433  28.530
 61 A"  145 A'  146 A'  147 A'   62 A"  148 A'  149 A'   63 A"                 
 28.556  28.559  28.626  28.713  47.957  48.027 127.887 127.931
150 A'   64 A"  151 A'  152 A'  153 A'  154 A'   65 A"  155 A'                 
127.984 151.724 215.788 289.719 289.742 289.758 289.826 289.848
156 A'  157 A'  158 A'   66 A"   67 A"  159 A'  160 A'  161 A'                 
289.9391020.7701020.8571901.892
162 A'  163 A'  164 A'  165 A'                                                 

 Beta MOs, Restricted
 -- Occupied --                  
******* -482.86 -482.86 -176.32 -165.72 -165.72 -165.72 -101.59
  1 A'    2 A'    3 A'    4 A'    5 A'    1 A"    6 A'    7 A'                 
-62.518 -62.516 -56.338 -56.336 -56.335 -56.335 -56.333 -56.332
  8 A'    9 A'   10 A'   11 A'    2 A"   12 A'    3 A"   13 A'                 
-35.816 -31.308 -31.303 -31.303 -22.959 -22.958 -22.957 -22.954
 14 A'   15 A'    4 A"   16 A'   17 A'    5 A"   18 A'   19 A'                 
-22.954 -10.317 -10.291  -9.508  -8.731  -8.728  -7.272  -7.263
  6 A"   20 A'   21 A'   22 A'   23 A'   24 A'   25 A'    7 A"                 
 -7.261  -6.562  -6.560  -6.549  -6.549  -6.547  -6.546  -6.369
 26 A'   27 A'   28 A'    8 A"   29 A'    9 A"   30 A'   31 A'                 
 -4.782  -4.767  -4.766  -2.674  -2.671  -2.670  -2.670  -2.667
 32 A'   10 A"   33 A'   34 A'   35 A'   11 A"   36 A'   12 A"                 
 -2.666  -2.659  -2.659  -2.656  -2.656  -2.051  -2.044  -2.044
 37 A'   38 A'   13 A"   39 A'   14 A"   40 A'   41 A'   15 A"                 
 -2.030  -2.030  -1.006  -0.942  -0.828  -0.721  -0.642  -0.572
 42 A'   16 A"   43 A'   44 A'   45 A'   46 A'   47 A'   48 A'                 
 -0.504  -0.475  -0.457  -0.419  -0.416  -0.411  -0.357  -0.325
 49 A'   50 A'   17 A"   51 A'   18 A"   52 A'   53 A'   19 A"                 
 -0.285  -0.265  -0.218  -0.216
 20 A"   54 A'   55 A'   21 A"                                                 
 -- Virtual --                   
 -0.102  -0.059  -0.014  -0.002   0.006   0.030   0.033   0.041
 22 A"   56 A'   57 A'   58 A'   59 A'   60 A'   61 A'   23 A"                 
  0.044   0.053   0.065   0.066   0.080   0.082   0.083   0.106
 62 A'   63 A'   64 A'   24 A"   65 A'   66 A'   25 A"   67 A'                 
  0.110   0.112   0.132   0.134   0.149   0.154   0.167   0.186
 26 A"   68 A'   69 A'   70 A'   71 A'   27 A"   72 A'   73 A'                 
  0.199   0.219   0.239   0.242   0.299   0.341   0.354   0.364
 74 A'   75 A'   76 A'   28 A"   77 A'   29 A"   78 A'   79 A'                 
  0.381   0.395   0.404   0.407   0.410   0.422   0.435   0.437
 80 A'   30 A"   81 A'   31 A"   82 A'   32 A"   33 A"   83 A'                 
  0.455   0.481   0.491   0.505   0.515   0.529   0.534   0.537
 84 A'   85 A'   86 A'   87 A'   34 A"   35 A"   36 A"   88 A'                 
  0.557   0.561   0.582   0.611   0.614   0.665   0.683   0.723
 37 A"   89 A'   90 A'   91 A'   38 A"   39 A"   92 A'   93 A'                 
  0.763   0.768   0.806   0.811   0.831   0.861   0.865   0.900
 94 A'   95 A'   96 A'   97 A'   40 A"   98 A'   41 A"   99 A'                 
  0.939   1.006   1.069   1.090   1.147   1.210   1.277   1.330
100 A'  101 A'  102 A'  103 A'  104 A'  105 A'   42 A"   43 A"                 
  1.383   1.411   1.436   1.477   1.513   1.638   1.681   1.688
 44 A"  106 A'  107 A'  108 A'   45 A"  109 A'   46 A"  110 A'                 
  1.740   1.959   1.992   2.004   2.029   2.045   2.068   2.146
111 A'   47 A"  112 A'   48 A"  113 A'  114 A'  115 A'  116 A'                 
  2.184   2.237   2.337   2.495   2.622   2.733   2.771   2.857
117 A'   49 A"  118 A'  119 A'   50 A"   51 A"  120 A'  121 A'                 
  3.021   3.491   3.903   3.980   3.982   3.982   4.015   4.041
122 A'  123 A'   52 A"   53 A"   54 A"  124 A'  125 A'  126 A'                 
  4.042   4.082   4.091   4.099   4.177   4.238   4.269   4.341
 55 A"   56 A"  127 A'   57 A"  128 A'  129 A'  130 A'  131 A'                 
  4.358   4.522   6.002   6.076   6.169   6.694   6.781   7.513
132 A'  133 A'   58 A"  134 A'  135 A'  136 A'  137 A'   59 A"                 
  7.537   7.555   7.613   7.621   7.708   9.786  23.353  23.382
 60 A"  138 A'  139 A'  140 A'  141 A'  142 A'  143 A'  144 A'                 
 25.807  26.039  26.353  27.936  28.343  28.396  28.433  28.530
 61 A"  145 A'  146 A'  147 A'   62 A"  148 A'  149 A'   63 A"                 
 28.556  28.559  28.626  28.713  47.957  48.027 127.887 127.931
150 A'   64 A"  151 A'  152 A'  153 A'  154 A'   65 A"  155 A'                 
127.984 151.724 215.788 289.719 289.742 289.758 289.826 289.848
156 A'  157 A'  158 A'   66 A"   67 A"  159 A'  160 A'  161 A'                 
289.9391020.7701020.8571901.892
162 A'  163 A'  164 A'  165 A'                                                 
 --------------------------------------------------------------

          Ground-State Mulliken Net Atomic Charges

     Atom                 Charge (a.u.)
  ----------------------------------------
      1 Br                   -0.099608
      2 Br                   -0.041874
      3 Cl                    0.330507
      4 I                     0.125756
      5 C                    -0.124969
      6 C                    -0.189812
  ----------------------------------------
  Sum of atomic charges =     0.000000

 -----------------------------------------------------------------
                    Cartesian Multipole Moments
 -----------------------------------------------------------------
    Charge (ESU x 10^10)
                 0.0000
    Dipole Moment (Debye)
         X       0.0166      Y       0.2472      Z      -0.0000
       Tot       0.2477
    Quadrupole Moments (Debye-Ang)
        XX     -80.1927     XY      -2.0232     YY     -91.0737
        XZ      -0.0000     YZ       0.0000     ZZ     -89.1889
    Octopole Moments (Debye-Ang^2)
       XXX     -13.5281    XXY       6.6709    XYY      -8.4002
       YYY      25.1789    XXZ      -0.0000    XYZ      -0.0000
       YYZ      -0.0000    XZZ      -6.0904    YZZ       7.7996
       ZZZ      -0.0000
    Hexadecapole Moments (Debye-Ang^3)
      XXXX   -2007.1191   XXXY     -16.3703   XXYY    -450.7222
      XYYY     -50.2620   YYYY    -776.3222   XXXZ      -0.0000
      XXYZ       0.0000   XYYZ      -0.0000   YYYZ       0.0000
      XXZZ    -381.1227   XYZZ     -11.4397   YYZZ    -150.1074
      XZZZ       0.0000   YZZZ       0.0000   ZZZZ    -111.9762
 -----------------------------------------------------------------
 Calculating analytic gradient of the SCF energy
 Gradient of SCF Energy
            1           2           3           4           5           6
    1  -0.0798211  -0.0100262   0.0167622   0.1105426   0.2115124  -0.2489699
    2  -0.1913026  -0.2369561   0.1917676   0.2254476  -0.0309435   0.0419870
    3   0.0000000   0.0000000   0.0000000   0.0000000  -0.0000000  -0.0000000
 Max gradient component =       2.490E-01
 RMS gradient           =       1.310E-01
 Gradient time:  CPU 54.91 s  wall 7.00 s
 Geometry Optimization Parameters
   NAtoms,    NIC,     NZ,  NCons,   NDum,   NFix, NCnnct, MaxDiis
        6      37       0       0       0       0       0       0

 Cartesian Hessian Update
 Hessian Updated using BFGS Update


** GEOMETRY OPTIMIZATION IN DELOCALIZED INTERNAL COORDINATES **
   Searching for a Minimum

   Optimization Cycle:   7

                       Coordinates (Angstroms)
     ATOM                X               Y               Z
      1  Br        2.7470590997    0.7511427577    0.0000000000
      2  Br       -1.3045775712    1.4719881055    0.0000000000
      3  Cl        2.2379652253   -1.5666155926    0.0000000000
      4  I        -1.8942933219   -0.9724464775    0.0000000000
      5  C         1.3736058048   -0.2381662330    0.0000000000
      6  C        -0.3603827446    0.0631253609    0.0000000000
   Point Group: cs    Number of degrees of freedom:     9


   Energy is -12603.893284385

 Hessian Updated using BFGS Update

  9 Hessian modes will be used to form the next step
  Hessian Eigenvalues:
     0.056150    0.249974    0.250037    0.305239    0.318287    0.556093
     0.929487    1.029798    1.112336

 Minimum Search - Taking Simple RFO Step
 Searching for Lamda that Minimizes Along All modes
 Value Taken    Lamda =  -0.24363282
 Calculated Step too Large.  Step scaled by  0.360129
 Step Taken.  Stepsize is  0.300000

                             Maximum     Tolerance    Cnvgd?
         Gradient           0.219388      0.000300      NO
         Displacement       0.219501      0.001200      NO
         Energy change     -0.097576      0.000001      NO


 New Cartesian Coordinates Obtained by Inverse Iteration

 Displacement from previous Coordinates is:  0.292574
 ----------------------------------------------------------------
             Standard Nuclear Orientation (Angstroms)
    I     Atom           X                Y                Z
 ----------------------------------------------------------------
    1      Br      2.6991604661     0.7906595266     0.0000000000
    2      Br     -1.2378549745     1.4938729699     0.0000000000
    3      Cl      2.1723033093    -1.5834411540     0.0000000000
    4      I      -1.8518978645    -1.0147440323     0.0000000000
    5      C       1.3178038329    -0.2279756649     0.0000000000
    6      C      -0.3001382773     0.0506562758     0.0000000000
 ----------------------------------------------------------------
 Molecular Point Group                 Cs    NOp =  2
 Largest Abelian Subgroup              Cs    NOp =  2
 Nuclear Repulsion Energy =  1463.7724263946 hartrees
 There are       76 alpha and       76 beta electrons
 Applying Cartesian multipole field
    Component          Value
    ---------          -----
     (2,0,0)        1.00000E-11
     (0,2,0)        2.00000E-11
     (0,0,2)       -3.00000E-11
 Nucleus-field energy     =     0.0000000349 hartrees
 Requested basis set is 6-311++G(d,p)
 There are 87 shells and 232 basis functions
 A cutoff of  1.0D-11 yielded   2747 shell pairs
 There are     21362 function pairs (     23962 Cartesian)
 Smallest overlap matrix eigenvalue = 2.32E-05
 Guess MOs from SCF MO coefficient file

 -----------------------------------------------------------------------
  General SCF calculation program by
  Eric Jon Sundstrom, Paul Horn, Yuezhi Mao, Dmitri Zuev, Alec White,
  David Stuck, Shaama M.S., Shane Yost, Joonho Lee, David Small,
  Daniel Levine, Susi Lehtola, Hugh Burton, Evgeny Epifanovsky
 -----------------------------------------------------------------------
 Exchange:     0.2000 Hartree-Fock + 0.0800 Slater + 0.7200 B88
 Correlation:  0.1900 VWN1RPA + 0.8100 LYP
 Using SG-1 standard quadrature grid
 using 8 threads for integral computing
 -------------------------------------------------------
 OpenMP Integral computing Module                
 Release: version 2.0, May 2017, Q-Chem Inc. Pleasanton 
 -------------------------------------------------------
 -------------------------------------------------------
 OpenMP BLAS3 based DFT computing Module                
 Release: version 1.0, May 2013, Q-Chem Inc. Pittsburgh 
 -------------------------------------------------------
 A restricted SCF calculation will be
 performed using DIIS
 SCF converges when DIIS error is below 1.0e-08
 ---------------------------------------
  Cycle       Energy         DIIS error
 ---------------------------------------
    1  -12603.9706403811      1.03e-03  
    2  -12603.9758058160      2.53e-04  
    3  -12603.9744755303      4.85e-04  
    4  -12603.9760675318      1.54e-04  
    5  -12603.9762385203      2.06e-05  
    6  -12603.9762406609      1.14e-05  
    7  -12603.9762415463      2.99e-06  
    8  -12603.9762415832      4.85e-07  
    9  -12603.9762415841      1.63e-07  
   10  -12603.9762415842      4.12e-08  
   11  -12603.9762415843      9.64e-09  Convergence criterion met
 ---------------------------------------
 SCF time:   CPU 142.43s  wall 19.00s 
 SCF   energy in the final basis set =   -12603.9762415843
 Total energy in the final basis set =   -12603.9762415843

 --------------------------------------------------------------
             Orbital Energies (a.u.) and Symmetries
 --------------------------------------------------------------

 Alpha MOs, Restricted
 -- Occupied --                  
******* -482.86 -482.86 -176.32 -165.72 -165.72 -165.72 -101.59
  1 A'    2 A'    3 A'    4 A'    5 A'    1 A"    6 A'    7 A'                 
-62.516 -62.515 -56.336 -56.335 -56.333 -56.332 -56.332 -56.331
  8 A'    9 A'   10 A'   11 A'    2 A"   12 A'    3 A"   13 A'                 
-35.816 -31.309 -31.303 -31.303 -22.959 -22.958 -22.958 -22.954
 14 A'   15 A'    4 A"   16 A'   17 A'    5 A"   18 A'   19 A'                 
-22.954 -10.316 -10.291  -9.506  -8.728  -8.726  -7.270  -7.261
  6 A"   20 A'   21 A'   22 A'   23 A'   24 A'   25 A'    7 A"                 
 -7.259  -6.560  -6.558  -6.547  -6.546  -6.545  -6.544  -6.368
 26 A'   27 A'   28 A'    8 A"   29 A'    9 A"   30 A'   31 A'                 
 -4.781  -4.766  -4.766  -2.671  -2.670  -2.667  -2.667  -2.666
 32 A'   10 A"   33 A'   34 A'   35 A'   11 A"   36 A'   12 A"                 
 -2.665  -2.656  -2.656  -2.654  -2.654  -2.050  -2.043  -2.043
 37 A'   38 A'   13 A"   39 A'   14 A"   40 A'   15 A"   41 A'                 
 -2.030  -2.029  -0.993  -0.928  -0.827  -0.723  -0.657  -0.570
 42 A'   16 A"   43 A'   44 A'   45 A'   46 A'   47 A'   48 A'                 
 -0.506  -0.475  -0.453  -0.417  -0.406  -0.401  -0.358  -0.326
 49 A'   50 A'   17 A"   51 A'   18 A"   52 A'   53 A'   19 A"                 
 -0.287  -0.272  -0.226  -0.225
 20 A"   54 A'   55 A'   21 A"                                                 
 -- Virtual --                   
 -0.092  -0.048  -0.013  -0.009   0.004   0.030   0.038   0.042
 22 A"   56 A'   57 A'   58 A'   59 A'   60 A'   61 A'   23 A"                 
  0.045   0.057   0.066   0.067   0.080   0.083   0.088   0.108
 62 A'   63 A'   64 A'   24 A"   65 A'   25 A"   66 A'   67 A'                 
  0.111   0.116   0.132   0.137   0.151   0.153   0.167   0.185
 26 A"   68 A'   69 A'   70 A'   71 A'   27 A"   72 A'   73 A'                 
  0.200   0.226   0.242   0.243   0.297   0.346   0.355   0.366
 74 A'   75 A'   28 A"   76 A'   77 A'   29 A"   78 A'   79 A'                 
  0.384   0.399   0.407   0.407   0.410   0.421   0.436   0.438
 80 A'   30 A"   81 A'   31 A"   82 A'   32 A"   83 A'   33 A"                 
  0.450   0.478   0.488   0.506   0.520   0.524   0.535   0.544
 84 A'   85 A'   86 A'   87 A'   34 A"   35 A"   36 A"   88 A'                 
  0.564   0.566   0.585   0.603   0.617   0.669   0.683   0.719
 37 A"   89 A'   90 A'   38 A"   91 A'   39 A"   92 A'   93 A'                 
  0.751   0.773   0.812   0.821   0.834   0.858   0.871   0.895
 94 A'   95 A'   96 A'   97 A'   40 A"   98 A'   41 A"   99 A'                 
  0.937   0.995   1.065   1.088   1.165   1.204   1.255   1.318
100 A'  101 A'  102 A'  103 A'  104 A'  105 A'   42 A"   43 A"                 
  1.362   1.415   1.447   1.504   1.526   1.647   1.676   1.730
 44 A"  106 A'  107 A'  108 A'   45 A"  109 A'  110 A'   46 A"                 
  1.747   1.962   1.999   2.011   2.043   2.062   2.080   2.187
111 A'   47 A"  112 A'   48 A"  113 A'  114 A'  115 A'  116 A'                 
  2.205   2.239   2.339   2.500   2.616   2.759   2.809   2.870
117 A'   49 A"  118 A'  119 A'   50 A"   51 A"  120 A'  121 A'                 
  3.023   3.573   3.908   3.970   3.980   3.982   4.010   4.036
122 A'  123 A'   52 A"  124 A'   53 A"   54 A"  125 A'  126 A'                 
  4.043   4.076   4.094   4.099   4.181   4.239   4.271   4.342
 55 A"   56 A"  127 A'   57 A"  128 A'  129 A'  130 A'  131 A'                 
  4.369   4.512   6.003   6.076   6.168   6.689   6.776   7.516
132 A'  133 A'   58 A"  134 A'  135 A'  136 A'  137 A'   59 A"                 
  7.541   7.561   7.612   7.620   7.712   9.781  23.352  23.417
 60 A"  138 A'  139 A'  140 A'  141 A'  142 A'  143 A'  144 A'                 
 25.809  26.042  26.361  27.931  28.343  28.395  28.431  28.529
 61 A"  145 A'  146 A'  147 A'   62 A"  148 A'  149 A'   63 A"                 
 28.554  28.558  28.621  28.711  47.954  48.021 127.886 127.930
150 A'   64 A"  151 A'  152 A'  153 A'  154 A'   65 A"  155 A'                 
127.980 151.719 215.779 289.720 289.744 289.761 289.826 289.848
156 A'  157 A'  158 A'   66 A"   67 A"  159 A'  160 A'  161 A'                 
289.9431020.7641020.8481901.887
162 A'  163 A'  164 A'  165 A'                                                 

 Beta MOs, Restricted
 -- Occupied --                  
******* -482.86 -482.86 -176.32 -165.72 -165.72 -165.72 -101.59
  1 A'    2 A'    3 A'    4 A'    5 A'    1 A"    6 A'    7 A'                 
-62.516 -62.515 -56.336 -56.335 -56.333 -56.332 -56.332 -56.331
  8 A'    9 A'   10 A'   11 A'    2 A"   12 A'    3 A"   13 A'                 
-35.816 -31.309 -31.303 -31.303 -22.959 -22.958 -22.958 -22.954
 14 A'   15 A'    4 A"   16 A'   17 A'    5 A"   18 A'   19 A'                 
-22.954 -10.316 -10.291  -9.506  -8.728  -8.726  -7.270  -7.261
  6 A"   20 A'   21 A'   22 A'   23 A'   24 A'   25 A'    7 A"                 
 -7.259  -6.560  -6.558  -6.547  -6.546  -6.545  -6.544  -6.368
 26 A'   27 A'   28 A'    8 A"   29 A'    9 A"   30 A'   31 A'                 
 -4.781  -4.766  -4.766  -2.671  -2.670  -2.667  -2.667  -2.666
 32 A'   10 A"   33 A'   34 A'   35 A'   11 A"   36 A'   12 A"                 
 -2.665  -2.656  -2.656  -2.654  -2.654  -2.050  -2.043  -2.043
 37 A'   38 A'   13 A"   39 A'   14 A"   40 A'   15 A"   41 A'                 
 -2.030  -2.029  -0.993  -0.928  -0.827  -0.723  -0.657  -0.570
 42 A'   16 A"   43 A'   44 A'   45 A'   46 A'   47 A'   48 A'                 
 -0.506  -0.475  -0.453  -0.417  -0.406  -0.401  -0.358  -0.326
 49 A'   50 A'   17 A"   51 A'   18 A"   52 A'   53 A'   19 A"                 
 -0.287  -0.272  -0.226  -0.225
 20 A"   54 A'   55 A'   21 A"                                                 
 -- Virtual --                   
 -0.092  -0.048  -0.013  -0.009   0.004   0.030   0.038   0.042
 22 A"   56 A'   57 A'   58 A'   59 A'   60 A'   61 A'   23 A"                 
  0.045   0.057   0.066   0.067   0.080   0.083   0.088   0.108
 62 A'   63 A'   64 A'   24 A"   65 A'   25 A"   66 A'   67 A'                 
  0.111   0.116   0.132   0.137   0.151   0.153   0.167   0.185
 26 A"   68 A'   69 A'   70 A'   71 A'   27 A"   72 A'   73 A'                 
  0.200   0.226   0.242   0.243   0.297   0.346   0.355   0.366
 74 A'   75 A'   28 A"   76 A'   77 A'   29 A"   78 A'   79 A'                 
  0.384   0.399   0.407   0.407   0.410   0.421   0.436   0.438
 80 A'   30 A"   81 A'   31 A"   82 A'   32 A"   83 A'   33 A"                 
  0.450   0.478   0.488   0.506   0.520   0.524   0.535   0.544
 84 A'   85 A'   86 A'   87 A'   34 A"   35 A"   36 A"   88 A'                 
  0.564   0.566   0.585   0.603   0.617   0.669   0.683   0.719
 37 A"   89 A'   90 A'   38 A"   91 A'   39 A"   92 A'   93 A'                 
  0.751   0.773   0.812   0.821   0.834   0.858   0.871   0.895
 94 A'   95 A'   96 A'   97 A'   40 A"   98 A'   41 A"   99 A'                 
  0.937   0.995   1.065   1.088   1.165   1.204   1.255   1.318
100 A'  101 A'  102 A'  103 A'  104 A'  105 A'   42 A"   43 A"                 
  1.362   1.415   1.447   1.504   1.526   1.647   1.676   1.730
 44 A"  106 A'  107 A'  108 A'   45 A"  109 A'  110 A'   46 A"                 
  1.747   1.962   1.999   2.011   2.043   2.062   2.080   2.187
111 A'   47 A"  112 A'   48 A"  113 A'  114 A'  115 A'  116 A'                 
  2.205   2.239   2.339   2.500   2.616   2.759   2.809   2.870
117 A'   49 A"  118 A'  119 A'   50 A"   51 A"  120 A'  121 A'                 
  3.023   3.573   3.908   3.970   3.980   3.982   4.010   4.036
122 A'  123 A'   52 A"  124 A'   53 A"   54 A"  125 A'  126 A'                 
  4.043   4.076   4.094   4.099   4.181   4.239   4.271   4.342
 55 A"   56 A"  127 A'   57 A"  128 A'  129 A'  130 A'  131 A'                 
  4.369   4.512   6.003   6.076   6.168   6.689   6.776   7.516
132 A'  133 A'   58 A"  134 A'  135 A'  136 A'  137 A'   59 A"                 
  7.541   7.561   7.612   7.620   7.712   9.781  23.352  23.417
 60 A"  138 A'  139 A'  140 A'  141 A'  142 A'  143 A'  144 A'                 
 25.809  26.042  26.361  27.931  28.343  28.395  28.431  28.529
 61 A"  145 A'  146 A'  147 A'   62 A"  148 A'  149 A'   63 A"                 
 28.554  28.558  28.621  28.711  47.954  48.021 127.886 127.930
150 A'   64 A"  151 A'  152 A'  153 A'  154 A'   65 A"  155 A'                 
127.980 151.719 215.779 289.720 289.744 289.761 289.826 289.848
156 A'  157 A'  158 A'   66 A"   67 A"  159 A'  160 A'  161 A'                 
289.9431020.7641020.8481901.887
162 A'  163 A'  164 A'  165 A'                                                 
 --------------------------------------------------------------

          Ground-State Mulliken Net Atomic Charges

     Atom                 Charge (a.u.)
  ----------------------------------------
      1 Br                   -0.102748
      2 Br                   -0.059634
      3 Cl                    0.331647
      4 I                     0.126070
      5 C                    -0.052285
      6 C                    -0.243051
  ----------------------------------------
  Sum of atomic charges =     0.000000

 -----------------------------------------------------------------
                    Cartesian Multipole Moments
 -----------------------------------------------------------------
    Charge (ESU x 10^10)
                 0.0000
    Dipole Moment (Debye)
         X      -0.0694      Y       0.1967      Z      -0.0000
       Tot       0.2086
    Quadrupole Moments (Debye-Ang)
        XX     -80.9371     XY      -1.4296     YY     -90.5471
        XZ       0.0000     YZ      -0.0000     ZZ     -89.2479
    Octopole Moments (Debye-Ang^2)
       XXX     -17.4172    XXY       6.9403    XYY      -9.4535
       YYY      26.0456    XXZ      -0.0000    XYZ       0.0000
       YYZ      -0.0000    XZZ      -6.8964    YZZ       8.0757
       ZZZ      -0.0000
    Hexadecapole Moments (Debye-Ang^3)
      XXXX   -1919.8343   XXXY     -23.0757   XXYY    -436.3875
      XYYY     -62.7862   YYYY    -801.5799   XXXZ       0.0000
      XXYZ      -0.0000   XYYZ      -0.0000   YYYZ      -0.0000
      XXZZ    -364.9616   XYZZ     -15.7468   YYZZ    -155.2336
      XZZZ      -0.0000   YZZZ      -0.0000   ZZZZ    -111.9754
 -----------------------------------------------------------------
 Calculating analytic gradient of the SCF energy
 Gradient of SCF Energy
            1           2           3           4           5           6
    1  -0.0646486  -0.0111585   0.0162321   0.0887463   0.1938555  -0.2230269
    2  -0.1602669  -0.1967821   0.1606733   0.1867195  -0.0293542   0.0390104
    3  -0.0000000  -0.0000000  -0.0000000  -0.0000000  -0.0000000   0.0000000
 Max gradient component =       2.230E-01
 RMS gradient           =       1.124E-01
 Gradient time:  CPU 56.28 s  wall 7.18 s
 Geometry Optimization Parameters
   NAtoms,    NIC,     NZ,  NCons,   NDum,   NFix, NCnnct, MaxDiis
        6      37       0       0       0       0       0       0

 Cartesian Hessian Update
 Hessian Updated using BFGS Update


** GEOMETRY OPTIMIZATION IN DELOCALIZED INTERNAL COORDINATES **
   Searching for a Minimum

   Optimization Cycle:   8

                       Coordinates (Angstroms)
     ATOM                X               Y               Z
      1  Br        2.6991604661    0.7906595266    0.0000000000
      2  Br       -1.2378549745    1.4938729699    0.0000000000
      3  Cl        2.1723033093   -1.5834411540    0.0000000000
      4  I        -1.8518978645   -1.0147440323    0.0000000000
      5  C         1.3178038329   -0.2279756649    0.0000000000
      6  C        -0.3001382773    0.0506562758    0.0000000000
   Point Group: cs    Number of degrees of freedom:     9


   Energy is -12603.976241584

 Hessian Updated using BFGS Update

  9 Hessian modes will be used to form the next step
  Hessian Eigenvalues:
     0.062883    0.249983    0.250151    0.289987    0.313569    0.540036
     0.929557    1.029801    1.112707

 Minimum Search - Taking Simple RFO Step
 Searching for Lamda that Minimizes Along All modes
 Value Taken    Lamda =  -0.21104782
 Calculated Step too Large.  Step scaled by  0.364212
 Step Taken.  Stepsize is  0.300000

                             Maximum     Tolerance    Cnvgd?
         Gradient           0.193318      0.000300      NO
         Displacement       0.219568      0.001200      NO
         Energy change     -0.082957      0.000001      NO


 New Cartesian Coordinates Obtained by Inverse Iteration

 Displacement from previous Coordinates is:  0.303945
 ----------------------------------------------------------------
             Standard Nuclear Orientation (Angstroms)
    I     Atom           X                Y                Z
 ----------------------------------------------------------------
    1      Br      2.6473807700     0.8290615256     0.0000000000
    2      Br     -1.1688250714     1.5140722642     0.0000000000
    3      Cl      2.1034200400    -1.5988860854     0.0000000000
    4      I      -1.8041000264    -1.0562757565     0.0000000000
    5      C       1.2593465109    -0.2176331126     0.0000000000
    6      C      -0.2378457310     0.0386890858     0.0000000000
 ----------------------------------------------------------------
 Molecular Point Group                 Cs    NOp =  2
 Largest Abelian Subgroup              Cs    NOp =  2
 Nuclear Repulsion Energy =  1465.9592283742 hartrees
 There are       76 alpha and       76 beta electrons
 Applying Cartesian multipole field
    Component          Value
    ---------          -----
     (2,0,0)        1.00000E-11
     (0,2,0)        2.00000E-11
     (0,0,2)       -3.00000E-11
 Nucleus-field energy     =     0.0000000345 hartrees
 Requested basis set is 6-311++G(d,p)
 There are 87 shells and 232 basis functions
 A cutoff of  1.0D-11 yielded   2753 shell pairs
 There are     21413 function pairs (     24026 Cartesian)
 Smallest overlap matrix eigenvalue = 1.50E-05
 Guess MOs from SCF MO coefficient file

 -----------------------------------------------------------------------
  General SCF calculation program by
  Eric Jon Sundstrom, Paul Horn, Yuezhi Mao, Dmitri Zuev, Alec White,
  David Stuck, Shaama M.S., Shane Yost, Joonho Lee, David Small,
  Daniel Levine, Susi Lehtola, Hugh Burton, Evgeny Epifanovsky
 -----------------------------------------------------------------------
 Exchange:     0.2000 Hartree-Fock + 0.0800 Slater + 0.7200 B88
 Correlation:  0.1900 VWN1RPA + 0.8100 LYP
 Using SG-1 standard quadrature grid
 using 8 threads for integral computing
 -------------------------------------------------------
 OpenMP Integral computing Module                
 Release: version 2.0, May 2017, Q-Chem Inc. Pleasanton 
 -------------------------------------------------------
 -------------------------------------------------------
 OpenMP BLAS3 based DFT computing Module                
 Release: version 1.0, May 2013, Q-Chem Inc. Pittsburgh 
 -------------------------------------------------------
 A restricted SCF calculation will be
 performed using DIIS
 SCF converges when DIIS error is below 1.0e-08
 ---------------------------------------
  Cycle       Energy         DIIS error
 ---------------------------------------
    1  -12604.0405264438      1.21e-03  
    2  -12604.0467891490      2.54e-04  
    3  -12604.0462108970      3.76e-04  
    4  -12604.0470851653      1.37e-04  
    5  -12604.0472098486      3.24e-05  
    6  -12604.0472155679      1.20e-05  
    7  -12604.0472165281      2.61e-06  
    8  -12604.0472165658      5.54e-07  
    9  -12604.0472165671      1.48e-07  
   10  -12604.0472165672      3.08e-08  
   11  -12604.0472165674      7.44e-09  Convergence criterion met
 ---------------------------------------
 SCF time:   CPU 144.20s  wall 19.00s 
 SCF   energy in the final basis set =   -12604.0472165674
 Total energy in the final basis set =   -12604.0472165674

 --------------------------------------------------------------
             Orbital Energies (a.u.) and Symmetries
 --------------------------------------------------------------

 Alpha MOs, Restricted
 -- Occupied --                  
******* -482.86 -482.86 -176.32 -165.72 -165.72 -165.72 -101.59
  1 A'    2 A'    3 A'    4 A'    5 A'    1 A"    6 A'    7 A'                 
-62.515 -62.514 -56.335 -56.334 -56.331 -56.331 -56.331 -56.330
  8 A'    9 A'   10 A'   11 A'    2 A"   12 A'    3 A"   13 A'                 
-35.816 -31.309 -31.304 -31.303 -22.960 -22.958 -22.958 -22.954
 14 A'   15 A'    4 A"   16 A'   17 A'    5 A"   18 A'   19 A'                 
-22.954 -10.313 -10.289  -9.504  -8.726  -8.725  -7.269  -7.259
  6 A"   20 A'   21 A'   22 A'   23 A'   24 A'   25 A'    7 A"                 
 -7.257  -6.558  -6.557  -6.544  -6.544  -6.544  -6.542  -6.368
 26 A'   27 A'   28 A'    8 A"    9 A"   29 A'   30 A'   31 A'                 
 -4.781  -4.766  -4.765  -2.669  -2.668  -2.665  -2.665  -2.664
 32 A'   10 A"   33 A'   34 A'   35 A'   11 A"   36 A'   12 A"                 
 -2.663  -2.654  -2.654  -2.653  -2.653  -2.049  -2.043  -2.043
 37 A'   38 A'   13 A"   39 A'   14 A"   40 A'   15 A"   41 A'                 
 -2.029  -2.029  -0.983  -0.916  -0.826  -0.729  -0.675  -0.568
 42 A'   16 A"   43 A'   44 A'   45 A'   46 A'   47 A'   48 A'                 
 -0.507  -0.478  -0.452  -0.413  -0.398  -0.392  -0.357  -0.326
 49 A'   50 A'   17 A"   51 A'   18 A"   52 A'   53 A'   19 A"                 
 -0.288  -0.278  -0.236  -0.233
 20 A"   54 A'   21 A"   55 A'                                                 
 -- Virtual --                   
 -0.080  -0.045  -0.019  -0.010   0.002   0.030   0.040   0.043
 22 A"   56 A'   57 A'   58 A'   59 A'   60 A'   61 A'   23 A"                 
  0.046   0.056   0.068   0.073   0.081   0.083   0.095   0.110
 62 A'   63 A'   24 A"   64 A'   65 A'   25 A"   66 A'   67 A'                 
  0.112   0.120   0.131   0.151   0.152   0.153   0.168   0.182
 26 A"   68 A'   69 A'   70 A'   27 A"   71 A'   72 A'   73 A'                 
  0.201   0.230   0.242   0.256   0.295   0.351   0.352   0.367
 74 A'   75 A'   28 A"   76 A'   77 A'   29 A"   78 A'   79 A'                 
  0.393   0.402   0.404   0.407   0.412   0.421   0.436   0.442
 80 A'   30 A"   81 A'   31 A"   82 A'   32 A"   83 A'   33 A"                 
  0.447   0.480   0.486   0.510   0.510   0.528   0.537   0.552
 84 A'   85 A'   86 A'   87 A'   34 A"   35 A"   36 A"   88 A'                 
  0.571   0.573   0.594   0.597   0.622   0.674   0.681   0.716
 37 A"   89 A'   38 A"   90 A'   91 A'   39 A"   92 A'   93 A'                 
  0.739   0.776   0.809   0.832   0.836   0.861   0.879   0.899
 94 A'   95 A'   96 A'   97 A'   40 A"   98 A'   41 A"   99 A'                 
  0.941   0.986   1.054   1.092   1.174   1.210   1.243   1.304
100 A'  101 A'  102 A'  103 A'  104 A'  105 A'   42 A"   43 A"                 
  1.345   1.413   1.449   1.512   1.546   1.653   1.700   1.779
 44 A"  106 A'  107 A'  108 A'   45 A"  109 A'  110 A'  111 A'                 
  1.787   1.964   2.008   2.019   2.059   2.083   2.092   2.210
 46 A"   47 A"  112 A'   48 A"  113 A'  114 A'  115 A'  116 A'                 
  2.242   2.246   2.345   2.504   2.616   2.791   2.836   2.939
 49 A"  117 A'  118 A'  119 A'   50 A"   51 A"  120 A'  121 A'                 
  3.040   3.593   3.914   3.962   3.980   3.982   4.006   4.030
122 A'  123 A'   52 A"  124 A'   53 A"   54 A"  125 A'  126 A'                 
  4.043   4.069   4.099   4.102   4.188   4.240   4.274   4.335
 55 A"   56 A"  127 A'   57 A"  128 A'  129 A'  130 A'  131 A'                 
  4.377   4.510   6.004   6.077   6.166   6.685   6.772   7.519
132 A'  133 A'   58 A"  134 A'  135 A'  136 A'  137 A'   59 A"                 
  7.544   7.567   7.616   7.619   7.716   9.778  23.328  23.566
 60 A"  138 A'  139 A'  140 A'  141 A'  142 A'  143 A'  144 A'                 
 25.810  26.047  26.376  27.928  28.344  28.395  28.428  28.528
 61 A"  145 A'  146 A'  147 A'   62 A"  148 A'  149 A'   63 A"                 
 28.552  28.557  28.616  28.711  47.950  48.016 127.886 127.929
150 A'   64 A"  151 A'  152 A'  153 A'  154 A'   65 A"  155 A'                 
127.977 151.716 215.772 289.721 289.746 289.766 289.826 289.852
156 A'  157 A'  158 A'   66 A"   67 A"  159 A'  160 A'  161 A'                 
289.9451020.7591020.8401901.883
162 A'  163 A'  164 A'  165 A'                                                 

 Beta MOs, Restricted
 -- Occupied --                  
******* -482.86 -482.86 -176.32 -165.72 -165.72 -165.72 -101.59
  1 A'    2 A'    3 A'    4 A'    5 A'    1 A"    6 A'    7 A'                 
-62.515 -62.514 -56.335 -56.334 -56.331 -56.331 -56.331 -56.330
  8 A'    9 A'   10 A'   11 A'    2 A"   12 A'    3 A"   13 A'                 
-35.816 -31.309 -31.304 -31.303 -22.960 -22.958 -22.958 -22.954
 14 A'   15 A'    4 A"   16 A'   17 A'    5 A"   18 A'   19 A'                 
-22.954 -10.313 -10.289  -9.504  -8.726  -8.725  -7.269  -7.259
  6 A"   20 A'   21 A'   22 A'   23 A'   24 A'   25 A'    7 A"                 
 -7.257  -6.558  -6.557  -6.544  -6.544  -6.544  -6.542  -6.368
 26 A'   27 A'   28 A'    8 A"    9 A"   29 A'   30 A'   31 A'                 
 -4.781  -4.766  -4.765  -2.669  -2.668  -2.665  -2.665  -2.664
 32 A'   10 A"   33 A'   34 A'   35 A'   11 A"   36 A'   12 A"                 
 -2.663  -2.654  -2.654  -2.653  -2.653  -2.049  -2.043  -2.043
 37 A'   38 A'   13 A"   39 A'   14 A"   40 A'   15 A"   41 A'                 
 -2.029  -2.029  -0.983  -0.916  -0.826  -0.729  -0.675  -0.568
 42 A'   16 A"   43 A'   44 A'   45 A'   46 A'   47 A'   48 A'                 
 -0.507  -0.478  -0.452  -0.413  -0.398  -0.392  -0.357  -0.326
 49 A'   50 A'   17 A"   51 A'   18 A"   52 A'   53 A'   19 A"                 
 -0.288  -0.278  -0.236  -0.233
 20 A"   54 A'   21 A"   55 A'                                                 
 -- Virtual --                   
 -0.080  -0.045  -0.019  -0.010   0.002   0.030   0.040   0.043
 22 A"   56 A'   57 A'   58 A'   59 A'   60 A'   61 A'   23 A"                 
  0.046   0.056   0.068   0.073   0.081   0.083   0.095   0.110
 62 A'   63 A'   24 A"   64 A'   65 A'   25 A"   66 A'   67 A'                 
  0.112   0.120   0.131   0.151   0.152   0.153   0.168   0.182
 26 A"   68 A'   69 A'   70 A'   27 A"   71 A'   72 A'   73 A'                 
  0.201   0.230   0.242   0.256   0.295   0.351   0.352   0.367
 74 A'   75 A'   28 A"   76 A'   77 A'   29 A"   78 A'   79 A'                 
  0.393   0.402   0.404   0.407   0.412   0.421   0.436   0.442
 80 A'   30 A"   81 A'   31 A"   82 A'   32 A"   83 A'   33 A"                 
  0.447   0.480   0.486   0.510   0.510   0.528   0.537   0.552
 84 A'   85 A'   86 A'   87 A'   34 A"   35 A"   36 A"   88 A'                 
  0.571   0.573   0.594   0.597   0.622   0.674   0.681   0.716
 37 A"   89 A'   38 A"   90 A'   91 A'   39 A"   92 A'   93 A'                 
  0.739   0.776   0.809   0.832   0.836   0.861   0.879   0.899
 94 A'   95 A'   96 A'   97 A'   40 A"   98 A'   41 A"   99 A'                 
  0.941   0.986   1.054   1.092   1.174   1.210   1.243   1.304
100 A'  101 A'  102 A'  103 A'  104 A'  105 A'   42 A"   43 A"                 
  1.345   1.413   1.449   1.512   1.546   1.653   1.700   1.779
 44 A"  106 A'  107 A'  108 A'   45 A"  109 A'  110 A'  111 A'                 
  1.787   1.964   2.008   2.019   2.059   2.083   2.092   2.210
 46 A"   47 A"  112 A'   48 A"  113 A'  114 A'  115 A'  116 A'                 
  2.242   2.246   2.345   2.504   2.616   2.791   2.836   2.939
 49 A"  117 A'  118 A'  119 A'   50 A"   51 A"  120 A'  121 A'                 
  3.040   3.593   3.914   3.962   3.980   3.982   4.006   4.030
122 A'  123 A'   52 A"  124 A'   53 A"   54 A"  125 A'  126 A'                 
  4.043   4.069   4.099   4.102   4.188   4.240   4.274   4.335
 55 A"   56 A"  127 A'   57 A"  128 A'  129 A'  130 A'  131 A'                 
  4.377   4.510   6.004   6.077   6.166   6.685   6.772   7.519
132 A'  133 A'   58 A"  134 A'  135 A'  136 A'  137 A'   59 A"                 
  7.544   7.567   7.616   7.619   7.716   9.778  23.328  23.566
 60 A"  138 A'  139 A'  140 A'  141 A'  142 A'  143 A'  144 A'                 
 25.810  26.047  26.376  27.928  28.344  28.395  28.428  28.528
 61 A"  145 A'  146 A'  147 A'   62 A"  148 A'  149 A'   63 A"                 
 28.552  28.557  28.616  28.711  47.950  48.016 127.886 127.929
150 A'   64 A"  151 A'  152 A'  153 A'  154 A'   65 A"  155 A'                 
127.977 151.716 215.772 289.721 289.746 289.766 289.826 289.852
156 A'  157 A'  158 A'   66 A"   67 A"  159 A'  160 A'  161 A'                 
289.9451020.7591020.8401901.883
162 A'  163 A'  164 A'  165 A'                                                 
 --------------------------------------------------------------

          Ground-State Mulliken Net Atomic Charges

     Atom                 Charge (a.u.)
  ----------------------------------------
      1 Br                   -0.103725
      2 Br                   -0.074895
      3 Cl                    0.335262
      4 I                     0.125814
      5 C                     0.044724
      6 C                    -0.327181
  ----------------------------------------
  Sum of atomic charges =     0.000000

 -----------------------------------------------------------------
                    Cartesian Multipole Moments
 -----------------------------------------------------------------
    Charge (ESU x 10^10)
                 0.0000
    Dipole Moment (Debye)
         X      -0.1479      Y       0.1588      Z      -0.0000
       Tot       0.2170
    Quadrupole Moments (Debye-Ang)
        XX     -81.7049     XY      -0.9024     YY     -90.0498
        XZ      -0.0000     YZ       0.0000     ZZ     -89.2514
    Octopole Moments (Debye-Ang^2)
       XXX     -21.3376    XXY       7.2117    XYY     -10.6030
       YYY      26.9773    XXZ       0.0000    XYZ       0.0000
       YYZ      -0.0000    XZZ      -7.7322    YZZ       8.3586
       ZZZ      -0.0000
    Hexadecapole Moments (Debye-Ang^3)
      XXXX   -1828.7697   XXXY     -30.3455   XXYY    -421.9006
      XYYY     -74.4407   YYYY    -826.7249   XXXZ      -0.0000
      XXYZ      -0.0000   XYYZ       0.0000   YYYZ       0.0000
      XXZZ    -348.0507   XYZZ     -19.8887   YYZZ    -160.4073
      XZZZ      -0.0000   YZZZ       0.0000   ZZZZ    -111.9199
 -----------------------------------------------------------------
 Calculating analytic gradient of the SCF energy
 Gradient of SCF Energy
            1           2           3           4           5           6
    1  -0.0534687  -0.0109983   0.0145589   0.0711412   0.1606543  -0.1818875
    2  -0.1347054  -0.1640182   0.1351069   0.1547619  -0.0241147   0.0329695
    3  -0.0000000  -0.0000000  -0.0000000  -0.0000000   0.0000000   0.0000000
 Max gradient component =       1.819E-01
 RMS gradient           =       9.311E-02
 Gradient time:  CPU 56.37 s  wall 7.18 s
 Geometry Optimization Parameters
   NAtoms,    NIC,     NZ,  NCons,   NDum,   NFix, NCnnct, MaxDiis
        6      37       0       0       0       0       0       0

 Cartesian Hessian Update
 Hessian Updated using BFGS Update


** GEOMETRY OPTIMIZATION IN DELOCALIZED INTERNAL COORDINATES **
   Searching for a Minimum

   Optimization Cycle:   9

                       Coordinates (Angstroms)
     ATOM                X               Y               Z
      1  Br        2.6473807700    0.8290615256    0.0000000000
      2  Br       -1.1688250714    1.5140722642    0.0000000000
      3  Cl        2.1034200400   -1.5988860854    0.0000000000
      4  I        -1.8041000264   -1.0562757565    0.0000000000
      5  C         1.2593465109   -0.2176331126    0.0000000000
      6  C        -0.2378457310    0.0386890858    0.0000000000
   Point Group: cs    Number of degrees of freedom:     9


   Energy is -12604.047216567

 Hessian Updated using BFGS Update

  9 Hessian modes will be used to form the next step
  Hessian Eigenvalues:
     0.122822    0.223643    0.250023    0.250283    0.312383    0.507765
     0.929707    1.029785    1.113028

 Minimum Search - Taking Simple RFO Step
 Searching for Lamda that Minimizes Along All modes
 Value Taken    Lamda =  -0.15655156
 Calculated Step too Large.  Step scaled by  0.421666
 Step Taken.  Stepsize is  0.300000

                             Maximum     Tolerance    Cnvgd?
         Gradient           0.159693      0.000300      NO
         Displacement       0.210774      0.001200      NO
         Energy change     -0.070975      0.000001      NO


 New Cartesian Coordinates Obtained by Inverse Iteration

 Displacement from previous Coordinates is:  0.288535
 ----------------------------------------------------------------
             Standard Nuclear Orientation (Angstroms)
    I     Atom           X                Y                Z
 ----------------------------------------------------------------
    1      Br      2.6011961267     0.8708359090     0.0000000000
    2      Br     -1.1040130882     1.5402963178     0.0000000000
    3      Cl      2.0385455408    -1.6197319669     0.0000000000
    4      I      -1.7609747819    -1.1017755864     0.0000000000
    5      C       1.2071142249    -0.2089790933     0.0000000000
    6      C      -0.1824915301     0.0283823410     0.0000000000
 ----------------------------------------------------------------
 Molecular Point Group                 Cs    NOp =  2
 Largest Abelian Subgroup              Cs    NOp =  2
 Nuclear Repulsion Energy =  1465.3596642217 hartrees
 There are       76 alpha and       76 beta electrons
 Applying Cartesian multipole field
    Component          Value
    ---------          -----
     (2,0,0)        1.00000E-11
     (0,2,0)        2.00000E-11
     (0,0,2)       -3.00000E-11
 Nucleus-field energy     =     0.0000000343 hartrees
 Requested basis set is 6-311++G(d,p)
 There are 87 shells and 232 basis functions
 A cutoff of  1.0D-11 yielded   2768 shell pairs
 There are     21493 function pairs (     24120 Cartesian)
 Smallest overlap matrix eigenvalue = 1.02E-05
 Guess MOs from SCF MO coefficient file

 -----------------------------------------------------------------------
  General SCF calculation program by
  Eric Jon Sundstrom, Paul Horn, Yuezhi Mao, Dmitri Zuev, Alec White,
  David Stuck, Shaama M.S., Shane Yost, Joonho Lee, David Small,
  Daniel Levine, Susi Lehtola, Hugh Burton, Evgeny Epifanovsky
 -----------------------------------------------------------------------
 Exchange:     0.2000 Hartree-Fock + 0.0800 Slater + 0.7200 B88
 Correlation:  0.1900 VWN1RPA + 0.8100 LYP
 Using SG-1 standard quadrature grid
 using 8 threads for integral computing
 -------------------------------------------------------
 OpenMP Integral computing Module                
 Release: version 2.0, May 2017, Q-Chem Inc. Pleasanton 
 -------------------------------------------------------
 -------------------------------------------------------
 OpenMP BLAS3 based DFT computing Module                
 Release: version 1.0, May 2013, Q-Chem Inc. Pittsburgh 
 -------------------------------------------------------
 A restricted SCF calculation will be
 performed using DIIS
 SCF converges when DIIS error is below 1.0e-08
 ---------------------------------------
  Cycle       Energy         DIIS error
 ---------------------------------------
    1  -12604.0970838254      1.31e-03  
    2  -12604.1038380709      2.75e-04  
    3  -12604.1034984424      3.47e-04  
    4  -12604.1042322659      1.16e-04  
    5  -12604.1043182925      2.29e-05  
    6  -12604.1043207803      1.17e-05  
    7  -12604.1043216294      2.77e-06  
    8  -12604.1043216765      5.92e-07  
    9  -12604.1043216778      1.43e-07  
   10  -12604.1043216781      2.71e-08  
   11  -12604.1043216781      6.64e-09  Convergence criterion met
 ---------------------------------------
 SCF time:   CPU 145.27s  wall 19.00s 
 SCF   energy in the final basis set =   -12604.1043216781
 Total energy in the final basis set =   -12604.1043216781

 --------------------------------------------------------------
             Orbital Energies (a.u.) and Symmetries
 --------------------------------------------------------------

 Alpha MOs, Restricted
 -- Occupied --                  
******* -482.86 -482.86 -176.32 -165.72 -165.72 -165.72 -101.58
  1 A'    2 A'    3 A'    4 A'    5 A'    1 A"    6 A'    7 A'                 
-62.513 -62.513 -56.334 -56.333 -56.330 -56.330 -56.329 -56.329
  8 A'    9 A'   10 A'   11 A'    2 A"    3 A"   12 A'   13 A'                 
-35.817 -31.310 -31.304 -31.304 -22.960 -22.959 -22.959 -22.955
 14 A'   15 A'    4 A"   16 A'   17 A'    5 A"   18 A'   19 A'                 
-22.955 -10.308 -10.285  -9.502  -8.724  -8.723  -7.267  -7.257
  6 A"   20 A'   21 A'   22 A'   23 A'   24 A'   25 A'    7 A"                 
 -7.256  -6.556  -6.556  -6.543  -6.542  -6.542  -6.541  -6.368
 26 A'   27 A'   28 A'    8 A"    9 A"   29 A'   30 A'   31 A'                 
 -4.782  -4.766  -4.765  -2.667  -2.667  -2.664  -2.663  -2.663
 32 A'   10 A"   33 A'   34 A'   35 A'   11 A"   36 A'   12 A"                 
 -2.662  -2.652  -2.652  -2.651  -2.651  -2.049  -2.043  -2.043
 37 A'   38 A'   13 A"   14 A"   39 A'   40 A'   15 A"   41 A'                 
 -2.029  -2.029  -0.974  -0.904  -0.826  -0.741  -0.687  -0.565
 42 A'   16 A"   43 A'   44 A'   45 A'   46 A'   47 A'   48 A'                 
 -0.508  -0.482  -0.453  -0.408  -0.389  -0.383  -0.355  -0.326
 49 A'   50 A'   17 A"   51 A'   18 A"   52 A'   53 A'   19 A"                 
 -0.291  -0.284  -0.247  -0.240
 20 A"   54 A'   21 A"   55 A'                                                 
 -- Virtual --                   
 -0.066  -0.049  -0.029  -0.010   0.001   0.030   0.040   0.044
 22 A"   56 A'   57 A'   58 A'   59 A'   60 A'   61 A'   23 A"                 
  0.046   0.055   0.069   0.075   0.083   0.083   0.100   0.112
 62 A'   63 A'   24 A"   64 A'   65 A'   25 A"   66 A'   67 A'                 
  0.113   0.121   0.130   0.151   0.155   0.168   0.170   0.180
 26 A"   68 A'   69 A'   27 A"   70 A'   71 A'   72 A'   73 A'                 
  0.201   0.232   0.243   0.273   0.293   0.346   0.356   0.368
 74 A'   75 A'   28 A"   76 A'   77 A'   78 A'   29 A"   79 A'                 
  0.401   0.405   0.406   0.407   0.411   0.421   0.437   0.441
 80 A'   30 A"   31 A"   81 A'   82 A'   32 A"   83 A'   84 A'                 
  0.447   0.481   0.489   0.499   0.519   0.531   0.541   0.557
 33 A"   85 A'   86 A'   34 A"   87 A'   35 A"   36 A"   88 A'                 
  0.574   0.582   0.588   0.620   0.626   0.678   0.681   0.713
 37 A"   89 A'   38 A"   90 A'   91 A'   92 A'   39 A"   93 A'                 
  0.732   0.772   0.808   0.831   0.837   0.874   0.888   0.901
 94 A'   95 A'   96 A'   97 A'   40 A"   98 A'   41 A"   99 A'                 
  0.949   0.977   1.040   1.091   1.174   1.224   1.244   1.281
100 A'  101 A'  102 A'  103 A'  104 A'  105 A'   42 A"   43 A"                 
  1.339   1.409   1.445   1.500   1.568   1.660   1.733   1.818
 44 A"  106 A'  107 A'  108 A'   45 A"  109 A'  110 A'  111 A'                 
  1.840   1.967   2.021   2.027   2.074   2.100   2.118   2.228
 46 A"   47 A"  112 A'   48 A"  113 A'  114 A'  115 A'  116 A'                 
  2.245   2.282   2.354   2.505   2.622   2.820   2.838   3.014
 49 A"  117 A'  118 A'  119 A'   50 A"   51 A"  120 A'  121 A'                 
  3.102   3.530   3.921   3.956   3.979   3.983   4.002   4.024
122 A'  123 A'   52 A"  124 A'   53 A"   54 A"  125 A'  126 A'                 
  4.041   4.060   4.104   4.105   4.195   4.242   4.271   4.324
 55 A"   56 A"   57 A"  127 A'  128 A'  129 A'  130 A'  131 A'                 
  4.385   4.509   6.004   6.075   6.161   6.677   6.767   7.521
132 A'  133 A'   58 A"  134 A'  135 A'  136 A'  137 A'   59 A"                 
  7.546   7.573   7.613   7.627   7.717   9.772  23.290  23.826
 60 A"  138 A'  139 A'  140 A'  141 A'  142 A'  143 A'  144 A'                 
 25.811  26.050  26.391  27.924  28.344  28.394  28.424  28.526
 61 A"  145 A'  146 A'  147 A'   62 A"  148 A'  149 A'   63 A"                 
 28.549  28.556  28.611  28.710  47.944  48.010 127.886 127.927
150 A'   64 A"  151 A'  152 A'  153 A'  154 A'   65 A"  155 A'                 
127.973 151.711 215.764 289.722 289.748 289.771 289.822 289.859
156 A'  157 A'  158 A'   66 A"   67 A"  159 A'  160 A'  161 A'                 
289.9451020.7501020.8311901.878
162 A'  163 A'  164 A'  165 A'                                                 

 Beta MOs, Restricted
 -- Occupied --                  
******* -482.86 -482.86 -176.32 -165.72 -165.72 -165.72 -101.58
  1 A'    2 A'    3 A'    4 A'    5 A'    1 A"    6 A'    7 A'                 
-62.513 -62.513 -56.334 -56.333 -56.330 -56.330 -56.329 -56.329
  8 A'    9 A'   10 A'   11 A'    2 A"    3 A"   12 A'   13 A'                 
-35.817 -31.310 -31.304 -31.304 -22.960 -22.959 -22.959 -22.955
 14 A'   15 A'    4 A"   16 A'   17 A'    5 A"   18 A'   19 A'                 
-22.955 -10.308 -10.285  -9.502  -8.724  -8.723  -7.267  -7.257
  6 A"   20 A'   21 A'   22 A'   23 A'   24 A'   25 A'    7 A"                 
 -7.256  -6.556  -6.556  -6.543  -6.542  -6.542  -6.541  -6.368
 26 A'   27 A'   28 A'    8 A"    9 A"   29 A'   30 A'   31 A'                 
 -4.782  -4.766  -4.765  -2.667  -2.667  -2.664  -2.663  -2.663
 32 A'   10 A"   33 A'   34 A'   35 A'   11 A"   36 A'   12 A"                 
 -2.662  -2.652  -2.652  -2.651  -2.651  -2.049  -2.043  -2.043
 37 A'   38 A'   13 A"   14 A"   39 A'   40 A'   15 A"   41 A'                 
 -2.029  -2.029  -0.974  -0.904  -0.826  -0.741  -0.687  -0.565
 42 A'   16 A"   43 A'   44 A'   45 A'   46 A'   47 A'   48 A'                 
 -0.508  -0.482  -0.453  -0.408  -0.389  -0.383  -0.355  -0.326
 49 A'   50 A'   17 A"   51 A'   18 A"   52 A'   53 A'   19 A"                 
 -0.291  -0.284  -0.247  -0.240
 20 A"   54 A'   21 A"   55 A'                                                 
 -- Virtual --                   
 -0.066  -0.049  -0.029  -0.010   0.001   0.030   0.040   0.044
 22 A"   56 A'   57 A'   58 A'   59 A'   60 A'   61 A'   23 A"                 
  0.046   0.055   0.069   0.075   0.083   0.083   0.100   0.112
 62 A'   63 A'   24 A"   64 A'   65 A'   25 A"   66 A'   67 A'                 
  0.113   0.121   0.130   0.151   0.155   0.168   0.170   0.180
 26 A"   68 A'   69 A'   27 A"   70 A'   71 A'   72 A'   73 A'                 
  0.201   0.232   0.243   0.273   0.293   0.346   0.356   0.368
 74 A'   75 A'   28 A"   76 A'   77 A'   78 A'   29 A"   79 A'                 
  0.401   0.405   0.406   0.407   0.411   0.421   0.437   0.441
 80 A'   30 A"   31 A"   81 A'   82 A'   32 A"   83 A'   84 A'                 
  0.447   0.481   0.489   0.499   0.519   0.531   0.541   0.557
 33 A"   85 A'   86 A'   34 A"   87 A'   35 A"   36 A"   88 A'                 
  0.574   0.582   0.588   0.620   0.626   0.678   0.681   0.713
 37 A"   89 A'   38 A"   90 A'   91 A'   92 A'   39 A"   93 A'                 
  0.732   0.772   0.808   0.831   0.837   0.874   0.888   0.901
 94 A'   95 A'   96 A'   97 A'   40 A"   98 A'   41 A"   99 A'                 
  0.949   0.977   1.040   1.091   1.174   1.224   1.244   1.281
100 A'  101 A'  102 A'  103 A'  104 A'  105 A'   42 A"   43 A"                 
  1.339   1.409   1.445   1.500   1.568   1.660   1.733   1.818
 44 A"  106 A'  107 A'  108 A'   45 A"  109 A'  110 A'  111 A'                 
  1.840   1.967   2.021   2.027   2.074   2.100   2.118   2.228
 46 A"   47 A"  112 A'   48 A"  113 A'  114 A'  115 A'  116 A'                 
  2.245   2.282   2.354   2.505   2.622   2.820   2.838   3.014
 49 A"  117 A'  118 A'  119 A'   50 A"   51 A"  120 A'  121 A'                 
  3.102   3.530   3.921   3.956   3.979   3.983   4.002   4.024
122 A'  123 A'   52 A"  124 A'   53 A"   54 A"  125 A'  126 A'                 
  4.041   4.060   4.104   4.105   4.195   4.242   4.271   4.324
 55 A"   56 A"   57 A"  127 A'  128 A'  129 A'  130 A'  131 A'                 
  4.385   4.509   6.004   6.075   6.161   6.677   6.767   7.521
132 A'  133 A'   58 A"  134 A'  135 A'  136 A'  137 A'   59 A"                 
  7.546   7.573   7.613   7.627   7.717   9.772  23.290  23.826
 60 A"  138 A'  139 A'  140 A'  141 A'  142 A'  143 A'  144 A'                 
 25.811  26.050  26.391  27.924  28.344  28.394  28.424  28.526
 61 A"  145 A'  146 A'  147 A'   62 A"  148 A'  149 A'   63 A"                 
 28.549  28.556  28.611  28.710  47.944  48.010 127.886 127.927
150 A'   64 A"  151 A'  152 A'  153 A'  154 A'   65 A"  155 A'                 
127.973 151.711 215.764 289.722 289.748 289.771 289.822 289.859
156 A'  157 A'  158 A'   66 A"   67 A"  159 A'  160 A'  161 A'                 
289.9451020.7501020.8311901.878
162 A'  163 A'  164 A'  165 A'                                                 
 --------------------------------------------------------------

          Ground-State Mulliken Net Atomic Charges

     Atom                 Charge (a.u.)
  ----------------------------------------
      1 Br                   -0.103482
      2 Br                   -0.086754
      3 Cl                    0.341361
      4 I                     0.128128
      5 C                     0.154643
      6 C                    -0.433896
  ----------------------------------------
  Sum of atomic charges =     0.000000

 -----------------------------------------------------------------
                    Cartesian Multipole Moments
 -----------------------------------------------------------------
    Charge (ESU x 10^10)
                 0.0000
    Dipole Moment (Debye)
         X      -0.2281      Y       0.1219      Z      -0.0000
       Tot       0.2586
    Quadrupole Moments (Debye-Ang)
        XX     -82.4519     XY      -0.3613     YY     -89.4506
        XZ       0.0000     YZ       0.0000     ZZ     -89.2724
    Octopole Moments (Debye-Ang^2)
       XXX     -24.9573    XXY       7.4857    XYY     -11.7071
       YYY      27.9173    XXZ      -0.0000    XYZ      -0.0000
       YYZ      -0.0000    XZZ      -8.5095    YZZ       8.6428
       ZZZ      -0.0000
    Hexadecapole Moments (Debye-Ang^3)
      XXXX   -1749.7248   XXXY     -37.8273   XXYY    -410.3921
      XYYY     -85.6266   YYYY    -857.0838   XXXZ       0.0000
      XXYZ       0.0000   XYYZ       0.0000   YYYZ       0.0000
      XXZZ    -333.2662   XYZZ     -24.0024   YYZZ    -166.7181
      XZZZ       0.0000   YZZZ       0.0000   ZZZZ    -112.0060
 -----------------------------------------------------------------
 Calculating analytic gradient of the SCF energy
 Gradient of SCF Energy
            1           2           3           4           5           6
    1  -0.0427363  -0.0105519   0.0124965   0.0541907   0.0996448  -0.1130438
    2  -0.1092746  -0.1317986   0.1094032   0.1237619  -0.0134652   0.0213733
    3   0.0000000  -0.0000000  -0.0000000   0.0000000  -0.0000000   0.0000000
 Max gradient component =       1.318E-01
 RMS gradient           =       6.871E-02
 Gradient time:  CPU 56.79 s  wall 7.23 s
 Geometry Optimization Parameters
   NAtoms,    NIC,     NZ,  NCons,   NDum,   NFix, NCnnct, MaxDiis
        6      37       0       0       0       0       0       0

 Cartesian Hessian Update
 Hessian Updated using BFGS Update


** GEOMETRY OPTIMIZATION IN DELOCALIZED INTERNAL COORDINATES **
   Searching for a Minimum

   Optimization Cycle:  10

                       Coordinates (Angstroms)
     ATOM                X               Y               Z
      1  Br        2.6011961267    0.8708359090    0.0000000000
      2  Br       -1.1040130882    1.5402963178    0.0000000000
      3  Cl        2.0385455408   -1.6197319669    0.0000000000
      4  I        -1.7609747819   -1.1017755864    0.0000000000
      5  C         1.2071142249   -0.2089790933    0.0000000000
      6  C        -0.1824915301    0.0283823410    0.0000000000
   Point Group: cs    Number of degrees of freedom:     9


   Energy is -12604.104321678

 Hessian Updated using BFGS Update

  9 Hessian modes will be used to form the next step
  Hessian Eigenvalues:
     0.153927    0.246037    0.250018    0.257193    0.312435    0.493943
     0.929839    1.029782    1.113147

 Minimum Search - Taking Simple RFO Step
 Searching for Lamda that Minimizes Along All modes
 Value Taken    Lamda =  -0.09838470
 Calculated Step too Large.  Step scaled by  0.497869
 Step Taken.  Stepsize is  0.300000

                             Maximum     Tolerance    Cnvgd?
         Gradient           0.117532      0.000300      NO
         Displacement       0.243555      0.001200      NO
         Energy change     -0.057105      0.000001      NO


 New Cartesian Coordinates Obtained by Inverse Iteration

 Displacement from previous Coordinates is:  0.224034
 ----------------------------------------------------------------
             Standard Nuclear Orientation (Angstroms)
    I     Atom           X                Y                Z
 ----------------------------------------------------------------
    1      Br      2.5806158785     0.9190309615     0.0000000000
    2      Br     -1.0603493991     1.5823451365     0.0000000000
    3      Cl      1.9947967185    -1.6549581329     0.0000000000
    4      I      -1.7424266573    -1.1549593346     0.0000000000
    5      C       1.1829842466    -0.2057854581     0.0000000000
    6      C      -0.1562442952     0.0233547486     0.0000000000
 ----------------------------------------------------------------
 Molecular Point Group                 Cs    NOp =  2
 Largest Abelian Subgroup              Cs    NOp =  2
 Nuclear Repulsion Energy =  1451.4237096039 hartrees
 There are       76 alpha and       76 beta electrons
 Applying Cartesian multipole field
    Component          Value
    ---------          -----
     (2,0,0)        1.00000E-11
     (0,2,0)        2.00000E-11
     (0,0,2)       -3.00000E-11
 Nucleus-field energy     =     0.0000000350 hartrees
 Requested basis set is 6-311++G(d,p)
 There are 87 shells and 232 basis functions
 A cutoff of  1.0D-11 yielded   2761 shell pairs
 There are     21412 function pairs (     24021 Cartesian)
 Smallest overlap matrix eigenvalue = 9.34E-06
 Guess MOs from SCF MO coefficient file

 -----------------------------------------------------------------------
  General SCF calculation program by
  Eric Jon Sundstrom, Paul Horn, Yuezhi Mao, Dmitri Zuev, Alec White,
  David Stuck, Shaama M.S., Shane Yost, Joonho Lee, David Small,
  Daniel Levine, Susi Lehtola, Hugh Burton, Evgeny Epifanovsky
 -----------------------------------------------------------------------
 Exchange:     0.2000 Hartree-Fock + 0.0800 Slater + 0.7200 B88
 Correlation:  0.1900 VWN1RPA + 0.8100 LYP
 Using SG-1 standard quadrature grid
 using 8 threads for integral computing
 -------------------------------------------------------
 OpenMP Integral computing Module                
 Release: version 2.0, May 2017, Q-Chem Inc. Pleasanton 
 -------------------------------------------------------
 -------------------------------------------------------
 OpenMP BLAS3 based DFT computing Module                
 Release: version 1.0, May 2013, Q-Chem Inc. Pittsburgh 
 -------------------------------------------------------
 A restricted SCF calculation will be
 performed using DIIS
 SCF converges when DIIS error is below 1.0e-08
 ---------------------------------------
  Cycle       Energy         DIIS error
 ---------------------------------------
    1  -12604.1414867154      8.87e-04  
    2  -12604.1453462013      2.39e-04  
    3  -12604.1451284242      2.89e-04  
    4  -12604.1456483594      1.00e-04  
    5  -12604.1457155469      1.25e-05  
    6  -12604.1457163717      6.21e-06  
    7  -12604.1457165875      2.32e-06  
    8  -12604.1457166189      5.35e-07  
    9  -12604.1457166201      1.11e-07  
   10  -12604.1457166201      1.60e-08  
   11  -12604.1457166200      4.55e-09  Convergence criterion met
 ---------------------------------------
 SCF time:   CPU 144.56s  wall 19.00s 
 SCF   energy in the final basis set =   -12604.1457166200
 Total energy in the final basis set =   -12604.1457166200

 --------------------------------------------------------------
             Orbital Energies (a.u.) and Symmetries
 --------------------------------------------------------------

 Alpha MOs, Restricted
 -- Occupied --                  
******* -482.86 -482.86 -176.32 -165.72 -165.72 -165.72 -101.58
  1 A'    2 A'    3 A'    4 A'    5 A'    1 A"    6 A'    7 A'                 
-62.513 -62.513 -56.334 -56.333 -56.330 -56.329 -56.329 -56.329
  8 A'    9 A'   10 A'   11 A'    2 A"   12 A'    3 A"   13 A'                 
-35.818 -31.312 -31.306 -31.305 -22.962 -22.961 -22.960 -22.956
 14 A'   15 A'    4 A"   16 A'   17 A'    5 A"   18 A'   19 A'                 
-22.956 -10.307 -10.285  -9.502  -8.723  -8.723  -7.267  -7.256
  6 A"   20 A'   21 A'   22 A'   23 A'   24 A'   25 A'    7 A"                 
 -7.255  -6.555  -6.555  -6.542  -6.541  -6.541  -6.540  -6.369
 26 A'   27 A'   28 A'    8 A"    9 A"   29 A'   30 A'   31 A'                 
 -4.783  -4.767  -4.766  -2.667  -2.666  -2.663  -2.662  -2.662
 32 A'   10 A"   33 A'   34 A'   35 A'   11 A"   12 A"   36 A'                 
 -2.662  -2.651  -2.651  -2.651  -2.650  -2.049  -2.044  -2.044
 37 A'   13 A"   38 A'   39 A'   14 A"   40 A'   15 A"   41 A'                 
 -2.030  -2.030  -0.963  -0.891  -0.825  -0.749  -0.689  -0.561
 42 A'   16 A"   43 A'   44 A'   45 A'   46 A'   47 A'   48 A'                 
 -0.505  -0.484  -0.450  -0.403  -0.381  -0.376  -0.350  -0.327
 49 A'   50 A'   17 A"   51 A'   18 A"   52 A'   53 A'   19 A"                 
 -0.293  -0.292  -0.253  -0.249
 20 A"   54 A'   21 A"   55 A'                                                 
 -- Virtual --                   
 -0.058  -0.057  -0.038  -0.014   0.001   0.029   0.040   0.045
 22 A"   56 A'   57 A'   58 A'   59 A'   60 A'   61 A'   23 A"                 
  0.046   0.055   0.069   0.076   0.083   0.084   0.101   0.113
 62 A'   63 A'   24 A"   64 A'   25 A"   65 A'   66 A'   67 A'                 
  0.113   0.120   0.127   0.149   0.156   0.171   0.175   0.181
 26 A"   68 A'   69 A'   27 A"   70 A'   71 A'   72 A'   73 A'                 
  0.202   0.230   0.243   0.274   0.294   0.344   0.362   0.368
 74 A'   75 A'   28 A"   76 A'   77 A'   78 A'   29 A"   79 A'                 
  0.399   0.403   0.406   0.410   0.416   0.422   0.435   0.437
 80 A'   30 A"   81 A'   31 A"   82 A'   32 A"   83 A'   84 A'                 
  0.452   0.478   0.490   0.492   0.520   0.532   0.543   0.563
 33 A"   85 A'   86 A'   34 A"   87 A'   35 A"   36 A"   88 A'                 
  0.568   0.587   0.590   0.623   0.639   0.673   0.685   0.707
 37 A"   38 A"   89 A'   90 A'   91 A'   92 A'   39 A"   93 A'                 
  0.734   0.760   0.802   0.826   0.837   0.880   0.893   0.896
 94 A'   95 A'   96 A'   97 A'   40 A"   98 A'   41 A"   99 A'                 
  0.949   0.971   1.019   1.082   1.169   1.236   1.240   1.265
100 A'  101 A'  102 A'  103 A'  104 A'  105 A'   42 A"   43 A"                 
  1.338   1.402   1.437   1.495   1.575   1.659   1.732   1.838
 44 A"  106 A'  107 A'  108 A'   45 A"  109 A'  110 A'  111 A'                 
  1.863   1.969   2.030   2.031   2.074   2.116   2.139   2.228
 46 A"   47 A"   48 A"  112 A'  113 A'  114 A'  115 A'  116 A'                 
  2.245   2.299   2.354   2.499   2.626   2.831   2.831   3.030
 49 A"  117 A'  118 A'  119 A'   50 A"  120 A'   51 A"  121 A'                 
  3.149   3.461   3.929   3.954   3.978   3.983   3.996   4.019
122 A'  123 A'   52 A"  124 A'   53 A"   54 A"  125 A'  126 A'                 
  4.035   4.052   4.102   4.106   4.195   4.240   4.251   4.316
 55 A"   56 A"   57 A"  127 A'  128 A'  129 A'  130 A'  131 A'                 
  4.392   4.502   6.003   6.070   6.145   6.661   6.753   7.523
132 A'  133 A'   58 A"  134 A'  135 A'  136 A'  137 A'   59 A"                 
  7.546   7.576   7.607   7.633   7.712   9.760  23.259  23.991
 60 A"  138 A'  139 A'  140 A'  141 A'  142 A'  143 A'  144 A'                 
 25.808  26.046  26.394  27.914  28.342  28.390  28.416  28.524
 61 A"  145 A'  146 A'  147 A'   62 A"  148 A'  149 A'   63 A"                 
 28.544  28.554  28.603  28.704  47.930  47.998 127.884 127.922
150 A'   64 A"  151 A'  152 A'  153 A'  154 A'   65 A"  155 A'                 
127.964 151.701 215.749 289.722 289.747 289.774 289.816 289.862
156 A'  157 A'  158 A'   66 A"   67 A"  159 A'  160 A'  161 A'                 
289.9391020.7311020.8151901.867
162 A'  163 A'  164 A'  165 A'                                                 

 Beta MOs, Restricted
 -- Occupied --                  
******* -482.86 -482.86 -176.32 -165.72 -165.72 -165.72 -101.58
  1 A'    2 A'    3 A'    4 A'    5 A'    1 A"    6 A'    7 A'                 
-62.513 -62.513 -56.334 -56.333 -56.330 -56.329 -56.329 -56.329
  8 A'    9 A'   10 A'   11 A'    2 A"   12 A'    3 A"   13 A'                 
-35.818 -31.312 -31.306 -31.305 -22.962 -22.961 -22.960 -22.956
 14 A'   15 A'    4 A"   16 A'   17 A'    5 A"   18 A'   19 A'                 
-22.956 -10.307 -10.285  -9.502  -8.723  -8.723  -7.267  -7.256
  6 A"   20 A'   21 A'   22 A'   23 A'   24 A'   25 A'    7 A"                 
 -7.255  -6.555  -6.555  -6.542  -6.541  -6.541  -6.540  -6.369
 26 A'   27 A'   28 A'    8 A"    9 A"   29 A'   30 A'   31 A'                 
 -4.783  -4.767  -4.766  -2.667  -2.666  -2.663  -2.662  -2.662
 32 A'   10 A"   33 A'   34 A'   35 A'   11 A"   12 A"   36 A'                 
 -2.662  -2.651  -2.651  -2.651  -2.650  -2.049  -2.044  -2.044
 37 A'   13 A"   38 A'   39 A'   14 A"   40 A'   15 A"   41 A'                 
 -2.030  -2.030  -0.963  -0.891  -0.825  -0.749  -0.689  -0.561
 42 A'   16 A"   43 A'   44 A'   45 A'   46 A'   47 A'   48 A'                 
 -0.505  -0.484  -0.450  -0.403  -0.381  -0.376  -0.350  -0.327
 49 A'   50 A'   17 A"   51 A'   18 A"   52 A'   53 A'   19 A"                 
 -0.293  -0.292  -0.253  -0.249
 20 A"   54 A'   21 A"   55 A'                                                 
 -- Virtual --                   
 -0.058  -0.057  -0.038  -0.014   0.001   0.029   0.040   0.045
 22 A"   56 A'   57 A'   58 A'   59 A'   60 A'   61 A'   23 A"                 
  0.046   0.055   0.069   0.076   0.083   0.084   0.101   0.113
 62 A'   63 A'   24 A"   64 A'   25 A"   65 A'   66 A'   67 A'                 
  0.113   0.120   0.127   0.149   0.156   0.171   0.175   0.181
 26 A"   68 A'   69 A'   27 A"   70 A'   71 A'   72 A'   73 A'                 
  0.202   0.230   0.243   0.274   0.294   0.344   0.362   0.368
 74 A'   75 A'   28 A"   76 A'   77 A'   78 A'   29 A"   79 A'                 
  0.399   0.403   0.406   0.410   0.416   0.422   0.435   0.437
 80 A'   30 A"   81 A'   31 A"   82 A'   32 A"   83 A'   84 A'                 
  0.452   0.478   0.490   0.492   0.520   0.532   0.543   0.563
 33 A"   85 A'   86 A'   34 A"   87 A'   35 A"   36 A"   88 A'                 
  0.568   0.587   0.590   0.623   0.639   0.673   0.685   0.707
 37 A"   38 A"   89 A'   90 A'   91 A'   92 A'   39 A"   93 A'                 
  0.734   0.760   0.802   0.826   0.837   0.880   0.893   0.896
 94 A'   95 A'   96 A'   97 A'   40 A"   98 A'   41 A"   99 A'                 
  0.949   0.971   1.019   1.082   1.169   1.236   1.240   1.265
100 A'  101 A'  102 A'  103 A'  104 A'  105 A'   42 A"   43 A"                 
  1.338   1.402   1.437   1.495   1.575   1.659   1.732   1.838
 44 A"  106 A'  107 A'  108 A'   45 A"  109 A'  110 A'  111 A'                 
  1.863   1.969   2.030   2.031   2.074   2.116   2.139   2.228
 46 A"   47 A"   48 A"  112 A'  113 A'  114 A'  115 A'  116 A'                 
  2.245   2.299   2.354   2.499   2.626   2.831   2.831   3.030
 49 A"  117 A'  118 A'  119 A'   50 A"  120 A'   51 A"  121 A'                 
  3.149   3.461   3.929   3.954   3.978   3.983   3.996   4.019
122 A'  123 A'   52 A"  124 A'   53 A"   54 A"  125 A'  126 A'                 
  4.035   4.052   4.102   4.106   4.195   4.240   4.251   4.316
 55 A"   56 A"   57 A"  127 A'  128 A'  129 A'  130 A'  131 A'                 
  4.392   4.502   6.003   6.070   6.145   6.661   6.753   7.523
132 A'  133 A'   58 A"  134 A'  135 A'  136 A'  137 A'   59 A"                 
  7.546   7.576   7.607   7.633   7.712   9.760  23.259  23.991
 60 A"  138 A'  139 A'  140 A'  141 A'  142 A'  143 A'  144 A'                 
 25.808  26.046  26.394  27.914  28.342  28.390  28.416  28.524
 61 A"  145 A'  146 A'  147 A'   62 A"  148 A'  149 A'   63 A"                 
 28.544  28.554  28.603  28.704  47.930  47.998 127.884 127.922
150 A'   64 A"  151 A'  152 A'  153 A'  154 A'   65 A"  155 A'                 
127.964 151.701 215.749 289.722 289.747 289.774 289.816 289.862
156 A'  157 A'  158 A'   66 A"   67 A"  159 A'  160 A'  161 A'                 
289.9391020.7311020.8151901.867
162 A'  163 A'  164 A'  165 A'                                                 
 --------------------------------------------------------------

          Ground-State Mulliken Net Atomic Charges

     Atom                 Charge (a.u.)
  ----------------------------------------
      1 Br                   -0.101632
      2 Br                   -0.093127
      3 Cl                    0.349429
      4 I                     0.136294
      5 C                     0.203112
      6 C                    -0.494075
  ----------------------------------------
  Sum of atomic charges =     0.000000

 -----------------------------------------------------------------
                    Cartesian Multipole Moments
 -----------------------------------------------------------------
    Charge (ESU x 10^10)
                 0.0000
    Dipole Moment (Debye)
         X      -0.2884      Y       0.0744      Z      -0.0000
       Tot       0.2979
    Quadrupole Moments (Debye-Ang)
        XX     -83.0687     XY       0.2419     YY     -88.6558
        XZ       0.0000     YZ       0.0000     ZZ     -89.4433
    Octopole Moments (Debye-Ang^2)
       XXX     -27.2434    XXY       7.7580    XYY     -12.4019
       YYY      28.7283    XXZ      -0.0000    XYZ      -0.0000
       YYZ      -0.0000    XZZ      -8.9958    YZZ       8.9085
       ZZZ      -0.0000
    Hexadecapole Moments (Debye-Ang^3)
      XXXX   -1713.6379   XXXY     -44.7196   XXYY    -407.6999
      XYYY     -96.3825   YYYY    -899.4540   XXXZ       0.0000
      XXYZ      -0.0000   XYYZ       0.0000   YYYZ       0.0000
      XXZZ    -326.1496   XYZZ     -28.0881   YYZZ    -175.4936
      XZZZ       0.0000   YZZZ       0.0000   ZZZZ    -112.5085
 -----------------------------------------------------------------
 Calculating analytic gradient of the SCF energy
 Gradient of SCF Energy
            1           2           3           4           5           6
    1  -0.0292901  -0.0113490   0.0118165   0.0357027   0.0469977  -0.0538779
    2  -0.0809923  -0.0965342   0.0798025   0.0915293  -0.0038968   0.0100915
    3   0.0000000  -0.0000000   0.0000000   0.0000000  -0.0000000   0.0000000
 Max gradient component =       9.653E-02
 RMS gradient           =       4.610E-02
 Gradient time:  CPU 56.39 s  wall 7.18 s
 Geometry Optimization Parameters
   NAtoms,    NIC,     NZ,  NCons,   NDum,   NFix, NCnnct, MaxDiis
        6      37       0       0       0       0       0       0

 Cartesian Hessian Update
 Hessian Updated using BFGS Update


** GEOMETRY OPTIMIZATION IN DELOCALIZED INTERNAL COORDINATES **
   Searching for a Minimum

   Optimization Cycle:  11

                       Coordinates (Angstroms)
     ATOM                X               Y               Z
      1  Br        2.5806158785    0.9190309615    0.0000000000
      2  Br       -1.0603493991    1.5823451365    0.0000000000
      3  Cl        1.9947967185   -1.6549581329    0.0000000000
      4  I        -1.7424266573   -1.1549593346    0.0000000000
      5  C         1.1829842466   -0.2057854581    0.0000000000
      6  C        -0.1562442952    0.0233547486    0.0000000000
   Point Group: cs    Number of degrees of freedom:     9


   Energy is -12604.145716620

 Hessian Updated using BFGS Update

  9 Hessian modes will be used to form the next step
  Hessian Eigenvalues:
     0.113975    0.249406    0.250018    0.309503    0.333156    0.495114
     0.929876    1.029823    1.113149

 Minimum Search - Taking Simple RFO Step
 Searching for Lamda that Minimizes Along All modes
 Value Taken    Lamda =  -0.06412761
 Calculated Step too Large.  Step scaled by  0.514890
 Step Taken.  Stepsize is  0.300000

                             Maximum     Tolerance    Cnvgd?
         Gradient           0.093735      0.000300      NO
         Displacement       0.281959      0.001200      NO
         Energy change     -0.041395      0.000001      NO


 New Cartesian Coordinates Obtained by Inverse Iteration

 Displacement from previous Coordinates is:  0.200038
 ----------------------------------------------------------------
             Standard Nuclear Orientation (Angstroms)
    I     Atom           X                Y                Z
 ----------------------------------------------------------------
    1      Br      2.5749720521     0.9666376156     0.0000000000
    2      Br     -1.0307980848     1.6305768783     0.0000000000
    3      Cl      1.9637311077    -1.6955076370     0.0000000000
    4      I      -1.7354467597    -1.2099194259     0.0000000000
    5      C       1.1793065199    -0.2064247460     0.0000000000
    6      C      -0.1523883431     0.0236652359     0.0000000000
 ----------------------------------------------------------------
 Molecular Point Group                 Cs    NOp =  2
 Largest Abelian Subgroup              Cs    NOp =  2
 Nuclear Repulsion Energy =  1432.1393902577 hartrees
 There are       76 alpha and       76 beta electrons
 Applying Cartesian multipole field
    Component          Value
    ---------          -----
     (2,0,0)        1.00000E-11
     (0,2,0)        2.00000E-11
     (0,0,2)       -3.00000E-11
 Nucleus-field energy     =     0.0000000360 hartrees
 Requested basis set is 6-311++G(d,p)
 There are 87 shells and 232 basis functions
 A cutoff of  1.0D-11 yielded   2753 shell pairs
 There are     21350 function pairs (     23943 Cartesian)
 Smallest overlap matrix eigenvalue = 1.07E-05
 Guess MOs from SCF MO coefficient file

 -----------------------------------------------------------------------
  General SCF calculation program by
  Eric Jon Sundstrom, Paul Horn, Yuezhi Mao, Dmitri Zuev, Alec White,
  David Stuck, Shaama M.S., Shane Yost, Joonho Lee, David Small,
  Daniel Levine, Susi Lehtola, Hugh Burton, Evgeny Epifanovsky
 -----------------------------------------------------------------------
 Exchange:     0.2000 Hartree-Fock + 0.0800 Slater + 0.7200 B88
 Correlation:  0.1900 VWN1RPA + 0.8100 LYP
 Using SG-1 standard quadrature grid
 using 8 threads for integral computing
 -------------------------------------------------------
 OpenMP Integral computing Module                
 Release: version 2.0, May 2017, Q-Chem Inc. Pleasanton 
 -------------------------------------------------------
 -------------------------------------------------------
 OpenMP BLAS3 based DFT computing Module                
 Release: version 1.0, May 2013, Q-Chem Inc. Pittsburgh 
 -------------------------------------------------------
 A restricted SCF calculation will be
 performed using DIIS
 SCF converges when DIIS error is below 1.0e-08
 ---------------------------------------
  Cycle       Energy         DIIS error
 ---------------------------------------
    1  -12604.1711676966      5.44e-04  
    2  -12604.1731328700      3.05e-04  
    3  -12604.1729726805      3.34e-04  
    4  -12604.1737313115      6.26e-05  
    5  -12604.1737582274      1.31e-05  
    6  -12604.1737589893      7.65e-06  
    7  -12604.1737593808      1.14e-06  
    8  -12604.1737593865      4.37e-07  
    9  -12604.1737593873      7.20e-08  
   10  -12604.1737593871      1.40e-08  
   11  -12604.1737593873      2.42e-09  Convergence criterion met
 ---------------------------------------
 SCF time:   CPU 143.09s  wall 19.00s 
 SCF   energy in the final basis set =   -12604.1737593873
 Total energy in the final basis set =   -12604.1737593873

 --------------------------------------------------------------
             Orbital Energies (a.u.) and Symmetries
 --------------------------------------------------------------

 Alpha MOs, Restricted
 -- Occupied --                  
******* -482.86 -482.86 -176.32 -165.73 -165.72 -165.72 -101.59
  1 A'    2 A'    3 A'    4 A'    5 A'    1 A"    6 A'    7 A'                 
-62.514 -62.512 -56.335 -56.333 -56.331 -56.330 -56.329 -56.329
  8 A'    9 A'   10 A'   11 A'    2 A"   12 A'    3 A"   13 A'                 
-35.820 -31.313 -31.307 -31.306 -22.963 -22.962 -22.962 -22.957
 14 A'   15 A'    4 A"   16 A'   17 A'    5 A"   18 A'   19 A'                 
-22.957 -10.309 -10.288  -9.502  -8.724  -8.722  -7.267  -7.257
  6 A"   20 A'   21 A'   22 A'   23 A'   24 A'   25 A'    7 A"                 
 -7.256  -6.556  -6.554  -6.542  -6.541  -6.541  -6.540  -6.370
 26 A'   27 A'   28 A'    8 A"   29 A'    9 A"   30 A'   31 A'                 
 -4.784  -4.768  -4.767  -2.667  -2.665  -2.663  -2.662  -2.662
 32 A'   10 A"   33 A'   34 A'   35 A'   11 A"   36 A'   12 A"                 
 -2.661  -2.651  -2.651  -2.650  -2.650  -2.050  -2.045  -2.044
 37 A'   13 A"   38 A'   39 A'   14 A"   40 A'   15 A"   41 A'                 
 -2.030  -2.030  -0.952  -0.879  -0.823  -0.751  -0.687  -0.558
 16 A"   42 A'   43 A'   44 A'   45 A'   46 A'   47 A'   48 A'                 
 -0.500  -0.484  -0.444  -0.401  -0.374  -0.370  -0.343  -0.328
 49 A'   50 A'   17 A"   51 A'   18 A"   52 A'   53 A'   19 A"                 
 -0.299  -0.295  -0.257  -0.256
 54 A'   20 A"   55 A'   21 A"                                                 
 -- Virtual --                   
 -0.064  -0.056  -0.044  -0.020   0.001   0.029   0.039   0.046
 56 A'   22 A"   57 A'   58 A'   59 A'   60 A'   61 A'   62 A'                 
  0.046   0.055   0.069   0.075   0.083   0.086   0.101   0.112
 23 A"   63 A'   24 A"   64 A'   25 A"   65 A'   66 A'   67 A'                 
  0.114   0.119   0.124   0.148   0.156   0.171   0.176   0.183
 26 A"   68 A'   69 A'   27 A"   70 A'   71 A'   72 A'   73 A'                 
  0.204   0.227   0.242   0.266   0.296   0.345   0.366   0.367
 74 A'   75 A'   28 A"   76 A'   77 A'   78 A'   79 A'   29 A"                 
  0.398   0.401   0.401   0.411   0.413   0.422   0.434   0.445
 80 A'   81 A'   30 A"   82 A'   31 A"   32 A"   83 A'   84 A'                 
  0.456   0.477   0.487   0.488   0.513   0.530   0.545   0.561
 33 A"   85 A'   86 A'   34 A"   87 A'   35 A"   36 A"   37 A"                 
  0.566   0.588   0.593   0.618   0.647   0.668   0.685   0.698
 88 A'   38 A"   89 A'   90 A'   91 A'   92 A'   39 A"   93 A'                 
  0.738   0.748   0.792   0.824   0.836   0.878   0.886   0.893
 94 A'   95 A'   96 A'   97 A'   40 A"   98 A'   99 A'   41 A"                 
  0.940   0.970   0.998   1.069   1.162   1.230   1.237   1.258
100 A'  101 A'  102 A'  103 A'  104 A'   42 A"  105 A'   43 A"                 
  1.336   1.396   1.432   1.499   1.570   1.647   1.716   1.841
 44 A"  106 A'  107 A'  108 A'   45 A"  109 A'  110 A'  111 A'                 
  1.865   1.970   2.029   2.038   2.065   2.120   2.148   2.205
 46 A"   47 A"   48 A"  112 A'  113 A'  114 A'  115 A'  116 A'                 
  2.244   2.307   2.348   2.492   2.625   2.824   2.830   3.030
 49 A"  117 A'  118 A'  119 A'   50 A"  120 A'   51 A"  121 A'                 
  3.146   3.433   3.936   3.956   3.977   3.983   3.991   4.016
122 A'  123 A'   52 A"  124 A'   53 A"   54 A"  125 A'  126 A'                 
  4.024   4.046   4.098   4.105   4.185   4.220   4.245   4.315
 55 A"   56 A"   57 A"  127 A'  128 A'  129 A'  130 A'  131 A'                 
  4.396   4.491   6.001   6.062   6.126   6.642   6.737   7.524
132 A'  133 A'   58 A"  134 A'  135 A'  136 A'  137 A'   59 A"                 
  7.546   7.580   7.601   7.636   7.706   9.746  23.244  24.010
 60 A"  138 A'  139 A'  140 A'  141 A'  142 A'  143 A'  144 A'                 
 25.804  26.037  26.391  27.901  28.340  28.385  28.407  28.522
 61 A"  145 A'  146 A'  147 A'   62 A"  148 A'  149 A'   63 A"                 
 28.539  28.551  28.598  28.698  47.913  47.985 127.882 127.917
150 A'   64 A"  151 A'  152 A'  153 A'  154 A'   65 A"  155 A'                 
127.954 151.689 215.733 289.722 289.745 289.776 289.807 289.864
156 A'  157 A'  158 A'   66 A"   67 A"  159 A'  160 A'  161 A'                 
289.9311020.7101020.7981901.854
162 A'  163 A'  164 A'  165 A'                                                 

 Beta MOs, Restricted
 -- Occupied --                  
******* -482.86 -482.86 -176.32 -165.73 -165.72 -165.72 -101.59
  1 A'    2 A'    3 A'    4 A'    5 A'    1 A"    6 A'    7 A'                 
-62.514 -62.512 -56.335 -56.333 -56.331 -56.330 -56.329 -56.329
  8 A'    9 A'   10 A'   11 A'    2 A"   12 A'    3 A"   13 A'                 
-35.820 -31.313 -31.307 -31.306 -22.963 -22.962 -22.962 -22.957
 14 A'   15 A'    4 A"   16 A'   17 A'    5 A"   18 A'   19 A'                 
-22.957 -10.309 -10.288  -9.502  -8.724  -8.722  -7.267  -7.257
  6 A"   20 A'   21 A'   22 A'   23 A'   24 A'   25 A'    7 A"                 
 -7.256  -6.556  -6.554  -6.542  -6.541  -6.541  -6.540  -6.370
 26 A'   27 A'   28 A'    8 A"   29 A'    9 A"   30 A'   31 A'                 
 -4.784  -4.768  -4.767  -2.667  -2.665  -2.663  -2.662  -2.662
 32 A'   10 A"   33 A'   34 A'   35 A'   11 A"   36 A'   12 A"                 
 -2.661  -2.651  -2.651  -2.650  -2.650  -2.050  -2.045  -2.044
 37 A'   13 A"   38 A'   39 A'   14 A"   40 A'   15 A"   41 A'                 
 -2.030  -2.030  -0.952  -0.879  -0.823  -0.751  -0.687  -0.558
 16 A"   42 A'   43 A'   44 A'   45 A'   46 A'   47 A'   48 A'                 
 -0.500  -0.484  -0.444  -0.401  -0.374  -0.370  -0.343  -0.328
 49 A'   50 A'   17 A"   51 A'   18 A"   52 A'   53 A'   19 A"                 
 -0.299  -0.295  -0.257  -0.256
 54 A'   20 A"   55 A'   21 A"                                                 
 -- Virtual --                   
 -0.064  -0.056  -0.044  -0.020   0.001   0.029   0.039   0.046
 56 A'   22 A"   57 A'   58 A'   59 A'   60 A'   61 A'   62 A'                 
  0.046   0.055   0.069   0.075   0.083   0.086   0.101   0.112
 23 A"   63 A'   24 A"   64 A'   25 A"   65 A'   66 A'   67 A'                 
  0.114   0.119   0.124   0.148   0.156   0.171   0.176   0.183
 26 A"   68 A'   69 A'   27 A"   70 A'   71 A'   72 A'   73 A'                 
  0.204   0.227   0.242   0.266   0.296   0.345   0.366   0.367
 74 A'   75 A'   28 A"   76 A'   77 A'   78 A'   79 A'   29 A"                 
  0.398   0.401   0.401   0.411   0.413   0.422   0.434   0.445
 80 A'   81 A'   30 A"   82 A'   31 A"   32 A"   83 A'   84 A'                 
  0.456   0.477   0.487   0.488   0.513   0.530   0.545   0.561
 33 A"   85 A'   86 A'   34 A"   87 A'   35 A"   36 A"   37 A"                 
  0.566   0.588   0.593   0.618   0.647   0.668   0.685   0.698
 88 A'   38 A"   89 A'   90 A'   91 A'   92 A'   39 A"   93 A'                 
  0.738   0.748   0.792   0.824   0.836   0.878   0.886   0.893
 94 A'   95 A'   96 A'   97 A'   40 A"   98 A'   99 A'   41 A"                 
  0.940   0.970   0.998   1.069   1.162   1.230   1.237   1.258
100 A'  101 A'  102 A'  103 A'  104 A'   42 A"  105 A'   43 A"                 
  1.336   1.396   1.432   1.499   1.570   1.647   1.716   1.841
 44 A"  106 A'  107 A'  108 A'   45 A"  109 A'  110 A'  111 A'                 
  1.865   1.970   2.029   2.038   2.065   2.120   2.148   2.205
 46 A"   47 A"   48 A"  112 A'  113 A'  114 A'  115 A'  116 A'                 
  2.244   2.307   2.348   2.492   2.625   2.824   2.830   3.030
 49 A"  117 A'  118 A'  119 A'   50 A"  120 A'   51 A"  121 A'                 
  3.146   3.433   3.936   3.956   3.977   3.983   3.991   4.016
122 A'  123 A'   52 A"  124 A'   53 A"   54 A"  125 A'  126 A'                 
  4.024   4.046   4.098   4.105   4.185   4.220   4.245   4.315
 55 A"   56 A"   57 A"  127 A'  128 A'  129 A'  130 A'  131 A'                 
  4.396   4.491   6.001   6.062   6.126   6.642   6.737   7.524
132 A'  133 A'   58 A"  134 A'  135 A'  136 A'  137 A'   59 A"                 
  7.546   7.580   7.601   7.636   7.706   9.746  23.244  24.010
 60 A"  138 A'  139 A'  140 A'  141 A'  142 A'  143 A'  144 A'                 
 25.804  26.037  26.391  27.901  28.340  28.385  28.407  28.522
 61 A"  145 A'  146 A'  147 A'   62 A"  148 A'  149 A'   63 A"                 
 28.539  28.551  28.598  28.698  47.913  47.985 127.882 127.917
150 A'   64 A"  151 A'  152 A'  153 A'  154 A'   65 A"  155 A'                 
127.954 151.689 215.733 289.722 289.745 289.776 289.807 289.864
156 A'  157 A'  158 A'   66 A"   67 A"  159 A'  160 A'  161 A'                 
289.9311020.7101020.7981901.854
162 A'  163 A'  164 A'  165 A'                                                 
 --------------------------------------------------------------

          Ground-State Mulliken Net Atomic Charges

     Atom                 Charge (a.u.)
  ----------------------------------------
      1 Br                   -0.098957
      2 Br                   -0.095588
      3 Cl                    0.357630
      4 I                     0.145384
      5 C                     0.185166
      6 C                    -0.493634
  ----------------------------------------
  Sum of atomic charges =     0.000000

 -----------------------------------------------------------------
                    Cartesian Multipole Moments
 -----------------------------------------------------------------
    Charge (ESU x 10^10)
                 0.0000
    Dipole Moment (Debye)
         X      -0.3174      Y       0.0251      Z       0.0000
       Tot       0.3184
    Quadrupole Moments (Debye-Ang)
        XX     -83.5958     XY       0.7977     YY     -87.8170
        XZ      -0.0000     YZ      -0.0000     ZZ     -89.6789
    Octopole Moments (Debye-Ang^2)
       XXX     -28.6356    XXY       8.0351    XYY     -12.8772
       YYY      29.4649    XXZ       0.0000    XYZ       0.0000
       YYZ       0.0000    XZZ      -9.3432    YZZ       9.1815
       ZZZ       0.0000
    Hexadecapole Moments (Debye-Ang^3)
      XXXX   -1701.0063   XXXY     -51.4238   XXYY    -409.9294
      XYYY    -106.0388   YYYY    -946.9350   XXXZ      -0.0000
      XXYZ      -0.0000   XYYZ      -0.0000   YYYZ       0.0000
      XXZZ    -323.0660   XYZZ     -31.9620   YYZZ    -185.3264
      XZZZ      -0.0000   YZZZ      -0.0000   ZZZZ    -113.1552
 -----------------------------------------------------------------
 Calculating analytic gradient of the SCF energy
 Gradient of SCF Energy
            1           2           3           4           5           6
    1  -0.0173164  -0.0120930   0.0114646   0.0212176   0.0286539  -0.0319269
    2  -0.0565650  -0.0665797   0.0539835   0.0655655  -0.0004890   0.0040847
    3   0.0000000   0.0000000  -0.0000000  -0.0000000   0.0000000  -0.0000000
 Max gradient component =       6.658E-02
 RMS gradient           =       3.139E-02
 Gradient time:  CPU 55.96 s  wall 7.13 s
 Geometry Optimization Parameters
   NAtoms,    NIC,     NZ,  NCons,   NDum,   NFix, NCnnct, MaxDiis
        6      37       0       0       0       0       0       0

 Cartesian Hessian Update
 Hessian Updated using BFGS Update


** GEOMETRY OPTIMIZATION IN DELOCALIZED INTERNAL COORDINATES **
   Searching for a Minimum

   Optimization Cycle:  12

                       Coordinates (Angstroms)
     ATOM                X               Y               Z
      1  Br        2.5749720521    0.9666376156    0.0000000000
      2  Br       -1.0307980848    1.6305768783    0.0000000000
      3  Cl        1.9637311077   -1.6955076370    0.0000000000
      4  I        -1.7354467597   -1.2099194259    0.0000000000
      5  C         1.1793065199   -0.2064247460    0.0000000000
      6  C        -0.1523883431    0.0236652359    0.0000000000
   Point Group: cs    Number of degrees of freedom:     9


   Energy is -12604.173759387

 Hessian Updated using BFGS Update

  9 Hessian modes will be used to form the next step
  Hessian Eigenvalues:
     0.100260    0.249150    0.250038    0.302642    0.321768    0.511025
     0.929882    1.029836    1.113332

 Minimum Search - Taking Simple RFO Step
 Searching for Lamda that Minimizes Along All modes
 Value Taken    Lamda =  -0.04205373
 Calculated Step too Large.  Step scaled by  0.560761
 Step Taken.  Stepsize is  0.300000

                             Maximum     Tolerance    Cnvgd?
         Gradient           0.067475      0.000300      NO
         Displacement       0.280121      0.001200      NO
         Energy change     -0.028043      0.000001      NO


 New Cartesian Coordinates Obtained by Inverse Iteration

 Displacement from previous Coordinates is:  0.224565
 ----------------------------------------------------------------
             Standard Nuclear Orientation (Angstroms)
    I     Atom           X                Y                Z
 ----------------------------------------------------------------
    1      Br      2.5578848625     1.0139224065     0.0000000000
    2      Br     -0.9901809158     1.6780765840     0.0000000000
    3      Cl      1.9188423753    -1.7339502832     0.0000000000
    4      I      -1.7115806965    -1.2689559072     0.0000000000
    5      C       1.1700426767    -0.2066638330     0.0000000000
    6      C      -0.1456318100     0.0265989539     0.0000000000
 ----------------------------------------------------------------
 Molecular Point Group                 Cs    NOp =  2
 Largest Abelian Subgroup              Cs    NOp =  2
 Nuclear Repulsion Energy =  1418.8513935747 hartrees
 There are       76 alpha and       76 beta electrons
 Applying Cartesian multipole field
    Component          Value
    ---------          -----
     (2,0,0)        1.00000E-11
     (0,2,0)        2.00000E-11
     (0,0,2)       -3.00000E-11
 Nucleus-field energy     =     0.0000000369 hartrees
 Requested basis set is 6-311++G(d,p)
 There are 87 shells and 232 basis functions
 A cutoff of  1.0D-11 yielded   2751 shell pairs
 There are     21306 function pairs (     23884 Cartesian)
 Smallest overlap matrix eigenvalue = 1.21E-05
 Guess MOs from SCF MO coefficient file

 -----------------------------------------------------------------------
  General SCF calculation program by
  Eric Jon Sundstrom, Paul Horn, Yuezhi Mao, Dmitri Zuev, Alec White,
  David Stuck, Shaama M.S., Shane Yost, Joonho Lee, David Small,
  Daniel Levine, Susi Lehtola, Hugh Burton, Evgeny Epifanovsky
 -----------------------------------------------------------------------
 Exchange:     0.2000 Hartree-Fock + 0.0800 Slater + 0.7200 B88
 Correlation:  0.1900 VWN1RPA + 0.8100 LYP
 Using SG-1 standard quadrature grid
 using 8 threads for integral computing
 -------------------------------------------------------
 OpenMP Integral computing Module                
 Release: version 2.0, May 2017, Q-Chem Inc. Pleasanton 
 -------------------------------------------------------
 -------------------------------------------------------
 OpenMP BLAS3 based DFT computing Module                
 Release: version 1.0, May 2013, Q-Chem Inc. Pittsburgh 
 -------------------------------------------------------
 A restricted SCF calculation will be
 performed using DIIS
 SCF converges when DIIS error is below 1.0e-08
 ---------------------------------------
  Cycle       Energy         DIIS error
 ---------------------------------------
    1  -12604.1907676769      5.55e-04  
    2  -12604.1929711198      2.26e-04  
    3  -12604.1927711259      2.78e-04  
    4  -12604.1932857358      7.02e-05  
    5  -12604.1933203596      9.37e-06  
    6  -12604.1933206884      6.56e-06  
    7  -12604.1933209627      1.33e-06  
    8  -12604.1933209727      4.57e-07  
    9  -12604.1933209735      6.85e-08  
   10  -12604.1933209734      1.48e-08  
   11  -12604.1933209737      2.64e-09  Convergence criterion met
 ---------------------------------------
 SCF time:   CPU 142.14s  wall 18.00s 
 SCF   energy in the final basis set =   -12604.1933209737
 Total energy in the final basis set =   -12604.1933209737

 --------------------------------------------------------------
             Orbital Energies (a.u.) and Symmetries
 --------------------------------------------------------------

 Alpha MOs, Restricted
 -- Occupied --                  
******* -482.86 -482.86 -176.32 -165.73 -165.73 -165.73 -101.59
  1 A'    2 A'    3 A'    4 A'    5 A'    1 A"    6 A'    7 A'                 
-62.514 -62.512 -56.335 -56.333 -56.331 -56.331 -56.329 -56.329
  8 A'    9 A'   10 A'   11 A'    2 A"   12 A'    3 A"   13 A'                 
-35.821 -31.314 -31.308 -31.307 -22.964 -22.963 -22.963 -22.958
 14 A'   15 A'    4 A"   16 A'   17 A'    5 A"   18 A'   19 A'                 
-22.958 -10.310 -10.290  -9.503  -8.724  -8.722  -7.268  -7.257
  6 A"   20 A'   21 A'   22 A'   23 A'   24 A'   25 A'    7 A"                 
 -7.257  -6.556  -6.554  -6.542  -6.541  -6.540  -6.539  -6.371
 26 A'   27 A'   28 A'    8 A"   29 A'    9 A"   30 A'   31 A'                 
 -4.784  -4.768  -4.767  -2.667  -2.665  -2.663  -2.662  -2.661
 32 A'   10 A"   33 A'   34 A'   35 A'   11 A"   36 A'   12 A"                 
 -2.661  -2.651  -2.651  -2.649  -2.649  -2.051  -2.045  -2.045
 37 A'   13 A"   38 A'   14 A"   39 A'   40 A'   15 A"   41 A'                 
 -2.031  -2.031  -0.945  -0.870  -0.822  -0.753  -0.685  -0.556
 16 A"   42 A'   43 A'   44 A'   45 A'   46 A'   47 A'   48 A'                 
 -0.497  -0.484  -0.441  -0.399  -0.368  -0.365  -0.337  -0.329
 49 A'   50 A'   17 A"   51 A'   18 A"   52 A'   53 A'   19 A"                 
 -0.306  -0.297  -0.264  -0.258
 54 A'   20 A"   55 A'   21 A"                                                 
 -- Virtual --                   
 -0.070  -0.053  -0.050  -0.026   0.001   0.028   0.038   0.046
 56 A'   22 A"   57 A'   58 A'   59 A'   60 A'   61 A'   62 A'                 
  0.047   0.056   0.069   0.075   0.083   0.088   0.101   0.112
 23 A"   63 A'   24 A"   64 A'   25 A"   65 A'   66 A'   67 A'                 
  0.114   0.117   0.122   0.147   0.157   0.168   0.178   0.184
 26 A"   68 A'   69 A'   27 A"   70 A'   71 A'   72 A'   73 A'                 
  0.207   0.224   0.241   0.258   0.299   0.346   0.365   0.371
 74 A'   75 A'   28 A"   76 A'   77 A'   78 A'   79 A'   29 A"                 
  0.394   0.399   0.400   0.404   0.414   0.423   0.434   0.458
 80 A'   30 A"   81 A'   82 A'   31 A"   32 A"   83 A'   84 A'                 
  0.459   0.476   0.484   0.486   0.505   0.529   0.546   0.555
 33 A"   85 A'   34 A"   86 A'   87 A'   35 A"   36 A"   37 A"                 
  0.570   0.589   0.594   0.615   0.655   0.669   0.687   0.688
 88 A'   38 A"   89 A'   90 A'   91 A'   92 A'   93 A'   39 A"                 
  0.738   0.743   0.784   0.824   0.835   0.872   0.879   0.895
 94 A'   95 A'   96 A'   97 A'   40 A"   98 A'   99 A'   41 A"                 
  0.936   0.975   0.983   1.056   1.159   1.223   1.231   1.251
100 A'  101 A'  102 A'  103 A'  104 A'   42 A"  105 A'   43 A"                 
  1.335   1.393   1.429   1.504   1.569   1.638   1.708   1.849
 44 A"  106 A'  107 A'  108 A'   45 A"  109 A'  110 A'  111 A'                 
  1.874   1.971   2.027   2.044   2.054   2.133   2.155   2.185
 46 A"   47 A"   48 A"  112 A'  113 A'  114 A'  115 A'  116 A'                 
  2.242   2.309   2.347   2.490   2.626   2.818   2.831   3.034
 49 A"  117 A'  118 A'  119 A'   50 A"  120 A'   51 A"  121 A'                 
  3.155   3.401   3.941   3.963   3.976   3.983   3.988   4.013
122 A'  123 A'   52 A"  124 A'   53 A"   54 A"  125 A'   55 A"                 
  4.018   4.043   4.096   4.109   4.161   4.208   4.247   4.316
126 A'   56 A"   57 A"  127 A'  128 A'  129 A'  130 A'  131 A'                 
  4.399   4.479   5.999   6.056   6.111   6.624   6.726   7.524
132 A'  133 A'   58 A"  134 A'  135 A'  136 A'  137 A'   59 A"                 
  7.546   7.585   7.593   7.640   7.704   9.737  23.230  24.063
 60 A"  138 A'  139 A'  140 A'  141 A'  142 A'  143 A'  144 A'                 
 25.800  26.028  26.393  27.889  28.339  28.382  28.399  28.521
 61 A"  145 A'  146 A'  147 A'   62 A"  148 A'  149 A'   63 A"                 
 28.536  28.549  28.595  28.694  47.898  47.976 127.880 127.914
150 A'   64 A"  151 A'  152 A'  153 A'  154 A'   65 A"  155 A'                 
127.946 151.678 215.723 289.721 289.744 289.782 289.797 289.866
156 A'  157 A'  158 A'   66 A"   67 A"  159 A'  160 A'  161 A'                 
289.9271020.6901020.7861901.843
162 A'  163 A'  164 A'  165 A'                                                 

 Beta MOs, Restricted
 -- Occupied --                  
******* -482.86 -482.86 -176.32 -165.73 -165.73 -165.73 -101.59
  1 A'    2 A'    3 A'    4 A'    5 A'    1 A"    6 A'    7 A'                 
-62.514 -62.512 -56.335 -56.333 -56.331 -56.331 -56.329 -56.329
  8 A'    9 A'   10 A'   11 A'    2 A"   12 A'    3 A"   13 A'                 
-35.821 -31.314 -31.308 -31.307 -22.964 -22.963 -22.963 -22.958
 14 A'   15 A'    4 A"   16 A'   17 A'    5 A"   18 A'   19 A'                 
-22.958 -10.310 -10.290  -9.503  -8.724  -8.722  -7.268  -7.257
  6 A"   20 A'   21 A'   22 A'   23 A'   24 A'   25 A'    7 A"                 
 -7.257  -6.556  -6.554  -6.542  -6.541  -6.540  -6.539  -6.371
 26 A'   27 A'   28 A'    8 A"   29 A'    9 A"   30 A'   31 A'                 
 -4.784  -4.768  -4.767  -2.667  -2.665  -2.663  -2.662  -2.661
 32 A'   10 A"   33 A'   34 A'   35 A'   11 A"   36 A'   12 A"                 
 -2.661  -2.651  -2.651  -2.649  -2.649  -2.051  -2.045  -2.045
 37 A'   13 A"   38 A'   14 A"   39 A'   40 A'   15 A"   41 A'                 
 -2.031  -2.031  -0.945  -0.870  -0.822  -0.753  -0.685  -0.556
 16 A"   42 A'   43 A'   44 A'   45 A'   46 A'   47 A'   48 A'                 
 -0.497  -0.484  -0.441  -0.399  -0.368  -0.365  -0.337  -0.329
 49 A'   50 A'   17 A"   51 A'   18 A"   52 A'   53 A'   19 A"                 
 -0.306  -0.297  -0.264  -0.258
 54 A'   20 A"   55 A'   21 A"                                                 
 -- Virtual --                   
 -0.070  -0.053  -0.050  -0.026   0.001   0.028   0.038   0.046
 56 A'   22 A"   57 A'   58 A'   59 A'   60 A'   61 A'   62 A'                 
  0.047   0.056   0.069   0.075   0.083   0.088   0.101   0.112
 23 A"   63 A'   24 A"   64 A'   25 A"   65 A'   66 A'   67 A'                 
  0.114   0.117   0.122   0.147   0.157   0.168   0.178   0.184
 26 A"   68 A'   69 A'   27 A"   70 A'   71 A'   72 A'   73 A'                 
  0.207   0.224   0.241   0.258   0.299   0.346   0.365   0.371
 74 A'   75 A'   28 A"   76 A'   77 A'   78 A'   79 A'   29 A"                 
  0.394   0.399   0.400   0.404   0.414   0.423   0.434   0.458
 80 A'   30 A"   81 A'   82 A'   31 A"   32 A"   83 A'   84 A'                 
  0.459   0.476   0.484   0.486   0.505   0.529   0.546   0.555
 33 A"   85 A'   34 A"   86 A'   87 A'   35 A"   36 A"   37 A"                 
  0.570   0.589   0.594   0.615   0.655   0.669   0.687   0.688
 88 A'   38 A"   89 A'   90 A'   91 A'   92 A'   93 A'   39 A"                 
  0.738   0.743   0.784   0.824   0.835   0.872   0.879   0.895
 94 A'   95 A'   96 A'   97 A'   40 A"   98 A'   99 A'   41 A"                 
  0.936   0.975   0.983   1.056   1.159   1.223   1.231   1.251
100 A'  101 A'  102 A'  103 A'  104 A'   42 A"  105 A'   43 A"                 
  1.335   1.393   1.429   1.504   1.569   1.638   1.708   1.849
 44 A"  106 A'  107 A'  108 A'   45 A"  109 A'  110 A'  111 A'                 
  1.874   1.971   2.027   2.044   2.054   2.133   2.155   2.185
 46 A"   47 A"   48 A"  112 A'  113 A'  114 A'  115 A'  116 A'                 
  2.242   2.309   2.347   2.490   2.626   2.818   2.831   3.034
 49 A"  117 A'  118 A'  119 A'   50 A"  120 A'   51 A"  121 A'                 
  3.155   3.401   3.941   3.963   3.976   3.983   3.988   4.013
122 A'  123 A'   52 A"  124 A'   53 A"   54 A"  125 A'   55 A"                 
  4.018   4.043   4.096   4.109   4.161   4.208   4.247   4.316
126 A'   56 A"   57 A"  127 A'  128 A'  129 A'  130 A'  131 A'                 
  4.399   4.479   5.999   6.056   6.111   6.624   6.726   7.524
132 A'  133 A'   58 A"  134 A'  135 A'  136 A'  137 A'   59 A"                 
  7.546   7.585   7.593   7.640   7.704   9.737  23.230  24.063
 60 A"  138 A'  139 A'  140 A'  141 A'  142 A'  143 A'  144 A'                 
 25.800  26.028  26.393  27.889  28.339  28.382  28.399  28.521
 61 A"  145 A'  146 A'  147 A'   62 A"  148 A'  149 A'   63 A"                 
 28.536  28.549  28.595  28.694  47.898  47.976 127.880 127.914
150 A'   64 A"  151 A'  152 A'  153 A'  154 A'   65 A"  155 A'                 
127.946 151.678 215.723 289.721 289.744 289.782 289.797 289.866
156 A'  157 A'  158 A'   66 A"   67 A"  159 A'  160 A'  161 A'                 
289.9271020.6901020.7861901.843
162 A'  163 A'  164 A'  165 A'                                                 
 --------------------------------------------------------------

          Ground-State Mulliken Net Atomic Charges

     Atom                 Charge (a.u.)
  ----------------------------------------
      1 Br                   -0.097718
      2 Br                   -0.097217
      3 Cl                    0.367111
      4 I                     0.151008
      5 C                     0.162508
      6 C                    -0.485692
  ----------------------------------------
  Sum of atomic charges =     0.000000

 -----------------------------------------------------------------
                    Cartesian Multipole Moments
 -----------------------------------------------------------------
    Charge (ESU x 10^10)
                 0.0000
    Dipole Moment (Debye)
         X      -0.3318      Y      -0.0171      Z      -0.0000
       Tot       0.3323
    Quadrupole Moments (Debye-Ang)
        XX     -84.2646     XY       1.2809     YY     -86.9465
        XZ       0.0000     YZ       0.0000     ZZ     -89.8448
    Octopole Moments (Debye-Ang^2)
       XXX     -30.6445    XXY       8.4215    XYY     -13.6588
       YYY      30.4103    XXZ      -0.0000    XYZ      -0.0000
       YYZ      -0.0000    XZZ      -9.9405    YZZ       9.5556
       ZZZ      -0.0000
    Hexadecapole Moments (Debye-Ang^3)
      XXXX   -1668.5959   XXXY     -60.0945   XXYY    -409.7942
      XYYY    -115.4005   YYYY    -996.3906   XXXZ       0.0000
      XXYZ      -0.0000   XYYZ      -0.0000   YYYZ       0.0000
      XXZZ    -316.0583   XYZZ     -36.0662   YYZZ    -195.6951
      XZZZ       0.0000   YZZZ       0.0000   ZZZZ    -113.6447
 -----------------------------------------------------------------
 Calculating analytic gradient of the SCF energy
 Gradient of SCF Energy
            1           2           3           4           5           6
    1  -0.0095585  -0.0107935   0.0091093   0.0122732   0.0064508  -0.0074814
    2  -0.0372362  -0.0435641   0.0343244   0.0454174   0.0030618  -0.0020033
    3  -0.0000000   0.0000000  -0.0000000   0.0000000   0.0000000  -0.0000000
 Max gradient component =       4.542E-02
 RMS gradient           =       1.983E-02
 Gradient time:  CPU 54.92 s  wall 7.00 s
 Geometry Optimization Parameters
   NAtoms,    NIC,     NZ,  NCons,   NDum,   NFix, NCnnct, MaxDiis
        6      37       0       0       0       0       0       0

 Cartesian Hessian Update
 Hessian Updated using BFGS Update


** GEOMETRY OPTIMIZATION IN DELOCALIZED INTERNAL COORDINATES **
   Searching for a Minimum

   Optimization Cycle:  13

                       Coordinates (Angstroms)
     ATOM                X               Y               Z
      1  Br        2.5578848625    1.0139224065    0.0000000000
      2  Br       -0.9901809158    1.6780765840    0.0000000000
      3  Cl        1.9188423753   -1.7339502832    0.0000000000
      4  I        -1.7115806965   -1.2689559072    0.0000000000
      5  C         1.1700426767   -0.2066638330    0.0000000000
      6  C        -0.1456318100    0.0265989539    0.0000000000
   Point Group: cs    Number of degrees of freedom:     9


   Energy is -12604.193320974

 Hessian Updated using BFGS Update

  9 Hessian modes will be used to form the next step
  Hessian Eigenvalues:
     0.076129    0.249237    0.250077    0.307013    0.342797    0.516737
     0.929884    1.029803    1.113610

 Minimum Search - Taking Simple RFO Step
 Searching for Lamda that Minimizes Along All modes
 Value Taken    Lamda =  -0.02610145
 Calculated Step too Large.  Step scaled by  0.596592
 Step Taken.  Stepsize is  0.300000

                             Maximum     Tolerance    Cnvgd?
         Gradient           0.048624      0.000300      NO
         Displacement       0.291478      0.001200      NO
         Energy change     -0.019562      0.000001      NO


 New Cartesian Coordinates Obtained by Inverse Iteration

 Displacement from previous Coordinates is:  0.217169
 ----------------------------------------------------------------
             Standard Nuclear Orientation (Angstroms)
    I     Atom           X                Y                Z
 ----------------------------------------------------------------
    1      Br      2.5431691518     1.0601723125     0.0000000000
    2      Br     -0.9517722124     1.7271288533     0.0000000000
    3      Cl      1.8797945897    -1.7728074788     0.0000000000
    4      I      -1.6910674158    -1.3277062924     0.0000000000
    5      C       1.1695774068    -0.2098630592     0.0000000000
    6      C      -0.1503250280     0.0321035857     0.0000000000
 ----------------------------------------------------------------
 Molecular Point Group                 Cs    NOp =  2
 Largest Abelian Subgroup              Cs    NOp =  2
 Nuclear Repulsion Energy =  1405.1810155634 hartrees
 There are       76 alpha and       76 beta electrons
 Applying Cartesian multipole field
    Component          Value
    ---------          -----
     (2,0,0)        1.00000E-11
     (0,2,0)        2.00000E-11
     (0,0,2)       -3.00000E-11
 Nucleus-field energy     =     0.0000000378 hartrees
 Requested basis set is 6-311++G(d,p)
 There are 87 shells and 232 basis functions
 A cutoff of  1.0D-11 yielded   2735 shell pairs
 There are     21246 function pairs (     23821 Cartesian)
 Smallest overlap matrix eigenvalue = 1.52E-05
 Guess MOs from SCF MO coefficient file

 -----------------------------------------------------------------------
  General SCF calculation program by
  Eric Jon Sundstrom, Paul Horn, Yuezhi Mao, Dmitri Zuev, Alec White,
  David Stuck, Shaama M.S., Shane Yost, Joonho Lee, David Small,
  Daniel Levine, Susi Lehtola, Hugh Burton, Evgeny Epifanovsky
 -----------------------------------------------------------------------
 Exchange:     0.2000 Hartree-Fock + 0.0800 Slater + 0.7200 B88
 Correlation:  0.1900 VWN1RPA + 0.8100 LYP
 Using SG-1 standard quadrature grid
 using 8 threads for integral computing
 -------------------------------------------------------
 OpenMP Integral computing Module                
 Release: version 2.0, May 2017, Q-Chem Inc. Pleasanton 
 -------------------------------------------------------
 -------------------------------------------------------
 OpenMP BLAS3 based DFT computing Module                
 Release: version 1.0, May 2013, Q-Chem Inc. Pittsburgh 
 -------------------------------------------------------
 A restricted SCF calculation will be
 performed using DIIS
 SCF converges when DIIS error is below 1.0e-08
 ---------------------------------------
  Cycle       Energy         DIIS error
 ---------------------------------------
    1  -12604.2035335395      4.79e-04  
    2  -12604.2052831457      2.65e-04  
    3  -12604.2051097071      3.05e-04  
    4  -12604.2057499902      5.42e-05  
    5  -12604.2057710739      1.13e-05  
    6  -12604.2057715372      7.72e-06  
    7  -12604.2057719363      8.68e-07  
    8  -12604.2057719404      3.31e-07  
    9  -12604.2057719407      5.49e-08  
   10  -12604.2057719411      1.67e-08  
   11  -12604.2057719407      3.51e-09  Convergence criterion met
 ---------------------------------------
 SCF time:   CPU 141.04s  wall 18.00s 
 SCF   energy in the final basis set =   -12604.2057719407
 Total energy in the final basis set =   -12604.2057719407

 --------------------------------------------------------------
             Orbital Energies (a.u.) and Symmetries
 --------------------------------------------------------------

 Alpha MOs, Restricted
 -- Occupied --                  
******* -482.86 -482.86 -176.32 -165.73 -165.73 -165.73 -101.59
  1 A'    2 A'    3 A'    4 A'    5 A'    1 A"    6 A'    7 A'                 
-62.515 -62.513 -56.336 -56.333 -56.332 -56.331 -56.329 -56.329
  8 A'    9 A'   10 A'   11 A'    2 A"   12 A'    3 A"   13 A'                 
-35.822 -31.315 -31.309 -31.308 -22.965 -22.964 -22.964 -22.959
 14 A'   15 A'    4 A"   16 A'   17 A'    5 A"   18 A'   19 A'                 
-22.959 -10.312 -10.293  -9.504  -8.724  -8.722  -7.269  -7.258
  6 A"   20 A'   21 A'   22 A'   23 A'   24 A'   25 A'    7 A"                 
 -7.258  -6.557  -6.554  -6.542  -6.542  -6.540  -6.539  -6.371
 26 A'   27 A'   28 A'    8 A"   29 A'    9 A"   30 A'   31 A'                 
 -4.785  -4.769  -4.768  -2.668  -2.665  -2.663  -2.663  -2.661
 32 A'   10 A"   33 A'   34 A'   35 A'   11 A"   36 A'   12 A"                 
 -2.661  -2.651  -2.651  -2.649  -2.649  -2.051  -2.045  -2.045
 37 A'   13 A"   38 A'   14 A"   39 A'   40 A'   15 A"   41 A'                 
 -2.031  -2.031  -0.938  -0.863  -0.821  -0.753  -0.682  -0.554
 16 A"   42 A'   43 A'   44 A'   45 A'   46 A'   47 A'   48 A'                 
 -0.492  -0.483  -0.437  -0.398  -0.364  -0.362  -0.332  -0.329
 49 A'   50 A'   17 A"   51 A'   18 A"   52 A'   53 A'   19 A"                 
 -0.311  -0.298  -0.270  -0.258
 54 A'   20 A"   55 A'   21 A"                                                 
 -- Virtual --                   
 -0.074  -0.055  -0.054  -0.032   0.001   0.028   0.037   0.045
 56 A'   57 A'   22 A"   58 A'   59 A'   60 A'   61 A'   62 A'                 
  0.047   0.057   0.069   0.074   0.082   0.090   0.100   0.111
 23 A"   63 A'   24 A"   64 A'   25 A"   65 A'   66 A'   67 A'                 
  0.114   0.115   0.121   0.145   0.157   0.164   0.179   0.183
 68 A'   26 A"   69 A'   27 A"   70 A'   71 A'   72 A'   73 A'                 
  0.209   0.220   0.241   0.253   0.301   0.349   0.364   0.375
 74 A'   75 A'   28 A"   76 A'   77 A'   78 A'   79 A'   29 A"                 
  0.391   0.397   0.398   0.402   0.414   0.423   0.434   0.462
 80 A'   81 A'   30 A"   82 A'   31 A"   32 A"   83 A'   33 A"                 
  0.466   0.475   0.482   0.484   0.498   0.526   0.547   0.552
 84 A'   85 A'   34 A"   86 A'   87 A'   35 A"   36 A"   37 A"                 
  0.569   0.590   0.591   0.611   0.652   0.669   0.677   0.688
 88 A'   38 A"   89 A'   90 A'   91 A'   92 A'   93 A'   39 A"                 
  0.728   0.748   0.783   0.822   0.835   0.859   0.875   0.894
 94 A'   95 A'   96 A'   97 A'   40 A"   98 A'   99 A'   41 A"                 
  0.931   0.967   0.981   1.042   1.155   1.212   1.216   1.250
100 A'  101 A'  102 A'  103 A'  104 A'   42 A"  105 A'   43 A"                 
  1.333   1.391   1.428   1.515   1.563   1.625   1.695   1.850
 44 A"  106 A'  107 A'  108 A'   45 A"  109 A'  110 A'  111 A'                 
  1.872   1.971   2.023   2.034   2.055   2.131   2.156   2.160
 46 A"   47 A"   48 A"  112 A'  113 A'  114 A'  115 A'  116 A'                 
  2.240   2.300   2.344   2.487   2.625   2.814   2.826   3.030
 49 A"  117 A'  118 A'  119 A'   50 A"  120 A'   51 A"  121 A'                 
  3.140   3.393   3.944   3.969   3.976   3.984   3.985   4.003
122 A'  123 A'   52 A"  124 A'   53 A"   54 A"  125 A'   55 A"                 
  4.023   4.041   4.092   4.109   4.135   4.201   4.252   4.317
126 A'   56 A"   57 A"  127 A'  128 A'  129 A'  130 A'  131 A'                 
  4.399   4.464   5.998   6.052   6.098   6.605   6.716   7.525
132 A'  133 A'   58 A"  134 A'  135 A'  136 A'  137 A'   59 A"                 
  7.545   7.583   7.593   7.642   7.700   9.729  23.225  24.037
 60 A"  138 A'  139 A'  140 A'  141 A'  142 A'  143 A'  144 A'                 
 25.796  26.014  26.390  27.876  28.337  28.380  28.393  28.519
 61 A"  145 A'  146 A'  147 A'   62 A"  148 A'  149 A'   63 A"                 
 28.534  28.547  28.594  28.690  47.882  47.968 127.879 127.913
150 A'   64 A"  151 A'  152 A'  153 A'  154 A'   65 A"  155 A'                 
127.940 151.667 215.715 289.720 289.742 289.785 289.787 289.867
156 A'  157 A'  158 A'   66 A"   67 A"  159 A'  160 A'  161 A'                 
289.9221020.6701020.7771901.831
162 A'  163 A'  164 A'  165 A'                                                 

 Beta MOs, Restricted
 -- Occupied --                  
******* -482.86 -482.86 -176.32 -165.73 -165.73 -165.73 -101.59
  1 A'    2 A'    3 A'    4 A'    5 A'    1 A"    6 A'    7 A'                 
-62.515 -62.513 -56.336 -56.333 -56.332 -56.331 -56.329 -56.329
  8 A'    9 A'   10 A'   11 A'    2 A"   12 A'    3 A"   13 A'                 
-35.822 -31.315 -31.309 -31.308 -22.965 -22.964 -22.964 -22.959
 14 A'   15 A'    4 A"   16 A'   17 A'    5 A"   18 A'   19 A'                 
-22.959 -10.312 -10.293  -9.504  -8.724  -8.722  -7.269  -7.258
  6 A"   20 A'   21 A'   22 A'   23 A'   24 A'   25 A'    7 A"                 
 -7.258  -6.557  -6.554  -6.542  -6.542  -6.540  -6.539  -6.371
 26 A'   27 A'   28 A'    8 A"   29 A'    9 A"   30 A'   31 A'                 
 -4.785  -4.769  -4.768  -2.668  -2.665  -2.663  -2.663  -2.661
 32 A'   10 A"   33 A'   34 A'   35 A'   11 A"   36 A'   12 A"                 
 -2.661  -2.651  -2.651  -2.649  -2.649  -2.051  -2.045  -2.045
 37 A'   13 A"   38 A'   14 A"   39 A'   40 A'   15 A"   41 A'                 
 -2.031  -2.031  -0.938  -0.863  -0.821  -0.753  -0.682  -0.554
 16 A"   42 A'   43 A'   44 A'   45 A'   46 A'   47 A'   48 A'                 
 -0.492  -0.483  -0.437  -0.398  -0.364  -0.362  -0.332  -0.329
 49 A'   50 A'   17 A"   51 A'   18 A"   52 A'   53 A'   19 A"                 
 -0.311  -0.298  -0.270  -0.258
 54 A'   20 A"   55 A'   21 A"                                                 
 -- Virtual --                   
 -0.074  -0.055  -0.054  -0.032   0.001   0.028   0.037   0.045
 56 A'   57 A'   22 A"   58 A'   59 A'   60 A'   61 A'   62 A'                 
  0.047   0.057   0.069   0.074   0.082   0.090   0.100   0.111
 23 A"   63 A'   24 A"   64 A'   25 A"   65 A'   66 A'   67 A'                 
  0.114   0.115   0.121   0.145   0.157   0.164   0.179   0.183
 68 A'   26 A"   69 A'   27 A"   70 A'   71 A'   72 A'   73 A'                 
  0.209   0.220   0.241   0.253   0.301   0.349   0.364   0.375
 74 A'   75 A'   28 A"   76 A'   77 A'   78 A'   79 A'   29 A"                 
  0.391   0.397   0.398   0.402   0.414   0.423   0.434   0.462
 80 A'   81 A'   30 A"   82 A'   31 A"   32 A"   83 A'   33 A"                 
  0.466   0.475   0.482   0.484   0.498   0.526   0.547   0.552
 84 A'   85 A'   34 A"   86 A'   87 A'   35 A"   36 A"   37 A"                 
  0.569   0.590   0.591   0.611   0.652   0.669   0.677   0.688
 88 A'   38 A"   89 A'   90 A'   91 A'   92 A'   93 A'   39 A"                 
  0.728   0.748   0.783   0.822   0.835   0.859   0.875   0.894
 94 A'   95 A'   96 A'   97 A'   40 A"   98 A'   99 A'   41 A"                 
  0.931   0.967   0.981   1.042   1.155   1.212   1.216   1.250
100 A'  101 A'  102 A'  103 A'  104 A'   42 A"  105 A'   43 A"                 
  1.333   1.391   1.428   1.515   1.563   1.625   1.695   1.850
 44 A"  106 A'  107 A'  108 A'   45 A"  109 A'  110 A'  111 A'                 
  1.872   1.971   2.023   2.034   2.055   2.131   2.156   2.160
 46 A"   47 A"   48 A"  112 A'  113 A'  114 A'  115 A'  116 A'                 
  2.240   2.300   2.344   2.487   2.625   2.814   2.826   3.030
 49 A"  117 A'  118 A'  119 A'   50 A"  120 A'   51 A"  121 A'                 
  3.140   3.393   3.944   3.969   3.976   3.984   3.985   4.003
122 A'  123 A'   52 A"  124 A'   53 A"   54 A"  125 A'   55 A"                 
  4.023   4.041   4.092   4.109   4.135   4.201   4.252   4.317
126 A'   56 A"   57 A"  127 A'  128 A'  129 A'  130 A'  131 A'                 
  4.399   4.464   5.998   6.052   6.098   6.605   6.716   7.525
132 A'  133 A'   58 A"  134 A'  135 A'  136 A'  137 A'   59 A"                 
  7.545   7.583   7.593   7.642   7.700   9.729  23.225  24.037
 60 A"  138 A'  139 A'  140 A'  141 A'  142 A'  143 A'  144 A'                 
 25.796  26.014  26.390  27.876  28.337  28.380  28.393  28.519
 61 A"  145 A'  146 A'  147 A'   62 A"  148 A'  149 A'   63 A"                 
 28.534  28.547  28.594  28.690  47.882  47.968 127.879 127.913
150 A'   64 A"  151 A'  152 A'  153 A'  154 A'   65 A"  155 A'                 
127.940 151.667 215.715 289.720 289.742 289.785 289.787 289.867
156 A'  157 A'  158 A'   66 A"   67 A"  159 A'  160 A'  161 A'                 
289.9221020.6701020.7771901.831
162 A'  163 A'  164 A'  165 A'                                                 
 --------------------------------------------------------------

          Ground-State Mulliken Net Atomic Charges

     Atom                 Charge (a.u.)
  ----------------------------------------
      1 Br                   -0.097951
      2 Br                   -0.096945
      3 Cl                    0.376076
      4 I                     0.154465
      5 C                     0.104782
      6 C                    -0.440426
  ----------------------------------------
  Sum of atomic charges =     0.000000

 -----------------------------------------------------------------
                    Cartesian Multipole Moments
 -----------------------------------------------------------------
    Charge (ESU x 10^10)
                 0.0000
    Dipole Moment (Debye)
         X      -0.3297      Y      -0.0539      Z      -0.0000
       Tot       0.3341
    Quadrupole Moments (Debye-Ang)
        XX     -84.9179     XY       1.6880     YY     -86.0698
        XZ       0.0000     YZ      -0.0000     ZZ     -90.0260
    Octopole Moments (Debye-Ang^2)
       XXX     -32.3650    XXY       8.7980    XYY     -14.3299
       YYY      31.3195    XXZ       0.0000    XYZ       0.0000
       YYZ       0.0000    XZZ     -10.5161    YZZ       9.9295
       ZZZ      -0.0000
    Hexadecapole Moments (Debye-Ang^3)
      XXXX   -1642.8639   XXXY     -69.5490   XXYY    -411.7803
      XYYY    -123.9217   YYYY   -1047.7073   XXXZ      -0.0000
      XXYZ      -0.0000   XYYZ      -0.0000   YYYZ      -0.0000
      XXZZ    -310.1166   XYZZ     -40.0953   YYZZ    -206.5251
      XZZZ       0.0000   YZZZ      -0.0000   ZZZZ    -114.1445
 -----------------------------------------------------------------
 Calculating analytic gradient of the SCF energy
 Gradient of SCF Energy
            1           2           3           4           5           6
    1  -0.0035169  -0.0090829   0.0067583   0.0056016   0.0061789  -0.0059390
    2  -0.0211391  -0.0250705   0.0180972   0.0282548   0.0022191  -0.0023616
    3   0.0000000   0.0000000  -0.0000000  -0.0000000  -0.0000000  -0.0000000
 Max gradient component =       2.825E-02
 RMS gradient           =       1.168E-02
 Gradient time:  CPU 54.30 s  wall 6.92 s
 Geometry Optimization Parameters
   NAtoms,    NIC,     NZ,  NCons,   NDum,   NFix, NCnnct, MaxDiis
        6      37       0       0       0       0       0       0

 Cartesian Hessian Update
 Hessian Updated using BFGS Update


** GEOMETRY OPTIMIZATION IN DELOCALIZED INTERNAL COORDINATES **
   Searching for a Minimum

   Optimization Cycle:  14

                       Coordinates (Angstroms)
     ATOM                X               Y               Z
      1  Br        2.5431691518    1.0601723125    0.0000000000
      2  Br       -0.9517722124    1.7271288533    0.0000000000
      3  Cl        1.8797945897   -1.7728074788    0.0000000000
      4  I        -1.6910674158   -1.3277062924    0.0000000000
      5  C         1.1695774068   -0.2098630592    0.0000000000
      6  C        -0.1503250280    0.0321035857    0.0000000000
   Point Group: cs    Number of degrees of freedom:     9


   Energy is -12604.205771941

 Hessian Updated using BFGS Update

  9 Hessian modes will be used to form the next step
  Hessian Eigenvalues:
     0.066444    0.249328    0.250213    0.307065    0.340618    0.522959
     0.929904    1.029757    1.113568

 Minimum Search - Taking Simple RFO Step
 Searching for Lamda that Minimizes Along All modes
 Value Taken    Lamda =  -0.01323853
 Calculated Step too Large.  Step scaled by  0.742191
 Step Taken.  Stepsize is  0.300000

                             Maximum     Tolerance    Cnvgd?
         Gradient           0.028576      0.000300      NO
         Displacement       0.283072      0.001200      NO
         Energy change     -0.012451      0.000001      NO


 New Cartesian Coordinates Obtained by Inverse Iteration

 Displacement from previous Coordinates is:  0.252507
 ----------------------------------------------------------------
             Standard Nuclear Orientation (Angstroms)
    I     Atom           X                Y                Z
 ----------------------------------------------------------------
    1      Br      2.5088560249     1.1089022512     0.0000000000
    2      Br     -0.8924666088     1.7740636718     0.0000000000
    3      Cl      1.8305372203    -1.8075440387     0.0000000000
    4      I      -1.6572189156    -1.3881280576     0.0000000000
    5      C       1.1585576803    -0.2139566217     0.0000000000
    6      C      -0.1488889090     0.0356907161     0.0000000000
 ----------------------------------------------------------------
 Molecular Point Group                 Cs    NOp =  2
 Largest Abelian Subgroup              Cs    NOp =  2
 Nuclear Repulsion Energy =  1398.7357414375 hartrees
 There are       76 alpha and       76 beta electrons
 Applying Cartesian multipole field
    Component          Value
    ---------          -----
     (2,0,0)        1.00000E-11
     (0,2,0)        2.00000E-11
     (0,0,2)       -3.00000E-11
 Nucleus-field energy     =     0.0000000386 hartrees
 Requested basis set is 6-311++G(d,p)
 There are 87 shells and 232 basis functions
 A cutoff of  1.0D-11 yielded   2735 shell pairs
 There are     21258 function pairs (     23847 Cartesian)
 Smallest overlap matrix eigenvalue = 1.78E-05
 Guess MOs from SCF MO coefficient file

 -----------------------------------------------------------------------
  General SCF calculation program by
  Eric Jon Sundstrom, Paul Horn, Yuezhi Mao, Dmitri Zuev, Alec White,
  David Stuck, Shaama M.S., Shane Yost, Joonho Lee, David Small,
  Daniel Levine, Susi Lehtola, Hugh Burton, Evgeny Epifanovsky
 -----------------------------------------------------------------------
 Exchange:     0.2000 Hartree-Fock + 0.0800 Slater + 0.7200 B88
 Correlation:  0.1900 VWN1RPA + 0.8100 LYP
 Using SG-1 standard quadrature grid
 using 8 threads for integral computing
 -------------------------------------------------------
 OpenMP Integral computing Module                
 Release: version 2.0, May 2017, Q-Chem Inc. Pleasanton 
 -------------------------------------------------------
 -------------------------------------------------------
 OpenMP BLAS3 based DFT computing Module                
 Release: version 1.0, May 2013, Q-Chem Inc. Pittsburgh 
 -------------------------------------------------------
 A restricted SCF calculation will be
 performed using DIIS
 SCF converges when DIIS error is below 1.0e-08
 ---------------------------------------
  Cycle       Energy         DIIS error
 ---------------------------------------
    1  -12604.2103701333      5.08e-04  
    2  -12604.2124723148      1.81e-04  
    3  -12604.2123521084      2.22e-04  
    4  -12604.2126737777      6.95e-05  
    5  -12604.2127081210      8.27e-06  
    6  -12604.2127083977      5.63e-06  
    7  -12604.2127085959      1.36e-06  
    8  -12604.2127086072      3.52e-07  
    9  -12604.2127086081      4.96e-08  
   10  -12604.2127086079      1.73e-08  
   11  -12604.2127086077      3.02e-09  Convergence criterion met
 ---------------------------------------
 SCF time:   CPU 140.61s  wall 18.00s 
 SCF   energy in the final basis set =   -12604.2127086077
 Total energy in the final basis set =   -12604.2127086077

 --------------------------------------------------------------
             Orbital Energies (a.u.) and Symmetries
 --------------------------------------------------------------

 Alpha MOs, Restricted
 -- Occupied --                  
******* -482.86 -482.86 -176.33 -165.73 -165.73 -165.73 -101.59
  1 A'    2 A'    3 A'    4 A'    5 A'    1 A"    6 A'    7 A'                 
-62.515 -62.513 -56.336 -56.334 -56.332 -56.331 -56.329 -56.329
  8 A'    9 A'   10 A'   11 A'    2 A"   12 A'    3 A"   13 A'                 
-35.822 -31.316 -31.309 -31.309 -22.966 -22.965 -22.964 -22.960
 14 A'   15 A'    4 A"   16 A'   17 A'    5 A"   18 A'   19 A'                 
-22.960 -10.312 -10.293  -9.504  -8.724  -8.722  -7.269  -7.259
  6 A"   20 A'   21 A'   22 A'   23 A'   24 A'   25 A'    7 A"                 
 -7.258  -6.556  -6.554  -6.542  -6.541  -6.540  -6.539  -6.372
 26 A'   27 A'   28 A'    8 A"   29 A'    9 A"   30 A'   31 A'                 
 -4.785  -4.769  -4.769  -2.667  -2.665  -2.663  -2.662  -2.661
 32 A'   10 A"   33 A'   34 A'   35 A'   11 A"   36 A'   12 A"                 
 -2.661  -2.651  -2.651  -2.649  -2.649  -2.051  -2.046  -2.045
 37 A'   13 A"   38 A'   14 A"   39 A'   40 A'   15 A"   41 A'                 
 -2.032  -2.032  -0.934  -0.859  -0.819  -0.755  -0.681  -0.551
 16 A"   42 A'   43 A'   44 A'   45 A'   46 A'   47 A'   48 A'                 
 -0.490  -0.483  -0.435  -0.397  -0.361  -0.360  -0.330  -0.329
 49 A'   50 A'   17 A"   51 A'   18 A"   52 A'   53 A'   19 A"                 
 -0.313  -0.300  -0.274  -0.260
 54 A'   20 A"   55 A'   21 A"                                                 
 -- Virtual --                   
 -0.077  -0.059  -0.052  -0.038   0.001   0.028   0.037   0.045
 56 A'   57 A'   22 A"   58 A'   59 A'   60 A'   61 A'   62 A'                 
  0.047   0.058   0.069   0.073   0.082   0.092   0.101   0.111
 23 A"   63 A'   24 A"   64 A'   25 A"   65 A'   66 A'   67 A'                 
  0.112   0.115   0.120   0.144   0.156   0.160   0.176   0.182
 68 A'   26 A"   69 A'   27 A"   70 A'   71 A'   72 A'   73 A'                 
  0.212   0.220   0.240   0.251   0.305   0.351   0.364   0.378
 74 A'   75 A'   28 A"   76 A'   77 A'   78 A'   79 A'   29 A"                 
  0.387   0.394   0.398   0.404   0.412   0.423   0.434   0.464
 80 A'   81 A'   30 A"   82 A'   31 A"   32 A"   83 A'   33 A"                 
  0.464   0.475   0.478   0.480   0.499   0.525   0.545   0.553
 84 A'   85 A'   34 A"   86 A'   87 A'   35 A"   36 A"   37 A"                 
  0.569   0.590   0.591   0.609   0.648   0.666   0.685   0.691
 88 A'   89 A'   38 A"   90 A'   91 A'   92 A'   93 A'   39 A"                 
  0.718   0.752   0.788   0.819   0.834   0.847   0.873   0.893
 94 A'   95 A'   96 A'   97 A'   40 A"   98 A'   99 A'   41 A"                 
  0.929   0.959   0.988   1.027   1.154   1.198   1.206   1.245
100 A'  101 A'  102 A'  103 A'  104 A'  105 A'   42 A"   43 A"                 
  1.332   1.390   1.428   1.524   1.564   1.615   1.693   1.857
 44 A"  106 A'  107 A'  108 A'   45 A"  109 A'  110 A'  111 A'                 
  1.881   1.972   2.018   2.020   2.064   2.137   2.150   2.159
 46 A"   47 A"  112 A'   48 A"  113 A'  114 A'  115 A'  116 A'                 
  2.239   2.293   2.340   2.485   2.627   2.812   2.825   3.034
 49 A"  117 A'  118 A'  119 A'   50 A"  120 A'   51 A"  121 A'                 
  3.145   3.372   3.946   3.975   3.975   3.983   3.985   3.996
122 A'  123 A'   52 A"  124 A'   53 A"  125 A'   54 A"   55 A"                 
  4.034   4.039   4.089   4.095   4.130   4.196   4.261   4.321
126 A'   56 A"   57 A"  127 A'  128 A'  129 A'  130 A'  131 A'                 
  4.398   4.449   5.997   6.053   6.092   6.588   6.712   7.525
132 A'  133 A'   58 A"  134 A'  135 A'  136 A'  137 A'   59 A"                 
  7.544   7.577   7.598   7.643   7.698   9.725  23.216  24.078
 60 A"  138 A'  139 A'  140 A'  141 A'  142 A'  143 A'  144 A'                 
 25.793  26.002  26.388  27.866  28.336  28.380  28.388  28.519
 61 A"  145 A'  146 A'  147 A'   62 A"  148 A'  149 A'   63 A"                 
 28.534  28.545  28.594  28.687  47.867  47.966 127.878 127.912
150 A'   64 A"  151 A'  152 A'  153 A'  154 A'   65 A"  155 A'                 
127.936 151.658 215.710 289.720 289.741 289.774 289.793 289.868
156 A'  157 A'  158 A'   66 A"   67 A"  159 A'  160 A'  161 A'                 
289.9201020.6511020.7751901.822
162 A'  163 A'  164 A'  165 A'                                                 

 Beta MOs, Restricted
 -- Occupied --                  
******* -482.86 -482.86 -176.33 -165.73 -165.73 -165.73 -101.59
  1 A'    2 A'    3 A'    4 A'    5 A'    1 A"    6 A'    7 A'                 
-62.515 -62.513 -56.336 -56.334 -56.332 -56.331 -56.329 -56.329
  8 A'    9 A'   10 A'   11 A'    2 A"   12 A'    3 A"   13 A'                 
-35.822 -31.316 -31.309 -31.309 -22.966 -22.965 -22.964 -22.960
 14 A'   15 A'    4 A"   16 A'   17 A'    5 A"   18 A'   19 A'                 
-22.960 -10.312 -10.293  -9.504  -8.724  -8.722  -7.269  -7.259
  6 A"   20 A'   21 A'   22 A'   23 A'   24 A'   25 A'    7 A"                 
 -7.258  -6.556  -6.554  -6.542  -6.541  -6.540  -6.539  -6.372
 26 A'   27 A'   28 A'    8 A"   29 A'    9 A"   30 A'   31 A'                 
 -4.785  -4.769  -4.769  -2.667  -2.665  -2.663  -2.662  -2.661
 32 A'   10 A"   33 A'   34 A'   35 A'   11 A"   36 A'   12 A"                 
 -2.661  -2.651  -2.651  -2.649  -2.649  -2.051  -2.046  -2.045
 37 A'   13 A"   38 A'   14 A"   39 A'   40 A'   15 A"   41 A'                 
 -2.032  -2.032  -0.934  -0.859  -0.819  -0.755  -0.681  -0.551
 16 A"   42 A'   43 A'   44 A'   45 A'   46 A'   47 A'   48 A'                 
 -0.490  -0.483  -0.435  -0.397  -0.361  -0.360  -0.330  -0.329
 49 A'   50 A'   17 A"   51 A'   18 A"   52 A'   53 A'   19 A"                 
 -0.313  -0.300  -0.274  -0.260
 54 A'   20 A"   55 A'   21 A"                                                 
 -- Virtual --                   
 -0.077  -0.059  -0.052  -0.038   0.001   0.028   0.037   0.045
 56 A'   57 A'   22 A"   58 A'   59 A'   60 A'   61 A'   62 A'                 
  0.047   0.058   0.069   0.073   0.082   0.092   0.101   0.111
 23 A"   63 A'   24 A"   64 A'   25 A"   65 A'   66 A'   67 A'                 
  0.112   0.115   0.120   0.144   0.156   0.160   0.176   0.182
 68 A'   26 A"   69 A'   27 A"   70 A'   71 A'   72 A'   73 A'                 
  0.212   0.220   0.240   0.251   0.305   0.351   0.364   0.378
 74 A'   75 A'   28 A"   76 A'   77 A'   78 A'   79 A'   29 A"                 
  0.387   0.394   0.398   0.404   0.412   0.423   0.434   0.464
 80 A'   81 A'   30 A"   82 A'   31 A"   32 A"   83 A'   33 A"                 
  0.464   0.475   0.478   0.480   0.499   0.525   0.545   0.553
 84 A'   85 A'   34 A"   86 A'   87 A'   35 A"   36 A"   37 A"                 
  0.569   0.590   0.591   0.609   0.648   0.666   0.685   0.691
 88 A'   89 A'   38 A"   90 A'   91 A'   92 A'   93 A'   39 A"                 
  0.718   0.752   0.788   0.819   0.834   0.847   0.873   0.893
 94 A'   95 A'   96 A'   97 A'   40 A"   98 A'   99 A'   41 A"                 
  0.929   0.959   0.988   1.027   1.154   1.198   1.206   1.245
100 A'  101 A'  102 A'  103 A'  104 A'  105 A'   42 A"   43 A"                 
  1.332   1.390   1.428   1.524   1.564   1.615   1.693   1.857
 44 A"  106 A'  107 A'  108 A'   45 A"  109 A'  110 A'  111 A'                 
  1.881   1.972   2.018   2.020   2.064   2.137   2.150   2.159
 46 A"   47 A"  112 A'   48 A"  113 A'  114 A'  115 A'  116 A'                 
  2.239   2.293   2.340   2.485   2.627   2.812   2.825   3.034
 49 A"  117 A'  118 A'  119 A'   50 A"  120 A'   51 A"  121 A'                 
  3.145   3.372   3.946   3.975   3.975   3.983   3.985   3.996
122 A'  123 A'   52 A"  124 A'   53 A"  125 A'   54 A"   55 A"                 
  4.034   4.039   4.089   4.095   4.130   4.196   4.261   4.321
126 A'   56 A"   57 A"  127 A'  128 A'  129 A'  130 A'  131 A'                 
  4.398   4.449   5.997   6.053   6.092   6.588   6.712   7.525
132 A'  133 A'   58 A"  134 A'  135 A'  136 A'  137 A'   59 A"                 
  7.544   7.577   7.598   7.643   7.698   9.725  23.216  24.078
 60 A"  138 A'  139 A'  140 A'  141 A'  142 A'  143 A'  144 A'                 
 25.793  26.002  26.388  27.866  28.336  28.380  28.388  28.519
 61 A"  145 A'  146 A'  147 A'   62 A"  148 A'  149 A'   63 A"                 
 28.534  28.545  28.594  28.687  47.867  47.966 127.878 127.912
150 A'   64 A"  151 A'  152 A'  153 A'  154 A'   65 A"  155 A'                 
127.936 151.658 215.710 289.720 289.741 289.774 289.793 289.868
156 A'  157 A'  158 A'   66 A"   67 A"  159 A'  160 A'  161 A'                 
289.9201020.6511020.7751901.822
162 A'  163 A'  164 A'  165 A'                                                 
 --------------------------------------------------------------

          Ground-State Mulliken Net Atomic Charges

     Atom                 Charge (a.u.)
  ----------------------------------------
      1 Br                   -0.101678
      2 Br                   -0.097426
      3 Cl                    0.386356
      4 I                     0.154225
      5 C                     0.053902
      6 C                    -0.395379
  ----------------------------------------
  Sum of atomic charges =     0.000000

 -----------------------------------------------------------------
                    Cartesian Multipole Moments
 -----------------------------------------------------------------
    Charge (ESU x 10^10)
                 0.0000
    Dipole Moment (Debye)
         X      -0.3226      Y      -0.0864      Z      -0.0000
       Tot       0.3340
    Quadrupole Moments (Debye-Ang)
        XX     -85.7466     XY       2.0366     YY     -85.1650
        XZ       0.0000     YZ       0.0000     ZZ     -90.1313
    Octopole Moments (Debye-Ang^2)
       XXX     -34.9428    XXY       9.0932    XYY     -15.1068
       YYY      32.3230    XXZ       0.0000    XYZ      -0.0000
       YYZ       0.0000    XZZ     -11.3089    YZZ      10.3138
       ZZZ      -0.0000
    Hexadecapole Moments (Debye-Ang^3)
      XXXX   -1594.4330   XXXY     -81.9385   XXYY    -411.3214
      XYYY    -132.5593   YYYY   -1099.5785   XXXZ       0.0000
      XXYZ       0.0000   XYYZ       0.0000   YYYZ       0.0000
      XXZZ    -299.8527   XYZZ     -44.5513   YYZZ    -217.6712
      XZZZ       0.0000   YZZZ       0.0000   ZZZZ    -114.4713
 -----------------------------------------------------------------
 Calculating analytic gradient of the SCF energy
 Gradient of SCF Energy
            1           2           3           4           5           6
    1  -0.0012064  -0.0048714   0.0026975   0.0026831  -0.0081839   0.0088812
    2  -0.0079159  -0.0113333   0.0060691   0.0137582   0.0033495  -0.0039277
    3  -0.0000000  -0.0000000   0.0000000   0.0000000  -0.0000000   0.0000000
 Max gradient component =       1.376E-02
 RMS gradient           =       5.913E-03
 Gradient time:  CPU 55.79 s  wall 7.12 s
 Geometry Optimization Parameters
   NAtoms,    NIC,     NZ,  NCons,   NDum,   NFix, NCnnct, MaxDiis
        6      37       0       0       0       0       0       0

 Cartesian Hessian Update
 Hessian Updated using BFGS Update


** GEOMETRY OPTIMIZATION IN DELOCALIZED INTERNAL COORDINATES **
   Searching for a Minimum

   Optimization Cycle:  15

                       Coordinates (Angstroms)
     ATOM                X               Y               Z
      1  Br        2.5088560249    1.1089022512    0.0000000000
      2  Br       -0.8924666088    1.7740636718    0.0000000000
      3  Cl        1.8305372203   -1.8075440387    0.0000000000
      4  I        -1.6572189156   -1.3881280576    0.0000000000
      5  C         1.1585576803   -0.2139566217    0.0000000000
      6  C        -0.1488889090    0.0356907161    0.0000000000
   Point Group: cs    Number of degrees of freedom:     9


   Energy is -12604.212708608

 Hessian Updated using BFGS Update

  9 Hessian modes will be used to form the next step
  Hessian Eigenvalues:
     0.055424    0.250007    0.250219    0.308681    0.379993    0.522598
     0.929900    1.029693    1.113112

 Minimum Search - Taking Simple RFO Step
 Searching for Lamda that Minimizes Along All modes
 Value Taken    Lamda =  -0.00378285
 Step Taken.  Stepsize is  0.249905

                             Maximum     Tolerance    Cnvgd?
         Gradient           0.015017      0.000300      NO
         Displacement       0.245801      0.001200      NO
         Energy change     -0.006937      0.000001      NO


 New Cartesian Coordinates Obtained by Inverse Iteration

 Displacement from previous Coordinates is:  0.183151
 ----------------------------------------------------------------
             Standard Nuclear Orientation (Angstroms)
    I     Atom           X                Y                Z
 ----------------------------------------------------------------
    1      Br      2.4908716772     1.1470858998     0.0000000000
    2      Br     -0.8514546014     1.8144951285     0.0000000000
    3      Cl      1.8044673081    -1.8364524038     0.0000000000
    4      I      -1.6432974066    -1.4362395918     0.0000000000
    5      C       1.1621522170    -0.2196384039     0.0000000000
    6      C      -0.1633627023     0.0397772922     0.0000000000
 ----------------------------------------------------------------
 Molecular Point Group                 Cs    NOp =  2
 Largest Abelian Subgroup              Cs    NOp =  2
 Nuclear Repulsion Energy =  1389.5688448833 hartrees
 There are       76 alpha and       76 beta electrons
 Applying Cartesian multipole field
    Component          Value
    ---------          -----
     (2,0,0)        1.00000E-11
     (0,2,0)        2.00000E-11
     (0,0,2)       -3.00000E-11
 Nucleus-field energy     =     0.0000000395 hartrees
 Requested basis set is 6-311++G(d,p)
 There are 87 shells and 232 basis functions
 A cutoff of  1.0D-11 yielded   2725 shell pairs
 There are     21208 function pairs (     23798 Cartesian)
 Smallest overlap matrix eigenvalue = 2.30E-05
 Guess MOs from SCF MO coefficient file

 -----------------------------------------------------------------------
  General SCF calculation program by
  Eric Jon Sundstrom, Paul Horn, Yuezhi Mao, Dmitri Zuev, Alec White,
  David Stuck, Shaama M.S., Shane Yost, Joonho Lee, David Small,
  Daniel Levine, Susi Lehtola, Hugh Burton, Evgeny Epifanovsky
 -----------------------------------------------------------------------
 Exchange:     0.2000 Hartree-Fock + 0.0800 Slater + 0.7200 B88
 Correlation:  0.1900 VWN1RPA + 0.8100 LYP
 Using SG-1 standard quadrature grid
 using 8 threads for integral computing
 -------------------------------------------------------
 OpenMP Integral computing Module                
 Release: version 2.0, May 2017, Q-Chem Inc. Pleasanton 
 -------------------------------------------------------
 -------------------------------------------------------
 OpenMP BLAS3 based DFT computing Module                
 Release: version 1.0, May 2013, Q-Chem Inc. Pittsburgh 
 -------------------------------------------------------
 A restricted SCF calculation will be
 performed using DIIS
 SCF converges when DIIS error is below 1.0e-08
 ---------------------------------------
  Cycle       Energy         DIIS error
 ---------------------------------------
    1  -12604.2129755319      4.11e-04  
    2  -12604.2141369256      2.45e-04  
    3  -12604.2139816323      2.85e-04  
    4  -12604.2145536844      3.80e-05  
    5  -12604.2145637944      1.23e-05  
    6  -12604.2145644826      6.88e-06  
    7  -12604.2145648053      7.43e-07  
    8  -12604.2145648088      2.33e-07  
    9  -12604.2145648091      6.22e-08  
   10  -12604.2145648090      1.56e-08  
   11  -12604.2145648091      5.72e-09  Convergence criterion met
 ---------------------------------------
 SCF time:   CPU 140.08s  wall 18.00s 
 SCF   energy in the final basis set =   -12604.2145648091
 Total energy in the final basis set =   -12604.2145648091

 --------------------------------------------------------------
             Orbital Energies (a.u.) and Symmetries
 --------------------------------------------------------------

 Alpha MOs, Restricted
 -- Occupied --                  
******* -482.86 -482.86 -176.33 -165.73 -165.73 -165.73 -101.59
  1 A'    2 A'    3 A'    4 A'    5 A'    1 A"    6 A'    7 A'                 
-62.515 -62.513 -56.336 -56.334 -56.332 -56.332 -56.330 -56.330
  8 A'    9 A'   10 A'   11 A'    2 A"   12 A'    3 A"   13 A'                 
-35.823 -31.317 -31.310 -31.310 -22.967 -22.965 -22.965 -22.961
 14 A'   15 A'    4 A"   16 A'   17 A'    5 A"   18 A'   19 A'                 
-22.961 -10.314 -10.296  -9.505  -8.724  -8.722  -7.270  -7.260
  6 A"   20 A'   21 A'   22 A'   23 A'   24 A'   25 A'    7 A"                 
 -7.259  -6.557  -6.555  -6.542  -6.541  -6.540  -6.539  -6.372
 26 A'   27 A'   28 A'    8 A"   29 A'    9 A"   30 A'   31 A'                 
 -4.786  -4.770  -4.769  -2.668  -2.665  -2.663  -2.663  -2.661
 32 A'   10 A"   33 A'   34 A'   35 A'   11 A"   36 A'   12 A"                 
 -2.661  -2.651  -2.651  -2.649  -2.649  -2.052  -2.046  -2.046
 37 A'   13 A"   38 A'   14 A"   39 A'   40 A'   15 A"   41 A'                 
 -2.032  -2.032  -0.929  -0.855  -0.817  -0.752  -0.678  -0.550
 16 A"   42 A'   43 A'   44 A'   45 A'   46 A'   47 A'   48 A'                 
 -0.486  -0.481  -0.431  -0.398  -0.359  -0.359  -0.330  -0.329
 49 A'   50 A'   17 A"   51 A'   18 A"   52 A'   53 A'   19 A"                 
 -0.312  -0.300  -0.276  -0.259
 54 A'   20 A"   55 A'   21 A"                                                 
 -- Virtual --                   
 -0.081  -0.062  -0.055  -0.043   0.002   0.028   0.036   0.045
 56 A'   57 A'   22 A"   58 A'   59 A'   60 A'   61 A'   62 A'                 
  0.048   0.060   0.069   0.072   0.082   0.093   0.101   0.109
 23 A"   63 A'   24 A"   64 A'   25 A"   65 A'   66 A'   67 A'                 
  0.110   0.115   0.119   0.143   0.154   0.157   0.171   0.182
 68 A'   26 A"   69 A'   27 A"   70 A'   71 A'   72 A'   73 A'                 
  0.214   0.219   0.240   0.249   0.305   0.355   0.363   0.379
 74 A'   75 A'   28 A"   76 A'   77 A'   78 A'   79 A'   29 A"                 
  0.385   0.392   0.398   0.405   0.409   0.423   0.433   0.459
 80 A'   81 A'   30 A"   82 A'   31 A"   32 A"   83 A'   84 A'                 
  0.465   0.473   0.477   0.478   0.498   0.523   0.544   0.556
 33 A"   85 A'   86 A'   34 A"   87 A'   35 A"   36 A"   37 A"                 
  0.565   0.586   0.591   0.606   0.638   0.664   0.685   0.690
 88 A'   89 A'   38 A"   90 A'   91 A'   92 A'   93 A'   39 A"                 
  0.709   0.757   0.791   0.817   0.833   0.839   0.869   0.890
 94 A'   95 A'   96 A'   97 A'   40 A"   98 A'   99 A'   41 A"                 
  0.925   0.951   0.987   1.014   1.151   1.182   1.194   1.248
100 A'  101 A'  102 A'  103 A'  104 A'  105 A'   42 A"   43 A"                 
  1.330   1.388   1.426   1.535   1.556   1.600   1.681   1.853
 44 A"  106 A'  107 A'  108 A'   45 A"  109 A'  110 A'  111 A'                 
  1.872   1.973   2.003   2.015   2.066   2.119   2.135   2.154
 46 A"   47 A"  112 A'   48 A"  113 A'  114 A'  115 A'  116 A'                 
  2.238   2.281   2.333   2.478   2.624   2.810   2.819   3.023
 49 A"  117 A'  118 A'  119 A'   50 A"  120 A'   51 A"  121 A'                 
  3.121   3.384   3.946   3.974   3.976   3.981   3.985   3.993
122 A'  123 A'   52 A"   53 A"  124 A'  125 A'   54 A"   55 A"                 
  4.037   4.039   4.078   4.086   4.128   4.189   4.266   4.322
 56 A"  126 A'  127 A'   57 A"  128 A'  129 A'  130 A'  131 A'                 
  4.394   4.436   5.996   6.053   6.087   6.574   6.707   7.526
132 A'  133 A'   58 A"  134 A'  135 A'  136 A'  137 A'   59 A"                 
  7.544   7.574   7.599   7.640   7.695   9.720  23.218  24.000
 60 A"  138 A'  139 A'  140 A'  141 A'  142 A'  143 A'  144 A'                 
 25.790  25.988  26.378  27.858  28.335  28.379  28.384  28.518
 61 A"  145 A'  146 A'  147 A'   62 A"  148 A'  149 A'   63 A"                 
 28.533  28.543  28.591  28.684  47.856  47.963 127.877 127.911
150 A'   64 A"  151 A'  152 A'  153 A'  154 A'   65 A"  155 A'                 
127.933 151.651 215.705 289.720 289.739 289.767 289.794 289.866
156 A'  157 A'  158 A'   66 A"   67 A"  159 A'  160 A'  161 A'                 
289.9171020.6381020.7711901.814
162 A'  163 A'  164 A'  165 A'                                                 

 Beta MOs, Restricted
 -- Occupied --                  
******* -482.86 -482.86 -176.33 -165.73 -165.73 -165.73 -101.59
  1 A'    2 A'    3 A'    4 A'    5 A'    1 A"    6 A'    7 A'                 
-62.515 -62.513 -56.336 -56.334 -56.332 -56.332 -56.330 -56.330
  8 A'    9 A'   10 A'   11 A'    2 A"   12 A'    3 A"   13 A'                 
-35.823 -31.317 -31.310 -31.310 -22.967 -22.965 -22.965 -22.961
 14 A'   15 A'    4 A"   16 A'   17 A'    5 A"   18 A'   19 A'                 
-22.961 -10.314 -10.296  -9.505  -8.724  -8.722  -7.270  -7.260
  6 A"   20 A'   21 A'   22 A'   23 A'   24 A'   25 A'    7 A"                 
 -7.259  -6.557  -6.555  -6.542  -6.541  -6.540  -6.539  -6.372
 26 A'   27 A'   28 A'    8 A"   29 A'    9 A"   30 A'   31 A'                 
 -4.786  -4.770  -4.769  -2.668  -2.665  -2.663  -2.663  -2.661
 32 A'   10 A"   33 A'   34 A'   35 A'   11 A"   36 A'   12 A"                 
 -2.661  -2.651  -2.651  -2.649  -2.649  -2.052  -2.046  -2.046
 37 A'   13 A"   38 A'   14 A"   39 A'   40 A'   15 A"   41 A'                 
 -2.032  -2.032  -0.929  -0.855  -0.817  -0.752  -0.678  -0.550
 16 A"   42 A'   43 A'   44 A'   45 A'   46 A'   47 A'   48 A'                 
 -0.486  -0.481  -0.431  -0.398  -0.359  -0.359  -0.330  -0.329
 49 A'   50 A'   17 A"   51 A'   18 A"   52 A'   53 A'   19 A"                 
 -0.312  -0.300  -0.276  -0.259
 54 A'   20 A"   55 A'   21 A"                                                 
 -- Virtual --                   
 -0.081  -0.062  -0.055  -0.043   0.002   0.028   0.036   0.045
 56 A'   57 A'   22 A"   58 A'   59 A'   60 A'   61 A'   62 A'                 
  0.048   0.060   0.069   0.072   0.082   0.093   0.101   0.109
 23 A"   63 A'   24 A"   64 A'   25 A"   65 A'   66 A'   67 A'                 
  0.110   0.115   0.119   0.143   0.154   0.157   0.171   0.182
 68 A'   26 A"   69 A'   27 A"   70 A'   71 A'   72 A'   73 A'                 
  0.214   0.219   0.240   0.249   0.305   0.355   0.363   0.379
 74 A'   75 A'   28 A"   76 A'   77 A'   78 A'   79 A'   29 A"                 
  0.385   0.392   0.398   0.405   0.409   0.423   0.433   0.459
 80 A'   81 A'   30 A"   82 A'   31 A"   32 A"   83 A'   84 A'                 
  0.465   0.473   0.477   0.478   0.498   0.523   0.544   0.556
 33 A"   85 A'   86 A'   34 A"   87 A'   35 A"   36 A"   37 A"                 
  0.565   0.586   0.591   0.606   0.638   0.664   0.685   0.690
 88 A'   89 A'   38 A"   90 A'   91 A'   92 A'   93 A'   39 A"                 
  0.709   0.757   0.791   0.817   0.833   0.839   0.869   0.890
 94 A'   95 A'   96 A'   97 A'   40 A"   98 A'   99 A'   41 A"                 
  0.925   0.951   0.987   1.014   1.151   1.182   1.194   1.248
100 A'  101 A'  102 A'  103 A'  104 A'  105 A'   42 A"   43 A"                 
  1.330   1.388   1.426   1.535   1.556   1.600   1.681   1.853
 44 A"  106 A'  107 A'  108 A'   45 A"  109 A'  110 A'  111 A'                 
  1.872   1.973   2.003   2.015   2.066   2.119   2.135   2.154
 46 A"   47 A"  112 A'   48 A"  113 A'  114 A'  115 A'  116 A'                 
  2.238   2.281   2.333   2.478   2.624   2.810   2.819   3.023
 49 A"  117 A'  118 A'  119 A'   50 A"  120 A'   51 A"  121 A'                 
  3.121   3.384   3.946   3.974   3.976   3.981   3.985   3.993
122 A'  123 A'   52 A"   53 A"  124 A'  125 A'   54 A"   55 A"                 
  4.037   4.039   4.078   4.086   4.128   4.189   4.266   4.322
 56 A"  126 A'  127 A'   57 A"  128 A'  129 A'  130 A'  131 A'                 
  4.394   4.436   5.996   6.053   6.087   6.574   6.707   7.526
132 A'  133 A'   58 A"  134 A'  135 A'  136 A'  137 A'   59 A"                 
  7.544   7.574   7.599   7.640   7.695   9.720  23.218  24.000
 60 A"  138 A'  139 A'  140 A'  141 A'  142 A'  143 A'  144 A'                 
 25.790  25.988  26.378  27.858  28.335  28.379  28.384  28.518
 61 A"  145 A'  146 A'  147 A'   62 A"  148 A'  149 A'   63 A"                 
 28.533  28.543  28.591  28.684  47.856  47.963 127.877 127.911
150 A'   64 A"  151 A'  152 A'  153 A'  154 A'   65 A"  155 A'                 
127.933 151.651 215.705 289.720 289.739 289.767 289.794 289.866
156 A'  157 A'  158 A'   66 A"   67 A"  159 A'  160 A'  161 A'                 
289.9171020.6381020.7711901.814
162 A'  163 A'  164 A'  165 A'                                                 
 --------------------------------------------------------------

          Ground-State Mulliken Net Atomic Charges

     Atom                 Charge (a.u.)
  ----------------------------------------
      1 Br                   -0.104533
      2 Br                   -0.096754
      3 Cl                    0.392253
      4 I                     0.154611
      5 C                    -0.008918
      6 C                    -0.336659
  ----------------------------------------
  Sum of atomic charges =     0.000000

 -----------------------------------------------------------------
                    Cartesian Multipole Moments
 -----------------------------------------------------------------
    Charge (ESU x 10^10)
                 0.0000
    Dipole Moment (Debye)
         X      -0.3118      Y      -0.1163      Z       0.0000
       Tot       0.3328
    Quadrupole Moments (Debye-Ang)
        XX     -86.3086     XY       2.3083     YY     -84.4480
        XZ      -0.0000     YZ      -0.0000     ZZ     -90.2774
    Octopole Moments (Debye-Ang^2)
       XXX     -36.4415    XXY       9.2283    XYY     -15.4705
       YYY      33.0436    XXZ       0.0000    XYZ       0.0000
       YYZ       0.0000    XZZ     -11.8122    YZZ      10.5975
       ZZZ      -0.0000
    Hexadecapole Moments (Debye-Ang^3)
      XXXX   -1573.2822   XXXY     -92.2265   XXYY    -414.7304
      XYYY    -139.2261   YYYY   -1143.3950   XXXZ      -0.0000
      XXYZ      -0.0000   XYYZ      -0.0000   YYYZ       0.0000
      XXZZ    -294.8728   XYZZ     -48.1615   YYZZ    -227.0776
      XZZZ       0.0000   YZZZ       0.0000   ZZZZ    -114.8410
 -----------------------------------------------------------------
 Calculating analytic gradient of the SCF energy
 Gradient of SCF Energy
            1           2           3           4           5           6
    1   0.0009508  -0.0017829   0.0006286   0.0005365   0.0078555  -0.0081886
    2   0.0021460  -0.0012235  -0.0029782   0.0033852  -0.0012727  -0.0000568
    3   0.0000000  -0.0000000  -0.0000000  -0.0000000  -0.0000000   0.0000000
 Max gradient component =       8.189E-03
 RMS gradient           =       2.996E-03
 Gradient time:  CPU 53.97 s  wall 6.88 s
 Geometry Optimization Parameters
   NAtoms,    NIC,     NZ,  NCons,   NDum,   NFix, NCnnct, MaxDiis
        6      37       0       0       0       0       0       0

 Cartesian Hessian Update
 Hessian Updated using BFGS Update


** GEOMETRY OPTIMIZATION IN DELOCALIZED INTERNAL COORDINATES **
   Searching for a Minimum

   Optimization Cycle:  16

                       Coordinates (Angstroms)
     ATOM                X               Y               Z
      1  Br        2.4908716772    1.1470858998    0.0000000000
      2  Br       -0.8514546014    1.8144951285    0.0000000000
      3  Cl        1.8044673081   -1.8364524038    0.0000000000
      4  I        -1.6432974066   -1.4362395918    0.0000000000
      5  C         1.1621522170   -0.2196384039    0.0000000000
      6  C        -0.1633627023    0.0397772922    0.0000000000
   Point Group: cs    Number of degrees of freedom:     9


   Energy is -12604.214564809

 Hessian Updated using BFGS Update

  9 Hessian modes will be used to form the next step
  Hessian Eigenvalues:
     0.051565    0.250030    0.250756    0.311627    0.432535    0.522551
     0.930162    1.029554    1.111974

 Minimum Search - Taking Simple RFO Step
 Searching for Lamda that Minimizes Along All modes
 Value Taken    Lamda =  -0.00030292
 Step Taken.  Stepsize is  0.038713

                             Maximum     Tolerance    Cnvgd?
         Gradient           0.008769      0.000300      NO
         Displacement       0.024199      0.001200      NO
         Energy change     -0.001856      0.000001      NO


 New Cartesian Coordinates Obtained by Inverse Iteration

 Displacement from previous Coordinates is:  0.051542
 ----------------------------------------------------------------
             Standard Nuclear Orientation (Angstroms)
    I     Atom           X                Y                Z
 ----------------------------------------------------------------
    1      Br      2.4839688291     1.1499073170     0.0000000000
    2      Br     -0.8396874587     1.8185002619     0.0000000000
    3      Cl      1.7906977766    -1.8364869031     0.0000000000
    4      I      -1.6306108786    -1.4461642762     0.0000000000
    5      C       1.1542767439    -0.2173456390     0.0000000000
    6      C      -0.1592685201     0.0406171606     0.0000000000
 ----------------------------------------------------------------
 Molecular Point Group                 Cs    NOp =  2
 Largest Abelian Subgroup              Cs    NOp =  2
 Nuclear Repulsion Energy =  1391.6231649319 hartrees
 There are       76 alpha and       76 beta electrons
 Applying Cartesian multipole field
    Component          Value
    ---------          -----
     (2,0,0)        1.00000E-11
     (0,2,0)        2.00000E-11
     (0,0,2)       -3.00000E-11
 Nucleus-field energy     =     0.0000000395 hartrees
 Requested basis set is 6-311++G(d,p)
 There are 87 shells and 232 basis functions
 A cutoff of  1.0D-11 yielded   2728 shell pairs
 There are     21239 function pairs (     23840 Cartesian)
 Smallest overlap matrix eigenvalue = 2.22E-05
 Guess MOs from SCF MO coefficient file

 -----------------------------------------------------------------------
  General SCF calculation program by
  Eric Jon Sundstrom, Paul Horn, Yuezhi Mao, Dmitri Zuev, Alec White,
  David Stuck, Shaama M.S., Shane Yost, Joonho Lee, David Small,
  Daniel Levine, Susi Lehtola, Hugh Burton, Evgeny Epifanovsky
 -----------------------------------------------------------------------
 Exchange:     0.2000 Hartree-Fock + 0.0800 Slater + 0.7200 B88
 Correlation:  0.1900 VWN1RPA + 0.8100 LYP
 Using SG-1 standard quadrature grid
 using 8 threads for integral computing
 -------------------------------------------------------
 OpenMP Integral computing Module                
 Release: version 2.0, May 2017, Q-Chem Inc. Pleasanton 
 -------------------------------------------------------
 -------------------------------------------------------
 OpenMP BLAS3 based DFT computing Module                
 Release: version 1.0, May 2013, Q-Chem Inc. Pittsburgh 
 -------------------------------------------------------
 A restricted SCF calculation will be
 performed using DIIS
 SCF converges when DIIS error is below 1.0e-08
 ---------------------------------------
  Cycle       Energy         DIIS error
 ---------------------------------------
    1  -12604.2145712013      1.37e-04  
    2  -12604.2146523083      5.84e-05  
    3  -12604.2146304816      7.98e-05  
    4  -12604.2146747819      1.10e-05  
    5  -12604.2146756232      2.48e-06  
    6  -12604.2146756492      1.64e-06  
    7  -12604.2146756665      2.19e-07  
    8  -12604.2146756670      8.57e-08  
    9  -12604.2146756669      1.62e-08  
   10  -12604.2146756671      4.64e-09  Convergence criterion met
 ---------------------------------------
 SCF time:   CPU 127.74s  wall 16.00s 
 SCF   energy in the final basis set =   -12604.2146756671
 Total energy in the final basis set =   -12604.2146756671

 --------------------------------------------------------------
             Orbital Energies (a.u.) and Symmetries
 --------------------------------------------------------------

 Alpha MOs, Restricted
 -- Occupied --                  
******* -482.86 -482.86 -176.33 -165.73 -165.73 -165.73 -101.59
  1 A'    2 A'    3 A'    4 A'    5 A'    1 A"    6 A'    7 A'                 
-62.515 -62.513 -56.336 -56.334 -56.332 -56.331 -56.330 -56.330
  8 A'    9 A'   10 A'   11 A'    2 A"   12 A'    3 A"   13 A'                 
-35.823 -31.317 -31.310 -31.310 -22.967 -22.965 -22.965 -22.961
 14 A'   15 A'    4 A"   16 A'   17 A'    5 A"   18 A'   19 A'                 
-22.961 -10.313 -10.295  -9.505  -8.724  -8.722  -7.270  -7.260
  6 A"   20 A'   21 A'   22 A'   23 A'   24 A'   25 A'    7 A"                 
 -7.259  -6.557  -6.555  -6.542  -6.541  -6.540  -6.539  -6.372
 26 A'   27 A'   28 A'    8 A"   29 A'    9 A"   30 A'   31 A'                 
 -4.786  -4.770  -4.769  -2.667  -2.665  -2.663  -2.662  -2.661
 32 A'   10 A"   33 A'   34 A'   35 A'   11 A"   36 A'   12 A"                 
 -2.661  -2.651  -2.651  -2.649  -2.649  -2.052  -2.046  -2.046
 37 A'   13 A"   38 A'   14 A"   39 A'   40 A'   15 A"   41 A'                 
 -2.032  -2.032  -0.930  -0.856  -0.817  -0.754  -0.678  -0.550
 16 A"   42 A'   43 A'   44 A'   45 A'   46 A'   47 A'   48 A'                 
 -0.487  -0.481  -0.432  -0.397  -0.359  -0.358  -0.331  -0.329
 49 A'   50 A'   17 A"   51 A'   52 A'   18 A"   53 A'   19 A"                 
 -0.312  -0.301  -0.276  -0.260
 54 A'   20 A"   55 A'   21 A"                                                 
 -- Virtual --                   
 -0.081  -0.063  -0.053  -0.043   0.002   0.028   0.036   0.045
 56 A'   57 A'   22 A"   58 A'   59 A'   60 A'   61 A'   62 A'                 
  0.048   0.060   0.069   0.072   0.082   0.094   0.101   0.109
 23 A"   63 A'   24 A"   64 A'   25 A"   65 A'   66 A'   67 A'                 
  0.111   0.115   0.119   0.143   0.154   0.157   0.171   0.182
 68 A'   26 A"   69 A'   27 A"   70 A'   71 A'   72 A'   73 A'                 
  0.214   0.221   0.240   0.250   0.306   0.355   0.364   0.378
 74 A'   75 A'   28 A"   76 A'   77 A'   78 A'   79 A'   29 A"                 
  0.385   0.392   0.398   0.406   0.409   0.423   0.433   0.458
 80 A'   81 A'   30 A"   82 A'   31 A"   32 A"   83 A'   84 A'                 
  0.465   0.473   0.476   0.477   0.500   0.523   0.543   0.556
 33 A"   85 A'   86 A'   34 A"   87 A'   35 A"   36 A"   37 A"                 
  0.566   0.589   0.592   0.607   0.638   0.665   0.690   0.691
 88 A'   89 A'   38 A"   90 A'   91 A'   92 A'   93 A'   39 A"                 
  0.710   0.757   0.793   0.816   0.834   0.837   0.870   0.890
 94 A'   95 A'   96 A'   97 A'   40 A"   98 A'   99 A'   41 A"                 
  0.926   0.952   0.990   1.013   1.151   1.180   1.197   1.245
100 A'  101 A'  102 A'  103 A'  104 A'  105 A'   42 A"   43 A"                 
  1.330   1.389   1.427   1.534   1.560   1.601   1.687   1.858
 44 A"  106 A'  107 A'  108 A'   45 A"  109 A'  110 A'  111 A'                 
  1.880   1.973   2.004   2.016   2.066   2.122   2.145   2.156
 46 A"   47 A"  112 A'   48 A"  113 A'  114 A'  115 A'  116 A'                 
  2.238   2.283   2.334   2.479   2.626   2.811   2.821   3.030
 49 A"  117 A'  118 A'  119 A'   50 A"  120 A'   51 A"  121 A'                 
  3.132   3.372   3.946   3.974   3.977   3.981   3.985   3.993
122 A'  123 A'   52 A"   53 A"  124 A'  125 A'   54 A"   55 A"                 
  4.037   4.041   4.077   4.086   4.130   4.189   4.268   4.324
 56 A"  126 A'  127 A'   57 A"  128 A'  129 A'  130 A'  131 A'                 
  4.394   4.435   5.996   6.054   6.087   6.574   6.708   7.526
132 A'  133 A'   58 A"  134 A'  135 A'  136 A'  137 A'   59 A"                 
  7.544   7.575   7.599   7.640   7.696   9.721  23.215  24.047
 60 A"  138 A'  139 A'  140 A'  141 A'  142 A'  143 A'  144 A'                 
 25.790  25.990  26.380  27.857  28.335  28.380  28.384  28.518
 61 A"  145 A'  146 A'  147 A'   62 A"  148 A'  149 A'   63 A"                 
 28.534  28.543  28.592  28.684  47.856  47.964 127.877 127.912
150 A'   64 A"  151 A'  152 A'  153 A'  154 A'   65 A"  155 A'                 
127.933 151.651 215.706 289.720 289.739 289.767 289.795 289.866
156 A'  157 A'  158 A'   66 A"   67 A"  159 A'  160 A'  161 A'                 
289.9181020.6371020.7731901.814
162 A'  163 A'  164 A'  165 A'                                                 

 Beta MOs, Restricted
 -- Occupied --                  
******* -482.86 -482.86 -176.33 -165.73 -165.73 -165.73 -101.59
  1 A'    2 A'    3 A'    4 A'    5 A'    1 A"    6 A'    7 A'                 
-62.515 -62.513 -56.336 -56.334 -56.332 -56.331 -56.330 -56.330
  8 A'    9 A'   10 A'   11 A'    2 A"   12 A'    3 A"   13 A'                 
-35.823 -31.317 -31.310 -31.310 -22.967 -22.965 -22.965 -22.961
 14 A'   15 A'    4 A"   16 A'   17 A'    5 A"   18 A'   19 A'                 
-22.961 -10.313 -10.295  -9.505  -8.724  -8.722  -7.270  -7.260
  6 A"   20 A'   21 A'   22 A'   23 A'   24 A'   25 A'    7 A"                 
 -7.259  -6.557  -6.555  -6.542  -6.541  -6.540  -6.539  -6.372
 26 A'   27 A'   28 A'    8 A"   29 A'    9 A"   30 A'   31 A'                 
 -4.786  -4.770  -4.769  -2.667  -2.665  -2.663  -2.662  -2.661
 32 A'   10 A"   33 A'   34 A'   35 A'   11 A"   36 A'   12 A"                 
 -2.661  -2.651  -2.651  -2.649  -2.649  -2.052  -2.046  -2.046
 37 A'   13 A"   38 A'   14 A"   39 A'   40 A'   15 A"   41 A'                 
 -2.032  -2.032  -0.930  -0.856  -0.817  -0.754  -0.678  -0.550
 16 A"   42 A'   43 A'   44 A'   45 A'   46 A'   47 A'   48 A'                 
 -0.487  -0.481  -0.432  -0.397  -0.359  -0.358  -0.331  -0.329
 49 A'   50 A'   17 A"   51 A'   52 A'   18 A"   53 A'   19 A"                 
 -0.312  -0.301  -0.276  -0.260
 54 A'   20 A"   55 A'   21 A"                                                 
 -- Virtual --                   
 -0.081  -0.063  -0.053  -0.043   0.002   0.028   0.036   0.045
 56 A'   57 A'   22 A"   58 A'   59 A'   60 A'   61 A'   62 A'                 
  0.048   0.060   0.069   0.072   0.082   0.094   0.101   0.109
 23 A"   63 A'   24 A"   64 A'   25 A"   65 A'   66 A'   67 A'                 
  0.111   0.115   0.119   0.143   0.154   0.157   0.171   0.182
 68 A'   26 A"   69 A'   27 A"   70 A'   71 A'   72 A'   73 A'                 
  0.214   0.221   0.240   0.250   0.306   0.355   0.364   0.378
 74 A'   75 A'   28 A"   76 A'   77 A'   78 A'   79 A'   29 A"                 
  0.385   0.392   0.398   0.406   0.409   0.423   0.433   0.458
 80 A'   81 A'   30 A"   82 A'   31 A"   32 A"   83 A'   84 A'                 
  0.465   0.473   0.476   0.477   0.500   0.523   0.543   0.556
 33 A"   85 A'   86 A'   34 A"   87 A'   35 A"   36 A"   37 A"                 
  0.566   0.589   0.592   0.607   0.638   0.665   0.690   0.691
 88 A'   89 A'   38 A"   90 A'   91 A'   92 A'   93 A'   39 A"                 
  0.710   0.757   0.793   0.816   0.834   0.837   0.870   0.890
 94 A'   95 A'   96 A'   97 A'   40 A"   98 A'   99 A'   41 A"                 
  0.926   0.952   0.990   1.013   1.151   1.180   1.197   1.245
100 A'  101 A'  102 A'  103 A'  104 A'  105 A'   42 A"   43 A"                 
  1.330   1.389   1.427   1.534   1.560   1.601   1.687   1.858
 44 A"  106 A'  107 A'  108 A'   45 A"  109 A'  110 A'  111 A'                 
  1.880   1.973   2.004   2.016   2.066   2.122   2.145   2.156
 46 A"   47 A"  112 A'   48 A"  113 A'  114 A'  115 A'  116 A'                 
  2.238   2.283   2.334   2.479   2.626   2.811   2.821   3.030
 49 A"  117 A'  118 A'  119 A'   50 A"  120 A'   51 A"  121 A'                 
  3.132   3.372   3.946   3.974   3.977   3.981   3.985   3.993
122 A'  123 A'   52 A"   53 A"  124 A'  125 A'   54 A"   55 A"                 
  4.037   4.041   4.077   4.086   4.130   4.189   4.268   4.324
 56 A"  126 A'  127 A'   57 A"  128 A'  129 A'  130 A'  131 A'                 
  4.394   4.435   5.996   6.054   6.087   6.574   6.708   7.526
132 A'  133 A'   58 A"  134 A'  135 A'  136 A'  137 A'   59 A"                 
  7.544   7.575   7.599   7.640   7.696   9.721  23.215  24.047
 60 A"  138 A'  139 A'  140 A'  141 A'  142 A'  143 A'  144 A'                 
 25.790  25.990  26.380  27.857  28.335  28.380  28.384  28.518
 61 A"  145 A'  146 A'  147 A'   62 A"  148 A'  149 A'   63 A"                 
 28.534  28.543  28.592  28.684  47.856  47.964 127.877 127.912
150 A'   64 A"  151 A'  152 A'  153 A'  154 A'   65 A"  155 A'                 
127.933 151.651 215.706 289.720 289.739 289.767 289.795 289.866
156 A'  157 A'  158 A'   66 A"   67 A"  159 A'  160 A'  161 A'                 
289.9181020.6371020.7731901.814
162 A'  163 A'  164 A'  165 A'                                                 
 --------------------------------------------------------------

          Ground-State Mulliken Net Atomic Charges

     Atom                 Charge (a.u.)
  ----------------------------------------
      1 Br                   -0.106025
      2 Br                   -0.097596
      3 Cl                    0.392781
      4 I                     0.153419
      5 C                    -0.008488
      6 C                    -0.334092
  ----------------------------------------
  Sum of atomic charges =     0.000000

 -----------------------------------------------------------------
                    Cartesian Multipole Moments
 -----------------------------------------------------------------
    Charge (ESU x 10^10)
                 0.0000
    Dipole Moment (Debye)
         X      -0.3062      Y      -0.1176      Z      -0.0000
       Tot       0.3280
    Quadrupole Moments (Debye-Ang)
        XX     -86.4629     XY       2.3438     YY     -84.3472
        XZ       0.0000     YZ      -0.0000     ZZ     -90.2531
    Octopole Moments (Debye-Ang^2)
       XXX     -37.0901    XXY       9.4344    XYY     -15.7761
       YYY      33.3473    XXZ      -0.0000    XYZ      -0.0000
       YYZ      -0.0000    XZZ     -12.0487    YZZ      10.7404
       ZZZ      -0.0000
    Hexadecapole Moments (Debye-Ang^3)
      XXXX   -1558.2931   XXXY     -94.2695   XXYY    -413.5265
      XYYY    -140.2100   YYYY   -1148.6730   XXXZ       0.0000
      XXYZ      -0.0000   XYYZ       0.0000   YYYZ      -0.0000
      XXZZ    -292.0191   XYZZ     -48.7662   YYZZ    -228.2690
      XZZZ       0.0000   YZZZ      -0.0000   ZZZZ    -114.8012
 -----------------------------------------------------------------
 Calculating analytic gradient of the SCF energy
 Gradient of SCF Energy
            1           2           3           4           5           6
    1   0.0003224  -0.0004388  -0.0007990   0.0015241  -0.0034745   0.0028659
    2   0.0027160  -0.0007278  -0.0029045   0.0022503   0.0008915  -0.0022254
    3   0.0000000  -0.0000000  -0.0000000   0.0000000   0.0000000   0.0000000
 Max gradient component =       3.474E-03
 RMS gradient           =       1.678E-03
 Gradient time:  CPU 54.25 s  wall 6.92 s
 Geometry Optimization Parameters
   NAtoms,    NIC,     NZ,  NCons,   NDum,   NFix, NCnnct, MaxDiis
        6      37       0       0       0       0       0       0

 Cartesian Hessian Update
 Hessian Updated using BFGS Update


** GEOMETRY OPTIMIZATION IN DELOCALIZED INTERNAL COORDINATES **
   Searching for a Minimum

   Optimization Cycle:  17

                       Coordinates (Angstroms)
     ATOM                X               Y               Z
      1  Br        2.4839688291    1.1499073170    0.0000000000
      2  Br       -0.8396874587    1.8185002619    0.0000000000
      3  Cl        1.7906977766   -1.8364869031    0.0000000000
      4  I        -1.6306108786   -1.4461642762    0.0000000000
      5  C         1.1542767439   -0.2173456390    0.0000000000
      6  C        -0.1592685201    0.0406171606    0.0000000000
   Point Group: cs    Number of degrees of freedom:     9


   Energy is -12604.214675667

 Hessian Updated using BFGS Update

  9 Hessian modes will be used to form the next step
  Hessian Eigenvalues:
     0.053881    0.249165    0.251194    0.265951    0.510611    0.642478
     0.927907    1.029203    1.106140

 Minimum Search - Taking Simple RFO Step
 Searching for Lamda that Minimizes Along All modes
 Value Taken    Lamda =  -0.00004512
 Step Taken.  Stepsize is  0.010719

                             Maximum     Tolerance    Cnvgd?
         Gradient           0.003567      0.000300      NO
         Displacement       0.005883      0.001200      NO
         Energy change     -0.000111      0.000001      NO


 New Cartesian Coordinates Obtained by Inverse Iteration

 Displacement from previous Coordinates is:  0.012503
 ----------------------------------------------------------------
             Standard Nuclear Orientation (Angstroms)
    I     Atom           X                Y                Z
 ----------------------------------------------------------------
    1      Br      2.4865930926     1.1475973825     0.0000000000
    2      Br     -0.8416350684     1.8182268247     0.0000000000
    3      Cl      1.7941379011    -1.8347645126     0.0000000000
    4      I      -1.6334030824    -1.4456602335     0.0000000000
    5      C       1.1550090123    -0.2171506429     0.0000000000
    6      C      -0.1613253631     0.0407791028     0.0000000000
 ----------------------------------------------------------------
 Molecular Point Group                 Cs    NOp =  2
 Largest Abelian Subgroup              Cs    NOp =  2
 Nuclear Repulsion Energy =  1390.9922733278 hartrees
 There are       76 alpha and       76 beta electrons
 Applying Cartesian multipole field
    Component          Value
    ---------          -----
     (2,0,0)        1.00000E-11
     (0,2,0)        2.00000E-11
     (0,0,2)       -3.00000E-11
 Nucleus-field energy     =     0.0000000395 hartrees
 Requested basis set is 6-311++G(d,p)
 There are 87 shells and 232 basis functions
 A cutoff of  1.0D-11 yielded   2728 shell pairs
 There are     21239 function pairs (     23840 Cartesian)
 Smallest overlap matrix eigenvalue = 2.24E-05
 Guess MOs from SCF MO coefficient file

 -----------------------------------------------------------------------
  General SCF calculation program by
  Eric Jon Sundstrom, Paul Horn, Yuezhi Mao, Dmitri Zuev, Alec White,
  David Stuck, Shaama M.S., Shane Yost, Joonho Lee, David Small,
  Daniel Levine, Susi Lehtola, Hugh Burton, Evgeny Epifanovsky
 -----------------------------------------------------------------------
 Exchange:     0.2000 Hartree-Fock + 0.0800 Slater + 0.7200 B88
 Correlation:  0.1900 VWN1RPA + 0.8100 LYP
 Using SG-1 standard quadrature grid
 using 8 threads for integral computing
 -------------------------------------------------------
 OpenMP Integral computing Module                
 Release: version 2.0, May 2017, Q-Chem Inc. Pleasanton 
 -------------------------------------------------------
 -------------------------------------------------------
 OpenMP BLAS3 based DFT computing Module                
 Release: version 1.0, May 2013, Q-Chem Inc. Pittsburgh 
 -------------------------------------------------------
 A restricted SCF calculation will be
 performed using DIIS
 SCF converges when DIIS error is below 1.0e-08
 ---------------------------------------
  Cycle       Energy         DIIS error
 ---------------------------------------
    1  -12604.2147022921      3.39e-05  
    2  -12604.2147080991      1.26e-05  
    3  -12604.2147067083      1.87e-05  
    4  -12604.2147091409      2.64e-06  
    5  -12604.2147091889      6.56e-07  
    6  -12604.2147091908      3.81e-07  
    7  -12604.2147091917      6.30e-08  
    8  -12604.2147091917      1.97e-08  
    9  -12604.2147091917      3.54e-09  Convergence criterion met
 ---------------------------------------
 SCF time:   CPU 114.92s  wall 15.00s 
 SCF   energy in the final basis set =   -12604.2147091917
 Total energy in the final basis set =   -12604.2147091917

 --------------------------------------------------------------
             Orbital Energies (a.u.) and Symmetries
 --------------------------------------------------------------

 Alpha MOs, Restricted
 -- Occupied --                  
******* -482.86 -482.86 -176.33 -165.73 -165.73 -165.73 -101.59
  1 A'    2 A'    3 A'    4 A'    5 A'    1 A"    6 A'    7 A'                 
-62.515 -62.513 -56.336 -56.334 -56.332 -56.331 -56.330 -56.330
  8 A'    9 A'   10 A'   11 A'    2 A"   12 A'    3 A"   13 A'                 
-35.823 -31.317 -31.310 -31.310 -22.967 -22.965 -22.965 -22.961
 14 A'   15 A'    4 A"   16 A'   17 A'    5 A"   18 A'   19 A'                 
-22.961 -10.313 -10.295  -9.505  -8.724  -8.722  -7.270  -7.260
  6 A"   20 A'   21 A'   22 A'   23 A'   24 A'   25 A'    7 A"                 
 -7.259  -6.557  -6.555  -6.542  -6.541  -6.540  -6.540  -6.372
 26 A'   27 A'   28 A'    8 A"   29 A'    9 A"   30 A'   31 A'                 
 -4.786  -4.770  -4.769  -2.667  -2.665  -2.663  -2.662  -2.661
 32 A'   10 A"   33 A'   34 A'   35 A'   11 A"   36 A'   12 A"                 
 -2.661  -2.651  -2.651  -2.649  -2.649  -2.052  -2.046  -2.046
 37 A'   13 A"   38 A'   14 A"   39 A'   40 A'   15 A"   41 A'                 
 -2.032  -2.032  -0.930  -0.856  -0.817  -0.753  -0.678  -0.550
 16 A"   42 A'   43 A'   44 A'   45 A'   46 A'   47 A'   48 A'                 
 -0.487  -0.481  -0.432  -0.397  -0.359  -0.358  -0.330  -0.329
 49 A'   50 A'   17 A"   51 A'   52 A'   18 A"   53 A'   19 A"                 
 -0.312  -0.301  -0.276  -0.260
 54 A'   20 A"   55 A'   21 A"                                                 
 -- Virtual --                   
 -0.081  -0.062  -0.054  -0.043   0.002   0.028   0.036   0.045
 56 A'   57 A'   22 A"   58 A'   59 A'   60 A'   61 A'   62 A'                 
  0.048   0.060   0.069   0.072   0.082   0.094   0.101   0.109
 23 A"   63 A'   24 A"   64 A'   25 A"   65 A'   66 A'   67 A'                 
  0.111   0.115   0.118   0.143   0.154   0.157   0.171   0.182
 68 A'   26 A"   69 A'   27 A"   70 A'   71 A'   72 A'   73 A'                 
  0.214   0.221   0.240   0.249   0.306   0.355   0.364   0.379
 74 A'   75 A'   28 A"   76 A'   77 A'   78 A'   79 A'   29 A"                 
  0.385   0.392   0.398   0.406   0.409   0.423   0.433   0.458
 80 A'   81 A'   30 A"   82 A'   31 A"   32 A"   83 A'   84 A'                 
  0.465   0.473   0.476   0.477   0.499   0.523   0.543   0.556
 33 A"   85 A'   86 A'   34 A"   87 A'   35 A"   36 A"   37 A"                 
  0.565   0.589   0.592   0.607   0.638   0.665   0.689   0.691
 88 A'   89 A'   38 A"   90 A'   91 A'   92 A'   93 A'   39 A"                 
  0.710   0.757   0.793   0.816   0.834   0.838   0.870   0.890
 94 A'   95 A'   96 A'   97 A'   40 A"   98 A'   99 A'   41 A"                 
  0.926   0.952   0.989   1.014   1.151   1.180   1.196   1.246
100 A'  101 A'  102 A'  103 A'  104 A'  105 A'   42 A"   43 A"                 
  1.330   1.389   1.426   1.534   1.559   1.601   1.686   1.857
 44 A"  106 A'  107 A'  108 A'   45 A"  109 A'  110 A'  111 A'                 
  1.878   1.973   2.004   2.016   2.066   2.121   2.143   2.155
 46 A"   47 A"  112 A'   48 A"  113 A'  114 A'  115 A'  116 A'                 
  2.238   2.283   2.334   2.479   2.625   2.811   2.820   3.028
 49 A"  117 A'  118 A'  119 A'   50 A"  120 A'   51 A"  121 A'                 
  3.130   3.375   3.946   3.974   3.977   3.981   3.985   3.993
122 A'  123 A'   52 A"   53 A"  124 A'  125 A'   54 A"   55 A"                 
  4.037   4.040   4.076   4.086   4.130   4.189   4.268   4.324
 56 A"  126 A'  127 A'   57 A"  128 A'  129 A'  130 A'  131 A'                 
  4.394   4.435   5.996   6.054   6.087   6.574   6.707   7.526
132 A'  133 A'   58 A"  134 A'  135 A'  136 A'  137 A'   59 A"                 
  7.544   7.575   7.599   7.640   7.696   9.721  23.216  24.036
 60 A"  138 A'  139 A'  140 A'  141 A'  142 A'  143 A'  144 A'                 
 25.790  25.991  26.380  27.857  28.335  28.380  28.384  28.518
 61 A"  145 A'  146 A'  147 A'   62 A"  148 A'  149 A'   63 A"                 
 28.534  28.543  28.591  28.684  47.856  47.964 127.877 127.911
150 A'   64 A"  151 A'  152 A'  153 A'  154 A'   65 A"  155 A'                 
127.933 151.651 215.706 289.720 289.739 289.767 289.795 289.866
156 A'  157 A'  158 A'   66 A"   67 A"  159 A'  160 A'  161 A'                 
289.9181020.6381020.7721901.814
162 A'  163 A'  164 A'  165 A'                                                 

 Beta MOs, Restricted
 -- Occupied --                  
******* -482.86 -482.86 -176.33 -165.73 -165.73 -165.73 -101.59
  1 A'    2 A'    3 A'    4 A'    5 A'    1 A"    6 A'    7 A'                 
-62.515 -62.513 -56.336 -56.334 -56.332 -56.331 -56.330 -56.330
  8 A'    9 A'   10 A'   11 A'    2 A"   12 A'    3 A"   13 A'                 
-35.823 -31.317 -31.310 -31.310 -22.967 -22.965 -22.965 -22.961
 14 A'   15 A'    4 A"   16 A'   17 A'    5 A"   18 A'   19 A'                 
-22.961 -10.313 -10.295  -9.505  -8.724  -8.722  -7.270  -7.260
  6 A"   20 A'   21 A'   22 A'   23 A'   24 A'   25 A'    7 A"                 
 -7.259  -6.557  -6.555  -6.542  -6.541  -6.540  -6.540  -6.372
 26 A'   27 A'   28 A'    8 A"   29 A'    9 A"   30 A'   31 A'                 
 -4.786  -4.770  -4.769  -2.667  -2.665  -2.663  -2.662  -2.661
 32 A'   10 A"   33 A'   34 A'   35 A'   11 A"   36 A'   12 A"                 
 -2.661  -2.651  -2.651  -2.649  -2.649  -2.052  -2.046  -2.046
 37 A'   13 A"   38 A'   14 A"   39 A'   40 A'   15 A"   41 A'                 
 -2.032  -2.032  -0.930  -0.856  -0.817  -0.753  -0.678  -0.550
 16 A"   42 A'   43 A'   44 A'   45 A'   46 A'   47 A'   48 A'                 
 -0.487  -0.481  -0.432  -0.397  -0.359  -0.358  -0.330  -0.329
 49 A'   50 A'   17 A"   51 A'   52 A'   18 A"   53 A'   19 A"                 
 -0.312  -0.301  -0.276  -0.260
 54 A'   20 A"   55 A'   21 A"                                                 
 -- Virtual --                   
 -0.081  -0.062  -0.054  -0.043   0.002   0.028   0.036   0.045
 56 A'   57 A'   22 A"   58 A'   59 A'   60 A'   61 A'   62 A'                 
  0.048   0.060   0.069   0.072   0.082   0.094   0.101   0.109
 23 A"   63 A'   24 A"   64 A'   25 A"   65 A'   66 A'   67 A'                 
  0.111   0.115   0.118   0.143   0.154   0.157   0.171   0.182
 68 A'   26 A"   69 A'   27 A"   70 A'   71 A'   72 A'   73 A'                 
  0.214   0.221   0.240   0.249   0.306   0.355   0.364   0.379
 74 A'   75 A'   28 A"   76 A'   77 A'   78 A'   79 A'   29 A"                 
  0.385   0.392   0.398   0.406   0.409   0.423   0.433   0.458
 80 A'   81 A'   30 A"   82 A'   31 A"   32 A"   83 A'   84 A'                 
  0.465   0.473   0.476   0.477   0.499   0.523   0.543   0.556
 33 A"   85 A'   86 A'   34 A"   87 A'   35 A"   36 A"   37 A"                 
  0.565   0.589   0.592   0.607   0.638   0.665   0.689   0.691
 88 A'   89 A'   38 A"   90 A'   91 A'   92 A'   93 A'   39 A"                 
  0.710   0.757   0.793   0.816   0.834   0.838   0.870   0.890
 94 A'   95 A'   96 A'   97 A'   40 A"   98 A'   99 A'   41 A"                 
  0.926   0.952   0.989   1.014   1.151   1.180   1.196   1.246
100 A'  101 A'  102 A'  103 A'  104 A'  105 A'   42 A"   43 A"                 
  1.330   1.389   1.426   1.534   1.559   1.601   1.686   1.857
 44 A"  106 A'  107 A'  108 A'   45 A"  109 A'  110 A'  111 A'                 
  1.878   1.973   2.004   2.016   2.066   2.121   2.143   2.155
 46 A"   47 A"  112 A'   48 A"  113 A'  114 A'  115 A'  116 A'                 
  2.238   2.283   2.334   2.479   2.625   2.811   2.820   3.028
 49 A"  117 A'  118 A'  119 A'   50 A"  120 A'   51 A"  121 A'                 
  3.130   3.375   3.946   3.974   3.977   3.981   3.985   3.993
122 A'  123 A'   52 A"   53 A"  124 A'  125 A'   54 A"   55 A"                 
  4.037   4.040   4.076   4.086   4.130   4.189   4.268   4.324
 56 A"  126 A'  127 A'   57 A"  128 A'  129 A'  130 A'  131 A'                 
  4.394   4.435   5.996   6.054   6.087   6.574   6.707   7.526
132 A'  133 A'   58 A"  134 A'  135 A'  136 A'  137 A'   59 A"                 
  7.544   7.575   7.599   7.640   7.696   9.721  23.216  24.036
 60 A"  138 A'  139 A'  140 A'  141 A'  142 A'  143 A'  144 A'                 
 25.790  25.991  26.380  27.857  28.335  28.380  28.384  28.518
 61 A"  145 A'  146 A'  147 A'   62 A"  148 A'  149 A'   63 A"                 
 28.534  28.543  28.591  28.684  47.856  47.964 127.877 127.911
150 A'   64 A"  151 A'  152 A'  153 A'  154 A'   65 A"  155 A'                 
127.933 151.651 215.706 289.720 289.739 289.767 289.795 289.866
156 A'  157 A'  158 A'   66 A"   67 A"  159 A'  160 A'  161 A'                 
289.9181020.6381020.7721901.814
162 A'  163 A'  164 A'  165 A'                                                 
 --------------------------------------------------------------

          Ground-State Mulliken Net Atomic Charges

     Atom                 Charge (a.u.)
  ----------------------------------------
      1 Br                   -0.105709
      2 Br                   -0.097356
      3 Cl                    0.392375
      4 I                     0.153686
      5 C                    -0.008415
      6 C                    -0.334581
  ----------------------------------------
  Sum of atomic charges =     0.000000

 -----------------------------------------------------------------
                    Cartesian Multipole Moments
 -----------------------------------------------------------------
    Charge (ESU x 10^10)
                 0.0000
    Dipole Moment (Debye)
         X      -0.3071      Y      -0.1180      Z      -0.0000
       Tot       0.3290
    Quadrupole Moments (Debye-Ang)
        XX     -86.4251     XY       2.3399     YY     -84.3688
        XZ       0.0000     YZ      -0.0000     ZZ     -90.2581
    Octopole Moments (Debye-Ang^2)
       XXX     -36.9313    XXY       9.4147    XYY     -15.7763
       YYY      33.3771    XXZ       0.0000    XYZ       0.0000
       YYZ       0.0000    XZZ     -12.0183    YZZ      10.7501
       ZZZ      -0.0000
    Hexadecapole Moments (Debye-Ang^3)
      XXXX   -1561.8825   XXXY     -93.9944   XXYY    -413.9262
      XYYY    -140.1584   YYYY   -1147.6290   XXXZ       0.0000
      XXYZ       0.0000   XYYZ       0.0000   YYYZ       0.0000
      XXZZ    -292.7309   XYZZ     -48.7051   YYZZ    -228.0309
      XZZZ       0.0000   YZZZ      -0.0000   ZZZZ    -114.8096
 -----------------------------------------------------------------
 Calculating analytic gradient of the SCF energy
 Gradient of SCF Energy
            1           2           3           4           5           6
    1   0.0005530  -0.0005626  -0.0003903   0.0012056  -0.0009422   0.0001366
    2   0.0022841  -0.0008585  -0.0025697   0.0022422   0.0004894  -0.0015876
    3   0.0000000  -0.0000000  -0.0000000  -0.0000000  -0.0000000   0.0000000
 Max gradient component =       2.570E-03
 RMS gradient           =       1.142E-03
 Gradient time:  CPU 53.84 s  wall 6.87 s
 Geometry Optimization Parameters
   NAtoms,    NIC,     NZ,  NCons,   NDum,   NFix, NCnnct, MaxDiis
        6      37       0       0       0       0       0       0

 Cartesian Hessian Update
 Hessian Updated using BFGS Update


** GEOMETRY OPTIMIZATION IN DELOCALIZED INTERNAL COORDINATES **
   Searching for a Minimum

   Optimization Cycle:  18

                       Coordinates (Angstroms)
     ATOM                X               Y               Z
      1  Br        2.4865930926    1.1475973825    0.0000000000
      2  Br       -0.8416350684    1.8182268247    0.0000000000
      3  Cl        1.7941379011   -1.8347645126    0.0000000000
      4  I        -1.6334030824   -1.4456602335    0.0000000000
      5  C         1.1550090123   -0.2171506429    0.0000000000
      6  C        -0.1613253631    0.0407791028    0.0000000000
   Point Group: cs    Number of degrees of freedom:     9


   Energy is -12604.214709192

 Hessian Updated using BFGS Update

  9 Hessian modes will be used to form the next step
  Hessian Eigenvalues:
     0.055501    0.125867    0.250287    0.252143    0.514142    0.688855
     0.937111    1.028670    1.058709

 Minimum Search - Taking Simple RFO Step
 Searching for Lamda that Minimizes Along All modes
 Value Taken    Lamda =  -0.00005318
 Step Taken.  Stepsize is  0.020308

                             Maximum     Tolerance    Cnvgd?
         Gradient           0.002306      0.000300      NO
         Displacement       0.013549      0.001200      NO
         Energy change     -0.000034      0.000001      NO


 New Cartesian Coordinates Obtained by Inverse Iteration

 Displacement from previous Coordinates is:  0.016405
 ----------------------------------------------------------------
             Standard Nuclear Orientation (Angstroms)
    I     Atom           X                Y                Z
 ----------------------------------------------------------------
    1      Br      2.4892500033     1.1434414308     0.0000000000
    2      Br     -0.8414661127     1.8194580930     0.0000000000
    3      Cl      1.7977521936    -1.8310273084     0.0000000000
    4      I      -1.6354731734    -1.4479861296     0.0000000000
    5      C       1.1538411884    -0.2164282315     0.0000000000
    6      C      -0.1645276070     0.0415700667     0.0000000000
 ----------------------------------------------------------------
 Molecular Point Group                 Cs    NOp =  2
 Largest Abelian Subgroup              Cs    NOp =  2
 Nuclear Repulsion Energy =  1390.2850517044 hartrees
 There are       76 alpha and       76 beta electrons
 Applying Cartesian multipole field
    Component          Value
    ---------          -----
     (2,0,0)        1.00000E-11
     (0,2,0)        2.00000E-11
     (0,0,2)       -3.00000E-11
 Nucleus-field energy     =     0.0000000395 hartrees
 Requested basis set is 6-311++G(d,p)
 There are 87 shells and 232 basis functions
 A cutoff of  1.0D-11 yielded   2728 shell pairs
 There are     21239 function pairs (     23840 Cartesian)
 Smallest overlap matrix eigenvalue = 2.25E-05
 Guess MOs from SCF MO coefficient file

 -----------------------------------------------------------------------
  General SCF calculation program by
  Eric Jon Sundstrom, Paul Horn, Yuezhi Mao, Dmitri Zuev, Alec White,
  David Stuck, Shaama M.S., Shane Yost, Joonho Lee, David Small,
  Daniel Levine, Susi Lehtola, Hugh Burton, Evgeny Epifanovsky
 -----------------------------------------------------------------------
 Exchange:     0.2000 Hartree-Fock + 0.0800 Slater + 0.7200 B88
 Correlation:  0.1900 VWN1RPA + 0.8100 LYP
 Using SG-1 standard quadrature grid
 using 8 threads for integral computing
 -------------------------------------------------------
 OpenMP Integral computing Module                
 Release: version 2.0, May 2017, Q-Chem Inc. Pleasanton 
 -------------------------------------------------------
 -------------------------------------------------------
 OpenMP BLAS3 based DFT computing Module                
 Release: version 1.0, May 2013, Q-Chem Inc. Pittsburgh 
 -------------------------------------------------------
 A restricted SCF calculation will be
 performed using DIIS
 SCF converges when DIIS error is below 1.0e-08
 ---------------------------------------
  Cycle       Energy         DIIS error
 ---------------------------------------
    1  -12604.2147332844      4.06e-05  
    2  -12604.2147461762      1.34e-05  
    3  -12604.2147440697      2.22e-05  
    4  -12604.2147474301      2.80e-06  
    5  -12604.2147474840      5.25e-07  
    6  -12604.2147474853      2.79e-07  
    7  -12604.2147474856      8.95e-08  
    8  -12604.2147474855      4.55e-08  
    9  -12604.2147474855      4.72e-09  Convergence criterion met
 ---------------------------------------
 SCF time:   CPU 114.84s  wall 15.00s 
 SCF   energy in the final basis set =   -12604.2147474855
 Total energy in the final basis set =   -12604.2147474855

 --------------------------------------------------------------
             Orbital Energies (a.u.) and Symmetries
 --------------------------------------------------------------

 Alpha MOs, Restricted
 -- Occupied --                  
******* -482.86 -482.86 -176.33 -165.73 -165.73 -165.73 -101.59
  1 A'    2 A'    3 A'    4 A'    5 A'    1 A"    6 A'    7 A'                 
-62.515 -62.513 -56.336 -56.334 -56.332 -56.331 -56.330 -56.330
  8 A'    9 A'   10 A'   11 A'    2 A"   12 A'    3 A"   13 A'                 
-35.823 -31.317 -31.310 -31.310 -22.967 -22.965 -22.965 -22.961
 14 A'   15 A'    4 A"   16 A'   17 A'    5 A"   18 A'   19 A'                 
-22.961 -10.313 -10.295  -9.505  -8.724  -8.722  -7.270  -7.260
  6 A"   20 A'   21 A'   22 A'   23 A'   24 A'   25 A'    7 A"                 
 -7.259  -6.556  -6.555  -6.542  -6.541  -6.540  -6.540  -6.372
 26 A'   27 A'   28 A'    8 A"   29 A'    9 A"   30 A'   31 A'                 
 -4.786  -4.770  -4.769  -2.667  -2.666  -2.663  -2.662  -2.661
 32 A'   10 A"   33 A'   34 A'   35 A'   11 A"   36 A'   12 A"                 
 -2.661  -2.651  -2.651  -2.649  -2.649  -2.052  -2.046  -2.046
 37 A'   13 A"   38 A'   14 A"   39 A'   40 A'   15 A"   41 A'                 
 -2.032  -2.032  -0.930  -0.856  -0.817  -0.753  -0.678  -0.550
 16 A"   42 A'   43 A'   44 A'   45 A'   46 A'   47 A'   48 A'                 
 -0.487  -0.481  -0.432  -0.397  -0.359  -0.359  -0.330  -0.329
 49 A'   50 A'   17 A"   51 A'   52 A'   18 A"   53 A'   19 A"                 
 -0.312  -0.301  -0.277  -0.260
 54 A'   20 A"   55 A'   21 A"                                                 
 -- Virtual --                   
 -0.081  -0.062  -0.054  -0.042   0.002   0.028   0.036   0.045
 56 A'   57 A'   22 A"   58 A'   59 A'   60 A'   61 A'   62 A'                 
  0.048   0.060   0.069   0.072   0.082   0.094   0.101   0.109
 23 A"   63 A'   24 A"   64 A'   25 A"   65 A'   66 A'   67 A'                 
  0.111   0.115   0.118   0.143   0.155   0.157   0.171   0.182
 68 A'   26 A"   69 A'   27 A"   70 A'   71 A'   72 A'   73 A'                 
  0.214   0.221   0.240   0.249   0.306   0.355   0.363   0.379
 74 A'   75 A'   28 A"   76 A'   77 A'   78 A'   79 A'   29 A"                 
  0.385   0.392   0.398   0.406   0.409   0.423   0.433   0.459
 80 A'   81 A'   30 A"   82 A'   31 A"   32 A"   83 A'   84 A'                 
  0.465   0.472   0.476   0.477   0.499   0.523   0.543   0.556
 33 A"   85 A'   86 A'   34 A"   87 A'   35 A"   36 A"   37 A"                 
  0.565   0.589   0.592   0.607   0.637   0.665   0.688   0.691
 88 A'   89 A'   38 A"   90 A'   91 A'   92 A'   93 A'   39 A"                 
  0.710   0.757   0.793   0.816   0.834   0.838   0.870   0.889
 94 A'   95 A'   96 A'   97 A'   40 A"   98 A'   99 A'   41 A"                 
  0.927   0.952   0.988   1.015   1.151   1.181   1.196   1.247
100 A'  101 A'  102 A'  103 A'  104 A'  105 A'   42 A"   43 A"                 
  1.330   1.388   1.426   1.534   1.558   1.601   1.685   1.856
 44 A"  106 A'  107 A'  108 A'   45 A"  109 A'  110 A'  111 A'                 
  1.877   1.973   2.004   2.016   2.066   2.121   2.141   2.156
 46 A"   47 A"  112 A'   48 A"  113 A'  114 A'  115 A'  116 A'                 
  2.238   2.282   2.335   2.479   2.625   2.811   2.820   3.027
 49 A"  117 A'  118 A'  119 A'   50 A"  120 A'   51 A"  121 A'                 
  3.128   3.378   3.946   3.974   3.977   3.982   3.985   3.993
122 A'  123 A'   52 A"   53 A"  124 A'  125 A'   54 A"   55 A"                 
  4.037   4.040   4.076   4.086   4.130   4.189   4.269   4.324
 56 A"  126 A'  127 A'   57 A"  128 A'  129 A'  130 A'  131 A'                 
  4.393   4.435   5.996   6.053   6.086   6.574   6.707   7.526
132 A'  133 A'   58 A"  134 A'  135 A'  136 A'  137 A'   59 A"                 
  7.544   7.575   7.599   7.640   7.696   9.721  23.217  24.028
 60 A"  138 A'  139 A'  140 A'  141 A'  142 A'  143 A'  144 A'                 
 25.790  25.993  26.380  27.857  28.335  28.379  28.383  28.518
 61 A"  145 A'  146 A'  147 A'   62 A"  148 A'  149 A'   63 A"                 
 28.534  28.543  28.591  28.684  47.857  47.964 127.877 127.911
150 A'   64 A"  151 A'  152 A'  153 A'  154 A'   65 A"  155 A'                 
127.933 151.651 215.706 289.720 289.739 289.767 289.795 289.866
156 A'  157 A'  158 A'   66 A"   67 A"  159 A'  160 A'  161 A'                 
289.9181020.6381020.7721901.814
162 A'  163 A'  164 A'  165 A'                                                 

 Beta MOs, Restricted
 -- Occupied --                  
******* -482.86 -482.86 -176.33 -165.73 -165.73 -165.73 -101.59
  1 A'    2 A'    3 A'    4 A'    5 A'    1 A"    6 A'    7 A'                 
-62.515 -62.513 -56.336 -56.334 -56.332 -56.331 -56.330 -56.330
  8 A'    9 A'   10 A'   11 A'    2 A"   12 A'    3 A"   13 A'                 
-35.823 -31.317 -31.310 -31.310 -22.967 -22.965 -22.965 -22.961
 14 A'   15 A'    4 A"   16 A'   17 A'    5 A"   18 A'   19 A'                 
-22.961 -10.313 -10.295  -9.505  -8.724  -8.722  -7.270  -7.260
  6 A"   20 A'   21 A'   22 A'   23 A'   24 A'   25 A'    7 A"                 
 -7.259  -6.556  -6.555  -6.542  -6.541  -6.540  -6.540  -6.372
 26 A'   27 A'   28 A'    8 A"   29 A'    9 A"   30 A'   31 A'                 
 -4.786  -4.770  -4.769  -2.667  -2.666  -2.663  -2.662  -2.661
 32 A'   10 A"   33 A'   34 A'   35 A'   11 A"   36 A'   12 A"                 
 -2.661  -2.651  -2.651  -2.649  -2.649  -2.052  -2.046  -2.046
 37 A'   13 A"   38 A'   14 A"   39 A'   40 A'   15 A"   41 A'                 
 -2.032  -2.032  -0.930  -0.856  -0.817  -0.753  -0.678  -0.550
 16 A"   42 A'   43 A'   44 A'   45 A'   46 A'   47 A'   48 A'                 
 -0.487  -0.481  -0.432  -0.397  -0.359  -0.359  -0.330  -0.329
 49 A'   50 A'   17 A"   51 A'   52 A'   18 A"   53 A'   19 A"                 
 -0.312  -0.301  -0.277  -0.260
 54 A'   20 A"   55 A'   21 A"                                                 
 -- Virtual --                   
 -0.081  -0.062  -0.054  -0.042   0.002   0.028   0.036   0.045
 56 A'   57 A'   22 A"   58 A'   59 A'   60 A'   61 A'   62 A'                 
  0.048   0.060   0.069   0.072   0.082   0.094   0.101   0.109
 23 A"   63 A'   24 A"   64 A'   25 A"   65 A'   66 A'   67 A'                 
  0.111   0.115   0.118   0.143   0.155   0.157   0.171   0.182
 68 A'   26 A"   69 A'   27 A"   70 A'   71 A'   72 A'   73 A'                 
  0.214   0.221   0.240   0.249   0.306   0.355   0.363   0.379
 74 A'   75 A'   28 A"   76 A'   77 A'   78 A'   79 A'   29 A"                 
  0.385   0.392   0.398   0.406   0.409   0.423   0.433   0.459
 80 A'   81 A'   30 A"   82 A'   31 A"   32 A"   83 A'   84 A'                 
  0.465   0.472   0.476   0.477   0.499   0.523   0.543   0.556
 33 A"   85 A'   86 A'   34 A"   87 A'   35 A"   36 A"   37 A"                 
  0.565   0.589   0.592   0.607   0.637   0.665   0.688   0.691
 88 A'   89 A'   38 A"   90 A'   91 A'   92 A'   93 A'   39 A"                 
  0.710   0.757   0.793   0.816   0.834   0.838   0.870   0.889
 94 A'   95 A'   96 A'   97 A'   40 A"   98 A'   99 A'   41 A"                 
  0.927   0.952   0.988   1.015   1.151   1.181   1.196   1.247
100 A'  101 A'  102 A'  103 A'  104 A'  105 A'   42 A"   43 A"                 
  1.330   1.388   1.426   1.534   1.558   1.601   1.685   1.856
 44 A"  106 A'  107 A'  108 A'   45 A"  109 A'  110 A'  111 A'                 
  1.877   1.973   2.004   2.016   2.066   2.121   2.141   2.156
 46 A"   47 A"  112 A'   48 A"  113 A'  114 A'  115 A'  116 A'                 
  2.238   2.282   2.335   2.479   2.625   2.811   2.820   3.027
 49 A"  117 A'  118 A'  119 A'   50 A"  120 A'   51 A"  121 A'                 
  3.128   3.378   3.946   3.974   3.977   3.982   3.985   3.993
122 A'  123 A'   52 A"   53 A"  124 A'  125 A'   54 A"   55 A"                 
  4.037   4.040   4.076   4.086   4.130   4.189   4.269   4.324
 56 A"  126 A'  127 A'   57 A"  128 A'  129 A'  130 A'  131 A'                 
  4.393   4.435   5.996   6.053   6.086   6.574   6.707   7.526
132 A'  133 A'   58 A"  134 A'  135 A'  136 A'  137 A'   59 A"                 
  7.544   7.575   7.599   7.640   7.696   9.721  23.217  24.028
 60 A"  138 A'  139 A'  140 A'  141 A'  142 A'  143 A'  144 A'                 
 25.790  25.993  26.380  27.857  28.335  28.379  28.383  28.518
 61 A"  145 A'  146 A'  147 A'   62 A"  148 A'  149 A'   63 A"                 
 28.534  28.543  28.591  28.684  47.857  47.964 127.877 127.911
150 A'   64 A"  151 A'  152 A'  153 A'  154 A'   65 A"  155 A'                 
127.933 151.651 215.706 289.720 289.739 289.767 289.795 289.866
156 A'  157 A'  158 A'   66 A"   67 A"  159 A'  160 A'  161 A'                 
289.9181020.6381020.7721901.814
162 A'  163 A'  164 A'  165 A'                                                 
 --------------------------------------------------------------

          Ground-State Mulliken Net Atomic Charges

     Atom                 Charge (a.u.)
  ----------------------------------------
      1 Br                   -0.105671
      2 Br                   -0.096939
      3 Cl                    0.391997
      4 I                     0.153703
      5 C                    -0.008151
      6 C                    -0.334940
  ----------------------------------------
  Sum of atomic charges =     0.000000

 -----------------------------------------------------------------
                    Cartesian Multipole Moments
 -----------------------------------------------------------------
    Charge (ESU x 10^10)
                 0.0000
    Dipole Moment (Debye)
         X      -0.3069      Y      -0.1199      Z      -0.0000
       Tot       0.3295
    Quadrupole Moments (Debye-Ang)
        XX     -86.3999     XY       2.3355     YY     -84.3769
        XZ      -0.0000     YZ      -0.0000     ZZ     -90.2614
    Octopole Moments (Debye-Ang^2)
       XXX     -36.8014    XXY       9.4137    XYY     -15.8683
       YYY      33.5465    XXZ       0.0000    XYZ       0.0000
       YYZ       0.0000    XZZ     -12.0255    YZZ      10.8161
       ZZZ      -0.0000
    Hexadecapole Moments (Debye-Ang^3)
      XXXX   -1564.6358   XXXY     -94.1255   XXYY    -414.4033
      XYYY    -140.3457   YYYY   -1147.2938   XXXZ      -0.0000
      XXYZ       0.0000   XYYZ      -0.0000   YYYZ       0.0000
      XXZZ    -293.3036   XYZZ     -48.7639   YYZZ    -227.9507
      XZZZ      -0.0000   YZZZ      -0.0000   ZZZZ    -114.8167
 -----------------------------------------------------------------
 Calculating analytic gradient of the SCF energy
 Gradient of SCF Energy
            1           2           3           4           5           6
    1   0.0007228  -0.0003710   0.0001032   0.0008139   0.0007310  -0.0020000
    2   0.0014735  -0.0008899  -0.0017801   0.0017792   0.0002239  -0.0008067
    3  -0.0000000  -0.0000000  -0.0000000  -0.0000000   0.0000000  -0.0000000
 Max gradient component =       2.000E-03
 RMS gradient           =       9.389E-04
 Gradient time:  CPU 54.31 s  wall 6.92 s
 Geometry Optimization Parameters
   NAtoms,    NIC,     NZ,  NCons,   NDum,   NFix, NCnnct, MaxDiis
        6      37       0       0       0       0       0       0

 Cartesian Hessian Update
 Hessian Updated using BFGS Update


** GEOMETRY OPTIMIZATION IN DELOCALIZED INTERNAL COORDINATES **
   Searching for a Minimum

   Optimization Cycle:  19

                       Coordinates (Angstroms)
     ATOM                X               Y               Z
      1  Br        2.4892500033    1.1434414308    0.0000000000
      2  Br       -0.8414661127    1.8194580930    0.0000000000
      3  Cl        1.7977521936   -1.8310273084    0.0000000000
      4  I        -1.6354731734   -1.4479861296    0.0000000000
      5  C         1.1538411884   -0.2164282315    0.0000000000
      6  C        -0.1645276070    0.0415700667    0.0000000000
   Point Group: cs    Number of degrees of freedom:     9


   Energy is -12604.214747485

 Hessian Updated using BFGS Update

  9 Hessian modes will be used to form the next step
  Hessian Eigenvalues:
     0.056410    0.058221    0.250145    0.253118    0.515089    0.771331
     1.006548    1.027697    1.042905

 Minimum Search - Taking Simple RFO Step
 Searching for Lamda that Minimizes Along All modes
 Value Taken    Lamda =  -0.00004012
 Step Taken.  Stepsize is  0.024933

                             Maximum     Tolerance    Cnvgd?
         Gradient           0.001857      0.000300      NO
         Displacement       0.017612      0.001200      NO
         Energy change     -0.000038      0.000001      NO


 New Cartesian Coordinates Obtained by Inverse Iteration

 Displacement from previous Coordinates is:  0.018094
 ----------------------------------------------------------------
             Standard Nuclear Orientation (Angstroms)
    I     Atom           X                Y                Z
 ----------------------------------------------------------------
    1      Br      2.4908118174     1.1390020441     0.0000000000
    2      Br     -0.8395580675     1.8221732570     0.0000000000
    3      Cl      1.7991414418    -1.8270309164     0.0000000000
    4      I      -1.6350176356    -1.4527736632     0.0000000000
    5      C       1.1512268495    -0.2154857591     0.0000000000
    6      C      -0.1672279135     0.0431429586     0.0000000000
 ----------------------------------------------------------------
 Molecular Point Group                 Cs    NOp =  2
 Largest Abelian Subgroup              Cs    NOp =  2
 Nuclear Repulsion Energy =  1389.7964520975 hartrees
 There are       76 alpha and       76 beta electrons
 Applying Cartesian multipole field
    Component          Value
    ---------          -----
     (2,0,0)        1.00000E-11
     (0,2,0)        2.00000E-11
     (0,0,2)       -3.00000E-11
 Nucleus-field energy     =     0.0000000396 hartrees
 Requested basis set is 6-311++G(d,p)
 There are 87 shells and 232 basis functions
 A cutoff of  1.0D-11 yielded   2729 shell pairs
 There are     21242 function pairs (     23843 Cartesian)
 Smallest overlap matrix eigenvalue = 2.24E-05
 Guess MOs from SCF MO coefficient file

 -----------------------------------------------------------------------
  General SCF calculation program by
  Eric Jon Sundstrom, Paul Horn, Yuezhi Mao, Dmitri Zuev, Alec White,
  David Stuck, Shaama M.S., Shane Yost, Joonho Lee, David Small,
  Daniel Levine, Susi Lehtola, Hugh Burton, Evgeny Epifanovsky
 -----------------------------------------------------------------------
 Exchange:     0.2000 Hartree-Fock + 0.0800 Slater + 0.7200 B88
 Correlation:  0.1900 VWN1RPA + 0.8100 LYP
 Using SG-1 standard quadrature grid
 using 8 threads for integral computing
 -------------------------------------------------------
 OpenMP Integral computing Module                
 Release: version 2.0, May 2017, Q-Chem Inc. Pleasanton 
 -------------------------------------------------------
 -------------------------------------------------------
 OpenMP BLAS3 based DFT computing Module                
 Release: version 1.0, May 2013, Q-Chem Inc. Pittsburgh 
 -------------------------------------------------------
 A restricted SCF calculation will be
 performed using DIIS
 SCF converges when DIIS error is below 1.0e-08
 ---------------------------------------
  Cycle       Energy         DIIS error
 ---------------------------------------
    1  -12604.2147571523      4.10e-05  
    2  -12604.2147717450      1.57e-05  
    3  -12604.2147691971      2.54e-05  
    4  -12604.2147735228      2.65e-06  
    5  -12604.2147735665      8.78e-07  
    6  -12604.2147735693      6.47e-07  
    7  -12604.2147735721      8.94e-08  
    8  -12604.2147735721      3.04e-08  
    9  -12604.2147735722      5.17e-09  Convergence criterion met
 ---------------------------------------
 SCF time:   CPU 114.85s  wall 15.00s 
 SCF   energy in the final basis set =   -12604.2147735722
 Total energy in the final basis set =   -12604.2147735722

 --------------------------------------------------------------
             Orbital Energies (a.u.) and Symmetries
 --------------------------------------------------------------

 Alpha MOs, Restricted
 -- Occupied --                  
******* -482.86 -482.86 -176.33 -165.73 -165.73 -165.73 -101.59
  1 A'    2 A'    3 A'    4 A'    5 A'    1 A"    6 A'    7 A'                 
-62.515 -62.514 -56.336 -56.334 -56.331 -56.331 -56.330 -56.330
  8 A'    9 A'   10 A'   11 A'    2 A"   12 A'    3 A"   13 A'                 
-35.823 -31.317 -31.310 -31.310 -22.967 -22.965 -22.965 -22.961
 14 A'   15 A'    4 A"   16 A'   17 A'    5 A"   18 A'   19 A'                 
-22.961 -10.313 -10.295  -9.505  -8.724  -8.722  -7.270  -7.260
  6 A"   20 A'   21 A'   22 A'   23 A'   24 A'   25 A'    7 A"                 
 -7.259  -6.556  -6.555  -6.542  -6.541  -6.540  -6.540  -6.372
 26 A'   27 A'   28 A'    8 A"   29 A'    9 A"   30 A'   31 A'                 
 -4.786  -4.770  -4.769  -2.667  -2.666  -2.663  -2.662  -2.661
 32 A'   10 A"   33 A'   34 A'   35 A'   11 A"   36 A'   12 A"                 
 -2.661  -2.651  -2.651  -2.650  -2.649  -2.052  -2.046  -2.046
 37 A'   13 A"   38 A'   14 A"   39 A'   40 A'   15 A"   41 A'                 
 -2.032  -2.032  -0.931  -0.856  -0.817  -0.753  -0.677  -0.550
 16 A"   42 A'   43 A'   44 A'   45 A'   46 A'   47 A'   48 A'                 
 -0.487  -0.481  -0.432  -0.397  -0.359  -0.359  -0.330  -0.329
 49 A'   50 A'   17 A"   51 A'   52 A'   18 A"   53 A'   19 A"                 
 -0.311  -0.301  -0.277  -0.259
 54 A'   20 A"   55 A'   21 A"                                                 
 -- Virtual --                   
 -0.082  -0.062  -0.054  -0.041   0.002   0.028   0.036   0.045
 56 A'   57 A'   22 A"   58 A'   59 A'   60 A'   61 A'   62 A'                 
  0.048   0.059   0.069   0.072   0.082   0.094   0.101   0.110
 23 A"   63 A'   24 A"   64 A'   25 A"   65 A'   66 A'   67 A'                 
  0.111   0.115   0.118   0.143   0.155   0.157   0.170   0.182
 68 A'   26 A"   69 A'   27 A"   70 A'   71 A'   72 A'   73 A'                 
  0.213   0.221   0.240   0.249   0.305   0.355   0.363   0.379
 74 A'   75 A'   28 A"   76 A'   77 A'   78 A'   79 A'   29 A"                 
  0.385   0.392   0.398   0.406   0.409   0.423   0.433   0.459
 80 A'   81 A'   30 A"   82 A'   31 A"   32 A"   83 A'   84 A'                 
  0.465   0.472   0.476   0.477   0.498   0.523   0.543   0.556
 33 A"   85 A'   86 A'   34 A"   87 A'   35 A"   36 A"   37 A"                 
  0.564   0.589   0.592   0.607   0.636   0.665   0.688   0.691
 88 A'   89 A'   38 A"   90 A'   91 A'   92 A'   93 A'   39 A"                 
  0.710   0.757   0.793   0.816   0.834   0.838   0.871   0.888
 94 A'   95 A'   96 A'   97 A'   40 A"   98 A'   99 A'   41 A"                 
  0.927   0.952   0.987   1.015   1.151   1.181   1.197   1.247
100 A'  101 A'  102 A'  103 A'  104 A'  105 A'   42 A"   43 A"                 
  1.330   1.388   1.426   1.534   1.559   1.601   1.686   1.856
 44 A"  106 A'  107 A'  108 A'   45 A"  109 A'  110 A'  111 A'                 
  1.877   1.973   2.005   2.016   2.066   2.122   2.140   2.156
 46 A"   47 A"  112 A'   48 A"  113 A'  114 A'  115 A'  116 A'                 
  2.238   2.282   2.335   2.480   2.625   2.812   2.820   3.026
 49 A"  117 A'  118 A'  119 A'   50 A"  120 A'   51 A"  121 A'                 
  3.128   3.379   3.946   3.975   3.977   3.982   3.985   3.993
122 A'  123 A'   52 A"   53 A"  124 A'  125 A'   54 A"   55 A"                 
  4.037   4.040   4.074   4.086   4.131   4.189   4.270   4.324
 56 A"  126 A'  127 A'   57 A"  128 A'  129 A'  130 A'  131 A'                 
  4.393   4.434   5.996   6.053   6.086   6.574   6.707   7.526
132 A'  133 A'   58 A"  134 A'  135 A'  136 A'  137 A'   59 A"                 
  7.544   7.575   7.599   7.640   7.696   9.721  23.217  24.027
 60 A"  138 A'  139 A'  140 A'  141 A'  142 A'  143 A'  144 A'                 
 25.791  25.995  26.381  27.856  28.335  28.379  28.383  28.518
 61 A"  145 A'  146 A'  147 A'   62 A"  148 A'  149 A'   63 A"                 
 28.534  28.543  28.591  28.684  47.857  47.964 127.876 127.911
150 A'   64 A"  151 A'  152 A'  153 A'  154 A'   65 A"  155 A'                 
127.932 151.650 215.706 289.720 289.739 289.767 289.795 289.866
156 A'  157 A'  158 A'   66 A"   67 A"  159 A'  160 A'  161 A'                 
289.9181020.6381020.7721901.813
162 A'  163 A'  164 A'  165 A'                                                 

 Beta MOs, Restricted
 -- Occupied --                  
******* -482.86 -482.86 -176.33 -165.73 -165.73 -165.73 -101.59
  1 A'    2 A'    3 A'    4 A'    5 A'    1 A"    6 A'    7 A'                 
-62.515 -62.514 -56.336 -56.334 -56.331 -56.331 -56.330 -56.330
  8 A'    9 A'   10 A'   11 A'    2 A"   12 A'    3 A"   13 A'                 
-35.823 -31.317 -31.310 -31.310 -22.967 -22.965 -22.965 -22.961
 14 A'   15 A'    4 A"   16 A'   17 A'    5 A"   18 A'   19 A'                 
-22.961 -10.313 -10.295  -9.505  -8.724  -8.722  -7.270  -7.260
  6 A"   20 A'   21 A'   22 A'   23 A'   24 A'   25 A'    7 A"                 
 -7.259  -6.556  -6.555  -6.542  -6.541  -6.540  -6.540  -6.372
 26 A'   27 A'   28 A'    8 A"   29 A'    9 A"   30 A'   31 A'                 
 -4.786  -4.770  -4.769  -2.667  -2.666  -2.663  -2.662  -2.661
 32 A'   10 A"   33 A'   34 A'   35 A'   11 A"   36 A'   12 A"                 
 -2.661  -2.651  -2.651  -2.650  -2.649  -2.052  -2.046  -2.046
 37 A'   13 A"   38 A'   14 A"   39 A'   40 A'   15 A"   41 A'                 
 -2.032  -2.032  -0.931  -0.856  -0.817  -0.753  -0.677  -0.550
 16 A"   42 A'   43 A'   44 A'   45 A'   46 A'   47 A'   48 A'                 
 -0.487  -0.481  -0.432  -0.397  -0.359  -0.359  -0.330  -0.329
 49 A'   50 A'   17 A"   51 A'   52 A'   18 A"   53 A'   19 A"                 
 -0.311  -0.301  -0.277  -0.259
 54 A'   20 A"   55 A'   21 A"                                                 
 -- Virtual --                   
 -0.082  -0.062  -0.054  -0.041   0.002   0.028   0.036   0.045
 56 A'   57 A'   22 A"   58 A'   59 A'   60 A'   61 A'   62 A'                 
  0.048   0.059   0.069   0.072   0.082   0.094   0.101   0.110
 23 A"   63 A'   24 A"   64 A'   25 A"   65 A'   66 A'   67 A'                 
  0.111   0.115   0.118   0.143   0.155   0.157   0.170   0.182
 68 A'   26 A"   69 A'   27 A"   70 A'   71 A'   72 A'   73 A'                 
  0.213   0.221   0.240   0.249   0.305   0.355   0.363   0.379
 74 A'   75 A'   28 A"   76 A'   77 A'   78 A'   79 A'   29 A"                 
  0.385   0.392   0.398   0.406   0.409   0.423   0.433   0.459
 80 A'   81 A'   30 A"   82 A'   31 A"   32 A"   83 A'   84 A'                 
  0.465   0.472   0.476   0.477   0.498   0.523   0.543   0.556
 33 A"   85 A'   86 A'   34 A"   87 A'   35 A"   36 A"   37 A"                 
  0.564   0.589   0.592   0.607   0.636   0.665   0.688   0.691
 88 A'   89 A'   38 A"   90 A'   91 A'   92 A'   93 A'   39 A"                 
  0.710   0.757   0.793   0.816   0.834   0.838   0.871   0.888
 94 A'   95 A'   96 A'   97 A'   40 A"   98 A'   99 A'   41 A"                 
  0.927   0.952   0.987   1.015   1.151   1.181   1.197   1.247
100 A'  101 A'  102 A'  103 A'  104 A'  105 A'   42 A"   43 A"                 
  1.330   1.388   1.426   1.534   1.559   1.601   1.686   1.856
 44 A"  106 A'  107 A'  108 A'   45 A"  109 A'  110 A'  111 A'                 
  1.877   1.973   2.005   2.016   2.066   2.122   2.140   2.156
 46 A"   47 A"  112 A'   48 A"  113 A'  114 A'  115 A'  116 A'                 
  2.238   2.282   2.335   2.480   2.625   2.812   2.820   3.026
 49 A"  117 A'  118 A'  119 A'   50 A"  120 A'   51 A"  121 A'                 
  3.128   3.379   3.946   3.975   3.977   3.982   3.985   3.993
122 A'  123 A'   52 A"   53 A"  124 A'  125 A'   54 A"   55 A"                 
  4.037   4.040   4.074   4.086   4.131   4.189   4.270   4.324
 56 A"  126 A'  127 A'   57 A"  128 A'  129 A'  130 A'  131 A'                 
  4.393   4.434   5.996   6.053   6.086   6.574   6.707   7.526
132 A'  133 A'   58 A"  134 A'  135 A'  136 A'  137 A'   59 A"                 
  7.544   7.575   7.599   7.640   7.696   9.721  23.217  24.027
 60 A"  138 A'  139 A'  140 A'  141 A'  142 A'  143 A'  144 A'                 
 25.791  25.995  26.381  27.856  28.335  28.379  28.383  28.518
 61 A"  145 A'  146 A'  147 A'   62 A"  148 A'  149 A'   63 A"                 
 28.534  28.543  28.591  28.684  47.857  47.964 127.876 127.911
150 A'   64 A"  151 A'  152 A'  153 A'  154 A'   65 A"  155 A'                 
127.932 151.650 215.706 289.720 289.739 289.767 289.795 289.866
156 A'  157 A'  158 A'   66 A"   67 A"  159 A'  160 A'  161 A'                 
289.9181020.6381020.7721901.813
162 A'  163 A'  164 A'  165 A'                                                 
 --------------------------------------------------------------

          Ground-State Mulliken Net Atomic Charges

     Atom                 Charge (a.u.)
  ----------------------------------------
      1 Br                   -0.105984
      2 Br                   -0.096430
      3 Cl                    0.391976
      4 I                     0.153232
      5 C                    -0.008376
      6 C                    -0.334418
  ----------------------------------------
  Sum of atomic charges =     0.000000

 -----------------------------------------------------------------
                    Cartesian Multipole Moments
 -----------------------------------------------------------------
    Charge (ESU x 10^10)
                 0.0000
    Dipole Moment (Debye)
         X      -0.3035      Y      -0.1220      Z      -0.0000
       Tot       0.3271
    Quadrupole Moments (Debye-Ang)
        XX     -86.4052     XY       2.3268     YY     -84.3616
        XZ       0.0000     YZ       0.0000     ZZ     -90.2619
    Octopole Moments (Debye-Ang^2)
       XXX     -36.7645    XXY       9.4580    XYY     -16.0300
       YYY      33.8018    XXZ       0.0000    XYZ       0.0000
       YYZ      -0.0000    XZZ     -12.0750    YZZ      10.9229
       ZZZ      -0.0000
    Hexadecapole Moments (Debye-Ang^3)
      XXXX   -1564.8138   XXXY     -94.6105   XXYY    -414.7378
      XYYY    -140.6405   YYYY   -1148.2073   XXXZ       0.0000
      XXYZ       0.0000   XYYZ       0.0000   YYYZ       0.0000
      XXZZ    -293.3802   XYZZ     -48.9028   YYZZ    -228.1488
      XZZZ       0.0000   YZZZ       0.0000   ZZZZ    -114.8217
 -----------------------------------------------------------------
 Calculating analytic gradient of the SCF energy
 Gradient of SCF Energy
            1           2           3           4           5           6
    1   0.0007006  -0.0000122   0.0003901   0.0005572   0.0007234  -0.0023591
    2   0.0006048  -0.0006763  -0.0008353   0.0009805   0.0001277  -0.0002013
    3  -0.0000000  -0.0000000  -0.0000000   0.0000000   0.0000000   0.0000000
 Max gradient component =       2.359E-03
 RMS gradient           =       7.296E-04
 Gradient time:  CPU 53.86 s  wall 6.87 s
 Geometry Optimization Parameters
   NAtoms,    NIC,     NZ,  NCons,   NDum,   NFix, NCnnct, MaxDiis
        6      37       0       0       0       0       0       0

 Cartesian Hessian Update
 Hessian Updated using BFGS Update


** GEOMETRY OPTIMIZATION IN DELOCALIZED INTERNAL COORDINATES **
   Searching for a Minimum

   Optimization Cycle:  20

                       Coordinates (Angstroms)
     ATOM                X               Y               Z
      1  Br        2.4908118174    1.1390020441    0.0000000000
      2  Br       -0.8395580675    1.8221732570    0.0000000000
      3  Cl        1.7991414418   -1.8270309164    0.0000000000
      4  I        -1.6350176356   -1.4527736632    0.0000000000
      5  C         1.1512268495   -0.2154857591    0.0000000000
      6  C        -0.1672279135    0.0431429586    0.0000000000
   Point Group: cs    Number of degrees of freedom:     9


   Energy is -12604.214773572

 Hessian Updated using BFGS Update

  9 Hessian modes will be used to form the next step
  Hessian Eigenvalues:
     0.042434    0.060533    0.250283    0.252461    0.514555    0.770920
     0.901825    1.028557    1.042072

 Minimum Search - Taking Simple RFO Step
 Searching for Lamda that Minimizes Along All modes
 Value Taken    Lamda =  -0.00001239
 Step Taken.  Stepsize is  0.012669

                             Maximum     Tolerance    Cnvgd?
         Gradient           0.001635      0.000300      NO
         Displacement       0.009421      0.001200      NO
         Energy change     -0.000026      0.000001      NO


 New Cartesian Coordinates Obtained by Inverse Iteration

 Displacement from previous Coordinates is:  0.009589
 ----------------------------------------------------------------
             Standard Nuclear Orientation (Angstroms)
    I     Atom           X                Y                Z
 ----------------------------------------------------------------
    1      Br      2.4902088164     1.1375004322     0.0000000000
    2      Br     -0.8376758097     1.8240708472     0.0000000000
    3      Cl      1.7986681618    -1.8255555363     0.0000000000
    4      I      -1.6338340377    -1.4557274590     0.0000000000
    5      C       1.1496698220    -0.2153071539     0.0000000000
    6      C      -0.1676604607     0.0440467909     0.0000000000
 ----------------------------------------------------------------
 Molecular Point Group                 Cs    NOp =  2
 Largest Abelian Subgroup              Cs    NOp =  2
 Nuclear Repulsion Energy =  1389.7353618287 hartrees
 There are       76 alpha and       76 beta electrons
 Applying Cartesian multipole field
    Component          Value
    ---------          -----
     (2,0,0)        1.00000E-11
     (0,2,0)        2.00000E-11
     (0,0,2)       -3.00000E-11
 Nucleus-field energy     =     0.0000000396 hartrees
 Requested basis set is 6-311++G(d,p)
 There are 87 shells and 232 basis functions
 A cutoff of  1.0D-11 yielded   2726 shell pairs
 There are     21223 function pairs (     23821 Cartesian)
 Smallest overlap matrix eigenvalue = 2.24E-05
 Guess MOs from SCF MO coefficient file

 -----------------------------------------------------------------------
  General SCF calculation program by
  Eric Jon Sundstrom, Paul Horn, Yuezhi Mao, Dmitri Zuev, Alec White,
  David Stuck, Shaama M.S., Shane Yost, Joonho Lee, David Small,
  Daniel Levine, Susi Lehtola, Hugh Burton, Evgeny Epifanovsky
 -----------------------------------------------------------------------
 Exchange:     0.2000 Hartree-Fock + 0.0800 Slater + 0.7200 B88
 Correlation:  0.1900 VWN1RPA + 0.8100 LYP
 Using SG-1 standard quadrature grid
 using 8 threads for integral computing
 -------------------------------------------------------
 OpenMP Integral computing Module                
 Release: version 2.0, May 2017, Q-Chem Inc. Pleasanton 
 -------------------------------------------------------
 -------------------------------------------------------
 OpenMP BLAS3 based DFT computing Module                
 Release: version 1.0, May 2013, Q-Chem Inc. Pittsburgh 
 -------------------------------------------------------
 A restricted SCF calculation will be
 performed using DIIS
 SCF converges when DIIS error is below 1.0e-08
 ---------------------------------------
  Cycle       Energy         DIIS error
 ---------------------------------------
    1  -12604.2147775752      2.26e-05  
    2  -12604.2147807162      1.09e-05  
    3  -12604.2147800201      1.51e-05  
    4  -12604.2147815204      1.64e-06  
    5  -12604.2147815358      5.71e-07  
    6  -12604.2147815372      3.68e-07  
    7  -12604.2147815380      4.15e-08  
    8  -12604.2147815381      1.43e-08  
    9  -12604.2147815382      3.26e-09  Convergence criterion met
 ---------------------------------------
 SCF time:   CPU 114.82s  wall 15.00s 
 SCF   energy in the final basis set =   -12604.2147815382
 Total energy in the final basis set =   -12604.2147815382

 --------------------------------------------------------------
             Orbital Energies (a.u.) and Symmetries
 --------------------------------------------------------------

 Alpha MOs, Restricted
 -- Occupied --                  
******* -482.86 -482.86 -176.33 -165.73 -165.73 -165.73 -101.59
  1 A'    2 A'    3 A'    4 A'    5 A'    1 A"    6 A'    7 A'                 
-62.515 -62.514 -56.336 -56.334 -56.331 -56.331 -56.330 -56.330
  8 A'    9 A'   10 A'   11 A'    2 A"   12 A'    3 A"   13 A'                 
-35.823 -31.317 -31.310 -31.310 -22.967 -22.965 -22.965 -22.961
 14 A'   15 A'    4 A"   16 A'   17 A'    5 A"   18 A'   19 A'                 
-22.961 -10.313 -10.295  -9.505  -8.724  -8.722  -7.270  -7.260
  6 A"   20 A'   21 A'   22 A'   23 A'   24 A'   25 A'    7 A"                 
 -7.259  -6.556  -6.555  -6.542  -6.541  -6.540  -6.540  -6.372
 26 A'   27 A'   28 A'    8 A"   29 A'    9 A"   30 A'   31 A'                 
 -4.786  -4.770  -4.769  -2.667  -2.666  -2.663  -2.662  -2.661
 32 A'   10 A"   33 A'   34 A'   35 A'   11 A"   36 A'   12 A"                 
 -2.661  -2.651  -2.651  -2.650  -2.650  -2.052  -2.046  -2.046
 37 A'   13 A"   38 A'   14 A"   39 A'   40 A'   15 A"   41 A'                 
 -2.032  -2.032  -0.931  -0.856  -0.817  -0.753  -0.677  -0.550
 16 A"   42 A'   43 A'   44 A'   45 A'   46 A'   47 A'   48 A'                 
 -0.487  -0.481  -0.432  -0.397  -0.359  -0.359  -0.330  -0.329
 49 A'   50 A'   17 A"   51 A'   52 A'   18 A"   53 A'   19 A"                 
 -0.311  -0.301  -0.277  -0.260
 54 A'   20 A"   55 A'   21 A"                                                 
 -- Virtual --                   
 -0.082  -0.062  -0.054  -0.041   0.002   0.028   0.036   0.045
 56 A'   57 A'   22 A"   58 A'   59 A'   60 A'   61 A'   62 A'                 
  0.048   0.059   0.069   0.072   0.082   0.094   0.101   0.110
 23 A"   63 A'   24 A"   64 A'   25 A"   65 A'   66 A'   67 A'                 
  0.111   0.115   0.118   0.143   0.156   0.156   0.170   0.182
 68 A'   26 A"   69 A'   27 A"   70 A'   71 A'   72 A'   73 A'                 
  0.213   0.221   0.240   0.249   0.306   0.355   0.363   0.379
 74 A'   75 A'   28 A"   76 A'   77 A'   78 A'   79 A'   29 A"                 
  0.385   0.392   0.398   0.406   0.409   0.423   0.433   0.459
 80 A'   81 A'   30 A"   82 A'   31 A"   32 A"   83 A'   84 A'                 
  0.465   0.472   0.476   0.477   0.498   0.523   0.543   0.556
 33 A"   85 A'   86 A'   34 A"   87 A'   35 A"   36 A"   37 A"                 
  0.564   0.590   0.592   0.607   0.636   0.665   0.688   0.691
 88 A'   89 A'   38 A"   90 A'   91 A'   92 A'   93 A'   39 A"                 
  0.710   0.757   0.793   0.816   0.833   0.838   0.871   0.888
 94 A'   95 A'   96 A'   97 A'   40 A"   98 A'   99 A'   41 A"                 
  0.928   0.953   0.987   1.016   1.152   1.181   1.197   1.247
100 A'  101 A'  102 A'  103 A'  104 A'  105 A'   42 A"   43 A"                 
  1.330   1.388   1.426   1.534   1.559   1.601   1.686   1.857
 44 A"  106 A'  107 A'  108 A'   45 A"  109 A'  110 A'  111 A'                 
  1.878   1.973   2.005   2.016   2.066   2.123   2.141   2.156
 46 A"   47 A"  112 A'   48 A"  113 A'  114 A'  115 A'  116 A'                 
  2.238   2.282   2.336   2.480   2.625   2.812   2.820   3.027
 49 A"  117 A'  118 A'  119 A'   50 A"  120 A'   51 A"  121 A'                 
  3.129   3.378   3.946   3.975   3.978   3.982   3.984   3.993
122 A'  123 A'   52 A"   53 A"  124 A'  125 A'   54 A"   55 A"                 
  4.037   4.040   4.074   4.086   4.131   4.189   4.270   4.324
 56 A"  126 A'  127 A'   57 A"  128 A'  129 A'  130 A'  131 A'                 
  4.393   4.433   5.996   6.053   6.085   6.574   6.708   7.526
132 A'  133 A'   58 A"  134 A'  135 A'  136 A'  137 A'   59 A"                 
  7.544   7.575   7.599   7.640   7.696   9.722  23.217  24.031
 60 A"  138 A'  139 A'  140 A'  141 A'  142 A'  143 A'  144 A'                 
 25.791  25.996  26.382  27.856  28.335  28.379  28.383  28.518
 61 A"  145 A'  146 A'  147 A'   62 A"  148 A'  149 A'   63 A"                 
 28.534  28.543  28.591  28.684  47.857  47.964 127.876 127.911
150 A'   64 A"  151 A'  152 A'  153 A'  154 A'   65 A"  155 A'                 
127.932 151.650 215.707 289.720 289.739 289.768 289.795 289.866
156 A'  157 A'  158 A'   66 A"   67 A"  159 A'  160 A'  161 A'                 
289.9181020.6381020.7731901.813
162 A'  163 A'  164 A'  165 A'                                                 

 Beta MOs, Restricted
 -- Occupied --                  
******* -482.86 -482.86 -176.33 -165.73 -165.73 -165.73 -101.59
  1 A'    2 A'    3 A'    4 A'    5 A'    1 A"    6 A'    7 A'                 
-62.515 -62.514 -56.336 -56.334 -56.331 -56.331 -56.330 -56.330
  8 A'    9 A'   10 A'   11 A'    2 A"   12 A'    3 A"   13 A'                 
-35.823 -31.317 -31.310 -31.310 -22.967 -22.965 -22.965 -22.961
 14 A'   15 A'    4 A"   16 A'   17 A'    5 A"   18 A'   19 A'                 
-22.961 -10.313 -10.295  -9.505  -8.724  -8.722  -7.270  -7.260
  6 A"   20 A'   21 A'   22 A'   23 A'   24 A'   25 A'    7 A"                 
 -7.259  -6.556  -6.555  -6.542  -6.541  -6.540  -6.540  -6.372
 26 A'   27 A'   28 A'    8 A"   29 A'    9 A"   30 A'   31 A'                 
 -4.786  -4.770  -4.769  -2.667  -2.666  -2.663  -2.662  -2.661
 32 A'   10 A"   33 A'   34 A'   35 A'   11 A"   36 A'   12 A"                 
 -2.661  -2.651  -2.651  -2.650  -2.650  -2.052  -2.046  -2.046
 37 A'   13 A"   38 A'   14 A"   39 A'   40 A'   15 A"   41 A'                 
 -2.032  -2.032  -0.931  -0.856  -0.817  -0.753  -0.677  -0.550
 16 A"   42 A'   43 A'   44 A'   45 A'   46 A'   47 A'   48 A'                 
 -0.487  -0.481  -0.432  -0.397  -0.359  -0.359  -0.330  -0.329
 49 A'   50 A'   17 A"   51 A'   52 A'   18 A"   53 A'   19 A"                 
 -0.311  -0.301  -0.277  -0.260
 54 A'   20 A"   55 A'   21 A"                                                 
 -- Virtual --                   
 -0.082  -0.062  -0.054  -0.041   0.002   0.028   0.036   0.045
 56 A'   57 A'   22 A"   58 A'   59 A'   60 A'   61 A'   62 A'                 
  0.048   0.059   0.069   0.072   0.082   0.094   0.101   0.110
 23 A"   63 A'   24 A"   64 A'   25 A"   65 A'   66 A'   67 A'                 
  0.111   0.115   0.118   0.143   0.156   0.156   0.170   0.182
 68 A'   26 A"   69 A'   27 A"   70 A'   71 A'   72 A'   73 A'                 
  0.213   0.221   0.240   0.249   0.306   0.355   0.363   0.379
 74 A'   75 A'   28 A"   76 A'   77 A'   78 A'   79 A'   29 A"                 
  0.385   0.392   0.398   0.406   0.409   0.423   0.433   0.459
 80 A'   81 A'   30 A"   82 A'   31 A"   32 A"   83 A'   84 A'                 
  0.465   0.472   0.476   0.477   0.498   0.523   0.543   0.556
 33 A"   85 A'   86 A'   34 A"   87 A'   35 A"   36 A"   37 A"                 
  0.564   0.590   0.592   0.607   0.636   0.665   0.688   0.691
 88 A'   89 A'   38 A"   90 A'   91 A'   92 A'   93 A'   39 A"                 
  0.710   0.757   0.793   0.816   0.833   0.838   0.871   0.888
 94 A'   95 A'   96 A'   97 A'   40 A"   98 A'   99 A'   41 A"                 
  0.928   0.953   0.987   1.016   1.152   1.181   1.197   1.247
100 A'  101 A'  102 A'  103 A'  104 A'  105 A'   42 A"   43 A"                 
  1.330   1.388   1.426   1.534   1.559   1.601   1.686   1.857
 44 A"  106 A'  107 A'  108 A'   45 A"  109 A'  110 A'  111 A'                 
  1.878   1.973   2.005   2.016   2.066   2.123   2.141   2.156
 46 A"   47 A"  112 A'   48 A"  113 A'  114 A'  115 A'  116 A'                 
  2.238   2.282   2.336   2.480   2.625   2.812   2.820   3.027
 49 A"  117 A'  118 A'  119 A'   50 A"  120 A'   51 A"  121 A'                 
  3.129   3.378   3.946   3.975   3.978   3.982   3.984   3.993
122 A'  123 A'   52 A"   53 A"  124 A'  125 A'   54 A"   55 A"                 
  4.037   4.040   4.074   4.086   4.131   4.189   4.270   4.324
 56 A"  126 A'  127 A'   57 A"  128 A'  129 A'  130 A'  131 A'                 
  4.393   4.433   5.996   6.053   6.085   6.574   6.708   7.526
132 A'  133 A'   58 A"  134 A'  135 A'  136 A'  137 A'   59 A"                 
  7.544   7.575   7.599   7.640   7.696   9.722  23.217  24.031
 60 A"  138 A'  139 A'  140 A'  141 A'  142 A'  143 A'  144 A'                 
 25.791  25.996  26.382  27.856  28.335  28.379  28.383  28.518
 61 A"  145 A'  146 A'  147 A'   62 A"  148 A'  149 A'   63 A"                 
 28.534  28.543  28.591  28.684  47.857  47.964 127.876 127.911
150 A'   64 A"  151 A'  152 A'  153 A'  154 A'   65 A"  155 A'                 
127.932 151.650 215.707 289.720 289.739 289.768 289.795 289.866
156 A'  157 A'  158 A'   66 A"   67 A"  159 A'  160 A'  161 A'                 
289.9181020.6381020.7731901.813
162 A'  163 A'  164 A'  165 A'                                                 
 --------------------------------------------------------------

          Ground-State Mulliken Net Atomic Charges

     Atom                 Charge (a.u.)
  ----------------------------------------
      1 Br                   -0.106243
      2 Br                   -0.096200
      3 Cl                    0.392433
      4 I                     0.152686
      5 C                    -0.008938
      6 C                    -0.333737
  ----------------------------------------
  Sum of atomic charges =     0.000000

 -----------------------------------------------------------------
                    Cartesian Multipole Moments
 -----------------------------------------------------------------
    Charge (ESU x 10^10)
                 0.0000
    Dipole Moment (Debye)
         X      -0.2996      Y      -0.1232      Z      -0.0000
       Tot       0.3240
    Quadrupole Moments (Debye-Ang)
        XX     -86.4244     XY       2.3189     YY     -84.3418
        XZ       0.0000     YZ      -0.0000     ZZ     -90.2609
    Octopole Moments (Debye-Ang^2)
       XXX     -36.7896    XXY       9.4810    XYY     -16.1030
       YYY      33.9313    XXZ       0.0000    XYZ      -0.0000
       YYZ       0.0000    XZZ     -12.1030    YZZ      10.9769
       ZZZ      -0.0000
    Hexadecapole Moments (Debye-Ang^3)
      XXXX   -1563.4470   XXXY     -95.0206   XXYY    -414.7656
      XYYY    -140.8304   YYYY   -1149.2905   XXXZ       0.0000
      XXYZ      -0.0000   XYYZ       0.0000   YYYZ      -0.0000
      XXZZ    -293.1231   XYZZ     -49.0047   YYZZ    -228.3867
      XZZZ       0.0000   YZZZ      -0.0000   ZZZZ    -114.8237
 -----------------------------------------------------------------
 Calculating analytic gradient of the SCF energy
 Gradient of SCF Energy
            1           2           3           4           5           6
    1   0.0004884   0.0001864   0.0003712   0.0004670  -0.0001513  -0.0013618
    2   0.0002516  -0.0003932  -0.0003892   0.0004732   0.0001341  -0.0000765
    3   0.0000000  -0.0000000  -0.0000000   0.0000000   0.0000000   0.0000000
 Max gradient component =       1.362E-03
 RMS gradient           =       4.166E-04
 Gradient time:  CPU 54.25 s  wall 6.92 s
 Geometry Optimization Parameters
   NAtoms,    NIC,     NZ,  NCons,   NDum,   NFix, NCnnct, MaxDiis
        6      37       0       0       0       0       0       0

 Cartesian Hessian Update
 Hessian Updated using BFGS Update


** GEOMETRY OPTIMIZATION IN DELOCALIZED INTERNAL COORDINATES **
   Searching for a Minimum

   Optimization Cycle:  21

                       Coordinates (Angstroms)
     ATOM                X               Y               Z
      1  Br        2.4902088164    1.1375004322    0.0000000000
      2  Br       -0.8376758097    1.8240708472    0.0000000000
      3  Cl        1.7986681618   -1.8255555363    0.0000000000
      4  I        -1.6338340377   -1.4557274590    0.0000000000
      5  C         1.1496698220   -0.2153071539    0.0000000000
      6  C        -0.1676604607    0.0440467909    0.0000000000
   Point Group: cs    Number of degrees of freedom:     9


   Energy is -12604.214781538

 Hessian Updated using BFGS Update

  9 Hessian modes will be used to form the next step
  Hessian Eigenvalues:
     0.041886    0.062597    0.245973    0.251416    0.498078    0.634071
     0.809152    1.028199    1.041710

 Minimum Search - Taking Simple RFO Step
 Searching for Lamda that Minimizes Along All modes
 Value Taken    Lamda =  -0.00000351
 Step Taken.  Stepsize is  0.004488

                             Maximum     Tolerance    Cnvgd?
         Gradient           0.000764      0.000300      NO
         Displacement       0.003342      0.001200      NO
         Energy change     -0.000008      0.000001      NO


 New Cartesian Coordinates Obtained by Inverse Iteration

 Displacement from previous Coordinates is:  0.003990
 ----------------------------------------------------------------
             Standard Nuclear Orientation (Angstroms)
    I     Atom           X                Y                Z
 ----------------------------------------------------------------
    1      Br      2.4896660775     1.1372821780     0.0000000000
    2      Br     -0.8372564969     1.8248576697     0.0000000000
    3      Cl      1.7977238354    -1.8253921828     0.0000000000
    4      I      -1.6330536232    -1.4568527996     0.0000000000
    5      C       1.1494291535    -0.2153477378     0.0000000000
    6      C      -0.1671324542     0.0444807937     0.0000000000
 ----------------------------------------------------------------
 Molecular Point Group                 Cs    NOp =  2
 Largest Abelian Subgroup              Cs    NOp =  2
 Nuclear Repulsion Energy =  1389.7471969294 hartrees
 There are       76 alpha and       76 beta electrons
 Applying Cartesian multipole field
    Component          Value
    ---------          -----
     (2,0,0)        1.00000E-11
     (0,2,0)        2.00000E-11
     (0,0,2)       -3.00000E-11
 Nucleus-field energy     =     0.0000000396 hartrees
 Requested basis set is 6-311++G(d,p)
 There are 87 shells and 232 basis functions
 A cutoff of  1.0D-11 yielded   2726 shell pairs
 There are     21223 function pairs (     23821 Cartesian)
 Smallest overlap matrix eigenvalue = 2.23E-05
 Guess MOs from SCF MO coefficient file

 -----------------------------------------------------------------------
  General SCF calculation program by
  Eric Jon Sundstrom, Paul Horn, Yuezhi Mao, Dmitri Zuev, Alec White,
  David Stuck, Shaama M.S., Shane Yost, Joonho Lee, David Small,
  Daniel Levine, Susi Lehtola, Hugh Burton, Evgeny Epifanovsky
 -----------------------------------------------------------------------
 Exchange:     0.2000 Hartree-Fock + 0.0800 Slater + 0.7200 B88
 Correlation:  0.1900 VWN1RPA + 0.8100 LYP
 Using SG-1 standard quadrature grid
 using 8 threads for integral computing
 -------------------------------------------------------
 OpenMP Integral computing Module                
 Release: version 2.0, May 2017, Q-Chem Inc. Pleasanton 
 -------------------------------------------------------
 -------------------------------------------------------
 OpenMP BLAS3 based DFT computing Module                
 Release: version 1.0, May 2013, Q-Chem Inc. Pittsburgh 
 -------------------------------------------------------
 A restricted SCF calculation will be
 performed using DIIS
 SCF converges when DIIS error is below 1.0e-08
 ---------------------------------------
  Cycle       Energy         DIIS error
 ---------------------------------------
    1  -12604.2147831610      1.10e-05  
    2  -12604.2147836598      6.32e-06  
    3  -12604.2147835353      7.63e-06  
    4  -12604.2147839134      8.73e-07  
    5  -12604.2147839180      2.83e-07  
    6  -12604.2147839184      1.47e-07  
    7  -12604.2147839187      2.82e-08  
    8  -12604.2147839188      6.27e-09  Convergence criterion met
 ---------------------------------------
 SCF time:   CPU 102.06s  wall 13.00s 
 SCF   energy in the final basis set =   -12604.2147839188
 Total energy in the final basis set =   -12604.2147839188

 --------------------------------------------------------------
             Orbital Energies (a.u.) and Symmetries
 --------------------------------------------------------------

 Alpha MOs, Restricted
 -- Occupied --                  
******* -482.86 -482.86 -176.33 -165.73 -165.73 -165.73 -101.59
  1 A'    2 A'    3 A'    4 A'    5 A'    1 A"    6 A'    7 A'                 
-62.515 -62.514 -56.336 -56.334 -56.331 -56.331 -56.330 -56.330
  8 A'    9 A'   10 A'   11 A'    2 A"   12 A'    3 A"   13 A'                 
-35.823 -31.317 -31.310 -31.310 -22.967 -22.965 -22.965 -22.961
 14 A'   15 A'    4 A"   16 A'   17 A'    5 A"   18 A'   19 A'                 
-22.961 -10.313 -10.295  -9.505  -8.724  -8.722  -7.270  -7.260
  6 A"   20 A'   21 A'   22 A'   23 A'   24 A'   25 A'    7 A"                 
 -7.259  -6.556  -6.555  -6.542  -6.541  -6.540  -6.540  -6.372
 26 A'   27 A'   28 A'    8 A"   29 A'    9 A"   30 A'   31 A'                 
 -4.786  -4.770  -4.769  -2.667  -2.666  -2.663  -2.662  -2.661
 32 A'   10 A"   33 A'   34 A'   35 A'   11 A"   36 A'   12 A"                 
 -2.661  -2.651  -2.651  -2.650  -2.650  -2.052  -2.046  -2.046
 37 A'   13 A"   38 A'   14 A"   39 A'   40 A'   15 A"   41 A'                 
 -2.032  -2.032  -0.931  -0.856  -0.817  -0.753  -0.677  -0.551
 16 A"   42 A'   43 A'   44 A'   45 A'   46 A'   47 A'   48 A'                 
 -0.487  -0.481  -0.432  -0.397  -0.359  -0.358  -0.330  -0.329
 49 A'   50 A'   17 A"   51 A'   52 A'   18 A"   53 A'   19 A"                 
 -0.311  -0.301  -0.277  -0.260
 54 A'   20 A"   55 A'   21 A"                                                 
 -- Virtual --                   
 -0.082  -0.062  -0.053  -0.041   0.002   0.028   0.036   0.045
 56 A'   57 A'   22 A"   58 A'   59 A'   60 A'   61 A'   62 A'                 
  0.048   0.059   0.069   0.072   0.082   0.094   0.101   0.110
 23 A"   63 A'   24 A"   64 A'   25 A"   65 A'   66 A'   67 A'                 
  0.111   0.115   0.118   0.143   0.156   0.156   0.170   0.182
 68 A'   26 A"   69 A'   27 A"   70 A'   71 A'   72 A'   73 A'                 
  0.213   0.222   0.240   0.249   0.306   0.355   0.363   0.379
 74 A'   75 A'   28 A"   76 A'   77 A'   78 A'   79 A'   29 A"                 
  0.385   0.392   0.398   0.406   0.409   0.423   0.433   0.459
 80 A'   81 A'   30 A"   82 A'   31 A"   32 A"   83 A'   84 A'                 
  0.465   0.472   0.476   0.477   0.498   0.523   0.543   0.556
 33 A"   85 A'   86 A'   34 A"   87 A'   35 A"   36 A"   37 A"                 
  0.564   0.590   0.592   0.607   0.636   0.665   0.689   0.692
 88 A'   89 A'   38 A"   90 A'   91 A'   92 A'   93 A'   39 A"                 
  0.710   0.757   0.794   0.816   0.833   0.838   0.871   0.888
 94 A'   95 A'   96 A'   97 A'   40 A"   98 A'   99 A'   41 A"                 
  0.928   0.953   0.988   1.015   1.152   1.180   1.198   1.246
100 A'  101 A'  102 A'  103 A'  104 A'  105 A'   42 A"   43 A"                 
  1.330   1.388   1.426   1.534   1.559   1.601   1.687   1.857
 44 A"  106 A'  107 A'  108 A'   45 A"  109 A'  110 A'  111 A'                 
  1.878   1.973   2.005   2.016   2.066   2.123   2.142   2.156
 46 A"   47 A"  112 A'   48 A"  113 A'  114 A'  115 A'  116 A'                 
  2.238   2.282   2.336   2.480   2.625   2.812   2.820   3.027
 49 A"  117 A'  118 A'  119 A'   50 A"  120 A'   51 A"  121 A'                 
  3.129   3.378   3.946   3.975   3.978   3.982   3.984   3.993
122 A'  123 A'   52 A"   53 A"  124 A'  125 A'   54 A"   55 A"                 
  4.037   4.040   4.074   4.086   4.131   4.189   4.270   4.324
 56 A"  126 A'  127 A'   57 A"  128 A'  129 A'  130 A'  131 A'                 
  4.392   4.433   5.996   6.053   6.085   6.574   6.708   7.526
132 A'  133 A'   58 A"  134 A'  135 A'  136 A'  137 A'   59 A"                 
  7.544   7.575   7.599   7.640   7.696   9.722  23.217  24.033
 60 A"  138 A'  139 A'  140 A'  141 A'  142 A'  143 A'  144 A'                 
 25.791  25.996  26.382  27.856  28.335  28.379  28.383  28.518
 61 A"  145 A'  146 A'  147 A'   62 A"  148 A'  149 A'   63 A"                 
 28.534  28.543  28.591  28.684  47.857  47.965 127.876 127.911
150 A'   64 A"  151 A'  152 A'  153 A'  154 A'   65 A"  155 A'                 
127.932 151.650 215.707 289.720 289.739 289.768 289.795 289.866
156 A'  157 A'  158 A'   66 A"   67 A"  159 A'  160 A'  161 A'                 
289.9181020.6381020.7731901.813
162 A'  163 A'  164 A'  165 A'                                                 

 Beta MOs, Restricted
 -- Occupied --                  
******* -482.86 -482.86 -176.33 -165.73 -165.73 -165.73 -101.59
  1 A'    2 A'    3 A'    4 A'    5 A'    1 A"    6 A'    7 A'                 
-62.515 -62.514 -56.336 -56.334 -56.331 -56.331 -56.330 -56.330
  8 A'    9 A'   10 A'   11 A'    2 A"   12 A'    3 A"   13 A'                 
-35.823 -31.317 -31.310 -31.310 -22.967 -22.965 -22.965 -22.961
 14 A'   15 A'    4 A"   16 A'   17 A'    5 A"   18 A'   19 A'                 
-22.961 -10.313 -10.295  -9.505  -8.724  -8.722  -7.270  -7.260
  6 A"   20 A'   21 A'   22 A'   23 A'   24 A'   25 A'    7 A"                 
 -7.259  -6.556  -6.555  -6.542  -6.541  -6.540  -6.540  -6.372
 26 A'   27 A'   28 A'    8 A"   29 A'    9 A"   30 A'   31 A'                 
 -4.786  -4.770  -4.769  -2.667  -2.666  -2.663  -2.662  -2.661
 32 A'   10 A"   33 A'   34 A'   35 A'   11 A"   36 A'   12 A"                 
 -2.661  -2.651  -2.651  -2.650  -2.650  -2.052  -2.046  -2.046
 37 A'   13 A"   38 A'   14 A"   39 A'   40 A'   15 A"   41 A'                 
 -2.032  -2.032  -0.931  -0.856  -0.817  -0.753  -0.677  -0.551
 16 A"   42 A'   43 A'   44 A'   45 A'   46 A'   47 A'   48 A'                 
 -0.487  -0.481  -0.432  -0.397  -0.359  -0.358  -0.330  -0.329
 49 A'   50 A'   17 A"   51 A'   52 A'   18 A"   53 A'   19 A"                 
 -0.311  -0.301  -0.277  -0.260
 54 A'   20 A"   55 A'   21 A"                                                 
 -- Virtual --                   
 -0.082  -0.062  -0.053  -0.041   0.002   0.028   0.036   0.045
 56 A'   57 A'   22 A"   58 A'   59 A'   60 A'   61 A'   62 A'                 
  0.048   0.059   0.069   0.072   0.082   0.094   0.101   0.110
 23 A"   63 A'   24 A"   64 A'   25 A"   65 A'   66 A'   67 A'                 
  0.111   0.115   0.118   0.143   0.156   0.156   0.170   0.182
 68 A'   26 A"   69 A'   27 A"   70 A'   71 A'   72 A'   73 A'                 
  0.213   0.222   0.240   0.249   0.306   0.355   0.363   0.379
 74 A'   75 A'   28 A"   76 A'   77 A'   78 A'   79 A'   29 A"                 
  0.385   0.392   0.398   0.406   0.409   0.423   0.433   0.459
 80 A'   81 A'   30 A"   82 A'   31 A"   32 A"   83 A'   84 A'                 
  0.465   0.472   0.476   0.477   0.498   0.523   0.543   0.556
 33 A"   85 A'   86 A'   34 A"   87 A'   35 A"   36 A"   37 A"                 
  0.564   0.590   0.592   0.607   0.636   0.665   0.689   0.692
 88 A'   89 A'   38 A"   90 A'   91 A'   92 A'   93 A'   39 A"                 
  0.710   0.757   0.794   0.816   0.833   0.838   0.871   0.888
 94 A'   95 A'   96 A'   97 A'   40 A"   98 A'   99 A'   41 A"                 
  0.928   0.953   0.988   1.015   1.152   1.180   1.198   1.246
100 A'  101 A'  102 A'  103 A'  104 A'  105 A'   42 A"   43 A"                 
  1.330   1.388   1.426   1.534   1.559   1.601   1.687   1.857
 44 A"  106 A'  107 A'  108 A'   45 A"  109 A'  110 A'  111 A'                 
  1.878   1.973   2.005   2.016   2.066   2.123   2.142   2.156
 46 A"   47 A"  112 A'   48 A"  113 A'  114 A'  115 A'  116 A'                 
  2.238   2.282   2.336   2.480   2.625   2.812   2.820   3.027
 49 A"  117 A'  118 A'  119 A'   50 A"  120 A'   51 A"  121 A'                 
  3.129   3.378   3.946   3.975   3.978   3.982   3.984   3.993
122 A'  123 A'   52 A"   53 A"  124 A'  125 A'   54 A"   55 A"                 
  4.037   4.040   4.074   4.086   4.131   4.189   4.270   4.324
 56 A"  126 A'  127 A'   57 A"  128 A'  129 A'  130 A'  131 A'                 
  4.392   4.433   5.996   6.053   6.085   6.574   6.708   7.526
132 A'  133 A'   58 A"  134 A'  135 A'  136 A'  137 A'   59 A"                 
  7.544   7.575   7.599   7.640   7.696   9.722  23.217  24.033
 60 A"  138 A'  139 A'  140 A'  141 A'  142 A'  143 A'  144 A'                 
 25.791  25.996  26.382  27.856  28.335  28.379  28.383  28.518
 61 A"  145 A'  146 A'  147 A'   62 A"  148 A'  149 A'   63 A"                 
 28.534  28.543  28.591  28.684  47.857  47.965 127.876 127.911
150 A'   64 A"  151 A'  152 A'  153 A'  154 A'   65 A"  155 A'                 
127.932 151.650 215.707 289.720 289.739 289.768 289.795 289.866
156 A'  157 A'  158 A'   66 A"   67 A"  159 A'  160 A'  161 A'                 
289.9181020.6381020.7731901.813
162 A'  163 A'  164 A'  165 A'                                                 
 --------------------------------------------------------------

          Ground-State Mulliken Net Atomic Charges

     Atom                 Charge (a.u.)
  ----------------------------------------
      1 Br                   -0.106257
      2 Br                   -0.096162
      3 Cl                    0.392843
      4 I                     0.152292
      5 C                    -0.009695
      6 C                    -0.333021
  ----------------------------------------
  Sum of atomic charges =     0.000000

 -----------------------------------------------------------------
                    Cartesian Multipole Moments
 -----------------------------------------------------------------
    Charge (ESU x 10^10)
                 0.0000
    Dipole Moment (Debye)
         X      -0.2960      Y      -0.1234      Z       0.0000
       Tot       0.3207
    Quadrupole Moments (Debye-Ang)
        XX     -86.4344     XY       2.3133     YY     -84.3316
        XZ      -0.0000     YZ      -0.0000     ZZ     -90.2606
    Octopole Moments (Debye-Ang^2)
       XXX     -36.7918    XXY       9.5000    XYY     -16.1148
       YYY      33.9701    XXZ       0.0000    XYZ       0.0000
       YYZ       0.0000    XZZ     -12.1044    YZZ      10.9951
       ZZZ       0.0000
    Hexadecapole Moments (Debye-Ang^3)
      XXXX   -1562.5433   XXXY     -95.1729   XXYY    -414.7276
      XYYY    -140.8920   YYYY   -1149.8944   XXXZ      -0.0000
      XXYZ      -0.0000   XYYZ      -0.0000   YYYZ      -0.0000
      XXZZ    -292.9441   XYZZ     -49.0388   YYZZ    -228.5169
      XZZZ      -0.0000   YZZZ      -0.0000   ZZZZ    -114.8258
 -----------------------------------------------------------------
 Calculating analytic gradient of the SCF energy
 Gradient of SCF Energy
            1           2           3           4           5           6
    1   0.0003095   0.0001738   0.0002355   0.0004083  -0.0006054  -0.0005217
    2   0.0001529  -0.0001756  -0.0002239   0.0002442   0.0001161  -0.0001137
    3  -0.0000000   0.0000000  -0.0000000  -0.0000000   0.0000000  -0.0000000
 Max gradient component =       6.054E-04
 RMS gradient           =       2.557E-04
 Gradient time:  CPU 53.64 s  wall 6.84 s
 Geometry Optimization Parameters
   NAtoms,    NIC,     NZ,  NCons,   NDum,   NFix, NCnnct, MaxDiis
        6      37       0       0       0       0       0       0

 Cartesian Hessian Update
 Hessian Updated using BFGS Update


** GEOMETRY OPTIMIZATION IN DELOCALIZED INTERNAL COORDINATES **
   Searching for a Minimum

   Optimization Cycle:  22

                       Coordinates (Angstroms)
     ATOM                X               Y               Z
      1  Br        2.4896660775    1.1372821780    0.0000000000
      2  Br       -0.8372564969    1.8248576697    0.0000000000
      3  Cl        1.7977238354   -1.8253921828    0.0000000000
      4  I        -1.6330536232   -1.4568527996    0.0000000000
      5  C         1.1494291535   -0.2153477378    0.0000000000
      6  C        -0.1671324542    0.0444807937    0.0000000000
   Point Group: cs    Number of degrees of freedom:     9


   Energy is -12604.214783919

 Hessian Updated using BFGS Update

  9 Hessian modes will be used to form the next step
  Hessian Eigenvalues:
     0.045099    0.062119    0.222236    0.253224    0.333869    0.538902
     0.931378    1.027815    1.048181

 Minimum Search - Taking Simple RFO Step
 Searching for Lamda that Minimizes Along All modes
 Value Taken    Lamda =  -0.00000185
 Step Taken.  Stepsize is  0.002763

                             Maximum     Tolerance    Cnvgd?
         Gradient           0.000622      0.000300      NO
         Displacement       0.001660      0.001200      NO
         Energy change     -0.000002      0.000001      NO


 New Cartesian Coordinates Obtained by Inverse Iteration

 Displacement from previous Coordinates is:  0.002193
 ----------------------------------------------------------------
             Standard Nuclear Orientation (Angstroms)
    I     Atom           X                Y                Z
 ----------------------------------------------------------------
    1      Br      2.4890703351     1.1374893411     0.0000000000
    2      Br     -0.8371789015     1.8251142294     0.0000000000
    3      Cl      1.7973403699    -1.8254576150     0.0000000000
    4      I      -1.6331948437    -1.4570939800     0.0000000000
    5      C       1.1497831139    -0.2155598416     0.0000000000
    6      C      -0.1664435816     0.0445357872     0.0000000000
 ----------------------------------------------------------------
 Molecular Point Group                 Cs    NOp =  2
 Largest Abelian Subgroup              Cs    NOp =  2
 Nuclear Repulsion Energy =  1389.7304459200 hartrees
 There are       76 alpha and       76 beta electrons
 Applying Cartesian multipole field
    Component          Value
    ---------          -----
     (2,0,0)        1.00000E-11
     (0,2,0)        2.00000E-11
     (0,0,2)       -3.00000E-11
 Nucleus-field energy     =     0.0000000396 hartrees
 Requested basis set is 6-311++G(d,p)
 There are 87 shells and 232 basis functions
 A cutoff of  1.0D-11 yielded   2726 shell pairs
 There are     21223 function pairs (     23821 Cartesian)
 Smallest overlap matrix eigenvalue = 2.23E-05
 Guess MOs from SCF MO coefficient file

 -----------------------------------------------------------------------
  General SCF calculation program by
  Eric Jon Sundstrom, Paul Horn, Yuezhi Mao, Dmitri Zuev, Alec White,
  David Stuck, Shaama M.S., Shane Yost, Joonho Lee, David Small,
  Daniel Levine, Susi Lehtola, Hugh Burton, Evgeny Epifanovsky
 -----------------------------------------------------------------------
 Exchange:     0.2000 Hartree-Fock + 0.0800 Slater + 0.7200 B88
 Correlation:  0.1900 VWN1RPA + 0.8100 LYP
 Using SG-1 standard quadrature grid
 using 8 threads for integral computing
 -------------------------------------------------------
 OpenMP Integral computing Module                
 Release: version 2.0, May 2017, Q-Chem Inc. Pleasanton 
 -------------------------------------------------------
 -------------------------------------------------------
 OpenMP BLAS3 based DFT computing Module                
 Release: version 1.0, May 2013, Q-Chem Inc. Pittsburgh 
 -------------------------------------------------------
 A restricted SCF calculation will be
 performed using DIIS
 SCF converges when DIIS error is below 1.0e-08
 ---------------------------------------
  Cycle       Energy         DIIS error
 ---------------------------------------
    1  -12604.2147847477      7.73e-06  
    2  -12604.2147850499      5.10e-06  
    3  -12604.2147850182      5.51e-06  
    4  -12604.2147852142      7.00e-07  
    5  -12604.2147852176      2.01e-07  
    6  -12604.2147852181      1.07e-07  
    7  -12604.2147852181      3.16e-08  
    8  -12604.2147852181      4.68e-09  Convergence criterion met
 ---------------------------------------
 SCF time:   CPU 102.00s  wall 13.00s 
 SCF   energy in the final basis set =   -12604.2147852181
 Total energy in the final basis set =   -12604.2147852181

 --------------------------------------------------------------
             Orbital Energies (a.u.) and Symmetries
 --------------------------------------------------------------

 Alpha MOs, Restricted
 -- Occupied --                  
******* -482.86 -482.86 -176.33 -165.73 -165.73 -165.73 -101.59
  1 A'    2 A'    3 A'    4 A'    5 A'    1 A"    6 A'    7 A'                 
-62.515 -62.514 -56.336 -56.334 -56.331 -56.331 -56.330 -56.330
  8 A'    9 A'   10 A'   11 A'    2 A"   12 A'    3 A"   13 A'                 
-35.823 -31.317 -31.310 -31.310 -22.967 -22.965 -22.965 -22.961
 14 A'   15 A'    4 A"   16 A'   17 A'    5 A"   18 A'   19 A'                 
-22.961 -10.313 -10.295  -9.505  -8.724  -8.722  -7.270  -7.260
  6 A"   20 A'   21 A'   22 A'   23 A'   24 A'   25 A'    7 A"                 
 -7.259  -6.556  -6.555  -6.542  -6.541  -6.540  -6.540  -6.372
 26 A'   27 A'   28 A'    8 A"   29 A'    9 A"   30 A'   31 A'                 
 -4.786  -4.770  -4.769  -2.667  -2.666  -2.663  -2.662  -2.661
 32 A'   10 A"   33 A'   34 A'   35 A'   11 A"   36 A'   12 A"                 
 -2.661  -2.651  -2.651  -2.650  -2.650  -2.052  -2.046  -2.046
 37 A'   13 A"   38 A'   14 A"   39 A'   40 A'   15 A"   41 A'                 
 -2.032  -2.032  -0.931  -0.856  -0.817  -0.753  -0.677  -0.551
 16 A"   42 A'   43 A'   44 A'   45 A'   46 A'   47 A'   48 A'                 
 -0.487  -0.481  -0.432  -0.397  -0.359  -0.358  -0.330  -0.329
 49 A'   50 A'   17 A"   51 A'   52 A'   18 A"   53 A'   19 A"                 
 -0.311  -0.301  -0.277  -0.260
 54 A'   20 A"   55 A'   21 A"                                                 
 -- Virtual --                   
 -0.082  -0.062  -0.053  -0.041   0.002   0.028   0.036   0.045
 56 A'   57 A'   22 A"   58 A'   59 A'   60 A'   61 A'   62 A'                 
  0.048   0.059   0.069   0.072   0.082   0.094   0.101   0.110
 23 A"   63 A'   24 A"   64 A'   25 A"   65 A'   66 A'   67 A'                 
  0.111   0.115   0.118   0.143   0.156   0.156   0.170   0.182
 68 A'   26 A"   69 A'   27 A"   70 A'   71 A'   72 A'   73 A'                 
  0.213   0.222   0.240   0.249   0.306   0.355   0.363   0.379
 74 A'   75 A'   28 A"   76 A'   77 A'   78 A'   79 A'   29 A"                 
  0.385   0.392   0.398   0.406   0.409   0.423   0.433   0.459
 80 A'   81 A'   30 A"   82 A'   31 A"   32 A"   83 A'   84 A'                 
  0.465   0.472   0.476   0.477   0.498   0.523   0.543   0.556
 33 A"   85 A'   86 A'   34 A"   87 A'   35 A"   36 A"   37 A"                 
  0.564   0.590   0.592   0.607   0.636   0.665   0.689   0.691
 88 A'   89 A'   38 A"   90 A'   91 A'   92 A'   93 A'   39 A"                 
  0.710   0.757   0.794   0.816   0.833   0.838   0.871   0.888
 94 A'   95 A'   96 A'   97 A'   40 A"   98 A'   99 A'   41 A"                 
  0.928   0.953   0.988   1.015   1.152   1.180   1.198   1.246
100 A'  101 A'  102 A'  103 A'  104 A'  105 A'   42 A"   43 A"                 
  1.330   1.388   1.425   1.534   1.559   1.601   1.687   1.857
 44 A"  106 A'  107 A'  108 A'   45 A"  109 A'  110 A'  111 A'                 
  1.878   1.973   2.005   2.016   2.066   2.124   2.142   2.156
 46 A"   47 A"  112 A'   48 A"  113 A'  114 A'  115 A'  116 A'                 
  2.238   2.282   2.336   2.480   2.625   2.812   2.820   3.027
 49 A"  117 A'  118 A'  119 A'   50 A"  120 A'   51 A"  121 A'                 
  3.130   3.378   3.946   3.975   3.978   3.982   3.984   3.993
122 A'  123 A'   52 A"   53 A"  124 A'  125 A'   54 A"   55 A"                 
  4.037   4.040   4.074   4.086   4.131   4.189   4.270   4.324
 56 A"  126 A'  127 A'   57 A"  128 A'  129 A'  130 A'  131 A'                 
  4.392   4.433   5.996   6.053   6.085   6.574   6.708   7.526
132 A'  133 A'   58 A"  134 A'  135 A'  136 A'  137 A'   59 A"                 
  7.544   7.575   7.599   7.640   7.696   9.722  23.217  24.034
 60 A"  138 A'  139 A'  140 A'  141 A'  142 A'  143 A'  144 A'                 
 25.791  25.996  26.382  27.855  28.335  28.379  28.383  28.518
 61 A"  145 A'  146 A'  147 A'   62 A"  148 A'  149 A'   63 A"                 
 28.534  28.543  28.591  28.684  47.857  47.965 127.876 127.911
150 A'   64 A"  151 A'  152 A'  153 A'  154 A'   65 A"  155 A'                 
127.932 151.650 215.707 289.720 289.739 289.768 289.795 289.866
156 A'  157 A'  158 A'   66 A"   67 A"  159 A'  160 A'  161 A'                 
289.9181020.6381020.7731901.812
162 A'  163 A'  164 A'  165 A'                                                 

 Beta MOs, Restricted
 -- Occupied --                  
******* -482.86 -482.86 -176.33 -165.73 -165.73 -165.73 -101.59
  1 A'    2 A'    3 A'    4 A'    5 A'    1 A"    6 A'    7 A'                 
-62.515 -62.514 -56.336 -56.334 -56.331 -56.331 -56.330 -56.330
  8 A'    9 A'   10 A'   11 A'    2 A"   12 A'    3 A"   13 A'                 
-35.823 -31.317 -31.310 -31.310 -22.967 -22.965 -22.965 -22.961
 14 A'   15 A'    4 A"   16 A'   17 A'    5 A"   18 A'   19 A'                 
-22.961 -10.313 -10.295  -9.505  -8.724  -8.722  -7.270  -7.260
  6 A"   20 A'   21 A'   22 A'   23 A'   24 A'   25 A'    7 A"                 
 -7.259  -6.556  -6.555  -6.542  -6.541  -6.540  -6.540  -6.372
 26 A'   27 A'   28 A'    8 A"   29 A'    9 A"   30 A'   31 A'                 
 -4.786  -4.770  -4.769  -2.667  -2.666  -2.663  -2.662  -2.661
 32 A'   10 A"   33 A'   34 A'   35 A'   11 A"   36 A'   12 A"                 
 -2.661  -2.651  -2.651  -2.650  -2.650  -2.052  -2.046  -2.046
 37 A'   13 A"   38 A'   14 A"   39 A'   40 A'   15 A"   41 A'                 
 -2.032  -2.032  -0.931  -0.856  -0.817  -0.753  -0.677  -0.551
 16 A"   42 A'   43 A'   44 A'   45 A'   46 A'   47 A'   48 A'                 
 -0.487  -0.481  -0.432  -0.397  -0.359  -0.358  -0.330  -0.329
 49 A'   50 A'   17 A"   51 A'   52 A'   18 A"   53 A'   19 A"                 
 -0.311  -0.301  -0.277  -0.260
 54 A'   20 A"   55 A'   21 A"                                                 
 -- Virtual --                   
 -0.082  -0.062  -0.053  -0.041   0.002   0.028   0.036   0.045
 56 A'   57 A'   22 A"   58 A'   59 A'   60 A'   61 A'   62 A'                 
  0.048   0.059   0.069   0.072   0.082   0.094   0.101   0.110
 23 A"   63 A'   24 A"   64 A'   25 A"   65 A'   66 A'   67 A'                 
  0.111   0.115   0.118   0.143   0.156   0.156   0.170   0.182
 68 A'   26 A"   69 A'   27 A"   70 A'   71 A'   72 A'   73 A'                 
  0.213   0.222   0.240   0.249   0.306   0.355   0.363   0.379
 74 A'   75 A'   28 A"   76 A'   77 A'   78 A'   79 A'   29 A"                 
  0.385   0.392   0.398   0.406   0.409   0.423   0.433   0.459
 80 A'   81 A'   30 A"   82 A'   31 A"   32 A"   83 A'   84 A'                 
  0.465   0.472   0.476   0.477   0.498   0.523   0.543   0.556
 33 A"   85 A'   86 A'   34 A"   87 A'   35 A"   36 A"   37 A"                 
  0.564   0.590   0.592   0.607   0.636   0.665   0.689   0.691
 88 A'   89 A'   38 A"   90 A'   91 A'   92 A'   93 A'   39 A"                 
  0.710   0.757   0.794   0.816   0.833   0.838   0.871   0.888
 94 A'   95 A'   96 A'   97 A'   40 A"   98 A'   99 A'   41 A"                 
  0.928   0.953   0.988   1.015   1.152   1.180   1.198   1.246
100 A'  101 A'  102 A'  103 A'  104 A'  105 A'   42 A"   43 A"                 
  1.330   1.388   1.425   1.534   1.559   1.601   1.687   1.857
 44 A"  106 A'  107 A'  108 A'   45 A"  109 A'  110 A'  111 A'                 
  1.878   1.973   2.005   2.016   2.066   2.124   2.142   2.156
 46 A"   47 A"  112 A'   48 A"  113 A'  114 A'  115 A'  116 A'                 
  2.238   2.282   2.336   2.480   2.625   2.812   2.820   3.027
 49 A"  117 A'  118 A'  119 A'   50 A"  120 A'   51 A"  121 A'                 
  3.130   3.378   3.946   3.975   3.978   3.982   3.984   3.993
122 A'  123 A'   52 A"   53 A"  124 A'  125 A'   54 A"   55 A"                 
  4.037   4.040   4.074   4.086   4.131   4.189   4.270   4.324
 56 A"  126 A'  127 A'   57 A"  128 A'  129 A'  130 A'  131 A'                 
  4.392   4.433   5.996   6.053   6.085   6.574   6.708   7.526
132 A'  133 A'   58 A"  134 A'  135 A'  136 A'  137 A'   59 A"                 
  7.544   7.575   7.599   7.640   7.696   9.722  23.217  24.034
 60 A"  138 A'  139 A'  140 A'  141 A'  142 A'  143 A'  144 A'                 
 25.791  25.996  26.382  27.855  28.335  28.379  28.383  28.518
 61 A"  145 A'  146 A'  147 A'   62 A"  148 A'  149 A'   63 A"                 
 28.534  28.543  28.591  28.684  47.857  47.965 127.876 127.911
150 A'   64 A"  151 A'  152 A'  153 A'  154 A'   65 A"  155 A'                 
127.932 151.650 215.707 289.720 289.739 289.768 289.795 289.866
156 A'  157 A'  158 A'   66 A"   67 A"  159 A'  160 A'  161 A'                 
289.9181020.6381020.7731901.812
162 A'  163 A'  164 A'  165 A'                                                 
 --------------------------------------------------------------

          Ground-State Mulliken Net Atomic Charges

     Atom                 Charge (a.u.)
  ----------------------------------------
      1 Br                   -0.106122
      2 Br                   -0.096211
      3 Cl                    0.393260
      4 I                     0.152001
      5 C                    -0.010436
      6 C                    -0.332491
  ----------------------------------------
  Sum of atomic charges =     0.000000

 -----------------------------------------------------------------
                    Cartesian Multipole Moments
 -----------------------------------------------------------------
    Charge (ESU x 10^10)
                 0.0000
    Dipole Moment (Debye)
         X      -0.2927      Y      -0.1235      Z      -0.0000
       Tot       0.3177
    Quadrupole Moments (Debye-Ang)
        XX     -86.4356     XY       2.3096     YY     -84.3282
        XZ       0.0000     YZ       0.0000     ZZ     -90.2609
    Octopole Moments (Debye-Ang^2)
       XXX     -36.7616    XXY       9.4971    XYY     -16.0895
       YYY      33.9732    XXZ      -0.0000    XYZ      -0.0000
       YYZ      -0.0000    XZZ     -12.0847    YZZ      10.9954
       ZZZ      -0.0000
    Hexadecapole Moments (Debye-Ang^3)
      XXXX   -1562.2828   XXXY     -95.2570   XXYY    -414.7032
      XYYY    -140.9543   YYYY   -1150.1474   XXXZ       0.0000
      XXYZ      -0.0000   XYYZ      -0.0000   YYYZ      -0.0000
      XXZZ    -292.8848   XYZZ     -49.0624   YYZZ    -228.5681
      XZZZ       0.0000   YZZZ       0.0000   ZZZZ    -114.8286
 -----------------------------------------------------------------
 Calculating analytic gradient of the SCF energy
 Gradient of SCF Energy
            1           2           3           4           5           6
    1   0.0001281   0.0001055   0.0001180   0.0002728  -0.0006292   0.0000049
    2   0.0000946  -0.0000109  -0.0001067   0.0001060   0.0000639  -0.0001469
    3   0.0000000   0.0000000  -0.0000000   0.0000000   0.0000000  -0.0000000
 Max gradient component =       6.292E-04
 RMS gradient           =       1.778E-04
 Gradient time:  CPU 53.68 s  wall 6.85 s
 Geometry Optimization Parameters
   NAtoms,    NIC,     NZ,  NCons,   NDum,   NFix, NCnnct, MaxDiis
        6      37       0       0       0       0       0       0

 Cartesian Hessian Update
 Hessian Updated using BFGS Update


** GEOMETRY OPTIMIZATION IN DELOCALIZED INTERNAL COORDINATES **
   Searching for a Minimum

   Optimization Cycle:  23

                       Coordinates (Angstroms)
     ATOM                X               Y               Z
      1  Br        2.4890703351    1.1374893411    0.0000000000
      2  Br       -0.8371789015    1.8251142294    0.0000000000
      3  Cl        1.7973403699   -1.8254576150    0.0000000000
      4  I        -1.6331948437   -1.4570939800    0.0000000000
      5  C         1.1497831139   -0.2155598416    0.0000000000
      6  C        -0.1664435816    0.0445357872    0.0000000000
   Point Group: cs    Number of degrees of freedom:     9


   Energy is -12604.214785218

 Hessian Updated using BFGS Update

  9 Hessian modes will be used to form the next step
  Hessian Eigenvalues:
     0.047294    0.061526    0.158032    0.255508    0.268908    0.530806
     0.932447    1.028017    1.058261

 Minimum Search - Taking Simple RFO Step
 Searching for Lamda that Minimizes Along All modes
 Value Taken    Lamda =  -0.00000112
 Step Taken.  Stepsize is  0.002475

                             Maximum     Tolerance    Cnvgd?
         Gradient           0.000354      0.000300      NO
         Displacement       0.002265      0.001200      NO
         Energy change     -0.000001      0.000001      NO


 New Cartesian Coordinates Obtained by Inverse Iteration

 Displacement from previous Coordinates is:  0.002163
 ----------------------------------------------------------------
             Standard Nuclear Orientation (Angstroms)
    I     Atom           X                Y                Z
 ----------------------------------------------------------------
    1      Br      2.4890427816     1.1375826942     0.0000000000
    2      Br     -0.8377009502     1.8250505541     0.0000000000
    3      Cl      1.7970461552    -1.8255046714     0.0000000000
    4      I      -1.6335901610    -1.4570282872     0.0000000000
    5      C       1.1504353512    -0.2156262088     0.0000000000
    6      C      -0.1658566847     0.0445538402     0.0000000000
 ----------------------------------------------------------------
 Molecular Point Group                 Cs    NOp =  2
 Largest Abelian Subgroup              Cs    NOp =  2
 Nuclear Repulsion Energy =  1389.6582832289 hartrees
 There are       76 alpha and       76 beta electrons
 Applying Cartesian multipole field
    Component          Value
    ---------          -----
     (2,0,0)        1.00000E-11
     (0,2,0)        2.00000E-11
     (0,0,2)       -3.00000E-11
 Nucleus-field energy     =     0.0000000396 hartrees
 Requested basis set is 6-311++G(d,p)
 There are 87 shells and 232 basis functions
 A cutoff of  1.0D-11 yielded   2726 shell pairs
 There are     21223 function pairs (     23821 Cartesian)
 Smallest overlap matrix eigenvalue = 2.23E-05
 Guess MOs from SCF MO coefficient file

 -----------------------------------------------------------------------
  General SCF calculation program by
  Eric Jon Sundstrom, Paul Horn, Yuezhi Mao, Dmitri Zuev, Alec White,
  David Stuck, Shaama M.S., Shane Yost, Joonho Lee, David Small,
  Daniel Levine, Susi Lehtola, Hugh Burton, Evgeny Epifanovsky
 -----------------------------------------------------------------------
 Exchange:     0.2000 Hartree-Fock + 0.0800 Slater + 0.7200 B88
 Correlation:  0.1900 VWN1RPA + 0.8100 LYP
 Using SG-1 standard quadrature grid
 using 8 threads for integral computing
 -------------------------------------------------------
 OpenMP Integral computing Module                
 Release: version 2.0, May 2017, Q-Chem Inc. Pleasanton 
 -------------------------------------------------------
 -------------------------------------------------------
 OpenMP BLAS3 based DFT computing Module                
 Release: version 1.0, May 2013, Q-Chem Inc. Pittsburgh 
 -------------------------------------------------------
 A restricted SCF calculation will be
 performed using DIIS
 SCF converges when DIIS error is below 1.0e-08
 ---------------------------------------
  Cycle       Energy         DIIS error
 ---------------------------------------
    1  -12604.2147854571      7.11e-06  
    2  -12604.2147857890      4.49e-06  
    3  -12604.2147857453      5.16e-06  
    4  -12604.2147859193      6.45e-07  
    5  -12604.2147859227      1.78e-07  
    6  -12604.2147859228      7.24e-08  
    7  -12604.2147859230      4.30e-08  
    8  -12604.2147859230      4.79e-09  Convergence criterion met
 ---------------------------------------
 SCF time:   CPU 102.02s  wall 14.00s 
 SCF   energy in the final basis set =   -12604.2147859230
 Total energy in the final basis set =   -12604.2147859230

 --------------------------------------------------------------
             Orbital Energies (a.u.) and Symmetries
 --------------------------------------------------------------

 Alpha MOs, Restricted
 -- Occupied --                  
******* -482.86 -482.86 -176.33 -165.73 -165.73 -165.73 -101.59
  1 A'    2 A'    3 A'    4 A'    5 A'    1 A"    6 A'    7 A'                 
-62.515 -62.514 -56.336 -56.334 -56.331 -56.331 -56.330 -56.330
  8 A'    9 A'   10 A'   11 A'    2 A"   12 A'    3 A"   13 A'                 
-35.823 -31.317 -31.310 -31.310 -22.967 -22.965 -22.965 -22.961
 14 A'   15 A'    4 A"   16 A'   17 A'    5 A"   18 A'   19 A'                 
-22.961 -10.313 -10.295  -9.505  -8.724  -8.722  -7.270  -7.260
  6 A"   20 A'   21 A'   22 A'   23 A'   24 A'   25 A'    7 A"                 
 -7.259  -6.556  -6.555  -6.542  -6.541  -6.540  -6.540  -6.372
 26 A'   27 A'   28 A'    8 A"   29 A'    9 A"   30 A'   31 A'                 
 -4.786  -4.770  -4.769  -2.667  -2.666  -2.663  -2.662  -2.661
 32 A'   10 A"   33 A'   34 A'   35 A'   11 A"   36 A'   12 A"                 
 -2.661  -2.651  -2.651  -2.650  -2.650  -2.052  -2.046  -2.046
 37 A'   13 A"   38 A'   14 A"   39 A'   40 A'   15 A"   41 A'                 
 -2.032  -2.032  -0.931  -0.856  -0.817  -0.753  -0.677  -0.551
 16 A"   42 A'   43 A'   44 A'   45 A'   46 A'   47 A'   48 A'                 
 -0.487  -0.481  -0.432  -0.397  -0.359  -0.358  -0.330  -0.329
 49 A'   50 A'   17 A"   51 A'   52 A'   18 A"   53 A'   19 A"                 
 -0.311  -0.301  -0.277  -0.260
 54 A'   20 A"   55 A'   21 A"                                                 
 -- Virtual --                   
 -0.082  -0.062  -0.053  -0.041   0.002   0.028   0.036   0.045
 56 A'   57 A'   22 A"   58 A'   59 A'   60 A'   61 A'   62 A'                 
  0.048   0.059   0.069   0.072   0.082   0.094   0.101   0.110
 23 A"   63 A'   24 A"   64 A'   25 A"   65 A'   66 A'   67 A'                 
  0.111   0.115   0.118   0.143   0.156   0.156   0.170   0.182
 68 A'   26 A"   69 A'   27 A"   70 A'   71 A'   72 A'   73 A'                 
  0.213   0.222   0.240   0.249   0.306   0.355   0.363   0.379
 74 A'   75 A'   28 A"   76 A'   77 A'   78 A'   79 A'   29 A"                 
  0.385   0.392   0.398   0.406   0.409   0.423   0.433   0.459
 80 A'   81 A'   30 A"   82 A'   31 A"   32 A"   83 A'   84 A'                 
  0.465   0.472   0.476   0.477   0.498   0.523   0.543   0.556
 33 A"   85 A'   86 A'   34 A"   87 A'   35 A"   36 A"   37 A"                 
  0.564   0.590   0.592   0.607   0.636   0.665   0.689   0.691
 88 A'   89 A'   38 A"   90 A'   91 A'   92 A'   93 A'   39 A"                 
  0.710   0.757   0.794   0.816   0.833   0.838   0.871   0.888
 94 A'   95 A'   96 A'   97 A'   40 A"   98 A'   99 A'   41 A"                 
  0.928   0.953   0.988   1.016   1.152   1.180   1.198   1.246
100 A'  101 A'  102 A'  103 A'  104 A'  105 A'   42 A"   43 A"                 
  1.330   1.388   1.425   1.534   1.559   1.601   1.687   1.857
 44 A"  106 A'  107 A'  108 A'   45 A"  109 A'  110 A'  111 A'                 
  1.878   1.973   2.005   2.016   2.066   2.124   2.142   2.156
 46 A"   47 A"  112 A'   48 A"  113 A'  114 A'  115 A'  116 A'                 
  2.238   2.282   2.336   2.480   2.625   2.812   2.820   3.028
 49 A"  117 A'  118 A'  119 A'   50 A"  120 A'   51 A"  121 A'                 
  3.130   3.378   3.946   3.975   3.978   3.982   3.984   3.993
122 A'  123 A'   52 A"   53 A"  124 A'  125 A'   54 A"   55 A"                 
  4.037   4.040   4.074   4.086   4.131   4.189   4.270   4.324
 56 A"  126 A'  127 A'   57 A"  128 A'  129 A'  130 A'  131 A'                 
  4.392   4.433   5.996   6.053   6.085   6.574   6.708   7.526
132 A'  133 A'   58 A"  134 A'  135 A'  136 A'  137 A'   59 A"                 
  7.544   7.575   7.599   7.640   7.696   9.722  23.217  24.034
 60 A"  138 A'  139 A'  140 A'  141 A'  142 A'  143 A'  144 A'                 
 25.791  25.996  26.382  27.855  28.335  28.379  28.383  28.518
 61 A"  145 A'  146 A'  147 A'   62 A"  148 A'  149 A'   63 A"                 
 28.534  28.543  28.591  28.684  47.857  47.965 127.876 127.911
150 A'   64 A"  151 A'  152 A'  153 A'  154 A'   65 A"  155 A'                 
127.932 151.650 215.707 289.720 289.739 289.768 289.795 289.866
156 A'  157 A'  158 A'   66 A"   67 A"  159 A'  160 A'  161 A'                 
289.9181020.6381020.7731901.812
162 A'  163 A'  164 A'  165 A'                                                 

 Beta MOs, Restricted
 -- Occupied --                  
******* -482.86 -482.86 -176.33 -165.73 -165.73 -165.73 -101.59
  1 A'    2 A'    3 A'    4 A'    5 A'    1 A"    6 A'    7 A'                 
-62.515 -62.514 -56.336 -56.334 -56.331 -56.331 -56.330 -56.330
  8 A'    9 A'   10 A'   11 A'    2 A"   12 A'    3 A"   13 A'                 
-35.823 -31.317 -31.310 -31.310 -22.967 -22.965 -22.965 -22.961
 14 A'   15 A'    4 A"   16 A'   17 A'    5 A"   18 A'   19 A'                 
-22.961 -10.313 -10.295  -9.505  -8.724  -8.722  -7.270  -7.260
  6 A"   20 A'   21 A'   22 A'   23 A'   24 A'   25 A'    7 A"                 
 -7.259  -6.556  -6.555  -6.542  -6.541  -6.540  -6.540  -6.372
 26 A'   27 A'   28 A'    8 A"   29 A'    9 A"   30 A'   31 A'                 
 -4.786  -4.770  -4.769  -2.667  -2.666  -2.663  -2.662  -2.661
 32 A'   10 A"   33 A'   34 A'   35 A'   11 A"   36 A'   12 A"                 
 -2.661  -2.651  -2.651  -2.650  -2.650  -2.052  -2.046  -2.046
 37 A'   13 A"   38 A'   14 A"   39 A'   40 A'   15 A"   41 A'                 
 -2.032  -2.032  -0.931  -0.856  -0.817  -0.753  -0.677  -0.551
 16 A"   42 A'   43 A'   44 A'   45 A'   46 A'   47 A'   48 A'                 
 -0.487  -0.481  -0.432  -0.397  -0.359  -0.358  -0.330  -0.329
 49 A'   50 A'   17 A"   51 A'   52 A'   18 A"   53 A'   19 A"                 
 -0.311  -0.301  -0.277  -0.260
 54 A'   20 A"   55 A'   21 A"                                                 
 -- Virtual --                   
 -0.082  -0.062  -0.053  -0.041   0.002   0.028   0.036   0.045
 56 A'   57 A'   22 A"   58 A'   59 A'   60 A'   61 A'   62 A'                 
  0.048   0.059   0.069   0.072   0.082   0.094   0.101   0.110
 23 A"   63 A'   24 A"   64 A'   25 A"   65 A'   66 A'   67 A'                 
  0.111   0.115   0.118   0.143   0.156   0.156   0.170   0.182
 68 A'   26 A"   69 A'   27 A"   70 A'   71 A'   72 A'   73 A'                 
  0.213   0.222   0.240   0.249   0.306   0.355   0.363   0.379
 74 A'   75 A'   28 A"   76 A'   77 A'   78 A'   79 A'   29 A"                 
  0.385   0.392   0.398   0.406   0.409   0.423   0.433   0.459
 80 A'   81 A'   30 A"   82 A'   31 A"   32 A"   83 A'   84 A'                 
  0.465   0.472   0.476   0.477   0.498   0.523   0.543   0.556
 33 A"   85 A'   86 A'   34 A"   87 A'   35 A"   36 A"   37 A"                 
  0.564   0.590   0.592   0.607   0.636   0.665   0.689   0.691
 88 A'   89 A'   38 A"   90 A'   91 A'   92 A'   93 A'   39 A"                 
  0.710   0.757   0.794   0.816   0.833   0.838   0.871   0.888
 94 A'   95 A'   96 A'   97 A'   40 A"   98 A'   99 A'   41 A"                 
  0.928   0.953   0.988   1.016   1.152   1.180   1.198   1.246
100 A'  101 A'  102 A'  103 A'  104 A'  105 A'   42 A"   43 A"                 
  1.330   1.388   1.425   1.534   1.559   1.601   1.687   1.857
 44 A"  106 A'  107 A'  108 A'   45 A"  109 A'  110 A'  111 A'                 
  1.878   1.973   2.005   2.016   2.066   2.124   2.142   2.156
 46 A"   47 A"  112 A'   48 A"  113 A'  114 A'  115 A'  116 A'                 
  2.238   2.282   2.336   2.480   2.625   2.812   2.820   3.028
 49 A"  117 A'  118 A'  119 A'   50 A"  120 A'   51 A"  121 A'                 
  3.130   3.378   3.946   3.975   3.978   3.982   3.984   3.993
122 A'  123 A'   52 A"   53 A"  124 A'  125 A'   54 A"   55 A"                 
  4.037   4.040   4.074   4.086   4.131   4.189   4.270   4.324
 56 A"  126 A'  127 A'   57 A"  128 A'  129 A'  130 A'  131 A'                 
  4.392   4.433   5.996   6.053   6.085   6.574   6.708   7.526
132 A'  133 A'   58 A"  134 A'  135 A'  136 A'  137 A'   59 A"                 
  7.544   7.575   7.599   7.640   7.696   9.722  23.217  24.034
 60 A"  138 A'  139 A'  140 A'  141 A'  142 A'  143 A'  144 A'                 
 25.791  25.996  26.382  27.855  28.335  28.379  28.383  28.518
 61 A"  145 A'  146 A'  147 A'   62 A"  148 A'  149 A'   63 A"                 
 28.534  28.543  28.591  28.684  47.857  47.965 127.876 127.911
150 A'   64 A"  151 A'  152 A'  153 A'  154 A'   65 A"  155 A'                 
127.932 151.650 215.707 289.720 289.739 289.768 289.795 289.866
156 A'  157 A'  158 A'   66 A"   67 A"  159 A'  160 A'  161 A'                 
289.9181020.6381020.7731901.812
162 A'  163 A'  164 A'  165 A'                                                 
 --------------------------------------------------------------

          Ground-State Mulliken Net Atomic Charges

     Atom                 Charge (a.u.)
  ----------------------------------------
      1 Br                   -0.105893
      2 Br                   -0.096291
      3 Cl                    0.393508
      4 I                     0.151794
      5 C                    -0.011204
      6 C                    -0.331914
  ----------------------------------------
  Sum of atomic charges =     0.000000

 -----------------------------------------------------------------
                    Cartesian Multipole Moments
 -----------------------------------------------------------------
    Charge (ESU x 10^10)
                 0.0000
    Dipole Moment (Debye)
         X      -0.2897      Y      -0.1233      Z      -0.0000
       Tot       0.3148
    Quadrupole Moments (Debye-Ang)
        XX     -86.4301     XY       2.3074     YY     -84.3298
        XZ      -0.0000     YZ      -0.0000     ZZ     -90.2617
    Octopole Moments (Debye-Ang^2)
       XXX     -36.7106    XXY       9.5017    XYY     -16.0614
       YYY      33.9693    XXZ      -0.0000    XYZ      -0.0000
       YYZ      -0.0000    XZZ     -12.0606    YZZ      10.9942
       ZZZ      -0.0000
    Hexadecapole Moments (Debye-Ang^3)
      XXXX   -1562.5113   XXXY     -95.2578   XXYY    -414.7179
      XYYY    -140.9943   YYYY   -1150.1691   XXXZ      -0.0000
      XXYZ      -0.0000   XYYZ      -0.0000   YYYZ      -0.0000
      XXZZ    -292.9245   XYZZ     -49.0703   YYZZ    -228.5670
      XZZZ      -0.0000   YZZZ      -0.0000   ZZZZ    -114.8317
 -----------------------------------------------------------------
 Calculating analytic gradient of the SCF energy
 Gradient of SCF Energy
            1           2           3           4           5           6
    1   0.0000119  -0.0000065   0.0000078   0.0001230  -0.0003091   0.0001728
    2   0.0000322   0.0000930   0.0000023   0.0000233  -0.0000017  -0.0001491
    3  -0.0000000   0.0000000   0.0000000   0.0000000   0.0000000  -0.0000000
 Max gradient component =       3.091E-04
 RMS gradient           =       9.811E-05
 Gradient time:  CPU 53.73 s  wall 6.85 s
 Geometry Optimization Parameters
   NAtoms,    NIC,     NZ,  NCons,   NDum,   NFix, NCnnct, MaxDiis
        6      37       0       0       0       0       0       0

 Cartesian Hessian Update
 Hessian Updated using BFGS Update


** GEOMETRY OPTIMIZATION IN DELOCALIZED INTERNAL COORDINATES **
   Searching for a Minimum

   Optimization Cycle:  24

                       Coordinates (Angstroms)
     ATOM                X               Y               Z
      1  Br        2.4890427816    1.1375826942    0.0000000000
      2  Br       -0.8377009502    1.8250505541    0.0000000000
      3  Cl        1.7970461552   -1.8255046714    0.0000000000
      4  I        -1.6335901610   -1.4570282872    0.0000000000
      5  C         1.1504353512   -0.2156262088    0.0000000000
      6  C        -0.1658566847    0.0445538402    0.0000000000
   Point Group: cs    Number of degrees of freedom:     9


   Energy is -12604.214785923

 Hessian Updated using BFGS Update

  9 Hessian modes will be used to form the next step
  Hessian Eigenvalues:
     0.046051    0.062332    0.145694    0.254142    0.260119    0.526411
     0.806551    1.028051    1.048794

 Minimum Search - Taking Simple RFO Step
 Searching for Lamda that Minimizes Along All modes
 Value Taken    Lamda =   0.00000000
 Step Taken.  Stepsize is  0.001114

                             Maximum     Tolerance    Cnvgd?
         Gradient           0.000254      0.000300     YES
         Displacement       0.000891      0.001200     YES
         Energy change     -0.000001      0.000001     YES


                       Distance Matrix (Angstroms)
             Br(  1)   Br(  2)   Cl(  3)   I (  4)   C (  5)
   Br(  2)  3.397033
   Cl(  3)  3.042819  4.502049
   I (  4)  4.871151  3.377200  3.450368
   C (  5)  1.903430  2.849043  1.734882  3.048258
   C (  6)  2.871098  1.903035  2.711108  2.099760  1.341759

 Final energy is   -12604.214785922970     


 ******************************
 **  OPTIMIZATION CONVERGED  **
 ******************************

                       Coordinates (Angstroms)
     ATOM                X               Y               Z
      1  Br        2.4890427816    1.1375826942    0.0000000000
      2  Br       -0.8377009502    1.8250505541    0.0000000000
      3  Cl        1.7970461552   -1.8255046714    0.0000000000
      4  I        -1.6335901610   -1.4570282872    0.0000000000
      5  C         1.1504353512   -0.2156262088    0.0000000000
      6  C        -0.1658566847    0.0445538402    0.0000000000

Z-matrix Print:
$molecule
0 1
I 
C  1 2.099760
C  2 1.341759 1 123.165853
Cl 3 1.734882 2 123.063990 1 -0.000000 0
Br 2 1.903035 1 114.979852 3 -180.000000 0
Br 3 1.903430 2 123.508175 1 -180.000000 0
$end


 --------------------------------------------------------------
             Orbital Energies (a.u.) and Symmetries
 --------------------------------------------------------------

 Alpha MOs, Restricted
 -- Occupied --                  
******* -482.86 -482.86 -176.33 -165.73 -165.73 -165.73 -101.59
  1 A'    2 A'    3 A'    4 A'    5 A'    1 A"    6 A'    7 A'                 
-62.515 -62.514 -56.336 -56.334 -56.331 -56.331 -56.330 -56.330
  8 A'    9 A'   10 A'   11 A'    2 A"   12 A'    3 A"   13 A'                 
-35.823 -31.317 -31.310 -31.310 -22.967 -22.965 -22.965 -22.961
 14 A'   15 A'    4 A"   16 A'   17 A'    5 A"   18 A'   19 A'                 
-22.961 -10.313 -10.295  -9.505  -8.724  -8.722  -7.270  -7.260
  6 A"   20 A'   21 A'   22 A'   23 A'   24 A'   25 A'    7 A"                 
 -7.259  -6.556  -6.555  -6.542  -6.541  -6.540  -6.540  -6.372
 26 A'   27 A'   28 A'    8 A"   29 A'    9 A"   30 A'   31 A'                 
 -4.786  -4.770  -4.769  -2.667  -2.666  -2.663  -2.662  -2.661
 32 A'   10 A"   33 A'   34 A'   35 A'   11 A"   36 A'   12 A"                 
 -2.661  -2.651  -2.651  -2.650  -2.650  -2.052  -2.046  -2.046
 37 A'   13 A"   38 A'   14 A"   39 A'   40 A'   15 A"   41 A'                 
 -2.032  -2.032  -0.931  -0.856  -0.817  -0.753  -0.677  -0.551
 16 A"   42 A'   43 A'   44 A'   45 A'   46 A'   47 A'   48 A'                 
 -0.487  -0.481  -0.432  -0.397  -0.359  -0.358  -0.330  -0.329
 49 A'   50 A'   17 A"   51 A'   52 A'   18 A"   53 A'   19 A"                 
 -0.311  -0.301  -0.277  -0.260
 54 A'   20 A"   55 A'   21 A"                                                 
 -- Virtual --                   
 -0.082  -0.062  -0.053  -0.041   0.002   0.028   0.036   0.045
 56 A'   57 A'   22 A"   58 A'   59 A'   60 A'   61 A'   62 A'                 
  0.048   0.059   0.069   0.072   0.082   0.094   0.101   0.110
 23 A"   63 A'   24 A"   64 A'   25 A"   65 A'   66 A'   67 A'                 
  0.111   0.115   0.118   0.143   0.156   0.156   0.170   0.182
 68 A'   26 A"   69 A'   27 A"   70 A'   71 A'   72 A'   73 A'                 
  0.213   0.222   0.240   0.249   0.306   0.355   0.363   0.379
 74 A'   75 A'   28 A"   76 A'   77 A'   78 A'   79 A'   29 A"                 
  0.385   0.392   0.398   0.406   0.409   0.423   0.433   0.459
 80 A'   81 A'   30 A"   82 A'   31 A"   32 A"   83 A'   84 A'                 
  0.465   0.472   0.476   0.477   0.498   0.523   0.543   0.556
 33 A"   85 A'   86 A'   34 A"   87 A'   35 A"   36 A"   37 A"                 
  0.564   0.590   0.592   0.607   0.636   0.665   0.689   0.691
 88 A'   89 A'   38 A"   90 A'   91 A'   92 A'   93 A'   39 A"                 
  0.710   0.757   0.794   0.816   0.833   0.838   0.871   0.888
 94 A'   95 A'   96 A'   97 A'   40 A"   98 A'   99 A'   41 A"                 
  0.928   0.953   0.988   1.016   1.152   1.180   1.198   1.246
100 A'  101 A'  102 A'  103 A'  104 A'  105 A'   42 A"   43 A"                 
  1.330   1.388   1.425   1.534   1.559   1.601   1.687   1.857
 44 A"  106 A'  107 A'  108 A'   45 A"  109 A'  110 A'  111 A'                 
  1.878   1.973   2.005   2.016   2.066   2.124   2.142   2.156
 46 A"   47 A"  112 A'   48 A"  113 A'  114 A'  115 A'  116 A'                 
  2.238   2.282   2.336   2.480   2.625   2.812   2.820   3.028
 49 A"  117 A'  118 A'  119 A'   50 A"  120 A'   51 A"  121 A'                 
  3.130   3.378   3.946   3.975   3.978   3.982   3.984   3.993
122 A'  123 A'   52 A"   53 A"  124 A'  125 A'   54 A"   55 A"                 
  4.037   4.040   4.074   4.086   4.131   4.189   4.270   4.324
 56 A"  126 A'  127 A'   57 A"  128 A'  129 A'  130 A'  131 A'                 
  4.392   4.433   5.996   6.053   6.085   6.574   6.708   7.526
132 A'  133 A'   58 A"  134 A'  135 A'  136 A'  137 A'   59 A"                 
  7.544   7.575   7.599   7.640   7.696   9.722  23.217  24.034
 60 A"  138 A'  139 A'  140 A'  141 A'  142 A'  143 A'  144 A'                 
 25.791  25.996  26.382  27.855  28.335  28.379  28.383  28.518
 61 A"  145 A'  146 A'  147 A'   62 A"  148 A'  149 A'   63 A"                 
 28.534  28.543  28.591  28.684  47.857  47.965 127.876 127.911
150 A'   64 A"  151 A'  152 A'  153 A'  154 A'   65 A"  155 A'                 
127.932 151.650 215.707 289.720 289.739 289.768 289.795 289.866
156 A'  157 A'  158 A'   66 A"   67 A"  159 A'  160 A'  161 A'                 
289.9181020.6381020.7731901.812
162 A'  163 A'  164 A'  165 A'                                                 

 Beta MOs, Restricted
 -- Occupied --                  
******* -482.86 -482.86 -176.33 -165.73 -165.73 -165.73 -101.59
  1 A'    2 A'    3 A'    4 A'    5 A'    1 A"    6 A'    7 A'                 
-62.515 -62.514 -56.336 -56.334 -56.331 -56.331 -56.330 -56.330
  8 A'    9 A'   10 A'   11 A'    2 A"   12 A'    3 A"   13 A'                 
-35.823 -31.317 -31.310 -31.310 -22.967 -22.965 -22.965 -22.961
 14 A'   15 A'    4 A"   16 A'   17 A'    5 A"   18 A'   19 A'                 
-22.961 -10.313 -10.295  -9.505  -8.724  -8.722  -7.270  -7.260
  6 A"   20 A'   21 A'   22 A'   23 A'   24 A'   25 A'    7 A"                 
 -7.259  -6.556  -6.555  -6.542  -6.541  -6.540  -6.540  -6.372
 26 A'   27 A'   28 A'    8 A"   29 A'    9 A"   30 A'   31 A'                 
 -4.786  -4.770  -4.769  -2.667  -2.666  -2.663  -2.662  -2.661
 32 A'   10 A"   33 A'   34 A'   35 A'   11 A"   36 A'   12 A"                 
 -2.661  -2.651  -2.651  -2.650  -2.650  -2.052  -2.046  -2.046
 37 A'   13 A"   38 A'   14 A"   39 A'   40 A'   15 A"   41 A'                 
 -2.032  -2.032  -0.931  -0.856  -0.817  -0.753  -0.677  -0.551
 16 A"   42 A'   43 A'   44 A'   45 A'   46 A'   47 A'   48 A'                 
 -0.487  -0.481  -0.432  -0.397  -0.359  -0.358  -0.330  -0.329
 49 A'   50 A'   17 A"   51 A'   52 A'   18 A"   53 A'   19 A"                 
 -0.311  -0.301  -0.277  -0.260
 54 A'   20 A"   55 A'   21 A"                                                 
 -- Virtual --
[truncated: 40,554 more chars]
