# Supplementary material for: Geometric and energetic data from ab initio calculations of haloethene, haloimine, halomethylenephosphine, haloiminophosphine, halodiazene, halodiphosphene and halocyclopropane
Source: Data Brief. 2019 Nov 2;27:104738. doi: 10.1016/j.dib.2019.104738 (PMC6861602; doi:10.1016/j.dib.2019.104738)
Supplement: Multimedia component 2 [file mmc2.zip › CC/B3LYP/BrClCCIBr.out]

Q-Chem Developer Version!
                  Welcome to Q-Chem
     A Quantum Leap Into The Future Of Chemistry


 Q-Chem 5.1, Q-Chem, Inc., Pleasanton, CA (2018)

 Yihan Shao,  Zhengting Gan,  E. Epifanovsky,  A. T. B. Gilbert,  M. Wormit,  
 J. Kussmann,  A. W. Lange,  A. Behn,  Jia Deng,  Xintian Feng,  D. Ghosh,  
 M. Goldey,  P. R. Horn,  L. D. Jacobson,  I. Kaliman,  T. Kus,  A. Landau,  
 Jie Liu,  E. I. Proynov,  R. M. Richard,  R. P. Steele,  E. J. Sundstrom,  
 H. L. Woodcock III,  P. M. Zimmerman,  D. Zuev,  B. Albrecht,  E. Alguire,  
 S. A. Baeppler,  D. Barton,  Z. Benda,  Y. A. Bernard,  E. J. Berquist,  
 K. B. Bravaya,  H. Burton,  D. Casanova,  Chun-Min Chang,  Yunqing Chen,  
 A. Chien,  K. D. Closser,  M. P. Coons,  S. Coriani,  S. Dasgupta,  
 A. L. Dempwolff,  M. Diedenhofen,  Hainam Do,  R. G. Edgar,  Po-Tung Fang,  
 S. Faraji,  S. Fatehi,  Qingguo Feng,  K. D. Fenk,  J. Fosso-Tande,  
 Qinghui Ge,  A. Ghysels,  G. Gidofalvi,  J. Gomes,  J. Gonthier,  A. Gunina,  
 D. Hait,  M. W. D. Hanson-Heine,  P. H. P. Harbach,  A. W. Hauser,  
 J. E. Herr,  E. G. Hohenstein,  Z. C. Holden,  Kerwin Hui,  B. C. Huynh,  
 T.-C. Jagau,  Hyunjun Ji,  B. Kaduk,  K. Khistyaev,  Jaehoon Kim,  
 P. Klunzinger,  K. Koh,  D. Kosenkov,  L. Koulias,  T. Kowalczyk,  
 C. M. Krauter,  A. Kunitsa,  Ka Un Lao,  A. Laurent,  K. V. Lawler,  
 Joonho Lee,  D. Lefrancois,  S. Lehtola,  D. S. Levine,  Yi-Pei Li,  
 You-Sheng Lin,  Fenglai Liu,  E. Livshits,  A. Luenser,  P. Manohar,  
 E. Mansoor,  S. F. Manzer,  Shan-Ping Mao,  Yuezhi Mao,  N. Mardirossian,  
 A. V. Marenich,  T. Markovich,  L. A. Martinez-Martinez,  S. A. Maurer,  
 N. J. Mayhall,  S. C. McKenzie,  J.-M. Mewes,  A. F. Morrison,  
 J. W. Mullinax,  K. Nanda,  T. S. Nguyen-Beck,  R. Olivares-Amaya,  
 J. A. Parkhill,  T. M. Perrine,  F. Plasser,  P. Pokhilko,  S. Prager,  
 A. Prociuk,  E. Ramos,  D. R. Rehn,  F. Rob,  M. Schneider,  N. Sergueev,  
 S. M. Sharada,  S. Sharma,  D. W. Small,  T. Stauch,  T. Stein,  
 Yu-Chuan Su,  A. J. W. Thom,  A. Tkatchenko,  T. Tsuchimochi,  N. M. Tubman,  
 L. Vogt,  M. L. Vidal,  O. Vydrov,  M. A. Watson,  J. Wenzel,  
 M. de Wergifosse,  T. A. Wesolowski,  A. White,  J. Witte,  A. Yamada,  
 Jun Yang,  K. Yao,  S. Yeganeh,  S. R. Yost,  Zhi-Qiang You,  A. Zech,  
 Igor Ying Zhang,  Xing Zhang,  Yan Zhao,  Ying Zhu,  B. R. Brooks,  
 G. K. L. Chan,  C. J. Cramer,  M. S. Gordon,  W. J. Hehre,  A. Klamt,  
 M. W. Schmidt,  C. D. Sherrill,  D. G. Truhlar,  A. Aspuru-Guzik,  R. Baer,  
 A. T. Bell,  N. A. Besley,  Jeng-Da Chai,  A. E. DePrince, III,  
 R. A. DiStasio Jr.,  A. Dreuw,  B. D. Dunietz,  T. R. Furlani,  
 Chao-Ping Hsu,  Yousung Jung,  Jing Kong,  D. S. Lambrecht,  WanZhen Liang,  
 C. Ochsenfeld,  V. A. Rassolov,  L. V. Slipchenko,  J. E. Subotnik,  
 T. Van Voorhis,  J. M. Herbert,  A. I. Krylov,  P. M. W. Gill,  M. Head-Gordon

 Contributors to earlier versions of Q-Chem not listed above: 
 R. D. Adamson,  B. Austin,  J. Baker,  G. J. O. Beran,  K. Brandhorst,  
 S. T. Brown,  E. F. C. Byrd,  A. K. Chakraborty,  C.-L. Cheng,  
 Siu Hung Chien,  D. M. Chipman,  D. L. Crittenden,  H. Dachsel,  
 R. J. Doerksen,  A. D. Dutoi,  L. Fusti-Molnar,  W. A. Goddard III,  
 A. Golubeva-Zadorozhnaya,  S. R. Gwaltney,  G. Hawkins,  A. Heyden,  
 S. Hirata,  G. Kedziora,  F. J. Keil,  C. Kelley,  Jihan Kim,  R. A. King,  
 R. Z. Khaliullin,  P. P. Korambath,  W. Kurlancheek,  A. M. Lee,  M. S. Lee,  
 S. V. Levchenko,  Ching Yeh Lin,  D. Liotard,  R. C. Lochan,  I. Lotan,  
 P. E. Maslen,  N. Nair,  D. P. O'Neill,  D. Neuhauser,  E. Neuscamman,  
 C. M. Oana,  R. Olson,  B. Peters,  R. Peverati,  P. A. Pieniazek,  
 Y. M. Rhee,  J. Ritchie,  M. A. Rohrdanz,  E. Rosta,  N. J. Russ,  
 H. F. Schaefer III,  N. E. Schultz,  N. Shenvi,  A. C. Simmonett,  A. Sodt,  
 D. Stuck,  K. S. Thanthiriwatte,  V. Vanovschi,  Tao Wang,  A. Warshel,  
 C. F. Williams,  Q. Wu,  X. Xu,  W. Zhang

 Please cite Q-Chem as follows:
 Y. Shao et al., Mol. Phys. 113, 184-215 (2015)
 DOI: 10.1080/00268976.2014.952696

 Q-Chem 5.1.1 for Intel X86 EM64T Linux

 Parts of Q-Chem use Armadillo 8.300.2 (Tropical Shenanigans).
 http://arma.sourceforge.net/

 Q-Chem begins on Mon Aug 27 02:01:19 2018  

Host: 
0

     Scratch files written to /scratch/taweetham/qchem6215//
Input Ideriv = 2
Curr. Ideriv = -1
Max.  Ideriv = 2

Checking the input file for inconsistencies... 	...done.

--------------------------------------------------------------
User input:
--------------------------------------------------------------
inp/BrIClBr.inp
$molecule
0	1
Br	-2.0	1.0	0.0
I	2.0	1.0	0.0
Cl	-2.0	-1.0	0.0
Br	2.0	-1.0	0.0
C	-1.0	0.0	0.0
C	1.0	0.0	0.0
$end
$rem
   JOB_TYPE		OPTIMIZATION
   BASIS		6-311++G**
   EXCHANGE		B3LYP
$end

--------------------------------------------------------------
 ----------------------------------------------------------------
             Standard Nuclear Orientation (Angstroms)
    I     Atom           X                Y                Z
 ----------------------------------------------------------------
    1      Br      2.5034536980     0.6589712646     0.0000000000
    2      I      -1.4930422999     0.8263622403     0.0000000000
    3      Cl      2.4197582102    -1.3392767343    -0.0000000000
    4      Br     -1.5767377877    -1.1718857586    -0.0000000000
    5      C       1.4624819546    -0.2983049909    -0.0000000000
    6      C      -0.5357660443    -0.2146095031    -0.0000000000
 ----------------------------------------------------------------
 Molecular Point Group                 Cs    NOp =  2
 Largest Abelian Subgroup              Cs    NOp =  2
 Nuclear Repulsion Energy =  1688.3341080328 hartrees
 There are       76 alpha and       76 beta electrons
 Requested basis set is 6-311++G(d,p)
 There are 87 shells and 232 basis functions

 Total QAlloc Memory Limit   2000 MB
 Mega-Array Size       188 MB
 MEM_STATIC part       192 MB
 A cutoff of  1.0D-11 yielded   2850 shell pairs
 There are     22019 function pairs (     24741 Cartesian)

 -------------------------------------------------------
 OpenMP Integral Computing Module                       
 Release: version 1.0, May 2013, Q-Chem Inc. Pittsburgh 
 -------------------------------------------------------
 Integral Job Info:
 Integral job number is                      11
 Integral operator is                         1
 short-range coefficients                     0
 long-range coefficients              100000000
 Omega coefficients                           0
 if combine SR and LR in K                    0
 Integral screening is                        0
 Integral computing path is                   2
 max size of driver memory is            800000
 size of driver memory is                593474
 size of scratch memory is             29634545
 max col of scratch BK array               1296
 max len of scratch array in speh3          155
 max len of scratch index in speh4           18
 max int batch size is                      520
 min int batch size is                       52
 fixed nKL is                                45
 max L of basis functions is                  2
 order of int derivative is                   0
 number of shells is                         87
 number of basis is                         246
 number of cartesian basis is               246
 number of contracted shell pairs          2850
 number of primitive shell pairs           6683
 maxK2 (contraction) of shell pair           36
 max number of K2 of shell pair               1
 max number of CS2 of shell pair            371
 max number of PS2 of shell pair            371
 mem total for path MDJ                  543628
 -------------------------------------------------------
 Smallest overlap matrix eigenvalue = 6.41E-05

 Scale SEOQF with 1.000000e-01/1.000000e-01/1.000000e-01

 Standard Electronic Orientation quadrupole field applied
 Nucleus-field energy     =     0.0000000286 hartrees
 Guess from superposition of atomic densities
 Warning:  Energy on first SCF cycle will be non-variational
 SAD guess density has 152.000000 electrons

 -----------------------------------------------------------------------
  General SCF calculation program by
  Eric Jon Sundstrom, Paul Horn, Yuezhi Mao, Dmitri Zuev, Alec White,
  David Stuck, Shaama M.S., Shane Yost, Joonho Lee, David Small,
  Daniel Levine, Susi Lehtola, Hugh Burton, Evgeny Epifanovsky
 -----------------------------------------------------------------------
 Exchange:     0.2000 Hartree-Fock + 0.0800 Slater + 0.7200 B88
 Correlation:  0.1900 VWN1RPA + 0.8100 LYP
 Using SG-1 standard quadrature grid
 using 8 threads for integral computing
 -------------------------------------------------------
 OpenMP Integral computing Module                
 Release: version 2.0, May 2017, Q-Chem Inc. Pleasanton 
 -------------------------------------------------------
 -------------------------------------------------------
 OpenMP BLAS3 based DFT computing Module                
 Release: version 1.0, May 2013, Q-Chem Inc. Pittsburgh 
 -------------------------------------------------------
 A restricted SCF calculation will be
 performed using DIIS
 SCF converges when DIIS error is below 1.0e-08
 ---------------------------------------
  Cycle       Energy         DIIS error
 ---------------------------------------
    1  -12608.9518293408      9.72e-02  
    2  -12602.0477725238      9.68e-03  
    3  -12598.8304263915      2.12e-02  
    4  -12602.5831665581      3.39e-03  
    5  -12602.6178616492      2.27e-03  
    6  -12602.6257330823      1.54e-03  
    7  -12602.6197783772      1.87e-03  
    8  -12602.6482597027      3.88e-04  
    9  -12602.6490133993      1.52e-04  
   10  -12602.6491719224      3.78e-05  
   11  -12602.6491764225      2.54e-05  
   12  -12602.6491836126      6.94e-06  
   13  -12602.6491844504      3.66e-06  
   14  -12602.6491847845      1.76e-06  
   15  -12602.6491848503      1.03e-06  
   16  -12602.6491848632      3.69e-07  
   17  -12602.6491848646      5.33e-08  
   18  -12602.6491848645      1.33e-08  
   19  -12602.6491848646      2.03e-09  Convergence criterion met
 ---------------------------------------
 SCF time:   CPU 272.21s  wall 35.00s 
 SCF   energy in the final basis set =   -12602.6491848646
 Total energy in the final basis set =   -12602.6491848646

 --------------------------------------------------------------
             Orbital Energies (a.u.) and Symmetries
 --------------------------------------------------------------

 Alpha MOs, Restricted
 -- Occupied --                  
******* -482.88 -482.87 -176.32 -165.72 -165.72 -165.72 -101.60
  1 A'    2 A'    3 A'    4 A'    1 A"    5 A'    6 A'    7 A'                 
-62.545 -62.532 -56.363 -56.361 -56.361 -56.350 -56.349 -56.348
  8 A'    9 A'   10 A'   11 A'    2 A"   12 A'    3 A"   13 A'                 
-35.823 -31.313 -31.311 -31.310 -22.963 -22.963 -22.962 -22.961
 14 A'   15 A'    4 A"   16 A'   17 A'    5 A"   18 A'    6 A"                 
-22.961 -10.294 -10.262  -9.525  -8.769  -8.753  -7.289  -7.278
 19 A'   20 A'   21 A'   22 A'   23 A'   24 A'   25 A'    7 A"                 
 -7.278  -6.603  -6.589  -6.585  -6.585  -6.572  -6.571  -6.395
 26 A'   27 A'   28 A'   29 A'    8 A"    9 A"   30 A'   31 A'                 
 -4.815  -4.791  -4.790  -2.718  -2.713  -2.707  -2.700  -2.697
 32 A'   33 A'   10 A"   34 A'   35 A'   11 A"   36 A'   12 A"                 
 -2.697  -2.692  -2.692  -2.682  -2.682  -2.106  -2.083  -2.076
 37 A'   13 A"   38 A'   14 A"   39 A'   40 A'   41 A'   15 A"                 
 -2.055  -2.055  -1.170  -1.151  -0.863  -0.759  -0.647  -0.604
 42 A'   16 A"   43 A'   44 A'   45 A'   46 A'   47 A'   48 A'                 
 -0.559  -0.554  -0.542  -0.500  -0.493  -0.424  -0.360  -0.331
 17 A"   49 A'   18 A"   50 A'   51 A'   52 A'   53 A'   19 A"                 
 -0.280  -0.218  -0.190  -0.148
 20 A"   54 A'   21 A"   55 A'                                                 
 -- Virtual --                   
 -0.119  -0.096  -0.011   0.008   0.014   0.022   0.030   0.039
 22 A"   56 A'   57 A'   58 A'   59 A'   23 A"   60 A'   61 A'                 
  0.042   0.059   0.062   0.082   0.085   0.085   0.091   0.096
 62 A'   24 A"   63 A'   64 A'   65 A'   25 A"   66 A'   26 A"                 
  0.126   0.131   0.146   0.148   0.152   0.161   0.169   0.176
 67 A'   68 A'   69 A'   27 A"   70 A'   71 A'   72 A'   73 A'                 
  0.190   0.202   0.264   0.265   0.294   0.323   0.346   0.352
 74 A'   75 A'   28 A"   76 A'   29 A"   77 A'   78 A'   30 A"                 
  0.355   0.368   0.393   0.397   0.418   0.428   0.442   0.444
 79 A'   80 A'   81 A'   31 A"   32 A"   82 A'   33 A"   83 A'                 
  0.454   0.490   0.497   0.507   0.539   0.554   0.555   0.558
 34 A"   84 A'   35 A"   85 A'   86 A'   36 A"   87 A'   88 A'                 
  0.571   0.597   0.632   0.664   0.664   0.673   0.717   0.726
 37 A"   89 A'   90 A'   38 A"   91 A'   92 A'   39 A"   93 A'                 
  0.776   0.783   0.805   0.847   0.886   0.890   0.948   1.022
 94 A'   95 A'   96 A'   40 A"   97 A'   41 A"   98 A'   99 A'                 
  1.066   1.114   1.138   1.167   1.241   1.300   1.309   1.342
100 A'  101 A'  102 A'  103 A'  104 A'   42 A"  105 A'  106 A'                 
  1.410   1.420   1.471   1.487   1.569   1.662   1.712   1.766
 43 A"  107 A'  108 A'   44 A"   45 A"   46 A"  109 A'  110 A'                 
  1.833   1.879   1.915   1.948   2.010   2.028   2.053   2.160
111 A'  112 A'   47 A"   48 A"  113 A'  114 A'  115 A'  116 A'                 
  2.221   2.223   2.343   2.442   2.629   2.701   2.868   3.034
 49 A"  117 A'  118 A'  119 A'   50 A"   51 A"  120 A'  121 A'                 
  3.183   3.329   3.930   3.965   3.971   4.018   4.027   4.041
122 A'  123 A'   52 A"   53 A"   54 A"  124 A'   55 A"  125 A'                 
  4.054   4.064   4.090   4.110   4.220   4.269   4.418   4.552
 56 A"  126 A'  127 A'   57 A"  128 A'  129 A'  130 A'  131 A'                 
  4.653   4.700   6.018   6.070   6.227   6.845   6.854   7.473
132 A'  133 A'   58 A"  134 A'  135 A'  136 A'  137 A'   59 A"                 
  7.505   7.589   7.611   7.719   7.798   9.907  23.654  23.711
 60 A"  138 A'  139 A'  140 A'  141 A'  142 A'  143 A'  144 A'                 
 25.791  26.087  26.637  28.089  28.353  28.409  28.458  28.531
 61 A"  145 A'  146 A'  147 A'   62 A"  148 A'  149 A'   63 A"                 
 28.566  28.578  28.710  28.947  48.082  48.103 127.905 127.962
150 A'   64 A"  151 A'  152 A'  153 A'  154 A'   65 A"  155 A'                 
128.042 151.872 215.948 289.700 289.728 289.816 289.835 289.988
156 A'  157 A'  158 A'   66 A"   67 A"  159 A'  160 A'  161 A'                 
290.0611020.9561020.9751902.057
162 A'  163 A'  164 A'  165 A'                                                 

 Beta MOs, Restricted
 -- Occupied --                  
******* -482.88 -482.87 -176.32 -165.72 -165.72 -165.72 -101.60
  1 A'    2 A'    3 A'    4 A'    1 A"    5 A'    6 A'    7 A'                 
-62.545 -62.532 -56.363 -56.361 -56.361 -56.350 -56.349 -56.348
  8 A'    9 A'   10 A'   11 A'    2 A"   12 A'    3 A"   13 A'                 
-35.823 -31.313 -31.311 -31.310 -22.963 -22.963 -22.962 -22.961
 14 A'   15 A'    4 A"   16 A'   17 A'    5 A"   18 A'    6 A"                 
-22.961 -10.294 -10.262  -9.525  -8.769  -8.753  -7.289  -7.278
 19 A'   20 A'   21 A'   22 A'   23 A'   24 A'   25 A'    7 A"                 
 -7.278  -6.603  -6.589  -6.585  -6.585  -6.572  -6.571  -6.395
 26 A'   27 A'   28 A'   29 A'    8 A"    9 A"   30 A'   31 A'                 
 -4.815  -4.791  -4.790  -2.718  -2.713  -2.707  -2.700  -2.697
 32 A'   33 A'   10 A"   34 A'   35 A'   11 A"   36 A'   12 A"                 
 -2.697  -2.692  -2.692  -2.682  -2.682  -2.106  -2.083  -2.076
 37 A'   13 A"   38 A'   14 A"   39 A'   40 A'   41 A'   15 A"                 
 -2.055  -2.055  -1.170  -1.151  -0.863  -0.759  -0.647  -0.604
 42 A'   16 A"   43 A'   44 A'   45 A'   46 A'   47 A'   48 A'                 
 -0.559  -0.554  -0.542  -0.500  -0.493  -0.424  -0.360  -0.331
 17 A"   49 A'   18 A"   50 A'   51 A'   52 A'   53 A'   19 A"                 
 -0.280  -0.218  -0.190  -0.148
 20 A"   54 A'   21 A"   55 A'                                                 
 -- Virtual --                   
 -0.119  -0.096  -0.011   0.008   0.014   0.022   0.030   0.039
 22 A"   56 A'   57 A'   58 A'   59 A'   23 A"   60 A'   61 A'                 
  0.042   0.059   0.062   0.082   0.085   0.085   0.091   0.096
 62 A'   24 A"   63 A'   64 A'   65 A'   25 A"   66 A'   26 A"                 
  0.126   0.131   0.146   0.148   0.152   0.161   0.169   0.176
 67 A'   68 A'   69 A'   27 A"   70 A'   71 A'   72 A'   73 A'                 
  0.190   0.202   0.264   0.265   0.294   0.323   0.346   0.352
 74 A'   75 A'   28 A"   76 A'   29 A"   77 A'   78 A'   30 A"                 
  0.355   0.368   0.393   0.397   0.418   0.428   0.442   0.444
 79 A'   80 A'   81 A'   31 A"   32 A"   82 A'   33 A"   83 A'                 
  0.454   0.490   0.497   0.507   0.539   0.554   0.555   0.558
 34 A"   84 A'   35 A"   85 A'   86 A'   36 A"   87 A'   88 A'                 
  0.571   0.597   0.632   0.664   0.664   0.673   0.717   0.726
 37 A"   89 A'   90 A'   38 A"   91 A'   92 A'   39 A"   93 A'                 
  0.776   0.783   0.805   0.847   0.886   0.890   0.948   1.022
 94 A'   95 A'   96 A'   40 A"   97 A'   41 A"   98 A'   99 A'                 
  1.066   1.114   1.138   1.167   1.241   1.300   1.309   1.342
100 A'  101 A'  102 A'  103 A'  104 A'   42 A"  105 A'  106 A'                 
  1.410   1.420   1.471   1.487   1.569   1.662   1.712   1.766
 43 A"  107 A'  108 A'   44 A"   45 A"   46 A"  109 A'  110 A'                 
  1.833   1.879   1.915   1.948   2.010   2.028   2.053   2.160
111 A'  112 A'   47 A"   48 A"  113 A'  114 A'  115 A'  116 A'                 
  2.221   2.223   2.343   2.442   2.629   2.701   2.868   3.034
 49 A"  117 A'  118 A'  119 A'   50 A"   51 A"  120 A'  121 A'                 
  3.183   3.329   3.930   3.965   3.971   4.018   4.027   4.041
122 A'  123 A'   52 A"   53 A"   54 A"  124 A'   55 A"  125 A'                 
  4.054   4.064   4.090   4.110   4.220   4.269   4.418   4.552
 56 A"  126 A'  127 A'   57 A"  128 A'  129 A'  130 A'  131 A'                 
  4.653   4.700   6.018   6.070   6.227   6.845   6.854   7.473
132 A'  133 A'   58 A"  134 A'  135 A'  136 A'  137 A'   59 A"                 
  7.505   7.589   7.611   7.719   7.798   9.907  23.654  23.711
 60 A"  138 A'  139 A'  140 A'  141 A'  142 A'  143 A'  144 A'                 
 25.791  26.087  26.637  28.089  28.353  28.409  28.458  28.531
 61 A"  145 A'  146 A'  147 A'   62 A"  148 A'  149 A'   63 A"                 
 28.566  28.578  28.710  28.947  48.082  48.103 127.905 127.962
150 A'   64 A"  151 A'  152 A'  153 A'  154 A'   65 A"  155 A'                 
128.042 151.872 215.948 289.700 289.728 289.816 289.835 289.988
156 A'  157 A'  158 A'   66 A"   67 A"  159 A'  160 A'  161 A'                 
290.0611020.9561020.9751902.057
162 A'  163 A'  164 A'  165 A'                                                 
 --------------------------------------------------------------

          Ground-State Mulliken Net Atomic Charges

     Atom                 Charge (a.u.)
  ----------------------------------------
      1 Br                   -0.033750
      2 I                     0.285066
      3 Cl                    0.304058
      4 Br                   -0.034892
      5 C                    -0.203306
      6 C                    -0.317176
  ----------------------------------------
  Sum of atomic charges =     0.000000

 -----------------------------------------------------------------
                    Cartesian Multipole Moments
 -----------------------------------------------------------------
    Charge (ESU x 10^10)
                 0.0000
    Dipole Moment (Debye)
         X       1.0141      Y      -1.5636      Z       0.0000
       Tot       1.8637
    Quadrupole Moments (Debye-Ang)
        XX     -78.5642     XY       0.8507     YY     -96.0587
        XZ       0.0000     YZ       0.0000     ZZ     -86.8174
    Octopole Moments (Debye-Ang^2)
       XXX     -13.1197    XXY      -1.4563    XYY     -10.2374
       YYY      13.9902    XXZ      -0.0000    XYZ      -0.0000
       YYZ       0.0000    XZZ      -7.7068    YZZ       4.2707
       ZZZ      -0.0000
    Hexadecapole Moments (Debye-Ang^3)
      XXXX   -1809.1547   XXXY      44.2159   XXYY    -406.2008
      XYYY      39.5734   YYYY    -636.8060   XXXZ       0.0000
      XXYZ      -0.0000   XYYZ       0.0000   YYYZ      -0.0000
      XXZZ    -341.2499   XYZZ      12.9286   YYZZ    -123.0291
      XZZZ       0.0000   YZZZ      -0.0000   ZZZZ    -109.4111
 -----------------------------------------------------------------
 Calculating analytic gradient of the SCF energy
 Gradient of SCF Energy
            1           2           3           4           5           6
    1  -0.3859232   0.6962764  -0.1349142   0.3687878   0.6327084  -1.1769352
    2  -0.7521485  -1.4367083   0.5843204   0.9778862   0.1654567   0.4611935
    3  -0.0000000   0.0000000   0.0000000   0.0000000  -0.0000000  -0.0000000
 Max gradient component =       1.437E+00
 RMS gradient           =       6.120E-01
 Gradient time:  CPU 62.50 s  wall 7.95 s
 Geometry Optimization Parameters
   NAtoms,    NIC,     NZ,  NCons,   NDum,   NFix, NCnnct, MaxDiis
        6      37       0       0       0       0       0       0


** GEOMETRY OPTIMIZATION IN DELOCALIZED INTERNAL COORDINATES **
   Searching for a Minimum

   Optimization Cycle:   1

                       Coordinates (Angstroms)
     ATOM                X               Y               Z
      1  Br        2.5034536980    0.6589712646    0.0000000000
      2  I        -1.4930422999    0.8263622403    0.0000000000
      3  Cl        2.4197582102   -1.3392767343    0.0000000000
      4  Br       -1.5767377877   -1.1718857586    0.0000000000
      5  C         1.4624819546   -0.2983049909    0.0000000000
      6  C        -0.5357660443   -0.2146095031    0.0000000000
   Point Group: cs    Number of degrees of freedom:     9


   Energy is -12602.649184865


 Attempting to Generate Delocalized Internal Coordinates

 ** Taking Steepest Descent Step **
 Calculated Step too Large.  Step scaled by  0.202558
 Step Taken.  Stepsize is  0.300000

                             Maximum     Tolerance    Cnvgd?
         Gradient           0.965176      0.000300      NO
         Displacement       0.195504      0.001200      NO
         Energy change     *********      0.000001      NO


 New Cartesian Coordinates Obtained by Inverse Iteration

 Displacement from previous Coordinates is:  0.214219
 ----------------------------------------------------------------
             Standard Nuclear Orientation (Angstroms)
    I     Atom           X                Y                Z
 ----------------------------------------------------------------
    1      Br      2.5484226086     0.6813412049     0.0000000000
    2      I      -1.5599588418     0.8777396464     0.0000000000
    3      Cl      2.4431648421    -1.3633021219     0.0000000000
    4      Br     -1.6005546115    -1.2041970738     0.0000000000
    5      C       1.4676929133    -0.3062176401     0.0000000000
    6      C      -0.5186191798    -0.2241074974     0.0000000000
 ----------------------------------------------------------------
 Molecular Point Group                 Cs    NOp =  2
 Largest Abelian Subgroup              Cs    NOp =  2
 Nuclear Repulsion Energy =  1636.2444966774 hartrees
 There are       76 alpha and       76 beta electrons
 Applying Cartesian multipole field
    Component          Value
    ---------          -----
     (2,0,0)        1.00000E-11
     (0,2,0)        2.00000E-11
     (0,0,2)       -3.00000E-11
 Nucleus-field energy     =     0.0000000301 hartrees
 Requested basis set is 6-311++G(d,p)
 There are 87 shells and 232 basis functions
 A cutoff of  1.0D-11 yielded   2833 shell pairs
 There are     21928 function pairs (     24639 Cartesian)
 Smallest overlap matrix eigenvalue = 6.23E-05
 Guess MOs from SCF MO coefficient file

 -----------------------------------------------------------------------
  General SCF calculation program by
  Eric Jon Sundstrom, Paul Horn, Yuezhi Mao, Dmitri Zuev, Alec White,
  David Stuck, Shaama M.S., Shane Yost, Joonho Lee, David Small,
  Daniel Levine, Susi Lehtola, Hugh Burton, Evgeny Epifanovsky
 -----------------------------------------------------------------------
 Exchange:     0.2000 Hartree-Fock + 0.0800 Slater + 0.7200 B88
 Correlation:  0.1900 VWN1RPA + 0.8100 LYP
 Using SG-1 standard quadrature grid
 using 8 threads for integral computing
 -------------------------------------------------------
 OpenMP Integral computing Module                
 Release: version 2.0, May 2017, Q-Chem Inc. Pleasanton 
 -------------------------------------------------------
 -------------------------------------------------------
 OpenMP BLAS3 based DFT computing Module                
 Release: version 1.0, May 2013, Q-Chem Inc. Pittsburgh 
 -------------------------------------------------------
 A restricted SCF calculation will be
 performed using DIIS
 SCF converges when DIIS error is below 1.0e-08
 ---------------------------------------
  Cycle       Energy         DIIS error
 ---------------------------------------
    1  -12603.0138185799      1.79e-03  
    2  -12602.9983393301      2.13e-03  
    3  -12602.9851474362      2.20e-03  
    4  -12603.0135005164      1.30e-03  
    5  -12603.0281047115      1.16e-04  
    6  -12603.0281713054      3.92e-05  
    7  -12603.0281783443      1.53e-05  
    8  -12603.0281801861      2.84e-06  
    9  -12603.0281802260      1.22e-06  
   10  -12603.0281802356      2.06e-07  
   11  -12603.0281802360      1.04e-07  
   12  -12603.0281802361      2.95e-08  
   13  -12603.0281802360      7.78e-09  Convergence criterion met
 ---------------------------------------
 SCF time:   CPU 179.50s  wall 23.00s 
 SCF   energy in the final basis set =   -12603.0281802360
 Total energy in the final basis set =   -12603.0281802360

 --------------------------------------------------------------
             Orbital Energies (a.u.) and Symmetries
 --------------------------------------------------------------

 Alpha MOs, Restricted
 -- Occupied --                  
******* -482.88 -482.87 -176.31 -165.72 -165.72 -165.72 -101.59
  1 A'    2 A'    3 A'    4 A'    5 A'    1 A"    6 A'    7 A'                 
-62.539 -62.527 -56.357 -56.356 -56.355 -56.346 -56.344 -56.343
  8 A'    9 A'   10 A'   11 A'    2 A"   12 A'    3 A"   13 A'                 
-35.817 -31.308 -31.305 -31.305 -22.958 -22.957 -22.957 -22.956
 14 A'   15 A'    4 A"   16 A'   17 A'    5 A"   18 A'    6 A"                 
-22.956 -10.296 -10.258  -9.522  -8.761  -8.746  -7.286  -7.276
 19 A'   20 A'   21 A'   22 A'   23 A'   24 A'   25 A'    7 A"                 
 -7.275  -6.593  -6.581  -6.577  -6.577  -6.565  -6.564  -6.383
 26 A'   27 A'   28 A'   29 A'    8 A"    9 A"   30 A'   31 A'                 
 -4.799  -4.780  -4.779  -2.707  -2.703  -2.698  -2.692  -2.689
 32 A'   33 A'   10 A"   34 A'   35 A'   11 A"   36 A'   12 A"                 
 -2.689  -2.685  -2.685  -2.675  -2.675  -2.081  -2.066  -2.061
 37 A'   13 A"   38 A'   14 A"   39 A'   40 A'   41 A'   15 A"                 
 -2.044  -2.044  -1.141  -1.111  -0.854  -0.748  -0.642  -0.597
 42 A'   16 A"   43 A'   44 A'   45 A'   46 A'   47 A'   48 A'                 
 -0.541  -0.534  -0.516  -0.495  -0.476  -0.427  -0.361  -0.329
 49 A'   17 A"   18 A"   50 A'   51 A'   52 A'   53 A'   19 A"                 
 -0.278  -0.224  -0.192  -0.160
 20 A"   54 A'   21 A"   55 A'                                                 
 -- Virtual --                   
 -0.117  -0.091  -0.010   0.006   0.016   0.026   0.030   0.038
 22 A"   56 A'   57 A'   58 A'   59 A'   23 A"   60 A'   61 A'                 
  0.043   0.060   0.060   0.077   0.085   0.086   0.090   0.098
 62 A'   24 A"   63 A'   64 A'   65 A'   25 A"   66 A'   26 A"                 
  0.122   0.131   0.141   0.150   0.152   0.157   0.168   0.172
 67 A'   68 A'   69 A'   27 A"   70 A'   71 A'   72 A'   73 A'                 
  0.192   0.206   0.257   0.258   0.303   0.323   0.348   0.353
 74 A'   75 A'   76 A'   28 A"   29 A"   77 A'   78 A'   79 A'                 
  0.358   0.369   0.398   0.399   0.420   0.424   0.440   0.442
 30 A"   80 A'   81 A'   31 A"   32 A"   82 A'   33 A"   83 A'                 
  0.460   0.482   0.500   0.510   0.526   0.547   0.557   0.558
 34 A"   84 A'   85 A'   35 A"   86 A'   87 A'   36 A"   88 A'                 
  0.564   0.582   0.626   0.650   0.658   0.666   0.699   0.728
 37 A"   89 A'   90 A'   91 A'   38 A"   92 A'   39 A"   93 A'                 
  0.766   0.786   0.799   0.840   0.880   0.882   0.925   1.004
 94 A'   95 A'   96 A'   40 A"   97 A'   41 A"   98 A'   99 A'                 
  1.047   1.106   1.118   1.141   1.219   1.291   1.313   1.345
100 A'  101 A'  102 A'  103 A'  104 A'  105 A'   42 A"  106 A'                 
  1.393   1.416   1.460   1.485   1.553   1.661   1.691   1.759
 43 A"  107 A'  108 A'   44 A"   45 A"   46 A"  109 A'  110 A'                 
  1.834   1.903   1.927   1.956   2.011   2.034   2.045   2.142
111 A'  112 A'   47 A"   48 A"  113 A'  114 A'  115 A'  116 A'                 
  2.206   2.225   2.338   2.450   2.637   2.702   2.845   2.969
117 A'   49 A"  118 A'  119 A'   50 A"   51 A"  120 A'  121 A'                 
  3.148   3.330   3.920   3.972   3.975   4.030   4.032   4.042
122 A'  123 A'   52 A"   53 A"   54 A"   55 A"  124 A'  125 A'                 
  4.065   4.076   4.098   4.104   4.200   4.250   4.381   4.459
126 A'   56 A"   57 A"  127 A'  128 A'  129 A'  130 A'  131 A'                 
  4.559   4.643   6.015   6.088   6.219   6.822   6.832   7.482
132 A'  133 A'   58 A"  134 A'  135 A'  136 A'  137 A'   59 A"                 
  7.511   7.583   7.605   7.698   7.774   9.883  23.576  23.601
 60 A"  138 A'  139 A'  140 A'  141 A'  142 A'  143 A'  144 A'                 
 25.794  26.078  26.564  28.050  28.354  28.407  28.447  28.536
 61 A"  145 A'  146 A'  147 A'   62 A"  148 A'  149 A'   63 A"                 
 28.568  28.572  28.686  28.871  48.060  48.087 127.902 127.957
150 A'   64 A"  151 A'  152 A'  153 A'  154 A'   65 A"  155 A'                 
128.036 151.834 215.918 289.704 289.730 289.809 289.827 289.957
156 A'  157 A'  158 A'   66 A"   67 A"  159 A'  160 A'  161 A'                 
290.0281020.9221020.9491902.014
162 A'  163 A'  164 A'  165 A'                                                 

 Beta MOs, Restricted
 -- Occupied --                  
******* -482.88 -482.87 -176.31 -165.72 -165.72 -165.72 -101.59
  1 A'    2 A'    3 A'    4 A'    5 A'    1 A"    6 A'    7 A'                 
-62.539 -62.527 -56.357 -56.356 -56.355 -56.346 -56.344 -56.343
  8 A'    9 A'   10 A'   11 A'    2 A"   12 A'    3 A"   13 A'                 
-35.817 -31.308 -31.305 -31.305 -22.958 -22.957 -22.957 -22.956
 14 A'   15 A'    4 A"   16 A'   17 A'    5 A"   18 A'    6 A"                 
-22.956 -10.296 -10.258  -9.522  -8.761  -8.746  -7.286  -7.276
 19 A'   20 A'   21 A'   22 A'   23 A'   24 A'   25 A'    7 A"                 
 -7.275  -6.593  -6.581  -6.577  -6.577  -6.565  -6.564  -6.383
 26 A'   27 A'   28 A'   29 A'    8 A"    9 A"   30 A'   31 A'                 
 -4.799  -4.780  -4.779  -2.707  -2.703  -2.698  -2.692  -2.689
 32 A'   33 A'   10 A"   34 A'   35 A'   11 A"   36 A'   12 A"                 
 -2.689  -2.685  -2.685  -2.675  -2.675  -2.081  -2.066  -2.061
 37 A'   13 A"   38 A'   14 A"   39 A'   40 A'   41 A'   15 A"                 
 -2.044  -2.044  -1.141  -1.111  -0.854  -0.748  -0.642  -0.597
 42 A'   16 A"   43 A'   44 A'   45 A'   46 A'   47 A'   48 A'                 
 -0.541  -0.534  -0.516  -0.495  -0.476  -0.427  -0.361  -0.329
 49 A'   17 A"   18 A"   50 A'   51 A'   52 A'   53 A'   19 A"                 
 -0.278  -0.224  -0.192  -0.160
 20 A"   54 A'   21 A"   55 A'                                                 
 -- Virtual --                   
 -0.117  -0.091  -0.010   0.006   0.016   0.026   0.030   0.038
 22 A"   56 A'   57 A'   58 A'   59 A'   23 A"   60 A'   61 A'                 
  0.043   0.060   0.060   0.077   0.085   0.086   0.090   0.098
 62 A'   24 A"   63 A'   64 A'   65 A'   25 A"   66 A'   26 A"                 
  0.122   0.131   0.141   0.150   0.152   0.157   0.168   0.172
 67 A'   68 A'   69 A'   27 A"   70 A'   71 A'   72 A'   73 A'                 
  0.192   0.206   0.257   0.258   0.303   0.323   0.348   0.353
 74 A'   75 A'   76 A'   28 A"   29 A"   77 A'   78 A'   79 A'                 
  0.358   0.369   0.398   0.399   0.420   0.424   0.440   0.442
 30 A"   80 A'   81 A'   31 A"   32 A"   82 A'   33 A"   83 A'                 
  0.460   0.482   0.500   0.510   0.526   0.547   0.557   0.558
 34 A"   84 A'   85 A'   35 A"   86 A'   87 A'   36 A"   88 A'                 
  0.564   0.582   0.626   0.650   0.658   0.666   0.699   0.728
 37 A"   89 A'   90 A'   91 A'   38 A"   92 A'   39 A"   93 A'                 
  0.766   0.786   0.799   0.840   0.880   0.882   0.925   1.004
 94 A'   95 A'   96 A'   40 A"   97 A'   41 A"   98 A'   99 A'                 
  1.047   1.106   1.118   1.141   1.219   1.291   1.313   1.345
100 A'  101 A'  102 A'  103 A'  104 A'  105 A'   42 A"  106 A'                 
  1.393   1.416   1.460   1.485   1.553   1.661   1.691   1.759
 43 A"  107 A'  108 A'   44 A"   45 A"   46 A"  109 A'  110 A'                 
  1.834   1.903   1.927   1.956   2.011   2.034   2.045   2.142
111 A'  112 A'   47 A"   48 A"  113 A'  114 A'  115 A'  116 A'                 
  2.206   2.225   2.338   2.450   2.637   2.702   2.845   2.969
117 A'   49 A"  118 A'  119 A'   50 A"   51 A"  120 A'  121 A'                 
  3.148   3.330   3.920   3.972   3.975   4.030   4.032   4.042
122 A'  123 A'   52 A"   53 A"   54 A"   55 A"  124 A'  125 A'                 
  4.065   4.076   4.098   4.104   4.200   4.250   4.381   4.459
126 A'   56 A"   57 A"  127 A'  128 A'  129 A'  130 A'  131 A'                 
  4.559   4.643   6.015   6.088   6.219   6.822   6.832   7.482
132 A'  133 A'   58 A"  134 A'  135 A'  136 A'  137 A'   59 A"                 
  7.511   7.583   7.605   7.698   7.774   9.883  23.576  23.601
 60 A"  138 A'  139 A'  140 A'  141 A'  142 A'  143 A'  144 A'                 
 25.794  26.078  26.564  28.050  28.354  28.407  28.447  28.536
 61 A"  145 A'  146 A'  147 A'   62 A"  148 A'  149 A'   63 A"                 
 28.568  28.572  28.686  28.871  48.060  48.087 127.902 127.957
150 A'   64 A"  151 A'  152 A'  153 A'  154 A'   65 A"  155 A'                 
128.036 151.834 215.918 289.704 289.730 289.809 289.827 289.957
156 A'  157 A'  158 A'   66 A"   67 A"  159 A'  160 A'  161 A'                 
290.0281020.9221020.9491902.014
162 A'  163 A'  164 A'  165 A'                                                 
 --------------------------------------------------------------

          Ground-State Mulliken Net Atomic Charges

     Atom                 Charge (a.u.)
  ----------------------------------------
      1 Br                   -0.056487
      2 I                     0.200814
      3 Cl                    0.318269
      4 Br                   -0.025917
      5 C                    -0.219914
      6 C                    -0.216765
  ----------------------------------------
  Sum of atomic charges =    -0.000000

 -----------------------------------------------------------------
                    Cartesian Multipole Moments
 -----------------------------------------------------------------
    Charge (ESU x 10^10)
                -0.0000
    Dipole Moment (Debye)
         X       0.7944      Y      -1.4480      Z      -0.0000
       Tot       1.6516
    Quadrupole Moments (Debye-Ang)
        XX     -78.5057     XY       0.6221     YY     -95.1922
        XZ       0.0000     YZ       0.0000     ZZ     -87.2920
    Octopole Moments (Debye-Ang^2)
       XXX     -11.4967    XXY      -1.5544    XYY      -9.5090
       YYY      11.6103    XXZ      -0.0000    XYZ      -0.0000
       YYZ      -0.0000    XZZ      -7.0620    YZZ       3.4062
       ZZZ      -0.0000
    Hexadecapole Moments (Debye-Ang^3)
      XXXX   -1878.0675   XXXY      48.7279   XXYY    -420.1334
      XYYY      44.5525   YYYY    -660.4052   XXXZ       0.0000
      XXYZ       0.0000   XYYZ      -0.0000   YYYZ       0.0000
      XXZZ    -354.2428   XYZZ      15.0279   YYZZ    -127.0944
      XZZZ       0.0000   YZZZ       0.0000   ZZZZ    -109.6668
 -----------------------------------------------------------------
 Calculating analytic gradient of the SCF energy
 Gradient of SCF Energy
            1           2           3           4           5           6
    1  -0.2901712   0.4409583  -0.1077411   0.2780062   0.5175853  -0.8386375
    2  -0.6158436  -1.0041141   0.5099446   0.7809679   0.1024396   0.2266056
    3   0.0000000  -0.0000000  -0.0000000  -0.0000000   0.0000000   0.0000000
 Max gradient component =       1.004E+00
 RMS gradient           =       4.508E-01
 Gradient time:  CPU 60.52 s  wall 7.70 s
 Geometry Optimization Parameters
   NAtoms,    NIC,     NZ,  NCons,   NDum,   NFix, NCnnct, MaxDiis
        6      37       0       0       0       0       0       0


** GEOMETRY OPTIMIZATION IN DELOCALIZED INTERNAL COORDINATES **
   Searching for a Minimum

   Optimization Cycle:   2

                       Coordinates (Angstroms)
     ATOM                X               Y               Z
      1  Br        2.5484226086    0.6813412049    0.0000000000
      2  I        -1.5599588418    0.8777396464    0.0000000000
      3  Cl        2.4431648421   -1.3633021219    0.0000000000
      4  Br       -1.6005546115   -1.2041970738    0.0000000000
      5  C         1.4676929133   -0.3062176401    0.0000000000
      6  C        -0.5186191798   -0.2241074974    0.0000000000
   Point Group: cs    Number of degrees of freedom:     9


   Energy is -12603.028180236

 Hessian Updated using BFGS Update

 ** Taking Steepest Descent Step **
 Calculated Step too Large.  Step scaled by  0.279752
 Step Taken.  Stepsize is  0.300000

                             Maximum     Tolerance    Cnvgd?
         Gradient           0.721257      0.000300      NO
         Displacement       0.201773      0.001200      NO
         Energy change     -0.378995      0.000001      NO


 New Cartesian Coordinates Obtained by Inverse Iteration

 Displacement from previous Coordinates is:  0.199969
 ----------------------------------------------------------------
             Standard Nuclear Orientation (Angstroms)
    I     Atom           X                Y                Z
 ----------------------------------------------------------------
    1      Br      2.5895455001     0.7083377102     0.0000000000
    2      I      -1.6142106433     0.9267205552     0.0000000000
    3      Cl      2.4619630078    -1.3908615247     0.0000000000
    4      Br     -1.6243901319    -1.2411675115     0.0000000000
    5      C       1.4679189969    -0.3116560341     0.0000000000
    6      C      -0.5006789988    -0.2301166771     0.0000000000
 ----------------------------------------------------------------
 Molecular Point Group                 Cs    NOp =  2
 Largest Abelian Subgroup              Cs    NOp =  2
 Nuclear Repulsion Energy =  1588.5307035348 hartrees
 There are       76 alpha and       76 beta electrons
 Applying Cartesian multipole field
    Component          Value
    ---------          -----
     (2,0,0)        1.00000E-11
     (0,2,0)        2.00000E-11
     (0,0,2)       -3.00000E-11
 Nucleus-field energy     =     0.0000000316 hartrees
 Requested basis set is 6-311++G(d,p)
 There are 87 shells and 232 basis functions
 A cutoff of  1.0D-11 yielded   2803 shell pairs
 There are     21714 function pairs (     24394 Cartesian)
 Smallest overlap matrix eigenvalue = 6.05E-05
 Guess MOs from SCF MO coefficient file

 -----------------------------------------------------------------------
  General SCF calculation program by
  Eric Jon Sundstrom, Paul Horn, Yuezhi Mao, Dmitri Zuev, Alec White,
  David Stuck, Shaama M.S., Shane Yost, Joonho Lee, David Small,
  Daniel Levine, Susi Lehtola, Hugh Burton, Evgeny Epifanovsky
 -----------------------------------------------------------------------
 Exchange:     0.2000 Hartree-Fock + 0.0800 Slater + 0.7200 B88
 Correlation:  0.1900 VWN1RPA + 0.8100 LYP
 Using SG-1 standard quadrature grid
 using 8 threads for integral computing
 -------------------------------------------------------
 OpenMP Integral computing Module                
 Release: version 2.0, May 2017, Q-Chem Inc. Pleasanton 
 -------------------------------------------------------
 -------------------------------------------------------
 OpenMP BLAS3 based DFT computing Module                
 Release: version 1.0, May 2013, Q-Chem Inc. Pittsburgh 
 -------------------------------------------------------
 A restricted SCF calculation will be
 performed using DIIS
 SCF converges when DIIS error is below 1.0e-08
 ---------------------------------------
  Cycle       Energy         DIIS error
 ---------------------------------------
    1  -12603.2940793964      1.44e-03  
    2  -12603.2867088056      1.66e-03  
    3  -12603.2820490013      1.63e-03  
    4  -12603.2947610177      1.08e-03  
    5  -12603.3046508699      9.26e-05  
    6  -12603.3046997944      2.22e-05  
    7  -12603.3047020478      9.40e-06  
    8  -12603.3047026773      1.58e-06  
    9  -12603.3047026977      8.69e-07  
   10  -12603.3047027020      3.04e-07  
   11  -12603.3047027037      1.04e-07  
   12  -12603.3047027037      3.40e-08  
   13  -12603.3047027034      8.70e-09  Convergence criterion met
 ---------------------------------------
 SCF time:   CPU 174.56s  wall 22.00s 
 SCF   energy in the final basis set =   -12603.3047027034
 Total energy in the final basis set =   -12603.3047027034

 --------------------------------------------------------------
             Orbital Energies (a.u.) and Symmetries
 --------------------------------------------------------------

 Alpha MOs, Restricted
 -- Occupied --                  
******* -482.87 -482.87 -176.31 -165.72 -165.72 -165.72 -101.59
  1 A'    2 A'    3 A'    4 A'    5 A'    1 A"    6 A'    7 A'                 
-62.534 -62.523 -56.352 -56.350 -56.350 -56.342 -56.340 -56.339
  8 A'    9 A'   10 A'   11 A'    2 A"   12 A'    3 A"   13 A'                 
-35.815 -31.306 -31.303 -31.302 -22.956 -22.956 -22.955 -22.953
 14 A'   15 A'    4 A"   16 A'   17 A'    5 A"   18 A'    6 A"                 
-22.953 -10.300 -10.263  -9.519  -8.752  -8.740  -7.282  -7.272
 19 A'   20 A'   21 A'   22 A'   23 A'   24 A'   25 A'    7 A"                 
 -7.272  -6.583  -6.573  -6.571  -6.569  -6.559  -6.558  -6.376
 26 A'   27 A'   28 A'   29 A'    8 A"    9 A"   30 A'   31 A'                 
 -4.790  -4.773  -4.773  -2.697  -2.693  -2.690  -2.685  -2.681
 32 A'   33 A'   10 A"   34 A'   35 A'   11 A"   36 A'   12 A"                 
 -2.681  -2.679  -2.679  -2.669  -2.669  -2.068  -2.056  -2.053
 37 A'   13 A"   38 A'   14 A"   39 A'   40 A'   41 A'   15 A"                 
 -2.038  -2.038  -1.110  -1.069  -0.846  -0.739  -0.637  -0.590
 16 A"   42 A'   43 A'   44 A'   45 A'   46 A'   47 A'   48 A'                 
 -0.530  -0.513  -0.490  -0.489  -0.461  -0.427  -0.362  -0.327
 49 A'   17 A"   50 A'   18 A"   51 A'   52 A'   53 A'   19 A"                 
 -0.278  -0.231  -0.195  -0.172
 20 A"   54 A'   21 A"   55 A'                                                 
 -- Virtual --                   
 -0.115  -0.087  -0.010   0.005   0.017   0.029   0.030   0.035
 22 A"   56 A'   57 A'   58 A'   59 A'   60 A'   23 A"   61 A'                 
  0.044   0.057   0.060   0.072   0.084   0.087   0.089   0.100
 62 A'   63 A'   24 A"   64 A'   65 A'   25 A"   66 A'   26 A"                 
  0.114   0.130   0.137   0.150   0.153   0.154   0.166   0.172
 67 A'   68 A'   69 A'   70 A'   27 A"   71 A'   72 A'   73 A'                 
  0.193   0.209   0.251   0.252   0.312   0.320   0.345   0.356
 74 A'   75 A'   76 A'   28 A"   29 A"   77 A'   78 A'   79 A'                 
  0.366   0.372   0.400   0.402   0.416   0.421   0.435   0.442
 30 A"   80 A'   31 A"   81 A'   82 A'   32 A"   33 A"   83 A'                 
  0.472   0.474   0.494   0.516   0.520   0.539   0.555   0.556
 34 A"   84 A'   85 A'   86 A'   35 A"   87 A'   88 A'   36 A"                 
  0.557   0.568   0.621   0.635   0.655   0.660   0.681   0.735
 37 A"   89 A'   90 A'   91 A'   38 A"   92 A'   39 A"   93 A'                 
  0.753   0.786   0.796   0.836   0.862   0.875   0.912   0.981
 94 A'   95 A'   96 A'   40 A"   97 A'   41 A"   98 A'   99 A'                 
  1.018   1.089   1.101   1.127   1.192   1.273   1.319   1.351
100 A'  101 A'  102 A'  103 A'  104 A'  105 A'   42 A"  106 A'                 
  1.379   1.416   1.454   1.474   1.536   1.656   1.671   1.745
 43 A"  107 A'  108 A'   44 A"   45 A"   46 A"  109 A'  110 A'                 
  1.835   1.930   1.939   1.965   2.008   2.032   2.058   2.119
111 A'  112 A'   47 A"   48 A"  113 A'  114 A'  115 A'  116 A'                 
  2.187   2.228   2.337   2.461   2.640   2.703   2.817   2.935
117 A'   49 A"  118 A'  119 A'   50 A"   51 A"  120 A'  121 A'                 
  3.114   3.335   3.911   3.978   3.978   4.033   4.034   4.041
122 A'  123 A'   52 A"   53 A"   54 A"   55 A"  124 A'  125 A'                 
  4.064   4.091   4.094   4.133   4.189   4.233   4.342   4.377
126 A'   56 A"   57 A"  127 A'  128 A'  129 A'  130 A'  131 A'                 
  4.452   4.626   6.011   6.094   6.211   6.791   6.815   7.491
132 A'  133 A'   58 A"  134 A'  135 A'  136 A'  137 A'   59 A"                 
  7.516   7.578   7.600   7.678   7.750   9.859  23.492  23.535
 60 A"  138 A'  139 A'  140 A'  141 A'  142 A'  143 A'  144 A'                 
 25.797  26.067  26.496  28.018  28.352  28.405  28.444  28.537
 61 A"  145 A'  146 A'  147 A'   62 A"  148 A'  149 A'   63 A"                 
 28.567  28.568  28.668  28.809  48.040  48.067 127.898 127.950
150 A'   64 A"  151 A'  152 A'  153 A'  154 A'   65 A"  155 A'                 
128.025 151.803 215.886 289.710 289.732 289.802 289.818 289.927
156 A'  157 A'  158 A'   66 A"   67 A"  159 A'  160 A'  161 A'                 
289.9961020.8901020.9191901.980
162 A'  163 A'  164 A'  165 A'                                                 

 Beta MOs, Restricted
 -- Occupied --                  
******* -482.87 -482.87 -176.31 -165.72 -165.72 -165.72 -101.59
  1 A'    2 A'    3 A'    4 A'    5 A'    1 A"    6 A'    7 A'                 
-62.534 -62.523 -56.352 -56.350 -56.350 -56.342 -56.340 -56.339
  8 A'    9 A'   10 A'   11 A'    2 A"   12 A'    3 A"   13 A'                 
-35.815 -31.306 -31.303 -31.302 -22.956 -22.956 -22.955 -22.953
 14 A'   15 A'    4 A"   16 A'   17 A'    5 A"   18 A'    6 A"                 
-22.953 -10.300 -10.263  -9.519  -8.752  -8.740  -7.282  -7.272
 19 A'   20 A'   21 A'   22 A'   23 A'   24 A'   25 A'    7 A"                 
 -7.272  -6.583  -6.573  -6.571  -6.569  -6.559  -6.558  -6.376
 26 A'   27 A'   28 A'   29 A'    8 A"    9 A"   30 A'   31 A'                 
 -4.790  -4.773  -4.773  -2.697  -2.693  -2.690  -2.685  -2.681
 32 A'   33 A'   10 A"   34 A'   35 A'   11 A"   36 A'   12 A"                 
 -2.681  -2.679  -2.679  -2.669  -2.669  -2.068  -2.056  -2.053
 37 A'   13 A"   38 A'   14 A"   39 A'   40 A'   41 A'   15 A"                 
 -2.038  -2.038  -1.110  -1.069  -0.846  -0.739  -0.637  -0.590
 16 A"   42 A'   43 A'   44 A'   45 A'   46 A'   47 A'   48 A'                 
 -0.530  -0.513  -0.490  -0.489  -0.461  -0.427  -0.362  -0.327
 49 A'   17 A"   50 A'   18 A"   51 A'   52 A'   53 A'   19 A"                 
 -0.278  -0.231  -0.195  -0.172
 20 A"   54 A'   21 A"   55 A'                                                 
 -- Virtual --                   
 -0.115  -0.087  -0.010   0.005   0.017   0.029   0.030   0.035
 22 A"   56 A'   57 A'   58 A'   59 A'   60 A'   23 A"   61 A'                 
  0.044   0.057   0.060   0.072   0.084   0.087   0.089   0.100
 62 A'   63 A'   24 A"   64 A'   65 A'   25 A"   66 A'   26 A"                 
  0.114   0.130   0.137   0.150   0.153   0.154   0.166   0.172
 67 A'   68 A'   69 A'   70 A'   27 A"   71 A'   72 A'   73 A'                 
  0.193   0.209   0.251   0.252   0.312   0.320   0.345   0.356
 74 A'   75 A'   76 A'   28 A"   29 A"   77 A'   78 A'   79 A'                 
  0.366   0.372   0.400   0.402   0.416   0.421   0.435   0.442
 30 A"   80 A'   31 A"   81 A'   82 A'   32 A"   33 A"   83 A'                 
  0.472   0.474   0.494   0.516   0.520   0.539   0.555   0.556
 34 A"   84 A'   85 A'   86 A'   35 A"   87 A'   88 A'   36 A"                 
  0.557   0.568   0.621   0.635   0.655   0.660   0.681   0.735
 37 A"   89 A'   90 A'   91 A'   38 A"   92 A'   39 A"   93 A'                 
  0.753   0.786   0.796   0.836   0.862   0.875   0.912   0.981
 94 A'   95 A'   96 A'   40 A"   97 A'   41 A"   98 A'   99 A'                 
  1.018   1.089   1.101   1.127   1.192   1.273   1.319   1.351
100 A'  101 A'  102 A'  103 A'  104 A'  105 A'   42 A"  106 A'                 
  1.379   1.416   1.454   1.474   1.536   1.656   1.671   1.745
 43 A"  107 A'  108 A'   44 A"   45 A"   46 A"  109 A'  110 A'                 
  1.835   1.930   1.939   1.965   2.008   2.032   2.058   2.119
111 A'  112 A'   47 A"   48 A"  113 A'  114 A'  115 A'  116 A'                 
  2.187   2.228   2.337   2.461   2.640   2.703   2.817   2.935
117 A'   49 A"  118 A'  119 A'   50 A"   51 A"  120 A'  121 A'                 
  3.114   3.335   3.911   3.978   3.978   4.033   4.034   4.041
122 A'  123 A'   52 A"   53 A"   54 A"   55 A"  124 A'  125 A'                 
  4.064   4.091   4.094   4.133   4.189   4.233   4.342   4.377
126 A'   56 A"   57 A"  127 A'  128 A'  129 A'  130 A'  131 A'                 
  4.452   4.626   6.011   6.094   6.211   6.791   6.815   7.491
132 A'  133 A'   58 A"  134 A'  135 A'  136 A'  137 A'   59 A"                 
  7.516   7.578   7.600   7.678   7.750   9.859  23.492  23.535
 60 A"  138 A'  139 A'  140 A'  141 A'  142 A'  143 A'  144 A'                 
 25.797  26.067  26.496  28.018  28.352  28.405  28.444  28.537
 61 A"  145 A'  146 A'  147 A'   62 A"  148 A'  149 A'   63 A"                 
 28.567  28.568  28.668  28.809  48.040  48.067 127.898 127.950
150 A'   64 A"  151 A'  152 A'  153 A'  154 A'   65 A"  155 A'                 
128.025 151.803 215.886 289.710 289.732 289.802 289.818 289.927
156 A'  157 A'  158 A'   66 A"   67 A"  159 A'  160 A'  161 A'                 
289.9961020.8901020.9191901.980
162 A'  163 A'  164 A'  165 A'                                                 
 --------------------------------------------------------------

          Ground-State Mulliken Net Atomic Charges

     Atom                 Charge (a.u.)
  ----------------------------------------
      1 Br                   -0.074857
      2 I                     0.153501
      3 Cl                    0.334624
      4 Br                   -0.027056
      5 C                    -0.228952
      6 C                    -0.157260
  ----------------------------------------
  Sum of atomic charges =     0.000000

 -----------------------------------------------------------------
                    Cartesian Multipole Moments
 -----------------------------------------------------------------
    Charge (ESU x 10^10)
                 0.0000
    Dipole Moment (Debye)
         X       0.5764      Y      -1.2550      Z      -0.0000
       Tot       1.3811
    Quadrupole Moments (Debye-Ang)
        XX     -78.4319     XY       0.4041     YY     -94.3913
        XZ      -0.0000     YZ      -0.0000     ZZ     -87.7680
    Octopole Moments (Debye-Ang^2)
       XXX     -10.8530    XXY      -1.2264    XYY      -8.9826
       YYY       9.7128    XXZ      -0.0000    XYZ       0.0000
       YYZ      -0.0000    XZZ      -6.6546    YZZ       2.6919
       ZZZ      -0.0000
    Hexadecapole Moments (Debye-Ang^3)
      XXXX   -1937.6423   XXXY      51.9708   XXYY    -432.6003
      XYYY      47.7608   YYYY    -687.7056   XXXZ      -0.0000
      XXYZ      -0.0000   XYYZ       0.0000   YYYZ      -0.0000
      XXZZ    -365.8929   XYZZ      16.5236   YYZZ    -131.8969
      XZZZ      -0.0000   YZZZ      -0.0000   ZZZZ    -110.0932
 -----------------------------------------------------------------
 Calculating analytic gradient of the SCF energy
 Gradient of SCF Energy
            1           2           3           4           5           6
    1  -0.2149755   0.2777498  -0.0802738   0.2023772   0.4221506  -0.6070284
    2  -0.4975944  -0.7186590   0.4336137   0.6150111   0.0601602   0.1074684
    3  -0.0000000  -0.0000000   0.0000000  -0.0000000  -0.0000000   0.0000000
 Max gradient component =       7.187E-01
 RMS gradient           =       3.385E-01
 Gradient time:  CPU 58.67 s  wall 7.47 s
 Geometry Optimization Parameters
   NAtoms,    NIC,     NZ,  NCons,   NDum,   NFix, NCnnct, MaxDiis
        6      37       0       0       0       0       0       0


** GEOMETRY OPTIMIZATION IN DELOCALIZED INTERNAL COORDINATES **
   Searching for a Minimum

   Optimization Cycle:   3

                       Coordinates (Angstroms)
     ATOM                X               Y               Z
      1  Br        2.5895455001    0.7083377102    0.0000000000
      2  I        -1.6142106433    0.9267205552    0.0000000000
      3  Cl        2.4619630078   -1.3908615247    0.0000000000
      4  Br       -1.6243901319   -1.2411675115    0.0000000000
      5  C         1.4679189969   -0.3116560341    0.0000000000
      6  C        -0.5006789988   -0.2301166771    0.0000000000
   Point Group: cs    Number of degrees of freedom:     9


   Energy is -12603.304702703

 Hessian Updated using BFGS Update

 ** Taking Steepest Descent Step **
 Calculated Step too Large.  Step scaled by  0.377754
 Step Taken.  Stepsize is  0.300000

                             Maximum     Tolerance    Cnvgd?
         Gradient           0.543306      0.000300      NO
         Displacement       0.205236      0.001200      NO
         Energy change     -0.276522      0.000001      NO


 New Cartesian Coordinates Obtained by Inverse Iteration

 Displacement from previous Coordinates is:  0.184092
 ----------------------------------------------------------------
             Standard Nuclear Orientation (Angstroms)
    I     Atom           X                Y                Z
 ----------------------------------------------------------------
    1      Br      2.6232822368     0.7395472950     0.0000000000
    2      I      -1.6536816040     0.9739450825     0.0000000000
    3      Cl      2.4738755721    -1.4214259278     0.0000000000
    4      Br     -1.6443955814    -1.2820493943     0.0000000000
    5      C       1.4621434046    -0.3148992884     0.0000000000
    6      C      -0.4810762974    -0.2338612491     0.0000000000
 ----------------------------------------------------------------
 Molecular Point Group                 Cs    NOp =  2
 Largest Abelian Subgroup              Cs    NOp =  2
 Nuclear Repulsion Energy =  1545.9776562710 hartrees
 There are       76 alpha and       76 beta electrons
 Applying Cartesian multipole field
    Component          Value
    ---------          -----
     (2,0,0)        1.00000E-11
     (0,2,0)        2.00000E-11
     (0,0,2)       -3.00000E-11
 Nucleus-field energy     =     0.0000000330 hartrees
 Requested basis set is 6-311++G(d,p)
 There are 87 shells and 232 basis functions
 A cutoff of  1.0D-11 yielded   2783 shell pairs
 There are     21550 function pairs (     24194 Cartesian)
 Smallest overlap matrix eigenvalue = 5.79E-05
 Guess MOs from SCF MO coefficient file

 -----------------------------------------------------------------------
  General SCF calculation program by
  Eric Jon Sundstrom, Paul Horn, Yuezhi Mao, Dmitri Zuev, Alec White,
  David Stuck, Shaama M.S., Shane Yost, Joonho Lee, David Small,
  Daniel Levine, Susi Lehtola, Hugh Burton, Evgeny Epifanovsky
 -----------------------------------------------------------------------
 Exchange:     0.2000 Hartree-Fock + 0.0800 Slater + 0.7200 B88
 Correlation:  0.1900 VWN1RPA + 0.8100 LYP
 Using SG-1 standard quadrature grid
 using 8 threads for integral computing
 -------------------------------------------------------
 OpenMP Integral computing Module                
 Release: version 2.0, May 2017, Q-Chem Inc. Pleasanton 
 -------------------------------------------------------
 -------------------------------------------------------
 OpenMP BLAS3 based DFT computing Module                
 Release: version 1.0, May 2013, Q-Chem Inc. Pittsburgh 
 -------------------------------------------------------
 A restricted SCF calculation will be
 performed using DIIS
 SCF converges when DIIS error is below 1.0e-08
 ---------------------------------------
  Cycle       Energy         DIIS error
 ---------------------------------------
    1  -12603.5050577260      1.19e-03  
    2  -12603.5024613777      1.29e-03  
    3  -12603.5008270748      1.23e-03  
    4  -12603.5063027728      9.10e-04  
    5  -12603.5132373426      7.94e-05  
    6  -12603.5132770493      1.42e-05  
    7  -12603.5132780958      5.97e-06  
    8  -12603.5132783253      1.14e-06  
    9  -12603.5132783371      7.18e-07  
   10  -12603.5132783401      2.29e-07  
   11  -12603.5132783409      5.63e-08  
   12  -12603.5132783407      2.46e-08  
   13  -12603.5132783408      5.27e-09  Convergence criterion met
 ---------------------------------------
 SCF time:   CPU 170.92s  wall 22.00s 
 SCF   energy in the final basis set =   -12603.5132783408
 Total energy in the final basis set =   -12603.5132783408

 --------------------------------------------------------------
             Orbital Energies (a.u.) and Symmetries
 --------------------------------------------------------------

 Alpha MOs, Restricted
 -- Occupied --                  
******* -482.87 -482.86 -176.31 -165.72 -165.72 -165.72 -101.59
  1 A'    2 A'    3 A'    4 A'    5 A'    1 A"    6 A'    7 A'                 
-62.529 -62.521 -56.348 -56.345 -56.345 -56.340 -56.337 -56.336
  8 A'    9 A'   10 A'   11 A'    2 A"   12 A'    3 A"   13 A'                 
-35.814 -31.306 -31.302 -31.302 -22.956 -22.956 -22.955 -22.953
 14 A'   15 A'    4 A"   16 A'   17 A'    5 A"   18 A'    6 A"                 
-22.953 -10.305 -10.271  -9.515  -8.745  -8.736  -7.279  -7.269
 19 A'   20 A'   21 A'   22 A'   23 A'   24 A'   25 A'    7 A"                 
 -7.269  -6.576  -6.567  -6.565  -6.563  -6.555  -6.553  -6.372
 26 A'   27 A'   28 A'   29 A'    8 A"    9 A"   30 A'   31 A'                 
 -4.786  -4.770  -4.770  -2.689  -2.685  -2.683  -2.680  -2.675
 32 A'   10 A"   33 A'   34 A'   35 A'   11 A"   36 A'   12 A"                 
 -2.674  -2.674  -2.674  -2.664  -2.664  -2.060  -2.050  -2.048
 37 A'   13 A"   38 A'   14 A"   39 A'   40 A'   41 A'   15 A"                 
 -2.034  -2.034  -1.079  -1.029  -0.839  -0.731  -0.634  -0.583
 16 A"   42 A'   43 A'   44 A'   45 A'   46 A'   47 A'   48 A'                 
 -0.519  -0.495  -0.485  -0.465  -0.448  -0.426  -0.361  -0.326
 49 A'   17 A"   50 A'   18 A"   51 A'   52 A'   53 A'   19 A"                 
 -0.279  -0.239  -0.199  -0.184
 20 A"   54 A'   21 A"   55 A'                                                 
 -- Virtual --                   
 -0.113  -0.084  -0.011   0.003   0.017   0.029   0.033   0.033
 22 A"   56 A'   57 A'   58 A'   59 A'   60 A'   61 A'   23 A"                 
  0.044   0.054   0.061   0.068   0.084   0.088   0.088   0.102
 62 A'   63 A'   24 A"   64 A'   65 A'   66 A'   25 A"   26 A"                 
  0.107   0.127   0.135   0.145   0.153   0.155   0.165   0.172
 67 A'   68 A'   69 A'   70 A'   71 A'   27 A"   72 A'   73 A'                 
  0.195   0.211   0.246   0.247   0.315   0.320   0.345   0.360
 74 A'   75 A'   76 A'   28 A"   77 A'   29 A"   78 A'   79 A'                 
  0.374   0.375   0.401   0.405   0.408   0.421   0.433   0.443
 30 A"   80 A'   31 A"   81 A'   82 A'   32 A"   33 A"   83 A'                 
  0.468   0.485   0.488   0.510   0.526   0.528   0.546   0.550
 84 A'   34 A"   85 A'   86 A'   35 A"   87 A'   88 A'   36 A"                 
  0.553   0.562   0.617   0.619   0.654   0.655   0.663   0.739
 37 A"   89 A'   90 A'   91 A'   92 A'   38 A"   39 A"   93 A'                 
  0.745   0.786   0.796   0.833   0.838   0.868   0.906   0.955
 94 A'   95 A'   96 A'   40 A"   97 A'   41 A"   98 A'   99 A'                 
  0.988   1.063   1.084   1.127   1.163   1.255   1.316   1.359
100 A'  101 A'  102 A'  103 A'  104 A'  105 A'   42 A"  106 A'                 
  1.368   1.417   1.453   1.456   1.520   1.650   1.654   1.727
 43 A"  107 A'  108 A'   44 A"   45 A"   46 A"  109 A'  110 A'                 
  1.826   1.951   1.959   1.973   2.007   2.029   2.074   2.101
111 A'   47 A"  112 A'   48 A"  113 A'  114 A'  115 A'  116 A'                 
  2.166   2.232   2.338   2.473   2.640   2.705   2.791   2.912
117 A'   49 A"  118 A'  119 A'   50 A"   51 A"  120 A'  121 A'                 
  3.080   3.346   3.903   3.979   3.982   4.027   4.037   4.039
122 A'  123 A'   52 A"   53 A"   54 A"  124 A'   55 A"  125 A'                 
  4.058   4.089   4.103   4.131   4.205   4.223   4.299   4.329
126 A'   56 A"   57 A"  127 A'  128 A'  129 A'  130 A'  131 A'                 
  4.385   4.600   6.006   6.089   6.198   6.764   6.795   7.499
132 A'  133 A'   58 A"  134 A'  135 A'  136 A'  137 A'   59 A"                 
  7.520   7.575   7.595   7.661   7.730   9.836  23.428  23.481
 60 A"  138 A'  139 A'  140 A'  141 A'  142 A'  143 A'  144 A'                 
 25.800  26.058  26.438  27.990  28.349  28.402  28.443  28.536
 61 A"  145 A'  146 A'  147 A'   62 A"  148 A'  149 A'   63 A"                 
 28.565  28.566  28.655  28.765  48.019  48.046 127.894 127.943
150 A'   64 A"  151 A'  152 A'  153 A'  154 A'   65 A"  155 A'                 
128.013 151.775 215.855 289.715 289.733 289.795 289.810 289.900
156 A'  157 A'  158 A'   66 A"   67 A"  159 A'  160 A'  161 A'                 
289.9691020.8581020.8871901.949
162 A'  163 A'  164 A'  165 A'                                                 

 Beta MOs, Restricted
 -- Occupied --                  
******* -482.87 -482.86 -176.31 -165.72 -165.72 -165.72 -101.59
  1 A'    2 A'    3 A'    4 A'    5 A'    1 A"    6 A'    7 A'                 
-62.529 -62.521 -56.348 -56.345 -56.345 -56.340 -56.337 -56.336
  8 A'    9 A'   10 A'   11 A'    2 A"   12 A'    3 A"   13 A'                 
-35.814 -31.306 -31.302 -31.302 -22.956 -22.956 -22.955 -22.953
 14 A'   15 A'    4 A"   16 A'   17 A'    5 A"   18 A'    6 A"                 
-22.953 -10.305 -10.271  -9.515  -8.745  -8.736  -7.279  -7.269
 19 A'   20 A'   21 A'   22 A'   23 A'   24 A'   25 A'    7 A"                 
 -7.269  -6.576  -6.567  -6.565  -6.563  -6.555  -6.553  -6.372
 26 A'   27 A'   28 A'   29 A'    8 A"    9 A"   30 A'   31 A'                 
 -4.786  -4.770  -4.770  -2.689  -2.685  -2.683  -2.680  -2.675
 32 A'   10 A"   33 A'   34 A'   35 A'   11 A"   36 A'   12 A"                 
 -2.674  -2.674  -2.674  -2.664  -2.664  -2.060  -2.050  -2.048
 37 A'   13 A"   38 A'   14 A"   39 A'   40 A'   41 A'   15 A"                 
 -2.034  -2.034  -1.079  -1.029  -0.839  -0.731  -0.634  -0.583
 16 A"   42 A'   43 A'   44 A'   45 A'   46 A'   47 A'   48 A'                 
 -0.519  -0.495  -0.485  -0.465  -0.448  -0.426  -0.361  -0.326
 49 A'   17 A"   50 A'   18 A"   51 A'   52 A'   53 A'   19 A"                 
 -0.279  -0.239  -0.199  -0.184
 20 A"   54 A'   21 A"   55 A'                                                 
 -- Virtual --                   
 -0.113  -0.084  -0.011   0.003   0.017   0.029   0.033   0.033
 22 A"   56 A'   57 A'   58 A'   59 A'   60 A'   61 A'   23 A"                 
  0.044   0.054   0.061   0.068   0.084   0.088   0.088   0.102
 62 A'   63 A'   24 A"   64 A'   65 A'   66 A'   25 A"   26 A"                 
  0.107   0.127   0.135   0.145   0.153   0.155   0.165   0.172
 67 A'   68 A'   69 A'   70 A'   71 A'   27 A"   72 A'   73 A'                 
  0.195   0.211   0.246   0.247   0.315   0.320   0.345   0.360
 74 A'   75 A'   76 A'   28 A"   77 A'   29 A"   78 A'   79 A'                 
  0.374   0.375   0.401   0.405   0.408   0.421   0.433   0.443
 30 A"   80 A'   31 A"   81 A'   82 A'   32 A"   33 A"   83 A'                 
  0.468   0.485   0.488   0.510   0.526   0.528   0.546   0.550
 84 A'   34 A"   85 A'   86 A'   35 A"   87 A'   88 A'   36 A"                 
  0.553   0.562   0.617   0.619   0.654   0.655   0.663   0.739
 37 A"   89 A'   90 A'   91 A'   92 A'   38 A"   39 A"   93 A'                 
  0.745   0.786   0.796   0.833   0.838   0.868   0.906   0.955
 94 A'   95 A'   96 A'   40 A"   97 A'   41 A"   98 A'   99 A'                 
  0.988   1.063   1.084   1.127   1.163   1.255   1.316   1.359
100 A'  101 A'  102 A'  103 A'  104 A'  105 A'   42 A"  106 A'                 
  1.368   1.417   1.453   1.456   1.520   1.650   1.654   1.727
 43 A"  107 A'  108 A'   44 A"   45 A"   46 A"  109 A'  110 A'                 
  1.826   1.951   1.959   1.973   2.007   2.029   2.074   2.101
111 A'   47 A"  112 A'   48 A"  113 A'  114 A'  115 A'  116 A'                 
  2.166   2.232   2.338   2.473   2.640   2.705   2.791   2.912
117 A'   49 A"  118 A'  119 A'   50 A"   51 A"  120 A'  121 A'                 
  3.080   3.346   3.903   3.979   3.982   4.027   4.037   4.039
122 A'  123 A'   52 A"   53 A"   54 A"  124 A'   55 A"  125 A'                 
  4.058   4.089   4.103   4.131   4.205   4.223   4.299   4.329
126 A'   56 A"   57 A"  127 A'  128 A'  129 A'  130 A'  131 A'                 
  4.385   4.600   6.006   6.089   6.198   6.764   6.795   7.499
132 A'  133 A'   58 A"  134 A'  135 A'  136 A'  137 A'   59 A"                 
  7.520   7.575   7.595   7.661   7.730   9.836  23.428  23.481
 60 A"  138 A'  139 A'  140 A'  141 A'  142 A'  143 A'  144 A'                 
 25.800  26.058  26.438  27.990  28.349  28.402  28.443  28.536
 61 A"  145 A'  146 A'  147 A'   62 A"  148 A'  149 A'   63 A"                 
 28.565  28.566  28.655  28.765  48.019  48.046 127.894 127.943
150 A'   64 A"  151 A'  152 A'  153 A'  154 A'   65 A"  155 A'                 
128.013 151.775 215.855 289.715 289.733 289.795 289.810 289.900
156 A'  157 A'  158 A'   66 A"   67 A"  159 A'  160 A'  161 A'                 
289.9691020.8581020.8871901.949
162 A'  163 A'  164 A'  165 A'                                                 
 --------------------------------------------------------------

          Ground-State Mulliken Net Atomic Charges

     Atom                 Charge (a.u.)
  ----------------------------------------
      1 Br                   -0.089340
      2 I                     0.131924
      3 Cl                    0.349119
      4 Br                   -0.035559
      5 C                    -0.226618
      6 C                    -0.129527
  ----------------------------------------
  Sum of atomic charges =     0.000000

 -----------------------------------------------------------------
                    Cartesian Multipole Moments
 -----------------------------------------------------------------
    Charge (ESU x 10^10)
                 0.0000
    Dipole Moment (Debye)
         X       0.3727      Y      -1.0255      Z       0.0000
       Tot       1.0911
    Quadrupole Moments (Debye-Ang)
        XX     -78.4521     XY       0.2123     YY     -93.6009
        XZ      -0.0000     YZ       0.0000     ZZ     -88.2318
    Octopole Moments (Debye-Ang^2)
       XXX     -11.0722    XXY      -0.6105    XYY      -8.7445
       YYY       8.0877    XXZ       0.0000    XYZ       0.0000
       YYZ       0.0000    XZZ      -6.4668    YZZ       2.0946
       ZZZ       0.0000
    Hexadecapole Moments (Debye-Ang^3)
      XXXX   -1983.9699   XXXY      54.0462   XXYY    -442.4904
      XYYY      49.2982   YYYY    -718.1152   XXXZ       0.0000
      XXYZ       0.0000   XYYZ      -0.0000   YYYZ      -0.0000
      XXZZ    -375.2165   XYZZ      17.4107   YYZZ    -137.4099
      XZZZ       0.0000   YZZZ       0.0000   ZZZZ    -110.6555
 -----------------------------------------------------------------
 Calculating analytic gradient of the SCF energy
 Gradient of SCF Energy
            1           2           3           4           5           6
    1  -0.1558040   0.1865500  -0.0549450   0.1423574   0.3443523  -0.4625107
    2  -0.3978328  -0.5386475   0.3598206   0.4810650   0.0340151   0.0615795
    3  -0.0000000  -0.0000000   0.0000000   0.0000000  -0.0000000   0.0000000
 Max gradient component =       5.386E-01
 RMS gradient           =       2.613E-01
 Gradient time:  CPU 57.58 s  wall 7.33 s
 Geometry Optimization Parameters
   NAtoms,    NIC,     NZ,  NCons,   NDum,   NFix, NCnnct, MaxDiis
        6      37       0       0       0       0       0       0


** GEOMETRY OPTIMIZATION IN DELOCALIZED INTERNAL COORDINATES **
   Searching for a Minimum

   Optimization Cycle:   4

                       Coordinates (Angstroms)
     ATOM                X               Y               Z
      1  Br        2.6232822368    0.7395472950    0.0000000000
      2  I        -1.6536816040    0.9739450825    0.0000000000
      3  Cl        2.4738755721   -1.4214259278    0.0000000000
      4  Br       -1.6443955814   -1.2820493943    0.0000000000
      5  C         1.4621434046   -0.3148992884    0.0000000000
      6  C        -0.4810762974   -0.2338612491    0.0000000000
   Point Group: cs    Number of degrees of freedom:     9


   Energy is -12603.513278341

 Hessian Updated using BFGS Update

 ** Taking Steepest Descent Step **
 Calculated Step too Large.  Step scaled by  0.493781
 Step Taken.  Stepsize is  0.300000

                             Maximum     Tolerance    Cnvgd?
         Gradient           0.421245      0.000300      NO
         Displacement       0.208003      0.001200      NO
         Energy change     -0.208576      0.000001      NO


 New Cartesian Coordinates Obtained by Inverse Iteration

 Displacement from previous Coordinates is:  0.172192
 ----------------------------------------------------------------
             Standard Nuclear Orientation (Angstroms)
    I     Atom           X                Y                Z
 ----------------------------------------------------------------
    1      Br      2.6465056601     0.7735817988     0.0000000000
    2      I      -1.6797337386     1.0205063470     0.0000000000
    3      Cl      2.4769771616    -1.4542310851     0.0000000000
    4      Br     -1.6559637934    -1.3251071997     0.0000000000
    5      C       1.4503342898    -0.3167898369     0.0000000000
    6      C      -0.4579718488    -0.2367035061     0.0000000000
 ----------------------------------------------------------------
 Molecular Point Group                 Cs    NOp =  2
 Largest Abelian Subgroup              Cs    NOp =  2
 Nuclear Repulsion Energy =  1509.0460668753 hartrees
 There are       76 alpha and       76 beta electrons
 Applying Cartesian multipole field
    Component          Value
    ---------          -----
     (2,0,0)        1.00000E-11
     (0,2,0)        2.00000E-11
     (0,0,2)       -3.00000E-11
 Nucleus-field energy     =     0.0000000342 hartrees
 Requested basis set is 6-311++G(d,p)
 There are 87 shells and 232 basis functions
 A cutoff of  1.0D-11 yielded   2762 shell pairs
 There are     21437 function pairs (     24065 Cartesian)
 Smallest overlap matrix eigenvalue = 5.37E-05
 Guess MOs from SCF MO coefficient file

 -----------------------------------------------------------------------
  General SCF calculation program by
  Eric Jon Sundstrom, Paul Horn, Yuezhi Mao, Dmitri Zuev, Alec White,
  David Stuck, Shaama M.S., Shane Yost, Joonho Lee, David Small,
  Daniel Levine, Susi Lehtola, Hugh Burton, Evgeny Epifanovsky
 -----------------------------------------------------------------------
 Exchange:     0.2000 Hartree-Fock + 0.0800 Slater + 0.7200 B88
 Correlation:  0.1900 VWN1RPA + 0.8100 LYP
 Using SG-1 standard quadrature grid
 using 8 threads for integral computing
 -------------------------------------------------------
 OpenMP Integral computing Module                
 Release: version 2.0, May 2017, Q-Chem Inc. Pleasanton 
 -------------------------------------------------------
 -------------------------------------------------------
 OpenMP BLAS3 based DFT computing Module                
 Release: version 1.0, May 2013, Q-Chem Inc. Pittsburgh 
 -------------------------------------------------------
 A restricted SCF calculation will be
 performed using DIIS
 SCF converges when DIIS error is below 1.0e-08
 ---------------------------------------
  Cycle       Energy         DIIS error
 ---------------------------------------
    1  -12603.6664486454      1.02e-03  
    2  -12603.6662854368      1.01e-03  
    3  -12603.6653829106      9.79e-04  
    4  -12603.6685009584      7.40e-04  
    5  -12603.6730006740      7.21e-05  
    6  -12603.6730359743      1.08e-05  
    7  -12603.6730366658      4.26e-06  
    8  -12603.6730367636      8.56e-07  
    9  -12603.6730367685      5.48e-07  
   10  -12603.6730367702      1.47e-07  
   11  -12603.6730367703      2.47e-08  
   12  -12603.6730367704      1.66e-08  
   13  -12603.6730367707      3.50e-09  Convergence criterion met
 ---------------------------------------
 SCF time:   CPU 167.89s  wall 22.00s 
 SCF   energy in the final basis set =   -12603.6730367707
 Total energy in the final basis set =   -12603.6730367707

 --------------------------------------------------------------
             Orbital Energies (a.u.) and Symmetries
 --------------------------------------------------------------

 Alpha MOs, Restricted
 -- Occupied --                  
******* -482.87 -482.86 -176.32 -165.72 -165.72 -165.72 -101.59
  1 A'    2 A'    3 A'    4 A'    5 A'    1 A"    6 A'    7 A'                 
-62.524 -62.519 -56.344 -56.341 -56.341 -56.338 -56.335 -56.335
  8 A'    9 A'   10 A'    2 A"   11 A'   12 A'    3 A"   13 A'                 
-35.815 -31.307 -31.303 -31.302 -22.957 -22.956 -22.956 -22.953
 14 A'   15 A'    4 A"   16 A'   17 A'    5 A"   18 A'    6 A"                 
-22.953 -10.311 -10.279  -9.513  -8.739  -8.732  -7.276  -7.267
 19 A'   20 A'   21 A'   22 A'   23 A'   24 A'   25 A'    7 A"                 
 -7.266  -6.570  -6.564  -6.558  -6.557  -6.551  -6.550  -6.370
 26 A'   27 A'   28 A'   29 A'    8 A"    9 A"   30 A'   31 A'                 
 -4.783  -4.768  -4.768  -2.683  -2.679  -2.677  -2.676  -2.671
 32 A'   10 A"   33 A'   34 A'   35 A'   11 A"   36 A'   12 A"                 
 -2.671  -2.668  -2.668  -2.661  -2.661  -2.055  -2.047  -2.046
 37 A'   38 A'   13 A"   14 A"   39 A'   40 A'   41 A'   15 A"                 
 -2.032  -2.032  -1.050  -0.993  -0.833  -0.725  -0.633  -0.578
 16 A"   42 A'   43 A'   44 A'   45 A'   46 A'   47 A'   48 A'                 
 -0.511  -0.480  -0.478  -0.445  -0.435  -0.423  -0.360  -0.325
 49 A'   50 A'   17 A"   18 A"   51 A'   52 A'   53 A'   19 A"                 
 -0.281  -0.247  -0.204  -0.197
 20 A"   54 A'   21 A"   55 A'                                                 
 -- Virtual --                   
 -0.111  -0.080  -0.013   0.002   0.015   0.028   0.031   0.036
 22 A"   56 A'   57 A'   58 A'   59 A'   60 A'   61 A'   23 A"                 
  0.045   0.050   0.061   0.064   0.082   0.086   0.089   0.101
 62 A'   63 A'   24 A"   64 A'   65 A'   66 A'   25 A"   67 A'                 
  0.103   0.124   0.134   0.140   0.152   0.156   0.164   0.173
 26 A"   68 A'   69 A'   70 A'   71 A'   27 A"   72 A'   73 A'                 
  0.196   0.213   0.242   0.244   0.309   0.327   0.347   0.363
 74 A'   75 A'   76 A'   28 A"   77 A'   29 A"   78 A'   79 A'                 
  0.378   0.383   0.401   0.402   0.410   0.419   0.433   0.442
 80 A'   30 A"   81 A'   31 A"   82 A'   32 A"   33 A"   83 A'                 
  0.466   0.482   0.498   0.505   0.518   0.530   0.533   0.543
 84 A'   85 A'   34 A"   86 A'   87 A'   35 A"   88 A'   36 A"                 
  0.551   0.562   0.603   0.615   0.645   0.651   0.656   0.728
 37 A"   89 A'   90 A'   91 A'   38 A"   92 A'   39 A"   93 A'                 
  0.756   0.785   0.791   0.820   0.832   0.863   0.899   0.929
 94 A'   95 A'   96 A'   97 A'   40 A"   41 A"   98 A'   99 A'                 
  0.963   1.038   1.067   1.127   1.141   1.238   1.306   1.357
100 A'  101 A'  102 A'  103 A'  104 A'  105 A'   42 A"   43 A"                 
  1.369   1.417   1.436   1.455   1.507   1.642   1.645   1.710
106 A'  107 A'   44 A"  108 A'   45 A"  109 A'   46 A"  110 A'                 
  1.806   1.960   1.980   1.983   2.009   2.033   2.059   2.114
111 A'   47 A"   48 A"  112 A'  113 A'  114 A'  115 A'  116 A'                 
  2.149   2.234   2.339   2.484   2.636   2.709   2.769   2.891
117 A'   49 A"  118 A'  119 A'   50 A"   51 A"  120 A'  121 A'                 
  3.050   3.365   3.900   3.980   3.983   4.016   4.033   4.040
122 A'  123 A'   52 A"   53 A"   54 A"  124 A'  125 A'   55 A"                 
  4.051   4.087   4.105   4.112   4.201   4.225   4.288   4.308
126 A'   56 A"   57 A"  127 A'  128 A'  129 A'  130 A'  131 A'                 
  4.354   4.569   6.003   6.081   6.181   6.741   6.774   7.507
132 A'  133 A'   58 A"  134 A'  135 A'  136 A'  137 A'   59 A"                 
  7.524   7.573   7.590   7.646   7.713   9.815  23.382  23.436
 60 A"  138 A'  139 A'  140 A'  141 A'  142 A'  143 A'  144 A'                 
 25.802  26.048  26.392  27.963  28.346  28.399  28.439  28.535
 61 A"  145 A'  146 A'  147 A'   62 A"  148 A'  149 A'   63 A"                 
 28.562  28.564  28.643  28.735  47.998  48.025 127.890 127.937
150 A'   64 A"  151 A'  152 A'  153 A'  154 A'   65 A"  155 A'                 
127.998 151.750 215.827 289.719 289.735 289.789 289.802 289.879
156 A'  157 A'  158 A'   66 A"   67 A"  159 A'  160 A'  161 A'                 
289.9481020.8281020.8591901.921
162 A'  163 A'  164 A'  165 A'                                                 

 Beta MOs, Restricted
 -- Occupied --                  
******* -482.87 -482.86 -176.32 -165.72 -165.72 -165.72 -101.59
  1 A'    2 A'    3 A'    4 A'    5 A'    1 A"    6 A'    7 A'                 
-62.524 -62.519 -56.344 -56.341 -56.341 -56.338 -56.335 -56.335
  8 A'    9 A'   10 A'    2 A"   11 A'   12 A'    3 A"   13 A'                 
-35.815 -31.307 -31.303 -31.302 -22.957 -22.956 -22.956 -22.953
 14 A'   15 A'    4 A"   16 A'   17 A'    5 A"   18 A'    6 A"                 
-22.953 -10.311 -10.279  -9.513  -8.739  -8.732  -7.276  -7.267
 19 A'   20 A'   21 A'   22 A'   23 A'   24 A'   25 A'    7 A"                 
 -7.266  -6.570  -6.564  -6.558  -6.557  -6.551  -6.550  -6.370
 26 A'   27 A'   28 A'   29 A'    8 A"    9 A"   30 A'   31 A'                 
 -4.783  -4.768  -4.768  -2.683  -2.679  -2.677  -2.676  -2.671
 32 A'   10 A"   33 A'   34 A'   35 A'   11 A"   36 A'   12 A"                 
 -2.671  -2.668  -2.668  -2.661  -2.661  -2.055  -2.047  -2.046
 37 A'   38 A'   13 A"   14 A"   39 A'   40 A'   41 A'   15 A"                 
 -2.032  -2.032  -1.050  -0.993  -0.833  -0.725  -0.633  -0.578
 16 A"   42 A'   43 A'   44 A'   45 A'   46 A'   47 A'   48 A'                 
 -0.511  -0.480  -0.478  -0.445  -0.435  -0.423  -0.360  -0.325
 49 A'   50 A'   17 A"   18 A"   51 A'   52 A'   53 A'   19 A"                 
 -0.281  -0.247  -0.204  -0.197
 20 A"   54 A'   21 A"   55 A'                                                 
 -- Virtual --                   
 -0.111  -0.080  -0.013   0.002   0.015   0.028   0.031   0.036
 22 A"   56 A'   57 A'   58 A'   59 A'   60 A'   61 A'   23 A"                 
  0.045   0.050   0.061   0.064   0.082   0.086   0.089   0.101
 62 A'   63 A'   24 A"   64 A'   65 A'   66 A'   25 A"   67 A'                 
  0.103   0.124   0.134   0.140   0.152   0.156   0.164   0.173
 26 A"   68 A'   69 A'   70 A'   71 A'   27 A"   72 A'   73 A'                 
  0.196   0.213   0.242   0.244   0.309   0.327   0.347   0.363
 74 A'   75 A'   76 A'   28 A"   77 A'   29 A"   78 A'   79 A'                 
  0.378   0.383   0.401   0.402   0.410   0.419   0.433   0.442
 80 A'   30 A"   81 A'   31 A"   82 A'   32 A"   33 A"   83 A'                 
  0.466   0.482   0.498   0.505   0.518   0.530   0.533   0.543
 84 A'   85 A'   34 A"   86 A'   87 A'   35 A"   88 A'   36 A"                 
  0.551   0.562   0.603   0.615   0.645   0.651   0.656   0.728
 37 A"   89 A'   90 A'   91 A'   38 A"   92 A'   39 A"   93 A'                 
  0.756   0.785   0.791   0.820   0.832   0.863   0.899   0.929
 94 A'   95 A'   96 A'   97 A'   40 A"   41 A"   98 A'   99 A'                 
  0.963   1.038   1.067   1.127   1.141   1.238   1.306   1.357
100 A'  101 A'  102 A'  103 A'  104 A'  105 A'   42 A"   43 A"                 
  1.369   1.417   1.436   1.455   1.507   1.642   1.645   1.710
106 A'  107 A'   44 A"  108 A'   45 A"  109 A'   46 A"  110 A'                 
  1.806   1.960   1.980   1.983   2.009   2.033   2.059   2.114
111 A'   47 A"   48 A"  112 A'  113 A'  114 A'  115 A'  116 A'                 
  2.149   2.234   2.339   2.484   2.636   2.709   2.769   2.891
117 A'   49 A"  118 A'  119 A'   50 A"   51 A"  120 A'  121 A'                 
  3.050   3.365   3.900   3.980   3.983   4.016   4.033   4.040
122 A'  123 A'   52 A"   53 A"   54 A"  124 A'  125 A'   55 A"                 
  4.051   4.087   4.105   4.112   4.201   4.225   4.288   4.308
126 A'   56 A"   57 A"  127 A'  128 A'  129 A'  130 A'  131 A'                 
  4.354   4.569   6.003   6.081   6.181   6.741   6.774   7.507
132 A'  133 A'   58 A"  134 A'  135 A'  136 A'  137 A'   59 A"                 
  7.524   7.573   7.590   7.646   7.713   9.815  23.382  23.436
 60 A"  138 A'  139 A'  140 A'  141 A'  142 A'  143 A'  144 A'                 
 25.802  26.048  26.392  27.963  28.346  28.399  28.439  28.535
 61 A"  145 A'  146 A'  147 A'   62 A"  148 A'  149 A'   63 A"                 
 28.562  28.564  28.643  28.735  47.998  48.025 127.890 127.937
150 A'   64 A"  151 A'  152 A'  153 A'  154 A'   65 A"  155 A'                 
127.998 151.750 215.827 289.719 289.735 289.789 289.802 289.879
156 A'  157 A'  158 A'   66 A"   67 A"  159 A'  160 A'  161 A'                 
289.9481020.8281020.8591901.921
162 A'  163 A'  164 A'  165 A'                                                 
 --------------------------------------------------------------

          Ground-State Mulliken Net Atomic Charges

     Atom                 Charge (a.u.)
  ----------------------------------------
      1 Br                   -0.100056
      2 I                     0.123317
      3 Cl                    0.359854
      4 Br                   -0.048455
      5 C                    -0.212597
      6 C                    -0.122063
  ----------------------------------------
  Sum of atomic charges =    -0.000000

 -----------------------------------------------------------------
                    Cartesian Multipole Moments
 -----------------------------------------------------------------
    Charge (ESU x 10^10)
                -0.0000
    Dipole Moment (Debye)
         X       0.1995      Y      -0.7927      Z       0.0000
       Tot       0.8174
    Quadrupole Moments (Debye-Ang)
        XX     -78.6179     XY       0.0602     YY     -92.8079
        XZ      -0.0000     YZ       0.0000     ZZ     -88.6704
    Octopole Moments (Debye-Ang^2)
       XXX     -11.8646    XXY       0.1446    XYY      -8.7562
       YYY       6.5354    XXZ       0.0000    XYZ      -0.0000
       YYZ       0.0000    XZZ      -6.4162    YZZ       1.5457
       ZZZ       0.0000
    Hexadecapole Moments (Debye-Ang^3)
      XXXX   -2014.2621   XXXY      55.5995   XXYY    -449.1079
      XYYY      49.9702   YYYY    -751.1868   XXXZ       0.0000
      XXYZ       0.0000   XYYZ       0.0000   YYYZ       0.0000
      XXZZ    -381.4673   XYZZ      17.9515   YYZZ    -143.5684
      XZZZ      -0.0000   YZZZ       0.0000   ZZZZ    -111.3113
 -----------------------------------------------------------------
 Calculating analytic gradient of the SCF energy
 Gradient of SCF Energy
            1           2           3           4           5           6
    1  -0.1070222   0.1185221  -0.0335575   0.0933925   0.2804675  -0.3518025
    2  -0.3134605  -0.3990548   0.2926346   0.3723994   0.0166234   0.0308580
    3   0.0000000  -0.0000000  -0.0000000  -0.0000000   0.0000000  -0.0000000
 Max gradient component =       3.991E-01
 RMS gradient           =       2.001E-01
 Gradient time:  CPU 56.06 s  wall 7.15 s
 Geometry Optimization Parameters
   NAtoms,    NIC,     NZ,  NCons,   NDum,   NFix, NCnnct, MaxDiis
        6      37       0       0       0       0       0       0


** GEOMETRY OPTIMIZATION IN DELOCALIZED INTERNAL COORDINATES **
   Searching for a Minimum

   Optimization Cycle:   5

                       Coordinates (Angstroms)
     ATOM                X               Y               Z
      1  Br        2.6465056601    0.7735817988    0.0000000000
      2  I        -1.6797337386    1.0205063470    0.0000000000
      3  Cl        2.4769771616   -1.4542310851    0.0000000000
      4  Br       -1.6559637934   -1.3251071997    0.0000000000
      5  C         1.4503342898   -0.3167898369    0.0000000000
      6  C        -0.4579718488   -0.2367035061    0.0000000000
   Point Group: cs    Number of degrees of freedom:     9


   Energy is -12603.673036771

 Hessian Updated using BFGS Update

 ** Taking Steepest Descent Step **
 Calculated Step too Large.  Step scaled by  0.645777
 Step Taken.  Stepsize is  0.300000

                             Maximum     Tolerance    Cnvgd?
         Gradient           0.327812      0.000300      NO
         Displacement       0.211694      0.001200      NO
         Energy change     -0.159758      0.000001      NO


 New Cartesian Coordinates Obtained by Inverse Iteration

 Displacement from previous Coordinates is:  0.170579
 ----------------------------------------------------------------
             Standard Nuclear Orientation (Angstroms)
    I     Atom           X                Y                Z
 ----------------------------------------------------------------
    1      Br      2.6555037829     0.8098780416     0.0000000000
    2      I      -1.6895876608     1.0660286214     0.0000000000
    3      Cl      2.4668531751    -1.4893243939     0.0000000000
    4      Br     -1.6534811528    -1.3704821759     0.0000000000
    5      C       1.4306673878    -0.3170656654     0.0000000000
    6      C      -0.4298078013    -0.2377779098     0.0000000000
 ----------------------------------------------------------------
 Molecular Point Group                 Cs    NOp =  2
 Largest Abelian Subgroup              Cs    NOp =  2
 Nuclear Repulsion Energy =  1478.7556472359 hartrees
 There are       76 alpha and       76 beta electrons
 Applying Cartesian multipole field
    Component          Value
    ---------          -----
     (2,0,0)        1.00000E-11
     (0,2,0)        2.00000E-11
     (0,0,2)       -3.00000E-11
 Nucleus-field energy     =     0.0000000352 hartrees
 Requested basis set is 6-311++G(d,p)
 There are 87 shells and 232 basis functions
 A cutoff of  1.0D-11 yielded   2746 shell pairs
 There are     21355 function pairs (     23980 Cartesian)
 Smallest overlap matrix eigenvalue = 4.77E-05
 Guess MOs from SCF MO coefficient file

 -----------------------------------------------------------------------
  General SCF calculation program by
  Eric Jon Sundstrom, Paul Horn, Yuezhi Mao, Dmitri Zuev, Alec White,
  David Stuck, Shaama M.S., Shane Yost, Joonho Lee, David Small,
  Daniel Levine, Susi Lehtola, Hugh Burton, Evgeny Epifanovsky
 -----------------------------------------------------------------------
 Exchange:     0.2000 Hartree-Fock + 0.0800 Slater + 0.7200 B88
 Correlation:  0.1900 VWN1RPA + 0.8100 LYP
 Using SG-1 standard quadrature grid
 using 8 threads for integral computing
 -------------------------------------------------------
 OpenMP Integral computing Module                
 Release: version 2.0, May 2017, Q-Chem Inc. Pleasanton 
 -------------------------------------------------------
 -------------------------------------------------------
 OpenMP BLAS3 based DFT computing Module                
 Release: version 1.0, May 2013, Q-Chem Inc. Pittsburgh 
 -------------------------------------------------------
 A restricted SCF calculation will be
 performed using DIIS
 SCF converges when DIIS error is below 1.0e-08
 ---------------------------------------
  Cycle       Energy         DIIS error
 ---------------------------------------
    1  -12603.7902765497      8.83e-04  
    2  -12603.7917942889      7.68e-04  
    3  -12603.7906938292      8.05e-04  
    4  -12603.7932041250      5.53e-04  
    5  -12603.7956532505      6.92e-05  
    6  -12603.7956876408      8.98e-06  
    7  -12603.7956881734      3.34e-06  
    8  -12603.7956882211      6.61e-07  
    9  -12603.7956882234      3.94e-07  
   10  -12603.7956882240      1.01e-07  
   11  -12603.7956882241      1.43e-08  
   12  -12603.7956882243      9.40e-09  Convergence criterion met
 ---------------------------------------
 SCF time:   CPU 153.16s  wall 20.00s 
 SCF   energy in the final basis set =   -12603.7956882243
 Total energy in the final basis set =   -12603.7956882243

 --------------------------------------------------------------
             Orbital Energies (a.u.) and Symmetries
 --------------------------------------------------------------

 Alpha MOs, Restricted
 -- Occupied --                  
******* -482.87 -482.86 -176.32 -165.72 -165.72 -165.72 -101.59
  1 A'    2 A'    3 A'    4 A'    5 A'    1 A"    6 A'    7 A'                 
-62.521 -62.517 -56.341 -56.338 -56.337 -56.337 -56.334 -56.333
  8 A'    9 A'   10 A'    2 A"   11 A'   12 A'    3 A"   13 A'                 
-35.816 -31.308 -31.303 -31.303 -22.958 -22.957 -22.957 -22.954
 14 A'   15 A'    4 A"   16 A'   17 A'    5 A"   18 A'    6 A"                 
-22.954 -10.316 -10.287  -9.510  -8.734  -8.730  -7.274  -7.265
 19 A'   20 A'   21 A'   22 A'   23 A'   24 A'   25 A'    7 A"                 
 -7.264  -6.566  -6.562  -6.553  -6.553  -6.549  -6.547  -6.369
 26 A'   27 A'   28 A'   29 A'    8 A"    9 A"   30 A'   31 A'                 
 -4.782  -4.767  -4.767  -2.678  -2.674  -2.673  -2.673  -2.669
 32 A'   10 A"   33 A'   34 A'   35 A'   36 A'   11 A"   12 A"                 
 -2.668  -2.663  -2.663  -2.658  -2.658  -2.052  -2.045  -2.044
 37 A'   13 A"   38 A'   14 A"   39 A'   40 A'   41 A'   15 A"                 
 -2.031  -2.031  -1.024  -0.962  -0.829  -0.721  -0.634  -0.574
 16 A"   42 A'   43 A'   44 A'   45 A'   46 A'   47 A'   48 A'                 
 -0.504  -0.476  -0.464  -0.427  -0.425  -0.418  -0.359  -0.325
 49 A'   50 A'   17 A"   18 A"   51 A'   52 A'   53 A'   19 A"                 
 -0.283  -0.257  -0.209  -0.208
 20 A"   54 A'   21 A"   55 A'                                                 
 -- Virtual --                   
 -0.109  -0.075  -0.016   0.001   0.011   0.026   0.034   0.039
 22 A"   56 A'   57 A'   58 A'   59 A'   60 A'   61 A'   23 A"                 
  0.043   0.049   0.061   0.062   0.081   0.086   0.090   0.098
 62 A'   63 A'   64 A'   24 A"   65 A'   66 A'   25 A"   67 A'                 
  0.104   0.120   0.133   0.137   0.152   0.157   0.163   0.174
 26 A"   68 A'   69 A'   70 A'   71 A'   27 A"   72 A'   73 A'                 
  0.197   0.213   0.240   0.241   0.303   0.334   0.350   0.365
 74 A'   75 A'   76 A'   28 A"   77 A'   29 A"   78 A'   79 A'                 
  0.382   0.391   0.397   0.403   0.413   0.417   0.435   0.439
 80 A'   30 A"   81 A'   31 A"   82 A'   32 A"   33 A"   83 A'                 
  0.467   0.471   0.500   0.511   0.512   0.524   0.531   0.537
 84 A'   85 A'   86 A'   34 A"   87 A'   88 A'   35 A"   36 A"                 
  0.552   0.563   0.590   0.614   0.628   0.651   0.658   0.718
 37 A"   89 A'   90 A'   91 A'   38 A"   92 A'   39 A"   93 A'                 
  0.767   0.774   0.786   0.819   0.832   0.861   0.889   0.905
 94 A'   95 A'   96 A'   97 A'   40 A"   41 A"   98 A'   99 A'                 
  0.944   1.016   1.054   1.102   1.147   1.221   1.291   1.345
100 A'  101 A'  102 A'  103 A'  104 A'  105 A'   42 A"   43 A"                 
  1.383   1.415   1.416   1.459   1.499   1.633   1.648   1.696
106 A'   44 A"  107 A'  108 A'   45 A"  109 A'   46 A"  110 A'                 
  1.777   1.967   1.986   1.997   2.009   2.040   2.051   2.128
111 A'   47 A"   48 A"  112 A'  113 A'  114 A'  115 A'  116 A'                 
  2.148   2.237   2.339   2.491   2.630   2.715   2.751   2.875
117 A'   49 A"  118 A'  119 A'   50 A"   51 A"  120 A'  121 A'                 
  3.025   3.397   3.900   3.980   3.983   3.999   4.024   4.041
122 A'  123 A'   52 A"   53 A"   54 A"  124 A'  125 A'   55 A"                 
  4.045   4.085   4.096   4.101   4.192   4.214   4.286   4.322
126 A'   56 A"  127 A'   57 A"  128 A'  129 A'  130 A'  131 A'                 
  4.347   4.536   6.000   6.074   6.165   6.722   6.755   7.513
132 A'  133 A'   58 A"  134 A'  135 A'  136 A'  137 A'   59 A"                 
  7.527   7.572   7.587   7.634   7.701   9.797  23.352  23.400
 60 A"  138 A'  139 A'  140 A'  141 A'  142 A'  143 A'  144 A'                 
 25.803  26.041  26.360  27.940  28.343  28.395  28.433  28.532
 61 A"  145 A'  146 A'  147 A'   62 A"  148 A'  149 A'   63 A"                 
 28.559  28.561  28.633  28.718  47.980  48.007 127.887 127.932
150 A'   64 A"  151 A'  152 A'  153 A'  154 A'   65 A"  155 A'                 
127.985 151.729 215.803 289.722 289.735 289.783 289.795 289.864
156 A'  157 A'  158 A'   66 A"   67 A"  159 A'  160 A'  161 A'                 
289.9331020.8011020.8341901.898
162 A'  163 A'  164 A'  165 A'                                                 

 Beta MOs, Restricted
 -- Occupied --                  
******* -482.87 -482.86 -176.32 -165.72 -165.72 -165.72 -101.59
  1 A'    2 A'    3 A'    4 A'    5 A'    1 A"    6 A'    7 A'                 
-62.521 -62.517 -56.341 -56.338 -56.337 -56.337 -56.334 -56.333
  8 A'    9 A'   10 A'    2 A"   11 A'   12 A'    3 A"   13 A'                 
-35.816 -31.308 -31.303 -31.303 -22.958 -22.957 -22.957 -22.954
 14 A'   15 A'    4 A"   16 A'   17 A'    5 A"   18 A'    6 A"                 
-22.954 -10.316 -10.287  -9.510  -8.734  -8.730  -7.274  -7.265
 19 A'   20 A'   21 A'   22 A'   23 A'   24 A'   25 A'    7 A"                 
 -7.264  -6.566  -6.562  -6.553  -6.553  -6.549  -6.547  -6.369
 26 A'   27 A'   28 A'   29 A'    8 A"    9 A"   30 A'   31 A'                 
 -4.782  -4.767  -4.767  -2.678  -2.674  -2.673  -2.673  -2.669
 32 A'   10 A"   33 A'   34 A'   35 A'   36 A'   11 A"   12 A"                 
 -2.668  -2.663  -2.663  -2.658  -2.658  -2.052  -2.045  -2.044
 37 A'   13 A"   38 A'   14 A"   39 A'   40 A'   41 A'   15 A"                 
 -2.031  -2.031  -1.024  -0.962  -0.829  -0.721  -0.634  -0.574
 16 A"   42 A'   43 A'   44 A'   45 A'   46 A'   47 A'   48 A'                 
 -0.504  -0.476  -0.464  -0.427  -0.425  -0.418  -0.359  -0.325
 49 A'   50 A'   17 A"   18 A"   51 A'   52 A'   53 A'   19 A"                 
 -0.283  -0.257  -0.209  -0.208
 20 A"   54 A'   21 A"   55 A'                                                 
 -- Virtual --                   
 -0.109  -0.075  -0.016   0.001   0.011   0.026   0.034   0.039
 22 A"   56 A'   57 A'   58 A'   59 A'   60 A'   61 A'   23 A"                 
  0.043   0.049   0.061   0.062   0.081   0.086   0.090   0.098
 62 A'   63 A'   64 A'   24 A"   65 A'   66 A'   25 A"   67 A'                 
  0.104   0.120   0.133   0.137   0.152   0.157   0.163   0.174
 26 A"   68 A'   69 A'   70 A'   71 A'   27 A"   72 A'   73 A'                 
  0.197   0.213   0.240   0.241   0.303   0.334   0.350   0.365
 74 A'   75 A'   76 A'   28 A"   77 A'   29 A"   78 A'   79 A'                 
  0.382   0.391   0.397   0.403   0.413   0.417   0.435   0.439
 80 A'   30 A"   81 A'   31 A"   82 A'   32 A"   33 A"   83 A'                 
  0.467   0.471   0.500   0.511   0.512   0.524   0.531   0.537
 84 A'   85 A'   86 A'   34 A"   87 A'   88 A'   35 A"   36 A"                 
  0.552   0.563   0.590   0.614   0.628   0.651   0.658   0.718
 37 A"   89 A'   90 A'   91 A'   38 A"   92 A'   39 A"   93 A'                 
  0.767   0.774   0.786   0.819   0.832   0.861   0.889   0.905
 94 A'   95 A'   96 A'   97 A'   40 A"   41 A"   98 A'   99 A'                 
  0.944   1.016   1.054   1.102   1.147   1.221   1.291   1.345
100 A'  101 A'  102 A'  103 A'  104 A'  105 A'   42 A"   43 A"                 
  1.383   1.415   1.416   1.459   1.499   1.633   1.648   1.696
106 A'   44 A"  107 A'  108 A'   45 A"  109 A'   46 A"  110 A'                 
  1.777   1.967   1.986   1.997   2.009   2.040   2.051   2.128
111 A'   47 A"   48 A"  112 A'  113 A'  114 A'  115 A'  116 A'                 
  2.148   2.237   2.339   2.491   2.630   2.715   2.751   2.875
117 A'   49 A"  118 A'  119 A'   50 A"   51 A"  120 A'  121 A'                 
  3.025   3.397   3.900   3.980   3.983   3.999   4.024   4.041
122 A'  123 A'   52 A"   53 A"   54 A"  124 A'  125 A'   55 A"                 
  4.045   4.085   4.096   4.101   4.192   4.214   4.286   4.322
126 A'   56 A"  127 A'   57 A"  128 A'  129 A'  130 A'  131 A'                 
  4.347   4.536   6.000   6.074   6.165   6.722   6.755   7.513
132 A'  133 A'   58 A"  134 A'  135 A'  136 A'  137 A'   59 A"                 
  7.527   7.572   7.587   7.634   7.701   9.797  23.352  23.400
 60 A"  138 A'  139 A'  140 A'  141 A'  142 A'  143 A'  144 A'                 
 25.803  26.041  26.360  27.940  28.343  28.395  28.433  28.532
 61 A"  145 A'  146 A'  147 A'   62 A"  148 A'  149 A'   63 A"                 
 28.559  28.561  28.633  28.718  47.980  48.007 127.887 127.932
150 A'   64 A"  151 A'  152 A'  153 A'  154 A'   65 A"  155 A'                 
127.985 151.729 215.803 289.722 289.735 289.783 289.795 289.864
156 A'  157 A'  158 A'   66 A"   67 A"  159 A'  160 A'  161 A'                 
289.9331020.8011020.8341901.898
162 A'  163 A'  164 A'  165 A'                                                 
 --------------------------------------------------------------

          Ground-State Mulliken Net Atomic Charges

     Atom                 Charge (a.u.)
  ----------------------------------------
      1 Br                   -0.106867
      2 I                     0.123394
      3 Cl                    0.366897
      4 Br                   -0.064140
      5 C                    -0.185967
      6 C                    -0.133316
  ----------------------------------------
  Sum of atomic charges =    -0.000000

 -----------------------------------------------------------------
                    Cartesian Multipole Moments
 -----------------------------------------------------------------
    Charge (ESU x 10^10)
                -0.0000
    Dipole Moment (Debye)
         X       0.0553      Y      -0.5638      Z       0.0000
       Tot       0.5666
    Quadrupole Moments (Debye-Ang)
        XX     -78.9908     XY      -0.0522     YY     -92.0030
        XZ      -0.0000     YZ       0.0000     ZZ     -89.0551
    Octopole Moments (Debye-Ang^2)
       XXX     -13.3486    XXY       0.9900    XYY      -9.0733
       YYY       5.0731    XXZ       0.0000    XYZ       0.0000
       YYZ       0.0000    XZZ      -6.5667    YZZ       1.0495
       ZZZ       0.0000
    Hexadecapole Moments (Debye-Ang^3)
      XXXX   -2021.9143   XXXY      56.5964   XXYY    -451.2578
      XYYY      49.8216   YYYY    -786.6198   XXXZ      -0.0000
      XXYZ      -0.0000   XYYZ      -0.0000   YYYZ      -0.0000
      XXZZ    -383.2165   XYZZ      18.1473   YYZZ    -150.3264
      XZZZ      -0.0000   YZZZ       0.0000   ZZZZ    -111.9539
 -----------------------------------------------------------------
 Calculating analytic gradient of the SCF energy
 Gradient of SCF Energy
            1           2           3           4           5           6
    1  -0.0698672   0.0716191  -0.0163158   0.0564581   0.2320790  -0.2739731
    2  -0.2438777  -0.2960909   0.2331832   0.2856260   0.0061226   0.0150368
    3  -0.0000000   0.0000000   0.0000000  -0.0000000   0.0000000  -0.0000000
 Max gradient component =       2.961E-01
 RMS gradient           =       1.538E-01
 Gradient time:  CPU 54.90 s  wall 6.99 s
 Geometry Optimization Parameters
   NAtoms,    NIC,     NZ,  NCons,   NDum,   NFix, NCnnct, MaxDiis
        6      37       0       0       0       0       0       0

 Cartesian Hessian Update
 Hessian Updated using BFGS Update


** GEOMETRY OPTIMIZATION IN DELOCALIZED INTERNAL COORDINATES **
   Searching for a Minimum

   Optimization Cycle:   6

                       Coordinates (Angstroms)
     ATOM                X               Y               Z
      1  Br        2.6555037829    0.8098780416    0.0000000000
      2  I        -1.6895876608    1.0660286214    0.0000000000
      3  Cl        2.4668531751   -1.4893243939    0.0000000000
      4  Br       -1.6534811528   -1.3704821759    0.0000000000
      5  C         1.4306673878   -0.3170656654    0.0000000000
      6  C        -0.4298078013   -0.2377779098    0.0000000000
   Point Group: cs    Number of degrees of freedom:     9


   Energy is -12603.795688224

 Hessian Updated using BFGS Update

  9 Hessian modes will be used to form the next step
  Hessian Eigenvalues:
     0.083468    0.249957    0.250039    0.300225    0.312868    0.554150
     0.930697    1.029616    1.106672

 Minimum Search - Taking Simple RFO Step
 Searching for Lamda that Minimizes Along All modes
 Value Taken    Lamda =  -0.25755727
 Calculated Step too Large.  Step scaled by  0.400404
 Step Taken.  Stepsize is  0.300000

                             Maximum     Tolerance    Cnvgd?
         Gradient           0.251523      0.000300      NO
         Displacement       0.211918      0.001200      NO
         Energy change     -0.122651      0.000001      NO


 New Cartesian Coordinates Obtained by Inverse Iteration

 Displacement from previous Coordinates is:  0.268497
 ----------------------------------------------------------------
             Standard Nuclear Orientation (Angstroms)
    I     Atom           X                Y                Z
 ----------------------------------------------------------------
    1      Br      2.6125800733     0.8445162082     0.0000000000
    2      I      -1.6464692149     1.1022316086     0.0000000000
    3      Cl      2.4105811095    -1.5202260727     0.0000000000
    4      Br     -1.6009724367    -1.4120043201     0.0000000000
    5      C       1.3806713545    -0.3151269326     0.0000000000
    6      C      -0.3762431550    -0.2381339734     0.0000000000
 ----------------------------------------------------------------
 Molecular Point Group                 Cs    NOp =  2
 Largest Abelian Subgroup              Cs    NOp =  2
 Nuclear Repulsion Energy =  1470.9411116220 hartrees
 There are       76 alpha and       76 beta electrons
 Applying Cartesian multipole field
    Component          Value
    ---------          -----
     (2,0,0)        1.00000E-11
     (0,2,0)        2.00000E-11
     (0,0,2)       -3.00000E-11
 Nucleus-field energy     =     0.0000000351 hartrees
 Requested basis set is 6-311++G(d,p)
 There are 87 shells and 232 basis functions
 A cutoff of  1.0D-11 yielded   2742 shell pairs
 There are     21295 function pairs (     23902 Cartesian)
 Smallest overlap matrix eigenvalue = 3.41E-05
 Guess MOs from SCF MO coefficient file

 -----------------------------------------------------------------------
  General SCF calculation program by
  Eric Jon Sundstrom, Paul Horn, Yuezhi Mao, Dmitri Zuev, Alec White,
  David Stuck, Shaama M.S., Shane Yost, Joonho Lee, David Small,
  Daniel Levine, Susi Lehtola, Hugh Burton, Evgeny Epifanovsky
 -----------------------------------------------------------------------
 Exchange:     0.2000 Hartree-Fock + 0.0800 Slater + 0.7200 B88
 Correlation:  0.1900 VWN1RPA + 0.8100 LYP
 Using SG-1 standard quadrature grid
 using 8 threads for integral computing
 -------------------------------------------------------
 OpenMP Integral computing Module                
 Release: version 2.0, May 2017, Q-Chem Inc. Pleasanton 
 -------------------------------------------------------
 -------------------------------------------------------
 OpenMP BLAS3 based DFT computing Module                
 Release: version 1.0, May 2013, Q-Chem Inc. Pittsburgh 
 -------------------------------------------------------
 A restricted SCF calculation will be
 performed using DIIS
 SCF converges when DIIS error is below 1.0e-08
 ---------------------------------------
  Cycle       Energy         DIIS error
 ---------------------------------------
    1  -12603.8874456708      8.48e-04  
    2  -12603.8915076465      3.35e-04  
    3  -12603.8891005999      6.45e-04  
    4  -12603.8918510495      2.29e-04  
    5  -12603.8922311695      5.99e-05  
    6  -12603.8922569551      9.02e-06  
    7  -12603.8922575194      2.83e-06  
    8  -12603.8922575456      5.80e-07  
    9  -12603.8922575473      2.95e-07  
   10  -12603.8922575476      7.00e-08  
   11  -12603.8922575477      1.26e-08  
   12  -12603.8922575479      5.11e-09  Convergence criterion met
 ---------------------------------------
 SCF time:   CPU 153.65s  wall 20.00s 
 SCF   energy in the final basis set =   -12603.8922575479
 Total energy in the final basis set =   -12603.8922575479

 --------------------------------------------------------------
             Orbital Energies (a.u.) and Symmetries
 --------------------------------------------------------------

 Alpha MOs, Restricted
 -- Occupied --                  
******* -482.86 -482.86 -176.32 -165.72 -165.72 -165.72 -101.59
  1 A'    2 A'    3 A'    4 A'    5 A'    1 A"    6 A'    7 A'                 
-62.518 -62.516 -56.338 -56.336 -56.335 -56.334 -56.333 -56.332
  8 A'    9 A'   10 A'   11 A'    2 A"   12 A'    3 A"   13 A'                 
-35.816 -31.308 -31.304 -31.303 -22.959 -22.958 -22.957 -22.954
 14 A'   15 A'    4 A"   16 A'   17 A'    5 A"   18 A'    6 A"                 
-22.954 -10.317 -10.290  -9.508  -8.731  -8.728  -7.272  -7.262
 19 A'   20 A'   21 A'   22 A'   23 A'   24 A'   25 A'    7 A"                 
 -7.261  -6.562  -6.560  -6.549  -6.549  -6.547  -6.546  -6.369
 26 A'   27 A'   28 A'    8 A"   29 A'    9 A"   30 A'   31 A'                 
 -4.782  -4.767  -4.766  -2.674  -2.672  -2.669  -2.669  -2.667
 32 A'   10 A"   33 A'   34 A'   35 A'   36 A'   11 A"   12 A"                 
 -2.666  -2.659  -2.659  -2.656  -2.656  -2.051  -2.044  -2.044
 37 A'   13 A"   38 A'   14 A"   39 A'   40 A'   41 A'   15 A"                 
 -2.030  -2.030  -1.006  -0.943  -0.828  -0.722  -0.643  -0.571
 16 A"   42 A'   43 A'   44 A'   45 A'   46 A'   47 A'   48 A'                 
 -0.505  -0.475  -0.457  -0.420  -0.416  -0.410  -0.358  -0.326
 49 A'   50 A'   17 A"   51 A'   18 A"   52 A'   53 A'   19 A"                 
 -0.285  -0.265  -0.218  -0.216
 20 A"   54 A'   55 A'   21 A"                                                 
 -- Virtual --                   
 -0.102  -0.058  -0.018   0.000   0.006   0.026   0.041   0.041
 22 A"   56 A'   57 A'   58 A'   59 A'   60 A'   23 A"   61 A'                 
  0.043   0.052   0.058   0.063   0.080   0.086   0.090   0.100
 62 A'   63 A'   64 A'   24 A"   65 A'   66 A'   25 A"   67 A'                 
  0.105   0.121   0.131   0.137   0.152   0.157   0.164   0.176
 26 A"   68 A'   69 A'   70 A'   71 A'   27 A"   72 A'   73 A'                 
  0.196   0.211   0.241   0.243   0.301   0.341   0.355   0.367
 74 A'   75 A'   28 A"   76 A'   77 A'   29 A"   78 A'   79 A'                 
  0.388   0.396   0.397   0.403   0.417   0.418   0.435   0.437
 80 A'   81 A'   30 A"   31 A"   32 A"   82 A'   83 A'   33 A"                 
  0.461   0.471   0.495   0.510   0.520   0.523   0.530   0.533
 84 A'   85 A'   86 A'   87 A'   34 A"   88 A'   35 A"   36 A"                 
  0.558   0.564   0.591   0.614   0.619   0.655   0.660   0.715
 37 A"   89 A'   90 A'   38 A"   91 A'   92 A'   39 A"   93 A'                 
  0.763   0.772   0.784   0.833   0.835   0.865   0.886   0.894
 94 A'   95 A'   96 A'   97 A'   40 A"   41 A"   98 A'   99 A'                 
  0.936   1.001   1.056   1.084   1.168   1.209   1.270   1.331
100 A'  101 A'  102 A'  103 A'  104 A'  105 A'   42 A"   43 A"                 
  1.393   1.410   1.420   1.474   1.506   1.631   1.683   1.701
 44 A"  106 A'  107 A'  108 A'   45 A"  109 A'   46 A"  110 A'                 
  1.743   1.972   1.991   2.004   2.015   2.041   2.074   2.160
111 A'   47 A"   48 A"  112 A'  113 A'  114 A'  115 A'  116 A'                 
  2.162   2.239   2.341   2.501   2.621   2.734   2.757   2.879
117 A'   49 A"  118 A'  119 A'   50 A"   51 A"  120 A'  121 A'                 
  3.018   3.491   3.904   3.980   3.982   3.982   4.017   4.041
122 A'  123 A'   52 A"   53 A"  124 A'   54 A"  125 A'  126 A'                 
  4.043   4.084   4.092   4.096   4.192   4.214   4.288   4.331
 55 A"   56 A"  127 A'   57 A"  128 A'  129 A'  130 A'  131 A'                 
  4.359   4.514   6.000   6.073   6.162   6.719   6.745   7.518
132 A'  133 A'   58 A"  134 A'  135 A'  136 A'  137 A'   59 A"                 
  7.531   7.572   7.587   7.629   7.703   9.789  23.354  23.385
 60 A"  138 A'  139 A'  140 A'  141 A'  142 A'  143 A'  144 A'                 
 25.805  26.046  26.354  27.931  28.343  28.394  28.431  28.530
 61 A"  145 A'  146 A'  147 A'   62 A"  148 A'  149 A'   63 A"                 
 28.557  28.559  28.627  28.712  47.975  47.998 127.886 127.930
150 A'   64 A"  151 A'  152 A'  153 A'  154 A'   65 A"  155 A'                 
127.981 151.720 215.791 289.725 289.736 289.780 289.794 289.858
156 A'  157 A'  158 A'   66 A"   67 A"  159 A'  160 A'  161 A'                 
289.9351020.7931020.8211901.888
162 A'  163 A'  164 A'  165 A'                                                 

 Beta MOs, Restricted
 -- Occupied --                  
******* -482.86 -482.86 -176.32 -165.72 -165.72 -165.72 -101.59
  1 A'    2 A'    3 A'    4 A'    5 A'    1 A"    6 A'    7 A'                 
-62.518 -62.516 -56.338 -56.336 -56.335 -56.334 -56.333 -56.332
  8 A'    9 A'   10 A'   11 A'    2 A"   12 A'    3 A"   13 A'                 
-35.816 -31.308 -31.304 -31.303 -22.959 -22.958 -22.957 -22.954
 14 A'   15 A'    4 A"   16 A'   17 A'    5 A"   18 A'    6 A"                 
-22.954 -10.317 -10.290  -9.508  -8.731  -8.728  -7.272  -7.262
 19 A'   20 A'   21 A'   22 A'   23 A'   24 A'   25 A'    7 A"                 
 -7.261  -6.562  -6.560  -6.549  -6.549  -6.547  -6.546  -6.369
 26 A'   27 A'   28 A'    8 A"   29 A'    9 A"   30 A'   31 A'                 
 -4.782  -4.767  -4.766  -2.674  -2.672  -2.669  -2.669  -2.667
 32 A'   10 A"   33 A'   34 A'   35 A'   36 A'   11 A"   12 A"                 
 -2.666  -2.659  -2.659  -2.656  -2.656  -2.051  -2.044  -2.044
 37 A'   13 A"   38 A'   14 A"   39 A'   40 A'   41 A'   15 A"                 
 -2.030  -2.030  -1.006  -0.943  -0.828  -0.722  -0.643  -0.571
 16 A"   42 A'   43 A'   44 A'   45 A'   46 A'   47 A'   48 A'                 
 -0.505  -0.475  -0.457  -0.420  -0.416  -0.410  -0.358  -0.326
 49 A'   50 A'   17 A"   51 A'   18 A"   52 A'   53 A'   19 A"                 
 -0.285  -0.265  -0.218  -0.216
 20 A"   54 A'   55 A'   21 A"                                                 
 -- Virtual --                   
 -0.102  -0.058  -0.018   0.000   0.006   0.026   0.041   0.041
 22 A"   56 A'   57 A'   58 A'   59 A'   60 A'   23 A"   61 A'                 
  0.043   0.052   0.058   0.063   0.080   0.086   0.090   0.100
 62 A'   63 A'   64 A'   24 A"   65 A'   66 A'   25 A"   67 A'                 
  0.105   0.121   0.131   0.137   0.152   0.157   0.164   0.176
 26 A"   68 A'   69 A'   70 A'   71 A'   27 A"   72 A'   73 A'                 
  0.196   0.211   0.241   0.243   0.301   0.341   0.355   0.367
 74 A'   75 A'   28 A"   76 A'   77 A'   29 A"   78 A'   79 A'                 
  0.388   0.396   0.397   0.403   0.417   0.418   0.435   0.437
 80 A'   81 A'   30 A"   31 A"   32 A"   82 A'   83 A'   33 A"                 
  0.461   0.471   0.495   0.510   0.520   0.523   0.530   0.533
 84 A'   85 A'   86 A'   87 A'   34 A"   88 A'   35 A"   36 A"                 
  0.558   0.564   0.591   0.614   0.619   0.655   0.660   0.715
 37 A"   89 A'   90 A'   38 A"   91 A'   92 A'   39 A"   93 A'                 
  0.763   0.772   0.784   0.833   0.835   0.865   0.886   0.894
 94 A'   95 A'   96 A'   97 A'   40 A"   41 A"   98 A'   99 A'                 
  0.936   1.001   1.056   1.084   1.168   1.209   1.270   1.331
100 A'  101 A'  102 A'  103 A'  104 A'  105 A'   42 A"   43 A"                 
  1.393   1.410   1.420   1.474   1.506   1.631   1.683   1.701
 44 A"  106 A'  107 A'  108 A'   45 A"  109 A'   46 A"  110 A'                 
  1.743   1.972   1.991   2.004   2.015   2.041   2.074   2.160
111 A'   47 A"   48 A"  112 A'  113 A'  114 A'  115 A'  116 A'                 
  2.162   2.239   2.341   2.501   2.621   2.734   2.757   2.879
117 A'   49 A"  118 A'  119 A'   50 A"   51 A"  120 A'  121 A'                 
  3.018   3.491   3.904   3.980   3.982   3.982   4.017   4.041
122 A'  123 A'   52 A"   53 A"  124 A'   54 A"  125 A'  126 A'                 
  4.043   4.084   4.092   4.096   4.192   4.214   4.288   4.331
 55 A"   56 A"  127 A'   57 A"  128 A'  129 A'  130 A'  131 A'                 
  4.359   4.514   6.000   6.073   6.162   6.719   6.745   7.518
132 A'  133 A'   58 A"  134 A'  135 A'  136 A'  137 A'   59 A"                 
  7.531   7.572   7.587   7.629   7.703   9.789  23.354  23.385
 60 A"  138 A'  139 A'  140 A'  141 A'  142 A'  143 A'  144 A'                 
 25.805  26.046  26.354  27.931  28.343  28.394  28.431  28.530
 61 A"  145 A'  146 A'  147 A'   62 A"  148 A'  149 A'   63 A"                 
 28.557  28.559  28.627  28.712  47.975  47.998 127.886 127.930
150 A'   64 A"  151 A'  152 A'  153 A'  154 A'   65 A"  155 A'                 
127.981 151.720 215.791 289.725 289.736 289.780 289.794 289.858
156 A'  157 A'  158 A'   66 A"   67 A"  159 A'  160 A'  161 A'                 
289.9351020.7931020.8211901.888
162 A'  163 A'  164 A'  165 A'                                                 
 --------------------------------------------------------------

          Ground-State Mulliken Net Atomic Charges

     Atom                 Charge (a.u.)
  ----------------------------------------
      1 Br                   -0.108319
      2 I                     0.127553
      3 Cl                    0.369771
      4 Br                   -0.082960
      5 C                    -0.126952
      6 C                    -0.179093
  ----------------------------------------
  Sum of atomic charges =    -0.000000

 -----------------------------------------------------------------
                    Cartesian Multipole Moments
 -----------------------------------------------------------------
    Charge (ESU x 10^10)
                -0.0000
    Dipole Moment (Debye)
         X      -0.0413      Y      -0.3695      Z      -0.0000
       Tot       0.3718
    Quadrupole Moments (Debye-Ang)
        XX     -79.8879     XY      -0.1073     YY     -91.2375
        XZ       0.0000     YZ       0.0000     ZZ     -89.1925
    Octopole Moments (Debye-Ang^2)
       XXX     -17.2172    XXY       1.8261    XYY     -10.1974
       YYY       3.9570    XXZ      -0.0000    XYZ      -0.0000
       YYZ      -0.0000    XZZ      -7.4342    YZZ       0.6318
       ZZZ      -0.0000
    Hexadecapole Moments (Debye-Ang^3)
      XXXX   -1945.3834   XXXY      55.4736   XXYY    -437.5326
      XYYY      47.4947   YYYY    -817.5563   XXXZ      -0.0000
      XXYZ      -0.0000   XYYZ      -0.0000   YYYZ      -0.0000
      XXZZ    -368.5357   XYZZ      17.4735   YYZZ    -156.4507
      XZZZ      -0.0000   YZZZ      -0.0000   ZZZZ    -112.0749
 -----------------------------------------------------------------
 Calculating analytic gradient of the SCF energy
 Gradient of SCF Energy
            1           2           3           4           5           6
    1  -0.0524915   0.0550012  -0.0093277   0.0404415   0.2131339  -0.2467573
    2  -0.1992824  -0.2409954   0.1921324   0.2320666   0.0019955   0.0140833
    3   0.0000000  -0.0000000   0.0000000   0.0000000   0.0000000  -0.0000000
 Max gradient component =       2.468E-01
 RMS gradient           =       1.297E-01
 Gradient time:  CPU 55.14 s  wall 7.03 s
 Geometry Optimization Parameters
   NAtoms,    NIC,     NZ,  NCons,   NDum,   NFix, NCnnct, MaxDiis
        6      37       0       0       0       0       0       0

 Cartesian Hessian Update
 Hessian Updated using BFGS Update


** GEOMETRY OPTIMIZATION IN DELOCALIZED INTERNAL COORDINATES **
   Searching for a Minimum

   Optimization Cycle:   7

                       Coordinates (Angstroms)
     ATOM                X               Y               Z
      1  Br        2.6125800733    0.8445162082    0.0000000000
      2  I        -1.6464692149    1.1022316086    0.0000000000
      3  Cl        2.4105811095   -1.5202260727    0.0000000000
      4  Br       -1.6009724367   -1.4120043201    0.0000000000
      5  C         1.3806713545   -0.3151269326    0.0000000000
      6  C        -0.3762431550   -0.2381339734    0.0000000000
   Point Group: cs    Number of degrees of freedom:     9


   Energy is -12603.892257548

 Hessian Updated using BFGS Update

  9 Hessian modes will be used to form the next step
  Hessian Eigenvalues:
     0.055428    0.249990    0.250152    0.303850    0.315367    0.579547
     0.930670    1.029962    1.106583

 Minimum Search - Taking Simple RFO Step
 Searching for Lamda that Minimizes Along All modes
 Value Taken    Lamda =  -0.24192187
 Calculated Step too Large.  Step scaled by  0.359546
 Step Taken.  Stepsize is  0.300000

                             Maximum     Tolerance    Cnvgd?
         Gradient           0.216539      0.000300      NO
         Displacement       0.216669      0.001200      NO
         Energy change     -0.096569      0.000001      NO


 New Cartesian Coordinates Obtained by Inverse Iteration

 Displacement from previous Coordinates is:  0.298104
 ----------------------------------------------------------------
             Standard Nuclear Orientation (Angstroms)
    I     Atom           X                Y                Z
 ----------------------------------------------------------------
    1      Br      2.5580147444     0.8762585225     0.0000000000
    2      I      -1.5921889528     1.1338379000     0.0000000000
    3      Cl      2.3463351195    -1.5468303669     0.0000000000
    4      Br     -1.5399520824    -1.4486309391     0.0000000000
    5      C       1.3230959240    -0.3131828019     0.0000000000
    6      C      -0.3151570218    -0.2401957966     0.0000000000
 ----------------------------------------------------------------
 Molecular Point Group                 Cs    NOp =  2
 Largest Abelian Subgroup              Cs    NOp =  2
 Nuclear Repulsion Energy =  1470.6491330789 hartrees
 There are       76 alpha and       76 beta electrons
 Applying Cartesian multipole field
    Component          Value
    ---------          -----
     (2,0,0)        1.00000E-11
     (0,2,0)        2.00000E-11
     (0,0,2)       -3.00000E-11
 Nucleus-field energy     =     0.0000000347 hartrees
 Requested basis set is 6-311++G(d,p)
 There are 87 shells and 232 basis functions
 A cutoff of  1.0D-11 yielded   2752 shell pairs
 There are     21357 function pairs (     23959 Cartesian)
 Smallest overlap matrix eigenvalue = 2.26E-05
 Guess MOs from SCF MO coefficient file

 -----------------------------------------------------------------------
  General SCF calculation program by
  Eric Jon Sundstrom, Paul Horn, Yuezhi Mao, Dmitri Zuev, Alec White,
  David Stuck, Shaama M.S., Shane Yost, Joonho Lee, David Small,
  Daniel Levine, Susi Lehtola, Hugh Burton, Evgeny Epifanovsky
 -----------------------------------------------------------------------
 Exchange:     0.2000 Hartree-Fock + 0.0800 Slater + 0.7200 B88
 Correlation:  0.1900 VWN1RPA + 0.8100 LYP
 Using SG-1 standard quadrature grid
 using 8 threads for integral computing
 -------------------------------------------------------
 OpenMP Integral computing Module                
 Release: version 2.0, May 2017, Q-Chem Inc. Pleasanton 
 -------------------------------------------------------
 -------------------------------------------------------
 OpenMP BLAS3 based DFT computing Module                
 Release: version 1.0, May 2013, Q-Chem Inc. Pittsburgh 
 -------------------------------------------------------
 A restricted SCF calculation will be
 performed using DIIS
 SCF converges when DIIS error is below 1.0e-08
 ---------------------------------------
  Cycle       Energy         DIIS error
 ---------------------------------------
    1  -12603.9693021090      9.58e-04  
    2  -12603.9741944864      2.44e-04  
    3  -12603.9730567502      4.52e-04  
    4  -12603.9744248403      1.53e-04  
    5  -12603.9745950033      1.57e-05  
    6  -12603.9745963576      6.71e-06  
    7  -12603.9745965725      3.39e-06  
    8  -12603.9745966401      6.19e-07  
    9  -12603.9745966422      2.39e-07  
   10  -12603.9745966425      3.90e-08  
   11  -12603.9745966423      9.63e-09  Convergence criterion met
 ---------------------------------------
 SCF time:   CPU 142.14s  wall 18.00s 
 SCF   energy in the final basis set =   -12603.9745966423
 Total energy in the final basis set =   -12603.9745966423

 --------------------------------------------------------------
             Orbital Energies (a.u.) and Symmetries
 --------------------------------------------------------------

 Alpha MOs, Restricted
 -- Occupied --                  
******* -482.86 -482.86 -176.32 -165.72 -165.72 -165.72 -101.59
  1 A'    2 A'    3 A'    4 A'    5 A'    1 A"    6 A'    7 A'                 
-62.516 -62.515 -56.336 -56.335 -56.333 -56.332 -56.332 -56.331
  8 A'    9 A'   10 A'   11 A'    2 A"   12 A'    3 A"   13 A'                 
-35.816 -31.309 -31.304 -31.303 -22.959 -22.958 -22.958 -22.954
 14 A'   15 A'    4 A"   16 A'   17 A'    5 A"   18 A'    6 A"                 
-22.954 -10.316 -10.291  -9.506  -8.728  -8.726  -7.270  -7.260
 19 A'   20 A'   21 A'   22 A'   23 A'   24 A'   25 A'    7 A"                 
 -7.259  -6.560  -6.558  -6.546  -6.546  -6.545  -6.544  -6.368
 26 A'   27 A'   28 A'    8 A"   29 A'    9 A"   30 A'   31 A'                 
 -4.781  -4.766  -4.766  -2.672  -2.670  -2.667  -2.667  -2.666
 32 A'   10 A"   33 A'   34 A'   35 A'   11 A"   36 A'   12 A"                 
 -2.665  -2.656  -2.656  -2.654  -2.654  -2.050  -2.043  -2.043
 37 A'   13 A"   38 A'   14 A"   39 A'   40 A'   15 A"   41 A'                 
 -2.030  -2.030  -0.993  -0.928  -0.828  -0.724  -0.658  -0.569
 16 A"   42 A'   43 A'   44 A'   45 A'   46 A'   47 A'   48 A'                 
 -0.507  -0.476  -0.453  -0.417  -0.407  -0.400  -0.358  -0.326
 49 A'   50 A'   17 A"   51 A'   18 A"   52 A'   53 A'   19 A"                 
 -0.287  -0.272  -0.226  -0.225
 20 A"   54 A'   55 A'   21 A"                                                 
 -- Virtual --                   
 -0.092  -0.046  -0.021  -0.001   0.002   0.027   0.040   0.042
 22 A"   56 A'   57 A'   58 A'   59 A'   60 A'   61 A'   23 A"                 
  0.049   0.055   0.064   0.065   0.080   0.087   0.090   0.105
 62 A'   63 A'   24 A"   64 A'   65 A'   66 A'   25 A"   67 A'                 
  0.106   0.125   0.130   0.138   0.156   0.157   0.165   0.178
 26 A"   68 A'   69 A'   70 A'   71 A'   27 A"   72 A'   73 A'                 
  0.194   0.211   0.242   0.251   0.299   0.347   0.358   0.369
 74 A'   75 A'   28 A"   76 A'   77 A'   29 A"   78 A'   79 A'                 
  0.394   0.394   0.401   0.403   0.418   0.421   0.433   0.438
 80 A'   81 A'   30 A"   31 A"   32 A"   82 A'   83 A'   33 A"                 
  0.453   0.479   0.490   0.510   0.523   0.526   0.529   0.532
 84 A'   85 A'   86 A'   87 A'   34 A"   88 A'   35 A"   36 A"                 
  0.565   0.568   0.600   0.603   0.628   0.659   0.661   0.711
 89 A'   37 A"   90 A'   38 A"   91 A'   92 A'   39 A"   93 A'                 
  0.752   0.777   0.787   0.834   0.836   0.874   0.878   0.906
 94 A'   95 A'   96 A'   97 A'   40 A"   41 A"   98 A'   99 A'                 
  0.936   0.989   1.057   1.073   1.189   1.203   1.246   1.324
100 A'  101 A'  102 A'  103 A'  104 A'  105 A'   42 A"   43 A"                 
  1.368   1.412   1.435   1.499   1.521   1.636   1.719   1.725
 44 A"  106 A'  107 A'  108 A'   45 A"  109 A'  110 A'  111 A'                 
  1.732   1.977   1.995   2.007   2.030   2.048   2.104   2.173
 46 A"   47 A"   48 A"  112 A'  113 A'  114 A'  115 A'  116 A'                 
  2.206   2.243   2.343   2.509   2.615   2.760   2.790   2.901
117 A'   49 A"  118 A'  119 A'   50 A"   51 A"  120 A'  121 A'                 
  3.017   3.572   3.909   3.970   3.980   3.982   4.011   4.036
122 A'  123 A'   52 A"  124 A'   53 A"   54 A"  125 A'  126 A'                 
  4.044   4.080   4.093   4.096   4.195   4.218   4.290   4.333
 55 A"   56 A"  127 A'   57 A"  128 A'  129 A'  130 A'  131 A'                 
  4.368   4.503   6.001   6.074   6.161   6.719   6.738   7.522
132 A'  133 A'   58 A"  134 A'  135 A'  136 A'  137 A'   59 A"                 
  7.533   7.571   7.591   7.629   7.708   9.783  23.358  23.417
 60 A"  138 A'  139 A'  140 A'  141 A'  142 A'  143 A'  144 A'                 
 25.807  26.056  26.362  27.927  28.343  28.393  28.430  28.529
 61 A"  145 A'  146 A'  147 A'   62 A"  148 A'  149 A'   63 A"                 
 28.555  28.559  28.623  28.711  47.974  47.991 127.886 127.929
150 A'   64 A"  151 A'  152 A'  153 A'  154 A'   65 A"  155 A'                 
127.978 151.716 215.782 289.728 289.738 289.777 289.797 289.858
156 A'  157 A'  158 A'   66 A"   67 A"  159 A'  160 A'  161 A'                 
289.9401020.7901020.8111901.883
162 A'  163 A'  164 A'  165 A'                                                 

 Beta MOs, Restricted
 -- Occupied --                  
******* -482.86 -482.86 -176.32 -165.72 -165.72 -165.72 -101.59
  1 A'    2 A'    3 A'    4 A'    5 A'    1 A"    6 A'    7 A'                 
-62.516 -62.515 -56.336 -56.335 -56.333 -56.332 -56.332 -56.331
  8 A'    9 A'   10 A'   11 A'    2 A"   12 A'    3 A"   13 A'                 
-35.816 -31.309 -31.304 -31.303 -22.959 -22.958 -22.958 -22.954
 14 A'   15 A'    4 A"   16 A'   17 A'    5 A"   18 A'    6 A"                 
-22.954 -10.316 -10.291  -9.506  -8.728  -8.726  -7.270  -7.260
 19 A'   20 A'   21 A'   22 A'   23 A'   24 A'   25 A'    7 A"                 
 -7.259  -6.560  -6.558  -6.546  -6.546  -6.545  -6.544  -6.368
 26 A'   27 A'   28 A'    8 A"   29 A'    9 A"   30 A'   31 A'                 
 -4.781  -4.766  -4.766  -2.672  -2.670  -2.667  -2.667  -2.666
 32 A'   10 A"   33 A'   34 A'   35 A'   11 A"   36 A'   12 A"                 
 -2.665  -2.656  -2.656  -2.654  -2.654  -2.050  -2.043  -2.043
 37 A'   13 A"   38 A'   14 A"   39 A'   40 A'   15 A"   41 A'                 
 -2.030  -2.030  -0.993  -0.928  -0.828  -0.724  -0.658  -0.569
 16 A"   42 A'   43 A'   44 A'   45 A'   46 A'   47 A'   48 A'                 
 -0.507  -0.476  -0.453  -0.417  -0.407  -0.400  -0.358  -0.326
 49 A'   50 A'   17 A"   51 A'   18 A"   52 A'   53 A'   19 A"                 
 -0.287  -0.272  -0.226  -0.225
 20 A"   54 A'   55 A'   21 A"                                                 
 -- Virtual --                   
 -0.092  -0.046  -0.021  -0.001   0.002   0.027   0.040   0.042
 22 A"   56 A'   57 A'   58 A'   59 A'   60 A'   61 A'   23 A"                 
  0.049   0.055   0.064   0.065   0.080   0.087   0.090   0.105
 62 A'   63 A'   24 A"   64 A'   65 A'   66 A'   25 A"   67 A'                 
  0.106   0.125   0.130   0.138   0.156   0.157   0.165   0.178
 26 A"   68 A'   69 A'   70 A'   71 A'   27 A"   72 A'   73 A'                 
  0.194   0.211   0.242   0.251   0.299   0.347   0.358   0.369
 74 A'   75 A'   28 A"   76 A'   77 A'   29 A"   78 A'   79 A'                 
  0.394   0.394   0.401   0.403   0.418   0.421   0.433   0.438
 80 A'   81 A'   30 A"   31 A"   32 A"   82 A'   83 A'   33 A"                 
  0.453   0.479   0.490   0.510   0.523   0.526   0.529   0.532
 84 A'   85 A'   86 A'   87 A'   34 A"   88 A'   35 A"   36 A"                 
  0.565   0.568   0.600   0.603   0.628   0.659   0.661   0.711
 89 A'   37 A"   90 A'   38 A"   91 A'   92 A'   39 A"   93 A'                 
  0.752   0.777   0.787   0.834   0.836   0.874   0.878   0.906
 94 A'   95 A'   96 A'   97 A'   40 A"   41 A"   98 A'   99 A'                 
  0.936   0.989   1.057   1.073   1.189   1.203   1.246   1.324
100 A'  101 A'  102 A'  103 A'  104 A'  105 A'   42 A"   43 A"                 
  1.368   1.412   1.435   1.499   1.521   1.636   1.719   1.725
 44 A"  106 A'  107 A'  108 A'   45 A"  109 A'  110 A'  111 A'                 
  1.732   1.977   1.995   2.007   2.030   2.048   2.104   2.173
 46 A"   47 A"   48 A"  112 A'  113 A'  114 A'  115 A'  116 A'                 
  2.206   2.243   2.343   2.509   2.615   2.760   2.790   2.901
117 A'   49 A"  118 A'  119 A'   50 A"   51 A"  120 A'  121 A'                 
  3.017   3.572   3.909   3.970   3.980   3.982   4.011   4.036
122 A'  123 A'   52 A"  124 A'   53 A"   54 A"  125 A'  126 A'                 
  4.044   4.080   4.093   4.096   4.195   4.218   4.290   4.333
 55 A"   56 A"  127 A'   57 A"  128 A'  129 A'  130 A'  131 A'                 
  4.368   4.503   6.001   6.074   6.161   6.719   6.738   7.522
132 A'  133 A'   58 A"  134 A'  135 A'  136 A'  137 A'   59 A"                 
  7.533   7.571   7.591   7.629   7.708   9.783  23.358  23.417
 60 A"  138 A'  139 A'  140 A'  141 A'  142 A'  143 A'  144 A'                 
 25.807  26.056  26.362  27.927  28.343  28.393  28.430  28.529
 61 A"  145 A'  146 A'  147 A'   62 A"  148 A'  149 A'   63 A"                 
 28.555  28.559  28.623  28.711  47.974  47.991 127.886 127.929
150 A'   64 A"  151 A'  152 A'  153 A'  154 A'   65 A"  155 A'                 
127.978 151.716 215.782 289.728 289.738 289.777 289.797 289.858
156 A'  157 A'  158 A'   66 A"   67 A"  159 A'  160 A'  161 A'                 
289.9401020.7901020.8111901.883
162 A'  163 A'  164 A'  165 A'                                                 
 --------------------------------------------------------------

          Ground-State Mulliken Net Atomic Charges

     Atom                 Charge (a.u.)
  ----------------------------------------
      1 Br                   -0.107831
      2 I                     0.127935
      3 Cl                    0.373549
      4 Br                   -0.100296
      5 C                    -0.043753
      6 C                    -0.249606
  ----------------------------------------
  Sum of atomic charges =     0.000000

 -----------------------------------------------------------------
                    Cartesian Multipole Moments
 -----------------------------------------------------------------
    Charge (ESU x 10^10)
                 0.0000
    Dipole Moment (Debye)
         X      -0.1130      Y      -0.2280      Z       0.0000
       Tot       0.2545
    Quadrupole Moments (Debye-Ang)
        XX     -80.8283     XY      -0.1208     YY     -90.6001
        XZ      -0.0000     YZ       0.0000     ZZ     -89.2424
    Octopole Moments (Debye-Ang^2)
       XXX     -21.2426    XXY       2.3996    XYY     -11.4558
       YYY       2.8855    XXZ       0.0000    XYZ      -0.0000
       YYZ       0.0000    XZZ      -8.3607    YZZ       0.2055
       ZZZ       0.0000
    Hexadecapole Moments (Debye-Ang^3)
      XXXX   -1853.0570   XXXY      53.9189   XXYY    -421.7059
      XYYY      44.8673   YYYY    -845.7468   XXXZ       0.0000
      XXYZ       0.0000   XYYZ       0.0000   YYYZ       0.0000
      XXZZ    -350.9414   XYZZ      16.6421   YYZZ    -162.1157
      XZZZ       0.0000   YZZZ       0.0000   ZZZZ    -112.0484
 -----------------------------------------------------------------
 Calculating analytic gradient of the SCF energy
 Gradient of SCF Energy
            1           2           3           4           5           6
    1  -0.0414471   0.0448064  -0.0056071   0.0306735   0.1947624  -0.2231881
    2  -0.1664420  -0.2024530   0.1611785   0.1929222   0.0000541   0.0147403
    3  -0.0000000   0.0000000  -0.0000000   0.0000000   0.0000000   0.0000000
 Max gradient component =       2.232E-01
 RMS gradient           =       1.117E-01
 Gradient time:  CPU 55.48 s  wall 7.07 s
 Geometry Optimization Parameters
   NAtoms,    NIC,     NZ,  NCons,   NDum,   NFix, NCnnct, MaxDiis
        6      37       0       0       0       0       0       0

 Cartesian Hessian Update
 Hessian Updated using BFGS Update


** GEOMETRY OPTIMIZATION IN DELOCALIZED INTERNAL COORDINATES **
   Searching for a Minimum

   Optimization Cycle:   8

                       Coordinates (Angstroms)
     ATOM                X               Y               Z
      1  Br        2.5580147444    0.8762585225    0.0000000000
      2  I        -1.5921889528    1.1338379000    0.0000000000
      3  Cl        2.3463351195   -1.5468303669    0.0000000000
      4  Br       -1.5399520824   -1.4486309391    0.0000000000
      5  C         1.3230959240   -0.3131828019    0.0000000000
      6  C        -0.3151570218   -0.2401957966    0.0000000000
   Point Group: cs    Number of degrees of freedom:     9


   Energy is -12603.974596642

 Hessian Updated using BFGS Update

  9 Hessian modes will be used to form the next step
  Hessian Eigenvalues:
     0.062312    0.249675    0.250064    0.287661    0.313049    0.552530
     0.930627    1.030107    1.106739

 Minimum Search - Taking Simple RFO Step
 Searching for Lamda that Minimizes Along All modes
 Value Taken    Lamda =  -0.21071594
 Calculated Step too Large.  Step scaled by  0.363598
 Step Taken.  Stepsize is  0.300000

                             Maximum     Tolerance    Cnvgd?
         Gradient           0.191603      0.000300      NO
         Displacement       0.218089      0.001200      NO
         Energy change     -0.082339      0.000001      NO


 New Cartesian Coordinates Obtained by Inverse Iteration

 Displacement from previous Coordinates is:  0.305826
 ----------------------------------------------------------------
             Standard Nuclear Orientation (Angstroms)
    I     Atom           X                Y                Z
 ----------------------------------------------------------------
    1      Br      2.4989198477     0.9076410781     0.0000000000
    2      I      -1.5335661957     1.1647956012     0.0000000000
    3      Cl      2.2816279194    -1.5715993172     0.0000000000
    4      Br     -1.4783038034    -1.4832529852     0.0000000000
    5      C       1.2636442540    -0.3120548696     0.0000000000
    6      C      -0.2521742912    -0.2442729894     0.0000000000
 ----------------------------------------------------------------
 Molecular Point Group                 Cs    NOp =  2
 Largest Abelian Subgroup              Cs    NOp =  2
 Nuclear Repulsion Energy =  1473.6310287064 hartrees
 There are       76 alpha and       76 beta electrons
 Applying Cartesian multipole field
    Component          Value
    ---------          -----
     (2,0,0)        1.00000E-11
     (0,2,0)        2.00000E-11
     (0,0,2)       -3.00000E-11
 Nucleus-field energy     =     0.0000000343 hartrees
 Requested basis set is 6-311++G(d,p)
 There are 87 shells and 232 basis functions
 A cutoff of  1.0D-11 yielded   2764 shell pairs
 There are     21523 function pairs (     24170 Cartesian)
 Smallest overlap matrix eigenvalue = 1.45E-05
 Guess MOs from SCF MO coefficient file

 -----------------------------------------------------------------------
  General SCF calculation program by
  Eric Jon Sundstrom, Paul Horn, Yuezhi Mao, Dmitri Zuev, Alec White,
  David Stuck, Shaama M.S., Shane Yost, Joonho Lee, David Small,
  Daniel Levine, Susi Lehtola, Hugh Burton, Evgeny Epifanovsky
 -----------------------------------------------------------------------
 Exchange:     0.2000 Hartree-Fock + 0.0800 Slater + 0.7200 B88
 Correlation:  0.1900 VWN1RPA + 0.8100 LYP
 Using SG-1 standard quadrature grid
 using 8 threads for integral computing
 -------------------------------------------------------
 OpenMP Integral computing Module                
 Release: version 2.0, May 2017, Q-Chem Inc. Pleasanton 
 -------------------------------------------------------
 -------------------------------------------------------
 OpenMP BLAS3 based DFT computing Module                
 Release: version 1.0, May 2013, Q-Chem Inc. Pittsburgh 
 -------------------------------------------------------
 A restricted SCF calculation will be
 performed using DIIS
 SCF converges when DIIS error is below 1.0e-08
 ---------------------------------------
  Cycle       Energy         DIIS error
 ---------------------------------------
    1  -12604.0391127437      1.12e-03  
    2  -12604.0449831963      2.57e-04  
    3  -12604.0443687084      3.84e-04  
    4  -12604.0452997644      1.31e-04  
    5  -12604.0454128429      3.43e-05  
    6  -12604.0454195464      1.15e-05  
    7  -12604.0454204308      2.53e-06  
    8  -12604.0454204661      5.83e-07  
    9  -12604.0454204674      2.02e-07  
   10  -12604.0454204677      2.80e-08  
   11  -12604.0454204677      6.85e-09  Convergence criterion met
 ---------------------------------------
 SCF time:   CPU 143.98s  wall 18.00s 
 SCF   energy in the final basis set =   -12604.0454204677
 Total energy in the final basis set =   -12604.0454204677

 --------------------------------------------------------------
             Orbital Energies (a.u.) and Symmetries
 --------------------------------------------------------------

 Alpha MOs, Restricted
 -- Occupied --                  
******* -482.86 -482.86 -176.32 -165.72 -165.72 -165.72 -101.59
  1 A'    2 A'    3 A'    4 A'    5 A'    1 A"    6 A'    7 A'                 
-62.515 -62.514 -56.335 -56.334 -56.331 -56.331 -56.331 -56.330
  8 A'    9 A'   10 A'   11 A'    2 A"   12 A'    3 A"   13 A'                 
-35.816 -31.309 -31.304 -31.303 -22.960 -22.958 -22.958 -22.954
 14 A'   15 A'    4 A"   16 A'   17 A'    5 A"   18 A'    6 A"                 
-22.954 -10.312 -10.288  -9.504  -8.726  -8.725  -7.268  -7.258
 19 A'   20 A'   21 A'   22 A'   23 A'   24 A'   25 A'    7 A"                 
 -7.257  -6.558  -6.557  -6.545  -6.544  -6.544  -6.542  -6.368
 26 A'   27 A'   28 A'    8 A"   29 A'    9 A"   30 A'   31 A'                 
 -4.781  -4.766  -4.765  -2.670  -2.669  -2.665  -2.665  -2.664
 32 A'   10 A"   33 A'   34 A'   35 A'   11 A"   36 A'   12 A"                 
 -2.663  -2.654  -2.654  -2.653  -2.653  -2.049  -2.043  -2.043
 37 A'   13 A"   38 A'   14 A"   39 A'   40 A'   15 A"   41 A'                 
 -2.029  -2.029  -0.983  -0.916  -0.827  -0.729  -0.676  -0.566
 16 A"   42 A'   43 A'   44 A'   45 A'   46 A'   47 A'   48 A'                 
 -0.509  -0.478  -0.452  -0.413  -0.398  -0.391  -0.358  -0.327
 49 A'   50 A'   17 A"   51 A'   18 A"   52 A'   53 A'   19 A"                 
 -0.288  -0.278  -0.236  -0.233
 20 A"   54 A'   21 A"   55 A'                                                 
 -- Virtual --                   
 -0.079  -0.042  -0.026  -0.003  -0.000   0.028   0.039   0.043
 22 A"   56 A'   57 A'   58 A'   59 A'   60 A'   61 A'   23 A"                 
  0.050   0.054   0.064   0.076   0.082   0.088   0.091   0.106
 62 A'   63 A'   24 A"   64 A'   65 A'   66 A'   25 A"   26 A"                 
  0.112   0.127   0.131   0.141   0.156   0.165   0.168   0.179
 67 A'   68 A'   69 A'   70 A'   27 A"   71 A'   72 A'   73 A'                 
  0.192   0.213   0.242   0.263   0.296   0.353   0.355   0.373
 74 A'   75 A'   28 A"   76 A'   77 A'   29 A"   78 A'   79 A'                 
  0.396   0.400   0.400   0.406   0.419   0.421   0.436   0.440
 80 A'   81 A'   30 A"   31 A"   32 A"   82 A'   83 A'   33 A"                 
  0.445   0.486   0.490   0.513   0.515   0.529   0.532   0.536
 84 A'   85 A'   86 A'   87 A'   34 A"   35 A"   88 A'   36 A"                 
  0.567   0.580   0.593   0.610   0.643   0.660   0.664   0.706
 89 A'   37 A"   38 A"   90 A'   91 A'   92 A'   39 A"   93 A'                 
  0.741   0.780   0.792   0.832   0.837   0.869   0.885   0.915
 94 A'   95 A'   96 A'   97 A'   40 A"   98 A'   41 A"   99 A'                 
  0.949   0.977   1.049   1.073   1.194   1.213   1.231   1.318
100 A'  101 A'  102 A'  103 A'  104 A'  105 A'   42 A"   43 A"                 
  1.345   1.409   1.439   1.503   1.542   1.659   1.722   1.761
 44 A"  106 A'  107 A'  108 A'   45 A"  109 A'  110 A'  111 A'                 
  1.788   1.982   2.000   2.014   2.048   2.060   2.136   2.182
 46 A"   47 A"   48 A"  112 A'  113 A'  114 A'  115 A'  116 A'                 
  2.246   2.254   2.346   2.515   2.615   2.792   2.828   2.971
 49 A"  117 A'  118 A'  119 A'   50 A"   51 A"  120 A'  121 A'                 
  3.023   3.590   3.915   3.962   3.980   3.983   4.007   4.031
122 A'  123 A'   52 A"  124 A'   53 A"   54 A"  125 A'  126 A'                 
  4.043   4.074   4.097   4.098   4.200   4.223   4.290   4.334
 55 A"   56 A"   57 A"  127 A'  128 A'  129 A'  130 A'  131 A'                 
  4.373   4.499   6.002   6.075   6.159   6.720   6.732   7.525
132 A'  133 A'   58 A"  134 A'  135 A'  136 A'  137 A'   59 A"                 
  7.536   7.570   7.596   7.633   7.712   9.779  23.334  23.569
 60 A"  138 A'  139 A'  140 A'  141 A'  142 A'  143 A'  144 A'                 
 25.808  26.066  26.377  27.925  28.343  28.393  28.427  28.528
 61 A"  145 A'  146 A'  147 A'   62 A"  148 A'  149 A'   63 A"                 
 28.553  28.558  28.618  28.710  47.974  47.985 127.886 127.928
150 A'   64 A"  151 A'  152 A'  153 A'  154 A'   65 A"  155 A'                 
127.975 151.713 215.774 289.729 289.739 289.775 289.800 289.860
156 A'  157 A'  158 A'   66 A"   67 A"  159 A'  160 A'  161 A'                 
289.9451020.7881020.8021901.880
162 A'  163 A'  164 A'  165 A'                                                 

 Beta MOs, Restricted
 -- Occupied --                  
******* -482.86 -482.86 -176.32 -165.72 -165.72 -165.72 -101.59
  1 A'    2 A'    3 A'    4 A'    5 A'    1 A"    6 A'    7 A'                 
-62.515 -62.514 -56.335 -56.334 -56.331 -56.331 -56.331 -56.330
  8 A'    9 A'   10 A'   11 A'    2 A"   12 A'    3 A"   13 A'                 
-35.816 -31.309 -31.304 -31.303 -22.960 -22.958 -22.958 -22.954
 14 A'   15 A'    4 A"   16 A'   17 A'    5 A"   18 A'    6 A"                 
-22.954 -10.312 -10.288  -9.504  -8.726  -8.725  -7.268  -7.258
 19 A'   20 A'   21 A'   22 A'   23 A'   24 A'   25 A'    7 A"                 
 -7.257  -6.558  -6.557  -6.545  -6.544  -6.544  -6.542  -6.368
 26 A'   27 A'   28 A'    8 A"   29 A'    9 A"   30 A'   31 A'                 
 -4.781  -4.766  -4.765  -2.670  -2.669  -2.665  -2.665  -2.664
 32 A'   10 A"   33 A'   34 A'   35 A'   11 A"   36 A'   12 A"                 
 -2.663  -2.654  -2.654  -2.653  -2.653  -2.049  -2.043  -2.043
 37 A'   13 A"   38 A'   14 A"   39 A'   40 A'   15 A"   41 A'                 
 -2.029  -2.029  -0.983  -0.916  -0.827  -0.729  -0.676  -0.566
 16 A"   42 A'   43 A'   44 A'   45 A'   46 A'   47 A'   48 A'                 
 -0.509  -0.478  -0.452  -0.413  -0.398  -0.391  -0.358  -0.327
 49 A'   50 A'   17 A"   51 A'   18 A"   52 A'   53 A'   19 A"                 
 -0.288  -0.278  -0.236  -0.233
 20 A"   54 A'   21 A"   55 A'                                                 
 -- Virtual --                   
 -0.079  -0.042  -0.026  -0.003  -0.000   0.028   0.039   0.043
 22 A"   56 A'   57 A'   58 A'   59 A'   60 A'   61 A'   23 A"                 
  0.050   0.054   0.064   0.076   0.082   0.088   0.091   0.106
 62 A'   63 A'   24 A"   64 A'   65 A'   66 A'   25 A"   26 A"                 
  0.112   0.127   0.131   0.141   0.156   0.165   0.168   0.179
 67 A'   68 A'   69 A'   70 A'   27 A"   71 A'   72 A'   73 A'                 
  0.192   0.213   0.242   0.263   0.296   0.353   0.355   0.373
 74 A'   75 A'   28 A"   76 A'   77 A'   29 A"   78 A'   79 A'                 
  0.396   0.400   0.400   0.406   0.419   0.421   0.436   0.440
 80 A'   81 A'   30 A"   31 A"   32 A"   82 A'   83 A'   33 A"                 
  0.445   0.486   0.490   0.513   0.515   0.529   0.532   0.536
 84 A'   85 A'   86 A'   87 A'   34 A"   35 A"   88 A'   36 A"                 
  0.567   0.580   0.593   0.610   0.643   0.660   0.664   0.706
 89 A'   37 A"   38 A"   90 A'   91 A'   92 A'   39 A"   93 A'                 
  0.741   0.780   0.792   0.832   0.837   0.869   0.885   0.915
 94 A'   95 A'   96 A'   97 A'   40 A"   98 A'   41 A"   99 A'                 
  0.949   0.977   1.049   1.073   1.194   1.213   1.231   1.318
100 A'  101 A'  102 A'  103 A'  104 A'  105 A'   42 A"   43 A"                 
  1.345   1.409   1.439   1.503   1.542   1.659   1.722   1.761
 44 A"  106 A'  107 A'  108 A'   45 A"  109 A'  110 A'  111 A'                 
  1.788   1.982   2.000   2.014   2.048   2.060   2.136   2.182
 46 A"   47 A"   48 A"  112 A'  113 A'  114 A'  115 A'  116 A'                 
  2.246   2.254   2.346   2.515   2.615   2.792   2.828   2.971
 49 A"  117 A'  118 A'  119 A'   50 A"   51 A"  120 A'  121 A'                 
  3.023   3.590   3.915   3.962   3.980   3.983   4.007   4.031
122 A'  123 A'   52 A"  124 A'   53 A"   54 A"  125 A'  126 A'                 
  4.043   4.074   4.097   4.098   4.200   4.223   4.290   4.334
 55 A"   56 A"   57 A"  127 A'  128 A'  129 A'  130 A'  131 A'                 
  4.373   4.499   6.002   6.075   6.159   6.720   6.732   7.525
132 A'  133 A'   58 A"  134 A'  135 A'  136 A'  137 A'   59 A"                 
  7.536   7.570   7.596   7.633   7.712   9.779  23.334  23.569
 60 A"  138 A'  139 A'  140 A'  141 A'  142 A'  143 A'  144 A'                 
 25.808  26.066  26.377  27.925  28.343  28.393  28.427  28.528
 61 A"  145 A'  146 A'  147 A'   62 A"  148 A'  149 A'   63 A"                 
 28.553  28.558  28.618  28.710  47.974  47.985 127.886 127.928
150 A'   64 A"  151 A'  152 A'  153 A'  154 A'   65 A"  155 A'                 
127.975 151.713 215.774 289.729 289.739 289.775 289.800 289.860
156 A'  157 A'  158 A'   66 A"   67 A"  159 A'  160 A'  161 A'                 
289.9451020.7881020.8021901.880
162 A'  163 A'  164 A'  165 A'                                                 
 --------------------------------------------------------------

          Ground-State Mulliken Net Atomic Charges

     Atom                 Charge (a.u.)
  ----------------------------------------
      1 Br                   -0.105931
      2 I                     0.126785
      3 Cl                    0.378715
      4 Br                   -0.114521
      5 C                     0.065322
      6 C                    -0.350369
  ----------------------------------------
  Sum of atomic charges =     0.000000

 -----------------------------------------------------------------
                    Cartesian Multipole Moments
 -----------------------------------------------------------------
    Charge (ESU x 10^10)
                 0.0000
    Dipole Moment (Debye)
         X      -0.1773      Y      -0.1145      Z      -0.0000
       Tot       0.2111
    Quadrupole Moments (Debye-Ang)
        XX     -81.7496     XY      -0.1139     YY     -90.0053
        XZ      -0.0000     YZ      -0.0000     ZZ     -89.2448
    Octopole Moments (Debye-Ang^2)
       XXX     -25.2283    XXY       2.7463    XYY     -12.7519
       YYY       1.7352    XXZ      -0.0000    XYZ      -0.0000
       YYZ      -0.0000    XZZ      -9.2763    YZZ      -0.2726
       ZZZ      -0.0000
    Hexadecapole Moments (Debye-Ang^3)
      XXXX   -1758.3734   XXXY      52.1590   XXYY    -406.3376
      XYYY      42.1561   YYYY    -873.6261   XXXZ      -0.0000
      XXYZ      -0.0000   XYYZ       0.0000   YYYZ       0.0000
      XXZZ    -332.9985   XYZZ      15.7511   YYZZ    -167.8130
      XZZZ       0.0000   YZZZ      -0.0000   ZZZZ    -111.9918
 -----------------------------------------------------------------
 Calculating analytic gradient of the SCF energy
 Gradient of SCF Energy
            1           2           3           4           5           6
    1  -0.0338332   0.0366376  -0.0038108   0.0244216   0.1606459  -0.1840612
    2  -0.1400387  -0.1709353   0.1355759   0.1615668   0.0003002   0.0135311
    3   0.0000000  -0.0000000   0.0000000   0.0000000   0.0000000  -0.0000000
 Max gradient component =       1.841E-01
 RMS gradient           =       9.318E-02
 Gradient time:  CPU 56.52 s  wall 7.20 s
 Geometry Optimization Parameters
   NAtoms,    NIC,     NZ,  NCons,   NDum,   NFix, NCnnct, MaxDiis
        6      37       0       0       0       0       0       0

 Cartesian Hessian Update
 Hessian Updated using BFGS Update


** GEOMETRY OPTIMIZATION IN DELOCALIZED INTERNAL COORDINATES **
   Searching for a Minimum

   Optimization Cycle:   9

                       Coordinates (Angstroms)
     ATOM                X               Y               Z
      1  Br        2.4989198477    0.9076410781    0.0000000000
      2  I        -1.5335661957    1.1647956012    0.0000000000
      3  Cl        2.2816279194   -1.5715993172    0.0000000000
      4  Br       -1.4783038034   -1.4832529852    0.0000000000
      5  C         1.2636442540   -0.3120548696    0.0000000000
      6  C        -0.2521742912   -0.2442729894    0.0000000000
   Point Group: cs    Number of degrees of freedom:     9


   Energy is -12604.045420468

 Hessian Updated using BFGS Update

  9 Hessian modes will be used to form the next step
  Hessian Eigenvalues:
     0.123648    0.216572    0.250042    0.251666    0.312193    0.517416
     0.930618    1.030071    1.106774

 Minimum Search - Taking Simple RFO Step
 Searching for Lamda that Minimizes Along All modes
 Value Taken    Lamda =  -0.15772048
 Calculated Step too Large.  Step scaled by  0.419721
 Step Taken.  Stepsize is  0.300000

                             Maximum     Tolerance    Cnvgd?
         Gradient           0.159173      0.000300      NO
         Displacement       0.209675      0.001200      NO
         Energy change     -0.070824      0.000001      NO


 New Cartesian Coordinates Obtained by Inverse Iteration

 Displacement from previous Coordinates is:  0.285762
 ----------------------------------------------------------------
             Standard Nuclear Orientation (Angstroms)
    I     Atom           X                Y                Z
 ----------------------------------------------------------------
    1      Br      2.4443324056     0.9443641679     0.0000000000
    2      I      -1.4791319048     1.2022963387     0.0000000000
    3      Cl      2.2250654902    -1.6005972318     0.0000000000
    4      Br     -1.4250886469    -1.5222944458     0.0000000000
    5      C       1.2118442859    -0.3126452313     0.0000000000
    6      C      -0.1968738992    -0.2498670796     0.0000000000
 ----------------------------------------------------------------
 Molecular Point Group                 Cs    NOp =  2
 Largest Abelian Subgroup              Cs    NOp =  2
 Nuclear Repulsion Energy =  1473.1506120837 hartrees
 There are       76 alpha and       76 beta electrons
 Applying Cartesian multipole field
    Component          Value
    ---------          -----
     (2,0,0)        1.00000E-11
     (0,2,0)        2.00000E-11
     (0,0,2)       -3.00000E-11
 Nucleus-field energy     =     0.0000000341 hartrees
 Requested basis set is 6-311++G(d,p)
 There are 87 shells and 232 basis functions
 A cutoff of  1.0D-11 yielded   2776 shell pairs
 There are     21595 function pairs (     24251 Cartesian)
 Smallest overlap matrix eigenvalue = 9.94E-06
 Guess MOs from SCF MO coefficient file

 -----------------------------------------------------------------------
  General SCF calculation program by
  Eric Jon Sundstrom, Paul Horn, Yuezhi Mao, Dmitri Zuev, Alec White,
  David Stuck, Shaama M.S., Shane Yost, Joonho Lee, David Small,
  Daniel Levine, Susi Lehtola, Hugh Burton, Evgeny Epifanovsky
 -----------------------------------------------------------------------
 Exchange:     0.2000 Hartree-Fock + 0.0800 Slater + 0.7200 B88
 Correlation:  0.1900 VWN1RPA + 0.8100 LYP
 Using SG-1 standard quadrature grid
 using 8 threads for integral computing
 -------------------------------------------------------
 OpenMP Integral computing Module                
 Release: version 2.0, May 2017, Q-Chem Inc. Pleasanton 
 -------------------------------------------------------
 -------------------------------------------------------
 OpenMP BLAS3 based DFT computing Module                
 Release: version 1.0, May 2013, Q-Chem Inc. Pittsburgh 
 -------------------------------------------------------
 A restricted SCF calculation will be
 performed using DIIS
 SCF converges when DIIS error is below 1.0e-08
 ---------------------------------------
  Cycle       Energy         DIIS error
 ---------------------------------------
    1  -12604.0961717231      1.20e-03  
    2  -12604.1024610408      2.72e-04  
    3  -12604.1020955614      3.49e-04  
    4  -12604.1028470600      1.15e-04  
    5  -12604.1029310231      2.28e-05  
    6  -12604.1029335485      1.15e-05  
    7  -12604.1029343657      2.55e-06  
    8  -12604.1029344062      6.31e-07  
    9  -12604.1029344081      1.84e-07  
   10  -12604.1029344083      2.43e-08  
   11  -12604.1029344081      5.57e-09  Convergence criterion met
 ---------------------------------------
 SCF time:   CPU 145.16s  wall 18.00s 
 SCF   energy in the final basis set =   -12604.1029344081
 Total energy in the final basis set =   -12604.1029344081

 --------------------------------------------------------------
             Orbital Energies (a.u.) and Symmetries
 --------------------------------------------------------------

 Alpha MOs, Restricted
 -- Occupied --                  
******* -482.86 -482.86 -176.32 -165.72 -165.72 -165.72 -101.58
  1 A'    2 A'    3 A'    4 A'    5 A'    1 A"    6 A'    7 A'                 
-62.514 -62.513 -56.334 -56.333 -56.330 -56.330 -56.330 -56.329
  8 A'    9 A'   10 A'   11 A'    2 A"   12 A'    3 A"   13 A'                 
-35.817 -31.310 -31.304 -31.304 -22.960 -22.959 -22.959 -22.955
 14 A'   15 A'    4 A"   16 A'   17 A'    5 A"   18 A'   19 A'                 
-22.955 -10.308 -10.285  -9.502  -8.724  -8.724  -7.267  -7.257
  6 A"   20 A'   21 A'   22 A'   23 A'   24 A'   25 A'    7 A"                 
 -7.256  -6.557  -6.556  -6.543  -6.542  -6.542  -6.541  -6.368
 26 A'   27 A'   28 A'    8 A"    9 A"   29 A'   30 A'   31 A'                 
 -4.781  -4.766  -4.765  -2.668  -2.667  -2.664  -2.663  -2.663
 32 A'   10 A"   33 A'   34 A'   35 A'   11 A"   36 A'   12 A"                 
 -2.662  -2.652  -2.652  -2.651  -2.651  -2.049  -2.043  -2.043
 37 A'   13 A"   38 A'   14 A"   39 A'   40 A'   15 A"   41 A'                 
 -2.029  -2.029  -0.974  -0.904  -0.827  -0.740  -0.688  -0.563
 16 A"   42 A'   43 A'   44 A'   45 A'   46 A'   47 A'   48 A'                 
 -0.510  -0.482  -0.453  -0.407  -0.389  -0.383  -0.355  -0.327
 49 A'   50 A'   17 A"   51 A'   18 A"   52 A'   53 A'   19 A"                 
 -0.290  -0.284  -0.247  -0.240
 20 A"   54 A'   21 A"   55 A'                                                 
 -- Virtual --                   
 -0.065  -0.046  -0.033  -0.006  -0.001   0.029   0.038   0.044
 22 A"   56 A'   57 A'   58 A'   59 A'   60 A'   61 A'   23 A"                 
  0.049   0.055   0.065   0.078   0.086   0.089   0.091   0.107
 62 A'   63 A'   24 A"   64 A'   65 A'   66 A'   25 A"   26 A"                 
  0.116   0.126   0.134   0.144   0.155   0.167   0.175   0.185
 67 A'   68 A'   69 A'   70 A'   27 A"   71 A'   72 A'   73 A'                 
  0.193   0.215   0.243   0.276   0.293   0.349   0.359   0.372
 74 A'   75 A'   28 A"   76 A'   77 A'   78 A'   29 A"   79 A'                 
  0.398   0.399   0.410   0.411   0.419   0.420   0.436   0.437
 30 A"   80 A'   31 A"   81 A'   32 A"   82 A'   83 A'   84 A'                 
  0.442   0.484   0.499   0.507   0.520   0.529   0.539   0.540
 33 A"   85 A'   86 A'   34 A"   87 A'   35 A"   88 A'   36 A"                 
  0.578   0.582   0.590   0.618   0.651   0.665   0.669   0.706
 89 A'   37 A"   38 A"   90 A'   91 A'   92 A'   39 A"   93 A'                 
  0.736   0.776   0.794   0.837   0.838   0.862   0.896   0.914
 94 A'   95 A'   96 A'   97 A'   40 A"   98 A'   41 A"   99 A'                 
  0.959   0.974   1.036   1.072   1.191   1.224   1.228   1.305
100 A'  101 A'  102 A'  103 A'  104 A'   42 A"  105 A'   43 A"                 
  1.335   1.403   1.436   1.490   1.565   1.674   1.743   1.801
 44 A"  106 A'  107 A'  108 A'   45 A"  109 A'  110 A'  111 A'                 
  1.840   1.988   2.005   2.022   2.063   2.080   2.169   2.192
 46 A"   47 A"   48 A"  112 A'  113 A'  114 A'  115 A'  116 A'                 
  2.250   2.287   2.353   2.517   2.621   2.820   2.840   3.032
 49 A"  117 A'  118 A'  119 A'   50 A"   51 A"  120 A'  121 A'                 
  3.086   3.528   3.922   3.957   3.979   3.983   4.003   4.024
122 A'  123 A'   52 A"  124 A'   53 A"   54 A"  125 A'  126 A'                 
  4.040   4.067   4.098   4.103   4.204   4.226   4.278   4.336
 55 A"   56 A"   57 A"  127 A'  128 A'  129 A'  130 A'  131 A'                 
  4.375   4.497   6.002   6.073   6.152   6.717   6.724   7.528
132 A'  133 A'   58 A"  134 A'  135 A'  136 A'  137 A'   59 A"                 
  7.538   7.570   7.600   7.637   7.712   9.773  23.296  23.825
 60 A"  138 A'  139 A'  140 A'  141 A'  142 A'  143 A'  144 A'                 
 25.809  26.074  26.392  27.920  28.343  28.392  28.422  28.526
 61 A"  145 A'  146 A'  147 A'   62 A"  148 A'  149 A'   63 A"                 
 28.550  28.557  28.612  28.708  47.972  47.977 127.885 127.925
150 A'   64 A"  151 A'  152 A'  153 A'  154 A'   65 A"  155 A'                 
127.970 151.708 215.765 289.731 289.740 289.774 289.803 289.864
156 A'  157 A'  158 A'   66 A"   67 A"  159 A'  160 A'  161 A'                 
289.9451020.7841020.7911901.875
162 A'  163 A'  164 A'  165 A'                                                 

 Beta MOs, Restricted
 -- Occupied --                  
******* -482.86 -482.86 -176.32 -165.72 -165.72 -165.72 -101.58
  1 A'    2 A'    3 A'    4 A'    5 A'    1 A"    6 A'    7 A'                 
-62.514 -62.513 -56.334 -56.333 -56.330 -56.330 -56.330 -56.329
  8 A'    9 A'   10 A'   11 A'    2 A"   12 A'    3 A"   13 A'                 
-35.817 -31.310 -31.304 -31.304 -22.960 -22.959 -22.959 -22.955
 14 A'   15 A'    4 A"   16 A'   17 A'    5 A"   18 A'   19 A'                 
-22.955 -10.308 -10.285  -9.502  -8.724  -8.724  -7.267  -7.257
  6 A"   20 A'   21 A'   22 A'   23 A'   24 A'   25 A'    7 A"                 
 -7.256  -6.557  -6.556  -6.543  -6.542  -6.542  -6.541  -6.368
 26 A'   27 A'   28 A'    8 A"    9 A"   29 A'   30 A'   31 A'                 
 -4.781  -4.766  -4.765  -2.668  -2.667  -2.664  -2.663  -2.663
 32 A'   10 A"   33 A'   34 A'   35 A'   11 A"   36 A'   12 A"                 
 -2.662  -2.652  -2.652  -2.651  -2.651  -2.049  -2.043  -2.043
 37 A'   13 A"   38 A'   14 A"   39 A'   40 A'   15 A"   41 A'                 
 -2.029  -2.029  -0.974  -0.904  -0.827  -0.740  -0.688  -0.563
 16 A"   42 A'   43 A'   44 A'   45 A'   46 A'   47 A'   48 A'                 
 -0.510  -0.482  -0.453  -0.407  -0.389  -0.383  -0.355  -0.327
 49 A'   50 A'   17 A"   51 A'   18 A"   52 A'   53 A'   19 A"                 
 -0.290  -0.284  -0.247  -0.240
 20 A"   54 A'   21 A"   55 A'                                                 
 -- Virtual --                   
 -0.065  -0.046  -0.033  -0.006  -0.001   0.029   0.038   0.044
 22 A"   56 A'   57 A'   58 A'   59 A'   60 A'   61 A'   23 A"                 
  0.049   0.055   0.065   0.078   0.086   0.089   0.091   0.107
 62 A'   63 A'   24 A"   64 A'   65 A'   66 A'   25 A"   26 A"                 
  0.116   0.126   0.134   0.144   0.155   0.167   0.175   0.185
 67 A'   68 A'   69 A'   70 A'   27 A"   71 A'   72 A'   73 A'                 
  0.193   0.215   0.243   0.276   0.293   0.349   0.359   0.372
 74 A'   75 A'   28 A"   76 A'   77 A'   78 A'   29 A"   79 A'                 
  0.398   0.399   0.410   0.411   0.419   0.420   0.436   0.437
 30 A"   80 A'   31 A"   81 A'   32 A"   82 A'   83 A'   84 A'                 
  0.442   0.484   0.499   0.507   0.520   0.529   0.539   0.540
 33 A"   85 A'   86 A'   34 A"   87 A'   35 A"   88 A'   36 A"                 
  0.578   0.582   0.590   0.618   0.651   0.665   0.669   0.706
 89 A'   37 A"   38 A"   90 A'   91 A'   92 A'   39 A"   93 A'                 
  0.736   0.776   0.794   0.837   0.838   0.862   0.896   0.914
 94 A'   95 A'   96 A'   97 A'   40 A"   98 A'   41 A"   99 A'                 
  0.959   0.974   1.036   1.072   1.191   1.224   1.228   1.305
100 A'  101 A'  102 A'  103 A'  104 A'   42 A"  105 A'   43 A"                 
  1.335   1.403   1.436   1.490   1.565   1.674   1.743   1.801
 44 A"  106 A'  107 A'  108 A'   45 A"  109 A'  110 A'  111 A'                 
  1.840   1.988   2.005   2.022   2.063   2.080   2.169   2.192
 46 A"   47 A"   48 A"  112 A'  113 A'  114 A'  115 A'  116 A'                 
  2.250   2.287   2.353   2.517   2.621   2.820   2.840   3.032
 49 A"  117 A'  118 A'  119 A'   50 A"   51 A"  120 A'  121 A'                 
  3.086   3.528   3.922   3.957   3.979   3.983   4.003   4.024
122 A'  123 A'   52 A"  124 A'   53 A"   54 A"  125 A'  126 A'                 
  4.040   4.067   4.098   4.103   4.204   4.226   4.278   4.336
 55 A"   56 A"   57 A"  127 A'  128 A'  129 A'  130 A'  131 A'                 
  4.375   4.497   6.002   6.073   6.152   6.717   6.724   7.528
132 A'  133 A'   58 A"  134 A'  135 A'  136 A'  137 A'   59 A"                 
  7.538   7.570   7.600   7.637   7.712   9.773  23.296  23.825
 60 A"  138 A'  139 A'  140 A'  141 A'  142 A'  143 A'  144 A'                 
 25.809  26.074  26.392  27.920  28.343  28.392  28.422  28.526
 61 A"  145 A'  146 A'  147 A'   62 A"  148 A'  149 A'   63 A"                 
 28.550  28.557  28.612  28.708  47.972  47.977 127.885 127.925
150 A'   64 A"  151 A'  152 A'  153 A'  154 A'   65 A"  155 A'                 
127.970 151.708 215.765 289.731 289.740 289.774 289.803 289.864
156 A'  157 A'  158 A'   66 A"   67 A"  159 A'  160 A'  161 A'                 
289.9451020.7841020.7911901.875
162 A'  163 A'  164 A'  165 A'                                                 
 --------------------------------------------------------------

          Ground-State Mulliken Net Atomic Charges

     Atom                 Charge (a.u.)
  ----------------------------------------
      1 Br                   -0.103084
      2 I                     0.127745
      3 Cl                    0.386277
      4 Br                   -0.123973
      5 C                     0.182179
      6 C                    -0.469144
  ----------------------------------------
  Sum of atomic charges =     0.000000

 -----------------------------------------------------------------
                    Cartesian Multipole Moments
 -----------------------------------------------------------------
    Charge (ESU x 10^10)
                 0.0000
    Dipole Moment (Debye)
         X      -0.2414      Y       0.0005      Z      -0.0000
       Tot       0.2414
    Quadrupole Moments (Debye-Ang)
        XX     -82.6377     XY      -0.1010     YY     -89.3041
        XZ      -0.0000     YZ       0.0000     ZZ     -89.2753
    Octopole Moments (Debye-Ang^2)
       XXX     -28.8483    XXY       2.8967    XYY     -13.9548
       YYY       0.2587    XXZ      -0.0000    XYZ      -0.0000
       YYZ       0.0000    XZZ     -10.1010    YZZ      -0.8662
       ZZZ       0.0000
    Hexadecapole Moments (Debye-Ang^3)
      XXXX   -1677.3546   XXXY      50.5625   XXYY    -394.4881
      XYYY      39.5906   YYYY    -907.1786   XXXZ      -0.0000
      XXYZ       0.0000   XYYZ       0.0000   YYYZ       0.0000
      XXZZ    -317.5330   XYZZ      14.9015   YYZZ    -174.7625
      XZZZ       0.0000   YZZZ       0.0000   ZZZZ    -112.1025
 -----------------------------------------------------------------
 Calculating analytic gradient of the SCF energy
 Gradient of SCF Energy
            1           2           3           4           5           6
    1  -0.0269493   0.0274834  -0.0022783   0.0189017   0.0997260  -0.1168835
    2  -0.1145290  -0.1382806   0.1096826   0.1313639   0.0029842   0.0087788
    3  -0.0000000   0.0000000  -0.0000000   0.0000000   0.0000000  -0.0000000
 Max gradient component =       1.383E-01
 RMS gradient           =       6.955E-02
 Gradient time:  CPU 58.13 s  wall 7.41 s
 Geometry Optimization Parameters
   NAtoms,    NIC,     NZ,  NCons,   NDum,   NFix, NCnnct, MaxDiis
        6      37       0       0       0       0       0       0

 Cartesian Hessian Update
 Hessian Updated using BFGS Update


** GEOMETRY OPTIMIZATION IN DELOCALIZED INTERNAL COORDINATES **
   Searching for a Minimum

   Optimization Cycle:  10

                       Coordinates (Angstroms)
     ATOM                X               Y               Z
      1  Br        2.4443324056    0.9443641679    0.0000000000
      2  I        -1.4791319048    1.2022963387    0.0000000000
      3  Cl        2.2250654902   -1.6005972318    0.0000000000
      4  Br       -1.4250886469   -1.5222944458    0.0000000000
      5  C         1.2118442859   -0.3126452313    0.0000000000
      6  C        -0.1968738992   -0.2498670796    0.0000000000
   Point Group: cs    Number of degrees of freedom:     9


   Energy is -12604.102934408

 Hessian Updated using BFGS Update

  9 Hessian modes will be used to form the next step
  Hessian Eigenvalues:
     0.147793    0.248164    0.250084    0.256023    0.312220    0.504113
     0.930628    1.030122    1.106777

 Minimum Search - Taking Simple RFO Step
 Searching for Lamda that Minimizes Along All modes
 Value Taken    Lamda =  -0.10176899
 Calculated Step too Large.  Step scaled by  0.486530
 Step Taken.  Stepsize is  0.300000

                             Maximum     Tolerance    Cnvgd?
         Gradient           0.119059      0.000300      NO
         Displacement       0.244495      0.001200      NO
         Energy change     -0.057514      0.000001      NO


 New Cartesian Coordinates Obtained by Inverse Iteration

 Displacement from previous Coordinates is:  0.221576
 ----------------------------------------------------------------
             Standard Nuclear Orientation (Angstroms)
    I     Atom           X                Y                Z
 ----------------------------------------------------------------
    1      Br      2.4133419804     0.9906849375     0.0000000000
    2      I      -1.4471919192     1.2525347907     0.0000000000
    3      Cl      2.1927722296    -1.6402363958     0.0000000000
    4      Br     -1.3967049970    -1.5715370428     0.0000000000
    5      C       1.1886467843    -0.3155340638     0.0000000000
    6      C      -0.1707163473    -0.2546557078     0.0000000000
 ----------------------------------------------------------------
 Molecular Point Group                 Cs    NOp =  2
 Largest Abelian Subgroup              Cs    NOp =  2
 Nuclear Repulsion Energy =  1459.3869141220 hartrees
 There are       76 alpha and       76 beta electrons
 Applying Cartesian multipole field
    Component          Value
    ---------          -----
     (2,0,0)        1.00000E-11
     (0,2,0)        2.00000E-11
     (0,0,2)       -3.00000E-11
 Nucleus-field energy     =     0.0000000348 hartrees
 Requested basis set is 6-311++G(d,p)
 There are 87 shells and 232 basis functions
 A cutoff of  1.0D-11 yielded   2762 shell pairs
 There are     21493 function pairs (     24127 Cartesian)
 Smallest overlap matrix eigenvalue = 9.10E-06
 Guess MOs from SCF MO coefficient file

 -----------------------------------------------------------------------
  General SCF calculation program by
  Eric Jon Sundstrom, Paul Horn, Yuezhi Mao, Dmitri Zuev, Alec White,
  David Stuck, Shaama M.S., Shane Yost, Joonho Lee, David Small,
  Daniel Levine, Susi Lehtola, Hugh Burton, Evgeny Epifanovsky
 -----------------------------------------------------------------------
 Exchange:     0.2000 Hartree-Fock + 0.0800 Slater + 0.7200 B88
 Correlation:  0.1900 VWN1RPA + 0.8100 LYP
 Using SG-1 standard quadrature grid
 using 8 threads for integral computing
 -------------------------------------------------------
 OpenMP Integral computing Module                
 Release: version 2.0, May 2017, Q-Chem Inc. Pleasanton 
 -------------------------------------------------------
 -------------------------------------------------------
 OpenMP BLAS3 based DFT computing Module                
 Release: version 1.0, May 2013, Q-Chem Inc. Pittsburgh 
 -------------------------------------------------------
 A restricted SCF calculation will be
 performed using DIIS
 SCF converges when DIIS error is below 1.0e-08
 ---------------------------------------
  Cycle       Energy         DIIS error
 ---------------------------------------
    1  -12604.1410587923      8.16e-04  
    2  -12604.1446495713      2.47e-04  
    3  -12604.1443756497      3.09e-04  
    4  -12604.1449813628      9.55e-05  
    5  -12604.1450422619      1.23e-05  
    6  -12604.1450430448      6.77e-06  
    7  -12604.1450433238      2.08e-06  
    8  -12604.1450433481      5.64e-07  
    9  -12604.1450433492      1.41e-07  
   10  -12604.1450433494      1.39e-08  
   11  -12604.1450433494      3.73e-09  Convergence criterion met
 ---------------------------------------
 SCF time:   CPU 144.23s  wall 19.00s 
 SCF   energy in the final basis set =   -12604.1450433494
 Total energy in the final basis set =   -12604.1450433494

 --------------------------------------------------------------
             Orbital Energies (a.u.) and Symmetries
 --------------------------------------------------------------

 Alpha MOs, Restricted
 -- Occupied --                  
******* -482.86 -482.86 -176.32 -165.72 -165.72 -165.72 -101.58
  1 A'    2 A'    3 A'    4 A'    5 A'    1 A"    6 A'    7 A'                 
-62.513 -62.513 -56.334 -56.334 -56.330 -56.330 -56.329 -56.329
  8 A'    9 A'   10 A'   11 A'    2 A"    3 A"   12 A'   13 A'                 
-35.818 -31.311 -31.305 -31.305 -22.962 -22.960 -22.960 -22.956
 14 A'   15 A'    4 A"   16 A'   17 A'    5 A"   18 A'   19 A'                 
-22.956 -10.307 -10.285  -9.502  -8.723  -8.723  -7.267  -7.256
  6 A"   20 A'   21 A'   22 A'   23 A'   24 A'   25 A'    7 A"                 
 -7.255  -6.556  -6.556  -6.542  -6.542  -6.541  -6.541  -6.369
 26 A'   27 A'   28 A'    8 A"    9 A"   29 A'   30 A'   31 A'                 
 -4.782  -4.766  -4.766  -2.667  -2.667  -2.663  -2.663  -2.662
 32 A'   10 A"   33 A'   34 A'   35 A'   11 A"   12 A"   36 A'                 
 -2.662  -2.651  -2.651  -2.651  -2.651  -2.049  -2.043  -2.043
 37 A'   13 A"   14 A"   38 A'   39 A'   40 A'   15 A"   41 A'                 
 -2.029  -2.029  -0.963  -0.890  -0.827  -0.748  -0.689  -0.560
 16 A"   42 A'   43 A'   44 A'   45 A'   46 A'   47 A'   48 A'                 
 -0.508  -0.483  -0.450  -0.403  -0.380  -0.375  -0.350  -0.329
 49 A'   50 A'   17 A"   51 A'   18 A"   52 A'   53 A'   19 A"                 
 -0.292  -0.292  -0.253  -0.249
 54 A'   20 A"   21 A"   55 A'                                                 
 -- Virtual --                   
 -0.058  -0.055  -0.041  -0.012  -0.001   0.029   0.037   0.045
 22 A"   56 A'   57 A'   58 A'   59 A'   60 A'   61 A'   23 A"                 
  0.048   0.057   0.065   0.078   0.086   0.090   0.091   0.107
 62 A'   63 A'   24 A"   64 A'   65 A'   66 A'   25 A"   26 A"                 
  0.117   0.123   0.134   0.146   0.154   0.169   0.174   0.188
 67 A'   68 A'   69 A'   70 A'   27 A"   71 A'   72 A'   73 A'                 
  0.197   0.215   0.242   0.274   0.294   0.346   0.365   0.370
 74 A'   75 A'   28 A"   76 A'   77 A'   78 A'   29 A"   79 A'                 
  0.395   0.399   0.415   0.417   0.419   0.420   0.427   0.437
 30 A"   80 A'   31 A"   81 A'   82 A'   32 A"   83 A'   84 A'                 
  0.445   0.482   0.501   0.501   0.520   0.527   0.543   0.544
 33 A"   85 A'   86 A'   34 A"   87 A'   35 A"   36 A"   88 A'                 
  0.571   0.593   0.595   0.621   0.643   0.672   0.672   0.710
 37 A"   89 A'   38 A"   90 A'   91 A'   39 A"   92 A'   93 A'                 
  0.737   0.761   0.793   0.837   0.840   0.855   0.902   0.908
 94 A'   95 A'   96 A'   40 A"   97 A'   98 A'   41 A"   99 A'                 
  0.945   0.980   1.019   1.062   1.185   1.216   1.238   1.292
100 A'  101 A'  102 A'  103 A'  104 A'   42 A"  105 A'   43 A"                 
  1.334   1.395   1.428   1.485   1.572   1.672   1.740   1.822
 44 A"  106 A'  107 A'  108 A'   45 A"  109 A'  110 A'  111 A'                 
  1.862   1.992   2.007   2.028   2.069   2.100   2.179   2.206
 46 A"   47 A"   48 A"  112 A'  113 A'  114 A'  115 A'  116 A'                 
  2.250   2.287   2.356   2.513   2.625   2.831   2.836   3.038
 49 A"  117 A'  118 A'  119 A'   50 A"   51 A"  120 A'  121 A'                 
  3.137   3.462   3.930   3.955   3.977   3.983   3.999   4.017
122 A'  123 A'   52 A"  124 A'   53 A"   54 A"  125 A'  126 A'                 
  4.031   4.060   4.096   4.104   4.205   4.225   4.251   4.339
 55 A"   56 A"   57 A"  127 A'  128 A'  129 A'  130 A'  131 A'                 
  4.376   4.490   6.001   6.068   6.134   6.706   6.708   7.530
132 A'  133 A'   58 A"  134 A'  135 A'  136 A'  137 A'   59 A"                 
  7.539   7.571   7.600   7.638   7.705   9.761  23.265  23.983
 60 A"  138 A'  139 A'  140 A'  141 A'  142 A'  143 A'  144 A'                 
 25.807  26.073  26.395  27.909  28.342  28.387  28.413  28.524
 61 A"  145 A'  146 A'  147 A'   62 A"  148 A'  149 A'   63 A"                 
 28.545  28.554  28.605  28.703  47.961  47.964 127.884 127.921
150 A'   64 A"  151 A'  152 A'  153 A'  154 A'   65 A"  155 A'                 
127.960 151.698 215.750 289.731 289.739 289.773 289.802 289.865
156 A'  157 A'  158 A'   66 A"   67 A"  159 A'  160 A'  161 A'                 
289.9381020.7691020.7741901.864
162 A'  163 A'  164 A'  165 A'                                                 

 Beta MOs, Restricted
 -- Occupied --                  
******* -482.86 -482.86 -176.32 -165.72 -165.72 -165.72 -101.58
  1 A'    2 A'    3 A'    4 A'    5 A'    1 A"    6 A'    7 A'                 
-62.513 -62.513 -56.334 -56.334 -56.330 -56.330 -56.329 -56.329
  8 A'    9 A'   10 A'   11 A'    2 A"    3 A"   12 A'   13 A'                 
-35.818 -31.311 -31.305 -31.305 -22.962 -22.960 -22.960 -22.956
 14 A'   15 A'    4 A"   16 A'   17 A'    5 A"   18 A'   19 A'                 
-22.956 -10.307 -10.285  -9.502  -8.723  -8.723  -7.267  -7.256
  6 A"   20 A'   21 A'   22 A'   23 A'   24 A'   25 A'    7 A"                 
 -7.255  -6.556  -6.556  -6.542  -6.542  -6.541  -6.541  -6.369
 26 A'   27 A'   28 A'    8 A"    9 A"   29 A'   30 A'   31 A'                 
 -4.782  -4.766  -4.766  -2.667  -2.667  -2.663  -2.663  -2.662
 32 A'   10 A"   33 A'   34 A'   35 A'   11 A"   12 A"   36 A'                 
 -2.662  -2.651  -2.651  -2.651  -2.651  -2.049  -2.043  -2.043
 37 A'   13 A"   14 A"   38 A'   39 A'   40 A'   15 A"   41 A'                 
 -2.029  -2.029  -0.963  -0.890  -0.827  -0.748  -0.689  -0.560
 16 A"   42 A'   43 A'   44 A'   45 A'   46 A'   47 A'   48 A'                 
 -0.508  -0.483  -0.450  -0.403  -0.380  -0.375  -0.350  -0.329
 49 A'   50 A'   17 A"   51 A'   18 A"   52 A'   53 A'   19 A"                 
 -0.292  -0.292  -0.253  -0.249
 54 A'   20 A"   21 A"   55 A'                                                 
 -- Virtual --                   
 -0.058  -0.055  -0.041  -0.012  -0.001   0.029   0.037   0.045
 22 A"   56 A'   57 A'   58 A'   59 A'   60 A'   61 A'   23 A"                 
  0.048   0.057   0.065   0.078   0.086   0.090   0.091   0.107
 62 A'   63 A'   24 A"   64 A'   65 A'   66 A'   25 A"   26 A"                 
  0.117   0.123   0.134   0.146   0.154   0.169   0.174   0.188
 67 A'   68 A'   69 A'   70 A'   27 A"   71 A'   72 A'   73 A'                 
  0.197   0.215   0.242   0.274   0.294   0.346   0.365   0.370
 74 A'   75 A'   28 A"   76 A'   77 A'   78 A'   29 A"   79 A'                 
  0.395   0.399   0.415   0.417   0.419   0.420   0.427   0.437
 30 A"   80 A'   31 A"   81 A'   82 A'   32 A"   83 A'   84 A'                 
  0.445   0.482   0.501   0.501   0.520   0.527   0.543   0.544
 33 A"   85 A'   86 A'   34 A"   87 A'   35 A"   36 A"   88 A'                 
  0.571   0.593   0.595   0.621   0.643   0.672   0.672   0.710
 37 A"   89 A'   38 A"   90 A'   91 A'   39 A"   92 A'   93 A'                 
  0.737   0.761   0.793   0.837   0.840   0.855   0.902   0.908
 94 A'   95 A'   96 A'   40 A"   97 A'   98 A'   41 A"   99 A'                 
  0.945   0.980   1.019   1.062   1.185   1.216   1.238   1.292
100 A'  101 A'  102 A'  103 A'  104 A'   42 A"  105 A'   43 A"                 
  1.334   1.395   1.428   1.485   1.572   1.672   1.740   1.822
 44 A"  106 A'  107 A'  108 A'   45 A"  109 A'  110 A'  111 A'                 
  1.862   1.992   2.007   2.028   2.069   2.100   2.179   2.206
 46 A"   47 A"   48 A"  112 A'  113 A'  114 A'  115 A'  116 A'                 
  2.250   2.287   2.356   2.513   2.625   2.831   2.836   3.038
 49 A"  117 A'  118 A'  119 A'   50 A"   51 A"  120 A'  121 A'                 
  3.137   3.462   3.930   3.955   3.977   3.983   3.999   4.017
122 A'  123 A'   52 A"  124 A'   53 A"   54 A"  125 A'  126 A'                 
  4.031   4.060   4.096   4.104   4.205   4.225   4.251   4.339
 55 A"   56 A"   57 A"  127 A'  128 A'  129 A'  130 A'  131 A'                 
  4.376   4.490   6.001   6.068   6.134   6.706   6.708   7.530
132 A'  133 A'   58 A"  134 A'  135 A'  136 A'  137 A'   59 A"                 
  7.539   7.571   7.600   7.638   7.705   9.761  23.265  23.983
 60 A"  138 A'  139 A'  140 A'  141 A'  142 A'  143 A'  144 A'                 
 25.807  26.073  26.395  27.909  28.342  28.387  28.413  28.524
 61 A"  145 A'  146 A'  147 A'   62 A"  148 A'  149 A'   63 A"                 
 28.545  28.554  28.605  28.703  47.961  47.964 127.884 127.921
150 A'   64 A"  151 A'  152 A'  153 A'  154 A'   65 A"  155 A'                 
127.960 151.698 215.750 289.731 289.739 289.773 289.802 289.865
156 A'  157 A'  158 A'   66 A"   67 A"  159 A'  160 A'  161 A'                 
289.9381020.7691020.7741901.864
162 A'  163 A'  164 A'  165 A'                                                 
 --------------------------------------------------------------

          Ground-State Mulliken Net Atomic Charges

     Atom                 Charge (a.u.)
  ----------------------------------------
      1 Br                   -0.099247
      2 I                     0.134173
      3 Cl                    0.396340
      4 Br                   -0.126656
      5 C                     0.224357
      6 C                    -0.528967
  ----------------------------------------
  Sum of atomic charges =     0.000000

 -----------------------------------------------------------------
                    Cartesian Multipole Moments
 -----------------------------------------------------------------
    Charge (ESU x 10^10)
                 0.0000
    Dipole Moment (Debye)
         X      -0.2833      Y       0.1325      Z       0.0000
       Tot       0.3128
    Quadrupole Moments (Debye-Ang)
        XX     -83.4092     XY      -0.0982     YY     -88.4096
        XZ       0.0000     YZ      -0.0000     ZZ     -89.4539
    Octopole Moments (Debye-Ang^2)
       XXX     -31.1425    XXY       2.8649    XYY     -14.7189
       YYY      -1.7383    XXZ      -0.0000    XYZ       0.0000
       YYZ      -0.0000    XZZ     -10.6242    YZZ      -1.5903
       ZZZ      -0.0000
    Hexadecapole Moments (Debye-Ang^3)
      XXXX   -1638.6275   XXXY      49.8794   XXYY    -391.4260
      XYYY      37.7910   YYYY    -952.7714   XXXZ       0.0000
      XXYZ      -0.0000   XYYZ       0.0000   YYYZ      -0.0000
      XXZZ    -309.5859   XYZZ      14.3397   YYZZ    -184.2147
      XZZZ       0.0000   YZZZ      -0.0000   ZZZZ    -112.6208
 -----------------------------------------------------------------
 Calculating analytic gradient of the SCF energy
 Gradient of SCF Energy
            1           2           3           4           5           6
    1  -0.0181340   0.0155651   0.0011618   0.0113214   0.0485015  -0.0584157
    2  -0.0867269  -0.0998889   0.0805290   0.0990635   0.0058087   0.0012146
    3   0.0000000   0.0000000   0.0000000   0.0000000  -0.0000000  -0.0000000
 Max gradient component =       9.989E-02
 RMS gradient           =       4.732E-02
 Gradient time:  CPU 56.39 s  wall 7.18 s
 Geometry Optimization Parameters
   NAtoms,    NIC,     NZ,  NCons,   NDum,   NFix, NCnnct, MaxDiis
        6      37       0       0       0       0       0       0

 Cartesian Hessian Update
 Hessian Updated using BFGS Update


** GEOMETRY OPTIMIZATION IN DELOCALIZED INTERNAL COORDINATES **
   Searching for a Minimum

   Optimization Cycle:  11

                       Coordinates (Angstroms)
     ATOM                X               Y               Z
      1  Br        2.4133419804    0.9906849375    0.0000000000
      2  I        -1.4471919192    1.2525347907    0.0000000000
      3  Cl        2.1927722296   -1.6402363958    0.0000000000
      4  Br       -1.3967049970   -1.5715370428    0.0000000000
      5  C         1.1886467843   -0.3155340638    0.0000000000
      6  C        -0.1707163473   -0.2546557078    0.0000000000
   Point Group: cs    Number of degrees of freedom:     9


   Energy is -12604.145043349

 Hessian Updated using BFGS Update

  9 Hessian modes will be used to form the next step
  Hessian Eigenvalues:
     0.113474    0.250014    0.250703    0.310307    0.326504    0.504743
     0.930634    1.030559    1.107148

 Minimum Search - Taking Simple RFO Step
 Searching for Lamda that Minimizes Along All modes
 Value Taken    Lamda =  -0.06640809
 Calculated Step too Large.  Step scaled by  0.509203
 Step Taken.  Stepsize is  0.300000

                             Maximum     Tolerance    Cnvgd?
         Gradient           0.095188      0.000300      NO
         Displacement       0.280643      0.001200      NO
         Energy change     -0.042109      0.000001      NO


 New Cartesian Coordinates Obtained by Inverse Iteration

 Displacement from previous Coordinates is:  0.199524
 ----------------------------------------------------------------
             Standard Nuclear Orientation (Angstroms)
    I     Atom           X                Y                Z
 ----------------------------------------------------------------
    1      Br      2.4001512984     1.0372963418     0.0000000000
    2      I      -1.4319830359     1.3046269373     0.0000000000
    3      Cl      2.1683285537    -1.6841951414     0.0000000000
    4      Br     -1.3757596707    -1.6248874908     0.0000000000
    5      C       1.1850881957    -0.3173530674     0.0000000000
    6      C      -0.1656776102    -0.2542310616     0.0000000000
 ----------------------------------------------------------------
 Molecular Point Group                 Cs    NOp =  2
 Largest Abelian Subgroup              Cs    NOp =  2
 Nuclear Repulsion Energy =  1440.3526369102 hartrees
 There are       76 alpha and       76 beta electrons
 Applying Cartesian multipole field
    Component          Value
    ---------          -----
     (2,0,0)        1.00000E-11
     (0,2,0)        2.00000E-11
     (0,0,2)       -3.00000E-11
 Nucleus-field energy     =     0.0000000359 hartrees
 Requested basis set is 6-311++G(d,p)
 There are 87 shells and 232 basis functions
 A cutoff of  1.0D-11 yielded   2754 shell pairs
 There are     21417 function pairs (     24040 Cartesian)
 Smallest overlap matrix eigenvalue = 1.03E-05
 Guess MOs from SCF MO coefficient file

 -----------------------------------------------------------------------
  General SCF calculation program by
  Eric Jon Sundstrom, Paul Horn, Yuezhi Mao, Dmitri Zuev, Alec White,
  David Stuck, Shaama M.S., Shane Yost, Joonho Lee, David Small,
  Daniel Levine, Susi Lehtola, Hugh Burton, Evgeny Epifanovsky
 -----------------------------------------------------------------------
 Exchange:     0.2000 Hartree-Fock + 0.0800 Slater + 0.7200 B88
 Correlation:  0.1900 VWN1RPA + 0.8100 LYP
 Using SG-1 standard quadrature grid
 using 8 threads for integral computing
 -------------------------------------------------------
 OpenMP Integral computing Module                
 Release: version 2.0, May 2017, Q-Chem Inc. Pleasanton 
 -------------------------------------------------------
 -------------------------------------------------------
 OpenMP BLAS3 based DFT computing Module                
 Release: version 1.0, May 2013, Q-Chem Inc. Pittsburgh 
 -------------------------------------------------------
 A restricted SCF calculation will be
 performed using DIIS
 SCF converges when DIIS error is below 1.0e-08
 ---------------------------------------
  Cycle       Energy         DIIS error
 ---------------------------------------
    1  -12604.1711837404      5.33e-04  
    2  -12604.1730998863      3.10e-04  
    3  -12604.1729642809      3.33e-04  
    4  -12604.1737153864      6.13e-05  
    5  -12604.1737409184      1.35e-05  
    6  -12604.1737417700      7.57e-06  
    7  -12604.1737421542      1.08e-06  
    8  -12604.1737421597      4.59e-07  
    9  -12604.1737421607      9.27e-08  
   10  -12604.1737421606      1.23e-08  
   11  -12604.1737421606      2.68e-09  Convergence criterion met
 ---------------------------------------
 SCF time:   CPU 142.91s  wall 18.00s 
 SCF   energy in the final basis set =   -12604.1737421606
 Total energy in the final basis set =   -12604.1737421606

 --------------------------------------------------------------
             Orbital Energies (a.u.) and Symmetries
 --------------------------------------------------------------

 Alpha MOs, Restricted
 -- Occupied --                  
******* -482.86 -482.86 -176.32 -165.73 -165.72 -165.72 -101.59
  1 A'    2 A'    3 A'    4 A'    5 A'    1 A"    6 A'    7 A'                 
-62.514 -62.513 -56.335 -56.333 -56.331 -56.330 -56.329 -56.329
  8 A'    9 A'   10 A'   11 A'    2 A"   12 A'    3 A"   13 A'                 
-35.819 -31.313 -31.307 -31.306 -22.963 -22.962 -22.961 -22.957
 14 A'   15 A'    4 A"   16 A'   17 A'    5 A"   18 A'   19 A'                 
-22.957 -10.309 -10.288  -9.502  -8.724  -8.723  -7.267  -7.257
  6 A"   20 A'   21 A'   22 A'   23 A'   24 A'   25 A'    7 A"                 
 -7.256  -6.556  -6.555  -6.542  -6.541  -6.541  -6.540  -6.370
 26 A'   27 A'   28 A'    8 A"   29 A'    9 A"   30 A'   31 A'                 
 -4.783  -4.767  -4.767  -2.667  -2.666  -2.663  -2.662  -2.662
 32 A'   10 A"   33 A'   34 A'   35 A'   11 A"   36 A'   12 A"                 
 -2.661  -2.651  -2.651  -2.650  -2.650  -2.050  -2.044  -2.044
 37 A'   13 A"   38 A'   14 A"   39 A'   40 A'   15 A"   41 A'                 
 -2.030  -2.030  -0.953  -0.877  -0.827  -0.749  -0.687  -0.557
 16 A"   42 A'   43 A'   44 A'   45 A'   46 A'   47 A'   48 A'                 
 -0.504  -0.482  -0.445  -0.401  -0.373  -0.370  -0.343  -0.330
 49 A'   50 A'   17 A"   51 A'   18 A"   52 A'   53 A'   19 A"                 
 -0.300  -0.294  -0.257  -0.255
 54 A'   20 A"   55 A'   21 A"                                                 
 -- Virtual --                   
 -0.062  -0.056  -0.048  -0.018  -0.001   0.029   0.035   0.046
 56 A'   22 A"   57 A'   58 A'   59 A'   60 A'   61 A'   23 A"                 
  0.047   0.059   0.065   0.078   0.086   0.091   0.091   0.108
 62 A'   63 A'   24 A"   64 A'   65 A'   25 A"   66 A'   26 A"                 
  0.116   0.120   0.134   0.147   0.153   0.171   0.173   0.188
 67 A'   68 A'   69 A'   70 A'   27 A"   71 A'   72 A'   73 A'                 
  0.199   0.214   0.241   0.265   0.296   0.347   0.368   0.370
 74 A'   75 A'   28 A"   76 A'   77 A'   78 A'   79 A'   29 A"                 
  0.393   0.400   0.409   0.415   0.418   0.420   0.427   0.441
 30 A"   80 A'   81 A'   82 A'   31 A"   32 A"   83 A'   84 A'                 
  0.449   0.482   0.498   0.499   0.518   0.523   0.544   0.547
 33 A"   85 A'   86 A'   34 A"   87 A'   35 A"   36 A"   88 A'                 
  0.562   0.597   0.599   0.620   0.632   0.673   0.673   0.715
 37 A"   38 A"   89 A'   90 A'   91 A'   39 A"   92 A'   93 A'                 
  0.734   0.747   0.794   0.835   0.836   0.848   0.900   0.902
 94 A'   95 A'   96 A'   97 A'   40 A"   98 A'   99 A'   41 A"                 
  0.930   0.975   1.008   1.048   1.178   1.208   1.238   1.282
100 A'  101 A'  102 A'  103 A'  104 A'   42 A"  105 A'   43 A"                 
  1.332   1.390   1.422   1.489   1.568   1.661   1.722   1.828
 44 A"  106 A'  107 A'  108 A'   45 A"  109 A'  110 A'  111 A'                 
  1.864   1.993   2.004   2.031   2.065   2.112   2.173   2.202
 46 A"   47 A"   48 A"  112 A'  113 A'  114 A'  115 A'  116 A'                 
  2.249   2.275   2.357   2.506   2.624   2.828   2.830   3.038
 49 A"  117 A'  118 A'  119 A'   50 A"  120 A'   51 A"  121 A'                 
  3.135   3.433   3.936   3.958   3.976   3.982   3.995   4.012
122 A'  123 A'   52 A"  124 A'   53 A"   54 A"  125 A'  126 A'                 
  4.020   4.055   4.092   4.104   4.195   4.212   4.237   4.341
 55 A"   56 A"   57 A"  127 A'  128 A'  129 A'  130 A'  131 A'                 
  4.375   4.481   6.000   6.060   6.116   6.688   6.694   7.532
132 A'  133 A'   58 A"  134 A'  135 A'  136 A'  137 A'   59 A"                 
  7.538   7.573   7.598   7.639   7.696   9.748  23.249  24.007
 60 A"  138 A'  139 A'  140 A'  141 A'  142 A'  143 A'  144 A'                 
 25.804  26.066  26.393  27.896  28.340  28.382  28.404  28.522
 61 A"  145 A'  146 A'  147 A'   62 A"  148 A'  149 A'   63 A"                 
 28.541  28.551  28.599  28.697  47.947  47.951 127.881 127.916
150 A'   64 A"  151 A'  152 A'  153 A'  154 A'   65 A"  155 A'                 
127.950 151.686 215.736 289.731 289.736 289.773 289.798 289.865
156 A'  157 A'  158 A'   66 A"   67 A"  159 A'  160 A'  161 A'                 
289.9271020.7511020.7561901.851
162 A'  163 A'  164 A'  165 A'                                                 

 Beta MOs, Restricted
 -- Occupied --                  
******* -482.86 -482.86 -176.32 -165.73 -165.72 -165.72 -101.59
  1 A'    2 A'    3 A'    4 A'    5 A'    1 A"    6 A'    7 A'                 
-62.514 -62.513 -56.335 -56.333 -56.331 -56.330 -56.329 -56.329
  8 A'    9 A'   10 A'   11 A'    2 A"   12 A'    3 A"   13 A'                 
-35.819 -31.313 -31.307 -31.306 -22.963 -22.962 -22.961 -22.957
 14 A'   15 A'    4 A"   16 A'   17 A'    5 A"   18 A'   19 A'                 
-22.957 -10.309 -10.288  -9.502  -8.724  -8.723  -7.267  -7.257
  6 A"   20 A'   21 A'   22 A'   23 A'   24 A'   25 A'    7 A"                 
 -7.256  -6.556  -6.555  -6.542  -6.541  -6.541  -6.540  -6.370
 26 A'   27 A'   28 A'    8 A"   29 A'    9 A"   30 A'   31 A'                 
 -4.783  -4.767  -4.767  -2.667  -2.666  -2.663  -2.662  -2.662
 32 A'   10 A"   33 A'   34 A'   35 A'   11 A"   36 A'   12 A"                 
 -2.661  -2.651  -2.651  -2.650  -2.650  -2.050  -2.044  -2.044
 37 A'   13 A"   38 A'   14 A"   39 A'   40 A'   15 A"   41 A'                 
 -2.030  -2.030  -0.953  -0.877  -0.827  -0.749  -0.687  -0.557
 16 A"   42 A'   43 A'   44 A'   45 A'   46 A'   47 A'   48 A'                 
 -0.504  -0.482  -0.445  -0.401  -0.373  -0.370  -0.343  -0.330
 49 A'   50 A'   17 A"   51 A'   18 A"   52 A'   53 A'   19 A"                 
 -0.300  -0.294  -0.257  -0.255
 54 A'   20 A"   55 A'   21 A"                                                 
 -- Virtual --                   
 -0.062  -0.056  -0.048  -0.018  -0.001   0.029   0.035   0.046
 56 A'   22 A"   57 A'   58 A'   59 A'   60 A'   61 A'   23 A"                 
  0.047   0.059   0.065   0.078   0.086   0.091   0.091   0.108
 62 A'   63 A'   24 A"   64 A'   65 A'   25 A"   66 A'   26 A"                 
  0.116   0.120   0.134   0.147   0.153   0.171   0.173   0.188
 67 A'   68 A'   69 A'   70 A'   27 A"   71 A'   72 A'   73 A'                 
  0.199   0.214   0.241   0.265   0.296   0.347   0.368   0.370
 74 A'   75 A'   28 A"   76 A'   77 A'   78 A'   79 A'   29 A"                 
  0.393   0.400   0.409   0.415   0.418   0.420   0.427   0.441
 30 A"   80 A'   81 A'   82 A'   31 A"   32 A"   83 A'   84 A'                 
  0.449   0.482   0.498   0.499   0.518   0.523   0.544   0.547
 33 A"   85 A'   86 A'   34 A"   87 A'   35 A"   36 A"   88 A'                 
  0.562   0.597   0.599   0.620   0.632   0.673   0.673   0.715
 37 A"   38 A"   89 A'   90 A'   91 A'   39 A"   92 A'   93 A'                 
  0.734   0.747   0.794   0.835   0.836   0.848   0.900   0.902
 94 A'   95 A'   96 A'   97 A'   40 A"   98 A'   99 A'   41 A"                 
  0.930   0.975   1.008   1.048   1.178   1.208   1.238   1.282
100 A'  101 A'  102 A'  103 A'  104 A'   42 A"  105 A'   43 A"                 
  1.332   1.390   1.422   1.489   1.568   1.661   1.722   1.828
 44 A"  106 A'  107 A'  108 A'   45 A"  109 A'  110 A'  111 A'                 
  1.864   1.993   2.004   2.031   2.065   2.112   2.173   2.202
 46 A"   47 A"   48 A"  112 A'  113 A'  114 A'  115 A'  116 A'                 
  2.249   2.275   2.357   2.506   2.624   2.828   2.830   3.038
 49 A"  117 A'  118 A'  119 A'   50 A"  120 A'   51 A"  121 A'                 
  3.135   3.433   3.936   3.958   3.976   3.982   3.995   4.012
122 A'  123 A'   52 A"  124 A'   53 A"   54 A"  125 A'  126 A'                 
  4.020   4.055   4.092   4.104   4.195   4.212   4.237   4.341
 55 A"   56 A"   57 A"  127 A'  128 A'  129 A'  130 A'  131 A'                 
  4.375   4.481   6.000   6.060   6.116   6.688   6.694   7.532
132 A'  133 A'   58 A"  134 A'  135 A'  136 A'  137 A'   59 A"                 
  7.538   7.573   7.598   7.639   7.696   9.748  23.249  24.007
 60 A"  138 A'  139 A'  140 A'  141 A'  142 A'  143 A'  144 A'                 
 25.804  26.066  26.393  27.896  28.340  28.382  28.404  28.522
 61 A"  145 A'  146 A'  147 A'   62 A"  148 A'  149 A'   63 A"                 
 28.541  28.551  28.599  28.697  47.947  47.951 127.881 127.916
150 A'   64 A"  151 A'  152 A'  153 A'  154 A'   65 A"  155 A'                 
127.950 151.686 215.736 289.731 289.736 289.773 289.798 289.865
156 A'  157 A'  158 A'   66 A"   67 A"  159 A'  160 A'  161 A'                 
289.9271020.7511020.7561901.851
162 A'  163 A'  164 A'  165 A'                                                 
 --------------------------------------------------------------

          Ground-State Mulliken Net Atomic Charges

     Atom                 Charge (a.u.)
  ----------------------------------------
      1 Br                   -0.096200
      2 I                     0.142312
      3 Cl                    0.406072
      4 Br                   -0.126913
      5 C                     0.189996
      6 C                    -0.515267
  ----------------------------------------
  Sum of atomic charges =     0.000000

 -----------------------------------------------------------------
                    Cartesian Multipole Moments
 -----------------------------------------------------------------
    Charge (ESU x 10^10)
                 0.0000
    Dipole Moment (Debye)
         X      -0.2974      Y       0.2547      Z       0.0000
       Tot       0.3916
    Quadrupole Moments (Debye-Ang)
        XX     -84.0725     XY      -0.1208     YY     -87.4910
        XZ       0.0000     YZ      -0.0000     ZZ     -89.6885
    Octopole Moments (Debye-Ang^2)
       XXX     -32.5329    XXY       2.8277    XYY     -15.1912
       YYY      -3.7731    XXZ       0.0000    XYZ      -0.0000
       YYZ       0.0000    XZZ     -10.9787    YZZ      -2.2457
       ZZZ      -0.0000
    Hexadecapole Moments (Debye-Ang^3)
      XXXX   -1622.8503   XXXY      49.7481   XXYY    -393.4451
      XYYY      36.7593   YYYY   -1002.5217   XXXZ       0.0000
      XXYZ      -0.0000   XYYZ      -0.0000   YYYZ      -0.0000
      XXZZ    -305.6677   XYZZ      14.0320   YYZZ    -194.6057
      XZZZ       0.0000   YZZZ      -0.0000   ZZZZ    -113.2596
 -----------------------------------------------------------------
 Calculating analytic gradient of the SCF energy
 Gradient of SCF Energy
            1           2           3           4           5           6
    1  -0.0098222   0.0059887   0.0043080   0.0038670   0.0290537  -0.0333952
    2  -0.0611609  -0.0678818   0.0550927   0.0703000   0.0054459  -0.0017959
    3   0.0000000   0.0000000   0.0000000   0.0000000   0.0000000  -0.0000000
 Max gradient component =       7.030E-02
 RMS gradient           =       3.205E-02
 Gradient time:  CPU 55.60 s  wall 7.09 s
 Geometry Optimization Parameters
   NAtoms,    NIC,     NZ,  NCons,   NDum,   NFix, NCnnct, MaxDiis
        6      37       0       0       0       0       0       0

 Cartesian Hessian Update
 Hessian Updated using BFGS Update


** GEOMETRY OPTIMIZATION IN DELOCALIZED INTERNAL COORDINATES **
   Searching for a Minimum

   Optimization Cycle:  12

                       Coordinates (Angstroms)
     ATOM                X               Y               Z
      1  Br        2.4001512984    1.0372963418    0.0000000000
      2  I        -1.4319830359    1.3046269373    0.0000000000
      3  Cl        2.1683285537   -1.6841951414    0.0000000000
      4  Br       -1.3757596707   -1.6248874908    0.0000000000
      5  C         1.1850881957   -0.3173530674    0.0000000000
      6  C        -0.1656776102   -0.2542310616    0.0000000000
   Point Group: cs    Number of degrees of freedom:     9


   Energy is -12604.173742161

 Hessian Updated using BFGS Update

  9 Hessian modes will be used to form the next step
  Hessian Eigenvalues:
     0.102808    0.250004    0.250576    0.302065    0.316605    0.521948
     0.930634    1.030592    1.107272

 Minimum Search - Taking Simple RFO Step
 Searching for Lamda that Minimizes Along All modes
 Value Taken    Lamda =  -0.04259231
 Calculated Step too Large.  Step scaled by  0.564076
 Step Taken.  Stepsize is  0.300000

                             Maximum     Tolerance    Cnvgd?
         Gradient           0.068592      0.000300      NO
         Displacement       0.280056      0.001200      NO
         Energy change     -0.028699      0.000001      NO


 New Cartesian Coordinates Obtained by Inverse Iteration

 Displacement from previous Coordinates is:  0.222668
 ----------------------------------------------------------------
             Standard Nuclear Orientation (Angstroms)
    I     Atom           X                Y                Z
 ----------------------------------------------------------------
    1      Br      2.3761433924     1.0837824061     0.0000000000
    2      I      -1.4040128945     1.3561599221     0.0000000000
    3      Cl      2.1303136184    -1.7271058588     0.0000000000
    4      Br     -1.3403396380    -1.6800930589     0.0000000000
    5      C       1.1768054392    -0.3186510451     0.0000000000
    6      C      -0.1587621867    -0.2528358474     0.0000000000
 ----------------------------------------------------------------
 Molecular Point Group                 Cs    NOp =  2
 Largest Abelian Subgroup              Cs    NOp =  2
 Nuclear Repulsion Energy =  1427.1728520613 hartrees
 There are       76 alpha and       76 beta electrons
 Applying Cartesian multipole field
    Component          Value
    ---------          -----
     (2,0,0)        1.00000E-11
     (0,2,0)        2.00000E-11
     (0,0,2)       -3.00000E-11
 Nucleus-field energy     =     0.0000000367 hartrees
 Requested basis set is 6-311++G(d,p)
 There are 87 shells and 232 basis functions
 A cutoff of  1.0D-11 yielded   2749 shell pairs
 There are     21394 function pairs (     24016 Cartesian)
 Smallest overlap matrix eigenvalue = 1.16E-05
 Guess MOs from SCF MO coefficient file

 -----------------------------------------------------------------------
  General SCF calculation program by
  Eric Jon Sundstrom, Paul Horn, Yuezhi Mao, Dmitri Zuev, Alec White,
  David Stuck, Shaama M.S., Shane Yost, Joonho Lee, David Small,
  Daniel Levine, Susi Lehtola, Hugh Burton, Evgeny Epifanovsky
 -----------------------------------------------------------------------
 Exchange:     0.2000 Hartree-Fock + 0.0800 Slater + 0.7200 B88
 Correlation:  0.1900 VWN1RPA + 0.8100 LYP
 Using SG-1 standard quadrature grid
 using 8 threads for integral computing
 -------------------------------------------------------
 OpenMP Integral computing Module                
 Release: version 2.0, May 2017, Q-Chem Inc. Pleasanton 
 -------------------------------------------------------
 -------------------------------------------------------
 OpenMP BLAS3 based DFT computing Module                
 Release: version 1.0, May 2013, Q-Chem Inc. Pittsburgh 
 -------------------------------------------------------
 A restricted SCF calculation will be
 performed using DIIS
 SCF converges when DIIS error is below 1.0e-08
 ---------------------------------------
  Cycle       Energy         DIIS error
 ---------------------------------------
    1  -12604.1910842175      5.32e-04  
    2  -12604.1932378990      2.31e-04  
    3  -12604.1930361868      2.82e-04  
    4  -12604.1935680301      6.72e-05  
    5  -12604.1935997239      9.60e-06  
    6  -12604.1936000756      6.67e-06  
    7  -12604.1936003608      1.27e-06  
    8  -12604.1936003698      4.86e-07  
    9  -12604.1936003709      9.25e-08  
   10  -12604.1936003710      1.29e-08  
   11  -12604.1936003711      2.83e-09  Convergence criterion met
 ---------------------------------------
 SCF time:   CPU 141.83s  wall 18.00s 
 SCF   energy in the final basis set =   -12604.1936003711
 Total energy in the final basis set =   -12604.1936003711

 --------------------------------------------------------------
             Orbital Energies (a.u.) and Symmetries
 --------------------------------------------------------------

 Alpha MOs, Restricted
 -- Occupied --                  
******* -482.86 -482.86 -176.32 -165.73 -165.73 -165.73 -101.59
  1 A'    2 A'    3 A'    4 A'    5 A'    1 A"    6 A'    7 A'                 
-62.515 -62.512 -56.335 -56.333 -56.331 -56.331 -56.329 -56.329
  8 A'    9 A'   10 A'   11 A'    2 A"   12 A'    3 A"   13 A'                 
-35.821 -31.314 -31.308 -31.307 -22.964 -22.963 -22.963 -22.958
 14 A'   15 A'    4 A"   16 A'   17 A'    5 A"   18 A'   19 A'                 
-22.958 -10.310 -10.290  -9.502  -8.724  -8.722  -7.267  -7.257
  6 A"   20 A'   21 A'   22 A'   23 A'   24 A'   25 A'    7 A"                 
 -7.256  -6.556  -6.554  -6.542  -6.542  -6.540  -6.539  -6.371
 26 A'   27 A'   28 A'    8 A"   29 A'    9 A"   30 A'   31 A'                 
 -4.784  -4.768  -4.768  -2.667  -2.665  -2.663  -2.663  -2.661
 32 A'   10 A"   33 A'   34 A'   35 A'   11 A"   36 A'   12 A"                 
 -2.661  -2.652  -2.651  -2.649  -2.649  -2.050  -2.045  -2.045
 37 A'   13 A"   38 A'   14 A"   39 A'   40 A'   15 A"   41 A'                 
 -2.031  -2.031  -0.946  -0.868  -0.827  -0.751  -0.686  -0.555
 42 A'   16 A"   43 A'   44 A'   45 A'   46 A'   47 A'   48 A'                 
 -0.501  -0.481  -0.441  -0.399  -0.367  -0.365  -0.337  -0.331
 49 A'   50 A'   17 A"   51 A'   18 A"   52 A'   53 A'   19 A"                 
 -0.307  -0.296  -0.264  -0.258
 54 A'   20 A"   55 A'   21 A"                                                 
 -- Virtual --                   
 -0.067  -0.054  -0.053  -0.025  -0.001   0.030   0.035   0.046
 56 A'   57 A'   22 A"   58 A'   59 A'   60 A'   61 A'   62 A'                 
  0.046   0.060   0.065   0.078   0.086   0.090   0.092   0.108
 23 A"   63 A'   24 A"   64 A'   65 A'   25 A"   66 A'   26 A"                 
  0.116   0.118   0.134   0.148   0.151   0.171   0.172   0.185
 67 A'   68 A'   69 A'   70 A'   27 A"   71 A'   72 A'   73 A'                 
  0.200   0.218   0.241   0.257   0.300   0.346   0.367   0.375
 74 A'   75 A'   28 A"   76 A'   77 A'   78 A'   79 A'   29 A"                 
  0.391   0.398   0.403   0.411   0.419   0.421   0.427   0.447
 30 A"   80 A'   81 A'   82 A'   31 A"   32 A"   83 A'   84 A'                 
  0.452   0.481   0.494   0.497   0.517   0.521   0.544   0.553
 33 A"   85 A'   86 A'   34 A"   87 A'   35 A"   36 A"   88 A'                 
  0.556   0.600   0.603   0.618   0.628   0.674   0.675   0.715
 37 A"   38 A"   89 A'   90 A'   91 A'   92 A'   39 A"   93 A'                 
  0.721   0.746   0.801   0.829   0.836   0.847   0.893   0.903
 94 A'   95 A'   96 A'   97 A'   40 A"   98 A'   99 A'   41 A"                 
  0.921   0.963   1.009   1.034   1.174   1.202   1.232   1.274
100 A'  101 A'  102 A'  103 A'  104 A'   42 A"  105 A'   43 A"                 
  1.331   1.388   1.420   1.495   1.568   1.654   1.710   1.839
 44 A"  106 A'  107 A'  108 A'   45 A"  109 A'  110 A'  111 A'                 
  1.873   1.994   2.002   2.031   2.059   2.130   2.165   2.193
 46 A"   47 A"   48 A"  112 A'  113 A'  114 A'  115 A'  116 A'                 
  2.247   2.271   2.361   2.503   2.626   2.823   2.831   3.043
 49 A"  117 A'  118 A'  119 A'   50 A"  120 A'   51 A"  121 A'                 
  3.143   3.402   3.941   3.963   3.976   3.982   3.994   4.009
122 A'  123 A'   52 A"  124 A'   53 A"   54 A"  125 A'   55 A"                 
  4.011   4.052   4.090   4.107   4.167   4.208   4.237   4.345
126 A'   56 A"   57 A"  127 A'  128 A'  129 A'  130 A'  131 A'                 
  4.375   4.472   5.999   6.054   6.101   6.673   6.682   7.533
132 A'  133 A'   58 A"  134 A'  135 A'  136 A'  137 A'   59 A"                 
  7.537   7.576   7.597   7.641   7.689   9.739  23.235  24.060
 60 A"  138 A'  139 A'  140 A'  141 A'  142 A'  143 A'  144 A'                 
 25.801  26.059  26.396  27.884  28.338  28.379  28.397  28.521
 61 A"  145 A'  146 A'  147 A'   62 A"  148 A'  149 A'   63 A"                 
 28.537  28.548  28.596  28.694  47.936  47.939 127.880 127.913
150 A'   64 A"  151 A'  152 A'  153 A'  154 A'   65 A"  155 A'                 
127.943 151.675 215.726 289.731 289.734 289.775 289.794 289.866
156 A'  157 A'  158 A'   66 A"   67 A"  159 A'  160 A'  161 A'                 
289.9191020.7371020.7411901.839
162 A'  163 A'  164 A'  165 A'                                                 

 Beta MOs, Restricted
 -- Occupied --                  
******* -482.86 -482.86 -176.32 -165.73 -165.73 -165.73 -101.59
  1 A'    2 A'    3 A'    4 A'    5 A'    1 A"    6 A'    7 A'                 
-62.515 -62.512 -56.335 -56.333 -56.331 -56.331 -56.329 -56.329
  8 A'    9 A'   10 A'   11 A'    2 A"   12 A'    3 A"   13 A'                 
-35.821 -31.314 -31.308 -31.307 -22.964 -22.963 -22.963 -22.958
 14 A'   15 A'    4 A"   16 A'   17 A'    5 A"   18 A'   19 A'                 
-22.958 -10.310 -10.290  -9.502  -8.724  -8.722  -7.267  -7.257
  6 A"   20 A'   21 A'   22 A'   23 A'   24 A'   25 A'    7 A"                 
 -7.256  -6.556  -6.554  -6.542  -6.542  -6.540  -6.539  -6.371
 26 A'   27 A'   28 A'    8 A"   29 A'    9 A"   30 A'   31 A'                 
 -4.784  -4.768  -4.768  -2.667  -2.665  -2.663  -2.663  -2.661
 32 A'   10 A"   33 A'   34 A'   35 A'   11 A"   36 A'   12 A"                 
 -2.661  -2.652  -2.651  -2.649  -2.649  -2.050  -2.045  -2.045
 37 A'   13 A"   38 A'   14 A"   39 A'   40 A'   15 A"   41 A'                 
 -2.031  -2.031  -0.946  -0.868  -0.827  -0.751  -0.686  -0.555
 42 A'   16 A"   43 A'   44 A'   45 A'   46 A'   47 A'   48 A'                 
 -0.501  -0.481  -0.441  -0.399  -0.367  -0.365  -0.337  -0.331
 49 A'   50 A'   17 A"   51 A'   18 A"   52 A'   53 A'   19 A"                 
 -0.307  -0.296  -0.264  -0.258
 54 A'   20 A"   55 A'   21 A"                                                 
 -- Virtual --                   
 -0.067  -0.054  -0.053  -0.025  -0.001   0.030   0.035   0.046
 56 A'   57 A'   22 A"   58 A'   59 A'   60 A'   61 A'   62 A'                 
  0.046   0.060   0.065   0.078   0.086   0.090   0.092   0.108
 23 A"   63 A'   24 A"   64 A'   65 A'   25 A"   66 A'   26 A"                 
  0.116   0.118   0.134   0.148   0.151   0.171   0.172   0.185
 67 A'   68 A'   69 A'   70 A'   27 A"   71 A'   72 A'   73 A'                 
  0.200   0.218   0.241   0.257   0.300   0.346   0.367   0.375
 74 A'   75 A'   28 A"   76 A'   77 A'   78 A'   79 A'   29 A"                 
  0.391   0.398   0.403   0.411   0.419   0.421   0.427   0.447
 30 A"   80 A'   81 A'   82 A'   31 A"   32 A"   83 A'   84 A'                 
  0.452   0.481   0.494   0.497   0.517   0.521   0.544   0.553
 33 A"   85 A'   86 A'   34 A"   87 A'   35 A"   36 A"   88 A'                 
  0.556   0.600   0.603   0.618   0.628   0.674   0.675   0.715
 37 A"   38 A"   89 A'   90 A'   91 A'   92 A'   39 A"   93 A'                 
  0.721   0.746   0.801   0.829   0.836   0.847   0.893   0.903
 94 A'   95 A'   96 A'   97 A'   40 A"   98 A'   99 A'   41 A"                 
  0.921   0.963   1.009   1.034   1.174   1.202   1.232   1.274
100 A'  101 A'  102 A'  103 A'  104 A'   42 A"  105 A'   43 A"                 
  1.331   1.388   1.420   1.495   1.568   1.654   1.710   1.839
 44 A"  106 A'  107 A'  108 A'   45 A"  109 A'  110 A'  111 A'                 
  1.873   1.994   2.002   2.031   2.059   2.130   2.165   2.193
 46 A"   47 A"   48 A"  112 A'  113 A'  114 A'  115 A'  116 A'                 
  2.247   2.271   2.361   2.503   2.626   2.823   2.831   3.043
 49 A"  117 A'  118 A'  119 A'   50 A"  120 A'   51 A"  121 A'                 
  3.143   3.402   3.941   3.963   3.976   3.982   3.994   4.009
122 A'  123 A'   52 A"  124 A'   53 A"   54 A"  125 A'   55 A"                 
  4.011   4.052   4.090   4.107   4.167   4.208   4.237   4.345
126 A'   56 A"   57 A"  127 A'  128 A'  129 A'  130 A'  131 A'                 
  4.375   4.472   5.999   6.054   6.101   6.673   6.682   7.533
132 A'  133 A'   58 A"  134 A'  135 A'  136 A'  137 A'   59 A"                 
  7.537   7.576   7.597   7.641   7.689   9.739  23.235  24.060
 60 A"  138 A'  139 A'  140 A'  141 A'  142 A'  143 A'  144 A'                 
 25.801  26.059  26.396  27.884  28.338  28.379  28.397  28.521
 61 A"  145 A'  146 A'  147 A'   62 A"  148 A'  149 A'   63 A"                 
 28.537  28.548  28.596  28.694  47.936  47.939 127.880 127.913
150 A'   64 A"  151 A'  152 A'  153 A'  154 A'   65 A"  155 A'                 
127.943 151.675 215.726 289.731 289.734 289.775 289.794 289.866
156 A'  157 A'  158 A'   66 A"   67 A"  159 A'  160 A'  161 A'                 
289.9191020.7371020.7411901.839
162 A'  163 A'  164 A'  165 A'                                                 
 --------------------------------------------------------------

          Ground-State Mulliken Net Atomic Charges

     Atom                 Charge (a.u.)
  ----------------------------------------
      1 Br                   -0.095772
      2 I                     0.148383
      3 Cl                    0.415219
      4 Br                   -0.129037
      5 C                     0.142323
      6 C                    -0.481117
  ----------------------------------------
  Sum of atomic charges =     0.000000

 -----------------------------------------------------------------
                    Cartesian Multipole Moments
 -----------------------------------------------------------------
    Charge (ESU x 10^10)
                 0.0000
    Dipole Moment (Debye)
         X      -0.3009      Y       0.3580      Z       0.0000
       Tot       0.4677
    Quadrupole Moments (Debye-Ang)
        XX     -84.8343     XY      -0.1520     YY     -86.5585
        XZ      -0.0000     YZ       0.0000     ZZ     -89.8537
    Octopole Moments (Debye-Ang^2)
       XXX     -34.5201    XXY       2.6662    XYY     -15.8634
       YYY      -5.7794    XXZ       0.0000    XYZ      -0.0000
       YYZ       0.0000    XZZ     -11.5516    YZZ      -2.9019
       ZZZ       0.0000
    Hexadecapole Moments (Debye-Ang^3)
      XXXX   -1588.3480   XXXY      48.7194   XXYY    -393.8101
      XYYY      35.1082   YYYY   -1053.2920   XXXZ      -0.0000
      XXYZ      -0.0000   XYYZ      -0.0000   YYYZ      -0.0000
      XXZZ    -298.1737   XYZZ      13.4636   YYZZ    -205.4182
      XZZZ      -0.0000   YZZZ       0.0000   ZZZZ    -113.7362
 -----------------------------------------------------------------
 Calculating analytic gradient of the SCF energy
 Gradient of SCF Energy
            1           2           3           4           5           6
    1  -0.0044522   0.0013188   0.0044643  -0.0002279   0.0066600  -0.0077630
    2  -0.0396268  -0.0457246   0.0353588   0.0464605   0.0038252  -0.0002931
    3   0.0000000   0.0000000  -0.0000000  -0.0000000  -0.0000000  -0.0000000
 Max gradient component =       4.646E-02
 RMS gradient           =       2.004E-02
 Gradient time:  CPU 56.15 s  wall 7.16 s
 Geometry Optimization Parameters
   NAtoms,    NIC,     NZ,  NCons,   NDum,   NFix, NCnnct, MaxDiis
        6      37       0       0       0       0       0       0

 Cartesian Hessian Update
 Hessian Updated using BFGS Update


** GEOMETRY OPTIMIZATION IN DELOCALIZED INTERNAL COORDINATES **
   Searching for a Minimum

   Optimization Cycle:  13

                       Coordinates (Angstroms)
     ATOM                X               Y               Z
      1  Br        2.3761433924    1.0837824061    0.0000000000
      2  I        -1.4040128945    1.3561599221    0.0000000000
      3  Cl        2.1303136184   -1.7271058588    0.0000000000
      4  Br       -1.3403396380   -1.6800930589    0.0000000000
      5  C         1.1768054392   -0.3186510451    0.0000000000
      6  C        -0.1587621867   -0.2528358474    0.0000000000
   Point Group: cs    Number of degrees of freedom:     9


   Energy is -12604.193600371

 Hessian Updated using BFGS Update

  9 Hessian modes will be used to form the next step
  Hessian Eigenvalues:
     0.078575    0.250019    0.251729    0.307522    0.334223    0.527726
     0.930636    1.030447    1.107419

 Minimum Search - Taking Simple RFO Step
 Searching for Lamda that Minimizes Along All modes
 Value Taken    Lamda =  -0.02600117
 Calculated Step too Large.  Step scaled by  0.605168
 Step Taken.  Stepsize is  0.300000

                             Maximum     Tolerance    Cnvgd?
         Gradient           0.048998      0.000300      NO
         Displacement       0.291491      0.001200      NO
         Energy change     -0.019858      0.000001      NO


 New Cartesian Coordinates Obtained by Inverse Iteration

 Displacement from previous Coordinates is:  0.219241
 ----------------------------------------------------------------
             Standard Nuclear Orientation (Angstroms)
    I     Atom           X                Y                Z
 ----------------------------------------------------------------
    1      Br      2.3463539819     1.1330571232     0.0000000000
    2      I      -1.3678814894     1.4107857238     0.0000000000
    3      Cl      2.1047698506    -1.7673856554     0.0000000000
    4      Br     -1.3164421732    -1.7343137728     0.0000000000
    5      C       1.1770661399    -0.3238156739     0.0000000000
    6      C      -0.1637185790    -0.2570712269     0.0000000000
 ----------------------------------------------------------------
 Molecular Point Group                 Cs    NOp =  2
 Largest Abelian Subgroup              Cs    NOp =  2
 Nuclear Repulsion Energy =  1414.6787804590 hartrees
 There are       76 alpha and       76 beta electrons
 Applying Cartesian multipole field
    Component          Value
    ---------          -----
     (2,0,0)        1.00000E-11
     (0,2,0)        2.00000E-11
     (0,0,2)       -3.00000E-11
 Nucleus-field energy     =     0.0000000377 hartrees
 Requested basis set is 6-311++G(d,p)
 There are 87 shells and 232 basis functions
 A cutoff of  1.0D-11 yielded   2737 shell pairs
 There are     21334 function pairs (     23947 Cartesian)
 Smallest overlap matrix eigenvalue = 1.46E-05
 Guess MOs from SCF MO coefficient file

 -----------------------------------------------------------------------
  General SCF calculation program by
  Eric Jon Sundstrom, Paul Horn, Yuezhi Mao, Dmitri Zuev, Alec White,
  David Stuck, Shaama M.S., Shane Yost, Joonho Lee, David Small,
  Daniel Levine, Susi Lehtola, Hugh Burton, Evgeny Epifanovsky
 -----------------------------------------------------------------------
 Exchange:     0.2000 Hartree-Fock + 0.0800 Slater + 0.7200 B88
 Correlation:  0.1900 VWN1RPA + 0.8100 LYP
 Using SG-1 standard quadrature grid
 using 8 threads for integral computing
 -------------------------------------------------------
 OpenMP Integral computing Module                
 Release: version 2.0, May 2017, Q-Chem Inc. Pleasanton 
 -------------------------------------------------------
 -------------------------------------------------------
 OpenMP BLAS3 based DFT computing Module                
 Release: version 1.0, May 2013, Q-Chem Inc. Pittsburgh 
 -------------------------------------------------------
 A restricted SCF calculation will be
 performed using DIIS
 SCF converges when DIIS error is below 1.0e-08
 ---------------------------------------
  Cycle       Energy         DIIS error
 ---------------------------------------
    1  -12604.2040288449      4.54e-04  
    2  -12604.2056823299      2.67e-04  
    3  -12604.2055719941      2.92e-04  
    4  -12604.2061567705      5.39e-05  
    5  -12604.2061776645      1.16e-05  
    6  -12604.2061781792      7.68e-06  
    7  -12604.2061785738      8.43e-07  
    8  -12604.2061785782      4.08e-07  
    9  -12604.2061785792      7.03e-08  
   10  -12604.2061785789      1.67e-08  
   11  -12604.2061785789      3.75e-09  Convergence criterion met
 ---------------------------------------
 SCF time:   CPU 140.94s  wall 18.00s 
 SCF   energy in the final basis set =   -12604.2061785789
 Total energy in the final basis set =   -12604.2061785789

 --------------------------------------------------------------
             Orbital Energies (a.u.) and Symmetries
 --------------------------------------------------------------

 Alpha MOs, Restricted
 -- Occupied --                  
******* -482.86 -482.86 -176.33 -165.73 -165.73 -165.73 -101.59
  1 A'    2 A'    3 A'    4 A'    5 A'    1 A"    6 A'    7 A'                 
-62.515 -62.512 -56.336 -56.333 -56.332 -56.332 -56.329 -56.329
  8 A'    9 A'   10 A'   11 A'    2 A"   12 A'    3 A"   13 A'                 
-35.822 -31.315 -31.309 -31.308 -22.966 -22.964 -22.964 -22.959
 14 A'   15 A'    4 A"   16 A'   17 A'    5 A"   18 A'   19 A'                 
-22.959 -10.312 -10.293  -9.503  -8.725  -8.722  -7.268  -7.258
  6 A"   20 A'   21 A'   22 A'   23 A'   24 A'   25 A'    7 A"                 
 -7.257  -6.557  -6.554  -6.543  -6.542  -6.540  -6.539  -6.371
 26 A'   27 A'   28 A'    8 A"   29 A'    9 A"   30 A'   31 A'                 
 -4.785  -4.769  -4.768  -2.668  -2.665  -2.664  -2.663  -2.661
 32 A'   10 A"   33 A'   34 A'   35 A'   11 A"   36 A'   12 A"                 
 -2.660  -2.652  -2.652  -2.649  -2.649  -2.051  -2.046  -2.045
 37 A'   13 A"   38 A'   39 A'   14 A"   40 A'   15 A"   41 A'                 
 -2.032  -2.031  -0.939  -0.859  -0.827  -0.750  -0.683  -0.552
 42 A'   16 A"   43 A'   44 A'   45 A'   46 A'   47 A'   48 A'                 
 -0.497  -0.479  -0.437  -0.398  -0.363  -0.361  -0.332  -0.331
 49 A'   50 A'   17 A"   51 A'   18 A"   52 A'   19 A"   53 A'                 
 -0.313  -0.297  -0.270  -0.258
 54 A'   20 A"   55 A'   21 A"                                                 
 -- Virtual --                   
 -0.071  -0.059  -0.054  -0.031  -0.001   0.030   0.034   0.045
 56 A'   57 A'   22 A"   58 A'   59 A'   60 A'   61 A'   62 A'                 
  0.047   0.062   0.065   0.077   0.086   0.090   0.092   0.109
 23 A"   63 A'   24 A"   64 A'   65 A'   25 A"   66 A'   26 A"                 
  0.114   0.116   0.133   0.150   0.150   0.168   0.173   0.181
 67 A'   68 A'   69 A'   27 A"   70 A'   71 A'   72 A'   73 A'                 
  0.199   0.223   0.240   0.249   0.303   0.346   0.367   0.379
 74 A'   75 A'   28 A"   76 A'   77 A'   78 A'   79 A'   29 A"                 
  0.390   0.390   0.403   0.406   0.418   0.421   0.429   0.451
 80 A'   30 A"   81 A'   82 A'   31 A"   32 A"   83 A'   84 A'                 
  0.455   0.477   0.488   0.495   0.519   0.519   0.543   0.553
 33 A"   85 A'   86 A'   34 A"   87 A'   35 A"   36 A"   37 A"                 
  0.557   0.596   0.601   0.616   0.624   0.671   0.677   0.703
 88 A'   89 A'   38 A"   90 A'   91 A'   92 A'   39 A"   93 A'                 
  0.716   0.748   0.807   0.824   0.835   0.846   0.884   0.901
 94 A'   95 A'   96 A'   97 A'   40 A"   98 A'   99 A'   41 A"                 
  0.915   0.951   1.007   1.019   1.169   1.194   1.220   1.268
100 A'  101 A'  102 A'  103 A'  104 A'   42 A"  105 A'   43 A"                 
  1.330   1.387   1.417   1.506   1.562   1.641   1.696   1.843
 44 A"  106 A'  107 A'  108 A'   45 A"  109 A'  110 A'  111 A'                 
  1.872   1.993   1.998   2.029   2.050   2.133   2.153   2.178
 46 A"   47 A"   48 A"  112 A'  113 A'  114 A'  115 A'  116 A'                 
  2.246   2.259   2.359   2.499   2.625   2.817   2.826   3.044
 49 A"  117 A'  118 A'  119 A'   50 A"  120 A'   51 A"  121 A'                 
  3.127   3.394   3.944   3.966   3.977   3.982   3.998   4.000
122 A'  123 A'   52 A"  124 A'   53 A"   54 A"  125 A'   55 A"                 
  4.013   4.050   4.087   4.104   4.143   4.202   4.243   4.347
126 A'   56 A"   57 A"  127 A'  128 A'  129 A'  130 A'  131 A'                 
  4.375   4.458   5.998   6.051   6.089   6.661   6.669   7.534
132 A'  133 A'   58 A"  134 A'  135 A'  136 A'  137 A'   59 A"                 
  7.536   7.579   7.593   7.641   7.682   9.732  23.230  24.035
 60 A"  138 A'  139 A'  140 A'  141 A'  142 A'  143 A'  144 A'                 
 25.798  26.044  26.394  27.871  28.337  28.377  28.391  28.519
 61 A"  145 A'  146 A'  147 A'   62 A"  148 A'  149 A'   63 A"                 
 28.534  28.546  28.594  28.690  47.925  47.929 127.878 127.911
150 A'   64 A"  151 A'  152 A'  153 A'  154 A'   65 A"  155 A'                 
127.937 151.663 215.719 289.730 289.732 289.776 289.789 289.865
156 A'  157 A'  158 A'   66 A"   67 A"  159 A'  160 A'  161 A'                 
289.9121020.7241020.7281901.827
162 A'  163 A'  164 A'  165 A'                                                 

 Beta MOs, Restricted
 -- Occupied --                  
******* -482.86 -482.86 -176.33 -165.73 -165.73 -165.73 -101.59
  1 A'    2 A'    3 A'    4 A'    5 A'    1 A"    6 A'    7 A'                 
-62.515 -62.512 -56.336 -56.333 -56.332 -56.332 -56.329 -56.329
  8 A'    9 A'   10 A'   11 A'    2 A"   12 A'    3 A"   13 A'                 
-35.822 -31.315 -31.309 -31.308 -22.966 -22.964 -22.964 -22.959
 14 A'   15 A'    4 A"   16 A'   17 A'    5 A"   18 A'   19 A'                 
-22.959 -10.312 -10.293  -9.503  -8.725  -8.722  -7.268  -7.258
  6 A"   20 A'   21 A'   22 A'   23 A'   24 A'   25 A'    7 A"                 
 -7.257  -6.557  -6.554  -6.543  -6.542  -6.540  -6.539  -6.371
 26 A'   27 A'   28 A'    8 A"   29 A'    9 A"   30 A'   31 A'                 
 -4.785  -4.769  -4.768  -2.668  -2.665  -2.664  -2.663  -2.661
 32 A'   10 A"   33 A'   34 A'   35 A'   11 A"   36 A'   12 A"                 
 -2.660  -2.652  -2.652  -2.649  -2.649  -2.051  -2.046  -2.045
 37 A'   13 A"   38 A'   39 A'   14 A"   40 A'   15 A"   41 A'                 
 -2.032  -2.031  -0.939  -0.859  -0.827  -0.750  -0.683  -0.552
 42 A'   16 A"   43 A'   44 A'   45 A'   46 A'   47 A'   48 A'                 
 -0.497  -0.479  -0.437  -0.398  -0.363  -0.361  -0.332  -0.331
 49 A'   50 A'   17 A"   51 A'   18 A"   52 A'   19 A"   53 A'                 
 -0.313  -0.297  -0.270  -0.258
 54 A'   20 A"   55 A'   21 A"                                                 
 -- Virtual --                   
 -0.071  -0.059  -0.054  -0.031  -0.001   0.030   0.034   0.045
 56 A'   57 A'   22 A"   58 A'   59 A'   60 A'   61 A'   62 A'                 
  0.047   0.062   0.065   0.077   0.086   0.090   0.092   0.109
 23 A"   63 A'   24 A"   64 A'   65 A'   25 A"   66 A'   26 A"                 
  0.114   0.116   0.133   0.150   0.150   0.168   0.173   0.181
 67 A'   68 A'   69 A'   27 A"   70 A'   71 A'   72 A'   73 A'                 
  0.199   0.223   0.240   0.249   0.303   0.346   0.367   0.379
 74 A'   75 A'   28 A"   76 A'   77 A'   78 A'   79 A'   29 A"                 
  0.390   0.390   0.403   0.406   0.418   0.421   0.429   0.451
 80 A'   30 A"   81 A'   82 A'   31 A"   32 A"   83 A'   84 A'                 
  0.455   0.477   0.488   0.495   0.519   0.519   0.543   0.553
 33 A"   85 A'   86 A'   34 A"   87 A'   35 A"   36 A"   37 A"                 
  0.557   0.596   0.601   0.616   0.624   0.671   0.677   0.703
 88 A'   89 A'   38 A"   90 A'   91 A'   92 A'   39 A"   93 A'                 
  0.716   0.748   0.807   0.824   0.835   0.846   0.884   0.901
 94 A'   95 A'   96 A'   97 A'   40 A"   98 A'   99 A'   41 A"                 
  0.915   0.951   1.007   1.019   1.169   1.194   1.220   1.268
100 A'  101 A'  102 A'  103 A'  104 A'   42 A"  105 A'   43 A"                 
  1.330   1.387   1.417   1.506   1.562   1.641   1.696   1.843
 44 A"  106 A'  107 A'  108 A'   45 A"  109 A'  110 A'  111 A'                 
  1.872   1.993   1.998   2.029   2.050   2.133   2.153   2.178
 46 A"   47 A"   48 A"  112 A'  113 A'  114 A'  115 A'  116 A'                 
  2.246   2.259   2.359   2.499   2.625   2.817   2.826   3.044
 49 A"  117 A'  118 A'  119 A'   50 A"  120 A'   51 A"  121 A'                 
  3.127   3.394   3.944   3.966   3.977   3.982   3.998   4.000
122 A'  123 A'   52 A"  124 A'   53 A"   54 A"  125 A'   55 A"                 
  4.013   4.050   4.087   4.104   4.143   4.202   4.243   4.347
126 A'   56 A"   57 A"  127 A'  128 A'  129 A'  130 A'  131 A'                 
  4.375   4.458   5.998   6.051   6.089   6.661   6.669   7.534
132 A'  133 A'   58 A"  134 A'  135 A'  136 A'  137 A'   59 A"                 
  7.536   7.579   7.593   7.641   7.682   9.732  23.230  24.035
 60 A"  138 A'  139 A'  140 A'  141 A'  142 A'  143 A'  144 A'                 
 25.798  26.044  26.394  27.871  28.337  28.377  28.391  28.519
 61 A"  145 A'  146 A'  147 A'   62 A"  148 A'  149 A'   63 A"                 
 28.534  28.546  28.594  28.690  47.925  47.929 127.878 127.911
150 A'   64 A"  151 A'  152 A'  153 A'  154 A'   65 A"  155 A'                 
127.937 151.663 215.719 289.730 289.732 289.776 289.789 289.865
156 A'  157 A'  158 A'   66 A"   67 A"  159 A'  160 A'  161 A'                 
289.9121020.7241020.7281901.827
162 A'  163 A'  164 A'  165 A'                                                 
 --------------------------------------------------------------

          Ground-State Mulliken Net Atomic Charges

     Atom                 Charge (a.u.)
  ----------------------------------------
      1 Br                   -0.096826
      2 I                     0.152112
      3 Cl                    0.422871
      4 Br                   -0.130442
      5 C                     0.065834
      6 C                    -0.413549
  ----------------------------------------
  Sum of atomic charges =     0.000000

 -----------------------------------------------------------------
                    Cartesian Multipole Moments
 -----------------------------------------------------------------
    Charge (ESU x 10^10)
                 0.0000
    Dipole Moment (Debye)
         X      -0.2879      Y       0.4389      Z      -0.0000
       Tot       0.5249
    Quadrupole Moments (Debye-Ang)
        XX     -85.5883     XY      -0.1554     YY     -85.6157
        XZ       0.0000     YZ       0.0000     ZZ     -90.0309
    Octopole Moments (Debye-Ang^2)
       XXX     -36.4984    XXY       1.9652    XYY     -16.4903
       YYY      -7.8992    XXZ       0.0000    XYZ       0.0000
       YYZ       0.0000    XZZ     -12.1893    YZZ      -3.7112
       ZZZ      -0.0000
    Hexadecapole Moments (Debye-Ang^3)
      XXXX   -1555.7051   XXXY      46.7464   XXYY    -395.9037
      XYYY      32.6434   YYYY   -1106.5831   XXXZ       0.0000
      XXYZ       0.0000   XYYZ       0.0000   YYYZ       0.0000
      XXZZ    -290.8973   XYZZ      12.5833   YYZZ    -216.8419
      XZZZ       0.0000   YZZZ       0.0000   ZZZZ    -114.2169
 -----------------------------------------------------------------
 Calculating analytic gradient of the SCF energy
 Gradient of SCF Energy
            1           2           3           4           5           6
    1  -0.0006817  -0.0005382   0.0042377  -0.0027913   0.0060778  -0.0063043
    2  -0.0214281  -0.0295117   0.0190892   0.0271685   0.0014876   0.0031945
    3  -0.0000000  -0.0000000  -0.0000000  -0.0000000  -0.0000000   0.0000000
 Max gradient component =       2.951E-02
 RMS gradient           =       1.190E-02
 Gradient time:  CPU 54.58 s  wall 6.96 s
 Geometry Optimization Parameters
   NAtoms,    NIC,     NZ,  NCons,   NDum,   NFix, NCnnct, MaxDiis
        6      37       0       0       0       0       0       0

 Cartesian Hessian Update
 Hessian Updated using BFGS Update


** GEOMETRY OPTIMIZATION IN DELOCALIZED INTERNAL COORDINATES **
   Searching for a Minimum

   Optimization Cycle:  14

                       Coordinates (Angstroms)
     ATOM                X               Y               Z
      1  Br        2.3463539819    1.1330571232    0.0000000000
      2  I        -1.3678814894    1.4107857238    0.0000000000
      3  Cl        2.1047698506   -1.7673856554    0.0000000000
      4  Br       -1.3164421732   -1.7343137728    0.0000000000
      5  C         1.1770661399   -0.3238156739    0.0000000000
      6  C        -0.1637185790   -0.2570712269    0.0000000000
   Point Group: cs    Number of degrees of freedom:     9


   Energy is -12604.206178579

 Hessian Updated using BFGS Update

  9 Hessian modes will be used to form the next step
  Hessian Eigenvalues:
     0.067271    0.250044    0.251892    0.307317    0.330998    0.532524
     0.930667    1.030460    1.108678

 Minimum Search - Taking Simple RFO Step
 Searching for Lamda that Minimizes Along All modes
 Value Taken    Lamda =  -0.01334062
 Calculated Step too Large.  Step scaled by  0.743999
 Step Taken.  Stepsize is  0.300000

                             Maximum     Tolerance    Cnvgd?
         Gradient           0.028805      0.000300      NO
         Displacement       0.283098      0.001200      NO
         Energy change     -0.012578      0.000001      NO


 New Cartesian Coordinates Obtained by Inverse Iteration

 Displacement from previous Coordinates is:  0.254189
 ----------------------------------------------------------------
             Standard Nuclear Orientation (Angstroms)
    I     Atom           X                Y                Z
 ----------------------------------------------------------------
    1      Br      2.2992612818     1.1821813123     0.0000000000
    2      I      -1.3118136077     1.4663121841     0.0000000000
    3      Cl      2.0681946577    -1.8039891648     0.0000000000
    4      Br     -1.2801469552    -1.7896351861     0.0000000000
    5      C       1.1673218364    -0.3289181919     0.0000000000
    6      C      -0.1626694820    -0.2646944356     0.0000000000
 ----------------------------------------------------------------
 Molecular Point Group                 Cs    NOp =  2
 Largest Abelian Subgroup              Cs    NOp =  2
 Nuclear Repulsion Energy =  1409.3080094606 hartrees
 There are       76 alpha and       76 beta electrons
 Applying Cartesian multipole field
    Component          Value
    ---------          -----
     (2,0,0)        1.00000E-11
     (0,2,0)        2.00000E-11
     (0,0,2)       -3.00000E-11
 Nucleus-field energy     =     0.0000000385 hartrees
 Requested basis set is 6-311++G(d,p)
 There are 87 shells and 232 basis functions
 A cutoff of  1.0D-11 yielded   2736 shell pairs
 There are     21345 function pairs (     23967 Cartesian)
 Smallest overlap matrix eigenvalue = 1.71E-05
 Guess MOs from SCF MO coefficient file

 -----------------------------------------------------------------------
  General SCF calculation program by
  Eric Jon Sundstrom, Paul Horn, Yuezhi Mao, Dmitri Zuev, Alec White,
  David Stuck, Shaama M.S., Shane Yost, Joonho Lee, David Small,
  Daniel Levine, Susi Lehtola, Hugh Burton, Evgeny Epifanovsky
 -----------------------------------------------------------------------
 Exchange:     0.2000 Hartree-Fock + 0.0800 Slater + 0.7200 B88
 Correlation:  0.1900 VWN1RPA + 0.8100 LYP
 Using SG-1 standard quadrature grid
 using 8 threads for integral computing
 -------------------------------------------------------
 OpenMP Integral computing Module                
 Release: version 2.0, May 2017, Q-Chem Inc. Pleasanton 
 -------------------------------------------------------
 -------------------------------------------------------
 OpenMP BLAS3 based DFT computing Module                
 Release: version 1.0, May 2013, Q-Chem Inc. Pittsburgh 
 -------------------------------------------------------
 A restricted SCF calculation will be
 performed using DIIS
 SCF converges when DIIS error is below 1.0e-08
 ---------------------------------------
  Cycle       Energy         DIIS error
 ---------------------------------------
    1  -12604.2109479044      4.71e-04  
    2  -12604.2129250321      1.88e-04  
    3  -12604.2128170020      2.24e-04  
    4  -12604.2131438145      6.87e-05  
    5  -12604.2131775771      8.46e-06  
    6  -12604.2131778773      5.77e-06  
    7  -12604.2131780856      1.31e-06  
    8  -12604.2131780965      4.95e-07  
    9  -12604.2131780977      6.68e-08  
   10  -12604.2131780978      1.53e-08  
   11  -12604.2131780978      3.57e-09  Convergence criterion met
 ---------------------------------------
 SCF time:   CPU 140.74s  wall 18.00s 
 SCF   energy in the final basis set =   -12604.2131780978
 Total energy in the final basis set =   -12604.2131780978

 --------------------------------------------------------------
             Orbital Energies (a.u.) and Symmetries
 --------------------------------------------------------------

 Alpha MOs, Restricted
 -- Occupied --                  
******* -482.86 -482.86 -176.33 -165.73 -165.73 -165.73 -101.59
  1 A'    2 A'    3 A'    4 A'    5 A'    1 A"    6 A'    7 A'                 
-62.516 -62.513 -56.337 -56.333 -56.332 -56.332 -56.329 -56.329
  8 A'    9 A'   10 A'   11 A'    2 A"   12 A'    3 A"   13 A'                 
-35.822 -31.316 -31.309 -31.309 -22.966 -22.965 -22.964 -22.960
 14 A'   15 A'    4 A"   16 A'   17 A'    5 A"   18 A'   19 A'                 
-22.960 -10.312 -10.293  -9.504  -8.725  -8.722  -7.269  -7.258
  6 A"   20 A'   21 A'   22 A'   23 A'   24 A'   25 A'    7 A"                 
 -7.258  -6.557  -6.554  -6.543  -6.542  -6.540  -6.539  -6.372
 26 A'   27 A'   28 A'    8 A"   29 A'    9 A"   30 A'   31 A'                 
 -4.785  -4.769  -4.769  -2.668  -2.665  -2.664  -2.664  -2.661
 32 A'   10 A"   33 A'   34 A'   35 A'   11 A"   36 A'   12 A"                 
 -2.660  -2.652  -2.652  -2.649  -2.649  -2.051  -2.046  -2.046
 37 A'   38 A'   13 A"   39 A'   14 A"   40 A'   15 A"   41 A'                 
 -2.032  -2.032  -0.935  -0.854  -0.827  -0.752  -0.681  -0.550
 42 A'   16 A"   43 A'   44 A'   45 A'   46 A'   47 A'   48 A'                 
 -0.496  -0.478  -0.435  -0.397  -0.359  -0.359  -0.333  -0.326
 49 A'   50 A'   17 A"   51 A'   52 A'   18 A"   19 A"   53 A'                 
 -0.319  -0.298  -0.273  -0.260
 54 A'   20 A"   55 A'   21 A"                                                 
 -- Virtual --                   
 -0.076  -0.063  -0.052  -0.037  -0.000   0.031   0.033   0.044
 56 A'   57 A'   22 A"   58 A'   59 A'   60 A'   61 A'   62 A'                 
  0.047   0.064   0.065   0.076   0.086   0.090   0.093   0.109
 23 A"   63 A'   24 A"   64 A'   65 A'   25 A"   66 A'   26 A"                 
  0.113   0.117   0.131   0.148   0.151   0.164   0.172   0.177
 67 A'   68 A'   69 A'   27 A"   70 A'   71 A'   72 A'   73 A'                 
  0.201   0.232   0.240   0.243   0.307   0.343   0.367   0.379
 74 A'   75 A'   28 A"   76 A'   77 A'   78 A'   79 A'   29 A"                 
  0.382   0.392   0.401   0.406   0.415   0.423   0.431   0.452
 80 A'   30 A"   81 A'   82 A'   31 A"   32 A"   83 A'   84 A'                 
  0.457   0.473   0.483   0.493   0.518   0.518   0.541   0.552
 33 A"   85 A'   86 A'   34 A"   87 A'   35 A"   36 A"   37 A"                 
  0.562   0.592   0.602   0.616   0.628   0.667   0.681   0.695
 88 A'   89 A'   38 A"   90 A'   91 A'   92 A'   39 A"   93 A'                 
  0.715   0.751   0.807   0.822   0.835   0.851   0.877   0.900
 94 A'   95 A'   96 A'   97 A'   40 A"   98 A'   99 A'   41 A"                 
  0.911   0.942   1.006   1.007   1.162   1.189   1.210   1.262
100 A'  101 A'  102 A'  103 A'  104 A'   42 A"  105 A'   43 A"                 
  1.329   1.388   1.415   1.515   1.563   1.631   1.693   1.852
 44 A"  106 A'  107 A'  108 A'   45 A"  109 A'  110 A'  111 A'                 
  1.881   1.993   1.995   2.023   2.042   2.133   2.158   2.173
 46 A"   47 A"   48 A"  112 A'  113 A'  114 A'  115 A'  116 A'                 
  2.245   2.252   2.357   2.495   2.626   2.814   2.826   3.049
 49 A"  117 A'  118 A'  119 A'   50 A"  120 A'   51 A"  121 A'                 
  3.131   3.372   3.945   3.964   3.977   3.982   3.993   4.005
122 A'  123 A'   52 A"  124 A'   53 A"   54 A"   55 A"  125 A'                 
  4.019   4.048   4.084   4.088   4.137   4.196   4.253   4.350
126 A'   56 A"   57 A"  127 A'  128 A'  129 A'  130 A'  131 A'                 
  4.376   4.443   5.998   6.053   6.080   6.653   6.659   7.534
132 A'  133 A'   58 A"  134 A'  135 A'  136 A'  137 A'   59 A"                 
  7.535   7.580   7.590   7.641   7.679   9.728  23.221  24.076
 60 A"  138 A'  139 A'  140 A'  141 A'  142 A'  143 A'  144 A'                 
 25.796  26.031  26.392  27.861  28.336  28.378  28.386  28.519
 61 A"  145 A'  146 A'  147 A'   62 A"  148 A'  149 A'   63 A"                 
 28.533  28.545  28.593  28.688  47.917  47.923 127.878 127.912
150 A'   64 A"  151 A'  152 A'  153 A'  154 A'   65 A"  155 A'                 
127.933 151.654 215.714 289.729 289.731 289.775 289.786 289.864
156 A'  157 A'  158 A'   66 A"   67 A"  159 A'  160 A'  161 A'                 
289.9081020.7131020.7211901.818
162 A'  163 A'  164 A'  165 A'                                                 

 Beta MOs, Restricted
 -- Occupied --                  
******* -482.86 -482.86 -176.33 -165.73 -165.73 -165.73 -101.59
  1 A'    2 A'    3 A'    4 A'    5 A'    1 A"    6 A'    7 A'                 
-62.516 -62.513 -56.337 -56.333 -56.332 -56.332 -56.329 -56.329
  8 A'    9 A'   10 A'   11 A'    2 A"   12 A'    3 A"   13 A'                 
-35.822 -31.316 -31.309 -31.309 -22.966 -22.965 -22.964 -22.960
 14 A'   15 A'    4 A"   16 A'   17 A'    5 A"   18 A'   19 A'                 
-22.960 -10.312 -10.293  -9.504  -8.725  -8.722  -7.269  -7.258
  6 A"   20 A'   21 A'   22 A'   23 A'   24 A'   25 A'    7 A"                 
 -7.258  -6.557  -6.554  -6.543  -6.542  -6.540  -6.539  -6.372
 26 A'   27 A'   28 A'    8 A"   29 A'    9 A"   30 A'   31 A'                 
 -4.785  -4.769  -4.769  -2.668  -2.665  -2.664  -2.664  -2.661
 32 A'   10 A"   33 A'   34 A'   35 A'   11 A"   36 A'   12 A"                 
 -2.660  -2.652  -2.652  -2.649  -2.649  -2.051  -2.046  -2.046
 37 A'   38 A'   13 A"   39 A'   14 A"   40 A'   15 A"   41 A'                 
 -2.032  -2.032  -0.935  -0.854  -0.827  -0.752  -0.681  -0.550
 42 A'   16 A"   43 A'   44 A'   45 A'   46 A'   47 A'   48 A'                 
 -0.496  -0.478  -0.435  -0.397  -0.359  -0.359  -0.333  -0.326
 49 A'   50 A'   17 A"   51 A'   52 A'   18 A"   19 A"   53 A'                 
 -0.319  -0.298  -0.273  -0.260
 54 A'   20 A"   55 A'   21 A"                                                 
 -- Virtual --                   
 -0.076  -0.063  -0.052  -0.037  -0.000   0.031   0.033   0.044
 56 A'   57 A'   22 A"   58 A'   59 A'   60 A'   61 A'   62 A'                 
  0.047   0.064   0.065   0.076   0.086   0.090   0.093   0.109
 23 A"   63 A'   24 A"   64 A'   65 A'   25 A"   66 A'   26 A"                 
  0.113   0.117   0.131   0.148   0.151   0.164   0.172   0.177
 67 A'   68 A'   69 A'   27 A"   70 A'   71 A'   72 A'   73 A'                 
  0.201   0.232   0.240   0.243   0.307   0.343   0.367   0.379
 74 A'   75 A'   28 A"   76 A'   77 A'   78 A'   79 A'   29 A"                 
  0.382   0.392   0.401   0.406   0.415   0.423   0.431   0.452
 80 A'   30 A"   81 A'   82 A'   31 A"   32 A"   83 A'   84 A'                 
  0.457   0.473   0.483   0.493   0.518   0.518   0.541   0.552
 33 A"   85 A'   86 A'   34 A"   87 A'   35 A"   36 A"   37 A"                 
  0.562   0.592   0.602   0.616   0.628   0.667   0.681   0.695
 88 A'   89 A'   38 A"   90 A'   91 A'   92 A'   39 A"   93 A'                 
  0.715   0.751   0.807   0.822   0.835   0.851   0.877   0.900
 94 A'   95 A'   96 A'   97 A'   40 A"   98 A'   99 A'   41 A"                 
  0.911   0.942   1.006   1.007   1.162   1.189   1.210   1.262
100 A'  101 A'  102 A'  103 A'  104 A'   42 A"  105 A'   43 A"                 
  1.329   1.388   1.415   1.515   1.563   1.631   1.693   1.852
 44 A"  106 A'  107 A'  108 A'   45 A"  109 A'  110 A'  111 A'                 
  1.881   1.993   1.995   2.023   2.042   2.133   2.158   2.173
 46 A"   47 A"   48 A"  112 A'  113 A'  114 A'  115 A'  116 A'                 
  2.245   2.252   2.357   2.495   2.626   2.814   2.826   3.049
 49 A"  117 A'  118 A'  119 A'   50 A"  120 A'   51 A"  121 A'                 
  3.131   3.372   3.945   3.964   3.977   3.982   3.993   4.005
122 A'  123 A'   52 A"  124 A'   53 A"   54 A"   55 A"  125 A'                 
  4.019   4.048   4.084   4.088   4.137   4.196   4.253   4.350
126 A'   56 A"   57 A"  127 A'  128 A'  129 A'  130 A'  131 A'                 
  4.376   4.443   5.998   6.053   6.080   6.653   6.659   7.534
132 A'  133 A'   58 A"  134 A'  135 A'  136 A'  137 A'   59 A"                 
  7.535   7.580   7.590   7.641   7.679   9.728  23.221  24.076
 60 A"  138 A'  139 A'  140 A'  141 A'  142 A'  143 A'  144 A'                 
 25.796  26.031  26.392  27.861  28.336  28.378  28.386  28.519
 61 A"  145 A'  146 A'  147 A'   62 A"  148 A'  149 A'   63 A"                 
 28.533  28.545  28.593  28.688  47.917  47.923 127.878 127.912
150 A'   64 A"  151 A'  152 A'  153 A'  154 A'   65 A"  155 A'                 
127.933 151.654 215.714 289.729 289.731 289.775 289.786 289.864
156 A'  157 A'  158 A'   66 A"   67 A"  159 A'  160 A'  161 A'                 
289.9081020.7131020.7211901.818
162 A'  163 A'  164 A'  165 A'                                                 
 --------------------------------------------------------------

          Ground-State Mulliken Net Atomic Charges

     Atom                 Charge (a.u.)
  ----------------------------------------
      1 Br                   -0.101519
      2 I                     0.151320
      3 Cl                    0.427665
      4 Br                   -0.134446
      5 C                     0.000063
      6 C                    -0.343083
  ----------------------------------------
  Sum of atomic charges =     0.000000

 -----------------------------------------------------------------
                    Cartesian Multipole Moments
 -----------------------------------------------------------------
    Charge (ESU x 10^10)
                 0.0000
    Dipole Moment (Debye)
         X      -0.2659      Y       0.4962      Z       0.0000
       Tot       0.5629
    Quadrupole Moments (Debye-Ang)
        XX     -86.4822     XY      -0.1046     YY     -84.6616
        XZ       0.0000     YZ       0.0000     ZZ     -90.1358
    Octopole Moments (Debye-Ang^2)
       XXX     -39.3867    XXY       0.8953    XYY     -17.3527
       YYY     -10.0292    XXZ      -0.0000    XYZ      -0.0000
       YYZ      -0.0000    XZZ     -13.1071    YZZ      -4.6018
       ZZZ       0.0000
    Hexadecapole Moments (Debye-Ang^3)
      XXXX   -1499.7541   XXXY      43.5281   XXYY    -396.2553
      XYYY      29.3704   YYYY   -1160.7347   XXXZ       0.0000
      XXYZ      -0.0000   XYYZ      -0.0000   YYYZ       0.0000
      XXZZ    -279.4031   XYZZ      11.3113   YYZZ    -228.6761
      XZZZ       0.0000   YZZZ       0.0000   ZZZZ    -114.5317
 -----------------------------------------------------------------
 Calculating analytic gradient of the SCF energy
 Gradient of SCF Energy
            1           2           3           4           5           6
    1  -0.0003231   0.0012435   0.0017361  -0.0023938  -0.0080172   0.0077545
    2  -0.0072920  -0.0161599   0.0067252   0.0122635   0.0007223   0.0037408
    3   0.0000000   0.0000000   0.0000000  -0.0000000  -0.0000000  -0.0000000
 Max gradient component =       1.616E-02
 RMS gradient           =       6.052E-03
 Gradient time:  CPU 54.61 s  wall 6.96 s
 Geometry Optimization Parameters
   NAtoms,    NIC,     NZ,  NCons,   NDum,   NFix, NCnnct, MaxDiis
        6      37       0       0       0       0       0       0

 Cartesian Hessian Update
 Hessian Updated using BFGS Update


** GEOMETRY OPTIMIZATION IN DELOCALIZED INTERNAL COORDINATES **
   Searching for a Minimum

   Optimization Cycle:  15

                       Coordinates (Angstroms)
     ATOM                X               Y               Z
      1  Br        2.2992612818    1.1821813123    0.0000000000
      2  I        -1.3118136077    1.4663121841    0.0000000000
      3  Cl        2.0681946577   -1.8039891648    0.0000000000
      4  Br       -1.2801469552   -1.7896351861    0.0000000000
      5  C         1.1673218364   -0.3289181919    0.0000000000
      6  C        -0.1626694820   -0.2646944356    0.0000000000
   Point Group: cs    Number of degrees of freedom:     9


   Energy is -12604.213178098

 Hessian Updated using BFGS Update

  9 Hessian modes will be used to form the next step
  Hessian Eigenvalues:
     0.055805    0.250144    0.252809    0.309186    0.369543    0.533276
     0.930661    1.030495    1.108991

 Minimum Search - Taking Simple RFO Step
 Searching for Lamda that Minimizes Along All modes
 Value Taken    Lamda =  -0.00383455
 Step Taken.  Stepsize is  0.250508

                             Maximum     Tolerance    Cnvgd?
         Gradient           0.014997      0.000300      NO
         Displacement       0.246108      0.001200      NO
         Energy change     -0.007000      0.000001      NO


 New Cartesian Coordinates Obtained by Inverse Iteration

 Displacement from previous Coordinates is:  0.179657
 ----------------------------------------------------------------
             Standard Nuclear Orientation (Angstroms)
    I     Atom           X                Y                Z
 ----------------------------------------------------------------
    1      Br      2.2851061766     1.2162679921     0.0000000000
    2      I      -1.2904578094     1.5121353330     0.0000000000
    3      Cl      2.0410633531    -1.8359069490     0.0000000000
    4      Br     -1.2507013866    -1.8371758902     0.0000000000
    5      C       1.1723848412    -0.3290452366     0.0000000000
    6      C      -0.1772474441    -0.2650187313     0.0000000000
 ----------------------------------------------------------------
 Molecular Point Group                 Cs    NOp =  2
 Largest Abelian Subgroup              Cs    NOp =  2
 Nuclear Repulsion Energy =  1399.1510317920 hartrees
 There are       76 alpha and       76 beta electrons
 Applying Cartesian multipole field
    Component          Value
    ---------          -----
     (2,0,0)        1.00000E-11
     (0,2,0)        2.00000E-11
     (0,0,2)       -3.00000E-11
 Nucleus-field energy     =     0.0000000394 hartrees
 Requested basis set is 6-311++G(d,p)
 There are 87 shells and 232 basis functions
 A cutoff of  1.0D-11 yielded   2728 shell pairs
 There are     21255 function pairs (     23862 Cartesian)
 Smallest overlap matrix eigenvalue = 2.20E-05
 Guess MOs from SCF MO coefficient file

 -----------------------------------------------------------------------
  General SCF calculation program by
  Eric Jon Sundstrom, Paul Horn, Yuezhi Mao, Dmitri Zuev, Alec White,
  David Stuck, Shaama M.S., Shane Yost, Joonho Lee, David Small,
  Daniel Levine, Susi Lehtola, Hugh Burton, Evgeny Epifanovsky
 -----------------------------------------------------------------------
 Exchange:     0.2000 Hartree-Fock + 0.0800 Slater + 0.7200 B88
 Correlation:  0.1900 VWN1RPA + 0.8100 LYP
 Using SG-1 standard quadrature grid
 using 8 threads for integral computing
 -------------------------------------------------------
 OpenMP Integral computing Module                
 Release: version 2.0, May 2017, Q-Chem Inc. Pleasanton 
 -------------------------------------------------------
 -------------------------------------------------------
 OpenMP BLAS3 based DFT computing Module                
 Release: version 1.0, May 2013, Q-Chem Inc. Pittsburgh 
 -------------------------------------------------------
 A restricted SCF calculation will be
 performed using DIIS
 SCF converges when DIIS error is below 1.0e-08
 ---------------------------------------
  Cycle       Energy         DIIS error
 ---------------------------------------
    1  -12604.2135394768      4.01e-04  
    2  -12604.2146038318      2.56e-04  
    3  -12604.2144957382      2.83e-04  
    4  -12604.2150588322      3.66e-05  
    5  -12604.2150680067      1.33e-05  
    6  -12604.2150689034      6.35e-06  
    7  -12604.2150691801      6.90e-07  
    8  -12604.2150691830      2.08e-07  
    9  -12604.2150691833      6.62e-08  
   10  -12604.2150691835      1.22e-08  
   11  -12604.2150691832      2.23e-09  Convergence criterion met
 ---------------------------------------
 SCF time:   CPU 140.03s  wall 18.00s 
 SCF   energy in the final basis set =   -12604.2150691832
 Total energy in the final basis set =   -12604.2150691832

 --------------------------------------------------------------
             Orbital Energies (a.u.) and Symmetries
 --------------------------------------------------------------

 Alpha MOs, Restricted
 -- Occupied --                  
******* -482.86 -482.86 -176.33 -165.73 -165.73 -165.73 -101.59
  1 A'    2 A'    3 A'    4 A'    5 A'    1 A"    6 A'    7 A'                 
-62.517 -62.513 -56.338 -56.334 -56.333 -56.333 -56.329 -56.329
  8 A'    9 A'   10 A'   11 A'    2 A"   12 A'    3 A"   13 A'                 
-35.823 -31.317 -31.310 -31.310 -22.967 -22.965 -22.965 -22.961
 14 A'   15 A'    4 A"   16 A'   17 A'    5 A"   18 A'   19 A'                 
-22.961 -10.314 -10.296  -9.504  -8.725  -8.722  -7.269  -7.259
  6 A"   20 A'   21 A'   22 A'   23 A'   24 A'   25 A'    7 A"                 
 -7.258  -6.558  -6.554  -6.543  -6.543  -6.540  -6.539  -6.372
 26 A'   27 A'   28 A'    8 A"   29 A'    9 A"   30 A'   31 A'                 
 -4.786  -4.770  -4.769  -2.668  -2.665  -2.665  -2.664  -2.661
 32 A'   10 A"   33 A'   34 A'   11 A"   35 A'   36 A'   12 A"                 
 -2.660  -2.653  -2.653  -2.649  -2.649  -2.051  -2.047  -2.046
 37 A'   38 A'   13 A"   39 A'   14 A"   40 A'   15 A"   41 A'                 
 -2.032  -2.032  -0.930  -0.848  -0.826  -0.749  -0.678  -0.549
 42 A'   16 A"   43 A'   44 A'   45 A'   46 A'   47 A'   48 A'                 
 -0.493  -0.475  -0.431  -0.397  -0.358  -0.356  -0.333  -0.323
 49 A'   50 A'   17 A"   51 A'   52 A'   18 A"   19 A"   53 A'                 
 -0.321  -0.299  -0.275  -0.259
 54 A'   20 A"   55 A'   21 A"                                                 
 -- Virtual --                   
 -0.079  -0.066  -0.055  -0.042  -0.000   0.031   0.033   0.044
 56 A'   57 A'   22 A"   58 A'   59 A'   60 A'   61 A'   62 A'                 
  0.048   0.065   0.065   0.075   0.086   0.090   0.093   0.109
 23 A"   24 A"   63 A'   64 A'   65 A'   25 A"   66 A'   26 A"                 
  0.110   0.117   0.129   0.147   0.151   0.161   0.171   0.173
 67 A'   68 A'   69 A'   27 A"   70 A'   71 A'   72 A'   73 A'                 
  0.203   0.233   0.239   0.240   0.307   0.343   0.367   0.378
 74 A'   75 A'   28 A"   76 A'   77 A'   78 A'   79 A'   29 A"                 
  0.379   0.394   0.400   0.407   0.413   0.423   0.432   0.452
 80 A'   30 A"   81 A'   82 A'   31 A"   32 A"   83 A'   84 A'                 
  0.459   0.470   0.477   0.493   0.512   0.516   0.540   0.552
 33 A"   85 A'   86 A'   34 A"   87 A'   35 A"   36 A"   37 A"                 
  0.564   0.586   0.602   0.614   0.620   0.663   0.682   0.688
 88 A'   89 A'   38 A"   90 A'   91 A'   92 A'   39 A"   93 A'                 
  0.713   0.753   0.805   0.819   0.835   0.852   0.873   0.896
 94 A'   95 A'   96 A'   97 A'   40 A"   98 A'   99 A'   41 A"                 
  0.907   0.934   0.994   1.003   1.152   1.181   1.201   1.260
100 A'  101 A'  102 A'  103 A'  104 A'   42 A"  105 A'   43 A"                 
  1.328   1.386   1.410   1.526   1.555   1.618   1.680   1.848
 44 A"  106 A'  107 A'  108 A'   45 A"  109 A'  110 A'  111 A'                 
  1.872   1.991   1.993   2.013   2.033   2.115   2.141   2.172
 46 A"   47 A"   48 A"  112 A'  113 A'  114 A'  115 A'  116 A'                 
  2.239   2.243   2.352   2.488   2.623   2.809   2.819   3.047
117 A'   49 A"  118 A'  119 A'   50 A"  120 A'   51 A"  121 A'                 
  3.100   3.383   3.944   3.961   3.977   3.983   3.988   4.010
122 A'  123 A'   52 A"  124 A'   53 A"   54 A"   55 A"  125 A'                 
  4.020   4.045   4.072   4.081   4.134   4.187   4.260   4.351
126 A'   56 A"  127 A'   57 A"  128 A'  129 A'  130 A'  131 A'                 
  4.375   4.426   5.996   6.053   6.073   6.645   6.650   7.533
132 A'  133 A'   58 A"  134 A'  135 A'  136 A'  137 A'   59 A"                 
  7.534   7.578   7.586   7.638   7.676   9.723  23.223  23.997
 60 A"  138 A'  139 A'  140 A'  141 A'  142 A'  143 A'  144 A'                 
 25.795  26.019  26.382  27.852  28.335  28.377  28.381  28.518
 61 A"  145 A'  146 A'  147 A'   62 A"  148 A'  149 A'   63 A"                 
 28.532  28.543  28.590  28.685  47.910  47.917 127.876 127.911
150 A'   64 A"  151 A'  152 A'  153 A'  154 A'   65 A"  155 A'                 
127.929 151.647 215.709 289.728 289.729 289.772 289.782 289.862
156 A'  157 A'  158 A'   66 A"   67 A"  159 A'  160 A'  161 A'                 
289.9041020.7051020.7131901.809
162 A'  163 A'  164 A'  165 A'                                                 

 Beta MOs, Restricted
 -- Occupied --                  
******* -482.86 -482.86 -176.33 -165.73 -165.73 -165.73 -101.59
  1 A'    2 A'    3 A'    4 A'    5 A'    1 A"    6 A'    7 A'                 
-62.517 -62.513 -56.338 -56.334 -56.333 -56.333 -56.329 -56.329
  8 A'    9 A'   10 A'   11 A'    2 A"   12 A'    3 A"   13 A'                 
-35.823 -31.317 -31.310 -31.310 -22.967 -22.965 -22.965 -22.961
 14 A'   15 A'    4 A"   16 A'   17 A'    5 A"   18 A'   19 A'                 
-22.961 -10.314 -10.296  -9.504  -8.725  -8.722  -7.269  -7.259
  6 A"   20 A'   21 A'   22 A'   23 A'   24 A'   25 A'    7 A"                 
 -7.258  -6.558  -6.554  -6.543  -6.543  -6.540  -6.539  -6.372
 26 A'   27 A'   28 A'    8 A"   29 A'    9 A"   30 A'   31 A'                 
 -4.786  -4.770  -4.769  -2.668  -2.665  -2.665  -2.664  -2.661
 32 A'   10 A"   33 A'   34 A'   11 A"   35 A'   36 A'   12 A"                 
 -2.660  -2.653  -2.653  -2.649  -2.649  -2.051  -2.047  -2.046
 37 A'   38 A'   13 A"   39 A'   14 A"   40 A'   15 A"   41 A'                 
 -2.032  -2.032  -0.930  -0.848  -0.826  -0.749  -0.678  -0.549
 42 A'   16 A"   43 A'   44 A'   45 A'   46 A'   47 A'   48 A'                 
 -0.493  -0.475  -0.431  -0.397  -0.358  -0.356  -0.333  -0.323
 49 A'   50 A'   17 A"   51 A'   52 A'   18 A"   19 A"   53 A'                 
 -0.321  -0.299  -0.275  -0.259
 54 A'   20 A"   55 A'   21 A"                                                 
 -- Virtual --                   
 -0.079  -0.066  -0.055  -0.042  -0.000   0.031   0.033   0.044
 56 A'   57 A'   22 A"   58 A'   59 A'   60 A'   61 A'   62 A'                 
  0.048   0.065   0.065   0.075   0.086   0.090   0.093   0.109
 23 A"   24 A"   63 A'   64 A'   65 A'   25 A"   66 A'   26 A"                 
  0.110   0.117   0.129   0.147   0.151   0.161   0.171   0.173
 67 A'   68 A'   69 A'   27 A"   70 A'   71 A'   72 A'   73 A'                 
  0.203   0.233   0.239   0.240   0.307   0.343   0.367   0.378
 74 A'   75 A'   28 A"   76 A'   77 A'   78 A'   79 A'   29 A"                 
  0.379   0.394   0.400   0.407   0.413   0.423   0.432   0.452
 80 A'   30 A"   81 A'   82 A'   31 A"   32 A"   83 A'   84 A'                 
  0.459   0.470   0.477   0.493   0.512   0.516   0.540   0.552
 33 A"   85 A'   86 A'   34 A"   87 A'   35 A"   36 A"   37 A"                 
  0.564   0.586   0.602   0.614   0.620   0.663   0.682   0.688
 88 A'   89 A'   38 A"   90 A'   91 A'   92 A'   39 A"   93 A'                 
  0.713   0.753   0.805   0.819   0.835   0.852   0.873   0.896
 94 A'   95 A'   96 A'   97 A'   40 A"   98 A'   99 A'   41 A"                 
  0.907   0.934   0.994   1.003   1.152   1.181   1.201   1.260
100 A'  101 A'  102 A'  103 A'  104 A'   42 A"  105 A'   43 A"                 
  1.328   1.386   1.410   1.526   1.555   1.618   1.680   1.848
 44 A"  106 A'  107 A'  108 A'   45 A"  109 A'  110 A'  111 A'                 
  1.872   1.991   1.993   2.013   2.033   2.115   2.141   2.172
 46 A"   47 A"   48 A"  112 A'  113 A'  114 A'  115 A'  116 A'                 
  2.239   2.243   2.352   2.488   2.623   2.809   2.819   3.047
117 A'   49 A"  118 A'  119 A'   50 A"  120 A'   51 A"  121 A'                 
  3.100   3.383   3.944   3.961   3.977   3.983   3.988   4.010
122 A'  123 A'   52 A"  124 A'   53 A"   54 A"   55 A"  125 A'                 
  4.020   4.045   4.072   4.081   4.134   4.187   4.260   4.351
126 A'   56 A"  127 A'   57 A"  128 A'  129 A'  130 A'  131 A'                 
  4.375   4.426   5.996   6.053   6.073   6.645   6.650   7.533
132 A'  133 A'   58 A"  134 A'  135 A'  136 A'  137 A'   59 A"                 
  7.534   7.578   7.586   7.638   7.676   9.723  23.223  23.997
 60 A"  138 A'  139 A'  140 A'  141 A'  142 A'  143 A'  144 A'                 
 25.795  26.019  26.382  27.852  28.335  28.377  28.381  28.518
 61 A"  145 A'  146 A'  147 A'   62 A"  148 A'  149 A'   63 A"                 
 28.532  28.543  28.590  28.685  47.910  47.917 127.876 127.911
150 A'   64 A"  151 A'  152 A'  153 A'  154 A'   65 A"  155 A'                 
127.929 151.647 215.709 289.728 289.729 289.772 289.782 289.862
156 A'  157 A'  158 A'   66 A"   67 A"  159 A'  160 A'  161 A'                 
289.9041020.7051020.7131901.809
162 A'  163 A'  164 A'  165 A'                                                 
 --------------------------------------------------------------

          Ground-State Mulliken Net Atomic Charges

     Atom                 Charge (a.u.)
  ----------------------------------------
      1 Br                   -0.103882
      2 I                     0.151104
      3 Cl                    0.427913
      4 Br                   -0.137693
      5 C                    -0.078665
      6 C                    -0.258778
  ----------------------------------------
  Sum of atomic charges =     0.000000

 -----------------------------------------------------------------
                    Cartesian Multipole Moments
 -----------------------------------------------------------------
    Charge (ESU x 10^10)
                 0.0000
    Dipole Moment (Debye)
         X      -0.2438      Y       0.5468      Z       0.0000
       Tot       0.5987
    Quadrupole Moments (Debye-Ang)
        XX     -87.0495     XY      -0.0759     YY     -83.9319
        XZ      -0.0000     YZ      -0.0000     ZZ     -90.2874
    Octopole Moments (Debye-Ang^2)
       XXX     -40.8368    XXY       0.5194    XYY     -17.8418
       YYY     -11.7561    XXZ      -0.0000    XYZ      -0.0000
       YYZ       0.0000    XZZ     -13.6614    YZZ      -5.1886
       ZZZ       0.0000
    Hexadecapole Moments (Debye-Ang^3)
      XXXX   -1476.9223   XXXY      43.2193   XXYY    -401.2958
      XYYY      28.7846   YYYY   -1206.3865   XXXZ      -0.0000
      XXYZ      -0.0000   XYYZ       0.0000   YYYZ       0.0000
      XXZZ    -274.3507   XYZZ      11.0649   YYZZ    -238.6683
      XZZZ       0.0000   YZZZ       0.0000   ZZZZ    -114.9058
 -----------------------------------------------------------------
 Calculating analytic gradient of the SCF energy
 Gradient of SCF Energy
            1           2           3           4           5           6
    1   0.0011743   0.0015412   0.0002234  -0.0016017   0.0088079  -0.0101451
    2   0.0028359  -0.0059298  -0.0027989   0.0015356  -0.0006686   0.0050257
    3   0.0000000   0.0000000  -0.0000000  -0.0000000  -0.0000000   0.0000000
 Max gradient component =       1.015E-02
 RMS gradient           =       3.844E-03
 Gradient time:  CPU 54.13 s  wall 6.90 s
 Geometry Optimization Parameters
   NAtoms,    NIC,     NZ,  NCons,   NDum,   NFix, NCnnct, MaxDiis
        6      37       0       0       0       0       0       0

 Cartesian Hessian Update
 Hessian Updated using BFGS Update


** GEOMETRY OPTIMIZATION IN DELOCALIZED INTERNAL COORDINATES **
   Searching for a Minimum

   Optimization Cycle:  16

                       Coordinates (Angstroms)
     ATOM                X               Y               Z
      1  Br        2.2851061766    1.2162679921    0.0000000000
      2  I        -1.2904578094    1.5121353330    0.0000000000
      3  Cl        2.0410633531   -1.8359069490    0.0000000000
      4  Br       -1.2507013866   -1.8371758902    0.0000000000
      5  C         1.1723848412   -0.3290452366    0.0000000000
      6  C        -0.1772474441   -0.2650187313    0.0000000000
   Point Group: cs    Number of degrees of freedom:     9


   Energy is -12604.215069183

 Hessian Updated using BFGS Update

  9 Hessian modes will be used to form the next step
  Hessian Eigenvalues:
     0.051186    0.250201    0.252683    0.311786    0.425897    0.533899
     0.930904    1.030832    1.105161

 Minimum Search - Taking Simple RFO Step
 Searching for Lamda that Minimizes Along All modes
 Value Taken    Lamda =  -0.00035327
 Step Taken.  Stepsize is  0.043200

                             Maximum     Tolerance    Cnvgd?
         Gradient           0.008265      0.000300      NO
         Displacement       0.024958      0.001200      NO
         Energy change     -0.001891      0.000001      NO


 New Cartesian Coordinates Obtained by Inverse Iteration

 Displacement from previous Coordinates is:  0.051320
 ----------------------------------------------------------------
             Standard Nuclear Orientation (Angstroms)
    I     Atom           X                Y                Z
 ----------------------------------------------------------------
    1      Br      2.2739644529     1.2195101556     0.0000000000
    2      I      -1.2783709326     1.5203097183     0.0000000000
    3      Cl      2.0316275816    -1.8380862339     0.0000000000
    4      Br     -1.2384522543    -1.8444995682     0.0000000000
    5      C       1.1640487059    -0.3296645335     0.0000000000
    6      C      -0.1726698227    -0.2663130203     0.0000000000
 ----------------------------------------------------------------
 Molecular Point Group                 Cs    NOp =  2
 Largest Abelian Subgroup              Cs    NOp =  2
 Nuclear Repulsion Energy =  1401.0072903151 hartrees
 There are       76 alpha and       76 beta electrons
 Applying Cartesian multipole field
    Component          Value
    ---------          -----
     (2,0,0)        1.00000E-11
     (0,2,0)        2.00000E-11
     (0,0,2)       -3.00000E-11
 Nucleus-field energy     =     0.0000000394 hartrees
 Requested basis set is 6-311++G(d,p)
 There are 87 shells and 232 basis functions
 A cutoff of  1.0D-11 yielded   2727 shell pairs
 There are     21254 function pairs (     23861 Cartesian)
 Smallest overlap matrix eigenvalue = 2.12E-05
 Guess MOs from SCF MO coefficient file

 -----------------------------------------------------------------------
  General SCF calculation program by
  Eric Jon Sundstrom, Paul Horn, Yuezhi Mao, Dmitri Zuev, Alec White,
  David Stuck, Shaama M.S., Shane Yost, Joonho Lee, David Small,
  Daniel Levine, Susi Lehtola, Hugh Burton, Evgeny Epifanovsky
 -----------------------------------------------------------------------
 Exchange:     0.2000 Hartree-Fock + 0.0800 Slater + 0.7200 B88
 Correlation:  0.1900 VWN1RPA + 0.8100 LYP
 Using SG-1 standard quadrature grid
 using 8 threads for integral computing
 -------------------------------------------------------
 OpenMP Integral computing Module                
 Release: version 2.0, May 2017, Q-Chem Inc. Pleasanton 
 -------------------------------------------------------
 -------------------------------------------------------
 OpenMP BLAS3 based DFT computing Module                
 Release: version 1.0, May 2013, Q-Chem Inc. Pittsburgh 
 -------------------------------------------------------
 A restricted SCF calculation will be
 performed using DIIS
 SCF converges when DIIS error is below 1.0e-08
 ---------------------------------------
  Cycle       Energy         DIIS error
 ---------------------------------------
    1  -12604.2150919226      1.43e-04  
    2  -12604.2151868998      5.51e-05  
    3  -12604.2151663390      7.62e-05  
    4  -12604.2152064512      1.19e-05  
    5  -12604.2152074435      2.40e-06  
    6  -12604.2152074678      1.64e-06  
    7  -12604.2152074854      2.65e-07  
    8  -12604.2152074861      1.13e-07  
    9  -12604.2152074860      2.56e-08  
   10  -12604.2152074861      4.30e-09  Convergence criterion met
 ---------------------------------------
 SCF time:   CPU 127.49s  wall 17.00s 
 SCF   energy in the final basis set =   -12604.2152074861
 Total energy in the final basis set =   -12604.2152074861

 --------------------------------------------------------------
             Orbital Energies (a.u.) and Symmetries
 --------------------------------------------------------------

 Alpha MOs, Restricted
 -- Occupied --                  
******* -482.86 -482.86 -176.33 -165.73 -165.73 -165.73 -101.59
  1 A'    2 A'    3 A'    4 A'    5 A'    1 A"    6 A'    7 A'                 
-62.517 -62.513 -56.337 -56.334 -56.333 -56.333 -56.329 -56.329
  8 A'    9 A'   10 A'   11 A'    2 A"   12 A'    3 A"   13 A'                 
-35.823 -31.317 -31.310 -31.310 -22.967 -22.965 -22.965 -22.961
 14 A'   15 A'    4 A"   16 A'   17 A'    5 A"   18 A'   19 A'                 
-22.961 -10.313 -10.295  -9.504  -8.725  -8.722  -7.269  -7.259
  6 A"   20 A'   21 A'   22 A'   23 A'   24 A'   25 A'    7 A"                 
 -7.258  -6.558  -6.554  -6.543  -6.543  -6.540  -6.539  -6.372
 26 A'   27 A'   28 A'    8 A"   29 A'    9 A"   30 A'   31 A'                 
 -4.786  -4.770  -4.769  -2.668  -2.665  -2.664  -2.664  -2.661
 32 A'   10 A"   33 A'   34 A'   35 A'   11 A"   36 A'   12 A"                 
 -2.660  -2.652  -2.652  -2.649  -2.649  -2.051  -2.047  -2.046
 37 A'   38 A'   13 A"   39 A'   14 A"   40 A'   15 A"   41 A'                 
 -2.032  -2.032  -0.931  -0.848  -0.826  -0.750  -0.679  -0.548
 42 A'   16 A"   43 A'   44 A'   45 A'   46 A'   47 A'   48 A'                 
 -0.494  -0.475  -0.432  -0.396  -0.358  -0.355  -0.333  -0.324
 49 A'   50 A'   17 A"   51 A'   52 A'   18 A"   19 A"   53 A'                 
 -0.320  -0.299  -0.275  -0.260
 54 A'   20 A"   55 A'   21 A"                                                 
 -- Virtual --                   
 -0.080  -0.067  -0.053  -0.043   0.000   0.031   0.033   0.044
 56 A'   57 A'   22 A"   58 A'   59 A'   60 A'   61 A'   62 A'                 
  0.048   0.065   0.065   0.075   0.086   0.090   0.093   0.109
 23 A"   24 A"   63 A'   64 A'   65 A'   25 A"   66 A'   26 A"                 
  0.111   0.118   0.129   0.147   0.152   0.161   0.170   0.174
 67 A'   68 A'   69 A'   27 A"   70 A'   71 A'   72 A'   73 A'                 
  0.204   0.236   0.239   0.240   0.309   0.341   0.367   0.377
 74 A'   75 A'   28 A"   76 A'   77 A'   78 A'   79 A'   29 A"                 
  0.378   0.395   0.400   0.408   0.412   0.424   0.432   0.451
 80 A'   30 A"   81 A'   82 A'   31 A"   32 A"   83 A'   84 A'                 
  0.459   0.470   0.477   0.492   0.511   0.517   0.540   0.552
 33 A"   85 A'   86 A'   34 A"   87 A'   35 A"   36 A"   37 A"                 
  0.565   0.589   0.602   0.615   0.623   0.663   0.683   0.688
 88 A'   89 A'   38 A"   90 A'   91 A'   92 A'   39 A"   93 A'                 
  0.716   0.753   0.804   0.820   0.835   0.854   0.874   0.897
 94 A'   95 A'   96 A'   97 A'   40 A"   98 A'   99 A'   41 A"                 
  0.907   0.934   0.994   1.004   1.151   1.183   1.201   1.258
100 A'  101 A'  102 A'  103 A'  104 A'   42 A"  105 A'   43 A"                 
  1.328   1.386   1.410   1.525   1.558   1.619   1.687   1.853
 44 A"  106 A'  107 A'  108 A'   45 A"  109 A'  110 A'  111 A'                 
  1.880   1.991   1.993   2.014   2.033   2.118   2.152   2.175
 46 A"   47 A"   48 A"  112 A'  113 A'  114 A'  115 A'  116 A'                 
  2.241   2.244   2.353   2.488   2.625   2.810   2.822   3.051
117 A'   49 A"  118 A'  119 A'   50 A"  120 A'   51 A"  121 A'                 
  3.115   3.370   3.944   3.960   3.977   3.983   3.988   4.011
122 A'  123 A'   52 A"  124 A'   53 A"   54 A"   55 A"  125 A'                 
  4.022   4.045   4.070   4.081   4.135   4.187   4.262   4.352
126 A'   56 A"  127 A'   57 A"  128 A'  129 A'  130 A'  131 A'                 
  4.375   4.425   5.997   6.054   6.073   6.645   6.651   7.533
132 A'  133 A'   58 A"  134 A'  135 A'  136 A'  137 A'   59 A"                 
  7.534   7.578   7.587   7.639   7.676   9.724  23.219  24.047
 60 A"  138 A'  139 A'  140 A'  141 A'  142 A'  143 A'  144 A'                 
 25.796  26.020  26.384  27.851  28.335  28.377  28.381  28.518
 61 A"  145 A'  146 A'  147 A'   62 A"  148 A'  149 A'   63 A"                 
 28.532  28.542  28.590  28.685  47.910  47.918 127.876 127.911
150 A'   64 A"  151 A'  152 A'  153 A'  154 A'   65 A"  155 A'                 
127.929 151.646 215.710 289.728 289.729 289.772 289.782 289.862
156 A'  157 A'  158 A'   66 A"   67 A"  159 A'  160 A'  161 A'                 
289.9041020.7051020.7141901.809
162 A'  163 A'  164 A'  165 A'                                                 

 Beta MOs, Restricted
 -- Occupied --                  
******* -482.86 -482.86 -176.33 -165.73 -165.73 -165.73 -101.59
  1 A'    2 A'    3 A'    4 A'    5 A'    1 A"    6 A'    7 A'                 
-62.517 -62.513 -56.337 -56.334 -56.333 -56.333 -56.329 -56.329
  8 A'    9 A'   10 A'   11 A'    2 A"   12 A'    3 A"   13 A'                 
-35.823 -31.317 -31.310 -31.310 -22.967 -22.965 -22.965 -22.961
 14 A'   15 A'    4 A"   16 A'   17 A'    5 A"   18 A'   19 A'                 
-22.961 -10.313 -10.295  -9.504  -8.725  -8.722  -7.269  -7.259
  6 A"   20 A'   21 A'   22 A'   23 A'   24 A'   25 A'    7 A"                 
 -7.258  -6.558  -6.554  -6.543  -6.543  -6.540  -6.539  -6.372
 26 A'   27 A'   28 A'    8 A"   29 A'    9 A"   30 A'   31 A'                 
 -4.786  -4.770  -4.769  -2.668  -2.665  -2.664  -2.664  -2.661
 32 A'   10 A"   33 A'   34 A'   35 A'   11 A"   36 A'   12 A"                 
 -2.660  -2.652  -2.652  -2.649  -2.649  -2.051  -2.047  -2.046
 37 A'   38 A'   13 A"   39 A'   14 A"   40 A'   15 A"   41 A'                 
 -2.032  -2.032  -0.931  -0.848  -0.826  -0.750  -0.679  -0.548
 42 A'   16 A"   43 A'   44 A'   45 A'   46 A'   47 A'   48 A'                 
 -0.494  -0.475  -0.432  -0.396  -0.358  -0.355  -0.333  -0.324
 49 A'   50 A'   17 A"   51 A'   52 A'   18 A"   19 A"   53 A'                 
 -0.320  -0.299  -0.275  -0.260
 54 A'   20 A"   55 A'   21 A"                                                 
 -- Virtual --                   
 -0.080  -0.067  -0.053  -0.043   0.000   0.031   0.033   0.044
 56 A'   57 A'   22 A"   58 A'   59 A'   60 A'   61 A'   62 A'                 
  0.048   0.065   0.065   0.075   0.086   0.090   0.093   0.109
 23 A"   24 A"   63 A'   64 A'   65 A'   25 A"   66 A'   26 A"                 
  0.111   0.118   0.129   0.147   0.152   0.161   0.170   0.174
 67 A'   68 A'   69 A'   27 A"   70 A'   71 A'   72 A'   73 A'                 
  0.204   0.236   0.239   0.240   0.309   0.341   0.367   0.377
 74 A'   75 A'   28 A"   76 A'   77 A'   78 A'   79 A'   29 A"                 
  0.378   0.395   0.400   0.408   0.412   0.424   0.432   0.451
 80 A'   30 A"   81 A'   82 A'   31 A"   32 A"   83 A'   84 A'                 
  0.459   0.470   0.477   0.492   0.511   0.517   0.540   0.552
 33 A"   85 A'   86 A'   34 A"   87 A'   35 A"   36 A"   37 A"                 
  0.565   0.589   0.602   0.615   0.623   0.663   0.683   0.688
 88 A'   89 A'   38 A"   90 A'   91 A'   92 A'   39 A"   93 A'                 
  0.716   0.753   0.804   0.820   0.835   0.854   0.874   0.897
 94 A'   95 A'   96 A'   97 A'   40 A"   98 A'   99 A'   41 A"                 
  0.907   0.934   0.994   1.004   1.151   1.183   1.201   1.258
100 A'  101 A'  102 A'  103 A'  104 A'   42 A"  105 A'   43 A"                 
  1.328   1.386   1.410   1.525   1.558   1.619   1.687   1.853
 44 A"  106 A'  107 A'  108 A'   45 A"  109 A'  110 A'  111 A'                 
  1.880   1.991   1.993   2.014   2.033   2.118   2.152   2.175
 46 A"   47 A"   48 A"  112 A'  113 A'  114 A'  115 A'  116 A'                 
  2.241   2.244   2.353   2.488   2.625   2.810   2.822   3.051
117 A'   49 A"  118 A'  119 A'   50 A"  120 A'   51 A"  121 A'                 
  3.115   3.370   3.944   3.960   3.977   3.983   3.988   4.011
122 A'  123 A'   52 A"  124 A'   53 A"   54 A"   55 A"  125 A'                 
  4.022   4.045   4.070   4.081   4.135   4.187   4.262   4.352
126 A'   56 A"  127 A'   57 A"  128 A'  129 A'  130 A'  131 A'                 
  4.375   4.425   5.997   6.054   6.073   6.645   6.651   7.533
132 A'  133 A'   58 A"  134 A'  135 A'  136 A'  137 A'   59 A"                 
  7.534   7.578   7.587   7.639   7.676   9.724  23.219  24.047
 60 A"  138 A'  139 A'  140 A'  141 A'  142 A'  143 A'  144 A'                 
 25.796  26.020  26.384  27.851  28.335  28.377  28.381  28.518
 61 A"  145 A'  146 A'  147 A'   62 A"  148 A'  149 A'   63 A"                 
 28.532  28.542  28.590  28.685  47.910  47.918 127.876 127.911
150 A'   64 A"  151 A'  152 A'  153 A'  154 A'   65 A"  155 A'                 
127.929 151.646 215.710 289.728 289.729 289.772 289.782 289.862
156 A'  157 A'  158 A'   66 A"   67 A"  159 A'  160 A'  161 A'                 
289.9041020.7051020.7141901.809
162 A'  163 A'  164 A'  165 A'                                                 
 --------------------------------------------------------------

          Ground-State Mulliken Net Atomic Charges

     Atom                 Charge (a.u.)
  ----------------------------------------
      1 Br                   -0.105865
      2 I                     0.149630
      3 Cl                    0.427910
      4 Br                   -0.139419
      5 C                    -0.078633
      6 C                    -0.253623
  ----------------------------------------
  Sum of atomic charges =     0.000000

 -----------------------------------------------------------------
                    Cartesian Multipole Moments
 -----------------------------------------------------------------
    Charge (ESU x 10^10)
                 0.0000
    Dipole Moment (Debye)
         X      -0.2411      Y       0.5471      Z      -0.0000
       Tot       0.5979
    Quadrupole Moments (Debye-Ang)
        XX     -87.2131     XY      -0.0706     YY     -83.8179
        XZ       0.0000     YZ      -0.0000     ZZ     -90.2669
    Octopole Moments (Debye-Ang^2)
       XXX     -41.5091    XXY       0.3472    XYY     -18.0765
       YYY     -12.0646    XXZ      -0.0000    XYZ       0.0000
       YYZ      -0.0000    XZZ     -13.8678    YZZ      -5.3252
       ZZZ      -0.0000
    Hexadecapole Moments (Debye-Ang^3)
      XXXX   -1461.4355   XXXY      43.0664   XXYY    -400.4466
      XYYY      28.7382   YYYY   -1212.7434   XXXZ       0.0000
      XXYZ      -0.0000   XYYZ      -0.0000   YYYZ      -0.0000
      XXZZ    -271.4354   XYZZ      11.0405   YYZZ    -240.1193
      XZZZ       0.0000   YZZZ      -0.0000   ZZZZ    -114.8744
 -----------------------------------------------------------------
 Calculating analytic gradient of the SCF energy
 Gradient of SCF Energy
            1           2           3           4           5           6
    1   0.0002988   0.0023484  -0.0008223  -0.0003155  -0.0037255   0.0022160
    2   0.0034535  -0.0045060  -0.0032197   0.0005373  -0.0003733   0.0041081
    3  -0.0000000  -0.0000000  -0.0000000  -0.0000000   0.0000000   0.0000000
 Max gradient component =       4.506E-03
 RMS gradient           =       2.174E-03
 Gradient time:  CPU 53.83 s  wall 6.87 s
 Geometry Optimization Parameters
   NAtoms,    NIC,     NZ,  NCons,   NDum,   NFix, NCnnct, MaxDiis
        6      37       0       0       0       0       0       0

 Cartesian Hessian Update
 Hessian Updated using BFGS Update


** GEOMETRY OPTIMIZATION IN DELOCALIZED INTERNAL COORDINATES **
   Searching for a Minimum

   Optimization Cycle:  17

                       Coordinates (Angstroms)
     ATOM                X               Y               Z
      1  Br        2.2739644529    1.2195101556    0.0000000000
      2  I        -1.2783709326    1.5203097183    0.0000000000
      3  Cl        2.0316275816   -1.8380862339    0.0000000000
      4  Br       -1.2384522543   -1.8444995682    0.0000000000
      5  C         1.1640487059   -0.3296645335    0.0000000000
      6  C        -0.1726698227   -0.2663130203    0.0000000000
   Point Group: cs    Number of degrees of freedom:     9


   Energy is -12604.215207486

 Hessian Updated using BFGS Update

  9 Hessian modes will be used to form the next step
  Hessian Eigenvalues:
     0.053016    0.250015    0.252123    0.266037    0.492003    0.662861
     0.929039    1.028316    1.080956

 Minimum Search - Taking Simple RFO Step
 Searching for Lamda that Minimizes Along All modes
 Value Taken    Lamda =  -0.00006475
 Step Taken.  Stepsize is  0.011301

                             Maximum     Tolerance    Cnvgd?
         Gradient           0.004424      0.000300      NO
         Displacement       0.006062      0.001200      NO
         Energy change     -0.000138      0.000001      NO


 New Cartesian Coordinates Obtained by Inverse Iteration

 Displacement from previous Coordinates is:  0.014001
 ----------------------------------------------------------------
             Standard Nuclear Orientation (Angstroms)
    I     Atom           X                Y                Z
 ----------------------------------------------------------------
    1      Br      2.2754929604     1.2175186505     0.0000000000
    2      I      -1.2800974150     1.5214623269     0.0000000000
    3      Cl      2.0365505163    -1.8361761419     0.0000000000
    4      Br     -1.2417392418    -1.8439736843     0.0000000000
    5      C       1.1645502359    -0.3303367375     0.0000000000
    6      C      -0.1746093250    -0.2672378958     0.0000000000
 ----------------------------------------------------------------
 Molecular Point Group                 Cs    NOp =  2
 Largest Abelian Subgroup              Cs    NOp =  2
 Nuclear Repulsion Energy =  1400.2256271144 hartrees
 There are       76 alpha and       76 beta electrons
 Applying Cartesian multipole field
    Component          Value
    ---------          -----
     (2,0,0)        1.00000E-11
     (0,2,0)        2.00000E-11
     (0,0,2)       -3.00000E-11
 Nucleus-field energy     =     0.0000000395 hartrees
 Requested basis set is 6-311++G(d,p)
 There are 87 shells and 232 basis functions
 A cutoff of  1.0D-11 yielded   2727 shell pairs
 There are     21254 function pairs (     23861 Cartesian)
 Smallest overlap matrix eigenvalue = 2.13E-05
 Guess MOs from SCF MO coefficient file

 -----------------------------------------------------------------------
  General SCF calculation program by
  Eric Jon Sundstrom, Paul Horn, Yuezhi Mao, Dmitri Zuev, Alec White,
  David Stuck, Shaama M.S., Shane Yost, Joonho Lee, David Small,
  Daniel Levine, Susi Lehtola, Hugh Burton, Evgeny Epifanovsky
 -----------------------------------------------------------------------
 Exchange:     0.2000 Hartree-Fock + 0.0800 Slater + 0.7200 B88
 Correlation:  0.1900 VWN1RPA + 0.8100 LYP
 Using SG-1 standard quadrature grid
 using 8 threads for integral computing
 -------------------------------------------------------
 OpenMP Integral computing Module                
 Release: version 2.0, May 2017, Q-Chem Inc. Pleasanton 
 -------------------------------------------------------
 -------------------------------------------------------
 OpenMP BLAS3 based DFT computing Module                
 Release: version 1.0, May 2013, Q-Chem Inc. Pittsburgh 
 -------------------------------------------------------
 A restricted SCF calculation will be
 performed using DIIS
 SCF converges when DIIS error is below 1.0e-08
 ---------------------------------------
  Cycle       Energy         DIIS error
 ---------------------------------------
    1  -12604.2152514769      3.60e-05  
    2  -12604.2152587030      1.56e-05  
    3  -12604.2152565415      2.34e-05  
    4  -12604.2152603832      2.40e-06  
    5  -12604.2152604202      7.54e-07  
    6  -12604.2152604227      4.04e-07  
    7  -12604.2152604237      6.32e-08  
    8  -12604.2152604240      2.28e-08  
    9  -12604.2152604239      3.94e-09  Convergence criterion met
 ---------------------------------------
 SCF time:   CPU 114.78s  wall 14.00s 
 SCF   energy in the final basis set =   -12604.2152604239
 Total energy in the final basis set =   -12604.2152604239

 --------------------------------------------------------------
             Orbital Energies (a.u.) and Symmetries
 --------------------------------------------------------------

 Alpha MOs, Restricted
 -- Occupied --                  
******* -482.86 -482.86 -176.33 -165.73 -165.73 -165.73 -101.59
  1 A'    2 A'    3 A'    4 A'    5 A'    1 A"    6 A'    7 A'                 
-62.516 -62.513 -56.337 -56.334 -56.333 -56.333 -56.329 -56.329
  8 A'    9 A'   10 A'   11 A'    2 A"   12 A'    3 A"   13 A'                 
-35.823 -31.317 -31.310 -31.310 -22.967 -22.965 -22.965 -22.961
 14 A'   15 A'    4 A"   16 A'   17 A'    5 A"   18 A'   19 A'                 
-22.961 -10.313 -10.295  -9.504  -8.725  -8.722  -7.269  -7.259
  6 A"   20 A'   21 A'   22 A'   23 A'   24 A'   25 A'    7 A"                 
 -7.258  -6.558  -6.554  -6.543  -6.543  -6.540  -6.539  -6.372
 26 A'   27 A'   28 A'    8 A"   29 A'    9 A"   30 A'   31 A'                 
 -4.786  -4.770  -4.769  -2.668  -2.665  -2.664  -2.664  -2.661
 32 A'   10 A"   33 A'   34 A'   35 A'   11 A"   36 A'   12 A"                 
 -2.660  -2.652  -2.652  -2.649  -2.649  -2.051  -2.047  -2.046
 37 A'   38 A'   13 A"   39 A'   14 A"   40 A'   15 A"   41 A'                 
 -2.032  -2.032  -0.930  -0.849  -0.826  -0.750  -0.678  -0.548
 42 A'   16 A"   43 A'   44 A'   45 A'   46 A'   47 A'   48 A'                 
 -0.494  -0.475  -0.432  -0.396  -0.358  -0.355  -0.333  -0.324
 49 A'   50 A'   17 A"   51 A'   52 A'   18 A"   19 A"   53 A'                 
 -0.321  -0.299  -0.275  -0.260
 54 A'   20 A"   55 A'   21 A"                                                 
 -- Virtual --                   
 -0.081  -0.066  -0.053  -0.043   0.000   0.031   0.033   0.044
 56 A'   57 A'   22 A"   58 A'   59 A'   60 A'   61 A'   62 A'                 
  0.048   0.065   0.065   0.075   0.086   0.090   0.093   0.109
 23 A"   24 A"   63 A'   64 A'   65 A'   25 A"   66 A'   26 A"                 
  0.111   0.118   0.129   0.147   0.152   0.161   0.170   0.173
 67 A'   68 A'   69 A'   27 A"   70 A'   71 A'   72 A'   73 A'                 
  0.204   0.236   0.239   0.239   0.308   0.342   0.367   0.377
 74 A'   75 A'   76 A'   28 A"   77 A'   78 A'   79 A'   29 A"                 
  0.378   0.395   0.400   0.408   0.412   0.424   0.432   0.452
 80 A'   30 A"   81 A'   82 A'   31 A"   32 A"   83 A'   84 A'                 
  0.459   0.470   0.477   0.492   0.511   0.517   0.540   0.552
 33 A"   85 A'   86 A'   34 A"   87 A'   35 A"   36 A"   37 A"                 
  0.565   0.589   0.602   0.615   0.622   0.663   0.683   0.688
 88 A'   89 A'   38 A"   90 A'   91 A'   92 A'   39 A"   93 A'                 
  0.716   0.753   0.804   0.820   0.835   0.854   0.873   0.896
 94 A'   95 A'   96 A'   97 A'   40 A"   98 A'   99 A'   41 A"                 
  0.907   0.935   0.994   1.003   1.151   1.182   1.201   1.259
100 A'  101 A'  102 A'  103 A'  104 A'   42 A"  105 A'   43 A"                 
  1.328   1.386   1.409   1.525   1.557   1.619   1.686   1.851
 44 A"  106 A'  107 A'  108 A'   45 A"  109 A'  110 A'  111 A'                 
  1.878   1.991   1.993   2.014   2.033   2.118   2.150   2.174
 46 A"   47 A"   48 A"  112 A'  113 A'  114 A'  115 A'  116 A'                 
  2.240   2.243   2.353   2.489   2.625   2.810   2.821   3.050
117 A'   49 A"  118 A'  119 A'   50 A"  120 A'   51 A"  121 A'                 
  3.112   3.372   3.944   3.960   3.977   3.983   3.987   4.011
122 A'  123 A'   52 A"  124 A'   53 A"   54 A"   55 A"  125 A'                 
  4.022   4.045   4.070   4.081   4.135   4.187   4.262   4.352
126 A'   56 A"  127 A'   57 A"  128 A'  129 A'  130 A'  131 A'                 
  4.375   4.424   5.996   6.053   6.072   6.645   6.651   7.533
132 A'  133 A'   58 A"  134 A'  135 A'  136 A'  137 A'   59 A"                 
  7.534   7.578   7.587   7.639   7.676   9.724  23.219  24.038
 60 A"  138 A'  139 A'  140 A'  141 A'  142 A'  143 A'  144 A'                 
 25.796  26.020  26.384  27.850  28.335  28.377  28.381  28.518
 61 A"  145 A'  146 A'  147 A'   62 A"  148 A'  149 A'   63 A"                 
 28.532  28.542  28.590  28.684  47.910  47.918 127.876 127.911
150 A'   64 A"  151 A'  152 A'  153 A'  154 A'   65 A"  155 A'                 
127.928 151.646 215.710 289.728 289.729 289.772 289.782 289.862
156 A'  157 A'  158 A'   66 A"   67 A"  159 A'  160 A'  161 A'                 
289.9041020.7051020.7141901.808
162 A'  163 A'  164 A'  165 A'                                                 

 Beta MOs, Restricted
 -- Occupied --                  
******* -482.86 -482.86 -176.33 -165.73 -165.73 -165.73 -101.59
  1 A'    2 A'    3 A'    4 A'    5 A'    1 A"    6 A'    7 A'                 
-62.516 -62.513 -56.337 -56.334 -56.333 -56.333 -56.329 -56.329
  8 A'    9 A'   10 A'   11 A'    2 A"   12 A'    3 A"   13 A'                 
-35.823 -31.317 -31.310 -31.310 -22.967 -22.965 -22.965 -22.961
 14 A'   15 A'    4 A"   16 A'   17 A'    5 A"   18 A'   19 A'                 
-22.961 -10.313 -10.295  -9.504  -8.725  -8.722  -7.269  -7.259
  6 A"   20 A'   21 A'   22 A'   23 A'   24 A'   25 A'    7 A"                 
 -7.258  -6.558  -6.554  -6.543  -6.543  -6.540  -6.539  -6.372
 26 A'   27 A'   28 A'    8 A"   29 A'    9 A"   30 A'   31 A'                 
 -4.786  -4.770  -4.769  -2.668  -2.665  -2.664  -2.664  -2.661
 32 A'   10 A"   33 A'   34 A'   35 A'   11 A"   36 A'   12 A"                 
 -2.660  -2.652  -2.652  -2.649  -2.649  -2.051  -2.047  -2.046
 37 A'   38 A'   13 A"   39 A'   14 A"   40 A'   15 A"   41 A'                 
 -2.032  -2.032  -0.930  -0.849  -0.826  -0.750  -0.678  -0.548
 42 A'   16 A"   43 A'   44 A'   45 A'   46 A'   47 A'   48 A'                 
 -0.494  -0.475  -0.432  -0.396  -0.358  -0.355  -0.333  -0.324
 49 A'   50 A'   17 A"   51 A'   52 A'   18 A"   19 A"   53 A'                 
 -0.321  -0.299  -0.275  -0.260
 54 A'   20 A"   55 A'   21 A"                                                 
 -- Virtual --                   
 -0.081  -0.066  -0.053  -0.043   0.000   0.031   0.033   0.044
 56 A'   57 A'   22 A"   58 A'   59 A'   60 A'   61 A'   62 A'                 
  0.048   0.065   0.065   0.075   0.086   0.090   0.093   0.109
 23 A"   24 A"   63 A'   64 A'   65 A'   25 A"   66 A'   26 A"                 
  0.111   0.118   0.129   0.147   0.152   0.161   0.170   0.173
 67 A'   68 A'   69 A'   27 A"   70 A'   71 A'   72 A'   73 A'                 
  0.204   0.236   0.239   0.239   0.308   0.342   0.367   0.377
 74 A'   75 A'   76 A'   28 A"   77 A'   78 A'   79 A'   29 A"                 
  0.378   0.395   0.400   0.408   0.412   0.424   0.432   0.452
 80 A'   30 A"   81 A'   82 A'   31 A"   32 A"   83 A'   84 A'                 
  0.459   0.470   0.477   0.492   0.511   0.517   0.540   0.552
 33 A"   85 A'   86 A'   34 A"   87 A'   35 A"   36 A"   37 A"                 
  0.565   0.589   0.602   0.615   0.622   0.663   0.683   0.688
 88 A'   89 A'   38 A"   90 A'   91 A'   92 A'   39 A"   93 A'                 
  0.716   0.753   0.804   0.820   0.835   0.854   0.873   0.896
 94 A'   95 A'   96 A'   97 A'   40 A"   98 A'   99 A'   41 A"                 
  0.907   0.935   0.994   1.003   1.151   1.182   1.201   1.259
100 A'  101 A'  102 A'  103 A'  104 A'   42 A"  105 A'   43 A"                 
  1.328   1.386   1.409   1.525   1.557   1.619   1.686   1.851
 44 A"  106 A'  107 A'  108 A'   45 A"  109 A'  110 A'  111 A'                 
  1.878   1.991   1.993   2.014   2.033   2.118   2.150   2.174
 46 A"   47 A"   48 A"  112 A'  113 A'  114 A'  115 A'  116 A'                 
  2.240   2.243   2.353   2.489   2.625   2.810   2.821   3.050
117 A'   49 A"  118 A'  119 A'   50 A"  120 A'   51 A"  121 A'                 
  3.112   3.372   3.944   3.960   3.977   3.983   3.987   4.011
122 A'  123 A'   52 A"  124 A'   53 A"   54 A"   55 A"  125 A'                 
  4.022   4.045   4.070   4.081   4.135   4.187   4.262   4.352
126 A'   56 A"  127 A'   57 A"  128 A'  129 A'  130 A'  131 A'                 
  4.375   4.424   5.996   6.053   6.072   6.645   6.651   7.533
132 A'  133 A'   58 A"  134 A'  135 A'  136 A'  137 A'   59 A"                 
  7.534   7.578   7.587   7.639   7.676   9.724  23.219  24.038
 60 A"  138 A'  139 A'  140 A'  141 A'  142 A'  143 A'  144 A'                 
 25.796  26.020  26.384  27.850  28.335  28.377  28.381  28.518
 61 A"  145 A'  146 A'  147 A'   62 A"  148 A'  149 A'   63 A"                 
 28.532  28.542  28.590  28.684  47.910  47.918 127.876 127.911
150 A'   64 A"  151 A'  152 A'  153 A'  154 A'   65 A"  155 A'                 
127.928 151.646 215.710 289.728 289.729 289.772 289.782 289.862
156 A'  157 A'  158 A'   66 A"   67 A"  159 A'  160 A'  161 A'                 
289.9041020.7051020.7141901.808
162 A'  163 A'  164 A'  165 A'                                                 
 --------------------------------------------------------------

          Ground-State Mulliken Net Atomic Charges

     Atom                 Charge (a.u.)
  ----------------------------------------
      1 Br                   -0.105649
      2 I                     0.149434
      3 Cl                    0.427829
      4 Br                   -0.138544
      5 C                    -0.076208
      6 C                    -0.256861
  ----------------------------------------
  Sum of atomic charges =     0.000000

 -----------------------------------------------------------------
                    Cartesian Multipole Moments
 -----------------------------------------------------------------
    Charge (ESU x 10^10)
                 0.0000
    Dipole Moment (Debye)
         X      -0.2422      Y       0.5422      Z       0.0000
       Tot       0.5938
    Quadrupole Moments (Debye-Ang)
        XX     -87.1817     XY      -0.0706     YY     -83.8329
        XZ       0.0000     YZ      -0.0000     ZZ     -90.2746
    Octopole Moments (Debye-Ang^2)
       XXX     -41.3549    XXY       0.2726    XYY     -18.0913
       YYY     -12.0975    XXZ      -0.0000    XYZ       0.0000
       YYZ       0.0000    XZZ     -13.8398    YZZ      -5.3515
       ZZZ       0.0000
    Hexadecapole Moments (Debye-Ang^3)
      XXXX   -1464.8569   XXXY      43.4232   XXYY    -400.8160
      XYYY      29.0833   YYYY   -1212.4327   XXXZ       0.0000
      XXYZ      -0.0000   XYYZ       0.0000   YYYZ      -0.0000
      XXZZ    -272.0954   XYZZ      11.1814   YYZZ    -240.0135
      XZZZ       0.0000   YZZZ      -0.0000   ZZZZ    -114.8921
 -----------------------------------------------------------------
 Calculating analytic gradient of the SCF energy
 Gradient of SCF Energy
            1           2           3           4           5           6
    1   0.0004975   0.0020252  -0.0002184  -0.0005844  -0.0015321  -0.0001877
    2   0.0030612  -0.0041735  -0.0029349   0.0006130  -0.0004911   0.0039253
    3   0.0000000   0.0000000  -0.0000000  -0.0000000   0.0000000   0.0000000
 Max gradient component =       4.173E-03
 RMS gradient           =       1.804E-03
 Gradient time:  CPU 53.93 s  wall 6.88 s
 Geometry Optimization Parameters
   NAtoms,    NIC,     NZ,  NCons,   NDum,   NFix, NCnnct, MaxDiis
        6      37       0       0       0       0       0       0

 Cartesian Hessian Update
 Hessian Updated using BFGS Update


** GEOMETRY OPTIMIZATION IN DELOCALIZED INTERNAL COORDINATES **
   Searching for a Minimum

   Optimization Cycle:  18

                       Coordinates (Angstroms)
     ATOM                X               Y               Z
      1  Br        2.2754929604    1.2175186505    0.0000000000
      2  I        -1.2800974150    1.5214623269    0.0000000000
      3  Cl        2.0365505163   -1.8361761419    0.0000000000
      4  Br       -1.2417392418   -1.8439736843    0.0000000000
      5  C         1.1645502359   -0.3303367375    0.0000000000
      6  C        -0.1746093250   -0.2672378958    0.0000000000
   Point Group: cs    Number of degrees of freedom:     9


   Energy is -12604.215260424

 Hessian Updated using BFGS Update

  9 Hessian modes will be used to form the next step
  Hessian Eigenvalues:
     0.054953    0.100341    0.250708    0.261518    0.496767    0.648291
     0.921784    0.976683    1.039547

 Minimum Search - Taking Simple RFO Step
 Searching for Lamda that Minimizes Along All modes
 Value Taken    Lamda =  -0.00015064
 Step Taken.  Stepsize is  0.037108

                             Maximum     Tolerance    Cnvgd?
         Gradient           0.003207      0.000300      NO
         Displacement       0.025404      0.001200      NO
         Energy change     -0.000053      0.000001      NO


 New Cartesian Coordinates Obtained by Inverse Iteration

 Displacement from previous Coordinates is:  0.031419
 ----------------------------------------------------------------
             Standard Nuclear Orientation (Angstroms)
    I     Atom           X                Y                Z
 ----------------------------------------------------------------
    1      Br      2.2814080273     1.2102044831     0.0000000000
    2      I      -1.2859018059     1.5277461868     0.0000000000
    3      Cl      2.0438298005    -1.8308191514     0.0000000000
    4      Br     -1.2430657944    -1.8462078128     0.0000000000
    5      C       1.1629557001    -0.3304789220     0.0000000000
    6      C      -0.1790781969    -0.2691882657     0.0000000000
 ----------------------------------------------------------------
 Molecular Point Group                 Cs    NOp =  2
 Largest Abelian Subgroup              Cs    NOp =  2
 Nuclear Repulsion Energy =  1397.9100049165 hartrees
 There are       76 alpha and       76 beta electrons
 Applying Cartesian multipole field
    Component          Value
    ---------          -----
     (2,0,0)        1.00000E-11
     (0,2,0)        2.00000E-11
     (0,0,2)       -3.00000E-11
 Nucleus-field energy     =     0.0000000396 hartrees
 Requested basis set is 6-311++G(d,p)
 There are 87 shells and 232 basis functions
 A cutoff of  1.0D-11 yielded   2726 shell pairs
 There are     21253 function pairs (     23860 Cartesian)
 Smallest overlap matrix eigenvalue = 2.13E-05
 Guess MOs from SCF MO coefficient file

 -----------------------------------------------------------------------
  General SCF calculation program by
  Eric Jon Sundstrom, Paul Horn, Yuezhi Mao, Dmitri Zuev, Alec White,
  David Stuck, Shaama M.S., Shane Yost, Joonho Lee, David Small,
  Daniel Levine, Susi Lehtola, Hugh Burton, Evgeny Epifanovsky
 -----------------------------------------------------------------------
 Exchange:     0.2000 Hartree-Fock + 0.0800 Slater + 0.7200 B88
 Correlation:  0.1900 VWN1RPA + 0.8100 LYP
 Using SG-1 standard quadrature grid
 using 8 threads for integral computing
 -------------------------------------------------------
 OpenMP Integral computing Module                
 Release: version 2.0, May 2017, Q-Chem Inc. Pleasanton 
 -------------------------------------------------------
 -------------------------------------------------------
 OpenMP BLAS3 based DFT computing Module                
 Release: version 1.0, May 2013, Q-Chem Inc. Pittsburgh 
 -------------------------------------------------------
 A restricted SCF calculation will be
 performed using DIIS
 SCF converges when DIIS error is below 1.0e-08
 ---------------------------------------
  Cycle       Energy         DIIS error
 ---------------------------------------
    1  -12604.2153107732      7.42e-05  
    2  -12604.2153493344      3.71e-05  
    3  -12604.2153389427      5.38e-05  
    4  -12604.2153590297      4.45e-06  
    5  -12604.2153591590      1.09e-06  
    6  -12604.2153591625      7.33e-07  
    7  -12604.2153591659      1.93e-07  
    8  -12604.2153591662      4.61e-08  
    9  -12604.2153591661      1.08e-08  
   10  -12604.2153591660      1.69e-09  Convergence criterion met
 ---------------------------------------
 SCF time:   CPU 127.29s  wall 17.00s 
 SCF   energy in the final basis set =   -12604.2153591660
 Total energy in the final basis set =   -12604.2153591660

 --------------------------------------------------------------
             Orbital Energies (a.u.) and Symmetries
 --------------------------------------------------------------

 Alpha MOs, Restricted
 -- Occupied --                  
******* -482.86 -482.86 -176.33 -165.73 -165.73 -165.73 -101.59
  1 A'    2 A'    3 A'    4 A'    5 A'    1 A"    6 A'    7 A'                 
-62.516 -62.513 -56.337 -56.334 -56.333 -56.333 -56.330 -56.330
  8 A'    9 A'   10 A'   11 A'    2 A"   12 A'    3 A"   13 A'                 
-35.823 -31.317 -31.310 -31.310 -22.967 -22.965 -22.965 -22.961
 14 A'   15 A'    4 A"   16 A'   17 A'    5 A"   18 A'   19 A'                 
-22.961 -10.314 -10.296  -9.504  -8.725  -8.722  -7.269  -7.258
  6 A"   20 A'   21 A'   22 A'   23 A'   24 A'   25 A'    7 A"                 
 -7.258  -6.558  -6.555  -6.543  -6.543  -6.540  -6.540  -6.372
 26 A'   27 A'   28 A'    8 A"   29 A'    9 A"   30 A'   31 A'                 
 -4.786  -4.770  -4.769  -2.668  -2.665  -2.664  -2.664  -2.661
 32 A'   10 A"   33 A'   34 A'   35 A'   11 A"   36 A'   12 A"                 
 -2.661  -2.652  -2.652  -2.649  -2.649  -2.051  -2.047  -2.046
 37 A'   38 A'   13 A"   39 A'   14 A"   40 A'   15 A"   41 A'                 
 -2.032  -2.032  -0.930  -0.849  -0.826  -0.749  -0.678  -0.549
 42 A'   16 A"   43 A'   44 A'   45 A'   46 A'   47 A'   48 A'                 
 -0.493  -0.475  -0.431  -0.396  -0.358  -0.356  -0.333  -0.323
 49 A'   50 A'   17 A"   51 A'   52 A'   18 A"   19 A"   53 A'                 
 -0.321  -0.299  -0.276  -0.260
 54 A'   20 A"   55 A'   21 A"                                                 
 -- Virtual --                   
 -0.082  -0.066  -0.054  -0.042  -0.000   0.031   0.033   0.044
 56 A'   57 A'   22 A"   58 A'   59 A'   60 A'   61 A'   62 A'                 
  0.048   0.065   0.065   0.075   0.086   0.090   0.093   0.109
 23 A"   24 A"   63 A'   64 A'   65 A'   25 A"   66 A'   26 A"                 
  0.111   0.117   0.129   0.147   0.151   0.161   0.171   0.173
 67 A'   68 A'   69 A'   27 A"   70 A'   71 A'   72 A'   73 A'                 
  0.203   0.235   0.238   0.239   0.308   0.342   0.367   0.378
 74 A'   75 A'   76 A'   28 A"   77 A'   78 A'   79 A'   29 A"                 
  0.378   0.395   0.400   0.407   0.412   0.424   0.431   0.452
 80 A'   30 A"   81 A'   82 A'   31 A"   32 A"   83 A'   84 A'                 
  0.458   0.469   0.478   0.492   0.510   0.517   0.540   0.551
 33 A"   85 A'   86 A'   34 A"   87 A'   35 A"   36 A"   37 A"                 
  0.565   0.587   0.602   0.615   0.620   0.662   0.682   0.686
 88 A'   89 A'   38 A"   90 A'   91 A'   92 A'   39 A"   93 A'                 
  0.716   0.753   0.805   0.820   0.835   0.853   0.873   0.895
 94 A'   95 A'   96 A'   97 A'   40 A"   98 A'   99 A'   41 A"                 
  0.908   0.935   0.994   1.003   1.152   1.182   1.201   1.259
100 A'  101 A'  102 A'  103 A'  104 A'   42 A"  105 A'   43 A"                 
  1.327   1.385   1.408   1.525   1.556   1.620   1.685   1.849
 44 A"  106 A'  107 A'  108 A'   45 A"  109 A'  110 A'  111 A'                 
  1.877   1.991   1.993   2.015   2.033   2.118   2.148   2.173
 46 A"   47 A"   48 A"  112 A'  113 A'  114 A'  115 A'  116 A'                 
  2.240   2.244   2.354   2.489   2.625   2.810   2.821   3.048
117 A'   49 A"  118 A'  119 A'   50 A"  120 A'   51 A"  121 A'                 
  3.109   3.376   3.945   3.961   3.977   3.983   3.987   4.011
122 A'  123 A'   52 A"  124 A'   53 A"   54 A"   55 A"  125 A'                 
  4.021   4.045   4.068   4.081   4.134   4.188   4.262   4.352
126 A'   56 A"  127 A'   57 A"  128 A'  129 A'  130 A'  131 A'                 
  4.375   4.420   5.996   6.053   6.071   6.645   6.651   7.533
132 A'  133 A'   58 A"  134 A'  135 A'  136 A'  137 A'   59 A"                 
  7.534   7.577   7.588   7.639   7.675   9.724  23.220  24.027
 60 A"  138 A'  139 A'  140 A'  141 A'  142 A'  143 A'  144 A'                 
 25.796  26.022  26.384  27.848  28.334  28.376  28.380  28.518
 61 A"  145 A'  146 A'  147 A'   62 A"  148 A'  149 A'   63 A"                 
 28.532  28.542  28.589  28.684  47.910  47.918 127.876 127.910
150 A'   64 A"  151 A'  152 A'  153 A'  154 A'   65 A"  155 A'                 
127.927 151.644 215.709 289.728 289.729 289.771 289.783 289.862
156 A'  157 A'  158 A'   66 A"   67 A"  159 A'  160 A'  161 A'                 
289.9031020.7051020.7141901.806
162 A'  163 A'  164 A'  165 A'                                                 

 Beta MOs, Restricted
 -- Occupied --                  
******* -482.86 -482.86 -176.33 -165.73 -165.73 -165.73 -101.59
  1 A'    2 A'    3 A'    4 A'    5 A'    1 A"    6 A'    7 A'                 
-62.516 -62.513 -56.337 -56.334 -56.333 -56.333 -56.330 -56.330
  8 A'    9 A'   10 A'   11 A'    2 A"   12 A'    3 A"   13 A'                 
-35.823 -31.317 -31.310 -31.310 -22.967 -22.965 -22.965 -22.961
 14 A'   15 A'    4 A"   16 A'   17 A'    5 A"   18 A'   19 A'                 
-22.961 -10.314 -10.296  -9.504  -8.725  -8.722  -7.269  -7.258
  6 A"   20 A'   21 A'   22 A'   23 A'   24 A'   25 A'    7 A"                 
 -7.258  -6.558  -6.555  -6.543  -6.543  -6.540  -6.540  -6.372
 26 A'   27 A'   28 A'    8 A"   29 A'    9 A"   30 A'   31 A'                 
 -4.786  -4.770  -4.769  -2.668  -2.665  -2.664  -2.664  -2.661
 32 A'   10 A"   33 A'   34 A'   35 A'   11 A"   36 A'   12 A"                 
 -2.661  -2.652  -2.652  -2.649  -2.649  -2.051  -2.047  -2.046
 37 A'   38 A'   13 A"   39 A'   14 A"   40 A'   15 A"   41 A'                 
 -2.032  -2.032  -0.930  -0.849  -0.826  -0.749  -0.678  -0.549
 42 A'   16 A"   43 A'   44 A'   45 A'   46 A'   47 A'   48 A'                 
 -0.493  -0.475  -0.431  -0.396  -0.358  -0.356  -0.333  -0.323
 49 A'   50 A'   17 A"   51 A'   52 A'   18 A"   19 A"   53 A'                 
 -0.321  -0.299  -0.276  -0.260
 54 A'   20 A"   55 A'   21 A"                                                 
 -- Virtual --                   
 -0.082  -0.066  -0.054  -0.042  -0.000   0.031   0.033   0.044
 56 A'   57 A'   22 A"   58 A'   59 A'   60 A'   61 A'   62 A'                 
  0.048   0.065   0.065   0.075   0.086   0.090   0.093   0.109
 23 A"   24 A"   63 A'   64 A'   65 A'   25 A"   66 A'   26 A"                 
  0.111   0.117   0.129   0.147   0.151   0.161   0.171   0.173
 67 A'   68 A'   69 A'   27 A"   70 A'   71 A'   72 A'   73 A'                 
  0.203   0.235   0.238   0.239   0.308   0.342   0.367   0.378
 74 A'   75 A'   76 A'   28 A"   77 A'   78 A'   79 A'   29 A"                 
  0.378   0.395   0.400   0.407   0.412   0.424   0.431   0.452
 80 A'   30 A"   81 A'   82 A'   31 A"   32 A"   83 A'   84 A'                 
  0.458   0.469   0.478   0.492   0.510   0.517   0.540   0.551
 33 A"   85 A'   86 A'   34 A"   87 A'   35 A"   36 A"   37 A"                 
  0.565   0.587   0.602   0.615   0.620   0.662   0.682   0.686
 88 A'   89 A'   38 A"   90 A'   91 A'   92 A'   39 A"   93 A'                 
  0.716   0.753   0.805   0.820   0.835   0.853   0.873   0.895
 94 A'   95 A'   96 A'   97 A'   40 A"   98 A'   99 A'   41 A"                 
  0.908   0.935   0.994   1.003   1.152   1.182   1.201   1.259
100 A'  101 A'  102 A'  103 A'  104 A'   42 A"  105 A'   43 A"                 
  1.327   1.385   1.408   1.525   1.556   1.620   1.685   1.849
 44 A"  106 A'  107 A'  108 A'   45 A"  109 A'  110 A'  111 A'                 
  1.877   1.991   1.993   2.015   2.033   2.118   2.148   2.173
 46 A"   47 A"   48 A"  112 A'  113 A'  114 A'  115 A'  116 A'                 
  2.240   2.244   2.354   2.489   2.625   2.810   2.821   3.048
117 A'   49 A"  118 A'  119 A'   50 A"  120 A'   51 A"  121 A'                 
  3.109   3.376   3.945   3.961   3.977   3.983   3.987   4.011
122 A'  123 A'   52 A"  124 A'   53 A"   54 A"   55 A"  125 A'                 
  4.021   4.045   4.068   4.081   4.134   4.188   4.262   4.352
126 A'   56 A"  127 A'   57 A"  128 A'  129 A'  130 A'  131 A'                 
  4.375   4.420   5.996   6.053   6.071   6.645   6.651   7.533
132 A'  133 A'   58 A"  134 A'  135 A'  136 A'  137 A'   59 A"                 
  7.534   7.577   7.588   7.639   7.675   9.724  23.220  24.027
 60 A"  138 A'  139 A'  140 A'  141 A'  142 A'  143 A'  144 A'                 
 25.796  26.022  26.384  27.848  28.334  28.376  28.380  28.518
 61 A"  145 A'  146 A'  147 A'   62 A"  148 A'  149 A'   63 A"                 
 28.532  28.542  28.589  28.684  47.910  47.918 127.876 127.910
150 A'   64 A"  151 A'  152 A'  153 A'  154 A'   65 A"  155 A'                 
127.927 151.644 215.709 289.728 289.729 289.771 289.783 289.862
156 A'  157 A'  158 A'   66 A"   67 A"  159 A'  160 A'  161 A'                 
289.9031020.7051020.7141901.806
162 A'  163 A'  164 A'  165 A'                                                 
 --------------------------------------------------------------

          Ground-State Mulliken Net Atomic Charges

     Atom                 Charge (a.u.)
  ----------------------------------------
      1 Br                   -0.105391
      2 I                     0.148101
      3 Cl                    0.426597
      4 Br                   -0.136810
      5 C                    -0.072597
      6 C                    -0.259899
  ----------------------------------------
  Sum of atomic charges =     0.000000

 -----------------------------------------------------------------
                    Cartesian Multipole Moments
 -----------------------------------------------------------------
    Charge (ESU x 10^10)
                 0.0000
    Dipole Moment (Debye)
         X      -0.2427      Y       0.5283      Z      -0.0000
       Tot       0.5814
    Quadrupole Moments (Debye-Ang)
        XX     -87.1218     XY      -0.0629     YY     -83.8483
        XZ       0.0000     YZ      -0.0000     ZZ     -90.2907
    Octopole Moments (Debye-Ang^2)
       XXX     -40.9847    XXY       0.2127    XYY     -18.2436
       YYY     -12.3157    XXZ       0.0000    XYZ      -0.0000
       YYZ       0.0000    XZZ     -13.8023    YZZ      -5.4343
       ZZZ       0.0000
    Hexadecapole Moments (Debye-Ang^3)
      XXXX   -1471.4843   XXXY      45.1897   XXYY    -401.9854
      XYYY      30.6154   YYYY   -1213.4333   XXXZ       0.0000
      XXYZ      -0.0000   XYYZ       0.0000   YYYZ      -0.0000
      XXZZ    -273.4303   XYZZ      11.7984   YYZZ    -240.1544
      XZZZ      -0.0000   YZZZ      -0.0000   ZZZZ    -114.9354
 -----------------------------------------------------------------
 Calculating analytic gradient of the SCF energy
 Gradient of SCF Energy
            1           2           3           4           5           6
    1   0.0011600   0.0008994   0.0007362  -0.0005464   0.0006258  -0.0028751
    2   0.0017784  -0.0024323  -0.0018784   0.0004962  -0.0005751   0.0026112
    3  -0.0000000   0.0000000  -0.0000000  -0.0000000   0.0000000   0.0000000
 Max gradient component =       2.875E-03
 RMS gradient           =       1.326E-03
 Gradient time:  CPU 55.14 s  wall 7.03 s
 Geometry Optimization Parameters
   NAtoms,    NIC,     NZ,  NCons,   NDum,   NFix, NCnnct, MaxDiis
        6      37       0       0       0       0       0       0

 Cartesian Hessian Update
 Hessian Updated using BFGS Update


** GEOMETRY OPTIMIZATION IN DELOCALIZED INTERNAL COORDINATES **
   Searching for a Minimum

   Optimization Cycle:  19

                       Coordinates (Angstroms)
     ATOM                X               Y               Z
      1  Br        2.2814080273    1.2102044831    0.0000000000
      2  I        -1.2859018059    1.5277461868    0.0000000000
      3  Cl        2.0438298005   -1.8308191514    0.0000000000
      4  Br       -1.2430657944   -1.8462078128    0.0000000000
      5  C         1.1629557001   -0.3304789220    0.0000000000
      6  C        -0.1790781969   -0.2691882657    0.0000000000
   Point Group: cs    Number of degrees of freedom:     9


   Energy is -12604.215359166

 Hessian Updated using BFGS Update

  9 Hessian modes will be used to form the next step
  Hessian Eigenvalues:
     0.051677    0.064199    0.250991    0.266711    0.496065    0.674673
     0.970414    0.995979    1.042232

 Minimum Search - Taking Simple RFO Step
 Searching for Lamda that Minimizes Along All modes
 Value Taken    Lamda =  -0.00005874
 Step Taken.  Stepsize is  0.028358

                             Maximum     Tolerance    Cnvgd?
         Gradient           0.002580      0.000300      NO
         Displacement       0.020882      0.001200      NO
         Energy change     -0.000099      0.000001      NO


 New Cartesian Coordinates Obtained by Inverse Iteration

 Displacement from previous Coordinates is:  0.020222
 ----------------------------------------------------------------
             Standard Nuclear Orientation (Angstroms)
    I     Atom           X                Y                Z
 ----------------------------------------------------------------
    1      Br      2.2803394159     1.2068192613     0.0000000000
    2      I      -1.2844139291     1.5341909276     0.0000000000
    3      Cl      2.0477610003    -1.8270665003     0.0000000000
    4      Br     -1.2430972487    -1.8492497333     0.0000000000
    5      C       1.1604751024    -0.3311946375     0.0000000000
    6      C      -0.1809166100    -0.2722427998     0.0000000000
 ----------------------------------------------------------------
 Molecular Point Group                 Cs    NOp =  2
 Largest Abelian Subgroup              Cs    NOp =  2
 Nuclear Repulsion Energy =  1397.1428159123 hartrees
 There are       76 alpha and       76 beta electrons
 Applying Cartesian multipole field
    Component          Value
    ---------          -----
     (2,0,0)        1.00000E-11
     (0,2,0)        2.00000E-11
     (0,0,2)       -3.00000E-11
 Nucleus-field energy     =     0.0000000396 hartrees
 Requested basis set is 6-311++G(d,p)
 There are 87 shells and 232 basis functions
 A cutoff of  1.0D-11 yielded   2724 shell pairs
 There are     21229 function pairs (     23833 Cartesian)
 Smallest overlap matrix eigenvalue = 2.12E-05
 Guess MOs from SCF MO coefficient file

 -----------------------------------------------------------------------
  General SCF calculation program by
  Eric Jon Sundstrom, Paul Horn, Yuezhi Mao, Dmitri Zuev, Alec White,
  David Stuck, Shaama M.S., Shane Yost, Joonho Lee, David Small,
  Daniel Levine, Susi Lehtola, Hugh Burton, Evgeny Epifanovsky
 -----------------------------------------------------------------------
 Exchange:     0.2000 Hartree-Fock + 0.0800 Slater + 0.7200 B88
 Correlation:  0.1900 VWN1RPA + 0.8100 LYP
 Using SG-1 standard quadrature grid
 using 8 threads for integral computing
 -------------------------------------------------------
 OpenMP Integral computing Module                
 Release: version 2.0, May 2017, Q-Chem Inc. Pleasanton 
 -------------------------------------------------------
 -------------------------------------------------------
 OpenMP BLAS3 based DFT computing Module                
 Release: version 1.0, May 2013, Q-Chem Inc. Pittsburgh 
 -------------------------------------------------------
 A restricted SCF calculation will be
 performed using DIIS
 SCF converges when DIIS error is below 1.0e-08
 ---------------------------------------
  Cycle       Energy         DIIS error
 ---------------------------------------
    1  -12604.2153727583      5.29e-05  
    2  -12604.2153932333      2.41e-05  
    3  -12604.2153877213      3.77e-05  
    4  -12604.2153973148      2.84e-06  
    5  -12604.2153973579      1.18e-06  
    6  -12604.2153973641      7.07e-07  
    7  -12604.2153973670      1.31e-07  
    8  -12604.2153973669      4.31e-08  
    9  -12604.2153973672      7.98e-09  Convergence criterion met
 ---------------------------------------
 SCF time:   CPU 114.58s  wall 15.00s 
 SCF   energy in the final basis set =   -12604.2153973672
 Total energy in the final basis set =   -12604.2153973672

 --------------------------------------------------------------
             Orbital Energies (a.u.) and Symmetries
 --------------------------------------------------------------

 Alpha MOs, Restricted
 -- Occupied --                  
******* -482.86 -482.86 -176.33 -165.73 -165.73 -165.73 -101.59
  1 A'    2 A'    3 A'    4 A'    5 A'    1 A"    6 A'    7 A'                 
-62.516 -62.514 -56.337 -56.335 -56.333 -56.333 -56.330 -56.330
  8 A'    9 A'   10 A'   11 A'    2 A"   12 A'    3 A"   13 A'                 
-35.823 -31.317 -31.310 -31.310 -22.967 -22.965 -22.965 -22.961
 14 A'   15 A'    4 A"   16 A'   17 A'    5 A"   18 A'   19 A'                 
-22.961 -10.314 -10.296  -9.504  -8.725  -8.722  -7.269  -7.258
  6 A"   20 A'   21 A'   22 A'   23 A'   24 A'   25 A'    7 A"                 
 -7.258  -6.557  -6.555  -6.543  -6.543  -6.541  -6.540  -6.372
 26 A'   27 A'   28 A'    8 A"   29 A'    9 A"   30 A'   31 A'                 
 -4.786  -4.770  -4.769  -2.668  -2.665  -2.664  -2.664  -2.662
 32 A'   10 A"   33 A'   34 A'   35 A'   11 A"   36 A'   12 A"                 
 -2.661  -2.652  -2.652  -2.650  -2.650  -2.051  -2.046  -2.046
 37 A'   38 A'   13 A"   39 A'   14 A"   40 A'   15 A"   41 A'                 
 -2.032  -2.032  -0.931  -0.849  -0.826  -0.750  -0.677  -0.549
 42 A'   16 A"   43 A'   44 A'   45 A'   46 A'   47 A'   48 A'                 
 -0.493  -0.475  -0.431  -0.396  -0.359  -0.356  -0.333  -0.323
 49 A'   50 A'   17 A"   51 A'   52 A'   18 A"   19 A"   53 A'                 
 -0.321  -0.299  -0.276  -0.260
 54 A'   20 A"   55 A'   21 A"                                                 
 -- Virtual --                   
 -0.084  -0.066  -0.053  -0.041  -0.000   0.031   0.033   0.044
 56 A'   57 A'   22 A"   58 A'   59 A'   60 A'   61 A'   62 A'                 
  0.048   0.065   0.065   0.075   0.086   0.090   0.093   0.109
 23 A"   24 A"   63 A'   64 A'   65 A'   25 A"   66 A'   26 A"                 
  0.111   0.117   0.129   0.147   0.151   0.161   0.171   0.174
 67 A'   68 A'   69 A'   27 A"   70 A'   71 A'   72 A'   73 A'                 
  0.203   0.236   0.238   0.239   0.308   0.342   0.367   0.378
 74 A'   75 A'   76 A'   28 A"   77 A'   78 A'   79 A'   29 A"                 
  0.378   0.395   0.400   0.407   0.412   0.424   0.431   0.452
 80 A'   30 A"   81 A'   82 A'   31 A"   32 A"   83 A'   84 A'                 
  0.458   0.469   0.478   0.492   0.509   0.517   0.540   0.551
 33 A"   85 A'   86 A'   34 A"   87 A'   35 A"   36 A"   37 A"                 
  0.565   0.587   0.602   0.615   0.619   0.662   0.682   0.685
 88 A'   89 A'   38 A"   90 A'   91 A'   92 A'   39 A"   93 A'                 
  0.716   0.753   0.804   0.820   0.835   0.853   0.873   0.895
 94 A'   95 A'   96 A'   97 A'   40 A"   98 A'   99 A'   41 A"                 
  0.908   0.936   0.994   1.003   1.152   1.183   1.201   1.259
100 A'  101 A'  102 A'  103 A'  104 A'   42 A"  105 A'   43 A"                 
  1.327   1.384   1.406   1.524   1.557   1.620   1.686   1.848
 44 A"  106 A'  107 A'  108 A'   45 A"  109 A'  110 A'  111 A'                 
  1.877   1.991   1.993   2.015   2.032   2.119   2.150   2.173
 46 A"   47 A"   48 A"  112 A'  113 A'  114 A'  115 A'  116 A'                 
  2.241   2.244   2.354   2.490   2.625   2.811   2.821   3.047
117 A'   49 A"  118 A'  119 A'   50 A"  120 A'   51 A"  121 A'                 
  3.110   3.376   3.945   3.962   3.977   3.983   3.986   4.011
122 A'  123 A'   52 A"  124 A'   53 A"   54 A"   55 A"  125 A'                 
  4.021   4.046   4.067   4.081   4.134   4.188   4.262   4.352
126 A'   56 A"  127 A'   57 A"  128 A'  129 A'  130 A'  131 A'                 
  4.375   4.417   5.996   6.052   6.069   6.645   6.651   7.533
132 A'  133 A'   58 A"  134 A'  135 A'  136 A'  137 A'   59 A"                 
  7.534   7.577   7.588   7.638   7.675   9.724  23.220  24.029
 60 A"  138 A'  139 A'  140 A'  141 A'  142 A'  143 A'  144 A'                 
 25.796  26.024  26.385  27.847  28.334  28.375  28.379  28.518
 61 A"  145 A'  146 A'  147 A'   62 A"  148 A'  149 A'   63 A"                 
 28.532  28.542  28.589  28.683  47.910  47.918 127.876 127.910
150 A'   64 A"  151 A'  152 A'  153 A'  154 A'   65 A"  155 A'                 
127.927 151.643 215.709 289.728 289.729 289.771 289.784 289.862
156 A'  157 A'  158 A'   66 A"   67 A"  159 A'  160 A'  161 A'                 
289.9031020.7051020.7151901.805
162 A'  163 A'  164 A'  165 A'                                                 

 Beta MOs, Restricted
 -- Occupied --                  
******* -482.86 -482.86 -176.33 -165.73 -165.73 -165.73 -101.59
  1 A'    2 A'    3 A'    4 A'    5 A'    1 A"    6 A'    7 A'                 
-62.516 -62.514 -56.337 -56.335 -56.333 -56.333 -56.330 -56.330
  8 A'    9 A'   10 A'   11 A'    2 A"   12 A'    3 A"   13 A'                 
-35.823 -31.317 -31.310 -31.310 -22.967 -22.965 -22.965 -22.961
 14 A'   15 A'    4 A"   16 A'   17 A'    5 A"   18 A'   19 A'                 
-22.961 -10.314 -10.296  -9.504  -8.725  -8.722  -7.269  -7.258
  6 A"   20 A'   21 A'   22 A'   23 A'   24 A'   25 A'    7 A"                 
 -7.258  -6.557  -6.555  -6.543  -6.543  -6.541  -6.540  -6.372
 26 A'   27 A'   28 A'    8 A"   29 A'    9 A"   30 A'   31 A'                 
 -4.786  -4.770  -4.769  -2.668  -2.665  -2.664  -2.664  -2.662
 32 A'   10 A"   33 A'   34 A'   35 A'   11 A"   36 A'   12 A"                 
 -2.661  -2.652  -2.652  -2.650  -2.650  -2.051  -2.046  -2.046
 37 A'   38 A'   13 A"   39 A'   14 A"   40 A'   15 A"   41 A'                 
 -2.032  -2.032  -0.931  -0.849  -0.826  -0.750  -0.677  -0.549
 42 A'   16 A"   43 A'   44 A'   45 A'   46 A'   47 A'   48 A'                 
 -0.493  -0.475  -0.431  -0.396  -0.359  -0.356  -0.333  -0.323
 49 A'   50 A'   17 A"   51 A'   52 A'   18 A"   19 A"   53 A'                 
 -0.321  -0.299  -0.276  -0.260
 54 A'   20 A"   55 A'   21 A"                                                 
 -- Virtual --                   
 -0.084  -0.066  -0.053  -0.041  -0.000   0.031   0.033   0.044
 56 A'   57 A'   22 A"   58 A'   59 A'   60 A'   61 A'   62 A'                 
  0.048   0.065   0.065   0.075   0.086   0.090   0.093   0.109
 23 A"   24 A"   63 A'   64 A'   65 A'   25 A"   66 A'   26 A"                 
  0.111   0.117   0.129   0.147   0.151   0.161   0.171   0.174
 67 A'   68 A'   69 A'   27 A"   70 A'   71 A'   72 A'   73 A'                 
  0.203   0.236   0.238   0.239   0.308   0.342   0.367   0.378
 74 A'   75 A'   76 A'   28 A"   77 A'   78 A'   79 A'   29 A"                 
  0.378   0.395   0.400   0.407   0.412   0.424   0.431   0.452
 80 A'   30 A"   81 A'   82 A'   31 A"   32 A"   83 A'   84 A'                 
  0.458   0.469   0.478   0.492   0.509   0.517   0.540   0.551
 33 A"   85 A'   86 A'   34 A"   87 A'   35 A"   36 A"   37 A"                 
  0.565   0.587   0.602   0.615   0.619   0.662   0.682   0.685
 88 A'   89 A'   38 A"   90 A'   91 A'   92 A'   39 A"   93 A'                 
  0.716   0.753   0.804   0.820   0.835   0.853   0.873   0.895
 94 A'   95 A'   96 A'   97 A'   40 A"   98 A'   99 A'   41 A"                 
  0.908   0.936   0.994   1.003   1.152   1.183   1.201   1.259
100 A'  101 A'  102 A'  103 A'  104 A'   42 A"  105 A'   43 A"                 
  1.327   1.384   1.406   1.524   1.557   1.620   1.686   1.848
 44 A"  106 A'  107 A'  108 A'   45 A"  109 A'  110 A'  111 A'                 
  1.877   1.991   1.993   2.015   2.032   2.119   2.150   2.173
 46 A"   47 A"   48 A"  112 A'  113 A'  114 A'  115 A'  116 A'                 
  2.241   2.244   2.354   2.490   2.625   2.811   2.821   3.047
117 A'   49 A"  118 A'  119 A'   50 A"  120 A'   51 A"  121 A'                 
  3.110   3.376   3.945   3.962   3.977   3.983   3.986   4.011
122 A'  123 A'   52 A"  124 A'   53 A"   54 A"   55 A"  125 A'                 
  4.021   4.046   4.067   4.081   4.134   4.188   4.262   4.352
126 A'   56 A"  127 A'   57 A"  128 A'  129 A'  130 A'  131 A'                 
  4.375   4.417   5.996   6.052   6.069   6.645   6.651   7.533
132 A'  133 A'   58 A"  134 A'  135 A'  136 A'  137 A'   59 A"                 
  7.534   7.577   7.588   7.638   7.675   9.724  23.220  24.029
 60 A"  138 A'  139 A'  140 A'  141 A'  142 A'  143 A'  144 A'                 
 25.796  26.024  26.385  27.847  28.334  28.375  28.379  28.518
 61 A"  145 A'  146 A'  147 A'   62 A"  148 A'  149 A'   63 A"                 
 28.532  28.542  28.589  28.683  47.910  47.918 127.876 127.910
150 A'   64 A"  151 A'  152 A'  153 A'  154 A'   65 A"  155 A'                 
127.927 151.643 215.709 289.728 289.729 289.771 289.784 289.862
156 A'  157 A'  158 A'   66 A"   67 A"  159 A'  160 A'  161 A'                 
289.9031020.7051020.7151901.805
162 A'  163 A'  164 A'  165 A'                                                 
 --------------------------------------------------------------

          Ground-State Mulliken Net Atomic Charges

     Atom                 Charge (a.u.)
  ----------------------------------------
      1 Br                   -0.105552
      2 I                     0.146393
      3 Cl                    0.425961
      4 Br                   -0.135615
      5 C                    -0.070084
      6 C                    -0.261102
  ----------------------------------------
  Sum of atomic charges =     0.000000

 -----------------------------------------------------------------
                    Cartesian Multipole Moments
 -----------------------------------------------------------------
    Charge (ESU x 10^10)
                 0.0000
    Dipole Moment (Debye)
         X      -0.2381      Y       0.5151      Z      -0.0000
       Tot       0.5675
    Quadrupole Moments (Debye-Ang)
        XX     -87.1256     XY      -0.0409     YY     -83.8262
        XZ       0.0000     YZ      -0.0000     ZZ     -90.2958
    Octopole Moments (Debye-Ang^2)
       XXX     -40.9200    XXY       0.0235    XYY     -18.3888
       YYY     -12.5545    XXZ      -0.0000    XYZ       0.0000
       YYZ      -0.0000    XZZ     -13.8287    YZZ      -5.5508
       ZZZ      -0.0000
    Hexadecapole Moments (Debye-Ang^3)
      XXXX   -1471.1422   XXXY      46.0292   XXYY    -402.4100
      XYYY      31.3698   YYYY   -1215.7235   XXXZ       0.0000
      XXYZ      -0.0000   XYYZ       0.0000   YYYZ      -0.0000
      XXZZ    -273.4097   XYZZ      12.0892   YYZZ    -240.6150
      XZZZ       0.0000   YZZZ      -0.0000   ZZZZ    -114.9565
 -----------------------------------------------------------------
 Calculating analytic gradient of the SCF energy
 Gradient of SCF Energy
            1           2           3           4           5           6
    1   0.0010932   0.0005343   0.0010526  -0.0004091  -0.0001850  -0.0020860
    2   0.0009169  -0.0009465  -0.0010439   0.0002143  -0.0004522   0.0013114
    3   0.0000000  -0.0000000  -0.0000000   0.0000000   0.0000000  -0.0000000
 Max gradient component =       2.086E-03
 RMS gradient           =       8.144E-04
 Gradient time:  CPU 53.63 s  wall 6.84 s
 Geometry Optimization Parameters
   NAtoms,    NIC,     NZ,  NCons,   NDum,   NFix, NCnnct, MaxDiis
        6      37       0       0       0       0       0       0

 Cartesian Hessian Update
 Hessian Updated using BFGS Update


** GEOMETRY OPTIMIZATION IN DELOCALIZED INTERNAL COORDINATES **
   Searching for a Minimum

   Optimization Cycle:  20

                       Coordinates (Angstroms)
     ATOM                X               Y               Z
      1  Br        2.2803394159    1.2068192613    0.0000000000
      2  I        -1.2844139291    1.5341909276    0.0000000000
      3  Cl        2.0477610003   -1.8270665003    0.0000000000
      4  Br       -1.2430972487   -1.8492497333    0.0000000000
      5  C         1.1604751024   -0.3311946375    0.0000000000
      6  C        -0.1809166100   -0.2722427998    0.0000000000
   Point Group: cs    Number of degrees of freedom:     9


   Energy is -12604.215397367

 Hessian Updated using BFGS Update

  9 Hessian modes will be used to form the next step
  Hessian Eigenvalues:
     0.043250    0.064146    0.250681    0.279493    0.497630    0.668146
     0.799328    0.976818    1.035380

 Minimum Search - Taking Simple RFO Step
 Searching for Lamda that Minimizes Along All modes
 Value Taken    Lamda =  -0.00002102
 Step Taken.  Stepsize is  0.014420

                             Maximum     Tolerance    Cnvgd?
         Gradient           0.002386      0.000300      NO
         Displacement       0.010934      0.001200      NO
         Energy change     -0.000038      0.000001      NO


 New Cartesian Coordinates Obtained by Inverse Iteration

 Displacement from previous Coordinates is:  0.011895
 ----------------------------------------------------------------
             Standard Nuclear Orientation (Angstroms)
    I     Atom           X                Y                Z
 ----------------------------------------------------------------
    1      Br      2.2807831174     1.2049449437     0.0000000000
    2      I      -1.2848547916     1.5371330158     0.0000000000
    3      Cl      2.0453361154    -1.8259428686     0.0000000000
    4      Br     -1.2396103452    -1.8515516200     0.0000000000
    5      C       1.1593515210    -0.3303686045     0.0000000000
    6      C      -0.1808578862    -0.2729583484     0.0000000000
 ----------------------------------------------------------------
 Molecular Point Group                 Cs    NOp =  2
 Largest Abelian Subgroup              Cs    NOp =  2
 Nuclear Repulsion Energy =  1396.9196947083 hartrees
 There are       76 alpha and       76 beta electrons
 Applying Cartesian multipole field
    Component          Value
    ---------          -----
     (2,0,0)        1.00000E-11
     (0,2,0)        2.00000E-11
     (0,0,2)       -3.00000E-11
 Nucleus-field energy     =     0.0000000397 hartrees
 Requested basis set is 6-311++G(d,p)
 There are 87 shells and 232 basis functions
 A cutoff of  1.0D-11 yielded   2724 shell pairs
 There are     21229 function pairs (     23833 Cartesian)
 Smallest overlap matrix eigenvalue = 2.11E-05
 Guess MOs from SCF MO coefficient file

 -----------------------------------------------------------------------
  General SCF calculation program by
  Eric Jon Sundstrom, Paul Horn, Yuezhi Mao, Dmitri Zuev, Alec White,
  David Stuck, Shaama M.S., Shane Yost, Joonho Lee, David Small,
  Daniel Levine, Susi Lehtola, Hugh Burton, Evgeny Epifanovsky
 -----------------------------------------------------------------------
 Exchange:     0.2000 Hartree-Fock + 0.0800 Slater + 0.7200 B88
 Correlation:  0.1900 VWN1RPA + 0.8100 LYP
 Using SG-1 standard quadrature grid
 using 8 threads for integral computing
 -------------------------------------------------------
 OpenMP Integral computing Module                
 Release: version 2.0, May 2017, Q-Chem Inc. Pleasanton 
 -------------------------------------------------------
 -------------------------------------------------------
 OpenMP BLAS3 based DFT computing Module                
 Release: version 1.0, May 2013, Q-Chem Inc. Pittsburgh 
 -------------------------------------------------------
 A restricted SCF calculation will be
 performed using DIIS
 SCF converges when DIIS error is below 1.0e-08
 ---------------------------------------
  Cycle       Energy         DIIS error
 ---------------------------------------
    1  -12604.2154034557      3.00e-05  
    2  -12604.2154086736      1.58e-05  
    3  -12604.2154075161      2.06e-05  
    4  -12604.2154103136      2.19e-06  
    5  -12604.2154103411      8.12e-07  
    6  -12604.2154103445      4.44e-07  
    7  -12604.2154103459      5.96e-08  
    8  -12604.2154103459      1.99e-08  
    9  -12604.2154103458      3.36e-09  Convergence criterion met
 ---------------------------------------
 SCF time:   CPU 114.60s  wall 15.00s 
 SCF   energy in the final basis set =   -12604.2154103458
 Total energy in the final basis set =   -12604.2154103458

 --------------------------------------------------------------
             Orbital Energies (a.u.) and Symmetries
 --------------------------------------------------------------

 Alpha MOs, Restricted
 -- Occupied --                  
******* -482.86 -482.86 -176.33 -165.73 -165.73 -165.73 -101.59
  1 A'    2 A'    3 A'    4 A'    5 A'    1 A"    6 A'    7 A'                 
-62.516 -62.514 -56.337 -56.335 -56.333 -56.333 -56.330 -56.330
  8 A'    9 A'   10 A'   11 A'    2 A"   12 A'    3 A"   13 A'                 
-35.823 -31.316 -31.310 -31.310 -22.967 -22.965 -22.965 -22.960
 14 A'   15 A'    4 A"   16 A'   17 A'    5 A"   18 A'   19 A'                 
-22.960 -10.313 -10.296  -9.504  -8.725  -8.722  -7.269  -7.258
  6 A"   20 A'   21 A'   22 A'   23 A'   24 A'   25 A'    7 A"                 
 -7.258  -6.557  -6.555  -6.543  -6.543  -6.541  -6.540  -6.372
 26 A'   27 A'   28 A'    8 A"   29 A'    9 A"   30 A'   31 A'                 
 -4.786  -4.769  -4.769  -2.668  -2.666  -2.664  -2.664  -2.662
 32 A'   10 A"   33 A'   34 A'   35 A'   11 A"   36 A'   12 A"                 
 -2.661  -2.652  -2.652  -2.650  -2.650  -2.051  -2.046  -2.046
 37 A'   38 A'   13 A"   39 A'   14 A"   40 A'   15 A"   41 A'                 
 -2.032  -2.032  -0.931  -0.849  -0.826  -0.750  -0.677  -0.549
 42 A'   16 A"   43 A'   44 A'   45 A'   46 A'   47 A'   48 A'                 
 -0.494  -0.475  -0.432  -0.396  -0.359  -0.355  -0.333  -0.323
 49 A'   50 A'   17 A"   51 A'   52 A'   18 A"   19 A"   53 A'                 
 -0.321  -0.298  -0.276  -0.260
 54 A'   20 A"   55 A'   21 A"                                                 
 -- Virtual --                   
 -0.084  -0.066  -0.053  -0.041  -0.000   0.031   0.033   0.044
 56 A'   57 A'   22 A"   58 A'   59 A'   60 A'   61 A'   62 A'                 
  0.048   0.065   0.065   0.075   0.086   0.090   0.093   0.109
 23 A"   24 A"   63 A'   64 A'   65 A'   25 A"   66 A'   26 A"                 
  0.111   0.117   0.129   0.147   0.151   0.161   0.170   0.174
 67 A'   68 A'   69 A'   27 A"   70 A'   71 A'   72 A'   73 A'                 
  0.203   0.236   0.237   0.239   0.308   0.342   0.367   0.378
 74 A'   75 A'   76 A'   28 A"   77 A'   78 A'   79 A'   29 A"                 
  0.378   0.395   0.400   0.407   0.412   0.423   0.431   0.452
 80 A'   30 A"   81 A'   82 A'   31 A"   32 A"   83 A'   84 A'                 
  0.458   0.469   0.478   0.492   0.509   0.517   0.540   0.551
 33 A"   85 A'   86 A'   34 A"   87 A'   35 A"   36 A"   37 A"                 
  0.565   0.587   0.603   0.615   0.619   0.663   0.682   0.685
 88 A'   89 A'   38 A"   90 A'   91 A'   92 A'   39 A"   93 A'                 
  0.717   0.753   0.804   0.821   0.835   0.854   0.873   0.894
 94 A'   95 A'   96 A'   97 A'   40 A"   98 A'   99 A'   41 A"                 
  0.908   0.937   0.995   1.004   1.152   1.183   1.201   1.259
100 A'  101 A'  102 A'  103 A'  104 A'   42 A"  105 A'   43 A"                 
  1.327   1.384   1.406   1.524   1.557   1.621   1.687   1.849
 44 A"  106 A'  107 A'  108 A'   45 A"  109 A'  110 A'  111 A'                 
  1.878   1.991   1.993   2.016   2.032   2.119   2.151   2.173
 46 A"   47 A"   48 A"  112 A'  113 A'  114 A'  115 A'  116 A'                 
  2.241   2.244   2.355   2.490   2.625   2.811   2.821   3.048
117 A'   49 A"  118 A'  119 A'   50 A"  120 A'   51 A"  121 A'                 
  3.111   3.375   3.945   3.962   3.977   3.983   3.986   4.011
122 A'  123 A'   52 A"  124 A'   53 A"   54 A"   55 A"  125 A'                 
  4.020   4.046   4.066   4.081   4.135   4.189   4.263   4.352
126 A'   56 A"  127 A'   57 A"  128 A'  129 A'  130 A'  131 A'                 
  4.375   4.416   5.996   6.052   6.069   6.645   6.651   7.533
132 A'  133 A'   58 A"  134 A'  135 A'  136 A'  137 A'   59 A"                 
  7.534   7.577   7.588   7.638   7.675   9.724  23.220  24.034
 60 A"  138 A'  139 A'  140 A'  141 A'  142 A'  143 A'  144 A'                 
 25.796  26.025  26.385  27.846  28.334  28.375  28.379  28.518
 61 A"  145 A'  146 A'  147 A'   62 A"  148 A'  149 A'   63 A"                 
 28.532  28.542  28.589  28.683  47.911  47.918 127.876 127.910
150 A'   64 A"  151 A'  152 A'  153 A'  154 A'   65 A"  155 A'                 
127.926 151.642 215.710 289.728 289.729 289.771 289.784 289.862
156 A'  157 A'  158 A'   66 A"   67 A"  159 A'  160 A'  161 A'                 
289.9031020.7051020.7151901.805
162 A'  163 A'  164 A'  165 A'                                                 

 Beta MOs, Restricted
 -- Occupied --                  
******* -482.86 -482.86 -176.33 -165.73 -165.73 -165.73 -101.59
  1 A'    2 A'    3 A'    4 A'    5 A'    1 A"    6 A'    7 A'                 
-62.516 -62.514 -56.337 -56.335 -56.333 -56.333 -56.330 -56.330
  8 A'    9 A'   10 A'   11 A'    2 A"   12 A'    3 A"   13 A'                 
-35.823 -31.316 -31.310 -31.310 -22.967 -22.965 -22.965 -22.960
 14 A'   15 A'    4 A"   16 A'   17 A'    5 A"   18 A'   19 A'                 
-22.960 -10.313 -10.296  -9.504  -8.725  -8.722  -7.269  -7.258
  6 A"   20 A'   21 A'   22 A'   23 A'   24 A'   25 A'    7 A"                 
 -7.258  -6.557  -6.555  -6.543  -6.543  -6.541  -6.540  -6.372
 26 A'   27 A'   28 A'    8 A"   29 A'    9 A"   30 A'   31 A'                 
 -4.786  -4.769  -4.769  -2.668  -2.666  -2.664  -2.664  -2.662
 32 A'   10 A"   33 A'   34 A'   35 A'   11 A"   36 A'   12 A"                 
 -2.661  -2.652  -2.652  -2.650  -2.650  -2.051  -2.046  -2.046
 37 A'   38 A'   13 A"   39 A'   14 A"   40 A'   15 A"   41 A'                 
 -2.032  -2.032  -0.931  -0.849  -0.826  -0.750  -0.677  -0.549
 42 A'   16 A"   43 A'   44 A'   45 A'   46 A'   47 A'   48 A'                 
 -0.494  -0.475  -0.432  -0.396  -0.359  -0.355  -0.333  -0.323
 49 A'   50 A'   17 A"   51 A'   52 A'   18 A"   19 A"   53 A'                 
 -0.321  -0.298  -0.276  -0.260
 54 A'   20 A"   55 A'   21 A"                                                 
 -- Virtual --                   
 -0.084  -0.066  -0.053  -0.041  -0.000   0.031   0.033   0.044
 56 A'   57 A'   22 A"   58 A'   59 A'   60 A'   61 A'   62 A'                 
  0.048   0.065   0.065   0.075   0.086   0.090   0.093   0.109
 23 A"   24 A"   63 A'   64 A'   65 A'   25 A"   66 A'   26 A"                 
  0.111   0.117   0.129   0.147   0.151   0.161   0.170   0.174
 67 A'   68 A'   69 A'   27 A"   70 A'   71 A'   72 A'   73 A'                 
  0.203   0.236   0.237   0.239   0.308   0.342   0.367   0.378
 74 A'   75 A'   76 A'   28 A"   77 A'   78 A'   79 A'   29 A"                 
  0.378   0.395   0.400   0.407   0.412   0.423   0.431   0.452
 80 A'   30 A"   81 A'   82 A'   31 A"   32 A"   83 A'   84 A'                 
  0.458   0.469   0.478   0.492   0.509   0.517   0.540   0.551
 33 A"   85 A'   86 A'   34 A"   87 A'   35 A"   36 A"   37 A"                 
  0.565   0.587   0.603   0.615   0.619   0.663   0.682   0.685
 88 A'   89 A'   38 A"   90 A'   91 A'   92 A'   39 A"   93 A'                 
  0.717   0.753   0.804   0.821   0.835   0.854   0.873   0.894
 94 A'   95 A'   96 A'   97 A'   40 A"   98 A'   99 A'   41 A"                 
  0.908   0.937   0.995   1.004   1.152   1.183   1.201   1.259
100 A'  101 A'  102 A'  103 A'  104 A'   42 A"  105 A'   43 A"                 
  1.327   1.384   1.406   1.524   1.557   1.621   1.687   1.849
 44 A"  106 A'  107 A'  108 A'   45 A"  109 A'  110 A'  111 A'                 
  1.878   1.991   1.993   2.016   2.032   2.119   2.151   2.173
 46 A"   47 A"   48 A"  112 A'  113 A'  114 A'  115 A'  116 A'                 
  2.241   2.244   2.355   2.490   2.625   2.811   2.821   3.048
117 A'   49 A"  118 A'  119 A'   50 A"  120 A'   51 A"  121 A'                 
  3.111   3.375   3.945   3.962   3.977   3.983   3.986   4.011
122 A'  123 A'   52 A"  124 A'   53 A"   54 A"   55 A"  125 A'                 
  4.020   4.046   4.066   4.081   4.135   4.189   4.263   4.352
126 A'   56 A"  127 A'   57 A"  128 A'  129 A'  130 A'  131 A'                 
  4.375   4.416   5.996   6.052   6.069   6.645   6.651   7.533
132 A'  133 A'   58 A"  134 A'  135 A'  136 A'  137 A'   59 A"                 
  7.534   7.577   7.588   7.638   7.675   9.724  23.220  24.034
 60 A"  138 A'  139 A'  140 A'  141 A'  142 A'  143 A'  144 A'                 
 25.796  26.025  26.385  27.846  28.334  28.375  28.379  28.518
 61 A"  145 A'  146 A'  147 A'   62 A"  148 A'  149 A'   63 A"                 
 28.532  28.542  28.589  28.683  47.911  47.918 127.876 127.910
150 A'   64 A"  151 A'  152 A'  153 A'  154 A'   65 A"  155 A'                 
127.926 151.642 215.710 289.728 289.729 289.771 289.784 289.862
156 A'  157 A'  158 A'   66 A"   67 A"  159 A'  160 A'  161 A'                 
289.9031020.7051020.7151901.805
162 A'  163 A'  164 A'  165 A'                                                 
 --------------------------------------------------------------

          Ground-State Mulliken Net Atomic Charges

     Atom                 Charge (a.u.)
  ----------------------------------------
      1 Br                   -0.105397
      2 I                     0.145343
      3 Cl                    0.425383
      4 Br                   -0.135492
      5 C                    -0.072678
      6 C                    -0.257160
  ----------------------------------------
  Sum of atomic charges =     0.000000

 -----------------------------------------------------------------
                    Cartesian Multipole Moments
 -----------------------------------------------------------------
    Charge (ESU x 10^10)
                 0.0000
    Dipole Moment (Debye)
         X      -0.2317      Y       0.5101      Z      -0.0000
       Tot       0.5603
    Quadrupole Moments (Debye-Ang)
        XX     -87.1325     XY      -0.0265     YY     -83.8093
        XZ       0.0000     YZ      -0.0000     ZZ     -90.2945
    Octopole Moments (Debye-Ang^2)
       XXX     -40.8794    XXY       0.0480    XYY     -18.4487
       YYY     -12.6827    XXZ      -0.0000    XYZ       0.0000
       YYZ      -0.0000    XZZ     -13.8334    YZZ      -5.5852
       ZZZ      -0.0000
    Hexadecapole Moments (Debye-Ang^3)
      XXXX   -1469.7652   XXXY      46.6644   XXYY    -402.5606
      XYYY      31.8653   YYYY   -1216.9788   XXXZ       0.0000
      XXYZ      -0.0000   XYYZ       0.0000   YYYZ      -0.0000
      XXZZ    -273.1729   XYZZ      12.2794   YYZZ    -240.8946
      XZZZ       0.0000   YZZZ      -0.0000   ZZZZ    -114.9596
 -----------------------------------------------------------------
 Calculating analytic gradient of the SCF energy
 Gradient of SCF Energy
            1           2           3           4           5           6
    1   0.0009659   0.0002692   0.0005924  -0.0000453  -0.0010589  -0.0007233
    2   0.0004122  -0.0001607  -0.0005036   0.0000481  -0.0002632   0.0004673
    3  -0.0000000   0.0000000   0.0000000  -0.0000000   0.0000000  -0.0000000
 Max gradient component =       1.059E-03
 RMS gradient           =       4.560E-04
 Gradient time:  CPU 53.98 s  wall 6.88 s
 Geometry Optimization Parameters
   NAtoms,    NIC,     NZ,  NCons,   NDum,   NFix, NCnnct, MaxDiis
        6      37       0       0       0       0       0       0

 Cartesian Hessian Update
 Hessian Updated using BFGS Update


** GEOMETRY OPTIMIZATION IN DELOCALIZED INTERNAL COORDINATES **
   Searching for a Minimum

   Optimization Cycle:  21

                       Coordinates (Angstroms)
     ATOM                X               Y               Z
      1  Br        2.2807831174    1.2049449437    0.0000000000
      2  I        -1.2848547916    1.5371330158    0.0000000000
      3  Cl        2.0453361154   -1.8259428686    0.0000000000
      4  Br       -1.2396103452   -1.8515516200    0.0000000000
      5  C         1.1593515210   -0.3303686045    0.0000000000
      6  C        -0.1808578862   -0.2729583484    0.0000000000
   Point Group: cs    Number of degrees of freedom:     9


   Energy is -12604.215410346

 Hessian Updated using BFGS Update

  9 Hessian modes will be used to form the next step
  Hessian Eigenvalues:
     0.044171    0.067577    0.245666    0.303461    0.471763    0.503363
     0.743355    0.978966    1.039439

 Minimum Search - Taking Simple RFO Step
 Searching for Lamda that Minimizes Along All modes
 Value Taken    Lamda =  -0.00000636
 Step Taken.  Stepsize is  0.004917

                             Maximum     Tolerance    Cnvgd?
         Gradient           0.001005      0.000300      NO
         Displacement       0.002967      0.001200      NO
         Energy change     -0.000013      0.000001      NO


 New Cartesian Coordinates Obtained by Inverse Iteration

 Displacement from previous Coordinates is:  0.006450
 ----------------------------------------------------------------
             Standard Nuclear Orientation (Angstroms)
    I     Atom           X                Y                Z
 ----------------------------------------------------------------
    1      Br      2.2784874876     1.2052546243     0.0000000000
    2      I      -1.2830642782     1.5380492954     0.0000000000
    3      Cl      2.0445793030    -1.8257379245     0.0000000000
    4      Br     -1.2392119534    -1.8519497226     0.0000000000
    5      C       1.1594869013    -0.3305488524     0.0000000000
    6      C      -0.1801297295    -0.2738109023     0.0000000000
 ----------------------------------------------------------------
 Molecular Point Group                 Cs    NOp =  2
 Largest Abelian Subgroup              Cs    NOp =  2
 Nuclear Repulsion Energy =  1397.3005923876 hartrees
 There are       76 alpha and       76 beta electrons
 Applying Cartesian multipole field
    Component          Value
    ---------          -----
     (2,0,0)        1.00000E-11
     (0,2,0)        2.00000E-11
     (0,0,2)       -3.00000E-11
 Nucleus-field energy     =     0.0000000396 hartrees
 Requested basis set is 6-311++G(d,p)
 There are 87 shells and 232 basis functions
 A cutoff of  1.0D-11 yielded   2724 shell pairs
 There are     21229 function pairs (     23833 Cartesian)
 Smallest overlap matrix eigenvalue = 2.11E-05
 Guess MOs from SCF MO coefficient file

 -----------------------------------------------------------------------
  General SCF calculation program by
  Eric Jon Sundstrom, Paul Horn, Yuezhi Mao, Dmitri Zuev, Alec White,
  David Stuck, Shaama M.S., Shane Yost, Joonho Lee, David Small,
  Daniel Levine, Susi Lehtola, Hugh Burton, Evgeny Epifanovsky
 -----------------------------------------------------------------------
 Exchange:     0.2000 Hartree-Fock + 0.0800 Slater + 0.7200 B88
 Correlation:  0.1900 VWN1RPA + 0.8100 LYP
 Using SG-1 standard quadrature grid
 using 8 threads for integral computing
 -------------------------------------------------------
 OpenMP Integral computing Module                
 Release: version 2.0, May 2017, Q-Chem Inc. Pleasanton 
 -------------------------------------------------------
 -------------------------------------------------------
 OpenMP BLAS3 based DFT computing Module                
 Release: version 1.0, May 2013, Q-Chem Inc. Pittsburgh 
 -------------------------------------------------------
 A restricted SCF calculation will be
 performed using DIIS
 SCF converges when DIIS error is below 1.0e-08
 ---------------------------------------
  Cycle       Energy         DIIS error
 ---------------------------------------
    1  -12604.2154129248      1.41e-05  
    2  -12604.2154141037      8.46e-06  
    3  -12604.2154139831      9.44e-06  
    4  -12604.2154145681      1.19e-06  
    5  -12604.2154145785      3.33e-07  
    6  -12604.2154145787      1.96e-07  
    7  -12604.2154145790      6.21e-08  
    8  -12604.2154145790      9.95e-09  Convergence criterion met
 ---------------------------------------
 SCF time:   CPU 101.83s  wall 13.00s 
 SCF   energy in the final basis set =   -12604.2154145790
 Total energy in the final basis set =   -12604.2154145790

 --------------------------------------------------------------
             Orbital Energies (a.u.) and Symmetries
 --------------------------------------------------------------

 Alpha MOs, Restricted
 -- Occupied --                  
******* -482.86 -482.86 -176.33 -165.73 -165.73 -165.73 -101.59
  1 A'    2 A'    3 A'    4 A'    5 A'    1 A"    6 A'    7 A'                 
-62.516 -62.514 -56.337 -56.335 -56.333 -56.333 -56.330 -56.330
  8 A'    9 A'   10 A'   11 A'    2 A"   12 A'    3 A"   13 A'                 
-35.823 -31.316 -31.310 -31.309 -22.967 -22.965 -22.965 -22.960
 14 A'   15 A'    4 A"   16 A'   17 A'    5 A"   18 A'   19 A'                 
-22.960 -10.313 -10.296  -9.504  -8.725  -8.722  -7.269  -7.258
  6 A"   20 A'   21 A'   22 A'   23 A'   24 A'   25 A'    7 A"                 
 -7.258  -6.558  -6.555  -6.543  -6.543  -6.541  -6.540  -6.372
 26 A'   27 A'   28 A'    8 A"   29 A'    9 A"   30 A'   31 A'                 
 -4.785  -4.769  -4.769  -2.668  -2.666  -2.664  -2.664  -2.662
 32 A'   10 A"   33 A'   34 A'   35 A'   11 A"   36 A'   12 A"                 
 -2.661  -2.652  -2.652  -2.650  -2.650  -2.051  -2.046  -2.046
 37 A'   38 A'   13 A"   39 A'   14 A"   40 A'   15 A"   41 A'                 
 -2.032  -2.032  -0.931  -0.849  -0.826  -0.750  -0.677  -0.549
 42 A'   16 A"   43 A'   44 A'   45 A'   46 A'   47 A'   48 A'                 
 -0.494  -0.475  -0.432  -0.396  -0.359  -0.355  -0.333  -0.323
 49 A'   50 A'   17 A"   51 A'   52 A'   18 A"   19 A"   53 A'                 
 -0.320  -0.298  -0.276  -0.260
 54 A'   20 A"   55 A'   21 A"                                                 
 -- Virtual --                   
 -0.084  -0.065  -0.053  -0.041  -0.000   0.031   0.033   0.044
 56 A'   57 A'   22 A"   58 A'   59 A'   60 A'   61 A'   62 A'                 
  0.047   0.065   0.065   0.075   0.086   0.090   0.093   0.109
 23 A"   24 A"   63 A'   64 A'   65 A'   25 A"   66 A'   26 A"                 
  0.111   0.117   0.129   0.147   0.151   0.161   0.170   0.174
 67 A'   68 A'   69 A'   27 A"   70 A'   71 A'   72 A'   73 A'                 
  0.203   0.236   0.237   0.239   0.308   0.342   0.367   0.378
 74 A'   75 A'   76 A'   28 A"   77 A'   78 A'   79 A'   29 A"                 
  0.378   0.395   0.400   0.407   0.412   0.423   0.431   0.452
 80 A'   30 A"   81 A'   82 A'   31 A"   32 A"   83 A'   84 A'                 
  0.458   0.469   0.478   0.492   0.509   0.517   0.540   0.551
 33 A"   85 A'   86 A'   34 A"   87 A'   35 A"   36 A"   37 A"                 
  0.565   0.588   0.603   0.615   0.620   0.663   0.682   0.685
 88 A'   89 A'   38 A"   90 A'   91 A'   92 A'   39 A"   93 A'                 
  0.717   0.753   0.804   0.821   0.835   0.854   0.873   0.894
 94 A'   95 A'   96 A'   97 A'   40 A"   98 A'   99 A'   41 A"                 
  0.908   0.937   0.994   1.005   1.152   1.183   1.201   1.259
100 A'  101 A'  102 A'  103 A'  104 A'   42 A"  105 A'   43 A"                 
  1.327   1.384   1.405   1.525   1.558   1.621   1.687   1.850
 44 A"  106 A'  107 A'  108 A'   45 A"  109 A'  110 A'  111 A'                 
  1.879   1.991   1.993   2.016   2.032   2.120   2.151   2.173
 46 A"   47 A"   48 A"  112 A'  113 A'  114 A'  115 A'  116 A'                 
  2.241   2.244   2.355   2.490   2.625   2.811   2.821   3.049
117 A'   49 A"  118 A'  119 A'   50 A"  120 A'   51 A"  121 A'                 
  3.112   3.375   3.945   3.962   3.977   3.983   3.986   4.011
122 A'  123 A'   52 A"  124 A'   53 A"   54 A"   55 A"  125 A'                 
  4.021   4.046   4.066   4.081   4.135   4.189   4.263   4.352
126 A'   56 A"  127 A'   57 A"  128 A'  129 A'  130 A'  131 A'                 
  4.375   4.416   5.996   6.052   6.069   6.645   6.652   7.533
132 A'  133 A'   58 A"  134 A'  135 A'  136 A'  137 A'   59 A"                 
  7.534   7.577   7.588   7.638   7.676   9.724  23.220  24.037
 60 A"  138 A'  139 A'  140 A'  141 A'  142 A'  143 A'  144 A'                 
 25.796  26.025  26.385  27.846  28.334  28.375  28.379  28.518
 61 A"  145 A'  146 A'  147 A'   62 A"  148 A'  149 A'   63 A"                 
 28.532  28.542  28.589  28.683  47.911  47.919 127.876 127.910
150 A'   64 A"  151 A'  152 A'  153 A'  154 A'   65 A"  155 A'                 
127.926 151.642 215.710 289.728 289.729 289.771 289.784 289.862
156 A'  157 A'  158 A'   66 A"   67 A"  159 A'  160 A'  161 A'                 
289.9041020.7061020.7151901.805
162 A'  163 A'  164 A'  165 A'                                                 

 Beta MOs, Restricted
 -- Occupied --                  
******* -482.86 -482.86 -176.33 -165.73 -165.73 -165.73 -101.59
  1 A'    2 A'    3 A'    4 A'    5 A'    1 A"    6 A'    7 A'                 
-62.516 -62.514 -56.337 -56.335 -56.333 -56.333 -56.330 -56.330
  8 A'    9 A'   10 A'   11 A'    2 A"   12 A'    3 A"   13 A'                 
-35.823 -31.316 -31.310 -31.309 -22.967 -22.965 -22.965 -22.960
 14 A'   15 A'    4 A"   16 A'   17 A'    5 A"   18 A'   19 A'                 
-22.960 -10.313 -10.296  -9.504  -8.725  -8.722  -7.269  -7.258
  6 A"   20 A'   21 A'   22 A'   23 A'   24 A'   25 A'    7 A"                 
 -7.258  -6.558  -6.555  -6.543  -6.543  -6.541  -6.540  -6.372
 26 A'   27 A'   28 A'    8 A"   29 A'    9 A"   30 A'   31 A'                 
 -4.785  -4.769  -4.769  -2.668  -2.666  -2.664  -2.664  -2.662
 32 A'   10 A"   33 A'   34 A'   35 A'   11 A"   36 A'   12 A"                 
 -2.661  -2.652  -2.652  -2.650  -2.650  -2.051  -2.046  -2.046
 37 A'   38 A'   13 A"   39 A'   14 A"   40 A'   15 A"   41 A'                 
 -2.032  -2.032  -0.931  -0.849  -0.826  -0.750  -0.677  -0.549
 42 A'   16 A"   43 A'   44 A'   45 A'   46 A'   47 A'   48 A'                 
 -0.494  -0.475  -0.432  -0.396  -0.359  -0.355  -0.333  -0.323
 49 A'   50 A'   17 A"   51 A'   52 A'   18 A"   19 A"   53 A'                 
 -0.320  -0.298  -0.276  -0.260
 54 A'   20 A"   55 A'   21 A"                                                 
 -- Virtual --                   
 -0.084  -0.065  -0.053  -0.041  -0.000   0.031   0.033   0.044
 56 A'   57 A'   22 A"   58 A'   59 A'   60 A'   61 A'   62 A'                 
  0.047   0.065   0.065   0.075   0.086   0.090   0.093   0.109
 23 A"   24 A"   63 A'   64 A'   65 A'   25 A"   66 A'   26 A"                 
  0.111   0.117   0.129   0.147   0.151   0.161   0.170   0.174
 67 A'   68 A'   69 A'   27 A"   70 A'   71 A'   72 A'   73 A'                 
  0.203   0.236   0.237   0.239   0.308   0.342   0.367   0.378
 74 A'   75 A'   76 A'   28 A"   77 A'   78 A'   79 A'   29 A"                 
  0.378   0.395   0.400   0.407   0.412   0.423   0.431   0.452
 80 A'   30 A"   81 A'   82 A'   31 A"   32 A"   83 A'   84 A'                 
  0.458   0.469   0.478   0.492   0.509   0.517   0.540   0.551
 33 A"   85 A'   86 A'   34 A"   87 A'   35 A"   36 A"   37 A"                 
  0.565   0.588   0.603   0.615   0.620   0.663   0.682   0.685
 88 A'   89 A'   38 A"   90 A'   91 A'   92 A'   39 A"   93 A'                 
  0.717   0.753   0.804   0.821   0.835   0.854   0.873   0.894
 94 A'   95 A'   96 A'   97 A'   40 A"   98 A'   99 A'   41 A"                 
  0.908   0.937   0.994   1.005   1.152   1.183   1.201   1.259
100 A'  101 A'  102 A'  103 A'  104 A'   42 A"  105 A'   43 A"                 
  1.327   1.384   1.405   1.525   1.558   1.621   1.687   1.850
 44 A"  106 A'  107 A'  108 A'   45 A"  109 A'  110 A'  111 A'                 
  1.879   1.991   1.993   2.016   2.032   2.120   2.151   2.173
 46 A"   47 A"   48 A"  112 A'  113 A'  114 A'  115 A'  116 A'                 
  2.241   2.244   2.355   2.490   2.625   2.811   2.821   3.049
117 A'   49 A"  118 A'  119 A'   50 A"  120 A'   51 A"  121 A'                 
  3.112   3.375   3.945   3.962   3.977   3.983   3.986   4.011
122 A'  123 A'   52 A"  124 A'   53 A"   54 A"   55 A"  125 A'                 
  4.021   4.046   4.066   4.081   4.135   4.189   4.263   4.352
126 A'   56 A"  127 A'   57 A"  128 A'  129 A'  130 A'  131 A'                 
  4.375   4.416   5.996   6.052   6.069   6.645   6.652   7.533
132 A'  133 A'   58 A"  134 A'  135 A'  136 A'  137 A'   59 A"                 
  7.534   7.577   7.588   7.638   7.676   9.724  23.220  24.037
 60 A"  138 A'  139 A'  140 A'  141 A'  142 A'  143 A'  144 A'                 
 25.796  26.025  26.385  27.846  28.334  28.375  28.379  28.518
 61 A"  145 A'  146 A'  147 A'   62 A"  148 A'  149 A'   63 A"                 
 28.532  28.542  28.589  28.683  47.911  47.919 127.876 127.910
150 A'   64 A"  151 A'  152 A'  153 A'  154 A'   65 A"  155 A'                 
127.926 151.642 215.710 289.728 289.729 289.771 289.784 289.862
156 A'  157 A'  158 A'   66 A"   67 A"  159 A'  160 A'  161 A'                 
289.9041020.7061020.7151901.805
162 A'  163 A'  164 A'  165 A'                                                 
 --------------------------------------------------------------

          Ground-State Mulliken Net Atomic Charges

     Atom                 Charge (a.u.)
  ----------------------------------------
      1 Br                   -0.105213
      2 I                     0.144766
      3 Cl                    0.425605
      4 Br                   -0.135391
      5 C                    -0.073964
      6 C                    -0.255804
  ----------------------------------------
  Sum of atomic charges =     0.000000

 -----------------------------------------------------------------
                    Cartesian Multipole Moments
 -----------------------------------------------------------------
    Charge (ESU x 10^10)
                 0.0000
    Dipole Moment (Debye)
         X      -0.2259      Y       0.5072      Z       0.0000
       Tot       0.5553
    Quadrupole Moments (Debye-Ang)
        XX     -87.1446     XY      -0.0173     YY     -83.7969
        XZ      -0.0000     YZ      -0.0000     ZZ     -90.2916
    Octopole Moments (Debye-Ang^2)
       XXX     -40.9043    XXY      -0.0108    XYY     -18.4396
       YYY     -12.7330    XXZ       0.0000    XYZ      -0.0000
       YYZ       0.0000    XZZ     -13.8328    YZZ      -5.6126
       ZZZ       0.0000
    Hexadecapole Moments (Debye-Ang^3)
      XXXX   -1467.7709   XXXY      46.6238   XXYY    -402.3741
      XYYY      31.8507   YYYY   -1217.4627   XXXZ       0.0000
      XXYZ       0.0000   XYYZ       0.0000   YYYZ      -0.0000
      XXZZ    -272.7845   XYZZ      12.2641   YYZZ    -241.0064
      XZZZ      -0.0000   YZZZ      -0.0000   ZZZZ    -114.9563
 -----------------------------------------------------------------
 Calculating analytic gradient of the SCF energy
 Gradient of SCF Energy
            1           2           3           4           5           6
    1   0.0005709   0.0003380   0.0002696  -0.0000020  -0.0012136   0.0000371
    2   0.0001937   0.0000425  -0.0002476   0.0000151  -0.0001663   0.0001626
    3  -0.0000000   0.0000000  -0.0000000   0.0000000   0.0000000  -0.0000000
 Max gradient component =       1.214E-03
 RMS gradient           =       3.450E-04
 Gradient time:  CPU 53.58 s  wall 6.83 s
 Geometry Optimization Parameters
   NAtoms,    NIC,     NZ,  NCons,   NDum,   NFix, NCnnct, MaxDiis
        6      37       0       0       0       0       0       0

 Cartesian Hessian Update
 Hessian Updated using BFGS Update


** GEOMETRY OPTIMIZATION IN DELOCALIZED INTERNAL COORDINATES **
   Searching for a Minimum

   Optimization Cycle:  22

                       Coordinates (Angstroms)
     ATOM                X               Y               Z
      1  Br        2.2784874876    1.2052546243    0.0000000000
      2  I        -1.2830642782    1.5380492954    0.0000000000
      3  Cl        2.0445793030   -1.8257379245    0.0000000000
      4  Br       -1.2392119534   -1.8519497226    0.0000000000
      5  C         1.1594869013   -0.3305488524    0.0000000000
      6  C        -0.1801297295   -0.2738109023    0.0000000000
   Point Group: cs    Number of degrees of freedom:     9


   Energy is -12604.215414579

 Hessian Updated using BFGS Update

  9 Hessian modes will be used to form the next step
  Hessian Eigenvalues:
     0.048930    0.067598    0.200234    0.279671    0.328567    0.502320
     0.864379    0.972339    1.040447

 Minimum Search - Taking Simple RFO Step
 Searching for Lamda that Minimizes Along All modes
 Value Taken    Lamda =  -0.00000346
 Step Taken.  Stepsize is  0.003983

                             Maximum     Tolerance    Cnvgd?
         Gradient           0.000723      0.000300      NO
         Displacement       0.003275      0.001200      NO
         Energy change     -0.000004      0.000001      NO


 New Cartesian Coordinates Obtained by Inverse Iteration

 Displacement from previous Coordinates is:  0.004027
 ----------------------------------------------------------------
             Standard Nuclear Orientation (Angstroms)
    I     Atom           X                Y                Z
 ----------------------------------------------------------------
    1      Br      2.2777329218     1.2052981630     0.0000000000
    2      I      -1.2832362882     1.5378334230     0.0000000000
    3      Cl      2.0431961421    -1.8260166713     0.0000000000
    4      Br     -1.2385695470    -1.8516800440     0.0000000000
    5      C       1.1603488671    -0.3303870546     0.0000000000
    6      C      -0.1793243651    -0.2737912981     0.0000000000
 ----------------------------------------------------------------
 Molecular Point Group                 Cs    NOp =  2
 Largest Abelian Subgroup              Cs    NOp =  2
 Nuclear Repulsion Energy =  1397.5422878780 hartrees
 There are       76 alpha and       76 beta electrons
 Applying Cartesian multipole field
    Component          Value
    ---------          -----
     (2,0,0)        1.00000E-11
     (0,2,0)        2.00000E-11
     (0,0,2)       -3.00000E-11
 Nucleus-field energy     =     0.0000000396 hartrees
 Requested basis set is 6-311++G(d,p)
 There are 87 shells and 232 basis functions
 A cutoff of  1.0D-11 yielded   2724 shell pairs
 There are     21229 function pairs (     23833 Cartesian)
 Smallest overlap matrix eigenvalue = 2.11E-05
 Guess MOs from SCF MO coefficient file

 -----------------------------------------------------------------------
  General SCF calculation program by
  Eric Jon Sundstrom, Paul Horn, Yuezhi Mao, Dmitri Zuev, Alec White,
  David Stuck, Shaama M.S., Shane Yost, Joonho Lee, David Small,
  Daniel Levine, Susi Lehtola, Hugh Burton, Evgeny Epifanovsky
 -----------------------------------------------------------------------
 Exchange:     0.2000 Hartree-Fock + 0.0800 Slater + 0.7200 B88
 Correlation:  0.1900 VWN1RPA + 0.8100 LYP
 Using SG-1 standard quadrature grid
 using 8 threads for integral computing
 -------------------------------------------------------
 OpenMP Integral computing Module                
 Release: version 2.0, May 2017, Q-Chem Inc. Pleasanton 
 -------------------------------------------------------
 -------------------------------------------------------
 OpenMP BLAS3 based DFT computing Module                
 Release: version 1.0, May 2013, Q-Chem Inc. Pittsburgh 
 -------------------------------------------------------
 A restricted SCF calculation will be
 performed using DIIS
 SCF converges when DIIS error is below 1.0e-08
 ---------------------------------------
  Cycle       Energy         DIIS error
 ---------------------------------------
    1  -12604.2154154599      1.17e-05  
    2  -12604.2154166207      5.66e-06  
    3  -12604.2154164596      7.54e-06  
    4  -12604.2154168261      9.25e-07  
    5  -12604.2154168331      3.04e-07  
    6  -12604.2154168334      1.51e-07  
    7  -12604.2154168335      6.57e-08  
    8  -12604.2154168336      5.45e-09  Convergence criterion met
 ---------------------------------------
 SCF time:   CPU 101.78s  wall 13.00s 
 SCF   energy in the final basis set =   -12604.2154168336
 Total energy in the final basis set =   -12604.2154168336

 --------------------------------------------------------------
             Orbital Energies (a.u.) and Symmetries
 --------------------------------------------------------------

 Alpha MOs, Restricted
 -- Occupied --                  
******* -482.86 -482.86 -176.33 -165.73 -165.73 -165.73 -101.59
  1 A'    2 A'    3 A'    4 A'    5 A'    1 A"    6 A'    7 A'                 
-62.516 -62.514 -56.337 -56.335 -56.333 -56.333 -56.330 -56.330
  8 A'    9 A'   10 A'   11 A'    2 A"   12 A'    3 A"   13 A'                 
-35.823 -31.316 -31.310 -31.309 -22.967 -22.965 -22.965 -22.960
 14 A'   15 A'    4 A"   16 A'   17 A'    5 A"   18 A'   19 A'                 
-22.960 -10.313 -10.296  -9.504  -8.725  -8.722  -7.269  -7.258
  6 A"   20 A'   21 A'   22 A'   23 A'   24 A'   25 A'    7 A"                 
 -7.258  -6.558  -6.555  -6.543  -6.543  -6.541  -6.540  -6.372
 26 A'   27 A'   28 A'    8 A"   29 A'    9 A"   30 A'   31 A'                 
 -4.785  -4.769  -4.769  -2.668  -2.665  -2.664  -2.664  -2.662
 32 A'   10 A"   33 A'   34 A'   35 A'   11 A"   36 A'   12 A"                 
 -2.661  -2.652  -2.652  -2.650  -2.650  -2.051  -2.046  -2.046
 37 A'   38 A'   13 A"   39 A'   14 A"   40 A'   15 A"   41 A'                 
 -2.032  -2.032  -0.932  -0.849  -0.826  -0.750  -0.677  -0.549
 42 A'   16 A"   43 A'   44 A'   45 A'   46 A'   47 A'   48 A'                 
 -0.494  -0.475  -0.432  -0.396  -0.359  -0.355  -0.333  -0.323
 49 A'   50 A'   17 A"   51 A'   52 A'   18 A"   19 A"   53 A'                 
 -0.320  -0.298  -0.276  -0.260
 54 A'   20 A"   55 A'   21 A"                                                 
 -- Virtual --                   
 -0.084  -0.065  -0.053  -0.041  -0.000   0.031   0.033   0.044
 56 A'   57 A'   22 A"   58 A'   59 A'   60 A'   61 A'   62 A'                 
  0.047   0.065   0.065   0.075   0.086   0.090   0.093   0.109
 23 A"   24 A"   63 A'   64 A'   65 A'   25 A"   66 A'   26 A"                 
  0.111   0.117   0.129   0.147   0.152   0.161   0.170   0.173
 67 A'   68 A'   69 A'   27 A"   70 A'   71 A'   72 A'   73 A'                 
  0.203   0.236   0.237   0.239   0.308   0.342   0.367   0.378
 74 A'   75 A'   76 A'   28 A"   77 A'   78 A'   79 A'   29 A"                 
  0.378   0.395   0.400   0.407   0.412   0.423   0.431   0.452
 80 A'   30 A"   81 A'   82 A'   31 A"   32 A"   83 A'   84 A'                 
  0.458   0.469   0.478   0.492   0.509   0.517   0.540   0.551
 33 A"   85 A'   86 A'   34 A"   87 A'   35 A"   36 A"   37 A"                 
  0.565   0.588   0.602   0.615   0.620   0.663   0.682   0.685
 88 A'   89 A'   38 A"   90 A'   91 A'   92 A'   39 A"   93 A'                 
  0.717   0.753   0.804   0.821   0.835   0.854   0.874   0.894
 94 A'   95 A'   96 A'   97 A'   40 A"   98 A'   99 A'   41 A"                 
  0.909   0.937   0.995   1.005   1.152   1.183   1.201   1.260
100 A'  101 A'  102 A'  103 A'  104 A'   42 A"  105 A'   43 A"                 
  1.327   1.384   1.405   1.525   1.558   1.622   1.687   1.851
 44 A"  106 A'  107 A'  108 A'   45 A"  109 A'  110 A'  111 A'                 
  1.879   1.991   1.993   2.016   2.032   2.120   2.151   2.173
 46 A"   47 A"   48 A"  112 A'  113 A'  114 A'  115 A'  116 A'                 
  2.241   2.244   2.355   2.490   2.625   2.811   2.821   3.050
117 A'   49 A"  118 A'  119 A'   50 A"  120 A'   51 A"  121 A'                 
  3.112   3.375   3.945   3.962   3.977   3.983   3.986   4.011
122 A'  123 A'   52 A"  124 A'   53 A"   54 A"   55 A"  125 A'                 
  4.021   4.046   4.066   4.081   4.135   4.189   4.263   4.352
126 A'   56 A"  127 A'   57 A"  128 A'  129 A'  130 A'  131 A'                 
  4.375   4.416   5.996   6.052   6.069   6.645   6.652   7.533
132 A'  133 A'   58 A"  134 A'  135 A'  136 A'  137 A'   59 A"                 
  7.534   7.577   7.588   7.638   7.676   9.725  23.221  24.037
 60 A"  138 A'  139 A'  140 A'  141 A'  142 A'  143 A'  144 A'                 
 25.796  26.025  26.385  27.846  28.334  28.375  28.379  28.518
 61 A"  145 A'  146 A'  147 A'   62 A"  148 A'  149 A'   63 A"                 
 28.532  28.542  28.589  28.683  47.911  47.919 127.876 127.910
150 A'   64 A"  151 A'  152 A'  153 A'  154 A'   65 A"  155 A'                 
127.926 151.642 215.710 289.728 289.729 289.771 289.784 289.862
156 A'  157 A'  158 A'   66 A"   67 A"  159 A'  160 A'  161 A'                 
289.9041020.7061020.7161901.805
162 A'  163 A'  164 A'  165 A'                                                 

 Beta MOs, Restricted
 -- Occupied --                  
******* -482.86 -482.86 -176.33 -165.73 -165.73 -165.73 -101.59
  1 A'    2 A'    3 A'    4 A'    5 A'    1 A"    6 A'    7 A'                 
-62.516 -62.514 -56.337 -56.335 -56.333 -56.333 -56.330 -56.330
  8 A'    9 A'   10 A'   11 A'    2 A"   12 A'    3 A"   13 A'                 
-35.823 -31.316 -31.310 -31.309 -22.967 -22.965 -22.965 -22.960
 14 A'   15 A'    4 A"   16 A'   17 A'    5 A"   18 A'   19 A'                 
-22.960 -10.313 -10.296  -9.504  -8.725  -8.722  -7.269  -7.258
  6 A"   20 A'   21 A'   22 A'   23 A'   24 A'   25 A'    7 A"                 
 -7.258  -6.558  -6.555  -6.543  -6.543  -6.541  -6.540  -6.372
 26 A'   27 A'   28 A'    8 A"   29 A'    9 A"   30 A'   31 A'                 
 -4.785  -4.769  -4.769  -2.668  -2.665  -2.664  -2.664  -2.662
 32 A'   10 A"   33 A'   34 A'   35 A'   11 A"   36 A'   12 A"                 
 -2.661  -2.652  -2.652  -2.650  -2.650  -2.051  -2.046  -2.046
 37 A'   38 A'   13 A"   39 A'   14 A"   40 A'   15 A"   41 A'                 
 -2.032  -2.032  -0.932  -0.849  -0.826  -0.750  -0.677  -0.549
 42 A'   16 A"   43 A'   44 A'   45 A'   46 A'   47 A'   48 A'                 
 -0.494  -0.475  -0.432  -0.396  -0.359  -0.355  -0.333  -0.323
 49 A'   50 A'   17 A"   51 A'   52 A'   18 A"   19 A"   53 A'                 
 -0.320  -0.298  -0.276  -0.260
 54 A'   20 A"   55 A'   21 A"                                                 
 -- Virtual --                   
 -0.084  -0.065  -0.053  -0.041  -0.000   0.031   0.033   0.044
 56 A'   57 A'   22 A"   58 A'   59 A'   60 A'   61 A'   62 A'                 
  0.047   0.065   0.065   0.075   0.086   0.090   0.093   0.109
 23 A"   24 A"   63 A'   64 A'   65 A'   25 A"   66 A'   26 A"                 
  0.111   0.117   0.129   0.147   0.152   0.161   0.170   0.173
 67 A'   68 A'   69 A'   27 A"   70 A'   71 A'   72 A'   73 A'                 
  0.203   0.236   0.237   0.239   0.308   0.342   0.367   0.378
 74 A'   75 A'   76 A'   28 A"   77 A'   78 A'   79 A'   29 A"                 
  0.378   0.395   0.400   0.407   0.412   0.423   0.431   0.452
 80 A'   30 A"   81 A'   82 A'   31 A"   32 A"   83 A'   84 A'                 
  0.458   0.469   0.478   0.492   0.509   0.517   0.540   0.551
 33 A"   85 A'   86 A'   34 A"   87 A'   35 A"   36 A"   37 A"                 
  0.565   0.588   0.602   0.615   0.620   0.663   0.682   0.685
 88 A'   89 A'   38 A"   90 A'   91 A'   92 A'   39 A"   93 A'                 
  0.717   0.753   0.804   0.821   0.835   0.854   0.874   0.894
 94 A'   95 A'   96 A'   97 A'   40 A"   98 A'   99 A'   41 A"                 
  0.909   0.937   0.995   1.005   1.152   1.183   1.201   1.260
100 A'  101 A'  102 A'  103 A'  104 A'   42 A"  105 A'   43 A"                 
  1.327   1.384   1.405   1.525   1.558   1.622   1.687   1.851
 44 A"  106 A'  107 A'  108 A'   45 A"  109 A'  110 A'  111 A'                 
  1.879   1.991   1.993   2.016   2.032   2.120   2.151   2.173
 46 A"   47 A"   48 A"  112 A'  113 A'  114 A'  115 A'  116 A'                 
  2.241   2.244   2.355   2.490   2.625   2.811   2.821   3.050
117 A'   49 A"  118 A'  119 A'   50 A"  120 A'   51 A"  121 A'                 
  3.112   3.375   3.945   3.962   3.977   3.983   3.986   4.011
122 A'  123 A'   52 A"  124 A'   53 A"   54 A"   55 A"  125 A'                 
  4.021   4.046   4.066   4.081   4.135   4.189   4.263   4.352
126 A'   56 A"  127 A'   57 A"  128 A'  129 A'  130 A'  131 A'                 
  4.375   4.416   5.996   6.052   6.069   6.645   6.652   7.533
132 A'  133 A'   58 A"  134 A'  135 A'  136 A'  137 A'   59 A"                 
  7.534   7.577   7.588   7.638   7.676   9.725  23.221  24.037
 60 A"  138 A'  139 A'  140 A'  141 A'  142 A'  143 A'  144 A'                 
 25.796  26.025  26.385  27.846  28.334  28.375  28.379  28.518
 61 A"  145 A'  146 A'  147 A'   62 A"  148 A'  149 A'   63 A"                 
 28.532  28.542  28.589  28.683  47.911  47.919 127.876 127.910
150 A'   64 A"  151 A'  152 A'  153 A'  154 A'   65 A"  155 A'                 
127.926 151.642 215.710 289.728 289.729 289.771 289.784 289.862
156 A'  157 A'  158 A'   66 A"   67 A"  159 A'  160 A'  161 A'                 
289.9041020.7061020.7161901.805
162 A'  163 A'  164 A'  165 A'                                                 
 --------------------------------------------------------------

          Ground-State Mulliken Net Atomic Charges

     Atom                 Charge (a.u.)
  ----------------------------------------
      1 Br                   -0.104861
      2 I                     0.144502
      3 Cl                    0.425819
      4 Br                   -0.135469
      5 C                    -0.076088
      6 C                    -0.253903
  ----------------------------------------
  Sum of atomic charges =     0.000000

 -----------------------------------------------------------------
                    Cartesian Multipole Moments
 -----------------------------------------------------------------
    Charge (ESU x 10^10)
                 0.0000
    Dipole Moment (Debye)
         X      -0.2208      Y       0.5066      Z       0.0000
       Tot       0.5526
    Quadrupole Moments (Debye-Ang)
        XX     -87.1436     XY      -0.0154     YY     -83.7954
        XZ       0.0000     YZ      -0.0000     ZZ     -90.2893
    Octopole Moments (Debye-Ang^2)
       XXX     -40.8684    XXY       0.0029    XYY     -18.3999
       YYY     -12.7427    XXZ       0.0000    XYZ      -0.0000
       YYZ       0.0000    XZZ     -13.8082    YZZ      -5.6114
       ZZZ       0.0000
    Hexadecapole Moments (Debye-Ang^3)
      XXXX   -1467.0188   XXXY      46.6851   XXYY    -402.2451
      XYYY      31.9183   YYYY   -1217.3130   XXXZ      -0.0000
      XXYZ      -0.0000   XYYZ       0.0000   YYYZ      -0.0000
      XXZZ    -272.6300   XYZZ      12.2861   YYZZ    -240.9814
      XZZZ      -0.0000   YZZZ       0.0000   ZZZZ    -114.9525
 -----------------------------------------------------------------
 Calculating analytic gradient of the SCF energy
 Gradient of SCF Energy
            1           2           3           4           5           6
    1   0.0002692   0.0002799  -0.0000843   0.0000365  -0.0006785   0.0001773
    2  -0.0000122   0.0000701  -0.0000531   0.0000616  -0.0001129   0.0000465
    3  -0.0000000   0.0000000  -0.0000000   0.0000000   0.0000000  -0.0000000
 Max gradient component =       6.785E-04
 RMS gradient           =       1.940E-04
 Gradient time:  CPU 53.71 s  wall 6.85 s
 Geometry Optimization Parameters
   NAtoms,    NIC,     NZ,  NCons,   NDum,   NFix, NCnnct, MaxDiis
        6      37       0       0       0       0       0       0

 Cartesian Hessian Update
 Hessian Updated using BFGS Update


** GEOMETRY OPTIMIZATION IN DELOCALIZED INTERNAL COORDINATES **
   Searching for a Minimum

   Optimization Cycle:  23

                       Coordinates (Angstroms)
     ATOM                X               Y               Z
      1  Br        2.2777329218    1.2052981630    0.0000000000
      2  I        -1.2832362882    1.5378334230    0.0000000000
      3  Cl        2.0431961421   -1.8260166713    0.0000000000
      4  Br       -1.2385695470   -1.8516800440    0.0000000000
      5  C         1.1603488671   -0.3303870546    0.0000000000
      6  C        -0.1793243651   -0.2737912981    0.0000000000
   Point Group: cs    Number of degrees of freedom:     9


   Energy is -12604.215416834

 Hessian Updated using BFGS Update

  9 Hessian modes will be used to form the next step
  Hessian Eigenvalues:
     0.047072    0.066863    0.157907    0.259301    0.341504    0.506034
     0.834297    0.963931    1.040193

 Minimum Search - Taking Simple RFO Step
 Searching for Lamda that Minimizes Along All modes
 Value Taken    Lamda =  -0.00000116
 Step Taken.  Stepsize is  0.002849

                             Maximum     Tolerance    Cnvgd?
         Gradient           0.000423      0.000300      NO
         Displacement       0.002490      0.001200      NO
         Energy change     -0.000002      0.000001      NO


 New Cartesian Coordinates Obtained by Inverse Iteration

 Displacement from previous Coordinates is:  0.002484
 ----------------------------------------------------------------
             Standard Nuclear Orientation (Angstroms)
    I     Atom           X                Y                Z
 ----------------------------------------------------------------
    1      Br      2.2771614858     1.2054012233     0.0000000000
    2      I      -1.2834337666     1.5375440116     0.0000000000
    3      Cl      2.0432454571    -1.8262068435     0.0000000000
    4      Br     -1.2390066055    -1.8511367755     0.0000000000
    5      C       1.1610860126    -0.3305409674     0.0000000000
    6      C      -0.1789048525    -0.2738041306     0.0000000000
 ----------------------------------------------------------------
 Molecular Point Group                 Cs    NOp =  2
 Largest Abelian Subgroup              Cs    NOp =  2
 Nuclear Repulsion Energy =  1397.6399656640 hartrees
 There are       76 alpha and       76 beta electrons
 Applying Cartesian multipole field
    Component          Value
    ---------          -----
     (2,0,0)        1.00000E-11
     (0,2,0)        2.00000E-11
     (0,0,2)       -3.00000E-11
 Nucleus-field energy     =     0.0000000396 hartrees
 Requested basis set is 6-311++G(d,p)
 There are 87 shells and 232 basis functions
 A cutoff of  1.0D-11 yielded   2724 shell pairs
 There are     21229 function pairs (     23833 Cartesian)
 Smallest overlap matrix eigenvalue = 2.11E-05
 Guess MOs from SCF MO coefficient file

 -----------------------------------------------------------------------
  General SCF calculation program by
  Eric Jon Sundstrom, Paul Horn, Yuezhi Mao, Dmitri Zuev, Alec White,
  David Stuck, Shaama M.S., Shane Yost, Joonho Lee, David Small,
  Daniel Levine, Susi Lehtola, Hugh Burton, Evgeny Epifanovsky
 -----------------------------------------------------------------------
 Exchange:     0.2000 Hartree-Fock + 0.0800 Slater + 0.7200 B88
 Correlation:  0.1900 VWN1RPA + 0.8100 LYP
 Using SG-1 standard quadrature grid
 using 8 threads for integral computing
 -------------------------------------------------------
 OpenMP Integral computing Module                
 Release: version 2.0, May 2017, Q-Chem Inc. Pleasanton 
 -------------------------------------------------------
 -------------------------------------------------------
 OpenMP BLAS3 based DFT computing Module                
 Release: version 1.0, May 2013, Q-Chem Inc. Pittsburgh 
 -------------------------------------------------------
 A restricted SCF calculation will be
 performed using DIIS
 SCF converges when DIIS error is below 1.0e-08
 ---------------------------------------
  Cycle       Energy         DIIS error
 ---------------------------------------
    1  -12604.2154170379      7.25e-06  
    2  -12604.2154175003      2.51e-06  
    3  -12604.2154174577      3.64e-06  
    4  -12604.2154175393      7.57e-07  
    5  -12604.2154175434      1.89e-07  
    6  -12604.2154175436      7.60e-08  
    7  -12604.2154175437      4.16e-08  
    8  -12604.2154175439      4.55e-09  Convergence criterion met
 ---------------------------------------
 SCF time:   CPU 101.90s  wall 13.00s 
 SCF   energy in the final basis set =   -12604.2154175439
 Total energy in the final basis set =   -12604.2154175439

 --------------------------------------------------------------
             Orbital Energies (a.u.) and Symmetries
 --------------------------------------------------------------

 Alpha MOs, Restricted
 -- Occupied --                  
******* -482.86 -482.86 -176.33 -165.73 -165.73 -165.73 -101.59
  1 A'    2 A'    3 A'    4 A'    5 A'    1 A"    6 A'    7 A'                 
-62.516 -62.514 -56.337 -56.335 -56.333 -56.333 -56.330 -56.330
  8 A'    9 A'   10 A'   11 A'    2 A"   12 A'    3 A"   13 A'                 
-35.823 -31.316 -31.310 -31.309 -22.967 -22.965 -22.965 -22.960
 14 A'   15 A'    4 A"   16 A'   17 A'    5 A"   18 A'   19 A'                 
-22.960 -10.313 -10.296  -9.504  -8.725  -8.722  -7.269  -7.258
  6 A"   20 A'   21 A'   22 A'   23 A'   24 A'   25 A'    7 A"                 
 -7.258  -6.558  -6.555  -6.543  -6.543  -6.541  -6.540  -6.372
 26 A'   27 A'   28 A'    8 A"   29 A'    9 A"   30 A'   31 A'                 
 -4.785  -4.769  -4.769  -2.668  -2.665  -2.664  -2.664  -2.662
 32 A'   10 A"   33 A'   34 A'   35 A'   11 A"   36 A'   12 A"                 
 -2.661  -2.652  -2.652  -2.650  -2.650  -2.051  -2.046  -2.046
 37 A'   38 A'   13 A"   39 A'   14 A"   40 A'   15 A"   41 A'                 
 -2.032  -2.032  -0.932  -0.849  -0.826  -0.749  -0.677  -0.549
 42 A'   16 A"   43 A'   44 A'   45 A'   46 A'   47 A'   48 A'                 
 -0.494  -0.475  -0.432  -0.396  -0.359  -0.355  -0.333  -0.323
 49 A'   50 A'   17 A"   51 A'   52 A'   18 A"   19 A"   53 A'                 
 -0.320  -0.298  -0.275  -0.260
 54 A'   20 A"   55 A'   21 A"                                                 
 -- Virtual --                   
 -0.084  -0.065  -0.053  -0.041  -0.000   0.031   0.033   0.044
 56 A'   57 A'   22 A"   58 A'   59 A'   60 A'   61 A'   62 A'                 
  0.047   0.065   0.065   0.075   0.086   0.090   0.093   0.109
 23 A"   24 A"   63 A'   64 A'   65 A'   25 A"   66 A'   26 A"                 
  0.111   0.117   0.129   0.147   0.152   0.161   0.170   0.173
 67 A'   68 A'   69 A'   27 A"   70 A'   71 A'   72 A'   73 A'                 
  0.203   0.236   0.237   0.239   0.307   0.342   0.367   0.378
 74 A'   75 A'   76 A'   28 A"   77 A'   78 A'   79 A'   29 A"                 
  0.378   0.395   0.400   0.407   0.412   0.423   0.431   0.452
 80 A'   30 A"   81 A'   82 A'   31 A"   32 A"   83 A'   84 A'                 
  0.458   0.469   0.478   0.492   0.509   0.517   0.540   0.551
 33 A"   85 A'   86 A'   34 A"   87 A'   35 A"   36 A"   37 A"                 
  0.565   0.588   0.602   0.615   0.620   0.663   0.682   0.684
 88 A'   89 A'   38 A"   90 A'   91 A'   92 A'   39 A"   93 A'                 
  0.717   0.753   0.804   0.821   0.835   0.854   0.874   0.894
 94 A'   95 A'   96 A'   97 A'   40 A"   98 A'   99 A'   41 A"                 
  0.909   0.937   0.994   1.005   1.152   1.183   1.201   1.260
100 A'  101 A'  102 A'  103 A'  104 A'   42 A"  105 A'   43 A"                 
  1.327   1.384   1.405   1.525   1.558   1.622   1.687   1.851
 44 A"  106 A'  107 A'  108 A'   45 A"  109 A'  110 A'  111 A'                 
  1.879   1.991   1.993   2.016   2.033   2.120   2.151   2.172
 46 A"   47 A"   48 A"  112 A'  113 A'  114 A'  115 A'  116 A'                 
  2.241   2.244   2.355   2.490   2.625   2.811   2.821   3.050
117 A'   49 A"  118 A'  119 A'   50 A"  120 A'   51 A"  121 A'                 
  3.112   3.376   3.945   3.962   3.977   3.983   3.986   4.011
122 A'  123 A'   52 A"  124 A'   53 A"   54 A"   55 A"  125 A'                 
  4.021   4.046   4.066   4.081   4.135   4.189   4.263   4.352
126 A'   56 A"  127 A'   57 A"  128 A'  129 A'  130 A'  131 A'                 
  4.375   4.416   5.996   6.052   6.069   6.646   6.652   7.533
132 A'  133 A'   58 A"  134 A'  135 A'  136 A'  137 A'   59 A"                 
  7.534   7.577   7.588   7.638   7.676   9.725  23.221  24.035
 60 A"  138 A'  139 A'  140 A'  141 A'  142 A'  143 A'  144 A'                 
 25.796  26.025  26.385  27.846  28.334  28.375  28.379  28.518
 61 A"  145 A'  146 A'  147 A'   62 A"  148 A'  149 A'   63 A"                 
 28.532  28.542  28.589  28.683  47.911  47.919 127.876 127.910
150 A'   64 A"  151 A'  152 A'  153 A'  154 A'   65 A"  155 A'                 
127.926 151.642 215.711 289.728 289.729 289.771 289.784 289.862
156 A'  157 A'  158 A'   66 A"   67 A"  159 A'  160 A'  161 A'                 
289.9041020.7061020.7161901.805
162 A'  163 A'  164 A'  165 A'                                                 

 Beta MOs, Restricted
 -- Occupied --                  
******* -482.86 -482.86 -176.33 -165.73 -165.73 -165.73 -101.59
  1 A'    2 A'    3 A'    4 A'    5 A'    1 A"    6 A'    7 A'                 
-62.516 -62.514 -56.337 -56.335 -56.333 -56.333 -56.330 -56.330
  8 A'    9 A'   10 A'   11 A'    2 A"   12 A'    3 A"   13 A'                 
-35.823 -31.316 -31.310 -31.309 -22.967 -22.965 -22.965 -22.960
 14 A'   15 A'    4 A"   16 A'   17 A'    5 A"   18 A'   19 A'                 
-22.960 -10.313 -10.296  -9.504  -8.725  -8.722  -7.269  -7.258
  6 A"   20 A'   21 A'   22 A'   23 A'   24 A'   25 A'    7 A"                 
 -7.258  -6.558  -6.555  -6.543  -6.543  -6.541  -6.540  -6.372
 26 A'   27 A'   28 A'    8 A"   29 A'    9 A"   30 A'   31 A'                 
 -4.785  -4.769  -4.769  -2.668  -2.665  -2.664  -2.664  -2.662
 32 A'   10 A"   33 A'   34 A'   35 A'   11 A"   36 A'   12 A"                 
 -2.661  -2.652  -2.652  -2.650  -2.650  -2.051  -2.046  -2.046
 37 A'   38 A'   13 A"   39 A'   14 A"   40 A'   15 A"   41 A'                 
 -2.032  -2.032  -0.932  -0.849  -0.826  -0.749  -0.677  -0.549
 42 A'   16 A"   43 A'   44 A'   45 A'   46 A'   47 A'   48 A'                 
 -0.494  -0.475  -0.432  -0.396  -0.359  -0.355  -0.333  -0.323
 49 A'   50 A'   17 A"   51 A'   52 A'   18 A"   19 A"   53 A'                 
 -0.320  -0.298  -0.275  -0.260
 54 A'   20 A"   55 A'   21 A"                                                 
 -- Virtual --                   
 -0.084  -0.065  -0.053  -0.041  -0.000   0.031   0.033   0.044
 56 A'   57 A'   22 A"   58 A'   59 A'   60 A'   61 A'   62 A'                 
  0.047   0.065   0.065   0.075   0.086   0.090   0.093   0.109
 23 A"   24 A"   63 A'   64 A'   65 A'   25 A"   66 A'   26 A"                 
  0.111   0.117   0.129   0.147   0.152   0.161   0.170   0.173
 67 A'   68 A'   69 A'   27 A"   70 A'   71 A'   72 A'   73 A'                 
  0.203   0.236   0.237   0.239   0.307   0.342   0.367   0.378
 74 A'   75 A'   76 A'   28 A"   77 A'   78 A'   79 A'   29 A"                 
  0.378   0.395   0.400   0.407   0.412   0.423   0.431   0.452
 80 A'   30 A"   81 A'   82 A'   31 A"   32 A"   83 A'   84 A'                 
  0.458   0.469   0.478   0.492   0.509   0.517   0.540   0.551
 33 A"   85 A'   86 A'   34 A"   87 A'   35 A"   36 A"   37 A"                 
  0.565   0.588   0.602   0.615   0.620   0.663   0.682   0.684
 88 A'   89 A'   38 A"   90 A'   91 A'   92 A'   39 A"   93 A'                 
  0.717   0.753   0.804   0.821   0.835   0.854   0.874   0.894
 94 A'   95 A'   96 A'   97 A'   40 A"   98 A'   99 A'   41 A"                 
  0.909   0.937   0.994   1.005   1.152   1.183   1.201   1.260
100 A'  101 A'  102 A'  103 A'  104 A'   42 A"  105 A'   43 A"                 
  1.327   1.384   1.405   1.525   1.558   1.622   1.687   1.851
 44 A"  106 A'  107 A'  108 A'   45 A"  109 A'  110 A'  111 A'                 
  1.879   1.991   1.993   2.016   2.033   2.120   2.151   2.172
 46 A"   47 A"   48 A"  112 A'  113 A'  114 A'  115 A'  116 A'                 
  2.241   2.244   2.355   2.490   2.625   2.811   2.821   3.050
117 A'   49 A"  118 A'  119 A'   50 A"  120 A'   51 A"  121 A'                 
  3.112   3.376   3.945   3.962   3.977   3.983   3.986   4.011
122 A'  123 A'   52 A"  124 A'   53 A"   54 A"   55 A"  125 A'                 
  4.021   4.046   4.066   4.081   4.135   4.189   4.263   4.352
126 A'   56 A"  127 A'   57 A"  128 A'  129 A'  130 A'  131 A'                 
  4.375   4.416   5.996   6.052   6.069   6.646   6.652   7.533
132 A'  133 A'   58 A"  134 A'  135 A'  136 A'  137 A'   59 A"                 
  7.534   7.577   7.588   7.638   7.676   9.725  23.221  24.035
 60 A"  138 A'  139 A'  140 A'  141 A'  142 A'  143 A'  144 A'                 
 25.796  26.025  26.385  27.846  28.334  28.375  28.379  28.518
 61 A"  145 A'  146 A'  147 A'   62 A"  148 A'  149 A'   63 A"                 
 28.532  28.542  28.589  28.683  47.911  47.919 127.876 127.910
150 A'   64 A"  151 A'  152 A'  153 A'  154 A'   65 A"  155 A'                 
127.926 151.642 215.711 289.728 289.729 289.771 289.784 289.862
156 A'  157 A'  158 A'   66 A"   67 A"  159 A'  160 A'  161 A'                 
289.9041020.7061020.7161901.805
162 A'  163 A'  164 A'  165 A'                                                 
 --------------------------------------------------------------

          Ground-State Mulliken Net Atomic Charges

     Atom                 Charge (a.u.)
  ----------------------------------------
      1 Br                   -0.104645
      2 I                     0.144429
      3 Cl                    0.426047
      4 Br                   -0.135461
      5 C                    -0.076733
      6 C                    -0.253637
  ----------------------------------------
  Sum of atomic charges =     0.000000

 -----------------------------------------------------------------
                    Cartesian Multipole Moments
 -----------------------------------------------------------------
    Charge (ESU x 10^10)
                 0.0000
    Dipole Moment (Debye)
         X      -0.2185      Y       0.5064      Z       0.0000
       Tot       0.5515
    Quadrupole Moments (Debye-Ang)
        XX     -87.1393     XY      -0.0167     YY     -83.7978
        XZ      -0.0000     YZ      -0.0000     ZZ     -90.2889
    Octopole Moments (Debye-Ang^2)
       XXX     -40.8334    XXY      -0.0053    XYY     -18.3667
       YYY     -12.7398    XXZ       0.0000    XYZ       0.0000
       YYZ       0.0000    XZZ     -13.7870    YZZ      -5.6118
       ZZZ       0.0000
    Hexadecapole Moments (Debye-Ang^3)
      XXXX   -1467.0221   XXXY      46.6912   XXYY    -402.1805
      XYYY      31.9547   YYYY   -1217.0996   XXXZ      -0.0000
      XXYZ      -0.0000   XYYZ      -0.0000   YYYZ      -0.0000
      XXZZ    -272.6204   XYZZ      12.2985   YYZZ    -240.9326
      XZZZ       0.0000   YZZZ      -0.0000   ZZZZ    -114.9520
 -----------------------------------------------------------------
 Calculating analytic gradient of the SCF energy
 Gradient of SCF Energy
            1           2           3           4           5           6
    1   0.0000910   0.0002290  -0.0001719  -0.0000273  -0.0001122  -0.0000086
    2  -0.0001205   0.0000487   0.0000118   0.0001049  -0.0001120   0.0000671
    3  -0.0000000  -0.0000000   0.0000000  -0.0000000   0.0000000   0.0000000
 Max gradient component =       2.290E-04
 RMS gradient           =       9.091E-05
 Gradient time:  CPU 53.67 s  wall 6.84 s
 Geometry Optimization Parameters
   NAtoms,    NIC,     NZ,  NCons,   NDum,   NFix, NCnnct, MaxDiis
        6      37       0       0       0       0       0       0

 Cartesian Hessian Update
 Hessian Updated using BFGS Update


** GEOMETRY OPTIMIZATION IN DELOCALIZED INTERNAL COORDINATES **
   Searching for a Minimum

   Optimization Cycle:  24

                       Coordinates (Angstroms)
     ATOM                X               Y               Z
      1  Br        2.2771614858    1.2054012233    0.0000000000
      2  I        -1.2834337666    1.5375440116    0.0000000000
      3  Cl        2.0432454571   -1.8262068435    0.0000000000
      4  Br       -1.2390066055   -1.8511367755    0.0000000000
      5  C         1.1610860126   -0.3305409674    0.0000000000
      6  C        -0.1789048525   -0.2738041306    0.0000000000
   Point Group: cs    Number of degrees of freedom:     9


   Energy is -12604.215417544

 Hessian Updated using BFGS Update

  9 Hessian modes will be used to form the next step
  Hessian Eigenvalues:
     0.045070    0.067075    0.156436    0.253185    0.343897    0.501364
     0.707195    0.967452    1.029036

 Minimum Search - Taking Simple RFO Step
 Searching for Lamda that Minimizes Along All modes
 Value Taken    Lamda =   0.00000000
 Step Taken.  Stepsize is  0.000966

                             Maximum     Tolerance    Cnvgd?
         Gradient           0.000263      0.000300     YES
         Displacement       0.000746      0.001200     YES
         Energy change     -0.000001      0.000001     YES


                       Distance Matrix (Angstroms)
             Br(  1)   I (  2)   Cl(  3)   Br(  4)   C (  5)
   I (  2)  3.576053
   Cl(  3)  3.040619  4.730921
   Br(  4)  4.658955  3.388972  3.282347
   C (  5)  1.898616  3.076592  1.736439  2.841242
   C (  6)  2.867108  2.121548  2.710702  1.900472  1.341191

 Final energy is   -12604.215417543874     


 ******************************
 **  OPTIMIZATION CONVERGED  **
 ******************************

                       Coordinates (Angstroms)
     ATOM                X               Y               Z
      1  Br        2.2771614858    1.2054012233    0.0000000000
      2  I        -1.2834337666    1.5375440116    0.0000000000
      3  Cl        2.0432454571   -1.8262068435    0.0000000000
      4  Br       -1.2390066055   -1.8511367755    0.0000000000
      5  C         1.1610860126   -0.3305409674    0.0000000000
      6  C        -0.1789048525   -0.2738041306    0.0000000000

Z-matrix Print:
$molecule
0 1
I 
C  1 2.121548
C  2 1.341191 1 123.798644
Cl 3 1.736439 2 122.957075 1 -180.000000 0
Br 3 1.898616 2 123.579092 1 -0.000000 0
Br 2 1.900472 1 114.721421 3 -180.000000 0
$end


 --------------------------------------------------------------
             Orbital Energies (a.u.) and Symmetries
 --------------------------------------------------------------

 Alpha MOs, Restricted
 -- Occupied --                  
******* -482.86 -482.86 -176.33 -165.73 -165.73 -165.73 -101.59
  1 A'    2 A'    3 A'    4 A'    5 A'    1 A"    6 A'    7 A'                 
-62.516 -62.514 -56.337 -56.335 -56.333 -56.333 -56.330 -56.330
  8 A'    9 A'   10 A'   11 A'    2 A"   12 A'    3 A"   13 A'                 
-35.823 -31.316 -31.310 -31.309 -22.967 -22.965 -22.965 -22.960
 14 A'   15 A'    4 A"   16 A'   17 A'    5 A"   18 A'   19 A'                 
-22.960 -10.313 -10.296  -9.504  -8.725  -8.722  -7.269  -7.258
  6 A"   20 A'   21 A'   22 A'   23 A'   24 A'   25 A'    7 A"                 
 -7.258  -6.558  -6.555  -6.543  -6.543  -6.541  -6.540  -6.372
 26 A'   27 A'   28 A'    8 A"   29 A'    9 A"   30 A'   31 A'                 
 -4.785  -4.769  -4.769  -2.668  -2.665  -2.664  -2.664  -2.662
 32 A'   10 A"   33 A'   34 A'   35 A'   11 A"   36 A'   12 A"                 
 -2.661  -2.652  -2.652  -2.650  -2.650  -2.051  -2.046  -2.046
 37 A'   38 A'   13 A"   39 A'   14 A"   40 A'   15 A"   41 A'                 
 -2.032  -2.032  -0.932  -0.849  -0.826  -0.749  -0.677  -0.549
 42 A'   16 A"   43 A'   44 A'   45 A'   46 A'   47 A'   48 A'                 
 -0.494  -0.475  -0.432  -0.396  -0.359  -0.355  -0.333  -0.323
 49 A'   50 A'   17 A"   51 A'   52 A'   18 A"   19 A"   53 A'                 
 -0.320  -0.298  -0.275  -0.260
 54 A'   20 A"   55 A'   21 A"                                                 
 -- Virtual --                   
 -0.084  -0.065  -0.053  -0.041  -0.000   0.031   0.033   0.044
 56 A'   57 A'   22 A"   58 A'   59 A'   60 A'   61 A'   62 A'                 
  0.047   0.065   0.065   0.075   0.086   0.090   0.093   0.109
 23 A"   24 A"   63 A'   64 A'   65 A'   25 A"   66 A'   26 A"                 
  0.111   0.117   0.129   0.147   0.152   0.161   0.170   0.173
 67 A'   68 A'   69 A'   27 A"   70 A'   71 A'   72 A'   73 A'                 
  0.203   0.236   0.237   0.239   0.307   0.342   0.367   0.378
 74 A'   75 A'   76 A'   28 A"   77 A'   78 A'   79 A'   29 A"                 
  0.378   0.395   0.400   0.407   0.412   0.423   0.431   0.452
 80 A'   30 A"   81 A'   82 A'   31 A"   32 A"   83 A'   84 A'                 
  0.458   0.469   0.478   0.492   0.509   0.517   0.540   0.551
 33 A"   85 A'   86 A'   34 A"   87 A'   35 A"   36 A"   37 A"                 
  0.565   0.588   0.602   0.615   0.620   0.663   0.682   0.684
 88 A'   89 A'   38 A"   90 A'   91 A'   92 A'   39 A"   93 A'                 
  0.717   0.753   0.804   0.821   0.835   0.854   0.874   0.894
 94 A'   95 A'   96 A'   97 A'   40 A"   98 A'   99 A'   41 A"                 
  0.909   0.937   0.994   1.005   1.152   1.183   1.201   1.260
100 A'  101 A'  102 A'  103 A'  104 A'   42 A"  105 A'   43 A"                 
  1.327   1.384   1.405   1.525   1.558   1.622   1.687   1.851
 44 A"  106 A'  107 A'  108 A'   45 A"  109 A'  110 A'  111 A'                 
  1.879   1.991   1.993   2.016   2.033   2.120   2.151   2.172
 46 A"   47 A"   48 A"  112 A'  113 A'  114 A'  115 A'  116 A'                 
  2.241   2.244   2.355   2.490   2.625   2.811   2.821   3.050
117 A'   49 A"  118 A'  119 A'   50 A"  120 A'   51 A"  121 A'                 
  3.112   3.376   3.945   3.962   3.977   3.983   3.986   4.011
122 A'  123 A'   52 A"  124 A'   53 A"   54 A"   55 A"  125 A'                 
  4.021   4.046   4.066   4.081   4.135   4.189   4.263   4.352
126 A'   56 A"  127 A'   57 A"  128 A'  129 A'  130 A'  131 A'                 
  4.375   4.416   5.996   6.052   6.069   6.646   6.652   7.533
132 A'  133 A'   58 A"  134 A'  135 A'  136 A'  137 A'   59 A"                 
  7.534   7.577   7.588   7.638   7.676   9.725  23.221  24.035
 60 A"  138 A'  139 A'  140 A'  141 A'  142 A'  143 A'  144 A'                 
 25.796  26.025  26.385  27.846  28.334  28.375  28.379  28.518
 61 A"  145 A'  146 A'  147 A'   62 A"  148 A'  149 A'   63 A"                 
 28.532  28.542  28.589  28.683  47.911  47.919 127.876 127.910
150 A'   64 A"  151 A'  152 A'  153 A'  154 A'   65 A"  155 A'                 
127.926 151.642 215.711 289.728 289.729 289.771 289.784 289.862
156 A'  157 A'  158 A'   66 A"   67 A"  159 A'  160 A'  161 A'                 
289.9041020.7061020.7161901.805
162 A'  163 A'  164 A'  165 A'                                                 

 Beta MOs, Restricted
 -- Occupied --                  
******* -482.86 -482.86 -176.33 -165.73 -165.73 -165.73 -101.59
  1 A'    2 A'    3 A'    4 A'    5 A'    1 A"    6 A'    7 A'                 
-62.516 -62.514 -56.337 -56.335 -56.333 -56.333 -56.330 -56.330
  8 A'    9 A'   10 A'   11 A'    2 A"   12 A'    3 A"   13 A'                 
-35.823 -31.316 -31.310 -31.309 -22.967 -22.965 -22.965 -22.960
 14 A'   15 A'    4 A"   16 A'   17 A'    5 A"   18 A'   19 A'                 
-22.960 -10.313 -10.296  -9.504  -8.725  -8.722  -7.269  -7.258
  6 A"   20 A'   21 A'   22 A'   23 A'   24 A'   25 A'    7 A"                 
 -7.258  -6.558  -6.555  -6.543  -6.543  -6.541  -6.540  -6.372
 26 A'   27 A'   28 A'    8 A"   29 A'    9 A"   30 A'   31 A'                 
 -4.785  -4.769  -4.769  -2.668  -2.665  -2.664  -2.664  -2.662
 32 A'   10 A"   33 A'   34 A'   35 A'   11 A"   36 A'   12 A"                 
 -2.661  -2.652  -2.652  -2.650  -2.650  -2.051  -2.046  -2.046
 37 A'   38 A'   13 A"   39 A'   14 A"   40 A'   15 A"   41 A'                 
 -2.032  -2.032  -0.932  -0.849  -0.826  -0.749  -0.677  -0.549
 42 A'   16 A"   43 A'   44 A'   45 A'   46 A'   47 A'   48 A'                 
 -0.494  -0.475  -0.432  -0.396  -0.359  -0.355  -0.333  -0.323
 49 A'   50 A'   17 A"   51 A'   52 A'   18 A"   19 A"   53 A'                 
 -0.320  -0.298  -0.275  -0.260
 54 A'   20 A"   55 A'   21 A"                                                 
 -- Virtual --                   
 -0.084  -0.065  -0.053  -0.041  -0.000   0.031   0.033   0.044
[truncated: 40,450 more chars]
