# Supplementary material for: Geometric and energetic data from ab initio calculations of haloethene, haloimine, halomethylenephosphine, haloiminophosphine, halodiazene, halodiphosphene and halocyclopropane
Source: Data Brief. 2019 Nov 2;27:104738. doi: 10.1016/j.dib.2019.104738 (PMC6861602; doi:10.1016/j.dib.2019.104738)
Supplement: Multimedia component 2 [file mmc2.zip › CC/B3LYP/BrClCCII.out]

Q-Chem Developer Version!
                  Welcome to Q-Chem
     A Quantum Leap Into The Future Of Chemistry


 Q-Chem 5.1, Q-Chem, Inc., Pleasanton, CA (2018)

 Yihan Shao,  Zhengting Gan,  E. Epifanovsky,  A. T. B. Gilbert,  M. Wormit,  
 J. Kussmann,  A. W. Lange,  A. Behn,  Jia Deng,  Xintian Feng,  D. Ghosh,  
 M. Goldey,  P. R. Horn,  L. D. Jacobson,  I. Kaliman,  T. Kus,  A. Landau,  
 Jie Liu,  E. I. Proynov,  R. M. Richard,  R. P. Steele,  E. J. Sundstrom,  
 H. L. Woodcock III,  P. M. Zimmerman,  D. Zuev,  B. Albrecht,  E. Alguire,  
 S. A. Baeppler,  D. Barton,  Z. Benda,  Y. A. Bernard,  E. J. Berquist,  
 K. B. Bravaya,  H. Burton,  D. Casanova,  Chun-Min Chang,  Yunqing Chen,  
 A. Chien,  K. D. Closser,  M. P. Coons,  S. Coriani,  S. Dasgupta,  
 A. L. Dempwolff,  M. Diedenhofen,  Hainam Do,  R. G. Edgar,  Po-Tung Fang,  
 S. Faraji,  S. Fatehi,  Qingguo Feng,  K. D. Fenk,  J. Fosso-Tande,  
 Qinghui Ge,  A. Ghysels,  G. Gidofalvi,  J. Gomes,  J. Gonthier,  A. Gunina,  
 D. Hait,  M. W. D. Hanson-Heine,  P. H. P. Harbach,  A. W. Hauser,  
 J. E. Herr,  E. G. Hohenstein,  Z. C. Holden,  Kerwin Hui,  B. C. Huynh,  
 T.-C. Jagau,  Hyunjun Ji,  B. Kaduk,  K. Khistyaev,  Jaehoon Kim,  
 P. Klunzinger,  K. Koh,  D. Kosenkov,  L. Koulias,  T. Kowalczyk,  
 C. M. Krauter,  A. Kunitsa,  Ka Un Lao,  A. Laurent,  K. V. Lawler,  
 Joonho Lee,  D. Lefrancois,  S. Lehtola,  D. S. Levine,  Yi-Pei Li,  
 You-Sheng Lin,  Fenglai Liu,  E. Livshits,  A. Luenser,  P. Manohar,  
 E. Mansoor,  S. F. Manzer,  Shan-Ping Mao,  Yuezhi Mao,  N. Mardirossian,  
 A. V. Marenich,  T. Markovich,  L. A. Martinez-Martinez,  S. A. Maurer,  
 N. J. Mayhall,  S. C. McKenzie,  J.-M. Mewes,  A. F. Morrison,  
 J. W. Mullinax,  K. Nanda,  T. S. Nguyen-Beck,  R. Olivares-Amaya,  
 J. A. Parkhill,  T. M. Perrine,  F. Plasser,  P. Pokhilko,  S. Prager,  
 A. Prociuk,  E. Ramos,  D. R. Rehn,  F. Rob,  M. Schneider,  N. Sergueev,  
 S. M. Sharada,  S. Sharma,  D. W. Small,  T. Stauch,  T. Stein,  
 Yu-Chuan Su,  A. J. W. Thom,  A. Tkatchenko,  T. Tsuchimochi,  N. M. Tubman,  
 L. Vogt,  M. L. Vidal,  O. Vydrov,  M. A. Watson,  J. Wenzel,  
 M. de Wergifosse,  T. A. Wesolowski,  A. White,  J. Witte,  A. Yamada,  
 Jun Yang,  K. Yao,  S. Yeganeh,  S. R. Yost,  Zhi-Qiang You,  A. Zech,  
 Igor Ying Zhang,  Xing Zhang,  Yan Zhao,  Ying Zhu,  B. R. Brooks,  
 G. K. L. Chan,  C. J. Cramer,  M. S. Gordon,  W. J. Hehre,  A. Klamt,  
 M. W. Schmidt,  C. D. Sherrill,  D. G. Truhlar,  A. Aspuru-Guzik,  R. Baer,  
 A. T. Bell,  N. A. Besley,  Jeng-Da Chai,  A. E. DePrince, III,  
 R. A. DiStasio Jr.,  A. Dreuw,  B. D. Dunietz,  T. R. Furlani,  
 Chao-Ping Hsu,  Yousung Jung,  Jing Kong,  D. S. Lambrecht,  WanZhen Liang,  
 C. Ochsenfeld,  V. A. Rassolov,  L. V. Slipchenko,  J. E. Subotnik,  
 T. Van Voorhis,  J. M. Herbert,  A. I. Krylov,  P. M. W. Gill,  M. Head-Gordon

 Contributors to earlier versions of Q-Chem not listed above: 
 R. D. Adamson,  B. Austin,  J. Baker,  G. J. O. Beran,  K. Brandhorst,  
 S. T. Brown,  E. F. C. Byrd,  A. K. Chakraborty,  C.-L. Cheng,  
 Siu Hung Chien,  D. M. Chipman,  D. L. Crittenden,  H. Dachsel,  
 R. J. Doerksen,  A. D. Dutoi,  L. Fusti-Molnar,  W. A. Goddard III,  
 A. Golubeva-Zadorozhnaya,  S. R. Gwaltney,  G. Hawkins,  A. Heyden,  
 S. Hirata,  G. Kedziora,  F. J. Keil,  C. Kelley,  Jihan Kim,  R. A. King,  
 R. Z. Khaliullin,  P. P. Korambath,  W. Kurlancheek,  A. M. Lee,  M. S. Lee,  
 S. V. Levchenko,  Ching Yeh Lin,  D. Liotard,  R. C. Lochan,  I. Lotan,  
 P. E. Maslen,  N. Nair,  D. P. O'Neill,  D. Neuhauser,  E. Neuscamman,  
 C. M. Oana,  R. Olson,  B. Peters,  R. Peverati,  P. A. Pieniazek,  
 Y. M. Rhee,  J. Ritchie,  M. A. Rohrdanz,  E. Rosta,  N. J. Russ,  
 H. F. Schaefer III,  N. E. Schultz,  N. Shenvi,  A. C. Simmonett,  A. Sodt,  
 D. Stuck,  K. S. Thanthiriwatte,  V. Vanovschi,  Tao Wang,  A. Warshel,  
 C. F. Williams,  Q. Wu,  X. Xu,  W. Zhang

 Please cite Q-Chem as follows:
 Y. Shao et al., Mol. Phys. 113, 184-215 (2015)
 DOI: 10.1080/00268976.2014.952696

 Q-Chem 5.1.1 for Intel X86 EM64T Linux

 Parts of Q-Chem use Armadillo 8.300.2 (Tropical Shenanigans).
 http://arma.sourceforge.net/

 Q-Chem begins on Tue Aug 28 16:25:40 2018  

Host: 
0

     Scratch files written to /scratch/taweetham/qchem20708//
Input Ideriv = 2
Curr. Ideriv = -1
Max.  Ideriv = 2

Checking the input file for inconsistencies... 	...done.

--------------------------------------------------------------
User input:
--------------------------------------------------------------
inp/BrIClI.inp
$molecule
0	1
  Br   -1.6946577    1.6019035    0.0000000
  I    1.8093655    1.7925172   -0.0000000
 Cl   -1.5710480   -1.5240335    0.0000000
  I    1.8267697   -1.7920554    0.0000000
  C   -0.6633773   -0.0156022    0.0000000
  C    0.6827561   -0.0051371    0.0000000
$end
$rem
   JOB_TYPE		OPTIMIZATION
   BASIS		6-311++G**
   EXCHANGE		B3LYP
$end

--------------------------------------------------------------
 ----------------------------------------------------------------
             Standard Nuclear Orientation (Angstroms)
    I     Atom           X                Y                Z
 ----------------------------------------------------------------
    1      Br      2.5649321932    -0.9209393952    -0.0000000000
    2      I       0.5217847840     1.9321397893     0.0000000000
    3      Cl      0.0487493947    -2.7798599451    -0.0000000000
    4      I      -2.2857917938    -0.2965318756    -0.0000000000
    5      C       0.6578566949    -1.1281277079    -0.0000000000
    6      C      -0.1760225203    -0.0713258801    -0.0000000000
 ----------------------------------------------------------------
 Molecular Point Group                 Cs    NOp =  2
 Largest Abelian Subgroup              Cs    NOp =  2
 Nuclear Repulsion Energy =  1666.2355207726 hartrees
 There are       85 alpha and       85 beta electrons
 Requested basis set is 6-311++G(d,p)
 There are 92 shells and 246 basis functions

 Total QAlloc Memory Limit   2000 MB
 Mega-Array Size       188 MB
 MEM_STATIC part       192 MB
 A cutoff of  1.0D-11 yielded   2938 shell pairs
 There are     22892 function pairs (     25893 Cartesian)

 -------------------------------------------------------
 OpenMP Integral Computing Module                       
 Release: version 1.0, May 2013, Q-Chem Inc. Pittsburgh 
 -------------------------------------------------------
 Integral Job Info:
 Integral job number is                      11
 Integral operator is                         1
 short-range coefficients                     0
 long-range coefficients              100000000
 Omega coefficients                           0
 if combine SR and LR in K                    0
 Integral screening is                        0
 Integral computing path is                   2
 max size of driver memory is            800000
 size of driver memory is                593474
 size of scratch memory is             29634545
 max col of scratch BK array               1296
 max len of scratch array in speh3          155
 max len of scratch index in speh4           18
 max int batch size is                      520
 min int batch size is                       52
 fixed nKL is                                45
 max L of basis functions is                  2
 order of int derivative is                   0
 number of shells is                         92
 number of basis is                         262
 number of cartesian basis is               262
 number of contracted shell pairs          2938
 number of primitive shell pairs           6253
 maxK2 (contraction) of shell pair           36
 max number of K2 of shell pair               1
 max number of CS2 of shell pair            424
 max number of PS2 of shell pair            424
 mem total for path MDJ                  551948
 -------------------------------------------------------
 Smallest overlap matrix eigenvalue = 3.79E-05

 Scale SEOQF with 1.000000e-01/1.000000e-01/1.000000e-01

 Standard Electronic Orientation quadrupole field applied
 Nucleus-field energy     =     0.0000000452 hartrees
 Guess from superposition of atomic densities
 Warning:  Energy on first SCF cycle will be non-variational
 SAD guess density has 170.000000 electrons

 -----------------------------------------------------------------------
  General SCF calculation program by
  Eric Jon Sundstrom, Paul Horn, Yuezhi Mao, Dmitri Zuev, Alec White,
  David Stuck, Shaama M.S., Shane Yost, Joonho Lee, David Small,
  Daniel Levine, Susi Lehtola, Hugh Burton, Evgeny Epifanovsky
 -----------------------------------------------------------------------
 Exchange:     0.2000 Hartree-Fock + 0.0800 Slater + 0.7200 B88
 Correlation:  0.1900 VWN1RPA + 0.8100 LYP
 Using SG-1 standard quadrature grid
 using 4 threads for integral computing
 -------------------------------------------------------
 OpenMP Integral computing Module                
 Release: version 2.0, May 2017, Q-Chem Inc. Pleasanton 
 -------------------------------------------------------
 -------------------------------------------------------
 OpenMP BLAS3 based DFT computing Module                
 Release: version 1.0, May 2013, Q-Chem Inc. Pittsburgh 
 -------------------------------------------------------
 A restricted SCF calculation will be
 performed using DIIS
 SCF converges when DIIS error is below 1.0e-08
 ---------------------------------------
  Cycle       Energy         DIIS error
 ---------------------------------------
    1  -16950.3091607020      3.26e-02  
    2  -16949.5729103328      1.99e-03  
    3  -16949.5626315468      2.25e-03  
    4  -16949.5811754307      9.28e-04  
    5  -16949.5878838272      1.72e-04  
    6  -16949.5880568289      3.71e-05  
    7  -16949.5880653752      1.73e-05  
    8  -16949.5880672494      6.12e-06  
    9  -16949.5880675266      1.83e-06  
   10  -16949.5880675501      3.46e-07  
   11  -16949.5880675508      7.70e-08  
   12  -16949.5880675509      2.46e-08  
   13  -16949.5880675509      3.89e-09  Convergence criterion met
 ---------------------------------------
 SCF time:   CPU 88.41s  wall 24.00s 
 SCF   energy in the final basis set =   -16949.5880675509
 Total energy in the final basis set =   -16949.5880675509

 --------------------------------------------------------------
             Orbital Energies (a.u.) and Symmetries
 --------------------------------------------------------------

 Alpha MOs, Restricted
 -- Occupied --                  
*******-1165.89 -482.86 -176.32 -176.32 -165.73 -165.73 -165.73
  1 A'    2 A'    3 A'    4 A'    5 A'    6 A'    7 A'    1 A"                 
-165.73 -165.73 -165.73 -101.59  -62.52  -56.34  -56.33  -56.33
  8 A'    2 A"    9 A'   10 A'   11 A'   12 A'    3 A"   13 A'                 
-35.821 -35.820 -31.314 -31.314 -31.308 -31.308 -31.307 -31.307
 14 A'   15 A'   16 A'   17 A'    4 A"   18 A'    5 A"   19 A'                 
-22.965 -22.964 -22.963 -22.963 -22.963 -22.963 -22.958 -22.958
 20 A'   21 A'    6 A"   22 A'    7 A"   23 A'   24 A'    8 A"                 
-22.958 -22.958 -10.315 -10.287  -9.504  -8.725  -7.269  -7.258
 25 A'    9 A"   26 A'   27 A'   28 A'   29 A'   30 A'   10 A"                 
 -7.258  -6.558  -6.543  -6.543  -6.370  -6.370  -4.783  -4.783
 31 A'   32 A'   11 A"   33 A'   34 A'   35 A'   36 A'   37 A'                 
 -4.767  -4.767  -4.767  -4.766  -2.668  -2.664  -2.664  -2.652
 12 A"   13 A"   38 A'   39 A'   40 A'   14 A"   41 A'   42 A'                 
 -2.652  -2.049  -2.049  -2.044  -2.044  -2.044  -2.043  -2.030
 15 A"   43 A'   44 A'   16 A"   17 A"   45 A'   46 A'   18 A"                 
 -2.030  -2.030  -2.029  -0.921  -0.830  -0.790  -0.675  -0.670
 47 A'   48 A'   19 A"   49 A'   50 A'   51 A'   52 A'   53 A'                 
 -0.539  -0.480  -0.461  -0.424  -0.380  -0.357  -0.344  -0.326
 54 A'   55 A'   56 A'   20 A"   57 A'   58 A'   21 A"   22 A"                 
 -0.324  -0.298  -0.286  -0.266  -0.258
 59 A'   60 A'   23 A"   61 A'   24 A"                                         
 -- Virtual --                   
 -0.091  -0.077  -0.055  -0.052   0.005   0.029   0.039   0.051
 62 A'   63 A'   25 A"   64 A'   65 A'   66 A'   67 A'   26 A"                 
  0.058   0.071   0.077   0.082   0.093   0.101   0.107   0.112
 68 A'   69 A'   70 A'   27 A"   28 A"   71 A'   72 A'   73 A'                 
  0.129   0.135   0.142   0.167   0.179   0.212   0.216   0.217
 74 A'   29 A"   75 A'   76 A'   77 A'   78 A'   79 A'   30 A"                 
  0.236   0.249   0.257   0.331   0.341   0.360   0.365   0.380
 80 A'   81 A'   31 A"   82 A'   83 A'   32 A"   84 A'   85 A'                 
  0.386   0.389   0.398   0.404   0.425   0.433   0.452   0.458
 33 A"   86 A'   34 A"   35 A"   87 A'   36 A"   88 A'   89 A'                 
  0.464   0.473   0.486   0.493   0.509   0.543   0.577   0.587
 37 A"   90 A'   91 A'   92 A'   38 A"   39 A"   93 A'   40 A"                 
  0.610   0.612   0.632   0.650   0.679   0.701   0.742   0.794
 94 A'   95 A'   96 A'   41 A"   97 A'   98 A'   99 A'  100 A'                 
  0.812   0.823   0.835   0.878   0.886   0.901   0.950   0.990
101 A'  102 A'   42 A"   43 A"  103 A'  104 A'  105 A'  106 A'                 
  1.133   1.147   1.178   1.207   1.307   1.339   1.354   1.359
107 A'  108 A'   44 A"   45 A"   46 A"  109 A'   47 A"  110 A'                 
  1.426   1.449   1.538   1.553   1.599   1.684   1.851   1.880
111 A'  112 A'  113 A'   48 A"  114 A'  115 A'  116 A'   49 A"                 
  1.992   2.000   2.098   2.142   2.192   2.237   2.324   2.467
 50 A"  117 A'  118 A'  119 A'  120 A'   51 A"  121 A'  122 A'                 
  2.618   2.774   2.810   3.025   3.074   3.339   3.943   3.951
 52 A"  123 A'   53 A"  124 A'  125 A'  126 A'   54 A"   55 A"                 
  3.956   3.971   3.978   3.982   4.021   4.022   4.055   4.064
127 A'   56 A"  128 A'   57 A"   58 A"  129 A'  130 A'   59 A"                 
  4.100   4.168   4.224   4.260   4.356   4.378   4.440   5.971
131 A'  132 A'  133 A'  134 A'  135 A'  136 A'  137 A'   60 A"                 
  6.018   6.023   6.031   6.074   6.121   6.642   7.534   7.581
 61 A"  138 A'  139 A'  140 A'  141 A'  142 A'   62 A"  143 A'                 
  7.650   9.714  23.204  24.015  25.786  25.975  26.368  27.812
144 A'  145 A'  146 A'  147 A'   63 A"  148 A'  149 A'  150 A'                 
 27.874  28.316  28.350  28.352  28.357  28.395  28.397  28.519
151 A'   64 A"  152 A'   65 A"  153 A'  154 A'  155 A'   66 A"                 
 28.522  28.528  28.534  28.535  28.559  28.566  28.601  28.675
 67 A"   68 A"  156 A'  157 A'   69 A"  158 A'  159 A'  160 A'                 
 28.708  47.907 127.862 127.890 127.893 127.905 127.925 127.950
161 A'  162 A'   70 A"   71 A"  163 A'  164 A'  165 A'  166 A'                 
151.614 151.668 215.698 289.728 289.776 289.8741020.7011901.775
167 A'  168 A'  169 A'   72 A"  170 A'  171 A'  172 A'  173 A'                 
*******
174 A'                                                                         

 Beta MOs, Restricted
 -- Occupied --                  
*******-1165.89 -482.86 -176.32 -176.32 -165.73 -165.73 -165.73
  1 A'    2 A'    3 A'    4 A'    5 A'    6 A'    7 A'    1 A"                 
-165.73 -165.73 -165.73 -101.59  -62.52  -56.34  -56.33  -56.33
  8 A'    2 A"    9 A'   10 A'   11 A'   12 A'    3 A"   13 A'                 
-35.821 -35.820 -31.314 -31.314 -31.308 -31.308 -31.307 -31.307
 14 A'   15 A'   16 A'   17 A'    4 A"   18 A'    5 A"   19 A'                 
-22.965 -22.964 -22.963 -22.963 -22.963 -22.963 -22.958 -22.958
 20 A'   21 A'    6 A"   22 A'    7 A"   23 A'   24 A'    8 A"                 
-22.958 -22.958 -10.315 -10.287  -9.504  -8.725  -7.269  -7.258
 25 A'    9 A"   26 A'   27 A'   28 A'   29 A'   30 A'   10 A"                 
 -7.258  -6.558  -6.543  -6.543  -6.370  -6.370  -4.783  -4.783
 31 A'   32 A'   11 A"   33 A'   34 A'   35 A'   36 A'   37 A'                 
 -4.767  -4.767  -4.767  -4.766  -2.668  -2.664  -2.664  -2.652
 12 A"   13 A"   38 A'   39 A'   40 A'   14 A"   41 A'   42 A'                 
 -2.652  -2.049  -2.049  -2.044  -2.044  -2.044  -2.043  -2.030
 15 A"   43 A'   44 A'   16 A"   17 A"   45 A'   46 A'   18 A"                 
 -2.030  -2.030  -2.029  -0.921  -0.830  -0.790  -0.675  -0.670
 47 A'   48 A'   19 A"   49 A'   50 A'   51 A'   52 A'   53 A'                 
 -0.539  -0.480  -0.461  -0.424  -0.380  -0.357  -0.344  -0.326
 54 A'   55 A'   56 A'   20 A"   57 A'   58 A'   21 A"   22 A"                 
 -0.324  -0.298  -0.286  -0.266  -0.258
 59 A'   60 A'   23 A"   61 A'   24 A"                                         
 -- Virtual --                   
 -0.091  -0.077  -0.055  -0.052   0.005   0.029   0.039   0.051
 62 A'   63 A'   25 A"   64 A'   65 A'   66 A'   67 A'   26 A"                 
  0.058   0.071   0.077   0.082   0.093   0.101   0.107   0.112
 68 A'   69 A'   70 A'   27 A"   28 A"   71 A'   72 A'   73 A'                 
  0.129   0.135   0.142   0.167   0.179   0.212   0.216   0.217
 74 A'   29 A"   75 A'   76 A'   77 A'   78 A'   79 A'   30 A"                 
  0.236   0.249   0.257   0.331   0.341   0.360   0.365   0.380
 80 A'   81 A'   31 A"   82 A'   83 A'   32 A"   84 A'   85 A'                 
  0.386   0.389   0.398   0.404   0.425   0.433   0.452   0.458
 33 A"   86 A'   34 A"   35 A"   87 A'   36 A"   88 A'   89 A'                 
  0.464   0.473   0.486   0.493   0.509   0.543   0.577   0.587
 37 A"   90 A'   91 A'   92 A'   38 A"   39 A"   93 A'   40 A"                 
  0.610   0.612   0.632   0.650   0.679   0.701   0.742   0.794
 94 A'   95 A'   96 A'   41 A"   97 A'   98 A'   99 A'  100 A'                 
  0.812   0.823   0.835   0.878   0.886   0.901   0.950   0.990
101 A'  102 A'   42 A"   43 A"  103 A'  104 A'  105 A'  106 A'                 
  1.133   1.147   1.178   1.207   1.307   1.339   1.354   1.359
107 A'  108 A'   44 A"   45 A"   46 A"  109 A'   47 A"  110 A'                 
  1.426   1.449   1.538   1.553   1.599   1.684   1.851   1.880
111 A'  112 A'  113 A'   48 A"  114 A'  115 A'  116 A'   49 A"                 
  1.992   2.000   2.098   2.142   2.192   2.237   2.324   2.467
 50 A"  117 A'  118 A'  119 A'  120 A'   51 A"  121 A'  122 A'                 
  2.618   2.774   2.810   3.025   3.074   3.339   3.943   3.951
 52 A"  123 A'   53 A"  124 A'  125 A'  126 A'   54 A"   55 A"                 
  3.956   3.971   3.978   3.982   4.021   4.022   4.055   4.064
127 A'   56 A"  128 A'   57 A"   58 A"  129 A'  130 A'   59 A"                 
  4.100   4.168   4.224   4.260   4.356   4.378   4.440   5.971
131 A'  132 A'  133 A'  134 A'  135 A'  136 A'  137 A'   60 A"                 
  6.018   6.023   6.031   6.074   6.121   6.642   7.534   7.581
 61 A"  138 A'  139 A'  140 A'  141 A'  142 A'   62 A"  143 A'                 
  7.650   9.714  23.204  24.015  25.786  25.975  26.368  27.812
144 A'  145 A'  146 A'  147 A'   63 A"  148 A'  149 A'  150 A'                 
 27.874  28.316  28.350  28.352  28.357  28.395  28.397  28.519
151 A'   64 A"  152 A'   65 A"  153 A'  154 A'  155 A'   66 A"                 
 28.522  28.528  28.534  28.535  28.559  28.566  28.601  28.675
 67 A"   68 A"  156 A'  157 A'   69 A"  158 A'  159 A'  160 A'                 
 28.708  47.907 127.862 127.890 127.893 127.905 127.925 127.950
161 A'  162 A'   70 A"   71 A"  163 A'  164 A'  165 A'  166 A'                 
151.614 151.668 215.698 289.728 289.776 289.8741020.7011901.775
167 A'  168 A'  169 A'   72 A"  170 A'  171 A'  172 A'  173 A'                 
*******
174 A'                                                                         
 --------------------------------------------------------------

          Ground-State Mulliken Net Atomic Charges

     Atom                 Charge (a.u.)
  ----------------------------------------
      1 Br                   -0.130725
      2 I                     0.163016
      3 Cl                    0.391016
      4 I                     0.168559
      5 C                    -0.216025
      6 C                    -0.375841
  ----------------------------------------
  Sum of atomic charges =     0.000000

 -----------------------------------------------------------------
                    Cartesian Multipole Moments
 -----------------------------------------------------------------
    Charge (ESU x 10^10)
                 0.0000
    Dipole Moment (Debye)
         X      -0.0634      Y       0.4602      Z      -0.0000
       Tot       0.4646
    Quadrupole Moments (Debye-Ang)
        XX     -93.4251     XY       2.3262     YY     -96.5274
        XZ      -0.0000     YZ       0.0000     ZZ    -100.7274
    Octopole Moments (Debye-Ang^2)
       XXX      -6.6453    XXY      10.1613    XYY       2.4396
       YYY      47.5779    XXZ       0.0000    XYZ       0.0000
       YYZ       0.0000    XZZ      -0.1364    YZZ      12.2386
       ZZZ      -0.0000
    Hexadecapole Moments (Debye-Ang^3)
      XXXX   -1619.7778   XXXY      11.2210   XXYY    -550.2213
      XYYY      42.3658   YYYY   -1395.9678   XXXZ      -0.0000
      XXYZ      -0.0000   XYYZ       0.0000   YYYZ       0.0000
      XXZZ    -328.1663   XYZZ       1.7709   YYZZ    -276.8872
      XZZZ      -0.0000   YZZZ       0.0000   ZZZZ    -133.4998
 -----------------------------------------------------------------
 Calculating analytic gradient of the SCF energy
 Gradient of SCF Energy
            1           2           3           4           5           6
    1   0.0075742   0.0028350  -0.0103427   0.0015895   0.0039391  -0.0055952
    2   0.0075891   0.0026763  -0.0077560  -0.0007308  -0.0011160  -0.0006626
    3  -0.0000000  -0.0000000  -0.0000000  -0.0000000   0.0000000   0.0000000
 Max gradient component =       1.034E-02
 RMS gradient           =       4.402E-03
 Gradient time:  CPU 25.40 s  wall 6.47 s
 Geometry Optimization Parameters
   NAtoms,    NIC,     NZ,  NCons,   NDum,   NFix, NCnnct, MaxDiis
        6      27       0       0       0       0       0       0


** GEOMETRY OPTIMIZATION IN DELOCALIZED INTERNAL COORDINATES **
   Searching for a Minimum

   Optimization Cycle:   1

                       Coordinates (Angstroms)
     ATOM                X               Y               Z
      1  Br        2.5649321932   -0.9209393952    0.0000000000
      2  I         0.5217847840    1.9321397893    0.0000000000
      3  Cl        0.0487493947   -2.7798599451    0.0000000000
      4  I        -2.2857917938   -0.2965318756    0.0000000000
      5  C         0.6578566949   -1.1281277079    0.0000000000
      6  C        -0.1760225203   -0.0713258801    0.0000000000
   Point Group: cs    Number of degrees of freedom:     9


   Energy is -16949.588067551


 Attempting to Generate Delocalized Internal Coordinates

  9 Hessian modes will be used to form the next step
  Hessian Eigenvalues:
     0.112653    0.112715    0.186422    0.250000    0.250000    0.250000
     0.250000    0.294962    0.558434

 Minimum Search - Taking Simple RFO Step
 Searching for Lamda that Minimizes Along All modes
 Value Taken    Lamda =  -0.00249709
 Step Taken.  Stepsize is  0.103495

                             Maximum     Tolerance    Cnvgd?
         Gradient           0.015193      0.000300      NO
         Displacement       0.063880      0.001200      NO
         Energy change     *********      0.000001      NO


 New Cartesian Coordinates Obtained by Inverse Iteration

 Displacement from previous Coordinates is:  0.167066
 ----------------------------------------------------------------
             Standard Nuclear Orientation (Angstroms)
    I     Atom           X                Y                Z
 ----------------------------------------------------------------
    1      Br      2.5471215757    -0.9788458803     0.0000000000
    2      I       0.4943139959     1.9365247418     0.0000000000
    3      Cl      0.0997572719    -2.7656100745     0.0000000000
    4      I      -2.2920225538    -0.2806056171     0.0000000000
    5      C       0.6572754760    -1.1160735584     0.0000000000
    6      C      -0.1749370130    -0.0600346259     0.0000000000
 ----------------------------------------------------------------
 Molecular Point Group                 Cs    NOp =  2
 Largest Abelian Subgroup              Cs    NOp =  2
 Nuclear Repulsion Energy =  1667.9765574126 hartrees
 There are       85 alpha and       85 beta electrons
 Applying Cartesian multipole field
    Component          Value
    ---------          -----
     (2,0,0)        1.00000E-11
     (0,2,0)        2.00000E-11
     (0,0,2)       -3.00000E-11
 Nucleus-field energy     =     0.0000000453 hartrees
 Requested basis set is 6-311++G(d,p)
 There are 92 shells and 246 basis functions
 A cutoff of  1.0D-11 yielded   2942 shell pairs
 There are     22908 function pairs (     25909 Cartesian)
 Smallest overlap matrix eigenvalue = 3.35E-05
 Guess MOs from SCF MO coefficient file

 -----------------------------------------------------------------------
  General SCF calculation program by
  Eric Jon Sundstrom, Paul Horn, Yuezhi Mao, Dmitri Zuev, Alec White,
  David Stuck, Shaama M.S., Shane Yost, Joonho Lee, David Small,
  Daniel Levine, Susi Lehtola, Hugh Burton, Evgeny Epifanovsky
 -----------------------------------------------------------------------
 Exchange:     0.2000 Hartree-Fock + 0.0800 Slater + 0.7200 B88
 Correlation:  0.1900 VWN1RPA + 0.8100 LYP
 Using SG-1 standard quadrature grid
 using 4 threads for integral computing
 -------------------------------------------------------
 OpenMP Integral computing Module                
 Release: version 2.0, May 2017, Q-Chem Inc. Pleasanton 
 -------------------------------------------------------
 -------------------------------------------------------
 OpenMP BLAS3 based DFT computing Module                
 Release: version 1.0, May 2013, Q-Chem Inc. Pittsburgh 
 -------------------------------------------------------
 A restricted SCF calculation will be
 performed using DIIS
 SCF converges when DIIS error is below 1.0e-08
 ---------------------------------------
  Cycle       Energy         DIIS error
 ---------------------------------------
    1  -16949.5880509678      3.14e-04  
    2  -16949.5890540073      1.58e-04  
    3  -16949.5889417934      1.98e-04  
    4  -16949.5892455666      2.98e-05  
    5  -16949.5892528915      7.69e-06  
    6  -16949.5892531162      5.42e-06  
    7  -16949.5892533378      1.06e-06  
    8  -16949.5892533455      2.44e-07  
    9  -16949.5892533460      4.70e-08  
   10  -16949.5892533460      1.09e-08  
   11  -16949.5892533459      2.58e-09  Convergence criterion met
 ---------------------------------------
 SCF time:   CPU 74.83s  wall 20.00s 
 SCF   energy in the final basis set =   -16949.5892533459
 Total energy in the final basis set =   -16949.5892533459

 --------------------------------------------------------------
             Orbital Energies (a.u.) and Symmetries
 --------------------------------------------------------------

 Alpha MOs, Restricted
 -- Occupied --                  
*******-1165.89 -482.86 -176.32 -176.32 -165.73 -165.73 -165.73
  1 A'    2 A'    3 A'    4 A'    5 A'    6 A'    7 A'    1 A"                 
-165.73 -165.73 -165.72 -101.59  -62.52  -56.34  -56.33  -56.33
  8 A'    2 A"    9 A'   10 A'   11 A'   12 A'    3 A"   13 A'                 
-35.821 -35.820 -31.315 -31.314 -31.308 -31.308 -31.307 -31.307
 14 A'   15 A'   16 A'   17 A'    4 A"   18 A'    5 A"   19 A'                 
-22.965 -22.964 -22.964 -22.963 -22.962 -22.962 -22.959 -22.959
 20 A'   21 A'    6 A"   22 A'    7 A"   23 A'   24 A'    8 A"                 
-22.958 -22.958 -10.313 -10.286  -9.503  -8.725  -7.268  -7.258
 25 A'    9 A"   26 A'   27 A'   28 A'   29 A'   30 A'   10 A"                 
 -7.257  -6.557  -6.543  -6.542  -6.370  -6.369  -4.784  -4.782
 31 A'   32 A'   11 A"   33 A'   34 A'   35 A'   36 A'   37 A'                 
 -4.768  -4.767  -4.766  -4.766  -2.668  -2.664  -2.663  -2.652
 12 A"   38 A'   13 A"   39 A'   40 A'   14 A"   41 A'   15 A"                 
 -2.652  -2.050  -2.048  -2.044  -2.044  -2.043  -2.043  -2.030
 42 A'   43 A'   44 A'   16 A"   45 A'   17 A"   46 A'   18 A"                 
 -2.030  -2.029  -2.029  -0.927  -0.830  -0.793  -0.676  -0.669
 47 A'   48 A'   19 A"   49 A'   50 A'   51 A'   52 A'   53 A'                 
 -0.542  -0.481  -0.463  -0.427  -0.380  -0.358  -0.344  -0.327
 54 A'   55 A'   56 A'   20 A"   57 A'   58 A'   21 A"   22 A"                 
 -0.320  -0.300  -0.286  -0.266  -0.257
 59 A'   60 A'   23 A"   61 A'   24 A"                                         
 -- Virtual --                   
 -0.090  -0.074  -0.055  -0.043   0.005   0.030   0.038   0.051
 62 A'   63 A'   25 A"   64 A'   65 A'   66 A'   67 A'   26 A"                 
  0.058   0.073   0.076   0.082   0.093   0.102   0.109   0.112
 68 A'   69 A'   70 A'   27 A"   28 A"   71 A'   72 A'   73 A'                 
  0.129   0.135   0.143   0.169   0.179   0.212   0.216   0.217
 74 A'   29 A"   75 A'   76 A'   77 A'   78 A'   79 A'   30 A"                 
  0.234   0.251   0.257   0.331   0.341   0.361   0.366   0.382
 80 A'   81 A'   31 A"   82 A'   83 A'   32 A"   84 A'   85 A'                 
  0.386   0.386   0.399   0.405   0.425   0.432   0.455   0.461
 86 A'   33 A"   34 A"   35 A"   87 A'   36 A"   88 A'   37 A"                 
  0.463   0.472   0.485   0.493   0.510   0.543   0.578   0.586
 89 A'   90 A'   91 A'   92 A'   38 A"   39 A"   93 A'   40 A"                 
  0.610   0.613   0.632   0.652   0.681   0.708   0.739   0.793
 94 A'   95 A'   96 A'   41 A"   97 A'   98 A'   99 A'  100 A'                 
  0.815   0.825   0.835   0.875   0.898   0.901   0.957   1.001
101 A'  102 A'   42 A"   43 A"  103 A'  104 A'  105 A'  106 A'                 
  1.143   1.150   1.185   1.211   1.308   1.340   1.354   1.362
107 A'  108 A'   44 A"   45 A"   46 A"  109 A'   47 A"  110 A'                 
  1.424   1.452   1.534   1.557   1.605   1.688   1.853   1.879
111 A'  112 A'  113 A'   48 A"  114 A'  115 A'  116 A'   49 A"                 
  1.994   2.017   2.114   2.141   2.195   2.239   2.335   2.475
 50 A"  117 A'  118 A'  119 A'  120 A'   51 A"  121 A'  122 A'                 
  2.618   2.780   2.812   3.028   3.078   3.350   3.944   3.952
 52 A"  123 A'   53 A"  124 A'  125 A'  126 A'   54 A"   55 A"                 
  3.960   3.972   3.978   3.982   4.020   4.022   4.056   4.068
127 A'   56 A"  128 A'   57 A"  129 A'   58 A"  130 A'   59 A"                 
  4.100   4.177   4.223   4.261   4.357   4.381   4.443   5.971
131 A'  132 A'  133 A'  134 A'  135 A'  136 A'  137 A'   60 A"                 
  6.019   6.024   6.030   6.071   6.124   6.649   7.534   7.587
 61 A"  138 A'  139 A'  140 A'  141 A'  142 A'   62 A"  143 A'                 
  7.652   9.720  23.208  24.022  25.790  25.996  26.378  27.813
144 A'  145 A'  146 A'  147 A'   63 A"  148 A'  149 A'  150 A'                 
 27.876  28.316  28.350  28.353  28.357  28.394  28.398  28.519
151 A'   64 A"  152 A'   65 A"  153 A'  154 A'  155 A'   66 A"                 
 28.522  28.529  28.533  28.536  28.559  28.567  28.600  28.674
 67 A"   68 A"  156 A'  157 A'   69 A"  158 A'  159 A'  160 A'                 
 28.709  47.914 127.862 127.891 127.893 127.904 127.923 127.951
161 A'  162 A'   70 A"   71 A"  163 A'  164 A'  165 A'  166 A'                 
151.615 151.669 215.705 289.729 289.782 289.8781020.7101901.776
167 A'  168 A'  169 A'   72 A"  170 A'  171 A'  172 A'  173 A'                 
*******
174 A'                                                                         

 Beta MOs, Restricted
 -- Occupied --                  
*******-1165.89 -482.86 -176.32 -176.32 -165.73 -165.73 -165.73
  1 A'    2 A'    3 A'    4 A'    5 A'    6 A'    7 A'    1 A"                 
-165.73 -165.73 -165.72 -101.59  -62.52  -56.34  -56.33  -56.33
  8 A'    2 A"    9 A'   10 A'   11 A'   12 A'    3 A"   13 A'                 
-35.821 -35.820 -31.315 -31.314 -31.308 -31.308 -31.307 -31.307
 14 A'   15 A'   16 A'   17 A'    4 A"   18 A'    5 A"   19 A'                 
-22.965 -22.964 -22.964 -22.963 -22.962 -22.962 -22.959 -22.959
 20 A'   21 A'    6 A"   22 A'    7 A"   23 A'   24 A'    8 A"                 
-22.958 -22.958 -10.313 -10.286  -9.503  -8.725  -7.268  -7.258
 25 A'    9 A"   26 A'   27 A'   28 A'   29 A'   30 A'   10 A"                 
 -7.257  -6.557  -6.543  -6.542  -6.370  -6.369  -4.784  -4.782
 31 A'   32 A'   11 A"   33 A'   34 A'   35 A'   36 A'   37 A'                 
 -4.768  -4.767  -4.766  -4.766  -2.668  -2.664  -2.663  -2.652
 12 A"   38 A'   13 A"   39 A'   40 A'   14 A"   41 A'   15 A"                 
 -2.652  -2.050  -2.048  -2.044  -2.044  -2.043  -2.043  -2.030
 42 A'   43 A'   44 A'   16 A"   45 A'   17 A"   46 A'   18 A"                 
 -2.030  -2.029  -2.029  -0.927  -0.830  -0.793  -0.676  -0.669
 47 A'   48 A'   19 A"   49 A'   50 A'   51 A'   52 A'   53 A'                 
 -0.542  -0.481  -0.463  -0.427  -0.380  -0.358  -0.344  -0.327
 54 A'   55 A'   56 A'   20 A"   57 A'   58 A'   21 A"   22 A"                 
 -0.320  -0.300  -0.286  -0.266  -0.257
 59 A'   60 A'   23 A"   61 A'   24 A"                                         
 -- Virtual --                   
 -0.090  -0.074  -0.055  -0.043   0.005   0.030   0.038   0.051
 62 A'   63 A'   25 A"   64 A'   65 A'   66 A'   67 A'   26 A"                 
  0.058   0.073   0.076   0.082   0.093   0.102   0.109   0.112
 68 A'   69 A'   70 A'   27 A"   28 A"   71 A'   72 A'   73 A'                 
  0.129   0.135   0.143   0.169   0.179   0.212   0.216   0.217
 74 A'   29 A"   75 A'   76 A'   77 A'   78 A'   79 A'   30 A"                 
  0.234   0.251   0.257   0.331   0.341   0.361   0.366   0.382
 80 A'   81 A'   31 A"   82 A'   83 A'   32 A"   84 A'   85 A'                 
  0.386   0.386   0.399   0.405   0.425   0.432   0.455   0.461
 86 A'   33 A"   34 A"   35 A"   87 A'   36 A"   88 A'   37 A"                 
  0.463   0.472   0.485   0.493   0.510   0.543   0.578   0.586
 89 A'   90 A'   91 A'   92 A'   38 A"   39 A"   93 A'   40 A"                 
  0.610   0.613   0.632   0.652   0.681   0.708   0.739   0.793
 94 A'   95 A'   96 A'   41 A"   97 A'   98 A'   99 A'  100 A'                 
  0.815   0.825   0.835   0.875   0.898   0.901   0.957   1.001
101 A'  102 A'   42 A"   43 A"  103 A'  104 A'  105 A'  106 A'                 
  1.143   1.150   1.185   1.211   1.308   1.340   1.354   1.362
107 A'  108 A'   44 A"   45 A"   46 A"  109 A'   47 A"  110 A'                 
  1.424   1.452   1.534   1.557   1.605   1.688   1.853   1.879
111 A'  112 A'  113 A'   48 A"  114 A'  115 A'  116 A'   49 A"                 
  1.994   2.017   2.114   2.141   2.195   2.239   2.335   2.475
 50 A"  117 A'  118 A'  119 A'  120 A'   51 A"  121 A'  122 A'                 
  2.618   2.780   2.812   3.028   3.078   3.350   3.944   3.952
 52 A"  123 A'   53 A"  124 A'  125 A'  126 A'   54 A"   55 A"                 
  3.960   3.972   3.978   3.982   4.020   4.022   4.056   4.068
127 A'   56 A"  128 A'   57 A"  129 A'   58 A"  130 A'   59 A"                 
  4.100   4.177   4.223   4.261   4.357   4.381   4.443   5.971
131 A'  132 A'  133 A'  134 A'  135 A'  136 A'  137 A'   60 A"                 
  6.019   6.024   6.030   6.071   6.124   6.649   7.534   7.587
 61 A"  138 A'  139 A'  140 A'  141 A'  142 A'   62 A"  143 A'                 
  7.652   9.720  23.208  24.022  25.790  25.996  26.378  27.813
144 A'  145 A'  146 A'  147 A'   63 A"  148 A'  149 A'  150 A'                 
 27.876  28.316  28.350  28.353  28.357  28.394  28.398  28.519
151 A'   64 A"  152 A'   65 A"  153 A'  154 A'  155 A'   66 A"                 
 28.522  28.529  28.533  28.536  28.559  28.567  28.600  28.674
 67 A"   68 A"  156 A'  157 A'   69 A"  158 A'  159 A'  160 A'                 
 28.709  47.914 127.862 127.891 127.893 127.904 127.923 127.951
161 A'  162 A'   70 A"   71 A"  163 A'  164 A'  165 A'  166 A'                 
151.615 151.669 215.705 289.729 289.782 289.8781020.7101901.776
167 A'  168 A'  169 A'   72 A"  170 A'  171 A'  172 A'  173 A'                 
*******
174 A'                                                                         
 --------------------------------------------------------------

          Ground-State Mulliken Net Atomic Charges

     Atom                 Charge (a.u.)
  ----------------------------------------
      1 Br                   -0.127202
      2 I                     0.168345
      3 Cl                    0.390982
      4 I                     0.165314
      5 C                    -0.214250
      6 C                    -0.383188
  ----------------------------------------
  Sum of atomic charges =     0.000000

 -----------------------------------------------------------------
                    Cartesian Multipole Moments
 -----------------------------------------------------------------
    Charge (ESU x 10^10)
                 0.0000
    Dipole Moment (Debye)
         X      -0.0373      Y       0.4433      Z       0.0000
       Tot       0.4449
    Quadrupole Moments (Debye-Ang)
        XX     -93.5997     XY       1.8220     YY     -96.3078
        XZ      -0.0000     YZ      -0.0000     ZZ    -100.6431
    Octopole Moments (Debye-Ang^2)
       XXX      -4.9051    XXY       9.5157    XYY       3.8245
       YYY      47.9562    XXZ      -0.0000    XYZ      -0.0000
       YYZ      -0.0000    XZZ       0.6610    YZZ      12.3104
       ZZZ       0.0000
    Hexadecapole Moments (Debye-Ang^3)
      XXXX   -1612.0712   XXXY      24.9593   XXYY    -549.4991
      XYYY      57.7121   YYYY   -1398.7647   XXXZ      -0.0000
      XXYZ       0.0000   XYYZ      -0.0000   YYYZ      -0.0000
      XXZZ    -326.5480   XYZZ       8.1317   YYZZ    -277.5903
      XZZZ      -0.0000   YZZZ      -0.0000   ZZZZ    -133.2955
 -----------------------------------------------------------------
 Calculating analytic gradient of the SCF energy
 Gradient of SCF Energy
            1           2           3           4           5           6
    1  -0.0024143  -0.0007408  -0.0000796   0.0005516   0.0051608  -0.0024776
    2  -0.0007266   0.0005473  -0.0007441   0.0012522  -0.0009214   0.0005925
    3   0.0000000   0.0000000  -0.0000000   0.0000000   0.0000000  -0.0000000
 Max gradient component =       5.161E-03
 RMS gradient           =       1.557E-03
 Gradient time:  CPU 25.16 s  wall 6.41 s
 Geometry Optimization Parameters
   NAtoms,    NIC,     NZ,  NCons,   NDum,   NFix, NCnnct, MaxDiis
        6      27       0       0       0       0       0       0

 Cartesian Hessian Update
 Hessian Updated using BFGS Update


** GEOMETRY OPTIMIZATION IN DELOCALIZED INTERNAL COORDINATES **
   Searching for a Minimum

   Optimization Cycle:   2

                       Coordinates (Angstroms)
     ATOM                X               Y               Z
      1  Br        2.5471215757   -0.9788458803    0.0000000000
      2  I         0.4943139959    1.9365247418    0.0000000000
      3  Cl        0.0997572719   -2.7656100745    0.0000000000
      4  I        -2.2920225538   -0.2806056171    0.0000000000
      5  C         0.6572754760   -1.1160735584    0.0000000000
      6  C        -0.1749370130   -0.0600346259    0.0000000000
   Point Group: cs    Number of degrees of freedom:     9


   Energy is -16949.589253346

 Hessian Updated using BFGS Update

  7 Hessian modes will be used to form the next step
  Hessian Eigenvalues:
     0.110496    0.112874    0.195198    0.230259    0.286069    0.293936
     0.562678

 Minimum Search - Taking Simple RFO Step
 Searching for Lamda that Minimizes Along All modes
 Value Taken    Lamda =  -0.00009886
 Step Taken.  Stepsize is  0.019024

                             Maximum     Tolerance    Cnvgd?
         Gradient           0.004428      0.000300      NO
         Displacement       0.011635      0.001200      NO
         Energy change     -0.001186      0.000001      NO


 New Cartesian Coordinates Obtained by Inverse Iteration

 Displacement from previous Coordinates is:  0.030399
 ----------------------------------------------------------------
             Standard Nuclear Orientation (Angstroms)
    I     Atom           X                Y                Z
 ----------------------------------------------------------------
    1      Br      2.5486586839    -0.9747651030     0.0000000000
    2      I       0.5032085753     1.9330557079     0.0000000000
    3      Cl      0.0958990152    -2.7611200697     0.0000000000
    4      I      -2.2943297183    -0.2897436452     0.0000000000
    5      C       0.6532882345    -1.1135035664     0.0000000000
    6      C      -0.1752160379    -0.0585683381     0.0000000000
 ----------------------------------------------------------------
 Molecular Point Group                 Cs    NOp =  2
 Largest Abelian Subgroup              Cs    NOp =  2
 Nuclear Repulsion Energy =  1667.7719338940 hartrees
 There are       85 alpha and       85 beta electrons
 Applying Cartesian multipole field
    Component          Value
    ---------          -----
     (2,0,0)        1.00000E-11
     (0,2,0)        2.00000E-11
     (0,0,2)       -3.00000E-11
 Nucleus-field energy     =     0.0000000453 hartrees
 Requested basis set is 6-311++G(d,p)
 There are 92 shells and 246 basis functions
 A cutoff of  1.0D-11 yielded   2943 shell pairs
 There are     22923 function pairs (     25927 Cartesian)
 Smallest overlap matrix eigenvalue = 3.34E-05
 Guess MOs from SCF MO coefficient file

 -----------------------------------------------------------------------
  General SCF calculation program by
  Eric Jon Sundstrom, Paul Horn, Yuezhi Mao, Dmitri Zuev, Alec White,
  David Stuck, Shaama M.S., Shane Yost, Joonho Lee, David Small,
  Daniel Levine, Susi Lehtola, Hugh Burton, Evgeny Epifanovsky
 -----------------------------------------------------------------------
 Exchange:     0.2000 Hartree-Fock + 0.0800 Slater + 0.7200 B88
 Correlation:  0.1900 VWN1RPA + 0.8100 LYP
 Using SG-1 standard quadrature grid
 using 4 threads for integral computing
 -------------------------------------------------------
 OpenMP Integral computing Module                
 Release: version 2.0, May 2017, Q-Chem Inc. Pleasanton 
 -------------------------------------------------------
 -------------------------------------------------------
 OpenMP BLAS3 based DFT computing Module                
 Release: version 1.0, May 2013, Q-Chem Inc. Pittsburgh 
 -------------------------------------------------------
 A restricted SCF calculation will be
 performed using DIIS
 SCF converges when DIIS error is below 1.0e-08
 ---------------------------------------
  Cycle       Energy         DIIS error
 ---------------------------------------
    1  -16949.5892769072      5.76e-05  
    2  -16949.5893093660      1.75e-05  
    3  -16949.5893105334      1.30e-05  
    4  -16949.5893116705      7.06e-06  
    5  -16949.5893120600      1.34e-06  
    6  -16949.5893120736      5.27e-07  
    7  -16949.5893120749      2.08e-07  
    8  -16949.5893120751      9.94e-08  
    9  -16949.5893120749      1.19e-08  
   10  -16949.5893120750      3.12e-09  Convergence criterion met
 ---------------------------------------
 SCF time:   CPU 68.05s  wall 18.00s 
 SCF   energy in the final basis set =   -16949.5893120750
 Total energy in the final basis set =   -16949.5893120750

 --------------------------------------------------------------
             Orbital Energies (a.u.) and Symmetries
 --------------------------------------------------------------

 Alpha MOs, Restricted
 -- Occupied --                  
*******-1165.89 -482.86 -176.32 -176.32 -165.73 -165.73 -165.73
  1 A'    2 A'    3 A'    4 A'    5 A'    6 A'    7 A'    1 A"                 
-165.73 -165.73 -165.72 -101.59  -62.52  -56.34  -56.33  -56.33
  8 A'    2 A"    9 A'   10 A'   11 A'   12 A'    3 A"   13 A'                 
-35.821 -35.820 -31.315 -31.314 -31.308 -31.308 -31.307 -31.307
 14 A'   15 A'   16 A'   17 A'    4 A"   18 A'    5 A"   19 A'                 
-22.965 -22.964 -22.964 -22.963 -22.962 -22.962 -22.959 -22.959
 20 A'   21 A'    6 A"   22 A'    7 A"   23 A'   24 A'    8 A"                 
-22.958 -22.958 -10.313 -10.286  -9.503  -8.724  -7.268  -7.258
 25 A'    9 A"   26 A'   27 A'   28 A'   29 A'   30 A'   10 A"                 
 -7.257  -6.557  -6.542  -6.542  -6.371  -6.369  -4.784  -4.782
 31 A'   32 A'   11 A"   33 A'   34 A'   35 A'   36 A'   37 A'                 
 -4.768  -4.767  -4.766  -4.766  -2.667  -2.663  -2.663  -2.652
 12 A"   38 A'   13 A"   39 A'   40 A'   14 A"   41 A'   42 A'                 
 -2.652  -2.050  -2.048  -2.044  -2.044  -2.043  -2.043  -2.031
 15 A"   43 A'   44 A'   16 A"   45 A'   17 A"   46 A'   18 A"                 
 -2.030  -2.029  -2.029  -0.927  -0.830  -0.793  -0.676  -0.669
 47 A'   48 A'   19 A"   49 A'   50 A'   51 A'   52 A'   53 A'                 
 -0.542  -0.481  -0.463  -0.427  -0.380  -0.358  -0.344  -0.326
 54 A'   55 A'   56 A'   20 A"   57 A'   58 A'   21 A"   22 A"                 
 -0.320  -0.300  -0.286  -0.266  -0.257
 59 A'   60 A'   23 A"   61 A'   24 A"                                         
 -- Virtual --                   
 -0.090  -0.074  -0.054  -0.043   0.005   0.030   0.038   0.051
 62 A'   63 A'   25 A"   64 A'   65 A'   66 A'   67 A'   26 A"                 
  0.058   0.073   0.076   0.082   0.093   0.102   0.109   0.112
 68 A'   69 A'   70 A'   27 A"   28 A"   71 A'   72 A'   73 A'                 
  0.129   0.135   0.143   0.169   0.179   0.211   0.217   0.217
 74 A'   29 A"   75 A'   76 A'   77 A'   78 A'   79 A'   30 A"                 
  0.235   0.251   0.257   0.331   0.341   0.361   0.365   0.382
 80 A'   81 A'   31 A"   82 A'   83 A'   32 A"   84 A'   85 A'                 
  0.386   0.387   0.399   0.404   0.425   0.432   0.454   0.462
 86 A'   33 A"   34 A"   35 A"   87 A'   36 A"   88 A'   89 A'                 
  0.462   0.472   0.486   0.493   0.510   0.543   0.579   0.586
 37 A"   90 A'   91 A'   92 A'   38 A"   39 A"   93 A'   40 A"                 
  0.609   0.614   0.632   0.652   0.681   0.708   0.739   0.793
 94 A'   95 A'   96 A'   41 A"   97 A'   98 A'   99 A'  100 A'                 
  0.814   0.825   0.835   0.874   0.896   0.901   0.956   1.002
101 A'  102 A'   42 A"   43 A"  103 A'  104 A'  105 A'  106 A'                 
  1.143   1.150   1.185   1.210   1.308   1.339   1.354   1.362
107 A'  108 A'   44 A"   45 A"   46 A"  109 A'   47 A"  110 A'                 
  1.426   1.451   1.534   1.558   1.604   1.690   1.853   1.882
111 A'  112 A'  113 A'   48 A"  114 A'  115 A'  116 A'   49 A"                 
  1.994   2.016   2.114   2.144   2.196   2.239   2.335   2.476
 50 A"  117 A'  118 A'  119 A'  120 A'   51 A"  121 A'  122 A'                 
  2.619   2.780   2.813   3.028   3.081   3.348   3.944   3.951
 52 A"  123 A'   53 A"  124 A'  125 A'  126 A'   54 A"   55 A"                 
  3.960   3.972   3.979   3.982   4.020   4.022   4.055   4.068
127 A'   56 A"  128 A'   57 A"  129 A'   58 A"  130 A'   59 A"                 
  4.101   4.177   4.224   4.261   4.357   4.380   4.443   5.970
131 A'  132 A'  133 A'  134 A'  135 A'  136 A'  137 A'   60 A"                 
  6.019   6.024   6.031   6.072   6.123   6.648   7.535   7.587
 61 A"  138 A'  139 A'  140 A'  141 A'  142 A'   62 A"  143 A'                 
  7.652   9.721  23.207  24.034  25.790  25.997  26.378  27.813
144 A'  145 A'  146 A'  147 A'   63 A"  148 A'  149 A'  150 A'                 
 27.876  28.316  28.350  28.353  28.357  28.394  28.397  28.519
151 A'   64 A"  152 A'   65 A"  153 A'  154 A'  155 A'   66 A"                 
 28.522  28.529  28.534  28.536  28.559  28.566  28.600  28.675
 67 A"   68 A"  156 A'  157 A'   69 A"  158 A'  159 A'  160 A'                 
 28.708  47.913 127.862 127.891 127.893 127.904 127.924 127.951
161 A'  162 A'   70 A"   71 A"  163 A'  164 A'  165 A'  166 A'                 
151.615 151.669 215.706 289.729 289.782 289.8781020.7081901.776
167 A'  168 A'  169 A'   72 A"  170 A'  171 A'  172 A'  173 A'                 
*******
174 A'                                                                         

 Beta MOs, Restricted
 -- Occupied --                  
*******-1165.89 -482.86 -176.32 -176.32 -165.73 -165.73 -165.73
  1 A'    2 A'    3 A'    4 A'    5 A'    6 A'    7 A'    1 A"                 
-165.73 -165.73 -165.72 -101.59  -62.52  -56.34  -56.33  -56.33
  8 A'    2 A"    9 A'   10 A'   11 A'   12 A'    3 A"   13 A'                 
-35.821 -35.820 -31.315 -31.314 -31.308 -31.308 -31.307 -31.307
 14 A'   15 A'   16 A'   17 A'    4 A"   18 A'    5 A"   19 A'                 
-22.965 -22.964 -22.964 -22.963 -22.962 -22.962 -22.959 -22.959
 20 A'   21 A'    6 A"   22 A'    7 A"   23 A'   24 A'    8 A"                 
-22.958 -22.958 -10.313 -10.286  -9.503  -8.724  -7.268  -7.258
 25 A'    9 A"   26 A'   27 A'   28 A'   29 A'   30 A'   10 A"                 
 -7.257  -6.557  -6.542  -6.542  -6.371  -6.369  -4.784  -4.782
 31 A'   32 A'   11 A"   33 A'   34 A'   35 A'   36 A'   37 A'                 
 -4.768  -4.767  -4.766  -4.766  -2.667  -2.663  -2.663  -2.652
 12 A"   38 A'   13 A"   39 A'   40 A'   14 A"   41 A'   42 A'                 
 -2.652  -2.050  -2.048  -2.044  -2.044  -2.043  -2.043  -2.031
 15 A"   43 A'   44 A'   16 A"   45 A'   17 A"   46 A'   18 A"                 
 -2.030  -2.029  -2.029  -0.927  -0.830  -0.793  -0.676  -0.669
 47 A'   48 A'   19 A"   49 A'   50 A'   51 A'   52 A'   53 A'                 
 -0.542  -0.481  -0.463  -0.427  -0.380  -0.358  -0.344  -0.326
 54 A'   55 A'   56 A'   20 A"   57 A'   58 A'   21 A"   22 A"                 
 -0.320  -0.300  -0.286  -0.266  -0.257
 59 A'   60 A'   23 A"   61 A'   24 A"                                         
 -- Virtual --                   
 -0.090  -0.074  -0.054  -0.043   0.005   0.030   0.038   0.051
 62 A'   63 A'   25 A"   64 A'   65 A'   66 A'   67 A'   26 A"                 
  0.058   0.073   0.076   0.082   0.093   0.102   0.109   0.112
 68 A'   69 A'   70 A'   27 A"   28 A"   71 A'   72 A'   73 A'                 
  0.129   0.135   0.143   0.169   0.179   0.211   0.217   0.217
 74 A'   29 A"   75 A'   76 A'   77 A'   78 A'   79 A'   30 A"                 
  0.235   0.251   0.257   0.331   0.341   0.361   0.365   0.382
 80 A'   81 A'   31 A"   82 A'   83 A'   32 A"   84 A'   85 A'                 
  0.386   0.387   0.399   0.404   0.425   0.432   0.454   0.462
 86 A'   33 A"   34 A"   35 A"   87 A'   36 A"   88 A'   89 A'                 
  0.462   0.472   0.486   0.493   0.510   0.543   0.579   0.586
 37 A"   90 A'   91 A'   92 A'   38 A"   39 A"   93 A'   40 A"                 
  0.609   0.614   0.632   0.652   0.681   0.708   0.739   0.793
 94 A'   95 A'   96 A'   41 A"   97 A'   98 A'   99 A'  100 A'                 
  0.814   0.825   0.835   0.874   0.896   0.901   0.956   1.002
101 A'  102 A'   42 A"   43 A"  103 A'  104 A'  105 A'  106 A'                 
  1.143   1.150   1.185   1.210   1.308   1.339   1.354   1.362
107 A'  108 A'   44 A"   45 A"   46 A"  109 A'   47 A"  110 A'                 
  1.426   1.451   1.534   1.558   1.604   1.690   1.853   1.882
111 A'  112 A'  113 A'   48 A"  114 A'  115 A'  116 A'   49 A"                 
  1.994   2.016   2.114   2.144   2.196   2.239   2.335   2.476
 50 A"  117 A'  118 A'  119 A'  120 A'   51 A"  121 A'  122 A'                 
  2.619   2.780   2.813   3.028   3.081   3.348   3.944   3.951
 52 A"  123 A'   53 A"  124 A'  125 A'  126 A'   54 A"   55 A"                 
  3.960   3.972   3.979   3.982   4.020   4.022   4.055   4.068
127 A'   56 A"  128 A'   57 A"  129 A'   58 A"  130 A'   59 A"                 
  4.101   4.177   4.224   4.261   4.357   4.380   4.443   5.970
131 A'  132 A'  133 A'  134 A'  135 A'  136 A'  137 A'   60 A"                 
  6.019   6.024   6.031   6.072   6.123   6.648   7.535   7.587
 61 A"  138 A'  139 A'  140 A'  141 A'  142 A'   62 A"  143 A'                 
  7.652   9.721  23.207  24.034  25.790  25.997  26.378  27.813
144 A'  145 A'  146 A'  147 A'   63 A"  148 A'  149 A'  150 A'                 
 27.876  28.316  28.350  28.353  28.357  28.394  28.397  28.519
151 A'   64 A"  152 A'   65 A"  153 A'  154 A'  155 A'   66 A"                 
 28.522  28.529  28.534  28.536  28.559  28.566  28.600  28.675
 67 A"   68 A"  156 A'  157 A'   69 A"  158 A'  159 A'  160 A'                 
 28.708  47.913 127.862 127.891 127.893 127.904 127.924 127.951
161 A'  162 A'   70 A"   71 A"  163 A'  164 A'  165 A'  166 A'                 
151.615 151.669 215.706 289.729 289.782 289.8781020.7081901.776
167 A'  168 A'  169 A'   72 A"  170 A'  171 A'  172 A'  173 A'                 
*******
174 A'                                                                         
 --------------------------------------------------------------

          Ground-State Mulliken Net Atomic Charges

     Atom                 Charge (a.u.)
  ----------------------------------------
      1 Br                   -0.128922
      2 I                     0.168821
      3 Cl                    0.394331
      4 I                     0.163691
      5 C                    -0.215801
      6 C                    -0.382120
  ----------------------------------------
  Sum of atomic charges =     0.000000

 -----------------------------------------------------------------
                    Cartesian Multipole Moments
 -----------------------------------------------------------------
    Charge (ESU x 10^10)
                 0.0000
    Dipole Moment (Debye)
         X      -0.0446      Y       0.4374      Z      -0.0000
       Tot       0.4397
    Quadrupole Moments (Debye-Ang)
        XX     -93.6344     XY       1.9393     YY     -96.2836
        XZ      -0.0000     YZ      -0.0000     ZZ    -100.6445
    Octopole Moments (Debye-Ang^2)
       XXX      -5.4265    XXY       9.7315    XYY       3.6926
       YYY      48.4028    XXZ      -0.0000    XYZ      -0.0000
       YYZ      -0.0000    XZZ       0.5062    YZZ      12.5191
       ZZZ      -0.0000
    Hexadecapole Moments (Debye-Ang^3)
      XXXX   -1616.3766   XXXY      22.0768   XXYY    -549.1320
      XYYY      54.2294   YYYY   -1394.7502   XXXZ      -0.0000
      XXYZ       0.0000   XYYZ      -0.0000   YYYZ       0.0000
      XXZZ    -327.3116   XYZZ       6.7956   YYZZ    -276.8276
      XZZZ      -0.0000   YZZZ       0.0000   ZZZZ    -133.3100
 -----------------------------------------------------------------
 Calculating analytic gradient of the SCF energy
 Gradient of SCF Energy
            1           2           3           4           5           6
    1  -0.0006654   0.0000912  -0.0004166   0.0001373   0.0014414  -0.0005879
    2  -0.0001469   0.0002256  -0.0000573   0.0004434   0.0009400  -0.0014047
    3  -0.0000000  -0.0000000   0.0000000   0.0000000   0.0000000  -0.0000000
 Max gradient component =       1.441E-03
 RMS gradient           =       5.867E-04
 Gradient time:  CPU 25.56 s  wall 6.51 s
 Geometry Optimization Parameters
   NAtoms,    NIC,     NZ,  NCons,   NDum,   NFix, NCnnct, MaxDiis
        6      27       0       0       0       0       0       0

 Cartesian Hessian Update
 Hessian Updated using BFGS Update


** GEOMETRY OPTIMIZATION IN DELOCALIZED INTERNAL COORDINATES **
   Searching for a Minimum

   Optimization Cycle:   3

                       Coordinates (Angstroms)
     ATOM                X               Y               Z
      1  Br        2.5486586839   -0.9747651030    0.0000000000
      2  I         0.5032085753    1.9330557079    0.0000000000
      3  Cl        0.0958990152   -2.7611200697    0.0000000000
      4  I        -2.2943297183   -0.2897436452    0.0000000000
      5  C         0.6532882345   -1.1135035664    0.0000000000
      6  C        -0.1752160379   -0.0585683381    0.0000000000
   Point Group: cs    Number of degrees of freedom:     9


   Energy is -16949.589312075

 Hessian Updated using BFGS Update

  8 Hessian modes will be used to form the next step
  Hessian Eigenvalues:
     0.102462    0.113136    0.160733    0.212519    0.248682    0.289787
     0.295630    0.638317

 Minimum Search - Taking Simple RFO Step
 Searching for Lamda that Minimizes Along All modes
 Value Taken    Lamda =  -0.00001520
 Step Taken.  Stepsize is  0.010257

                             Maximum     Tolerance    Cnvgd?
         Gradient           0.001173      0.000300      NO
         Displacement       0.008494      0.001200      NO
         Energy change     -0.000059      0.000001      NO


 New Cartesian Coordinates Obtained by Inverse Iteration

 Displacement from previous Coordinates is:  0.009501
 ----------------------------------------------------------------
             Standard Nuclear Orientation (Angstroms)
    I     Atom           X                Y                Z
 ----------------------------------------------------------------
    1      Br      2.5490933994    -0.9751687130     0.0000000000
    2      I       0.5052803038     1.9331191864     0.0000000000
    3      Cl      0.0962072794    -2.7607797986     0.0000000000
    4      I      -2.2949700998    -0.2926284527     0.0000000000
    5      C       0.6509520544    -1.1130713497     0.0000000000
    6      C      -0.1750541844    -0.0561158869     0.0000000000
 ----------------------------------------------------------------
 Molecular Point Group                 Cs    NOp =  2
 Largest Abelian Subgroup              Cs    NOp =  2
 Nuclear Repulsion Energy =  1667.3727321914 hartrees
 There are       85 alpha and       85 beta electrons
 Applying Cartesian multipole field
    Component          Value
    ---------          -----
     (2,0,0)        1.00000E-11
     (0,2,0)        2.00000E-11
     (0,0,2)       -3.00000E-11
 Nucleus-field energy     =     0.0000000453 hartrees
 Requested basis set is 6-311++G(d,p)
 There are 92 shells and 246 basis functions
 A cutoff of  1.0D-11 yielded   2943 shell pairs
 There are     22923 function pairs (     25927 Cartesian)
 Smallest overlap matrix eigenvalue = 3.35E-05
 Guess MOs from SCF MO coefficient file

 -----------------------------------------------------------------------
  General SCF calculation program by
  Eric Jon Sundstrom, Paul Horn, Yuezhi Mao, Dmitri Zuev, Alec White,
  David Stuck, Shaama M.S., Shane Yost, Joonho Lee, David Small,
  Daniel Levine, Susi Lehtola, Hugh Burton, Evgeny Epifanovsky
 -----------------------------------------------------------------------
 Exchange:     0.2000 Hartree-Fock + 0.0800 Slater + 0.7200 B88
 Correlation:  0.1900 VWN1RPA + 0.8100 LYP
 Using SG-1 standard quadrature grid
 using 4 threads for integral computing
 -------------------------------------------------------
 OpenMP Integral computing Module                
 Release: version 2.0, May 2017, Q-Chem Inc. Pleasanton 
 -------------------------------------------------------
 -------------------------------------------------------
 OpenMP BLAS3 based DFT computing Module                
 Release: version 1.0, May 2013, Q-Chem Inc. Pittsburgh 
 -------------------------------------------------------
 A restricted SCF calculation will be
 performed using DIIS
 SCF converges when DIIS error is below 1.0e-08
 ---------------------------------------
  Cycle       Energy         DIIS error
 ---------------------------------------
    1  -16949.5893124530      3.17e-05  
    2  -16949.5893209587      7.39e-06  
    3  -16949.5893206319      1.02e-05  
    4  -16949.5893213817      2.73e-06  
    5  -16949.5893214426      4.79e-07  
    6  -16949.5893214448      2.07e-07  
    7  -16949.5893214448      4.20e-08  
    8  -16949.5893214446      3.93e-08  
    9  -16949.5893214446      3.54e-09  Convergence criterion met
 ---------------------------------------
 SCF time:   CPU 61.28s  wall 16.00s 
 SCF   energy in the final basis set =   -16949.5893214446
 Total energy in the final basis set =   -16949.5893214446

 --------------------------------------------------------------
             Orbital Energies (a.u.) and Symmetries
 --------------------------------------------------------------

 Alpha MOs, Restricted
 -- Occupied --                  
*******-1165.89 -482.86 -176.33 -176.32 -165.73 -165.73 -165.73
  1 A'    2 A'    3 A'    4 A'    5 A'    6 A'    7 A'    1 A"                 
-165.73 -165.73 -165.72 -101.59  -62.52  -56.34  -56.33  -56.33
  8 A'    2 A"    9 A'   10 A'   11 A'   12 A'    3 A"   13 A'                 
-35.821 -35.820 -31.315 -31.313 -31.309 -31.308 -31.307 -31.307
 14 A'   15 A'   16 A'   17 A'    4 A"   18 A'    5 A"   19 A'                 
-22.965 -22.964 -22.964 -22.964 -22.962 -22.962 -22.959 -22.959
 20 A'    6 A"   21 A'   22 A'    7 A"   23 A'   24 A'    8 A"                 
-22.957 -22.957 -10.313 -10.286  -9.503  -8.724  -7.268  -7.258
 25 A'    9 A"   26 A'   27 A'   28 A'   29 A'   30 A'   10 A"                 
 -7.257  -6.556  -6.542  -6.541  -6.371  -6.369  -4.784  -4.782
 31 A'   32 A'   11 A"   33 A'   34 A'   35 A'   36 A'   37 A'                 
 -4.768  -4.768  -4.766  -4.766  -2.667  -2.663  -2.663  -2.651
 12 A"   38 A'   13 A"   39 A'   40 A'   14 A"   41 A'   15 A"                 
 -2.651  -2.050  -2.048  -2.045  -2.044  -2.043  -2.043  -2.031
 42 A'   43 A'   44 A'   16 A"   45 A'   17 A"   46 A'   18 A"                 
 -2.031  -2.029  -2.029  -0.927  -0.830  -0.793  -0.676  -0.669
 47 A'   48 A'   19 A"   49 A'   50 A'   51 A'   52 A'   53 A'                 
 -0.542  -0.481  -0.463  -0.427  -0.380  -0.358  -0.344  -0.326
 54 A'   55 A'   56 A'   20 A"   57 A'   58 A'   21 A"   22 A"                 
 -0.320  -0.299  -0.286  -0.266  -0.257
 59 A'   60 A'   23 A"   61 A'   24 A"                                         
 -- Virtual --                   
 -0.090  -0.074  -0.054  -0.043   0.005   0.030   0.038   0.051
 62 A'   63 A'   25 A"   64 A'   65 A'   66 A'   67 A'   26 A"                 
  0.058   0.073   0.076   0.082   0.093   0.102   0.109   0.112
 68 A'   69 A'   70 A'   27 A"   28 A"   71 A'   72 A'   73 A'                 
  0.129   0.135   0.143   0.169   0.179   0.211   0.217   0.217
 74 A'   29 A"   75 A'   76 A'   77 A'   78 A'   30 A"   79 A'                 
  0.235   0.251   0.257   0.331   0.341   0.361   0.365   0.382
 80 A'   81 A'   31 A"   82 A'   83 A'   32 A"   84 A'   85 A'                 
  0.386   0.387   0.399   0.404   0.425   0.432   0.454   0.461
 86 A'   33 A"   34 A"   35 A"   87 A'   36 A"   88 A'   89 A'                 
  0.462   0.472   0.486   0.493   0.510   0.544   0.579   0.587
 37 A"   90 A'   91 A'   92 A'   38 A"   39 A"   93 A'   40 A"                 
  0.609   0.614   0.632   0.652   0.681   0.708   0.740   0.793
 94 A'   95 A'   96 A'   41 A"   97 A'   98 A'   99 A'  100 A'                 
  0.814   0.825   0.835   0.874   0.895   0.901   0.955   1.001
101 A'  102 A'   42 A"   43 A"  103 A'  104 A'  105 A'  106 A'                 
  1.142   1.150   1.185   1.211   1.308   1.339   1.354   1.362
107 A'  108 A'   44 A"   45 A"   46 A"  109 A'   47 A"  110 A'                 
  1.426   1.451   1.534   1.558   1.604   1.690   1.852   1.882
111 A'  112 A'  113 A'   48 A"  114 A'  115 A'  116 A'   49 A"                 
  1.994   2.016   2.114   2.144   2.197   2.239   2.335   2.476
 50 A"  117 A'  118 A'  119 A'  120 A'   51 A"  121 A'  122 A'                 
  2.619   2.780   2.813   3.027   3.081   3.348   3.944   3.951
 52 A"  123 A'   53 A"  124 A'  125 A'  126 A'   54 A"   55 A"                 
  3.960   3.972   3.979   3.982   4.020   4.022   4.055   4.068
127 A'   56 A"  128 A'   57 A"  129 A'   58 A"  130 A'   59 A"                 
  4.101   4.176   4.224   4.261   4.357   4.379   4.443   5.970
131 A'  132 A'  133 A'  134 A'  135 A'  136 A'  137 A'   60 A"                 
  6.019   6.024   6.031   6.072   6.122   6.647   7.535   7.587
 61 A"  138 A'  139 A'  140 A'  141 A'  142 A'   62 A"  143 A'                 
  7.652   9.721  23.207  24.034  25.790  25.997  26.379  27.813
144 A'  145 A'  146 A'  147 A'   63 A"  148 A'  149 A'  150 A'                 
 27.876  28.316  28.350  28.353  28.357  28.394  28.397  28.519
151 A'   64 A"  152 A'   65 A"  153 A'  154 A'  155 A'   66 A"                 
 28.522  28.528  28.533  28.536  28.559  28.566  28.600  28.675
 67 A"   68 A"  156 A'  157 A'   69 A"  158 A'  159 A'  160 A'                 
 28.708  47.912 127.862 127.891 127.892 127.905 127.924 127.950
161 A'  162 A'   70 A"   71 A"  163 A'  164 A'  165 A'  166 A'                 
151.615 151.669 215.706 289.730 289.782 289.8781020.7081901.776
167 A'  168 A'  169 A'   72 A"  170 A'  171 A'  172 A'  173 A'                 
*******
174 A'                                                                         

 Beta MOs, Restricted
 -- Occupied --                  
*******-1165.89 -482.86 -176.33 -176.32 -165.73 -165.73 -165.73
  1 A'    2 A'    3 A'    4 A'    5 A'    6 A'    7 A'    1 A"                 
-165.73 -165.73 -165.72 -101.59  -62.52  -56.34  -56.33  -56.33
  8 A'    2 A"    9 A'   10 A'   11 A'   12 A'    3 A"   13 A'                 
-35.821 -35.820 -31.315 -31.313 -31.309 -31.308 -31.307 -31.307
 14 A'   15 A'   16 A'   17 A'    4 A"   18 A'    5 A"   19 A'                 
-22.965 -22.964 -22.964 -22.964 -22.962 -22.962 -22.959 -22.959
 20 A'    6 A"   21 A'   22 A'    7 A"   23 A'   24 A'    8 A"                 
-22.957 -22.957 -10.313 -10.286  -9.503  -8.724  -7.268  -7.258
 25 A'    9 A"   26 A'   27 A'   28 A'   29 A'   30 A'   10 A"                 
 -7.257  -6.556  -6.542  -6.541  -6.371  -6.369  -4.784  -4.782
 31 A'   32 A'   11 A"   33 A'   34 A'   35 A'   36 A'   37 A'                 
 -4.768  -4.768  -4.766  -4.766  -2.667  -2.663  -2.663  -2.651
 12 A"   38 A'   13 A"   39 A'   40 A'   14 A"   41 A'   15 A"                 
 -2.651  -2.050  -2.048  -2.045  -2.044  -2.043  -2.043  -2.031
 42 A'   43 A'   44 A'   16 A"   45 A'   17 A"   46 A'   18 A"                 
 -2.031  -2.029  -2.029  -0.927  -0.830  -0.793  -0.676  -0.669
 47 A'   48 A'   19 A"   49 A'   50 A'   51 A'   52 A'   53 A'                 
 -0.542  -0.481  -0.463  -0.427  -0.380  -0.358  -0.344  -0.326
 54 A'   55 A'   56 A'   20 A"   57 A'   58 A'   21 A"   22 A"                 
 -0.320  -0.299  -0.286  -0.266  -0.257
 59 A'   60 A'   23 A"   61 A'   24 A"                                         
 -- Virtual --                   
 -0.090  -0.074  -0.054  -0.043   0.005   0.030   0.038   0.051
 62 A'   63 A'   25 A"   64 A'   65 A'   66 A'   67 A'   26 A"                 
  0.058   0.073   0.076   0.082   0.093   0.102   0.109   0.112
 68 A'   69 A'   70 A'   27 A"   28 A"   71 A'   72 A'   73 A'                 
  0.129   0.135   0.143   0.169   0.179   0.211   0.217   0.217
 74 A'   29 A"   75 A'   76 A'   77 A'   78 A'   30 A"   79 A'                 
  0.235   0.251   0.257   0.331   0.341   0.361   0.365   0.382
 80 A'   81 A'   31 A"   82 A'   83 A'   32 A"   84 A'   85 A'                 
  0.386   0.387   0.399   0.404   0.425   0.432   0.454   0.461
 86 A'   33 A"   34 A"   35 A"   87 A'   36 A"   88 A'   89 A'                 
  0.462   0.472   0.486   0.493   0.510   0.544   0.579   0.587
 37 A"   90 A'   91 A'   92 A'   38 A"   39 A"   93 A'   40 A"                 
  0.609   0.614   0.632   0.652   0.681   0.708   0.740   0.793
 94 A'   95 A'   96 A'   41 A"   97 A'   98 A'   99 A'  100 A'                 
  0.814   0.825   0.835   0.874   0.895   0.901   0.955   1.001
101 A'  102 A'   42 A"   43 A"  103 A'  104 A'  105 A'  106 A'                 
  1.142   1.150   1.185   1.211   1.308   1.339   1.354   1.362
107 A'  108 A'   44 A"   45 A"   46 A"  109 A'   47 A"  110 A'                 
  1.426   1.451   1.534   1.558   1.604   1.690   1.852   1.882
111 A'  112 A'  113 A'   48 A"  114 A'  115 A'  116 A'   49 A"                 
  1.994   2.016   2.114   2.144   2.197   2.239   2.335   2.476
 50 A"  117 A'  118 A'  119 A'  120 A'   51 A"  121 A'  122 A'                 
  2.619   2.780   2.813   3.027   3.081   3.348   3.944   3.951
 52 A"  123 A'   53 A"  124 A'  125 A'  126 A'   54 A"   55 A"                 
  3.960   3.972   3.979   3.982   4.020   4.022   4.055   4.068
127 A'   56 A"  128 A'   57 A"  129 A'   58 A"  130 A'   59 A"                 
  4.101   4.176   4.224   4.261   4.357   4.379   4.443   5.970
131 A'  132 A'  133 A'  134 A'  135 A'  136 A'  137 A'   60 A"                 
  6.019   6.024   6.031   6.072   6.122   6.647   7.535   7.587
 61 A"  138 A'  139 A'  140 A'  141 A'  142 A'   62 A"  143 A'                 
  7.652   9.721  23.207  24.034  25.790  25.997  26.379  27.813
144 A'  145 A'  146 A'  147 A'   63 A"  148 A'  149 A'  150 A'                 
 27.876  28.316  28.350  28.353  28.357  28.394  28.397  28.519
151 A'   64 A"  152 A'   65 A"  153 A'  154 A'  155 A'   66 A"                 
 28.522  28.528  28.533  28.536  28.559  28.566  28.600  28.675
 67 A"   68 A"  156 A'  157 A'   69 A"  158 A'  159 A'  160 A'                 
 28.708  47.912 127.862 127.891 127.892 127.905 127.924 127.950
161 A'  162 A'   70 A"   71 A"  163 A'  164 A'  165 A'  166 A'                 
151.615 151.669 215.706 289.730 289.782 289.8781020.7081901.776
167 A'  168 A'  169 A'   72 A"  170 A'  171 A'  172 A'  173 A'                 
*******
174 A'                                                                         
 --------------------------------------------------------------

          Ground-State Mulliken Net Atomic Charges

     Atom                 Charge (a.u.)
  ----------------------------------------
      1 Br                   -0.129828
      2 I                     0.170026
      3 Cl                    0.396221
      4 I                     0.162538
      5 C                    -0.215853
      6 C                    -0.383103
  ----------------------------------------
  Sum of atomic charges =     0.000000

 -----------------------------------------------------------------
                    Cartesian Multipole Moments
 -----------------------------------------------------------------
    Charge (ESU x 10^10)
                 0.0000
    Dipole Moment (Debye)
         X      -0.0486      Y       0.4396      Z       0.0000
       Tot       0.4422
    Quadrupole Moments (Debye-Ang)
        XX     -93.6899     XY       1.9792     YY     -96.2330
        XZ       0.0000     YZ       0.0000     ZZ    -100.6475
    Octopole Moments (Debye-Ang^2)
       XXX      -5.6061    XXY       9.8014    XYY       3.6773
       YYY      48.5412    XXZ      -0.0000    XYZ       0.0000
       YYZ       0.0000    XZZ       0.4611    YZZ      12.5980
       ZZZ       0.0000
    Hexadecapole Moments (Debye-Ang^3)
      XXXX   -1618.0206   XXXY      21.6697   XXYY    -549.2537
      XYYY      53.5248   YYYY   -1394.3878   XXXZ       0.0000
      XXYZ       0.0000   XYYZ       0.0000   YYYZ      -0.0000
      XXZZ    -327.5539   XYZZ       6.5401   YYZZ    -276.8218
      XZZZ       0.0000   YZZZ      -0.0000   ZZZZ    -133.3184
 -----------------------------------------------------------------
 Calculating analytic gradient of the SCF energy
 Gradient of SCF Energy
            1           2           3           4           5           6
    1   0.0000671   0.0001970  -0.0002073   0.0000472   0.0001583  -0.0002622
    2  -0.0001225   0.0000848  -0.0000714   0.0001658   0.0006030  -0.0006598
    3   0.0000000   0.0000000  -0.0000000  -0.0000000  -0.0000000   0.0000000
 Max gradient component =       6.598E-04
 RMS gradient           =       2.399E-04
 Gradient time:  CPU 24.92 s  wall 6.35 s
 Geometry Optimization Parameters
   NAtoms,    NIC,     NZ,  NCons,   NDum,   NFix, NCnnct, MaxDiis
        6      27       0       0       0       0       0       0

 Cartesian Hessian Update
 Hessian Updated using BFGS Update


** GEOMETRY OPTIMIZATION IN DELOCALIZED INTERNAL COORDINATES **
   Searching for a Minimum

   Optimization Cycle:   4

                       Coordinates (Angstroms)
     ATOM                X               Y               Z
      1  Br        2.5490933994   -0.9751687130    0.0000000000
      2  I         0.5052803038    1.9331191864    0.0000000000
      3  Cl        0.0962072794   -2.7607797986    0.0000000000
      4  I        -2.2949700998   -0.2926284527    0.0000000000
      5  C         0.6509520544   -1.1130713497    0.0000000000
      6  C        -0.1750541844   -0.0561158869    0.0000000000
   Point Group: cs    Number of degrees of freedom:     9


   Energy is -16949.589321445

 Hessian Updated using BFGS Update

  9 Hessian modes will be used to form the next step
  Hessian Eigenvalues:
     0.086216    0.113072    0.151351    0.207015    0.246702    0.250644
     0.291727    0.298861    0.627203

 Minimum Search - Taking Simple RFO Step
 Searching for Lamda that Minimizes Along All modes
 Value Taken    Lamda =  -0.00000231
 Step Taken.  Stepsize is  0.004340

                             Maximum     Tolerance    Cnvgd?
         Gradient           0.000403      0.000300      NO
         Displacement       0.003771      0.001200      NO
         Energy change     -0.000009      0.000001      NO


 New Cartesian Coordinates Obtained by Inverse Iteration

 Displacement from previous Coordinates is:  0.003387
 ----------------------------------------------------------------
             Standard Nuclear Orientation (Angstroms)
    I     Atom           X                Y                Z
 ----------------------------------------------------------------
    1      Br      2.5486155945    -0.9753435228     0.0000000000
    2      I       0.5054906323     1.9332889919     0.0000000000
    3      Cl      0.0963293785    -2.7608159791     0.0000000000
    4      I      -2.2947230644    -0.2934620628     0.0000000000
    5      C       0.6502422401    -1.1132863439     0.0000000000
    6      C      -0.1744460284    -0.0550260978     0.0000000000
 ----------------------------------------------------------------
 Molecular Point Group                 Cs    NOp =  2
 Largest Abelian Subgroup              Cs    NOp =  2
 Nuclear Repulsion Energy =  1667.4161660463 hartrees
 There are       85 alpha and       85 beta electrons
 Applying Cartesian multipole field
    Component          Value
    ---------          -----
     (2,0,0)        1.00000E-11
     (0,2,0)        2.00000E-11
     (0,0,2)       -3.00000E-11
 Nucleus-field energy     =     0.0000000453 hartrees
 Requested basis set is 6-311++G(d,p)
 There are 92 shells and 246 basis functions
 A cutoff of  1.0D-11 yielded   2943 shell pairs
 There are     22923 function pairs (     25927 Cartesian)
 Smallest overlap matrix eigenvalue = 3.35E-05
 Guess MOs from SCF MO coefficient file

 -----------------------------------------------------------------------
  General SCF calculation program by
  Eric Jon Sundstrom, Paul Horn, Yuezhi Mao, Dmitri Zuev, Alec White,
  David Stuck, Shaama M.S., Shane Yost, Joonho Lee, David Small,
  Daniel Levine, Susi Lehtola, Hugh Burton, Evgeny Epifanovsky
 -----------------------------------------------------------------------
 Exchange:     0.2000 Hartree-Fock + 0.0800 Slater + 0.7200 B88
 Correlation:  0.1900 VWN1RPA + 0.8100 LYP
 Using SG-1 standard quadrature grid
 using 4 threads for integral computing
 -------------------------------------------------------
 OpenMP Integral computing Module                
 Release: version 2.0, May 2017, Q-Chem Inc. Pleasanton 
 -------------------------------------------------------
 -------------------------------------------------------
 OpenMP BLAS3 based DFT computing Module                
 Release: version 1.0, May 2013, Q-Chem Inc. Pittsburgh 
 -------------------------------------------------------
 A restricted SCF calculation will be
 performed using DIIS
 SCF converges when DIIS error is below 1.0e-08
 ---------------------------------------
  Cycle       Energy         DIIS error
 ---------------------------------------
    1  -16949.5893212460      1.47e-05  
    2  -16949.5893227465      1.64e-06  
    3  -16949.5893227563      1.55e-06  
    4  -16949.5893227708      7.38e-07  
    5  -16949.5893227743      2.55e-07  
    6  -16949.5893227750      7.99e-08  
    7  -16949.5893227752      8.08e-09  Convergence criterion met
 ---------------------------------------
 SCF time:   CPU 47.73s  wall 13.00s 
 SCF   energy in the final basis set =   -16949.5893227752
 Total energy in the final basis set =   -16949.5893227752

 --------------------------------------------------------------
             Orbital Energies (a.u.) and Symmetries
 --------------------------------------------------------------

 Alpha MOs, Restricted
 -- Occupied --                  
*******-1165.89 -482.86 -176.33 -176.32 -165.73 -165.73 -165.73
  1 A'    2 A'    3 A'    4 A'    5 A'    6 A'    7 A'    1 A"                 
-165.73 -165.72 -165.72 -101.59  -62.52  -56.34  -56.33  -56.33
  8 A'    2 A"    9 A'   10 A'   11 A'   12 A'    3 A"   13 A'                 
-35.822 -35.820 -31.315 -31.313 -31.309 -31.308 -31.307 -31.306
 14 A'   15 A'   16 A'   17 A'    4 A"   18 A'    5 A"   19 A'                 
-22.966 -22.964 -22.964 -22.964 -22.962 -22.962 -22.959 -22.959
 20 A'    6 A"   21 A'   22 A'    7 A"   23 A'   24 A'    8 A"                 
-22.957 -22.957 -10.313 -10.286  -9.503  -8.724  -7.269  -7.258
 25 A'    9 A"   26 A'   27 A'   28 A'   29 A'   30 A'   10 A"                 
 -7.258  -6.556  -6.542  -6.541  -6.371  -6.369  -4.784  -4.782
 31 A'   32 A'   11 A"   33 A'   34 A'   35 A'   36 A'   37 A'                 
 -4.768  -4.768  -4.766  -4.766  -2.667  -2.663  -2.662  -2.651
 12 A"   38 A'   13 A"   39 A'   40 A'   14 A"   41 A'   15 A"                 
 -2.651  -2.050  -2.048  -2.045  -2.044  -2.043  -2.043  -2.031
 42 A'   43 A'   44 A'   16 A"   45 A'   17 A"   46 A'   18 A"                 
 -2.031  -2.029  -2.029  -0.927  -0.830  -0.793  -0.676  -0.669
 47 A'   48 A'   19 A"   49 A'   50 A'   51 A'   52 A'   53 A'                 
 -0.542  -0.481  -0.463  -0.427  -0.380  -0.358  -0.344  -0.326
 54 A'   55 A'   56 A'   20 A"   57 A'   58 A'   21 A"   22 A"                 
 -0.320  -0.299  -0.286  -0.266  -0.257
 59 A'   60 A'   23 A"   61 A'   24 A"                                         
 -- Virtual --                   
 -0.090  -0.074  -0.054  -0.043   0.005   0.030   0.038   0.051
 62 A'   63 A'   25 A"   64 A'   65 A'   66 A'   67 A'   26 A"                 
  0.058   0.073   0.076   0.082   0.093   0.102   0.109   0.112
 68 A'   69 A'   70 A'   27 A"   28 A"   71 A'   72 A'   73 A'                 
  0.129   0.135   0.143   0.169   0.179   0.211   0.217   0.217
 74 A'   29 A"   75 A'   76 A'   77 A'   78 A'   30 A"   79 A'                 
  0.235   0.251   0.257   0.331   0.341   0.361   0.365   0.382
 80 A'   81 A'   31 A"   82 A'   83 A'   32 A"   84 A'   85 A'                 
  0.386   0.387   0.399   0.404   0.425   0.432   0.454   0.461
 86 A'   33 A"   34 A"   35 A"   87 A'   36 A"   88 A'   89 A'                 
  0.462   0.472   0.486   0.493   0.510   0.544   0.580   0.587
 37 A"   90 A'   91 A'   92 A'   38 A"   39 A"   93 A'   40 A"                 
  0.609   0.614   0.632   0.652   0.681   0.708   0.740   0.793
 94 A'   95 A'   96 A'   41 A"   97 A'   98 A'   99 A'  100 A'                 
  0.814   0.825   0.834   0.874   0.895   0.901   0.955   1.001
101 A'  102 A'   42 A"   43 A"  103 A'  104 A'  105 A'  106 A'                 
  1.142   1.150   1.185   1.211   1.308   1.339   1.354   1.362
107 A'  108 A'   44 A"   45 A"   46 A"  109 A'   47 A"  110 A'                 
  1.426   1.451   1.534   1.558   1.603   1.690   1.852   1.882
111 A'  112 A'  113 A'   48 A"  114 A'  115 A'  116 A'   49 A"                 
  1.994   2.016   2.114   2.144   2.197   2.239   2.335   2.476
 50 A"  117 A'  118 A'  119 A'  120 A'   51 A"  121 A'  122 A'                 
  2.619   2.780   2.813   3.026   3.080   3.348   3.944   3.951
 52 A"  123 A'   53 A"  124 A'  125 A'  126 A'   54 A"   55 A"                 
  3.960   3.972   3.979   3.982   4.020   4.022   4.055   4.068
127 A'   56 A"  128 A'   57 A"  129 A'   58 A"  130 A'   59 A"                 
  4.101   4.177   4.224   4.262   4.357   4.379   4.443   5.970
131 A'  132 A'  133 A'  134 A'  135 A'  136 A'  137 A'   60 A"                 
  6.019   6.024   6.031   6.072   6.122   6.647   7.535   7.587
 61 A"  138 A'  139 A'  140 A'  141 A'  142 A'   62 A"  143 A'                 
  7.652   9.721  23.207  24.033  25.790  25.997  26.379  27.813
144 A'  145 A'  146 A'  147 A'   63 A"  148 A'  149 A'  150 A'                 
 27.876  28.315  28.350  28.353  28.357  28.394  28.397  28.519
151 A'   64 A"  152 A'   65 A"  153 A'  154 A'  155 A'   66 A"                 
 28.522  28.528  28.533  28.536  28.559  28.566  28.600  28.676
 67 A"   68 A"  156 A'  157 A'   69 A"  158 A'  159 A'  160 A'                 
 28.708  47.912 127.862 127.891 127.892 127.905 127.924 127.950
161 A'  162 A'   70 A"   71 A"  163 A'  164 A'  165 A'  166 A'                 
151.615 151.669 215.706 289.730 289.782 289.8781020.7081901.776
167 A'  168 A'  169 A'   72 A"  170 A'  171 A'  172 A'  173 A'                 
*******
174 A'                                                                         

 Beta MOs, Restricted
 -- Occupied --                  
*******-1165.89 -482.86 -176.33 -176.32 -165.73 -165.73 -165.73
  1 A'    2 A'    3 A'    4 A'    5 A'    6 A'    7 A'    1 A"                 
-165.73 -165.72 -165.72 -101.59  -62.52  -56.34  -56.33  -56.33
  8 A'    2 A"    9 A'   10 A'   11 A'   12 A'    3 A"   13 A'                 
-35.822 -35.820 -31.315 -31.313 -31.309 -31.308 -31.307 -31.306
 14 A'   15 A'   16 A'   17 A'    4 A"   18 A'    5 A"   19 A'                 
-22.966 -22.964 -22.964 -22.964 -22.962 -22.962 -22.959 -22.959
 20 A'    6 A"   21 A'   22 A'    7 A"   23 A'   24 A'    8 A"                 
-22.957 -22.957 -10.313 -10.286  -9.503  -8.724  -7.269  -7.258
 25 A'    9 A"   26 A'   27 A'   28 A'   29 A'   30 A'   10 A"                 
 -7.258  -6.556  -6.542  -6.541  -6.371  -6.369  -4.784  -4.782
 31 A'   32 A'   11 A"   33 A'   34 A'   35 A'   36 A'   37 A'                 
 -4.768  -4.768  -4.766  -4.766  -2.667  -2.663  -2.662  -2.651
 12 A"   38 A'   13 A"   39 A'   40 A'   14 A"   41 A'   15 A"                 
 -2.651  -2.050  -2.048  -2.045  -2.044  -2.043  -2.043  -2.031
 42 A'   43 A'   44 A'   16 A"   45 A'   17 A"   46 A'   18 A"                 
 -2.031  -2.029  -2.029  -0.927  -0.830  -0.793  -0.676  -0.669
 47 A'   48 A'   19 A"   49 A'   50 A'   51 A'   52 A'   53 A'                 
 -0.542  -0.481  -0.463  -0.427  -0.380  -0.358  -0.344  -0.326
 54 A'   55 A'   56 A'   20 A"   57 A'   58 A'   21 A"   22 A"                 
 -0.320  -0.299  -0.286  -0.266  -0.257
 59 A'   60 A'   23 A"   61 A'   24 A"                                         
 -- Virtual --                   
 -0.090  -0.074  -0.054  -0.043   0.005   0.030   0.038   0.051
 62 A'   63 A'   25 A"   64 A'   65 A'   66 A'   67 A'   26 A"                 
  0.058   0.073   0.076   0.082   0.093   0.102   0.109   0.112
 68 A'   69 A'   70 A'   27 A"   28 A"   71 A'   72 A'   73 A'                 
  0.129   0.135   0.143   0.169   0.179   0.211   0.217   0.217
 74 A'   29 A"   75 A'   76 A'   77 A'   78 A'   30 A"   79 A'                 
  0.235   0.251   0.257   0.331   0.341   0.361   0.365   0.382
 80 A'   81 A'   31 A"   82 A'   83 A'   32 A"   84 A'   85 A'                 
  0.386   0.387   0.399   0.404   0.425   0.432   0.454   0.461
 86 A'   33 A"   34 A"   35 A"   87 A'   36 A"   88 A'   89 A'                 
  0.462   0.472   0.486   0.493   0.510   0.544   0.580   0.587
 37 A"   90 A'   91 A'   92 A'   38 A"   39 A"   93 A'   40 A"                 
  0.609   0.614   0.632   0.652   0.681   0.708   0.740   0.793
 94 A'   95 A'   96 A'   41 A"   97 A'   98 A'   99 A'  100 A'                 
  0.814   0.825   0.834   0.874   0.895   0.901   0.955   1.001
101 A'  102 A'   42 A"   43 A"  103 A'  104 A'  105 A'  106 A'                 
  1.142   1.150   1.185   1.211   1.308   1.339   1.354   1.362
107 A'  108 A'   44 A"   45 A"   46 A"  109 A'   47 A"  110 A'                 
  1.426   1.451   1.534   1.558   1.603   1.690   1.852   1.882
111 A'  112 A'  113 A'   48 A"  114 A'  115 A'  116 A'   49 A"                 
  1.994   2.016   2.114   2.144   2.197   2.239   2.335   2.476
 50 A"  117 A'  118 A'  119 A'  120 A'   51 A"  121 A'  122 A'                 
  2.619   2.780   2.813   3.026   3.080   3.348   3.944   3.951
 52 A"  123 A'   53 A"  124 A'  125 A'  126 A'   54 A"   55 A"                 
  3.960   3.972   3.979   3.982   4.020   4.022   4.055   4.068
127 A'   56 A"  128 A'   57 A"  129 A'   58 A"  130 A'   59 A"                 
  4.101   4.177   4.224   4.262   4.357   4.379   4.443   5.970
131 A'  132 A'  133 A'  134 A'  135 A'  136 A'  137 A'   60 A"                 
  6.019   6.024   6.031   6.072   6.122   6.647   7.535   7.587
 61 A"  138 A'  139 A'  140 A'  141 A'  142 A'   62 A"  143 A'                 
  7.652   9.721  23.207  24.033  25.790  25.997  26.379  27.813
144 A'  145 A'  146 A'  147 A'   63 A"  148 A'  149 A'  150 A'                 
 27.876  28.315  28.350  28.353  28.357  28.394  28.397  28.519
151 A'   64 A"  152 A'   65 A"  153 A'  154 A'  155 A'   66 A"                 
 28.522  28.528  28.533  28.536  28.559  28.566  28.600  28.676
 67 A"   68 A"  156 A'  157 A'   69 A"  158 A'  159 A'  160 A'                 
 28.708  47.912 127.862 127.891 127.892 127.905 127.924 127.950
161 A'  162 A'   70 A"   71 A"  163 A'  164 A'  165 A'  166 A'                 
151.615 151.669 215.706 289.730 289.782 289.8781020.7081901.776
167 A'  168 A'  169 A'   72 A"  170 A'  171 A'  172 A'  173 A'                 
*******
174 A'                                                                         
 --------------------------------------------------------------

          Ground-State Mulliken Net Atomic Charges

     Atom                 Charge (a.u.)
  ----------------------------------------
      1 Br                   -0.130002
      2 I                     0.170715
      3 Cl                    0.397088
      4 I                     0.161871
      5 C                    -0.215876
      6 C                    -0.383797
  ----------------------------------------
  Sum of atomic charges =     0.000000

 -----------------------------------------------------------------
                    Cartesian Multipole Moments
 -----------------------------------------------------------------
    Charge (ESU x 10^10)
                 0.0000
    Dipole Moment (Debye)
         X      -0.0469      Y       0.4408      Z      -0.0000
       Tot       0.4433
    Quadrupole Moments (Debye-Ang)
        XX     -93.7211     XY       1.9900     YY     -96.2052
        XZ       0.0000     YZ       0.0000     ZZ    -100.6471
    Octopole Moments (Debye-Ang^2)
       XXX      -5.6181    XXY       9.8235    XYY       3.6774
       YYY      48.5729    XXZ       0.0000    XYZ      -0.0000
       YYZ       0.0000    XZZ       0.4600    YZZ      12.6202
       ZZZ      -0.0000
    Hexadecapole Moments (Debye-Ang^3)
      XXXX   -1618.0117   XXXY      21.6253   XXYY    -549.2166
      XYYY      53.3463   YYYY   -1394.2932   XXXZ       0.0000
      XXYZ       0.0000   XYYZ       0.0000   YYYZ       0.0000
      XXZZ    -327.5067   XYZZ       6.4825   YYZZ    -276.8378
      XZZZ       0.0000   YZZZ       0.0000   ZZZZ    -133.3178
 -----------------------------------------------------------------
 Calculating analytic gradient of the SCF energy
 Gradient of SCF Energy
            1           2           3           4           5           6
    1   0.0000298   0.0001386  -0.0000893   0.0000559  -0.0000721  -0.0000629
    2  -0.0001081  -0.0000225  -0.0000465   0.0000812   0.0002045  -0.0001085
    3   0.0000000   0.0000000   0.0000000  -0.0000000  -0.0000000   0.0000000
 Max gradient component =       2.045E-04
 RMS gradient           =       7.988E-05
 Gradient time:  CPU 24.95 s  wall 6.36 s
 Geometry Optimization Parameters
   NAtoms,    NIC,     NZ,  NCons,   NDum,   NFix, NCnnct, MaxDiis
        6      27       0       0       0       0       0       0

 Cartesian Hessian Update
 Hessian Updated using BFGS Update


** GEOMETRY OPTIMIZATION IN DELOCALIZED INTERNAL COORDINATES **
   Searching for a Minimum

   Optimization Cycle:   5

                       Coordinates (Angstroms)
     ATOM                X               Y               Z
      1  Br        2.5486155945   -0.9753435228    0.0000000000
      2  I         0.5054906323    1.9332889919    0.0000000000
      3  Cl        0.0963293785   -2.7608159791    0.0000000000
      4  I        -2.2947230644   -0.2934620628    0.0000000000
      5  C         0.6502422401   -1.1132863439    0.0000000000
      6  C        -0.1744460284   -0.0550260978    0.0000000000
   Point Group: cs    Number of degrees of freedom:     9


   Energy is -16949.589322775

 Hessian Updated using BFGS Update

  9 Hessian modes will be used to form the next step
  Hessian Eigenvalues:
     0.080082    0.115040    0.154661    0.203233    0.234655    0.250538
     0.291482    0.295113    0.600381

 Minimum Search - Taking Simple RFO Step
 Searching for Lamda that Minimizes Along All modes
 Value Taken    Lamda =   0.00000000
 Step Taken.  Stepsize is  0.001115

                             Maximum     Tolerance    Cnvgd?
         Gradient           0.000102      0.000300     YES
         Displacement       0.000815      0.001200     YES
         Energy change     -0.000001      0.000001      NO


                       Distance Matrix (Angstroms)
             Br(  1)   I (  2)   Cl(  3)   I (  4)   C (  5)
   I (  2)  3.554505
   Cl(  3)  3.033417  4.711903
   I (  4)  4.891103  3.577655  3.435836
   C (  5)  1.903378  3.050012  1.738152  3.056948
   C (  6)  2.874378  2.101359  2.719305  2.133642  1.341650

 Final energy is   -16949.589322775224     


 ******************************
 **  OPTIMIZATION CONVERGED  **
 ******************************

                       Coordinates (Angstroms)
     ATOM                X               Y               Z
      1  Br        2.5486155945   -0.9753435228    0.0000000000
      2  I         0.5054906323    1.9332889919    0.0000000000
      3  Cl        0.0963293785   -2.7608159791    0.0000000000
      4  I        -2.2947230644   -0.2934620628    0.0000000000
      5  C         0.6502422401   -1.1132863439    0.0000000000
      6  C        -0.1744460284   -0.0550260978    0.0000000000

Z-matrix Print:
$molecule
0 1
I 
C  1 2.101359
C  2 1.341650 1 123.192226
Cl 3 1.738152 2 123.488120 1 -180.000000 0
Br 3 1.903378 2 123.772798 1 -0.000000 0
I  2 2.133642 1 115.295203 3 -180.000000 0
$end


 --------------------------------------------------------------
             Orbital Energies (a.u.) and Symmetries
 --------------------------------------------------------------

 Alpha MOs, Restricted
 -- Occupied --                  
*******-1165.89 -482.86 -176.33 -176.32 -165.73 -165.73 -165.73
  1 A'    2 A'    3 A'    4 A'    5 A'    6 A'    7 A'    1 A"                 
-165.73 -165.72 -165.72 -101.59  -62.52  -56.34  -56.33  -56.33
  8 A'    2 A"    9 A'   10 A'   11 A'   12 A'    3 A"   13 A'                 
-35.822 -35.820 -31.315 -31.313 -31.309 -31.308 -31.307 -31.306
 14 A'   15 A'   16 A'   17 A'    4 A"   18 A'    5 A"   19 A'                 
-22.966 -22.964 -22.964 -22.964 -22.962 -22.962 -22.959 -22.959
 20 A'    6 A"   21 A'   22 A'    7 A"   23 A'   24 A'    8 A"                 
-22.957 -22.957 -10.313 -10.286  -9.503  -8.724  -7.269  -7.258
 25 A'    9 A"   26 A'   27 A'   28 A'   29 A'   30 A'   10 A"                 
 -7.258  -6.556  -6.542  -6.541  -6.371  -6.369  -4.784  -4.782
 31 A'   32 A'   11 A"   33 A'   34 A'   35 A'   36 A'   37 A'                 
 -4.768  -4.768  -4.766  -4.766  -2.667  -2.663  -2.662  -2.651
 12 A"   38 A'   13 A"   39 A'   40 A'   14 A"   41 A'   15 A"                 
 -2.651  -2.050  -2.048  -2.045  -2.044  -2.043  -2.043  -2.031
 42 A'   43 A'   44 A'   16 A"   45 A'   17 A"   46 A'   18 A"                 
 -2.031  -2.029  -2.029  -0.927  -0.830  -0.793  -0.676  -0.669
 47 A'   48 A'   19 A"   49 A'   50 A'   51 A'   52 A'   53 A'                 
 -0.542  -0.481  -0.463  -0.427  -0.380  -0.358  -0.344  -0.326
 54 A'   55 A'   56 A'   20 A"   57 A'   58 A'   21 A"   22 A"                 
 -0.320  -0.299  -0.286  -0.266  -0.257
 59 A'   60 A'   23 A"   61 A'   24 A"                                         
 -- Virtual --                   
 -0.090  -0.074  -0.054  -0.043   0.005   0.030   0.038   0.051
 62 A'   63 A'   25 A"   64 A'   65 A'   66 A'   67 A'   26 A"                 
  0.058   0.073   0.076   0.082   0.093   0.102   0.109   0.112
 68 A'   69 A'   70 A'   27 A"   28 A"   71 A'   72 A'   73 A'                 
  0.129   0.135   0.143   0.169   0.179   0.211   0.217   0.217
 74 A'   29 A"   75 A'   76 A'   77 A'   78 A'   30 A"   79 A'                 
  0.235   0.251   0.257   0.331   0.341   0.361   0.365   0.382
 80 A'   81 A'   31 A"   82 A'   83 A'   32 A"   84 A'   85 A'                 
  0.386   0.387   0.399   0.404   0.425   0.432   0.454   0.461
 86 A'   33 A"   34 A"   35 A"   87 A'   36 A"   88 A'   89 A'                 
  0.462   0.472   0.486   0.493   0.510   0.544   0.580   0.587
 37 A"   90 A'   91 A'   92 A'   38 A"   39 A"   93 A'   40 A"                 
  0.609   0.614   0.632   0.652   0.681   0.708   0.740   0.793
 94 A'   95 A'   96 A'   41 A"   97 A'   98 A'   99 A'  100 A'                 
  0.814   0.825   0.834   0.874   0.895   0.901   0.955   1.001
101 A'  102 A'   42 A"   43 A"  103 A'  104 A'  105 A'  106 A'                 
  1.142   1.150   1.185   1.211   1.308   1.339   1.354   1.362
107 A'  108 A'   44 A"   45 A"   46 A"  109 A'   47 A"  110 A'                 
  1.426   1.451   1.534   1.558   1.603   1.690   1.852   1.882
111 A'  112 A'  113 A'   48 A"  114 A'  115 A'  116 A'   49 A"                 
  1.994   2.016   2.114   2.144   2.197   2.239   2.335   2.476
 50 A"  117 A'  118 A'  119 A'  120 A'   51 A"  121 A'  122 A'                 
  2.619   2.780   2.813   3.026   3.080   3.348   3.944   3.951
 52 A"  123 A'   53 A"  124 A'  125 A'  126 A'   54 A"   55 A"                 
  3.960   3.972   3.979   3.982   4.020   4.022   4.055   4.068
127 A'   56 A"  128 A'   57 A"  129 A'   58 A"  130 A'   59 A"                 
  4.101   4.177   4.224   4.262   4.357   4.379   4.443   5.970
131 A'  132 A'  133 A'  134 A'  135 A'  136 A'  137 A'   60 A"                 
  6.019   6.024   6.031   6.072   6.122   6.647   7.535   7.587
 61 A"  138 A'  139 A'  140 A'  141 A'  142 A'   62 A"  143 A'                 
  7.652   9.721  23.207  24.033  25.790  25.997  26.379  27.813
144 A'  145 A'  146 A'  147 A'   63 A"  148 A'  149 A'  150 A'                 
 27.876  28.315  28.350  28.353  28.357  28.394  28.397  28.519
151 A'   64 A"  152 A'   65 A"  153 A'  154 A'  155 A'   66 A"                 
 28.522  28.528  28.533  28.536  28.559  28.566  28.600  28.676
 67 A"   68 A"  156 A'  157 A'   69 A"  158 A'  159 A'  160 A'                 
 28.708  47.912 127.862 127.891 127.892 127.905 127.924 127.950
161 A'  162 A'   70 A"   71 A"  163 A'  164 A'  165 A'  166 A'                 
151.615 151.669 215.706 289.730 289.782 289.8781020.7081901.776
167 A'  168 A'  169 A'   72 A"  170 A'  171 A'  172 A'  173 A'                 
*******
174 A'                                                                         

 Beta MOs, Restricted
 -- Occupied --                  
*******-1165.89 -482.86 -176.33 -176.32 -165.73 -165.73 -165.73
  1 A'    2 A'    3 A'    4 A'    5 A'    6 A'    7 A'    1 A"                 
-165.73 -165.72 -165.72 -101.59  -62.52  -56.34  -56.33  -56.33
  8 A'    2 A"    9 A'   10 A'   11 A'   12 A'    3 A"   13 A'                 
-35.822 -35.820 -31.315 -31.313 -31.309 -31.308 -31.307 -31.306
 14 A'   15 A'   16 A'   17 A'    4 A"   18 A'    5 A"   19 A'                 
-22.966 -22.964 -22.964 -22.964 -22.962 -22.962 -22.959 -22.959
 20 A'    6 A"   21 A'   22 A'    7 A"   23 A'   24 A'    8 A"                 
-22.957 -22.957 -10.313 -10.286  -9.503  -8.724  -7.269  -7.258
 25 A'    9 A"   26 A'   27 A'   28 A'   29 A'   30 A'   10 A"                 
 -7.258  -6.556  -6.542  -6.541  -6.371  -6.369  -4.784  -4.782
 31 A'   32 A'   11 A"   33 A'   34 A'   35 A'   36 A'   37 A'                 
 -4.768  -4.768  -4.766  -4.766  -2.667  -2.663  -2.662  -2.651
 12 A"   38 A'   13 A"   39 A'   40 A'   14 A"   41 A'   15 A"                 
 -2.651  -2.050  -2.048  -2.045  -2.044  -2.043  -2.043  -2.031
 42 A'   43 A'   44 A'   16 A"   45 A'   17 A"   46 A'   18 A"                 
 -2.031  -2.029  -2.029  -0.927  -0.830  -0.793  -0.676  -0.669
 47 A'   48 A'   19 A"   49 A'   50 A'   51 A'   52 A'   53 A'                 
 -0.542  -0.481  -0.463  -0.427  -0.380  -0.358  -0.344  -0.326
 54 A'   55 A'   56 A'   20 A"   57 A'   58 A'   21 A"   22 A"                 
 -0.320  -0.299  -0.286  -0.266  -0.257
 59 A'   60 A'   23 A"   61 A'   24 A"                                         
 -- Virtual --                   
 -0.090  -0.074  -0.054  -0.043   0.005   0.030   0.038   0.051
 62 A'   63 A'   25 A"   64 A'   65 A'   66 A'   67 A'   26 A"                 
  0.058   0.073   0.076   0.082   0.093   0.102   0.109   0.112
 68 A'   69 A'   70 A'   27 A"   28 A"   71 A'   72 A'   73 A'                 
  0.129   0.135   0.143   0.169   0.179   0.211   0.217   0.217
 74 A'   29 A"   75 A'   76 A'   77 A'   78 A'   30 A"   79 A'                 
  0.235   0.251   0.257   0.331   0.341   0.361   0.365   0.382
 80 A'   81 A'   31 A"   82 A'   83 A'   32 A"   84 A'   85 A'                 
  0.386   0.387   0.399   0.404   0.425   0.432   0.454   0.461
 86 A'   33 A"   34 A"   35 A"   87 A'   36 A"   88 A'   89 A'                 
  0.462   0.472   0.486   0.493   0.510   0.544   0.580   0.587
 37 A"   90 A'   91 A'   92 A'   38 A"   39 A"   93 A'   40 A"                 
  0.609   0.614   0.632   0.652   0.681   0.708   0.740   0.793
 94 A'   95 A'   96 A'   41 A"   97 A'   98 A'   99 A'  100 A'                 
  0.814   0.825   0.834   0.874   0.895   0.901   0.955   1.001
101 A'  102 A'   42 A"   43 A"  103 A'  104 A'  105 A'  106 A'                 
  1.142   1.150   1.185   1.211   1.308   1.339   1.354   1.362
107 A'  108 A'   44 A"   45 A"   46 A"  109 A'   47 A"  110 A'                 
  1.426   1.451   1.534   1.558   1.603   1.690   1.852   1.882
111 A'  112 A'  113 A'   48 A"  114 A'  115 A'  116 A'   49 A"                 
  1.994   2.016   2.114   2.144   2.197   2.239   2.335   2.476
 50 A"  117 A'  118 A'  119 A'  120 A'   51 A"  121 A'  122 A'                 
  2.619   2.780   2.813   3.026   3.080   3.348   3.944   3.951
 52 A"  123 A'   53 A"  124 A'  125 A'  126 A'   54 A"   55 A"                 
  3.960   3.972   3.979   3.982   4.020   4.022   4.055   4.068
127 A'   56 A"  128 A'   57 A"  129 A'   58 A"  130 A'   59 A"                 
  4.101   4.177   4.224   4.262   4.357   4.379   4.443   5.970
131 A'  132 A'  133 A'  134 A'  135 A'  136 A'  137 A'   60 A"                 
  6.019   6.024   6.031   6.072   6.122   6.647   7.535   7.587
 61 A"  138 A'  139 A'  140 A'  141 A'  142 A'   62 A"  143 A'                 
  7.652   9.721  23.207  24.033  25.790  25.997  26.379  27.813
144 A'  145 A'  146 A'  147 A'   63 A"  148 A'  149 A'  150 A'                 
 27.876  28.315  28.350  28.353  28.357  28.394  28.397  28.519
151 A'   64 A"  152 A'   65 A"  153 A'  154 A'  155 A'   66 A"                 
 28.522  28.528  28.533  28.536  28.559  28.566  28.600  28.676
 67 A"   68 A"  156 A'  157 A'   69 A"  158 A'  159 A'  160 A'                 
 28.708  47.912 127.862 127.891 127.892 127.905 127.924 127.950
161 A'  162 A'   70 A"   71 A"  163 A'  164 A'  165 A'  166 A'                 
151.615 151.669 215.706 289.730 289.782 289.8781020.7081901.776
167 A'  168 A'  169 A'   72 A"  170 A'  171 A'  172 A'  173 A'                 
*******
174 A'                                                                         
 --------------------------------------------------------------

          Ground-State Mulliken Net Atomic Charges

     Atom                 Charge (a.u.)
  ----------------------------------------
      1 Br                   -0.130002
      2 I                     0.170715
      3 Cl                    0.397088
      4 I                     0.161871
      5 C                    -0.215876
      6 C                    -0.383797
  ----------------------------------------
  Sum of atomic charges =     0.000000

 -----------------------------------------------------------------
                    Cartesian Multipole Moments
 -----------------------------------------------------------------
    Charge (ESU x 10^10)
                 0.0000
    Dipole Moment (Debye)
         X      -0.0469      Y       0.4408      Z      -0.0000
       Tot       0.4433
    Quadrupole Moments (Debye-Ang)
        XX     -93.7211     XY       1.9900     YY     -96.2052
        XZ       0.0000     YZ       0.0000     ZZ    -100.6471
    Octopole Moments (Debye-Ang^2)
       XXX      -5.6181    XXY       9.8235    XYY       3.6774
       YYY      48.5729    XXZ       0.0000    XYZ      -0.0000
       YYZ       0.0000    XZZ       0.4600    YZZ      12.6202
       ZZZ      -0.0000
    Hexadecapole Moments (Debye-Ang^3)
      XXXX   -1618.0117   XXXY      21.6253   XXYY    -549.2166
      XYYY      53.3463   YYYY   -1394.2932   XXXZ       0.0000
      XXYZ       0.0000   XYYZ       0.0000   YYYZ       0.0000
      XXZZ    -327.5067   XYZZ       6.4825   YYZZ    -276.8378
      XZZZ       0.0000   YZZZ       0.0000   ZZZZ    -133.3178
 -----------------------------------------------------------------
Archival summary:
1\1\TWL01\OPT\ProcedureUnspecified\BasisUnspecified\2r1l12\taweetha\TueAug2816:27:442018TueAug2816:27:442018\0\\#,OPT,ProcedureUnspecified,BasisUnspecified,\\0,1\I\C,1,2.10136\C,2,1.34165,1,123.192\Cl,3,1.73815,2,123.488,1,-180,0\Br,3,1.90338,2,123.773,1,-0,0\I,2,2.13364,1,115.295,3,-180,0\\\@

 Total job time:  123.57s(wall), 467.61s(cpu) 
 Tue Aug 28 16:27:44 2018

        *************************************************************
        *                                                           *
        *  Thank you very much for using Q-Chem.  Have a nice day.  *
        *                                                           *
        *************************************************************


 
User input: 2 of 2 
 
Q-Chem Developer Version!
                  Welcome to Q-Chem
     A Quantum Leap Into The Future Of Chemistry


 Q-Chem 5.1, Q-Chem, Inc., Pleasanton, CA (2018)

 Yihan Shao,  Zhengting Gan,  E. Epifanovsky,  A. T. B. Gilbert,  M. Wormit,  
 J. Kussmann,  A. W. Lange,  A. Behn,  Jia Deng,  Xintian Feng,  D. Ghosh,  
 M. Goldey,  P. R. Horn,  L. D. Jacobson,  I. Kaliman,  T. Kus,  A. Landau,  
 Jie Liu,  E. I. Proynov,  R. M. Richard,  R. P. Steele,  E. J. Sundstrom,  
 H. L. Woodcock III,  P. M. Zimmerman,  D. Zuev,  B. Albrecht,  E. Alguire,  
 S. A. Baeppler,  D. Barton,  Z. Benda,  Y. A. Bernard,  E. J. Berquist,  
 K. B. Bravaya,  H. Burton,  D. Casanova,  Chun-Min Chang,  Yunqing Chen,  
 A. Chien,  K. D. Closser,  M. P. Coons,  S. Coriani,  S. Dasgupta,  
 A. L. Dempwolff,  M. Diedenhofen,  Hainam Do,  R. G. Edgar,  Po-Tung Fang,  
 S. Faraji,  S. Fatehi,  Qingguo Feng,  K. D. Fenk,  J. Fosso-Tande,  
 Qinghui Ge,  A. Ghysels,  G. Gidofalvi,  J. Gomes,  J. Gonthier,  A. Gunina,  
 D. Hait,  M. W. D. Hanson-Heine,  P. H. P. Harbach,  A. W. Hauser,  
 J. E. Herr,  E. G. Hohenstein,  Z. C. Holden,  Kerwin Hui,  B. C. Huynh,  
 T.-C. Jagau,  Hyunjun Ji,  B. Kaduk,  K. Khistyaev,  Jaehoon Kim,  
 P. Klunzinger,  K. Koh,  D. Kosenkov,  L. Koulias,  T. Kowalczyk,  
 C. M. Krauter,  A. Kunitsa,  Ka Un Lao,  A. Laurent,  K. V. Lawler,  
 Joonho Lee,  D. Lefrancois,  S. Lehtola,  D. S. Levine,  Yi-Pei Li,  
 You-Sheng Lin,  Fenglai Liu,  E. Livshits,  A. Luenser,  P. Manohar,  
 E. Mansoor,  S. F. Manzer,  Shan-Ping Mao,  Yuezhi Mao,  N. Mardirossian,  
 A. V. Marenich,  T. Markovich,  L. A. Martinez-Martinez,  S. A. Maurer,  
 N. J. Mayhall,  S. C. McKenzie,  J.-M. Mewes,  A. F. Morrison,  
 J. W. Mullinax,  K. Nanda,  T. S. Nguyen-Beck,  R. Olivares-Amaya,  
 J. A. Parkhill,  T. M. Perrine,  F. Plasser,  P. Pokhilko,  S. Prager,  
 A. Prociuk,  E. Ramos,  D. R. Rehn,  F. Rob,  M. Schneider,  N. Sergueev,  
 S. M. Sharada,  S. Sharma,  D. W. Small,  T. Stauch,  T. Stein,  
 Yu-Chuan Su,  A. J. W. Thom,  A. Tkatchenko,  T. Tsuchimochi,  N. M. Tubman,  
 L. Vogt,  M. L. Vidal,  O. Vydrov,  M. A. Watson,  J. Wenzel,  
 M. de Wergifosse,  T. A. Wesolowski,  A. White,  J. Witte,  A. Yamada,  
 Jun Yang,  K. Yao,  S. Yeganeh,  S. R. Yost,  Zhi-Qiang You,  A. Zech,  
 Igor Ying Zhang,  Xing Zhang,  Yan Zhao,  Ying Zhu,  B. R. Brooks,  
 G. K. L. Chan,  C. J. Cramer,  M. S. Gordon,  W. J. Hehre,  A. Klamt,  
 M. W. Schmidt,  C. D. Sherrill,  D. G. Truhlar,  A. Aspuru-Guzik,  R. Baer,  
 A. T. Bell,  N. A. Besley,  Jeng-Da Chai,  A. E. DePrince, III,  
 R. A. DiStasio Jr.,  A. Dreuw,  B. D. Dunietz,  T. R. Furlani,  
 Chao-Ping Hsu,  Yousung Jung,  Jing Kong,  D. S. Lambrecht,  WanZhen Liang,  
 C. Ochsenfeld,  V. A. Rassolov,  L. V. Slipchenko,  J. E. Subotnik,  
 T. Van Voorhis,  J. M. Herbert,  A. I. Krylov,  P. M. W. Gill,  M. Head-Gordon

 Contributors to earlier versions of Q-Chem not listed above: 
 R. D. Adamson,  B. Austin,  J. Baker,  G. J. O. Beran,  K. Brandhorst,  
 S. T. Brown,  E. F. C. Byrd,  A. K. Chakraborty,  C.-L. Cheng,  
 Siu Hung Chien,  D. M. Chipman,  D. L. Crittenden,  H. Dachsel,  
 R. J. Doerksen,  A. D. Dutoi,  L. Fusti-Molnar,  W. A. Goddard III,  
 A. Golubeva-Zadorozhnaya,  S. R. Gwaltney,  G. Hawkins,  A. Heyden,  
 S. Hirata,  G. Kedziora,  F. J. Keil,  C. Kelley,  Jihan Kim,  R. A. King,  
 R. Z. Khaliullin,  P. P. Korambath,  W. Kurlancheek,  A. M. Lee,  M. S. Lee,  
 S. V. Levchenko,  Ching Yeh Lin,  D. Liotard,  R. C. Lochan,  I. Lotan,  
 P. E. Maslen,  N. Nair,  D. P. O'Neill,  D. Neuhauser,  E. Neuscamman,  
 C. M. Oana,  R. Olson,  B. Peters,  R. Peverati,  P. A. Pieniazek,  
 Y. M. Rhee,  J. Ritchie,  M. A. Rohrdanz,  E. Rosta,  N. J. Russ,  
 H. F. Schaefer III,  N. E. Schultz,  N. Shenvi,  A. C. Simmonett,  A. Sodt,  
 D. Stuck,  K. S. Thanthiriwatte,  V. Vanovschi,  Tao Wang,  A. Warshel,  
 C. F. Williams,  Q. Wu,  X. Xu,  W. Zhang

 Please cite Q-Chem as follows:
 Y. Shao et al., Mol. Phys. 113, 184-215 (2015)
 DOI: 10.1080/00268976.2014.952696

 Q-Chem 5.1.1 for Intel X86 EM64T Linux

 Parts of Q-Chem use Armadillo 8.300.2 (Tropical Shenanigans).
 http://arma.sourceforge.net/

 Q-Chem begins on Tue Aug 28 16:27:44 2018  

Host: 
0

     Scratch files written to /scratch/taweetham/qchem20708//
The previous job contains 0 fragments, simply inherited here
Input Ideriv = 2
Curr. Ideriv = -1
Max.  Ideriv = 2

Checking the input file for inconsistencies... 	...done.

--------------------------------------------------------------
User input:
--------------------------------------------------------------

$molecule
read
$end

$rem
   SCF_GUESS 	READ
   JOB_TYPE 	FREQUENCY
   BASIS 	6-311++G**
   EXCHANGE 	B3LYP
   MEM_TOTAL	7500	
$end


--------------------------------------------------------------
 ----------------------------------------------------------------
             Standard Nuclear Orientation (Angstroms)
    I     Atom           X                Y                Z
 ----------------------------------------------------------------
    1      Br      2.6049705116    -0.8255760308     0.0000000000
    2      I       0.4040220067     1.9655399460    -0.0000000000
    3      Cl      0.2552439584    -2.7440141202     0.0000000000
    4      I      -2.2686800151    -0.4127537511     0.0000000000
    5      C       0.7171392380    -1.0683572019     0.0000000000
    6      C      -0.1648460303    -0.0573539996     0.0000000000
 ----------------------------------------------------------------
 Molecular Point Group                 Cs    NOp =  2
 Largest Abelian Subgroup              Cs    NOp =  2
 Nuclear Repulsion Energy =  1667.4161660463 hartrees
 There are       85 alpha and       85 beta electrons
 Requested basis set is 6-311++G(d,p)
 There are 92 shells and 246 basis functions

 Total QAlloc Memory Limit   7500 MB
 Mega-Array Size       188 MB
 MEM_STATIC part       192 MB

                       Distance Matrix (Angstroms)
             Br(  1)   I (  2)   Cl(  3)   I (  4)   C (  5)
   I (  2)  3.554505
   Cl(  3)  3.033417  4.711903
   I (  4)  4.891103  3.577655  3.435836
   C (  5)  1.903378  3.050012  1.738152  3.056948
   C (  6)  2.874378  2.101359  2.719305  2.133642  1.341650

 A cutoff of  1.0D-11 yielded   2943 shell pairs
 There are     22923 function pairs (     25927 Cartesian)

 -------------------------------------------------------
 OpenMP Integral Computing Module                       
 Release: version 1.0, May 2013, Q-Chem Inc. Pittsburgh 
 -------------------------------------------------------
 Integral Job Info:
 Integral job number is                      11
 Integral operator is                         1
 short-range coefficients                     0
 long-range coefficients              100000000
 Omega coefficients                           0
 if combine SR and LR in K                    0
 Integral screening is                        0
 Integral computing path is                   2
 max size of driver memory is            800000
 size of driver memory is                593474
 size of scratch memory is             29634545
 max col of scratch BK array               1296
 max len of scratch array in speh3          155
 max len of scratch index in speh4           18
 max int batch size is                      520
 min int batch size is                       52
 fixed nKL is                                45
 max L of basis functions is                  2
 order of int derivative is                   0
 number of shells is                         92
 number of basis is                         262
 number of cartesian basis is               262
 number of contracted shell pairs          2943
 number of primitive shell pairs           6264
 maxK2 (contraction) of shell pair           36
 max number of K2 of shell pair               1
 max number of CS2 of shell pair            425
 max number of PS2 of shell pair            425
 mem total for path MDJ                  552156
 -------------------------------------------------------
 Smallest overlap matrix eigenvalue = 3.35E-05
 Guess MOs from SCF MO coefficient file

 -----------------------------------------------------------------------
  General SCF calculation program by
  Eric Jon Sundstrom, Paul Horn, Yuezhi Mao, Dmitri Zuev, Alec White,
  David Stuck, Shaama M.S., Shane Yost, Joonho Lee, David Small,
  Daniel Levine, Susi Lehtola, Hugh Burton, Evgeny Epifanovsky
 -----------------------------------------------------------------------
 Exchange:     0.2000 Hartree-Fock + 0.0800 Slater + 0.7200 B88
 Correlation:  0.1900 VWN1RPA + 0.8100 LYP
 Using SG-1 standard quadrature grid
 using 4 threads for integral computing
 -------------------------------------------------------
 OpenMP Integral computing Module                
 Release: version 2.0, May 2017, Q-Chem Inc. Pleasanton 
 -------------------------------------------------------
 -------------------------------------------------------
 OpenMP BLAS3 based DFT computing Module                
 Release: version 1.0, May 2013, Q-Chem Inc. Pittsburgh 
 -------------------------------------------------------
 A restricted SCF calculation will be
 performed using DIIS
 SCF converges when DIIS error is below 1.0e-08
 ---------------------------------------
  Cycle       Energy         DIIS error
 ---------------------------------------
    1  -16949.5843195011      7.71e-04  
    2  -16949.5894853695      7.10e-05  
    3  -16949.5895392711      4.24e-05  
    4  -16949.5895491059      2.44e-05  
    5  -16949.5895514935      1.28e-05  
    6  -16949.5895527206      3.01e-06  
    7  -16949.5895527809      4.41e-07  
    8  -16949.5895527816      2.97e-07  
    9  -16949.5895527824      1.20e-07  
   10  -16949.5895527824      2.03e-08  
   11  -16949.5895527822      5.27e-09  Convergence criterion met
 ---------------------------------------
 SCF time:   CPU 77.92s  wall 20.00s 
 SCF   energy in the final basis set =   -16949.5895527822
 Total energy in the final basis set =   -16949.5895527822

 --------------------------------------------------------------
             Orbital Energies (a.u.) and Symmetries
 --------------------------------------------------------------

 Alpha MOs, Restricted
 -- Occupied --                  
*******-1165.89 -482.86 -176.33 -176.32 -165.73 -165.73 -165.73
  1 A'    2 A'    3 A'    4 A'    5 A'    6 A'    7 A'    1 A"                 
-165.73 -165.72 -165.72 -101.59  -62.52  -56.34  -56.33  -56.33
  8 A'    2 A"    9 A'   10 A'   11 A'   12 A'    3 A"   13 A'                 
-35.821 -35.820 -31.315 -31.313 -31.309 -31.308 -31.307 -31.306
 14 A'   15 A'   16 A'   17 A'    4 A"   18 A'    5 A"   19 A'                 
-22.965 -22.964 -22.964 -22.964 -22.962 -22.962 -22.959 -22.959
 20 A'    6 A"   21 A'   22 A'    7 A"   23 A'   24 A'    8 A"                 
-22.957 -22.957 -10.313 -10.286  -9.503  -8.724  -7.268  -7.258
 25 A'    9 A"   26 A'   27 A'   28 A'   29 A'   30 A'   10 A"                 
 -7.258  -6.556  -6.542  -6.541  -6.371  -6.369  -4.784  -4.782
 31 A'   32 A'   11 A"   33 A'   34 A'   35 A'   36 A'   37 A'                 
 -4.768  -4.768  -4.766  -4.766  -2.667  -2.663  -2.662  -2.651
 12 A"   38 A'   13 A"   39 A'   40 A'   14 A"   41 A'   42 A'                 
 -2.651  -2.050  -2.048  -2.045  -2.045  -2.043  -2.043  -2.031
 15 A"   43 A'   44 A'   16 A"   45 A'   17 A"   46 A'   18 A"                 
 -2.031  -2.029  -2.029  -0.927  -0.830  -0.792  -0.676  -0.669
 47 A'   48 A'   19 A"   49 A'   50 A'   51 A'   52 A'   53 A'                 
 -0.542  -0.481  -0.463  -0.427  -0.380  -0.358  -0.344  -0.326
 54 A'   55 A'   56 A'   20 A"   57 A'   58 A'   21 A"   22 A"                 
 -0.320  -0.299  -0.286  -0.266  -0.257
 59 A'   60 A'   23 A"   61 A'   24 A"                                         
 -- Virtual --                   
 -0.090  -0.074  -0.054  -0.043   0.005   0.030   0.038   0.051
 62 A'   63 A'   25 A"   64 A'   65 A'   66 A'   67 A'   26 A"                 
  0.058   0.073   0.076   0.082   0.093   0.102   0.109   0.112
 68 A'   69 A'   70 A'   27 A"   28 A"   71 A'   72 A'   73 A'                 
  0.129   0.135   0.143   0.169   0.179   0.211   0.217   0.217
 74 A'   29 A"   75 A'   76 A'   77 A'   78 A'   30 A"   79 A'                 
  0.235   0.251   0.257   0.331   0.341   0.361   0.365   0.382
 80 A'   81 A'   31 A"   82 A'   83 A'   32 A"   84 A'   85 A'                 
  0.386   0.387   0.399   0.404   0.425   0.432   0.454   0.461
 86 A'   33 A"   34 A"   35 A"   87 A'   36 A"   88 A'   89 A'                 
  0.462   0.472   0.486   0.494   0.510   0.544   0.579   0.587
 37 A"   90 A'   91 A'   92 A'   38 A"   39 A"   93 A'   40 A"                 
  0.609   0.614   0.632   0.652   0.681   0.708   0.740   0.793
 94 A'   95 A'   96 A'   41 A"   97 A'   98 A'   99 A'  100 A'                 
  0.814   0.825   0.835   0.874   0.895   0.901   0.955   1.001
101 A'  102 A'   42 A"   43 A"  103 A'  104 A'  105 A'  106 A'                 
  1.142   1.150   1.185   1.211   1.308   1.339   1.354   1.362
107 A'  108 A'   44 A"   45 A"   46 A"  109 A'   47 A"  110 A'                 
  1.426   1.451   1.534   1.558   1.604   1.690   1.852   1.882
111 A'  112 A'  113 A'   48 A"  114 A'  115 A'  116 A'   49 A"                 
  1.994   2.016   2.114   2.144   2.197   2.239   2.335   2.476
 50 A"  117 A'  118 A'  119 A'  120 A'   51 A"  121 A'  122 A'                 
  2.619   2.780   2.813   3.026   3.081   3.348   3.944   3.951
 52 A"  123 A'   53 A"  124 A'  125 A'  126 A'   54 A"   55 A"                 
  3.960   3.972   3.979   3.982   4.020   4.022   4.055   4.068
127 A'   56 A"  128 A'   57 A"  129 A'   58 A"  130 A'   59 A"                 
  4.101   4.176   4.224   4.262   4.357   4.380   4.443   5.970
131 A'  132 A'  133 A'  134 A'  135 A'  136 A'  137 A'   60 A"                 
  6.019   6.024   6.031   6.072   6.122   6.647   7.535   7.587
 61 A"  138 A'  139 A'  140 A'  141 A'  142 A'   62 A"  143 A'                 
  7.652   9.721  23.207  24.033  25.790  25.997  26.379  27.813
144 A'  145 A'  146 A'  147 A'   63 A"  148 A'  149 A'  150 A'                 
 27.876  28.316  28.350  28.353  28.357  28.394  28.397  28.519
151 A'   64 A"  152 A'   65 A"  153 A'  154 A'  155 A'   66 A"                 
 28.522  28.528  28.533  28.536  28.559  28.566  28.600  28.676
 67 A"   68 A"  156 A'  157 A'   69 A"  158 A'  159 A'  160 A'                 
 28.708  47.912 127.862 127.891 127.893 127.905 127.924 127.950
161 A'  162 A'   70 A"   71 A"  163 A'  164 A'  165 A'  166 A'                 
151.615 151.669 215.706 289.730 289.782 289.8781020.7081901.776
167 A'  168 A'  169 A'   72 A"  170 A'  171 A'  172 A'  173 A'                 
*******
174 A'                                                                         

 Beta MOs, Restricted
 -- Occupied --                  
*******-1165.89 -482.86 -176.33 -176.32 -165.73 -165.73 -165.73
  1 A'    2 A'    3 A'    4 A'    5 A'    6 A'    7 A'    1 A"                 
-165.73 -165.72 -165.72 -101.59  -62.52  -56.34  -56.33  -56.33
  8 A'    2 A"    9 A'   10 A'   11 A'   12 A'    3 A"   13 A'                 
-35.821 -35.820 -31.315 -31.313 -31.309 -31.308 -31.307 -31.306
 14 A'   15 A'   16 A'   17 A'    4 A"   18 A'    5 A"   19 A'                 
-22.965 -22.964 -22.964 -22.964 -22.962 -22.962 -22.959 -22.959
 20 A'    6 A"   21 A'   22 A'    7 A"   23 A'   24 A'    8 A"                 
-22.957 -22.957 -10.313 -10.286  -9.503  -8.724  -7.268  -7.258
 25 A'    9 A"   26 A'   27 A'   28 A'   29 A'   30 A'   10 A"                 
 -7.258  -6.556  -6.542  -6.541  -6.371  -6.369  -4.784  -4.782
 31 A'   32 A'   11 A"   33 A'   34 A'   35 A'   36 A'   37 A'                 
 -4.768  -4.768  -4.766  -4.766  -2.667  -2.663  -2.662  -2.651
 12 A"   38 A'   13 A"   39 A'   40 A'   14 A"   41 A'   42 A'                 
 -2.651  -2.050  -2.048  -2.045  -2.045  -2.043  -2.043  -2.031
 15 A"   43 A'   44 A'   16 A"   45 A'   17 A"   46 A'   18 A"                 
 -2.031  -2.029  -2.029  -0.927  -0.830  -0.792  -0.676  -0.669
 47 A'   48 A'   19 A"   49 A'   50 A'   51 A'   52 A'   53 A'                 
 -0.542  -0.481  -0.463  -0.427  -0.380  -0.358  -0.344  -0.326
 54 A'   55 A'   56 A'   20 A"   57 A'   58 A'   21 A"   22 A"                 
 -0.320  -0.299  -0.286  -0.266  -0.257
 59 A'   60 A'   23 A"   61 A'   24 A"                                         
 -- Virtual --                   
 -0.090  -0.074  -0.054  -0.043   0.005   0.030   0.038   0.051
 62 A'   63 A'   25 A"   64 A'   65 A'   66 A'   67 A'   26 A"                 
  0.058   0.073   0.076   0.082   0.093   0.102   0.109   0.112
 68 A'   69 A'   70 A'   27 A"   28 A"   71 A'   72 A'   73 A'                 
  0.129   0.135   0.143   0.169   0.179   0.211   0.217   0.217
 74 A'   29 A"   75 A'   76 A'   77 A'   78 A'   30 A"   79 A'                 
  0.235   0.251   0.257   0.331   0.341   0.361   0.365   0.382
 80 A'   81 A'   31 A"   82 A'   83 A'   32 A"   84 A'   85 A'                 
  0.386   0.387   0.399   0.404   0.425   0.432   0.454   0.461
 86 A'   33 A"   34 A"   35 A"   87 A'   36 A"   88 A'   89 A'                 
  0.462   0.472   0.486   0.494   0.510   0.544   0.579   0.587
 37 A"   90 A'   91 A'   92 A'   38 A"   39 A"   93 A'   40 A"                 
  0.609   0.614   0.632   0.652   0.681   0.708   0.740   0.793
 94 A'   95 A'   96 A'   41 A"   97 A'   98 A'   99 A'  100 A'                 
  0.814   0.825   0.835   0.874   0.895   0.901   0.955   1.001
101 A'  102 A'   42 A"   43 A"  103 A'  104 A'  105 A'  106 A'                 
  1.142   1.150   1.185   1.211   1.308   1.339   1.354   1.362
107 A'  108 A'   44 A"   45 A"   46 A"  109 A'   47 A"  110 A'                 
  1.426   1.451   1.534   1.558   1.604   1.690   1.852   1.882
111 A'  112 A'  113 A'   48 A"  114 A'  115 A'  116 A'   49 A"                 
  1.994   2.016   2.114   2.144   2.197   2.239   2.335   2.476
 50 A"  117 A'  118 A'  119 A'  120 A'   51 A"  121 A'  122 A'                 
  2.619   2.780   2.813   3.026   3.081   3.348   3.944   3.951
 52 A"  123 A'   53 A"  124 A'  125 A'  126 A'   54 A"   55 A"                 
  3.960   3.972   3.979   3.982   4.020   4.022   4.055   4.068
127 A'   56 A"  128 A'   57 A"  129 A'   58 A"  130 A'   59 A"                 
  4.101   4.176   4.224   4.262   4.357   4.380   4.443   5.970
131 A'  132 A'  133 A'  134 A'  135 A'  136 A'  137 A'   60 A"                 
  6.019   6.024   6.031   6.072   6.122   6.647   7.535   7.587
 61 A"  138 A'  139 A'  140 A'  141 A'  142 A'   62 A"  143 A'                 
  7.652   9.721  23.207  24.033  25.790  25.997  26.379  27.813
144 A'  145 A'  146 A'  147 A'   63 A"  148 A'  149 A'  150 A'                 
 27.876  28.316  28.350  28.353  28.357  28.394  28.397  28.519
151 A'   64 A"  152 A'   65 A"  153 A'  154 A'  155 A'   66 A"                 
 28.522  28.528  28.533  28.536  28.559  28.566  28.600  28.676
 67 A"   68 A"  156 A'  157 A'   69 A"  158 A'  159 A'  160 A'                 
 28.708  47.912 127.862 127.891 127.893 127.905 127.924 127.950
161 A'  162 A'   70 A"   71 A"  163 A'  164 A'  165 A'  166 A'                 
151.615 151.669 215.706 289.730 289.782 289.8781020.7081901.776
167 A'  168 A'  169 A'   72 A"  170 A'  171 A'  172 A'  173 A'                 
*******
174 A'                                                                         
 --------------------------------------------------------------

          Ground-State Mulliken Net Atomic Charges

     Atom                 Charge (a.u.)
  ----------------------------------------
      1 Br                   -0.130169
      2 I                     0.170947
      3 Cl                    0.397031
      4 I                     0.162150
      5 C                    -0.214402
      6 C                    -0.385558
  ----------------------------------------
  Sum of atomic charges =     0.000000

 -----------------------------------------------------------------
                    Cartesian Multipole Moments
 -----------------------------------------------------------------
    Charge (ESU x 10^10)
                 0.0000
    Dipole Moment (Debye)
         X      -0.0733      Y       0.4364      Z       0.0000
       Tot       0.4426
    Quadrupole Moments (Debye-Ang)
        XX     -93.9386     XY       2.1151     YY     -95.9696
        XZ       0.0000     YZ      -0.0000     ZZ    -100.6457
    Octopole Moments (Debye-Ang^2)
       XXX      -8.9851    XXY       8.4845    XYY       1.4431
       YYY      46.9569    XXZ       0.0000    XYZ      -0.0000
       YYZ      -0.0000    XZZ      -0.8752    YZZ      11.8961
       ZZZ       0.0000
    Hexadecapole Moments (Debye-Ang^3)
      XXXX   -1623.0560   XXXY      23.4748   XXYY    -551.6422
      XYYY      39.0946   YYYY   -1382.6779   XXXZ       0.0000
      XXYZ      -0.0000   XYYZ       0.0000   YYYZ      -0.0000
      XXZZ    -328.0629   XYZZ       3.7121   YYZZ    -276.0950
      XZZZ       0.0000   YZZZ      -0.0000   ZZZZ    -133.3135
 -----------------------------------------------------------------
 Calculating MO derivatives via CPSCF
 D1JvT checksum  = 539640 34048.8524557936
 D1KAT checksum  = 1469088 1062.0212944745
   1         3          18      0.103053    0.027593
   2         3          18      0.013594    0.003863
   3         3          18      0.002102    0.000695
   4         4          17      0.000285    0.000104
   5        18           3      0.000021    0.000010
   6        21           0      0.000000    0.000000    Roots Converged
 Time for AOints: 36.0 s (CPU) 9.1 s (wall)
 ------------------------------------------------------------------------------
                     AOints        : Timing summary (seconds)
 ------------------------------------------------------------------------------
     job step          cpu (% of tot)      sys (% of tot)     wall (% of tot)
 ------------------------------------------------------------------------------
  cpscf_lag         0.1634E+03 (35.3)   0.1300E-04 (16.0)   0.4184E+02 (34.7)
  iterzp            0.2630E+03 (56.8)   0.6500E-04 (80.2)   0.6891E+02 (57.2)
  make_fx           0.0000E+00 ( 0.0)   0.0000E+00 ( 0.0)   0.0000E+00 ( 0.0)
  AOints            0.3596E+02 ( 7.8)   0.3000E-05 ( 3.7)   0.9085E+01 ( 7.5)
 ------------------------------------------------------------------------------
   Grand Totals     0.4630E+03          0.8100E-04          0.1204E+03
 ------------------------------------------------------------------------------
 Calculating analytic Hessian of the SCF energy
 Polarizability Matrix (a.u.)
            1           2           3
    1-146.2332501  -0.4977733   0.0000000
    2  -0.4977733-134.3096913  -0.0000000
    3   0.0000000  -0.0000000 -70.4432144

 Direct stationary perturbation theory relativistic correction:

 rels  =     211.492799997186
 relv  =    -706.623562893344
 rel2e =      97.224746508451
 E_rel =    -397.906016387706

 Hessian of the SCF Energy
            1           2           3           4           5           6
    1   0.1959087   0.0203849   0.0000000  -0.0027593   0.0026236   0.0000000
    2   0.0203849   0.0416403   0.0000000   0.0082138  -0.0054408  -0.0000000
    3   0.0000000   0.0000000   0.0082118   0.0000000   0.0000000  -0.0005470
    4  -0.0027593   0.0082138   0.0000000   0.0401691   0.0361600   0.0000000
    5   0.0026236  -0.0054408   0.0000000   0.0361600   0.1157389  -0.0000000
    6   0.0000000  -0.0000000  -0.0005470   0.0000000  -0.0000000   0.0039958
    7  -0.0218933  -0.0271843  -0.0000000  -0.0001303   0.0013918  -0.0000000
    8  -0.0188878  -0.0139178  -0.0000000   0.0015696  -0.0012386  -0.0000000
    9  -0.0000000  -0.0000000   0.0040118  -0.0000000   0.0000000   0.0033497
   10  -0.0000502   0.0014314  -0.0000000  -0.0131597  -0.0111291   0.0000000
   11   0.0013872  -0.0005785   0.0000000  -0.0167973  -0.0099567   0.0000000
   12  -0.0000000   0.0000000   0.0028156  -0.0000000   0.0000000   0.0023781
   13  -0.1372557  -0.0144171   0.0000000   0.0017807  -0.0063877  -0.0000000
   14  -0.0056840  -0.0240687   0.0000000   0.0054047  -0.0278462  -0.0000000
   15   0.0000000   0.0000000  -0.0192286   0.0000000  -0.0000000   0.0022733
   16  -0.0339502   0.0115713  -0.0000000  -0.0259004  -0.0226586  -0.0000000
   17   0.0001760   0.0023655  -0.0000000  -0.0345510  -0.0712566   0.0000000
   18  -0.0000000  -0.0000000   0.0047364  -0.0000000   0.0000000  -0.0114498
            7           8           9          10          11          12
    1  -0.0218933  -0.0188878  -0.0000000  -0.0000502   0.0013872  -0.0000000
    2  -0.0271843  -0.0139178  -0.0000000   0.0014314  -0.0005785   0.0000000
    3  -0.0000000  -0.0000000   0.0040118  -0.0000000   0.0000000   0.0028156
    4  -0.0001303   0.0015696  -0.0000000  -0.0131597  -0.0167973  -0.0000000
    5   0.0013918  -0.0012386   0.0000000  -0.0111291  -0.0099567   0.0000000
    6  -0.0000000  -0.0000000   0.0033497   0.0000000   0.0000000   0.0023781
    7   0.0609730   0.0430934  -0.0000000  -0.0043287   0.0085952  -0.0000000
    8   0.0430934   0.2102995  -0.0000000   0.0026922  -0.0039186  -0.0000000
    9  -0.0000000  -0.0000000   0.0092061  -0.0000000   0.0000000  -0.0009705
   10  -0.0043287   0.0026922  -0.0000000   0.1169875   0.0084907  -0.0000000
   11   0.0085952  -0.0039186   0.0000000   0.0084907   0.0324721   0.0000000
   12  -0.0000000  -0.0000000  -0.0009705  -0.0000000   0.0000000   0.0090572
   13  -0.0379075  -0.0217611   0.0000000  -0.0285473   0.0078774   0.0000000
   14  -0.0360845  -0.1499350   0.0000000  -0.0028683   0.0017760   0.0000000
   15   0.0000000   0.0000000  -0.0210965   0.0000000  -0.0000000   0.0032016
   16   0.0032868  -0.0067064   0.0000000  -0.0709017  -0.0095532   0.0000000
   17   0.0101884  -0.0412895  -0.0000000   0.0013831  -0.0197943  -0.0000000
   18  -0.0000000  -0.0000000   0.0054993  -0.0000000   0.0000000  -0.0164820
           13          14          15          16          17          18
    1  -0.1372557  -0.0056840   0.0000000  -0.0339502   0.0001760  -0.0000000
    2  -0.0144171  -0.0240687   0.0000000   0.0115713   0.0023655  -0.0000000
    3   0.0000000   0.0000000  -0.0192286  -0.0000000  -0.0000000   0.0047364
    4   0.0017807   0.0054047   0.0000000  -0.0259004  -0.0345510  -0.0000000
    5  -0.0063877  -0.0278462  -0.0000000  -0.0226586  -0.0712566   0.0000000
    6  -0.0000000  -0.0000000   0.0022733  -0.0000000   0.0000000  -0.0114498
    7  -0.0379075  -0.0360845   0.0000000   0.0032868   0.0101884  -0.0000000
    8  -0.0217611  -0.1499350   0.0000000  -0.0067064  -0.0412895  -0.0000000
    9   0.0000000   0.0000000  -0.0210965   0.0000000  -0.0000000   0.0054993
   10  -0.0285473  -0.0028683   0.0000000  -0.0709017   0.0013831  -0.0000000
   11   0.0078774   0.0017760  -0.0000000  -0.0095532  -0.0197943   0.0000000
   12   0.0000000   0.0000000   0.0032016   0.0000000  -0.0000000  -0.0164820
   13   0.4375597  -0.1717212   0.0000000  -0.2356298   0.2064097  -0.0000000
   14  -0.1717212   0.4945818  -0.0000000   0.2109532  -0.2945078   0.0000000
   15   0.0000000  -0.0000000   0.0753397  -0.0000000   0.0000000  -0.0404895
   16  -0.2356298   0.2109532  -0.0000000   0.3630953  -0.1836063   0.0000000
   17   0.2064097  -0.2945078   0.0000000  -0.1836063   0.4244828  -0.0000000
   18  -0.0000000   0.0000000  -0.0404895   0.0000000  -0.0000000   0.0581855
 Gradient time:  CPU 701.49 s  wall 182.74 s
 **********************************************************************
 **                                                                  **
 **                       VIBRATIONAL ANALYSIS                       **
 **                       --------------------                       **
 **                                                                  **
 **        VIBRATIONAL FREQUENCIES (CM**-1) AND NORMAL MODES         **
 **     FORCE CONSTANTS (mDYN/ANGSTROM) AND REDUCED MASSES (AMU)     **
 **                  INFRARED INTENSITIES (KM/MOL)                   **
 **                                                                  **
 **********************************************************************


 Mode:                 1                      2                      3
 Frequency:        57.50                 102.99                 128.19
 Force Cnst:      0.0941                 0.5585                 0.6945
 Red. Mass:      48.2973                89.3571                71.7271
 IR Active:          YES                    YES                    YES
 IR Intens:        0.004                  0.058                  0.348
 Raman Active:       YES                    YES                    YES
               X      Y      Z        X      Y      Z        X      Y      Z
 Br         0.000 -0.000 -0.387   -0.206  0.643 -0.000    0.210  0.018 -0.000
 I         -0.000  0.000  0.194    0.386 -0.398  0.000   -0.349 -0.320  0.000
 Cl        -0.000  0.000  0.857    0.252 -0.078  0.000    0.427 -0.322  0.000
 I          0.000 -0.000 -0.211   -0.292  0.029 -0.000    0.073  0.455 -0.000
 C         -0.000 -0.000  0.176   -0.139 -0.007 -0.000    0.196 -0.260 -0.000
 C          0.000  0.000  0.053   -0.231 -0.089  0.000    0.098 -0.343  0.000
 TransDip   0.000  0.000 -0.002   -0.003 -0.007 -0.000   -0.018  0.005 -0.000

 Mode:                 4                      5                      6
 Frequency:       173.14                 215.80                 246.14
 Force Cnst:      1.3534                 1.1918                 0.4551
 Red. Mass:      76.6316                43.4336                12.7490
 IR Active:          YES                    YES                    YES
 IR Intens:        0.026                  0.084                  3.021
 Raman Active:       YES                    YES                    YES
               X      Y      Z        X      Y      Z        X      Y      Z
 Br        -0.486  0.256  0.000   -0.365 -0.085  0.000   -0.000 -0.000 -0.052
 I         -0.074 -0.140  0.000    0.059  0.225  0.000    0.000  0.000 -0.033
 Cl        -0.538 -0.068 -0.000    0.610 -0.560  0.000    0.000 -0.000 -0.116
 I          0.550  0.016  0.000    0.020  0.022  0.000    0.000 -0.000 -0.034
 C         -0.230 -0.142  0.000   -0.152 -0.257 -0.000   -0.000  0.000  0.599
 C         -0.040 -0.030 -0.000   -0.060 -0.164 -0.000   -0.000 -0.000  0.789
 TransDip   0.004 -0.003  0.000   -0.009  0.001  0.000   -0.000 -0.000 -0.056

 Mode:                 7                      8                      9
 Frequency:       287.24                 492.36                 594.10
 Force Cnst:      1.5117                 1.7365                 2.8700
 Red. Mass:      31.0967                12.1580                13.8010
 IR Active:          YES                    YES                    YES
 IR Intens:        0.282                  0.571                 33.512
 Raman Active:       YES                    YES                    YES
               X      Y      Z        X      Y      Z        X      Y      Z
 Br        -0.205 -0.182  0.000   -0.000  0.000 -0.024   -0.116  0.004  0.000
 I         -0.022 -0.125  0.000   -0.000 -0.000  0.009   -0.006  0.006 -0.000
 Cl         0.443  0.567  0.000    0.000  0.000 -0.065    0.003  0.176  0.000
 I          0.053  0.004 -0.000   -0.000  0.000  0.010   -0.040 -0.000 -0.000
 C         -0.082  0.478 -0.000   -0.000 -0.000  0.779    0.546 -0.320 -0.000
 C         -0.180  0.347  0.000    0.000  0.000 -0.622    0.691 -0.276  0.000
 TransDip   0.002 -0.017 -0.000    0.000  0.000  0.024    0.178 -0.053 -0.000

 Mode:                10                     11                     12
 Frequency:       675.91                 861.89                1547.98
 Force Cnst:      3.5742                 5.5089                16.9585
 Red. Mass:      13.2785                12.5867                12.0117
 IR Active:          YES                    YES                    YES
 IR Intens:       80.783                 26.603                 25.593
 Raman Active:       YES                    YES                    YES
               X      Y      Z        X      Y      Z        X      Y      Z
 Br        -0.020  0.000  0.000   -0.042 -0.012 -0.000    0.007  0.000  0.000
 I         -0.017 -0.036 -0.000    0.005 -0.000  0.000    0.001  0.001 -0.000
 Cl        -0.024 -0.209  0.000   -0.060 -0.128 -0.000   -0.002 -0.019  0.000
 I         -0.019 -0.007 -0.000   -0.000  0.003  0.000   -0.002  0.000 -0.000
 C          0.050  0.305 -0.000    0.687  0.616  0.000   -0.473  0.557 -0.000
 C          0.529  0.760  0.000   -0.289 -0.205 -0.000    0.446 -0.517  0.000
 TransDip   0.152  0.244 -0.000    0.114  0.120  0.000   -0.100  0.127 -0.000

 STANDARD THERMODYNAMIC QUANTITIES AT   298.15 K  AND     1.00 ATM

   This Molecule has  0 Imaginary Frequencies
   Zero point vibrational energy:        7.696 kcal/mol

   Atom    1 Element Br Has Mass   78.91830
   Atom    2 Element I  Has Mass  126.90440
   Atom    3 Element Cl Has Mass   34.96885
   Atom    4 Element I  Has Mass  126.90440
   Atom    5 Element C  Has Mass   12.00000
   Atom    6 Element C  Has Mass   12.00000
   Molecular Mass:   391.695950 amu
   Principal axes and moments of inertia in amu*Bohr^2:
                             1           2           3
    Eigenvalues --     3002.02264  4350.83419  7352.85683
          X               0.99896    -0.04560     0.00000
          Y               0.04560     0.99896     0.00000
          Z              -0.00000    -0.00000     1.00000
   Rotational Symmetry Number is   1
   The Molecule is an Asymmetric Top
   Translational Enthalpy:        0.889 kcal/mol
   Rotational Enthalpy:           0.889 kcal/mol
   Vibrational Enthalpy:         10.759 kcal/mol
   gas constant (RT):             0.592 kcal/mol
   Translational Entropy:        43.788  cal/mol.K
   Rotational Entropy:           32.929  cal/mol.K
   Vibrational Entropy:          20.200  cal/mol.K

   Total Enthalpy:               13.129 kcal/mol
   Total Entropy:                96.916  cal/mol.K

 ======================================================================

 STANDARD THERMODYNAMIC QUANTITIES FOR ANHARMONIC VIBRATION -- TOSH

   Zero point vibrational energy: ************ kcal/mol

   Vibrational Enthalpy:       Infinity kcal/mol
   Vibrational Entropy:             NaN  cal/mol.K

   Total Enthalpy:             Infinity kcal/mol
   Total Entropy:                   NaN  cal/mol.K

 ======================================================================

 STANDARD THERMODYNAMIC QUANTITIES FOR ANHARMONIC VIBRATION -- VPT2

   Zero point vibrational energy: ************ kcal/mol

   Vibrational Enthalpy:       Infinity kcal/mol
   Vibrational Entropy:             NaN  cal/mol.K

   Total Enthalpy:             Infinity kcal/mol
   Total Entropy:                   NaN  cal/mol.K

 ======================================================================

Archival summary:
1\1\TWL01\FREQ\ProcedureUnspecified\BasisUnspecified\2r1l12\taweetha\TueAug2816:31:072018TueAug2816:31:072018\0\\#,FREQ,ProcedureUnspecified,BasisUnspecified,\\0,1\I\C,1,2.10136\C,2,1.34165,1,123.192\Cl,3,1.73815,2,123.488,1,-180,0\Br,3,1.90338,2,123.773,1,0,0\I,2,2.13364,1,115.295,3,-180,0\\\@

 Total job time:  203.58s(wall), 779.69s(cpu) 
 Tue Aug 28 16:31:07 2018

        *************************************************************
        *                                                           *
        *  Thank you very much for using Q-Chem.  Have a nice day.  *
        *                                                           *
        *************************************************************
