# Supplementary material for: Geometric and energetic data from ab initio calculations of haloethene, haloimine, halomethylenephosphine, haloiminophosphine, halodiazene, halodiphosphene and halocyclopropane
Source: Data Brief. 2019 Nov 2;27:104738. doi: 10.1016/j.dib.2019.104738 (PMC6861602; doi:10.1016/j.dib.2019.104738)
Supplement: Multimedia component 2 [file mmc2.zip › CC/B3LYP/BrFCCBrBr.out]

Q-Chem Developer Version!
                  Welcome to Q-Chem
     A Quantum Leap Into The Future Of Chemistry


 Q-Chem 5.1, Q-Chem, Inc., Pleasanton, CA (2018)

 Yihan Shao,  Zhengting Gan,  E. Epifanovsky,  A. T. B. Gilbert,  M. Wormit,  
 J. Kussmann,  A. W. Lange,  A. Behn,  Jia Deng,  Xintian Feng,  D. Ghosh,  
 M. Goldey,  P. R. Horn,  L. D. Jacobson,  I. Kaliman,  T. Kus,  A. Landau,  
 Jie Liu,  E. I. Proynov,  R. M. Richard,  R. P. Steele,  E. J. Sundstrom,  
 H. L. Woodcock III,  P. M. Zimmerman,  D. Zuev,  B. Albrecht,  E. Alguire,  
 S. A. Baeppler,  D. Barton,  Z. Benda,  Y. A. Bernard,  E. J. Berquist,  
 K. B. Bravaya,  H. Burton,  D. Casanova,  Chun-Min Chang,  Yunqing Chen,  
 A. Chien,  K. D. Closser,  M. P. Coons,  S. Coriani,  S. Dasgupta,  
 A. L. Dempwolff,  M. Diedenhofen,  Hainam Do,  R. G. Edgar,  Po-Tung Fang,  
 S. Faraji,  S. Fatehi,  Qingguo Feng,  K. D. Fenk,  J. Fosso-Tande,  
 Qinghui Ge,  A. Ghysels,  G. Gidofalvi,  J. Gomes,  J. Gonthier,  A. Gunina,  
 D. Hait,  M. W. D. Hanson-Heine,  P. H. P. Harbach,  A. W. Hauser,  
 J. E. Herr,  E. G. Hohenstein,  Z. C. Holden,  Kerwin Hui,  B. C. Huynh,  
 T.-C. Jagau,  Hyunjun Ji,  B. Kaduk,  K. Khistyaev,  Jaehoon Kim,  
 P. Klunzinger,  K. Koh,  D. Kosenkov,  L. Koulias,  T. Kowalczyk,  
 C. M. Krauter,  A. Kunitsa,  Ka Un Lao,  A. Laurent,  K. V. Lawler,  
 Joonho Lee,  D. Lefrancois,  S. Lehtola,  D. S. Levine,  Yi-Pei Li,  
 You-Sheng Lin,  Fenglai Liu,  E. Livshits,  A. Luenser,  P. Manohar,  
 E. Mansoor,  S. F. Manzer,  Shan-Ping Mao,  Yuezhi Mao,  N. Mardirossian,  
 A. V. Marenich,  T. Markovich,  L. A. Martinez-Martinez,  S. A. Maurer,  
 N. J. Mayhall,  S. C. McKenzie,  J.-M. Mewes,  A. F. Morrison,  
 J. W. Mullinax,  K. Nanda,  T. S. Nguyen-Beck,  R. Olivares-Amaya,  
 J. A. Parkhill,  T. M. Perrine,  F. Plasser,  P. Pokhilko,  S. Prager,  
 A. Prociuk,  E. Ramos,  D. R. Rehn,  F. Rob,  M. Schneider,  N. Sergueev,  
 S. M. Sharada,  S. Sharma,  D. W. Small,  T. Stauch,  T. Stein,  
 Yu-Chuan Su,  A. J. W. Thom,  A. Tkatchenko,  T. Tsuchimochi,  N. M. Tubman,  
 L. Vogt,  M. L. Vidal,  O. Vydrov,  M. A. Watson,  J. Wenzel,  
 M. de Wergifosse,  T. A. Wesolowski,  A. White,  J. Witte,  A. Yamada,  
 Jun Yang,  K. Yao,  S. Yeganeh,  S. R. Yost,  Zhi-Qiang You,  A. Zech,  
 Igor Ying Zhang,  Xing Zhang,  Yan Zhao,  Ying Zhu,  B. R. Brooks,  
 G. K. L. Chan,  C. J. Cramer,  M. S. Gordon,  W. J. Hehre,  A. Klamt,  
 M. W. Schmidt,  C. D. Sherrill,  D. G. Truhlar,  A. Aspuru-Guzik,  R. Baer,  
 A. T. Bell,  N. A. Besley,  Jeng-Da Chai,  A. E. DePrince, III,  
 R. A. DiStasio Jr.,  A. Dreuw,  B. D. Dunietz,  T. R. Furlani,  
 Chao-Ping Hsu,  Yousung Jung,  Jing Kong,  D. S. Lambrecht,  WanZhen Liang,  
 C. Ochsenfeld,  V. A. Rassolov,  L. V. Slipchenko,  J. E. Subotnik,  
 T. Van Voorhis,  J. M. Herbert,  A. I. Krylov,  P. M. W. Gill,  M. Head-Gordon

 Contributors to earlier versions of Q-Chem not listed above: 
 R. D. Adamson,  B. Austin,  J. Baker,  G. J. O. Beran,  K. Brandhorst,  
 S. T. Brown,  E. F. C. Byrd,  A. K. Chakraborty,  C.-L. Cheng,  
 Siu Hung Chien,  D. M. Chipman,  D. L. Crittenden,  H. Dachsel,  
 R. J. Doerksen,  A. D. Dutoi,  L. Fusti-Molnar,  W. A. Goddard III,  
 A. Golubeva-Zadorozhnaya,  S. R. Gwaltney,  G. Hawkins,  A. Heyden,  
 S. Hirata,  G. Kedziora,  F. J. Keil,  C. Kelley,  Jihan Kim,  R. A. King,  
 R. Z. Khaliullin,  P. P. Korambath,  W. Kurlancheek,  A. M. Lee,  M. S. Lee,  
 S. V. Levchenko,  Ching Yeh Lin,  D. Liotard,  R. C. Lochan,  I. Lotan,  
 P. E. Maslen,  N. Nair,  D. P. O'Neill,  D. Neuhauser,  E. Neuscamman,  
 C. M. Oana,  R. Olson,  B. Peters,  R. Peverati,  P. A. Pieniazek,  
 Y. M. Rhee,  J. Ritchie,  M. A. Rohrdanz,  E. Rosta,  N. J. Russ,  
 H. F. Schaefer III,  N. E. Schultz,  N. Shenvi,  A. C. Simmonett,  A. Sodt,  
 D. Stuck,  K. S. Thanthiriwatte,  V. Vanovschi,  Tao Wang,  A. Warshel,  
 C. F. Williams,  Q. Wu,  X. Xu,  W. Zhang

 Please cite Q-Chem as follows:
 Y. Shao et al., Mol. Phys. 113, 184-215 (2015)
 DOI: 10.1080/00268976.2014.952696

 Q-Chem 5.1.1 for Intel X86 EM64T Linux

 Parts of Q-Chem use Armadillo 8.300.2 (Tropical Shenanigans).
 http://arma.sourceforge.net/

 Q-Chem begins on Sun Aug 26 23:56:04 2018  

Host: 
0

     Scratch files written to /scratch/taweetham/qchem4606//
Input Ideriv = 2
Curr. Ideriv = -1
Max.  Ideriv = 2

Checking the input file for inconsistencies... 	...done.

--------------------------------------------------------------
User input:
--------------------------------------------------------------
inp/BrBrFBr.inp
$molecule
0	1
Br	-2.0	1.0	0.0
Br	2.0	1.0	0.0
F	-2.0	-1.0	0.0
Br	2.0	-1.0	0.0
C	-1.0	0.0	0.0
C	1.0	0.0	0.0
$end
$rem
   JOB_TYPE		OPTIMIZATION
   BASIS		6-311++G**
   EXCHANGE		B3LYP
$end

--------------------------------------------------------------
 ----------------------------------------------------------------
             Standard Nuclear Orientation (Angstroms)
    I     Atom           X                Y                Z
 ----------------------------------------------------------------
    1      Br      2.5150160658     0.3545270112    -0.0000000000
    2      Br     -1.4219553342     1.0618149269    -0.0000000000
    3      F       2.1613721080    -1.6139586888     0.0000000000
    4      Br     -1.7755992920    -0.9066707731     0.0000000000
    5      C       1.3539512369    -0.4528938599     0.0000000000
    6      C      -0.6145344631    -0.0992499021     0.0000000000
 ----------------------------------------------------------------
 Molecular Point Group                 Cs    NOp =  2
 Largest Abelian Subgroup              Cs    NOp =  2
 Nuclear Repulsion Energy =  1173.3527252948 hartrees
 There are       63 alpha and       63 beta electrons
 Requested basis set is 6-311++G(d,p)
 There are 75 shells and 210 basis functions

 Total QAlloc Memory Limit   2000 MB
 Mega-Array Size       188 MB
 MEM_STATIC part       192 MB
 A cutoff of  1.0D-11 yielded   2212 shell pairs
 There are     18654 function pairs (     20828 Cartesian)

 -------------------------------------------------------
 OpenMP Integral Computing Module                       
 Release: version 1.0, May 2013, Q-Chem Inc. Pittsburgh 
 -------------------------------------------------------
 Integral Job Info:
 Integral job number is                      11
 Integral operator is                         1
 short-range coefficients                     0
 long-range coefficients              100000000
 Omega coefficients                           0
 if combine SR and LR in K                    0
 Integral screening is                        0
 Integral computing path is                   2
 max size of driver memory is            800000
 size of driver memory is                593474
 size of scratch memory is             29623520
 max col of scratch BK array               1296
 max len of scratch array in speh3          155
 max len of scratch index in speh4           18
 max int batch size is                      520
 min int batch size is                       52
 fixed nKL is                                45
 max L of basis functions is                  2
 order of int derivative is                   0
 number of shells is                         75
 number of basis is                         222
 number of cartesian basis is               222
 number of contracted shell pairs          2212
 number of primitive shell pairs           5901
 maxK2 (contraction) of shell pair           36
 max number of K2 of shell pair               1
 max number of CS2 of shell pair            212
 max number of PS2 of shell pair            432
 mem total for path MDJ                  544462
 -------------------------------------------------------
 Smallest overlap matrix eigenvalue = 9.58E-05

 Scale SEOQF with 1.000000e-01/1.000000e-01/1.000000e-01

 Standard Electronic Orientation quadrupole field applied
 Nucleus-field energy     =     0.0000000233 hartrees
 Guess from superposition of atomic densities
 Warning:  Energy on first SCF cycle will be non-variational
 SAD guess density has 126.000000 electrons

 -----------------------------------------------------------------------
  General SCF calculation program by
  Eric Jon Sundstrom, Paul Horn, Yuezhi Mao, Dmitri Zuev, Alec White,
  David Stuck, Shaama M.S., Shane Yost, Joonho Lee, David Small,
  Daniel Levine, Susi Lehtola, Hugh Burton, Evgeny Epifanovsky
 -----------------------------------------------------------------------
 Exchange:     0.2000 Hartree-Fock + 0.0800 Slater + 0.7200 B88
 Correlation:  0.1900 VWN1RPA + 0.8100 LYP
 Using SG-1 standard quadrature grid
 using 8 threads for integral computing
 -------------------------------------------------------
 OpenMP Integral computing Module                
 Release: version 2.0, May 2017, Q-Chem Inc. Pleasanton 
 -------------------------------------------------------
 -------------------------------------------------------
 OpenMP BLAS3 based DFT computing Module                
 Release: version 1.0, May 2013, Q-Chem Inc. Pittsburgh 
 -------------------------------------------------------
 A restricted SCF calculation will be
 performed using DIIS
 SCF converges when DIIS error is below 1.0e-08
 ---------------------------------------
  Cycle       Energy         DIIS error
 ---------------------------------------
    1   -7901.6872783646      8.21e-02  
    2   -7897.3053124480      5.74e-03  
    3   -7896.4232802676      1.20e-02  
    4   -7897.3348395638      4.43e-03  
    5   -7897.4365340801      2.01e-03  
    6   -7897.4634657005      6.38e-04  
    7   -7897.4662714401      2.27e-04  
    8   -7897.4665344572      1.22e-04  
    9   -7897.4666201109      5.11e-05  
   10   -7897.4666374359      2.01e-05  
   11   -7897.4666397924      4.13e-06  
   12   -7897.4666399862      1.88e-06  
   13   -7897.4666399978      1.53e-06  
   14   -7897.4666400122      7.19e-07  
   15   -7897.4666400164      1.58e-07  
   16   -7897.4666400166      1.33e-08  
   17   -7897.4666400166      3.87e-09  Convergence criterion met
 ---------------------------------------
 SCF time:   CPU 210.94s  wall 27.00s 
 SCF   energy in the final basis set =    -7897.4666400166
 Total energy in the final basis set =    -7897.4666400166

 --------------------------------------------------------------
             Orbital Energies (a.u.) and Symmetries
 --------------------------------------------------------------

 Alpha MOs, Restricted
 -- Occupied --                  
-482.88 -482.87 -482.86  -62.54  -62.53  -62.52  -56.36  -56.36
  1 A'    2 A'    3 A'    4 A'    5 A'    6 A'    7 A'    1 A"                 
-56.356 -56.348 -56.347 -56.347 -56.341 -56.340 -56.339 -24.707
  8 A'    9 A'   10 A'    2 A"   11 A'    3 A"   12 A'   13 A'                 
-10.333 -10.279  -8.758  -8.753  -8.746  -6.589  -6.585  -6.578
 14 A'   15 A'   16 A'   17 A'   18 A'   19 A'   20 A'    4 A"                 
 -6.578  -6.576  -6.572  -6.570  -6.565  -6.563  -2.704  -2.701
 21 A'   22 A'   23 A'    5 A"   24 A'    6 A"   25 A'   26 A'                 
 -2.698  -2.696  -2.696  -2.692  -2.691  -2.688  -2.687  -2.686
  7 A"   27 A'   28 A'   29 A'    8 A"   30 A'    9 A"   31 A'                 
 -2.685  -2.681  -2.681  -2.674  -2.674  -1.272  -1.169  -0.973
 10 A"   32 A'   11 A"   33 A'   12 A"   34 A'   35 A'   36 A'                 
 -0.833  -0.647  -0.618  -0.561  -0.547  -0.521  -0.515  -0.504
 37 A'   38 A'   39 A'   40 A'   13 A"   14 A"   41 A'   42 A'                 
 -0.478  -0.389  -0.384  -0.301  -0.298  -0.188  -0.184
 43 A'   15 A"   44 A'   16 A"   45 A'   17 A"   46 A'                         
 -- Virtual --                   
 -0.107  -0.104  -0.004   0.010   0.015   0.027   0.030   0.040
 18 A"   47 A'   48 A'   49 A'   50 A'   19 A"   51 A'   52 A'                 
  0.045   0.053   0.062   0.062   0.075   0.097   0.105   0.111
 53 A'   54 A'   55 A'   20 A"   21 A"   56 A'   22 A"   57 A'                 
  0.122   0.125   0.137   0.146   0.152   0.157   0.181   0.182
 58 A'   59 A'   23 A"   60 A'   61 A'   62 A'   63 A'   64 A'                 
  0.199   0.200   0.278   0.313   0.320   0.322   0.352   0.362
 65 A'   66 A'   24 A"   67 A'   68 A'   69 A'   25 A"   70 A'                 
  0.380   0.384   0.397   0.404   0.406   0.416   0.478   0.486
 26 A"   71 A'   72 A'   27 A"   28 A"   73 A'   74 A'   75 A'                 
  0.504   0.512   0.525   0.528   0.542   0.562   0.580   0.606
 29 A"   30 A"   76 A'   77 A'   31 A"   32 A"   78 A'   79 A'                 
  0.611   0.629   0.656   0.686   0.715   0.750   0.756   0.776
 33 A"   80 A'   81 A'   82 A'   83 A'   84 A'   34 A"   35 A"                 
  0.777   0.790   0.831   0.915   1.054   1.101   1.160   1.192
 85 A'   86 A'   87 A'   88 A'   89 A'   90 A'   91 A'   92 A'                 
  1.216   1.241   1.390   1.418   1.450   1.454   1.503   1.557
 36 A"   93 A'   94 A'   37 A"   95 A'   96 A'   38 A"   39 A"                 
  1.580   1.649   1.686   1.776   1.870   1.888   1.919   1.945
 97 A'   40 A"   98 A'   99 A'  100 A'  101 A'   41 A"   42 A"                 
  1.985   1.995   2.020   2.043   2.072   2.104   2.153   2.264
 43 A"  102 A'  103 A'  104 A'  105 A'  106 A'  107 A'  108 A'                 
  2.630   2.681   2.780   2.945   3.109   3.289   3.728   3.760
 44 A"   45 A"  109 A'  110 A'  111 A'  112 A'   46 A"  113 A'                 
  3.856   3.887   3.908   3.975   3.989   4.030   4.053   4.070
114 A'   47 A"   48 A"   49 A"   50 A"   51 A"  115 A'  116 A'                 
  4.086   4.104   4.128   4.156   4.240   4.268   4.395   4.471
117 A'   52 A"   53 A"  118 A'  119 A'  120 A'  121 A'  122 A'                 
  4.521   4.667   6.279   6.366   6.488   6.758   6.822   6.975
123 A'  124 A'   54 A"  125 A'  126 A'  127 A'  128 A'  129 A'                 
  7.478   7.509   7.516   7.562   7.623   7.636   7.697   7.780
 55 A"   56 A"   57 A"  130 A'  131 A'  132 A'  133 A'  134 A'                 
  7.835  23.543  23.727  48.032  48.075  48.203  66.763 289.697
135 A'  136 A'  137 A'  138 A'  139 A'  140 A'  141 A'   58 A"                 
289.729 289.742 289.768 289.844 289.861 289.939 290.046 290.071
 59 A"   60 A"  142 A'  143 A'  144 A'  145 A'  146 A'  147 A'                 
*******1020.9411021.099
148 A'  149 A'  150 A'                                                         

 Beta MOs, Restricted
 -- Occupied --                  
-482.88 -482.87 -482.86  -62.54  -62.53  -62.52  -56.36  -56.36
  1 A'    2 A'    3 A'    4 A'    5 A'    6 A'    7 A'    1 A"                 
-56.356 -56.348 -56.347 -56.347 -56.341 -56.340 -56.339 -24.707
  8 A'    9 A'   10 A'    2 A"   11 A'    3 A"   12 A'   13 A'                 
-10.333 -10.279  -8.758  -8.753  -8.746  -6.589  -6.585  -6.578
 14 A'   15 A'   16 A'   17 A'   18 A'   19 A'   20 A'    4 A"                 
 -6.578  -6.576  -6.572  -6.570  -6.565  -6.563  -2.704  -2.701
 21 A'   22 A'   23 A'    5 A"   24 A'    6 A"   25 A'   26 A'                 
 -2.698  -2.696  -2.696  -2.692  -2.691  -2.688  -2.687  -2.686
  7 A"   27 A'   28 A'   29 A'    8 A"   30 A'    9 A"   31 A'                 
 -2.685  -2.681  -2.681  -2.674  -2.674  -1.272  -1.169  -0.973
 10 A"   32 A'   11 A"   33 A'   12 A"   34 A'   35 A'   36 A'                 
 -0.833  -0.647  -0.618  -0.561  -0.547  -0.521  -0.515  -0.504
 37 A'   38 A'   39 A'   40 A'   13 A"   14 A"   41 A'   42 A'                 
 -0.478  -0.389  -0.384  -0.301  -0.298  -0.188  -0.184
 43 A'   15 A"   44 A'   16 A"   45 A'   17 A"   46 A'                         
 -- Virtual --                   
 -0.107  -0.104  -0.004   0.010   0.015   0.027   0.030   0.040
 18 A"   47 A'   48 A'   49 A'   50 A'   19 A"   51 A'   52 A'                 
  0.045   0.053   0.062   0.062   0.075   0.097   0.105   0.111
 53 A'   54 A'   55 A'   20 A"   21 A"   56 A'   22 A"   57 A'                 
  0.122   0.125   0.137   0.146   0.152   0.157   0.181   0.182
 58 A'   59 A'   23 A"   60 A'   61 A'   62 A'   63 A'   64 A'                 
  0.199   0.200   0.278   0.313   0.320   0.322   0.352   0.362
 65 A'   66 A'   24 A"   67 A'   68 A'   69 A'   25 A"   70 A'                 
  0.380   0.384   0.397   0.404   0.406   0.416   0.478   0.486
 26 A"   71 A'   72 A'   27 A"   28 A"   73 A'   74 A'   75 A'                 
  0.504   0.512   0.525   0.528   0.542   0.562   0.580   0.606
 29 A"   30 A"   76 A'   77 A'   31 A"   32 A"   78 A'   79 A'                 
  0.611   0.629   0.656   0.686   0.715   0.750   0.756   0.776
 33 A"   80 A'   81 A'   82 A'   83 A'   84 A'   34 A"   35 A"                 
  0.777   0.790   0.831   0.915   1.054   1.101   1.160   1.192
 85 A'   86 A'   87 A'   88 A'   89 A'   90 A'   91 A'   92 A'                 
  1.216   1.241   1.390   1.418   1.450   1.454   1.503   1.557
 36 A"   93 A'   94 A'   37 A"   95 A'   96 A'   38 A"   39 A"                 
  1.580   1.649   1.686   1.776   1.870   1.888   1.919   1.945
 97 A'   40 A"   98 A'   99 A'  100 A'  101 A'   41 A"   42 A"                 
  1.985   1.995   2.020   2.043   2.072   2.104   2.153   2.264
 43 A"  102 A'  103 A'  104 A'  105 A'  106 A'  107 A'  108 A'                 
  2.630   2.681   2.780   2.945   3.109   3.289   3.728   3.760
 44 A"   45 A"  109 A'  110 A'  111 A'  112 A'   46 A"  113 A'                 
  3.856   3.887   3.908   3.975   3.989   4.030   4.053   4.070
114 A'   47 A"   48 A"   49 A"   50 A"   51 A"  115 A'  116 A'                 
  4.086   4.104   4.128   4.156   4.240   4.268   4.395   4.471
117 A'   52 A"   53 A"  118 A'  119 A'  120 A'  121 A'  122 A'                 
  4.521   4.667   6.279   6.366   6.488   6.758   6.822   6.975
123 A'  124 A'   54 A"  125 A'  126 A'  127 A'  128 A'  129 A'                 
  7.478   7.509   7.516   7.562   7.623   7.636   7.697   7.780
 55 A"   56 A"   57 A"  130 A'  131 A'  132 A'  133 A'  134 A'                 
  7.835  23.543  23.727  48.032  48.075  48.203  66.763 289.697
135 A'  136 A'  137 A'  138 A'  139 A'  140 A'  141 A'   58 A"                 
289.729 289.742 289.768 289.844 289.861 289.939 290.046 290.071
 59 A"   60 A"  142 A'  143 A'  144 A'  145 A'  146 A'  147 A'                 
*******1020.9411021.099
148 A'  149 A'  150 A'                                                         
 --------------------------------------------------------------

          Ground-State Mulliken Net Atomic Charges

     Atom                 Charge (a.u.)
  ----------------------------------------
      1 Br                    0.394056
      2 Br                    0.098232
      3 F                    -0.047361
      4 Br                    0.047254
      5 C                    -0.442175
      6 C                    -0.050006
  ----------------------------------------
  Sum of atomic charges =     0.000000

 -----------------------------------------------------------------
                    Cartesian Multipole Moments
 -----------------------------------------------------------------
    Charge (ESU x 10^10)
                 0.0000
    Dipole Moment (Debye)
         X      -0.0090      Y       1.1954      Z       0.0000
       Tot       1.1954
    Quadrupole Moments (Debye-Ang)
        XX     -63.6563     XY       1.0814     YY     -77.3014
        XZ      -0.0000     YZ       0.0000     ZZ     -69.7712
    Octopole Moments (Debye-Ang^2)
       XXX      -3.3153    XXY      12.1125    XYY      -4.5806
       YYY      11.6722    XXZ      -0.0000    XYZ      -0.0000
       YYZ       0.0000    XZZ      -0.8484    YZZ       1.8027
       ZZZ       0.0000
    Hexadecapole Moments (Debye-Ang^3)
      XXXX   -1425.2639   XXXY      25.5353   XXYY    -325.2308
      XYYY       5.5191   YYYY    -444.8823   XXXZ      -0.0000
      XXYZ       0.0000   XYYZ      -0.0000   YYYZ       0.0000
      XXZZ    -268.0469   XYZZ       0.8223   YYZZ     -85.8028
      XZZZ      -0.0000   YZZZ      -0.0000   ZZZZ     -81.7129
 -----------------------------------------------------------------
 Calculating analytic gradient of the SCF energy
 Gradient of SCF Energy
            1           2           3           4           5           6
    1  -0.4597919   0.1859922   0.0767422   0.4982827   0.5047636  -0.8059887
    2  -0.4856251  -0.8980977   0.1544376   0.7798100   0.2965961   0.1528791
    3  -0.0000000   0.0000000  -0.0000000   0.0000000   0.0000000  -0.0000000
 Max gradient component =       8.981E-01
 RMS gradient           =       4.210E-01
 Gradient time:  CPU 47.89 s  wall 6.11 s
 Geometry Optimization Parameters
   NAtoms,    NIC,     NZ,  NCons,   NDum,   NFix, NCnnct, MaxDiis
        6      37       0       0       0       0       0       0


** GEOMETRY OPTIMIZATION IN DELOCALIZED INTERNAL COORDINATES **
   Searching for a Minimum

   Optimization Cycle:   1

                       Coordinates (Angstroms)
     ATOM                X               Y               Z
      1  Br        2.5150160658    0.3545270112    0.0000000000
      2  Br       -1.4219553342    1.0618149269    0.0000000000
      3  F         2.1613721080   -1.6139586888    0.0000000000
      4  Br       -1.7755992920   -0.9066707731    0.0000000000
      5  C         1.3539512369   -0.4528938599    0.0000000000
      6  C        -0.6145344631   -0.0992499021    0.0000000000
   Point Group: cs    Number of degrees of freedom:     9


   Energy is  -7897.466640017


 Attempting to Generate Delocalized Internal Coordinates

 ** Taking Steepest Descent Step **
 Calculated Step too Large.  Step scaled by  0.295831
 Step Taken.  Stepsize is  0.300000

                             Maximum     Tolerance    Cnvgd?
         Gradient           0.651056      0.000300      NO
         Displacement       0.192603      0.001200      NO
         Energy change     *********      0.000001      NO


 New Cartesian Coordinates Obtained by Inverse Iteration

 Displacement from previous Coordinates is:  0.207244
 ----------------------------------------------------------------
             Standard Nuclear Orientation (Angstroms)
    I     Atom           X                Y                Z
 ----------------------------------------------------------------
    1      Br      2.5812290975     0.3740840433     0.0000000000
    2      Br     -1.4496768778     1.1052680789     0.0000000000
    3      F       2.1538065957    -1.6172834167     0.0000000000
    4      Br     -1.8238767170    -0.9477346115     0.0000000000
    5      C       1.3528416714    -0.4609343315     0.0000000000
    6      C      -0.5960734484    -0.1098310484     0.0000000000
 ----------------------------------------------------------------
 Molecular Point Group                 Cs    NOp =  2
 Largest Abelian Subgroup              Cs    NOp =  2
 Nuclear Repulsion Energy =  1137.1222989023 hartrees
 There are       63 alpha and       63 beta electrons
 Applying Cartesian multipole field
    Component          Value
    ---------          -----
     (2,0,0)        1.00000E-11
     (0,2,0)        2.00000E-11
     (0,0,2)       -3.00000E-11
 Nucleus-field energy     =     0.0000000245 hartrees
 Requested basis set is 6-311++G(d,p)
 There are 75 shells and 210 basis functions
 A cutoff of  1.0D-11 yielded   2191 shell pairs
 There are     18496 function pairs (     20642 Cartesian)
 Smallest overlap matrix eigenvalue = 1.06E-04
 Guess MOs from SCF MO coefficient file

 -----------------------------------------------------------------------
  General SCF calculation program by
  Eric Jon Sundstrom, Paul Horn, Yuezhi Mao, Dmitri Zuev, Alec White,
  David Stuck, Shaama M.S., Shane Yost, Joonho Lee, David Small,
  Daniel Levine, Susi Lehtola, Hugh Burton, Evgeny Epifanovsky
 -----------------------------------------------------------------------
 Exchange:     0.2000 Hartree-Fock + 0.0800 Slater + 0.7200 B88
 Correlation:  0.1900 VWN1RPA + 0.8100 LYP
 Using SG-1 standard quadrature grid
 using 8 threads for integral computing
 -------------------------------------------------------
 OpenMP Integral computing Module                
 Release: version 2.0, May 2017, Q-Chem Inc. Pleasanton 
 -------------------------------------------------------
 -------------------------------------------------------
 OpenMP BLAS3 based DFT computing Module                
 Release: version 1.0, May 2013, Q-Chem Inc. Pittsburgh 
 -------------------------------------------------------
 A restricted SCF calculation will be
 performed using DIIS
 SCF converges when DIIS error is below 1.0e-08
 ---------------------------------------
  Cycle       Energy         DIIS error
 ---------------------------------------
    1   -7897.7131678934      1.68e-03  
    2   -7897.7092324204      1.74e-03  
    3   -7897.7022976602      1.82e-03  
    4   -7897.7140037642      1.27e-03  
    5   -7897.7250166100      9.76e-05  
    6   -7897.7250498166      3.94e-05  
    7   -7897.7250548690      1.47e-05  
    8   -7897.7250556830      2.15e-06  
    9   -7897.7250556966      9.18e-07  
   10   -7897.7250556999      2.83e-07  
   11   -7897.7250557006      6.23e-08  
   12   -7897.7250557007      2.74e-08  
   13   -7897.7250557006      1.16e-08  
   14   -7897.7250557006      3.17e-09  Convergence criterion met
 ---------------------------------------
 SCF time:   CPU 166.36s  wall 22.00s 
 SCF   energy in the final basis set =    -7897.7250557006
 Total energy in the final basis set =    -7897.7250557006

 --------------------------------------------------------------
             Orbital Energies (a.u.) and Symmetries
 --------------------------------------------------------------

 Alpha MOs, Restricted
 -- Occupied --                  
-482.88 -482.87 -482.86  -62.53  -62.53  -62.52  -56.35  -56.35
  1 A'    2 A'    3 A'    4 A'    5 A'    6 A'    7 A'    1 A"                 
-56.350 -56.345 -56.343 -56.343 -56.340 -56.338 -56.338 -24.711
  8 A'    9 A'    2 A"   10 A'   11 A'    3 A"   12 A'   13 A'                 
-10.339 -10.287  -8.750  -8.745  -8.740  -6.581  -6.577  -6.572
 14 A'   15 A'   16 A'   17 A'   18 A'   19 A'   20 A'   21 A'                 
 -6.570  -6.568  -6.565  -6.563  -6.559  -6.558  -2.694  -2.691
  4 A"   22 A'   23 A'    5 A"   24 A'    6 A"   25 A'   26 A'                 
 -2.689  -2.688  -2.687  -2.685  -2.684  -2.680  -2.679  -2.679
  7 A"   27 A'   28 A'   29 A'    8 A"   30 A'   31 A'    9 A"                 
 -2.679  -2.674  -2.674  -2.669  -2.668  -1.269  -1.118  -0.949
 10 A"   32 A'   11 A"   33 A'   12 A"   34 A'   35 A'   36 A'                 
 -0.822  -0.649  -0.614  -0.551  -0.521  -0.513  -0.508  -0.491
 37 A'   38 A'   39 A'   40 A'   13 A"   41 A'   14 A"   42 A'                 
 -0.473  -0.385  -0.380  -0.303  -0.298  -0.198  -0.194
 43 A'   44 A'   15 A"   16 A"   45 A'   46 A'   17 A"                         
 -- Virtual --                   
 -0.108  -0.102  -0.003   0.009   0.013   0.028   0.030   0.038
 18 A"   47 A'   48 A'   49 A'   50 A'   51 A'   19 A"   52 A'                 
  0.048   0.053   0.060   0.062   0.075   0.094   0.106   0.108
 53 A'   54 A'   55 A'   20 A"   21 A"   56 A'   22 A"   57 A'                 
  0.119   0.123   0.139   0.146   0.148   0.156   0.168   0.184
 58 A'   59 A'   23 A"   60 A'   61 A'   62 A'   63 A'   64 A'                 
  0.198   0.201   0.279   0.315   0.324   0.326   0.363   0.367
 65 A'   66 A'   24 A"   67 A'   68 A'   69 A'   70 A'   25 A"                 
  0.383   0.387   0.393   0.405   0.407   0.412   0.468   0.475
 71 A'   26 A"   72 A'   27 A"   28 A"   73 A'   74 A'   75 A'                 
  0.506   0.512   0.519   0.524   0.546   0.556   0.567   0.594
 29 A"   30 A"   76 A'   77 A'   31 A"   32 A"   78 A'   33 A"                 
  0.598   0.615   0.639   0.677   0.704   0.734   0.746   0.753
 79 A'   80 A'   81 A'   82 A'   83 A'   84 A'   34 A"   35 A"                 
  0.776   0.786   0.815   0.908   1.036   1.075   1.130   1.133
 85 A'   86 A'   87 A'   88 A'   89 A'   90 A'   91 A'   92 A'                 
  1.180   1.214   1.382   1.413   1.435   1.453   1.474   1.532
 93 A'   36 A"   94 A'   37 A"   95 A'   96 A'   38 A"   39 A"                 
  1.585   1.638   1.687   1.788   1.879   1.904   1.929   1.955
 97 A'   40 A"   98 A'   99 A'  100 A'  101 A'   41 A"   42 A"                 
  1.997   2.005   2.018   2.048   2.060   2.113   2.125   2.225
 43 A"  102 A'  103 A'  104 A'  105 A'  106 A'  107 A'  108 A'                 
  2.624   2.680   2.779   2.925   3.050   3.285   3.731   3.759
 44 A"   45 A"  109 A'  110 A'  111 A'  112 A'   46 A"  113 A'                 
  3.870   3.895   3.901   3.978   3.998   4.037   4.047   4.067
114 A'   47 A"   48 A"   49 A"   50 A"   51 A"  115 A'  116 A'                 
  4.075   4.101   4.138   4.148   4.231   4.320   4.340   4.416
117 A'   52 A"   53 A"  118 A'  119 A'  120 A'  121 A'  122 A'                 
  4.440   4.639   6.277   6.366   6.483   6.757   6.812   6.896
123 A'  124 A'   54 A"  125 A'  126 A'  127 A'  128 A'  129 A'                 
  7.488   7.515   7.522   7.561   7.580   7.615   7.671   7.791
 55 A"   56 A"   57 A"  130 A'  131 A'  132 A'  133 A'  134 A'                 
  7.797  23.460  23.587  48.021  48.061  48.133  66.757 289.702
135 A'  136 A'  137 A'  138 A'  139 A'  140 A'  141 A'   58 A"                 
289.727 289.745 289.764 289.824 289.835 289.898 290.022 290.026
 59 A"   60 A"  142 A'  143 A'  144 A'  145 A'  146 A'  147 A'                 
*******1020.9161021.002
148 A'  149 A'  150 A'                                                         

 Beta MOs, Restricted
 -- Occupied --                  
-482.88 -482.87 -482.86  -62.53  -62.53  -62.52  -56.35  -56.35
  1 A'    2 A'    3 A'    4 A'    5 A'    6 A'    7 A'    1 A"                 
-56.350 -56.345 -56.343 -56.343 -56.340 -56.338 -56.338 -24.711
  8 A'    9 A'    2 A"   10 A'   11 A'    3 A"   12 A'   13 A'                 
-10.339 -10.287  -8.750  -8.745  -8.740  -6.581  -6.577  -6.572
 14 A'   15 A'   16 A'   17 A'   18 A'   19 A'   20 A'   21 A'                 
 -6.570  -6.568  -6.565  -6.563  -6.559  -6.558  -2.694  -2.691
  4 A"   22 A'   23 A'    5 A"   24 A'    6 A"   25 A'   26 A'                 
 -2.689  -2.688  -2.687  -2.685  -2.684  -2.680  -2.679  -2.679
  7 A"   27 A'   28 A'   29 A'    8 A"   30 A'   31 A'    9 A"                 
 -2.679  -2.674  -2.674  -2.669  -2.668  -1.269  -1.118  -0.949
 10 A"   32 A'   11 A"   33 A'   12 A"   34 A'   35 A'   36 A'                 
 -0.822  -0.649  -0.614  -0.551  -0.521  -0.513  -0.508  -0.491
 37 A'   38 A'   39 A'   40 A'   13 A"   41 A'   14 A"   42 A'                 
 -0.473  -0.385  -0.380  -0.303  -0.298  -0.198  -0.194
 43 A'   44 A'   15 A"   16 A"   45 A'   46 A'   17 A"                         
 -- Virtual --                   
 -0.108  -0.102  -0.003   0.009   0.013   0.028   0.030   0.038
 18 A"   47 A'   48 A'   49 A'   50 A'   51 A'   19 A"   52 A'                 
  0.048   0.053   0.060   0.062   0.075   0.094   0.106   0.108
 53 A'   54 A'   55 A'   20 A"   21 A"   56 A'   22 A"   57 A'                 
  0.119   0.123   0.139   0.146   0.148   0.156   0.168   0.184
 58 A'   59 A'   23 A"   60 A'   61 A'   62 A'   63 A'   64 A'                 
  0.198   0.201   0.279   0.315   0.324   0.326   0.363   0.367
 65 A'   66 A'   24 A"   67 A'   68 A'   69 A'   70 A'   25 A"                 
  0.383   0.387   0.393   0.405   0.407   0.412   0.468   0.475
 71 A'   26 A"   72 A'   27 A"   28 A"   73 A'   74 A'   75 A'                 
  0.506   0.512   0.519   0.524   0.546   0.556   0.567   0.594
 29 A"   30 A"   76 A'   77 A'   31 A"   32 A"   78 A'   33 A"                 
  0.598   0.615   0.639   0.677   0.704   0.734   0.746   0.753
 79 A'   80 A'   81 A'   82 A'   83 A'   84 A'   34 A"   35 A"                 
  0.776   0.786   0.815   0.908   1.036   1.075   1.130   1.133
 85 A'   86 A'   87 A'   88 A'   89 A'   90 A'   91 A'   92 A'                 
  1.180   1.214   1.382   1.413   1.435   1.453   1.474   1.532
 93 A'   36 A"   94 A'   37 A"   95 A'   96 A'   38 A"   39 A"                 
  1.585   1.638   1.687   1.788   1.879   1.904   1.929   1.955
 97 A'   40 A"   98 A'   99 A'  100 A'  101 A'   41 A"   42 A"                 
  1.997   2.005   2.018   2.048   2.060   2.113   2.125   2.225
 43 A"  102 A'  103 A'  104 A'  105 A'  106 A'  107 A'  108 A'                 
  2.624   2.680   2.779   2.925   3.050   3.285   3.731   3.759
 44 A"   45 A"  109 A'  110 A'  111 A'  112 A'   46 A"  113 A'                 
  3.870   3.895   3.901   3.978   3.998   4.037   4.047   4.067
114 A'   47 A"   48 A"   49 A"   50 A"   51 A"  115 A'  116 A'                 
  4.075   4.101   4.138   4.148   4.231   4.320   4.340   4.416
117 A'   52 A"   53 A"  118 A'  119 A'  120 A'  121 A'  122 A'                 
  4.440   4.639   6.277   6.366   6.483   6.757   6.812   6.896
123 A'  124 A'   54 A"  125 A'  126 A'  127 A'  128 A'  129 A'                 
  7.488   7.515   7.522   7.561   7.580   7.615   7.671   7.791
 55 A"   56 A"   57 A"  130 A'  131 A'  132 A'  133 A'  134 A'                 
  7.797  23.460  23.587  48.021  48.061  48.133  66.757 289.702
135 A'  136 A'  137 A'  138 A'  139 A'  140 A'  141 A'   58 A"                 
289.727 289.745 289.764 289.824 289.835 289.898 290.022 290.026
 59 A"   60 A"  142 A'  143 A'  144 A'  145 A'  146 A'  147 A'                 
*******1020.9161021.002
148 A'  149 A'  150 A'                                                         
 --------------------------------------------------------------

          Ground-State Mulliken Net Atomic Charges

     Atom                 Charge (a.u.)
  ----------------------------------------
      1 Br                    0.300079
      2 Br                    0.062677
      3 F                    -0.036488
      4 Br                    0.037802
      5 C                    -0.369770
      6 C                     0.005699
  ----------------------------------------
  Sum of atomic charges =     0.000000

 -----------------------------------------------------------------
                    Cartesian Multipole Moments
 -----------------------------------------------------------------
    Charge (ESU x 10^10)
                 0.0000
    Dipole Moment (Debye)
         X      -0.3095      Y       1.0736      Z       0.0000
       Tot       1.1173
    Quadrupole Moments (Debye-Ang)
        XX     -63.5827     XY       1.0483     YY     -76.5745
        XZ      -0.0000     YZ      -0.0000     ZZ     -70.2323
    Octopole Moments (Debye-Ang^2)
       XXX      -4.9367    XXY      11.4182    XYY      -5.3767
       YYY      10.5248    XXZ       0.0000    XYZ      -0.0000
       YYZ       0.0000    XZZ      -1.3238    YZZ       1.5496
       ZZZ       0.0000
    Hexadecapole Moments (Debye-Ang^3)
      XXXX   -1478.1560   XXXY      22.2477   XXYY    -335.7287
      XYYY      -0.7464   YYYY    -458.4215   XXXZ      -0.0000
      XXYZ      -0.0000   XYYZ      -0.0000   YYYZ       0.0000
      XXZZ    -278.7261   XYZZ      -0.9876   YYZZ     -88.2798
      XZZZ      -0.0000   YZZZ      -0.0000   ZZZZ     -82.0235
 -----------------------------------------------------------------
 Calculating analytic gradient of the SCF energy
 Gradient of SCF Energy
            1           2           3           4           5           6
    1  -0.3155785   0.1081538   0.0797495   0.3402044   0.3656089  -0.5781381
    2  -0.3621622  -0.6659424   0.1352280   0.5836312   0.1922993   0.1169461
    3   0.0000000   0.0000000  -0.0000000  -0.0000000   0.0000000  -0.0000000
 Max gradient component =       6.659E-01
 RMS gradient           =       3.060E-01
 Gradient time:  CPU 45.51 s  wall 5.82 s
 Geometry Optimization Parameters
   NAtoms,    NIC,     NZ,  NCons,   NDum,   NFix, NCnnct, MaxDiis
        6      37       0       0       0       0       0       0


** GEOMETRY OPTIMIZATION IN DELOCALIZED INTERNAL COORDINATES **
   Searching for a Minimum

   Optimization Cycle:   2

                       Coordinates (Angstroms)
     ATOM                X               Y               Z
      1  Br        2.5812290975    0.3740840433    0.0000000000
      2  Br       -1.4496768778    1.1052680789    0.0000000000
      3  F         2.1538065957   -1.6172834167    0.0000000000
      4  Br       -1.8238767170   -0.9477346115    0.0000000000
      5  C         1.3528416714   -0.4609343315    0.0000000000
      6  C        -0.5960734484   -0.1098310484    0.0000000000
   Point Group: cs    Number of degrees of freedom:     9


   Energy is  -7897.725055701

 Hessian Updated using BFGS Update

 ** Taking Steepest Descent Step **
 Calculated Step too Large.  Step scaled by  0.411957
 Step Taken.  Stepsize is  0.300000

                             Maximum     Tolerance    Cnvgd?
         Gradient           0.467645      0.000300      NO
         Displacement       0.192650      0.001200      NO
         Energy change     -0.258416      0.000001      NO


 New Cartesian Coordinates Obtained by Inverse Iteration

 Displacement from previous Coordinates is:  0.191724
 ----------------------------------------------------------------
             Standard Nuclear Orientation (Angstroms)
    I     Atom           X                Y                Z
 ----------------------------------------------------------------
    1      Br      2.6367627068     0.3961108039     0.0000000000
    2      Br     -1.4665186268     1.1492645117     0.0000000000
    3      F       2.1353322323    -1.6207421450     0.0000000000
    4      Br     -1.8609440175    -0.9931520949     0.0000000000
    5      C       1.3469446978    -0.4667078348     0.0000000000
    6      C      -0.5733266712    -0.1212045269     0.0000000000
 ----------------------------------------------------------------
 Molecular Point Group                 Cs    NOp =  2
 Largest Abelian Subgroup              Cs    NOp =  2
 Nuclear Repulsion Energy =  1105.4465232180 hartrees
 There are       63 alpha and       63 beta electrons
 Applying Cartesian multipole field
    Component          Value
    ---------          -----
     (2,0,0)        1.00000E-11
     (0,2,0)        2.00000E-11
     (0,0,2)       -3.00000E-11
 Nucleus-field energy     =     0.0000000256 hartrees
 Requested basis set is 6-311++G(d,p)
 There are 75 shells and 210 basis functions
 A cutoff of  1.0D-11 yielded   2177 shell pairs
 There are     18386 function pairs (     20504 Cartesian)
 Smallest overlap matrix eigenvalue = 1.02E-04
 Guess MOs from SCF MO coefficient file

 -----------------------------------------------------------------------
  General SCF calculation program by
  Eric Jon Sundstrom, Paul Horn, Yuezhi Mao, Dmitri Zuev, Alec White,
  David Stuck, Shaama M.S., Shane Yost, Joonho Lee, David Small,
  Daniel Levine, Susi Lehtola, Hugh Burton, Evgeny Epifanovsky
 -----------------------------------------------------------------------
 Exchange:     0.2000 Hartree-Fock + 0.0800 Slater + 0.7200 B88
 Correlation:  0.1900 VWN1RPA + 0.8100 LYP
 Using SG-1 standard quadrature grid
 using 8 threads for integral computing
 -------------------------------------------------------
 OpenMP Integral computing Module                
 Release: version 2.0, May 2017, Q-Chem Inc. Pleasanton 
 -------------------------------------------------------
 -------------------------------------------------------
 OpenMP BLAS3 based DFT computing Module                
 Release: version 1.0, May 2013, Q-Chem Inc. Pittsburgh 
 -------------------------------------------------------
 A restricted SCF calculation will be
 performed using DIIS
 SCF converges when DIIS error is below 1.0e-08
 ---------------------------------------
  Cycle       Energy         DIIS error
 ---------------------------------------
    1   -7897.9027297901      1.39e-03  
    2   -7897.9016861603      1.39e-03  
    3   -7897.8972460741      1.48e-03  
    4   -7897.9050950735      1.00e-03  
    5   -7897.9118670019      8.21e-05  
    6   -7897.9118940537      3.10e-05  
    7   -7897.9118971521      1.10e-05  
    8   -7897.9118976059      1.58e-06  
    9   -7897.9118976125      6.47e-07  
   10   -7897.9118976135      1.85e-07  
   11   -7897.9118976137      5.23e-08  
   12   -7897.9118976137      1.71e-08  
   13   -7897.9118976137      7.44e-09  Convergence criterion met
 ---------------------------------------
 SCF time:   CPU 150.49s  wall 19.00s 
 SCF   energy in the final basis set =    -7897.9118976137
 Total energy in the final basis set =    -7897.9118976137

 --------------------------------------------------------------
             Orbital Energies (a.u.) and Symmetries
 --------------------------------------------------------------

 Alpha MOs, Restricted
 -- Occupied --                  
-482.87 -482.87 -482.86  -62.53  -62.52  -62.52  -56.35  -56.35
  1 A'    2 A'    3 A'    4 A'    5 A'    6 A'    7 A'    1 A"                 
-56.346 -56.343 -56.340 -56.340 -56.339 -56.336 -56.336 -24.715
  8 A'    9 A'    2 A"   10 A'   11 A'    3 A"   12 A'   13 A'                 
-10.346 -10.296  -8.744  -8.740  -8.736  -6.575  -6.571  -6.567
 14 A'   15 A'   16 A'   17 A'   18 A'   19 A'   20 A'   21 A'                 
 -6.564  -6.562  -6.559  -6.558  -6.554  -6.554  -2.688  -2.684
  4 A"   22 A'   23 A'    5 A"   24 A'    6 A"   25 A'   26 A'                 
 -2.683  -2.682  -2.681  -2.679  -2.679  -2.675  -2.675  -2.673
  7 A"   27 A'   28 A'   29 A'    8 A"   30 A'    9 A"   31 A'                 
 -2.673  -2.669  -2.668  -2.664  -2.664  -1.269  -1.070  -0.927
 10 A"   32 A'   11 A"   33 A'   12 A"   34 A'   35 A'   36 A'                 
 -0.813  -0.653  -0.611  -0.543  -0.513  -0.512  -0.484  -0.478
 37 A'   38 A'   39 A'   40 A'   41 A'   13 A"   14 A"   42 A'                 
 -0.466  -0.384  -0.372  -0.305  -0.300  -0.212  -0.201
 43 A'   44 A'   15 A"   16 A"   45 A'   46 A'   17 A"                         
 -- Virtual --                   
 -0.108  -0.097  -0.003   0.008   0.009   0.026   0.033   0.035
 18 A"   47 A'   48 A'   49 A'   50 A'   51 A'   19 A"   52 A'                 
  0.049   0.054   0.059   0.062   0.075   0.091   0.104   0.107
 53 A'   54 A'   55 A'   20 A"   21 A"   56 A'   57 A'   22 A"                 
  0.114   0.122   0.140   0.141   0.145   0.156   0.157   0.187
 58 A'   59 A'   60 A'   23 A"   61 A'   62 A'   63 A'   64 A'                 
  0.198   0.203   0.280   0.314   0.328   0.331   0.364   0.379
 65 A'   66 A'   24 A"   67 A'   68 A'   69 A'   70 A'   25 A"                 
  0.381   0.391   0.396   0.405   0.409   0.411   0.455   0.466
 71 A'   72 A'   26 A"   27 A"   28 A"   73 A'   74 A'   75 A'                 
  0.504   0.510   0.516   0.524   0.541   0.552   0.556   0.579
 29 A"   76 A'   30 A"   77 A'   31 A"   78 A'   32 A"   33 A"                 
  0.589   0.599   0.631   0.671   0.692   0.718   0.725   0.747
 79 A'   80 A'   81 A'   82 A'   83 A'   84 A'   34 A"   35 A"                 
  0.779   0.785   0.805   0.896   1.003   1.069   1.084   1.107
 85 A'   86 A'   87 A'   88 A'   89 A'   90 A'   91 A'   92 A'                 
  1.126   1.211   1.372   1.404   1.420   1.443   1.457   1.509
 93 A'   36 A"   94 A'   37 A"   95 A'   38 A"   96 A'   39 A"                 
  1.589   1.627   1.677   1.791   1.877   1.933   1.938   1.966
 97 A'   40 A"   98 A'   99 A'  100 A'  101 A'   41 A"   42 A"                 
  2.002   2.005   2.025   2.058   2.071   2.079   2.146   2.208
102 A'   43 A"  103 A'  104 A'  105 A'  106 A'  107 A'  108 A'                 
  2.617   2.681   2.772   2.905   3.003   3.293   3.733   3.757
 44 A"   45 A"  109 A'  110 A'  111 A'  112 A'   46 A"  113 A'                 
  3.886   3.898   3.903   3.979   4.004   4.035   4.043   4.060
114 A'   47 A"   48 A"   49 A"   50 A"  115 A'   51 A"  116 A'                 
  4.062   4.099   4.138   4.138   4.215   4.277   4.352   4.386
117 A'   52 A"  118 A'   53 A"  119 A'  120 A'  121 A'  122 A'                 
  4.419   4.629   6.274   6.367   6.482   6.746   6.795   6.826
123 A'  124 A'   54 A"  125 A'  126 A'  127 A'  128 A'  129 A'                 
  7.496   7.517   7.531   7.557   7.564   7.605   7.651   7.769
 55 A"   56 A"   57 A"  130 A'  131 A'  132 A'  133 A'  134 A'                 
  7.776  23.409  23.492  48.001  48.042  48.072  66.750 289.706
135 A'  136 A'  137 A'  138 A'  139 A'  140 A'  141 A'   58 A"                 
289.725 289.748 289.759 289.815 289.825 289.871 289.982 289.991
 59 A"   60 A"  142 A'  143 A'  144 A'  145 A'  146 A'  147 A'                 
*******1020.8871020.920
148 A'  149 A'  150 A'                                                         

 Beta MOs, Restricted
 -- Occupied --                  
-482.87 -482.87 -482.86  -62.53  -62.52  -62.52  -56.35  -56.35
  1 A'    2 A'    3 A'    4 A'    5 A'    6 A'    7 A'    1 A"                 
-56.346 -56.343 -56.340 -56.340 -56.339 -56.336 -56.336 -24.715
  8 A'    9 A'    2 A"   10 A'   11 A'    3 A"   12 A'   13 A'                 
-10.346 -10.296  -8.744  -8.740  -8.736  -6.575  -6.571  -6.567
 14 A'   15 A'   16 A'   17 A'   18 A'   19 A'   20 A'   21 A'                 
 -6.564  -6.562  -6.559  -6.558  -6.554  -6.554  -2.688  -2.684
  4 A"   22 A'   23 A'    5 A"   24 A'    6 A"   25 A'   26 A'                 
 -2.683  -2.682  -2.681  -2.679  -2.679  -2.675  -2.675  -2.673
  7 A"   27 A'   28 A'   29 A'    8 A"   30 A'    9 A"   31 A'                 
 -2.673  -2.669  -2.668  -2.664  -2.664  -1.269  -1.070  -0.927
 10 A"   32 A'   11 A"   33 A'   12 A"   34 A'   35 A'   36 A'                 
 -0.813  -0.653  -0.611  -0.543  -0.513  -0.512  -0.484  -0.478
 37 A'   38 A'   39 A'   40 A'   41 A'   13 A"   14 A"   42 A'                 
 -0.466  -0.384  -0.372  -0.305  -0.300  -0.212  -0.201
 43 A'   44 A'   15 A"   16 A"   45 A'   46 A'   17 A"                         
 -- Virtual --                   
 -0.108  -0.097  -0.003   0.008   0.009   0.026   0.033   0.035
 18 A"   47 A'   48 A'   49 A'   50 A'   51 A'   19 A"   52 A'                 
  0.049   0.054   0.059   0.062   0.075   0.091   0.104   0.107
 53 A'   54 A'   55 A'   20 A"   21 A"   56 A'   57 A'   22 A"                 
  0.114   0.122   0.140   0.141   0.145   0.156   0.157   0.187
 58 A'   59 A'   60 A'   23 A"   61 A'   62 A'   63 A'   64 A'                 
  0.198   0.203   0.280   0.314   0.328   0.331   0.364   0.379
 65 A'   66 A'   24 A"   67 A'   68 A'   69 A'   70 A'   25 A"                 
  0.381   0.391   0.396   0.405   0.409   0.411   0.455   0.466
 71 A'   72 A'   26 A"   27 A"   28 A"   73 A'   74 A'   75 A'                 
  0.504   0.510   0.516   0.524   0.541   0.552   0.556   0.579
 29 A"   76 A'   30 A"   77 A'   31 A"   78 A'   32 A"   33 A"                 
  0.589   0.599   0.631   0.671   0.692   0.718   0.725   0.747
 79 A'   80 A'   81 A'   82 A'   83 A'   84 A'   34 A"   35 A"                 
  0.779   0.785   0.805   0.896   1.003   1.069   1.084   1.107
 85 A'   86 A'   87 A'   88 A'   89 A'   90 A'   91 A'   92 A'                 
  1.126   1.211   1.372   1.404   1.420   1.443   1.457   1.509
 93 A'   36 A"   94 A'   37 A"   95 A'   38 A"   96 A'   39 A"                 
  1.589   1.627   1.677   1.791   1.877   1.933   1.938   1.966
 97 A'   40 A"   98 A'   99 A'  100 A'  101 A'   41 A"   42 A"                 
  2.002   2.005   2.025   2.058   2.071   2.079   2.146   2.208
102 A'   43 A"  103 A'  104 A'  105 A'  106 A'  107 A'  108 A'                 
  2.617   2.681   2.772   2.905   3.003   3.293   3.733   3.757
 44 A"   45 A"  109 A'  110 A'  111 A'  112 A'   46 A"  113 A'                 
  3.886   3.898   3.903   3.979   4.004   4.035   4.043   4.060
114 A'   47 A"   48 A"   49 A"   50 A"  115 A'   51 A"  116 A'                 
  4.062   4.099   4.138   4.138   4.215   4.277   4.352   4.386
117 A'   52 A"  118 A'   53 A"  119 A'  120 A'  121 A'  122 A'                 
  4.419   4.629   6.274   6.367   6.482   6.746   6.795   6.826
123 A'  124 A'   54 A"  125 A'  126 A'  127 A'  128 A'  129 A'                 
  7.496   7.517   7.531   7.557   7.564   7.605   7.651   7.769
 55 A"   56 A"   57 A"  130 A'  131 A'  132 A'  133 A'  134 A'                 
  7.776  23.409  23.492  48.001  48.042  48.072  66.750 289.706
135 A'  136 A'  137 A'  138 A'  139 A'  140 A'  141 A'   58 A"                 
289.725 289.748 289.759 289.815 289.825 289.871 289.982 289.991
 59 A"   60 A"  142 A'  143 A'  144 A'  145 A'  146 A'  147 A'                 
*******1020.8871020.920
148 A'  149 A'  150 A'                                                         
 --------------------------------------------------------------

          Ground-State Mulliken Net Atomic Charges

     Atom                 Charge (a.u.)
  ----------------------------------------
      1 Br                    0.226321
      2 Br                    0.033074
      3 F                    -0.025932
      4 Br                    0.029086
      5 C                    -0.316877
      6 C                     0.054329
  ----------------------------------------
  Sum of atomic charges =     0.000000

 -----------------------------------------------------------------
                    Cartesian Multipole Moments
 -----------------------------------------------------------------
    Charge (ESU x 10^10)
                 0.0000
    Dipole Moment (Debye)
         X      -0.4874      Y       0.9770      Z       0.0000
       Tot       1.0918
    Quadrupole Moments (Debye-Ang)
        XX     -63.6166     XY       1.0322     YY     -75.8384
        XZ      -0.0000     YZ       0.0000     ZZ     -70.6801
    Octopole Moments (Debye-Ang^2)
       XXX      -6.1540    XXY      10.7138    XYY      -6.2798
       YYY       9.5711    XXZ      -0.0000    XYZ       0.0000
       YYZ      -0.0000    XZZ      -1.7341    YZZ       1.2742
       ZZZ       0.0000
    Hexadecapole Moments (Debye-Ang^3)
      XXXX   -1519.2049   XXXY      18.0504   XXYY    -343.8296
      XYYY      -8.2166   YYYY    -474.2655   XXXZ       0.0000
      XXYZ       0.0000   XYYZ      -0.0000   YYYZ       0.0000
      XXZZ    -287.3965   XYZZ      -3.2122   YYZZ     -91.3271
      XZZZ      -0.0000   YZZZ       0.0000   ZZZZ     -82.5619
 -----------------------------------------------------------------
 Calculating analytic gradient of the SCF energy
 Gradient of SCF Energy
            1           2           3           4           5           6
    1  -0.2164343   0.0559824   0.0800291   0.2287887   0.2733167  -0.4216827
    2  -0.2744528  -0.4912155   0.1163097   0.4368218   0.1234759   0.0890609
    3   0.0000000   0.0000000   0.0000000  -0.0000000  -0.0000000   0.0000000
 Max gradient component =       4.912E-01
 RMS gradient           =       2.243E-01
 Gradient time:  CPU 44.22 s  wall 5.66 s
 Geometry Optimization Parameters
   NAtoms,    NIC,     NZ,  NCons,   NDum,   NFix, NCnnct, MaxDiis
        6      37       0       0       0       0       0       0


** GEOMETRY OPTIMIZATION IN DELOCALIZED INTERNAL COORDINATES **
   Searching for a Minimum

   Optimization Cycle:   3

                       Coordinates (Angstroms)
     ATOM                X               Y               Z
      1  Br        2.6367627068    0.3961108039    0.0000000000
      2  Br       -1.4665186268    1.1492645117    0.0000000000
      3  F         2.1353322323   -1.6207421450    0.0000000000
      4  Br       -1.8609440175   -0.9931520949    0.0000000000
      5  C         1.3469446978   -0.4667078348    0.0000000000
      6  C        -0.5733266712   -0.1212045269    0.0000000000
   Point Group: cs    Number of degrees of freedom:     9


   Energy is  -7897.911897614

 Hessian Updated using BFGS Update

 ** Taking Steepest Descent Step **
 Calculated Step too Large.  Step scaled by  0.565070
 Step Taken.  Stepsize is  0.300000

                             Maximum     Tolerance    Cnvgd?
         Gradient           0.340037      0.000300      NO
         Displacement       0.192145      0.001200      NO
         Energy change     -0.186842      0.000001      NO


 New Cartesian Coordinates Obtained by Inverse Iteration

 Displacement from previous Coordinates is:  0.183539
 ----------------------------------------------------------------
             Standard Nuclear Orientation (Angstroms)
    I     Atom           X                Y                Z
 ----------------------------------------------------------------
    1      Br      2.6779431346     0.4215418433     0.0000000000
    2      Br     -1.4683719575     1.1926151114     0.0000000000
    3      F       2.1024449883    -1.6239917375     0.0000000000
    4      Br     -1.8830682734    -1.0430823708     0.0000000000
    5      C       1.3341873427    -0.4700420399     0.0000000000
    6      C      -0.5448849134    -0.1334720923     0.0000000000
 ----------------------------------------------------------------
 Molecular Point Group                 Cs    NOp =  2
 Largest Abelian Subgroup              Cs    NOp =  2
 Nuclear Repulsion Energy =  1079.0435157257 hartrees
 There are       63 alpha and       63 beta electrons
 Applying Cartesian multipole field
    Component          Value
    ---------          -----
     (2,0,0)        1.00000E-11
     (0,2,0)        2.00000E-11
     (0,0,2)       -3.00000E-11
 Nucleus-field energy     =     0.0000000265 hartrees
 Requested basis set is 6-311++G(d,p)
 There are 75 shells and 210 basis functions
 A cutoff of  1.0D-11 yielded   2168 shell pairs
 There are     18346 function pairs (     20462 Cartesian)
 Smallest overlap matrix eigenvalue = 9.35E-05
 Guess MOs from SCF MO coefficient file

 -----------------------------------------------------------------------
  General SCF calculation program by
  Eric Jon Sundstrom, Paul Horn, Yuezhi Mao, Dmitri Zuev, Alec White,
  David Stuck, Shaama M.S., Shane Yost, Joonho Lee, David Small,
  Daniel Levine, Susi Lehtola, Hugh Burton, Evgeny Epifanovsky
 -----------------------------------------------------------------------
 Exchange:     0.2000 Hartree-Fock + 0.0800 Slater + 0.7200 B88
 Correlation:  0.1900 VWN1RPA + 0.8100 LYP
 Using SG-1 standard quadrature grid
 using 8 threads for integral computing
 -------------------------------------------------------
 OpenMP Integral computing Module                
 Release: version 2.0, May 2017, Q-Chem Inc. Pleasanton 
 -------------------------------------------------------
 -------------------------------------------------------
 OpenMP BLAS3 based DFT computing Module                
 Release: version 1.0, May 2013, Q-Chem Inc. Pittsburgh 
 -------------------------------------------------------
 A restricted SCF calculation will be
 performed using DIIS
 SCF converges when DIIS error is below 1.0e-08
 ---------------------------------------
  Cycle       Energy         DIIS error
 ---------------------------------------
    1   -7898.0420648208      1.15e-03  
    2   -7898.0431901318      1.06e-03  
    3   -7898.0399565974      1.19e-03  
    4   -7898.0452375226      7.68e-04  
    5   -7898.0491499089      7.00e-05  
    6   -7898.0491723660      2.41e-05  
    7   -7898.0491742606      8.58e-06  
    8   -7898.0491745317      1.35e-06  
    9   -7898.0491745369      5.29e-07  
   10   -7898.0491745375      1.31e-07  
   11   -7898.0491745375      4.34e-08  
   12   -7898.0491745375      1.41e-08  
   13   -7898.0491745377      5.98e-09  Convergence criterion met
 ---------------------------------------
 SCF time:   CPU 147.55s  wall 19.00s 
 SCF   energy in the final basis set =    -7898.0491745377
 Total energy in the final basis set =    -7898.0491745377

 --------------------------------------------------------------
             Orbital Energies (a.u.) and Symmetries
 --------------------------------------------------------------

 Alpha MOs, Restricted
 -- Occupied --                  
-482.87 -482.87 -482.86  -62.53  -62.52  -62.52  -56.35  -56.34
  1 A'    2 A'    3 A'    4 A'    5 A'    6 A'    7 A'    1 A"                 
-56.343 -56.341 -56.338 -56.338 -56.338 -56.335 -56.334 -24.720
  8 A'    9 A'    2 A"   10 A'   11 A'    3 A"   12 A'   13 A'                 
-10.352 -10.304  -8.740  -8.736  -8.732  -6.571  -6.567  -6.564
 14 A'   15 A'   16 A'   17 A'   18 A'   19 A'   20 A'   21 A'                 
 -6.559  -6.557  -6.554  -6.554  -6.551  -6.551  -2.683  -2.680
  4 A"   22 A'    5 A"   23 A'    6 A"   24 A'   25 A'   26 A'                 
 -2.679  -2.678  -2.676  -2.675  -2.675  -2.672  -2.671  -2.668
  7 A"   27 A'   28 A'   29 A'    8 A"    9 A"   30 A'   31 A'                 
 -2.668  -2.664  -2.664  -2.661  -2.661  -1.270  -1.028  -0.909
 10 A"   32 A'   11 A"   33 A'   12 A"   34 A'   35 A'   36 A'                 
 -0.807  -0.659  -0.610  -0.539  -0.515  -0.510  -0.465  -0.461
 37 A'   38 A'   39 A'   40 A'   41 A'   13 A"   42 A'   14 A"                 
 -0.459  -0.383  -0.365  -0.307  -0.303  -0.225  -0.207
 43 A'   44 A'   15 A"   16 A"   45 A'   46 A'   17 A"                         
 -- Virtual --                   
 -0.106  -0.091  -0.004   0.003   0.007   0.025   0.032   0.035
 18 A"   47 A'   48 A'   49 A'   50 A'   51 A'   52 A'   19 A"                 
  0.049   0.056   0.057   0.062   0.075   0.088   0.098   0.107
 53 A'   54 A'   55 A'   20 A"   21 A"   56 A'   57 A'   22 A"                 
  0.110   0.121   0.135   0.139   0.142   0.154   0.158   0.192
 58 A'   59 A'   60 A'   61 A'   23 A"   62 A'   63 A'   64 A'                 
  0.199   0.205   0.281   0.312   0.333   0.336   0.367   0.377
 65 A'   66 A'   24 A"   67 A'   68 A'   69 A'   70 A'   71 A'                 
  0.386   0.393   0.404   0.410   0.412   0.414   0.442   0.460
 25 A"   72 A'   26 A"   27 A"   73 A'   28 A"   74 A'   75 A'                 
  0.501   0.502   0.520   0.524   0.533   0.536   0.558   0.569
 76 A'   29 A"   30 A"   77 A'   31 A"   78 A'   32 A"   33 A"                 
  0.577   0.586   0.630   0.665   0.683   0.701   0.707   0.750
 79 A'   80 A'   81 A'   82 A'   83 A'   34 A"   84 A'   35 A"                 
  0.783   0.787   0.800   0.879   0.977   1.040   1.071   1.077
 85 A'   86 A'   87 A'   88 A'   89 A'   90 A'   91 A'   92 A'                 
  1.092   1.207   1.365   1.387   1.408   1.414   1.462   1.492
 93 A'   36 A"   94 A'   37 A"   95 A'   38 A"   96 A'   39 A"                 
  1.596   1.622   1.664   1.773   1.874   1.946   1.955   1.975
 97 A'   40 A"   98 A'   99 A'  100 A'   41 A"  101 A'   42 A"                 
  2.009   2.010   2.013   2.063   2.072   2.083   2.150   2.230
 43 A"  102 A'  103 A'  104 A'  105 A'  106 A'  107 A'  108 A'                 
  2.609   2.684   2.761   2.889   2.965   3.317   3.735   3.753
 44 A"   45 A"  109 A'  110 A'  111 A'  112 A'   46 A"  113 A'                 
  3.901   3.903   3.910   3.979   4.006   4.012   4.047   4.051
 47 A"  114 A'   48 A"   49 A"   50 A"  115 A'   51 A"  116 A'                 
  4.056   4.098   4.128   4.130   4.202   4.265   4.318   4.359
117 A'   52 A"  118 A'   53 A"  119 A'  120 A'  121 A'  122 A'                 
  4.448   4.631   6.271   6.370   6.484   6.728   6.765   6.782
123 A'  124 A'   54 A"  125 A'  126 A'  127 A'  128 A'  129 A'                 
  7.501   7.518   7.540   7.555   7.578   7.600   7.635   7.731
 55 A"   56 A"   57 A"  130 A'  131 A'  132 A'  133 A'  134 A'                 
  7.753  23.377  23.430  47.979  48.017  48.030  66.743 289.708
135 A'  136 A'  137 A'  138 A'  139 A'  140 A'  141 A'   58 A"                 
289.724 289.751 289.754 289.813 289.830 289.854 289.926 289.974
 59 A"   60 A"  142 A'  143 A'  144 A'  145 A'  146 A'  147 A'                 
*******1020.8481020.866
148 A'  149 A'  150 A'                                                         

 Beta MOs, Restricted
 -- Occupied --                  
-482.87 -482.87 -482.86  -62.53  -62.52  -62.52  -56.35  -56.34
  1 A'    2 A'    3 A'    4 A'    5 A'    6 A'    7 A'    1 A"                 
-56.343 -56.341 -56.338 -56.338 -56.338 -56.335 -56.334 -24.720
  8 A'    9 A'    2 A"   10 A'   11 A'    3 A"   12 A'   13 A'                 
-10.352 -10.304  -8.740  -8.736  -8.732  -6.571  -6.567  -6.564
 14 A'   15 A'   16 A'   17 A'   18 A'   19 A'   20 A'   21 A'                 
 -6.559  -6.557  -6.554  -6.554  -6.551  -6.551  -2.683  -2.680
  4 A"   22 A'    5 A"   23 A'    6 A"   24 A'   25 A'   26 A'                 
 -2.679  -2.678  -2.676  -2.675  -2.675  -2.672  -2.671  -2.668
  7 A"   27 A'   28 A'   29 A'    8 A"    9 A"   30 A'   31 A'                 
 -2.668  -2.664  -2.664  -2.661  -2.661  -1.270  -1.028  -0.909
 10 A"   32 A'   11 A"   33 A'   12 A"   34 A'   35 A'   36 A'                 
 -0.807  -0.659  -0.610  -0.539  -0.515  -0.510  -0.465  -0.461
 37 A'   38 A'   39 A'   40 A'   41 A'   13 A"   42 A'   14 A"                 
 -0.459  -0.383  -0.365  -0.307  -0.303  -0.225  -0.207
 43 A'   44 A'   15 A"   16 A"   45 A'   46 A'   17 A"                         
 -- Virtual --                   
 -0.106  -0.091  -0.004   0.003   0.007   0.025   0.032   0.035
 18 A"   47 A'   48 A'   49 A'   50 A'   51 A'   52 A'   19 A"                 
  0.049   0.056   0.057   0.062   0.075   0.088   0.098   0.107
 53 A'   54 A'   55 A'   20 A"   21 A"   56 A'   57 A'   22 A"                 
  0.110   0.121   0.135   0.139   0.142   0.154   0.158   0.192
 58 A'   59 A'   60 A'   61 A'   23 A"   62 A'   63 A'   64 A'                 
  0.199   0.205   0.281   0.312   0.333   0.336   0.367   0.377
 65 A'   66 A'   24 A"   67 A'   68 A'   69 A'   70 A'   71 A'                 
  0.386   0.393   0.404   0.410   0.412   0.414   0.442   0.460
 25 A"   72 A'   26 A"   27 A"   73 A'   28 A"   74 A'   75 A'                 
  0.501   0.502   0.520   0.524   0.533   0.536   0.558   0.569
 76 A'   29 A"   30 A"   77 A'   31 A"   78 A'   32 A"   33 A"                 
  0.577   0.586   0.630   0.665   0.683   0.701   0.707   0.750
 79 A'   80 A'   81 A'   82 A'   83 A'   34 A"   84 A'   35 A"                 
  0.783   0.787   0.800   0.879   0.977   1.040   1.071   1.077
 85 A'   86 A'   87 A'   88 A'   89 A'   90 A'   91 A'   92 A'                 
  1.092   1.207   1.365   1.387   1.408   1.414   1.462   1.492
 93 A'   36 A"   94 A'   37 A"   95 A'   38 A"   96 A'   39 A"                 
  1.596   1.622   1.664   1.773   1.874   1.946   1.955   1.975
 97 A'   40 A"   98 A'   99 A'  100 A'   41 A"  101 A'   42 A"                 
  2.009   2.010   2.013   2.063   2.072   2.083   2.150   2.230
 43 A"  102 A'  103 A'  104 A'  105 A'  106 A'  107 A'  108 A'                 
  2.609   2.684   2.761   2.889   2.965   3.317   3.735   3.753
 44 A"   45 A"  109 A'  110 A'  111 A'  112 A'   46 A"  113 A'                 
  3.901   3.903   3.910   3.979   4.006   4.012   4.047   4.051
 47 A"  114 A'   48 A"   49 A"   50 A"  115 A'   51 A"  116 A'                 
  4.056   4.098   4.128   4.130   4.202   4.265   4.318   4.359
117 A'   52 A"  118 A'   53 A"  119 A'  120 A'  121 A'  122 A'                 
  4.448   4.631   6.271   6.370   6.484   6.728   6.765   6.782
123 A'  124 A'   54 A"  125 A'  126 A'  127 A'  128 A'  129 A'                 
  7.501   7.518   7.540   7.555   7.578   7.600   7.635   7.731
 55 A"   56 A"   57 A"  130 A'  131 A'  132 A'  133 A'  134 A'                 
  7.753  23.377  23.430  47.979  48.017  48.030  66.743 289.708
135 A'  136 A'  137 A'  138 A'  139 A'  140 A'  141 A'   58 A"                 
289.724 289.751 289.754 289.813 289.830 289.854 289.926 289.974
 59 A"   60 A"  142 A'  143 A'  144 A'  145 A'  146 A'  147 A'                 
*******1020.8481020.866
148 A'  149 A'  150 A'                                                         
 --------------------------------------------------------------

          Ground-State Mulliken Net Atomic Charges

     Atom                 Charge (a.u.)
  ----------------------------------------
      1 Br                    0.170877
      2 Br                    0.008172
      3 F                    -0.015448
      4 Br                    0.022203
      5 C                    -0.281028
      6 C                     0.095223
  ----------------------------------------
  Sum of atomic charges =     0.000000

 -----------------------------------------------------------------
                    Cartesian Multipole Moments
 -----------------------------------------------------------------
    Charge (ESU x 10^10)
                 0.0000
    Dipole Moment (Debye)
         X      -0.5521      Y       0.8922      Z      -0.0000
       Tot       1.0492
    Quadrupole Moments (Debye-Ang)
        XX     -63.7774     XY       1.0438     YY     -75.1023
        XZ       0.0000     YZ       0.0000     ZZ     -71.0817
    Octopole Moments (Debye-Ang^2)
       XXX      -7.1253    XXY       9.9679    XYY      -7.2940
       YYY       8.7719    XXZ      -0.0000    XYZ      -0.0000
       YYZ       0.0000    XZZ      -2.1621    YZZ       0.9841
       ZZZ      -0.0000
    Hexadecapole Moments (Debye-Ang^3)
      XXXX   -1543.0397   XXXY      12.6884   XXYY    -348.4843
      XYYY     -17.1199   YYYY    -492.3688   XXXZ       0.0000
      XXYZ       0.0000   XYYZ       0.0000   YYYZ       0.0000
      XXZZ    -292.8757   XYZZ      -5.9580   YYZZ     -94.9017
      XZZZ       0.0000   YZZZ       0.0000   ZZZZ     -83.1783
 -----------------------------------------------------------------
 Calculating analytic gradient of the SCF energy
 Gradient of SCF Energy
            1           2           3           4           5           6
    1  -0.1458797   0.0215487   0.0775686   0.1495485   0.2120366  -0.3148227
    2  -0.2090721  -0.3585385   0.0986176   0.3248233   0.0757142   0.0684556
    3  -0.0000000  -0.0000000  -0.0000000   0.0000000   0.0000000  -0.0000000
 Max gradient component =       3.585E-01
 RMS gradient           =       1.653E-01
 Gradient time:  CPU 43.10 s  wall 5.51 s
 Geometry Optimization Parameters
   NAtoms,    NIC,     NZ,  NCons,   NDum,   NFix, NCnnct, MaxDiis
        6      37       0       0       0       0       0       0

 Cartesian Hessian Update
 Hessian Updated using BFGS Update


** GEOMETRY OPTIMIZATION IN DELOCALIZED INTERNAL COORDINATES **
   Searching for a Minimum

   Optimization Cycle:   4

                       Coordinates (Angstroms)
     ATOM                X               Y               Z
      1  Br        2.6779431346    0.4215418433    0.0000000000
      2  Br       -1.4683719575    1.1926151114    0.0000000000
      3  F         2.1024449883   -1.6239917375    0.0000000000
      4  Br       -1.8830682734   -1.0430823708    0.0000000000
      5  C         1.3341873427   -0.4700420399    0.0000000000
      6  C        -0.5448849134   -0.1334720923    0.0000000000
   Point Group: cs    Number of degrees of freedom:     9


   Energy is  -7898.049174538

 Hessian Updated using BFGS Update

  9 Hessian modes will be used to form the next step
  Hessian Eigenvalues:
     0.085057    0.185872    0.250000    0.250023    0.324613    0.389773
     0.629350    0.949834    1.029692

 Minimum Search - Taking Simple RFO Step
 Searching for Lamda that Minimizes Along All modes
 Value Taken    Lamda =  -0.26851651
 Calculated Step too Large.  Step scaled by  0.411122
 Step Taken.  Stepsize is  0.300000

                             Maximum     Tolerance    Cnvgd?
         Gradient           0.251031      0.000300      NO
         Displacement       0.194551      0.001200      NO
         Energy change     -0.137277      0.000001      NO


 New Cartesian Coordinates Obtained by Inverse Iteration

 Displacement from previous Coordinates is:  0.281136
 ----------------------------------------------------------------
             Standard Nuclear Orientation (Angstroms)
    I     Atom           X                Y                Z
 ----------------------------------------------------------------
    1      Br      2.6550518652     0.4579782669     0.0000000000
    2      Br     -1.4125415568     1.2201292005     0.0000000000
    3      F       2.0197235387    -1.6268301111     0.0000000000
    4      Br     -1.8444434917    -1.0948542846     0.0000000000
    5      C       1.2894602276    -0.4643022878     0.0000000000
    6      C      -0.4890002617    -0.1485520698     0.0000000000
 ----------------------------------------------------------------
 Molecular Point Group                 Cs    NOp =  2
 Largest Abelian Subgroup              Cs    NOp =  2
 Nuclear Repulsion Energy =  1072.2064823545 hartrees
 There are       63 alpha and       63 beta electrons
 Applying Cartesian multipole field
    Component          Value
    ---------          -----
     (2,0,0)        1.00000E-11
     (0,2,0)        2.00000E-11
     (0,0,2)       -3.00000E-11
 Nucleus-field energy     =     0.0000000263 hartrees
 Requested basis set is 6-311++G(d,p)
 There are 75 shells and 210 basis functions
 A cutoff of  1.0D-11 yielded   2160 shell pairs
 There are     18336 function pairs (     20454 Cartesian)
 Smallest overlap matrix eigenvalue = 7.14E-05
 Guess MOs from SCF MO coefficient file

 -----------------------------------------------------------------------
  General SCF calculation program by
  Eric Jon Sundstrom, Paul Horn, Yuezhi Mao, Dmitri Zuev, Alec White,
  David Stuck, Shaama M.S., Shane Yost, Joonho Lee, David Small,
  Daniel Levine, Susi Lehtola, Hugh Burton, Evgeny Epifanovsky
 -----------------------------------------------------------------------
 Exchange:     0.2000 Hartree-Fock + 0.0800 Slater + 0.7200 B88
 Correlation:  0.1900 VWN1RPA + 0.8100 LYP
 Using SG-1 standard quadrature grid
 using 8 threads for integral computing
 -------------------------------------------------------
 OpenMP Integral computing Module                
 Release: version 2.0, May 2017, Q-Chem Inc. Pleasanton 
 -------------------------------------------------------
 -------------------------------------------------------
 OpenMP BLAS3 based DFT computing Module                
 Release: version 1.0, May 2013, Q-Chem Inc. Pittsburgh 
 -------------------------------------------------------
 A restricted SCF calculation will be
 performed using DIIS
 SCF converges when DIIS error is below 1.0e-08
 ---------------------------------------
  Cycle       Energy         DIIS error
 ---------------------------------------
    1   -7898.1470029690      9.00e-04  
    2   -7898.1509469789      4.41e-04  
    3   -7898.1475548826      8.39e-04  
    4   -7898.1513755621      3.02e-04  
    5   -7898.1519397968      5.61e-05  
    6   -7898.1519569998      1.33e-05  
    7   -7898.1519577922      5.68e-06  
    8   -7898.1519578892      1.28e-06  
    9   -7898.1519578948      5.15e-07  
   10   -7898.1519578955      1.38e-07  
   11   -7898.1519578958      4.74e-08  
   12   -7898.1519578956      1.06e-08  
   13   -7898.1519578957      3.61e-09  Convergence criterion met
 ---------------------------------------
 SCF time:   CPU 148.30s  wall 19.00s 
 SCF   energy in the final basis set =    -7898.1519578957
 Total energy in the final basis set =    -7898.1519578957

 --------------------------------------------------------------
             Orbital Energies (a.u.) and Symmetries
 --------------------------------------------------------------

 Alpha MOs, Restricted
 -- Occupied --                  
-482.87 -482.86 -482.86  -62.53  -62.52  -62.52  -56.35  -56.34
  1 A'    2 A'    3 A'    4 A'    5 A'    6 A'    7 A'    1 A"                 
-56.341 -56.339 -56.336 -56.336 -56.335 -56.333 -56.333 -24.722
  8 A'    9 A'   10 A'    2 A"   11 A'    3 A"   12 A'   13 A'                 
-10.353 -10.306  -8.737  -8.732  -8.729  -6.569  -6.564  -6.561
 14 A'   15 A'   16 A'   17 A'   18 A'   19 A'   20 A'   21 A'                 
 -6.556  -6.555  -6.551  -6.550  -6.548  -6.547  -2.681  -2.677
  4 A"   22 A'    5 A"   23 A'    6 A"   24 A'   25 A'    7 A"                 
 -2.676  -2.675  -2.673  -2.672  -2.671  -2.669  -2.668  -2.666
 26 A'   27 A'   28 A'    8 A"   29 A'    9 A"   30 A'   31 A'                 
 -2.665  -2.661  -2.660  -2.658  -2.658  -1.272  -1.002  -0.899
 10 A"   32 A'   11 A"   33 A'   12 A"   34 A'   35 A'   36 A'                 
 -0.806  -0.668  -0.611  -0.540  -0.519  -0.510  -0.459  -0.451
 37 A'   38 A'   39 A'   40 A'   41 A'   13 A"   42 A'   43 A'                 
 -0.448  -0.381  -0.362  -0.309  -0.309  -0.236  -0.215
 14 A"   44 A'   15 A"   45 A'   16 A"   46 A'   17 A"                         
 -- Virtual --                   
 -0.099  -0.065  -0.007   0.001   0.009   0.028   0.032   0.037
 18 A"   47 A'   48 A'   49 A'   50 A'   51 A'   52 A'   19 A"                 
  0.048   0.057   0.059   0.063   0.075   0.087   0.094   0.107
 53 A'   54 A'   55 A'   20 A"   21 A"   56 A'   57 A'   22 A"                 
  0.109   0.120   0.132   0.139   0.143   0.154   0.161   0.198
 58 A'   59 A'   60 A'   61 A'   23 A"   62 A'   63 A'   64 A'                 
  0.203   0.208   0.284   0.309   0.330   0.346   0.369   0.377
 65 A'   66 A'   24 A"   67 A'   68 A'   69 A'   70 A'   71 A'                 
  0.389   0.395   0.406   0.412   0.415   0.428   0.437   0.460
 25 A"   72 A'   26 A"   27 A"   73 A'   28 A"   74 A'   75 A'                 
  0.492   0.502   0.519   0.526   0.529   0.534   0.555   0.570
 76 A'   29 A"   30 A"   77 A'   78 A'   31 A"   32 A"   33 A"                 
  0.574   0.581   0.637   0.656   0.681   0.687   0.706   0.762
 79 A'   80 A'   81 A'   82 A'   34 A"   83 A'   84 A'   35 A"                 
  0.780   0.801   0.809   0.868   0.966   1.032   1.053   1.059
 85 A'   86 A'   87 A'   88 A'   89 A'   90 A'   91 A'   92 A'                 
  1.101   1.200   1.359   1.386   1.394   1.404   1.479   1.495
 93 A'   36 A"   37 A"   94 A'   38 A"   95 A'   96 A'   39 A"                 
  1.608   1.651   1.668   1.734   1.878   1.951   1.958   1.983
 97 A'   40 A"   98 A'   99 A'  100 A'   41 A"  101 A'   42 A"                 
  2.011   2.016   2.028   2.064   2.084   2.118   2.160   2.266
 43 A"  102 A'  103 A'  104 A'  105 A'  106 A'  107 A'  108 A'                 
  2.600   2.700   2.762   2.893   2.956   3.414   3.737   3.752
 44 A"   45 A"  109 A'  110 A'  111 A'  112 A'   46 A"  113 A'                 
  3.908   3.921   3.924   3.978   3.991   4.005   4.043   4.049
 47 A"   48 A"  114 A'   49 A"  115 A'   50 A"  116 A'   51 A"                 
  4.060   4.103   4.118   4.124   4.199   4.269   4.303   4.357
117 A'   52 A"   53 A"  118 A'  119 A'  120 A'  121 A'  122 A'                 
  4.448   4.655   6.271   6.377   6.497   6.718   6.746   6.770
123 A'  124 A'   54 A"  125 A'  126 A'  127 A'  128 A'  129 A'                 
  7.504   7.521   7.546   7.556   7.595   7.608   7.628   7.689
 55 A"   56 A"   57 A"  130 A'  131 A'  132 A'  133 A'  134 A'                 
  7.766  23.374  23.411  47.967  47.999  48.018  66.739 289.709
135 A'  136 A'  137 A'  138 A'  139 A'  140 A'  141 A'   58 A"                 
289.726 289.752 289.753 289.813 289.839 289.855 289.884 289.989
 59 A"  142 A'   60 A"  143 A'  144 A'  145 A'  146 A'  147 A'                 
*******1020.8241020.849
148 A'  149 A'  150 A'                                                         

 Beta MOs, Restricted
 -- Occupied --                  
-482.87 -482.86 -482.86  -62.53  -62.52  -62.52  -56.35  -56.34
  1 A'    2 A'    3 A'    4 A'    5 A'    6 A'    7 A'    1 A"                 
-56.341 -56.339 -56.336 -56.336 -56.335 -56.333 -56.333 -24.722
  8 A'    9 A'   10 A'    2 A"   11 A'    3 A"   12 A'   13 A'                 
-10.353 -10.306  -8.737  -8.732  -8.729  -6.569  -6.564  -6.561
 14 A'   15 A'   16 A'   17 A'   18 A'   19 A'   20 A'   21 A'                 
 -6.556  -6.555  -6.551  -6.550  -6.548  -6.547  -2.681  -2.677
  4 A"   22 A'    5 A"   23 A'    6 A"   24 A'   25 A'    7 A"                 
 -2.676  -2.675  -2.673  -2.672  -2.671  -2.669  -2.668  -2.666
 26 A'   27 A'   28 A'    8 A"   29 A'    9 A"   30 A'   31 A'                 
 -2.665  -2.661  -2.660  -2.658  -2.658  -1.272  -1.002  -0.899
 10 A"   32 A'   11 A"   33 A'   12 A"   34 A'   35 A'   36 A'                 
 -0.806  -0.668  -0.611  -0.540  -0.519  -0.510  -0.459  -0.451
 37 A'   38 A'   39 A'   40 A'   41 A'   13 A"   42 A'   43 A'                 
 -0.448  -0.381  -0.362  -0.309  -0.309  -0.236  -0.215
 14 A"   44 A'   15 A"   45 A'   16 A"   46 A'   17 A"                         
 -- Virtual --                   
 -0.099  -0.065  -0.007   0.001   0.009   0.028   0.032   0.037
 18 A"   47 A'   48 A'   49 A'   50 A'   51 A'   52 A'   19 A"                 
  0.048   0.057   0.059   0.063   0.075   0.087   0.094   0.107
 53 A'   54 A'   55 A'   20 A"   21 A"   56 A'   57 A'   22 A"                 
  0.109   0.120   0.132   0.139   0.143   0.154   0.161   0.198
 58 A'   59 A'   60 A'   61 A'   23 A"   62 A'   63 A'   64 A'                 
  0.203   0.208   0.284   0.309   0.330   0.346   0.369   0.377
 65 A'   66 A'   24 A"   67 A'   68 A'   69 A'   70 A'   71 A'                 
  0.389   0.395   0.406   0.412   0.415   0.428   0.437   0.460
 25 A"   72 A'   26 A"   27 A"   73 A'   28 A"   74 A'   75 A'                 
  0.492   0.502   0.519   0.526   0.529   0.534   0.555   0.570
 76 A'   29 A"   30 A"   77 A'   78 A'   31 A"   32 A"   33 A"                 
  0.574   0.581   0.637   0.656   0.681   0.687   0.706   0.762
 79 A'   80 A'   81 A'   82 A'   34 A"   83 A'   84 A'   35 A"                 
  0.780   0.801   0.809   0.868   0.966   1.032   1.053   1.059
 85 A'   86 A'   87 A'   88 A'   89 A'   90 A'   91 A'   92 A'                 
  1.101   1.200   1.359   1.386   1.394   1.404   1.479   1.495
 93 A'   36 A"   37 A"   94 A'   38 A"   95 A'   96 A'   39 A"                 
  1.608   1.651   1.668   1.734   1.878   1.951   1.958   1.983
 97 A'   40 A"   98 A'   99 A'  100 A'   41 A"  101 A'   42 A"                 
  2.011   2.016   2.028   2.064   2.084   2.118   2.160   2.266
 43 A"  102 A'  103 A'  104 A'  105 A'  106 A'  107 A'  108 A'                 
  2.600   2.700   2.762   2.893   2.956   3.414   3.737   3.752
 44 A"   45 A"  109 A'  110 A'  111 A'  112 A'   46 A"  113 A'                 
  3.908   3.921   3.924   3.978   3.991   4.005   4.043   4.049
 47 A"   48 A"  114 A'   49 A"  115 A'   50 A"  116 A'   51 A"                 
  4.060   4.103   4.118   4.124   4.199   4.269   4.303   4.357
117 A'   52 A"   53 A"  118 A'  119 A'  120 A'  121 A'  122 A'                 
  4.448   4.655   6.271   6.377   6.497   6.718   6.746   6.770
123 A'  124 A'   54 A"  125 A'  126 A'  127 A'  128 A'  129 A'                 
  7.504   7.521   7.546   7.556   7.595   7.608   7.628   7.689
 55 A"   56 A"   57 A"  130 A'  131 A'  132 A'  133 A'  134 A'                 
  7.766  23.374  23.411  47.967  47.999  48.018  66.739 289.709
135 A'  136 A'  137 A'  138 A'  139 A'  140 A'  141 A'   58 A"                 
289.726 289.752 289.753 289.813 289.839 289.855 289.884 289.989
 59 A"  142 A'   60 A"  143 A'  144 A'  145 A'  146 A'  147 A'                 
*******1020.8241020.849
148 A'  149 A'  150 A'                                                         
 --------------------------------------------------------------

          Ground-State Mulliken Net Atomic Charges

     Atom                 Charge (a.u.)
  ----------------------------------------
      1 Br                    0.143987
      2 Br                   -0.014868
      3 F                    -0.012477
      4 Br                    0.022031
      5 C                    -0.269819
      6 C                     0.131146
  ----------------------------------------
  Sum of atomic charges =     0.000000

 -----------------------------------------------------------------
                    Cartesian Multipole Moments
 -----------------------------------------------------------------
    Charge (ESU x 10^10)
                 0.0000
    Dipole Moment (Debye)
         X      -0.5126      Y       0.8511      Z      -0.0000
       Tot       0.9935
    Quadrupole Moments (Debye-Ang)
        XX     -64.3567     XY       1.1912     YY     -74.3988
        XZ      -0.0000     YZ       0.0000     ZZ     -71.1939
    Octopole Moments (Debye-Ang^2)
       XXX      -9.3788    XXY       9.2084    XYY      -8.7855
       YYY       8.4310    XXZ      -0.0000    XYZ       0.0000
       YYZ      -0.0000    XZZ      -3.1506    YZZ       0.7204
       ZZZ      -0.0000
    Hexadecapole Moments (Debye-Ang^3)
      XXXX   -1490.2406   XXXY       3.9118   XXYY    -337.9776
      XYYY     -28.6747   YYYY    -508.9618   XXXZ       0.0000
      XXYZ       0.0000   XYYZ       0.0000   YYYZ       0.0000
      XXZZ    -283.3692   XYZZ      -9.8535   YYZZ     -98.2371
      XZZZ      -0.0000   YZZZ       0.0000   ZZZZ     -83.1992
 -----------------------------------------------------------------
 Calculating analytic gradient of the SCF energy
 Gradient of SCF Energy
            1           2           3           4           5           6
    1  -0.1121367   0.0112784   0.0704743   0.1137140   0.1933642  -0.2766942
    2  -0.1696159  -0.2840537   0.0813730   0.2591778   0.0525897   0.0605291
    3   0.0000000  -0.0000000   0.0000000   0.0000000  -0.0000000   0.0000000
 Max gradient component =       2.841E-01
 RMS gradient           =       1.363E-01
 Gradient time:  CPU 43.31 s  wall 5.54 s
 Geometry Optimization Parameters
   NAtoms,    NIC,     NZ,  NCons,   NDum,   NFix, NCnnct, MaxDiis
        6      37       0       0       0       0       0       0

 Cartesian Hessian Update
 Hessian Updated using BFGS Update


** GEOMETRY OPTIMIZATION IN DELOCALIZED INTERNAL COORDINATES **
   Searching for a Minimum

   Optimization Cycle:   5

                       Coordinates (Angstroms)
     ATOM                X               Y               Z
      1  Br        2.6550518652    0.4579782669    0.0000000000
      2  Br       -1.4125415568    1.2201292005    0.0000000000
      3  F         2.0197235387   -1.6268301111    0.0000000000
      4  Br       -1.8444434917   -1.0948542846    0.0000000000
      5  C         1.2894602276   -0.4643022878    0.0000000000
      6  C        -0.4890002617   -0.1485520698    0.0000000000
   Point Group: cs    Number of degrees of freedom:     9


   Energy is  -7898.151957896

 Hessian Updated using BFGS Update

  9 Hessian modes will be used to form the next step
  Hessian Eigenvalues:
     0.055355    0.187830    0.249479    0.250006    0.328307    0.387440
     0.667052    0.950580    1.029692

 Minimum Search - Taking Simple RFO Step
 Searching for Lamda that Minimizes Along All modes
 Value Taken    Lamda =  -0.25225341
 Calculated Step too Large.  Step scaled by  0.361174
 Step Taken.  Stepsize is  0.300000

                             Maximum     Tolerance    Cnvgd?
         Gradient           0.215593      0.000300      NO
         Displacement       0.200823      0.001200      NO
         Energy change     -0.102783      0.000001      NO


 New Cartesian Coordinates Obtained by Inverse Iteration

 Displacement from previous Coordinates is:  0.313615
 ----------------------------------------------------------------
             Standard Nuclear Orientation (Angstroms)
    I     Atom           X                Y                Z
 ----------------------------------------------------------------
    1      Br      2.6196575337     0.4913167368     0.0000000000
    2      Br     -1.3476491584     1.2401775922     0.0000000000
    3      F       1.9283330890    -1.6249033177     0.0000000000
    4      Br     -1.7933438113    -1.1428043348     0.0000000000
    5      C       1.2360195395    -0.4559521023     0.0000000000
    6      C      -0.4247668711    -0.1642658601     0.0000000000
 ----------------------------------------------------------------
 Molecular Point Group                 Cs    NOp =  2
 Largest Abelian Subgroup              Cs    NOp =  2
 Nuclear Repulsion Energy =  1071.8142511371 hartrees
 There are       63 alpha and       63 beta electrons
 Applying Cartesian multipole field
    Component          Value
    ---------          -----
     (2,0,0)        1.00000E-11
     (0,2,0)        2.00000E-11
     (0,0,2)       -3.00000E-11
 Nucleus-field energy     =     0.0000000259 hartrees
 Requested basis set is 6-311++G(d,p)
 There are 75 shells and 210 basis functions
 A cutoff of  1.0D-11 yielded   2161 shell pairs
 There are     18390 function pairs (     20509 Cartesian)
 Smallest overlap matrix eigenvalue = 5.01E-05
 Guess MOs from SCF MO coefficient file

 -----------------------------------------------------------------------
  General SCF calculation program by
  Eric Jon Sundstrom, Paul Horn, Yuezhi Mao, Dmitri Zuev, Alec White,
  David Stuck, Shaama M.S., Shane Yost, Joonho Lee, David Small,
  Daniel Levine, Susi Lehtola, Hugh Burton, Evgeny Epifanovsky
 -----------------------------------------------------------------------
 Exchange:     0.2000 Hartree-Fock + 0.0800 Slater + 0.7200 B88
 Correlation:  0.1900 VWN1RPA + 0.8100 LYP
 Using SG-1 standard quadrature grid
 using 8 threads for integral computing
 -------------------------------------------------------
 OpenMP Integral computing Module                
 Release: version 2.0, May 2017, Q-Chem Inc. Pleasanton 
 -------------------------------------------------------
 -------------------------------------------------------
 OpenMP BLAS3 based DFT computing Module                
 Release: version 1.0, May 2013, Q-Chem Inc. Pittsburgh 
 -------------------------------------------------------
 A restricted SCF calculation will be
 performed using DIIS
 SCF converges when DIIS error is below 1.0e-08
 ---------------------------------------
  Cycle       Energy         DIIS error
 ---------------------------------------
    1   -7898.2332240688      9.46e-04  
    2   -7898.2378882389      3.03e-04  
    3   -7898.2361428027      6.04e-04  
    4   -7898.2381979511      1.67e-04  
    5   -7898.2383610521      3.69e-05  
    6   -7898.2383660754      8.56e-06  
    7   -7898.2383664235      2.51e-06  
    8   -7898.2383664413      9.98e-07  
    9   -7898.2383664441      4.68e-07  
   10   -7898.2383664452      7.75e-08  
   11   -7898.2383664453      2.31e-08  
   12   -7898.2383664451      6.45e-09  Convergence criterion met
 ---------------------------------------
 SCF time:   CPU 136.49s  wall 18.00s 
 SCF   energy in the final basis set =    -7898.2383664451
 Total energy in the final basis set =    -7898.2383664451

 --------------------------------------------------------------
             Orbital Energies (a.u.) and Symmetries
 --------------------------------------------------------------

 Alpha MOs, Restricted
 -- Occupied --                  
-482.87 -482.86 -482.86  -62.52  -62.52  -62.51  -56.34  -56.34
  1 A'    2 A'    3 A'    4 A'    5 A'    6 A'    7 A'    1 A"                 
-56.340 -56.337 -56.335 -56.334 -56.333 -56.332 -56.331 -24.725
  8 A'    9 A'   10 A'    2 A"   11 A'    3 A"   12 A'   13 A'                 
-10.352 -10.306  -8.735  -8.729  -8.727  -6.567  -6.561  -6.559
 14 A'   15 A'   16 A'   17 A'   18 A'   19 A'   20 A'   21 A'                 
 -6.554  -6.553  -6.548  -6.547  -6.546  -6.545  -2.678  -2.674
  4 A"   22 A'    5 A"   23 A'    6 A"   24 A'   25 A'    7 A"                 
 -2.673  -2.673  -2.671  -2.669  -2.668  -2.666  -2.666  -2.663
 26 A'   27 A'   28 A'    8 A"   29 A'    9 A"   30 A'   31 A'                 
 -2.663  -2.657  -2.657  -2.655  -2.655  -1.276  -0.982  -0.892
 10 A"   32 A'   11 A"   33 A'   12 A"   34 A'   35 A'   36 A'                 
 -0.805  -0.684  -0.614  -0.542  -0.523  -0.513  -0.456  -0.444
 37 A'   38 A'   39 A'   40 A'   41 A'   13 A"   42 A'   43 A'                 
 -0.439  -0.379  -0.360  -0.313  -0.309  -0.245  -0.224
 14 A"   44 A'   15 A"   45 A'   16 A"   46 A'   17 A"                         
 -- Virtual --                   
 -0.089  -0.041  -0.012  -0.000   0.011   0.031   0.038   0.038
 18 A"   47 A'   48 A'   49 A'   50 A'   51 A'   19 A"   52 A'                 
  0.046   0.058   0.064   0.064   0.075   0.087   0.090   0.107
 53 A'   54 A'   55 A'   20 A"   21 A"   56 A'   57 A'   22 A"                 
  0.110   0.121   0.132   0.141   0.143   0.154   0.165   0.201
 58 A'   59 A'   60 A'   61 A'   23 A"   62 A'   63 A'   64 A'                 
  0.212   0.214   0.287   0.305   0.327   0.355   0.367   0.379
 65 A'   66 A'   24 A"   67 A'   68 A'   69 A'   70 A'   71 A'                 
  0.391   0.401   0.408   0.415   0.419   0.436   0.439   0.460
 25 A"   72 A'   26 A"   27 A"   73 A'   74 A'   28 A"   75 A'                 
  0.483   0.501   0.514   0.524   0.532   0.538   0.551   0.575
 76 A'   29 A"   30 A"   77 A'   78 A'   31 A"   32 A"   79 A'                 
  0.577   0.581   0.643   0.649   0.666   0.696   0.708   0.772
 33 A"   80 A'   81 A'   82 A'   34 A"   83 A'   84 A'   85 A'                 
  0.775   0.803   0.830   0.863   0.956   1.033   1.039   1.046
 35 A"   86 A'   87 A'   88 A'   89 A'   90 A'   91 A'   92 A'                 
  1.117   1.188   1.332   1.378   1.384   1.428   1.501   1.507
 93 A'   36 A"   37 A"   38 A"   94 A'   95 A'   96 A'   39 A"                 
  1.623   1.686   1.697   1.698   1.885   1.953   1.956   1.990
 97 A'   98 A'   40 A"   99 A'  100 A'  101 A'   41 A"   42 A"                 
  2.013   2.034   2.047   2.072   2.100   2.144   2.192   2.297
 43 A"  102 A'  103 A'  104 A'  105 A'  106 A'  107 A'  108 A'                 
  2.592   2.724   2.801   2.896   2.958   3.508   3.738   3.755
 44 A"   45 A"  109 A'  110 A'  111 A'  112 A'   46 A"  113 A'                 
  3.916   3.931   3.944   3.978   3.979   4.005   4.035   4.051
 47 A"   48 A"  114 A'  115 A'   49 A"   50 A"  116 A'   51 A"                 
  4.064   4.107   4.108   4.124   4.203   4.273   4.303   4.362
117 A'   52 A"   53 A"  118 A'  119 A'  120 A'  121 A'  122 A'                 
  4.436   4.687   6.271   6.383   6.514   6.712   6.737   6.765
123 A'  124 A'   54 A"  125 A'  126 A'  127 A'  128 A'  129 A'                 
  7.507   7.524   7.549   7.559   7.599   7.624   7.630   7.658
 55 A"   56 A"   57 A"  130 A'  131 A'  132 A'  133 A'  134 A'                 
  7.785  23.401  23.405  47.957  47.989  48.011  66.738 289.711
135 A'  136 A'  137 A'  138 A'  139 A'  140 A'  141 A'   58 A"                 
289.729 289.750 289.754 289.813 289.840 289.860 289.864 290.009
 59 A"  142 A'   60 A"  143 A'  144 A'  145 A'  146 A'  147 A'                 
*******1020.8091020.837
148 A'  149 A'  150 A'                                                         

 Beta MOs, Restricted
 -- Occupied --                  
-482.87 -482.86 -482.86  -62.52  -62.52  -62.51  -56.34  -56.34
  1 A'    2 A'    3 A'    4 A'    5 A'    6 A'    7 A'    1 A"                 
-56.340 -56.337 -56.335 -56.334 -56.333 -56.332 -56.331 -24.725
  8 A'    9 A'   10 A'    2 A"   11 A'    3 A"   12 A'   13 A'                 
-10.352 -10.306  -8.735  -8.729  -8.727  -6.567  -6.561  -6.559
 14 A'   15 A'   16 A'   17 A'   18 A'   19 A'   20 A'   21 A'                 
 -6.554  -6.553  -6.548  -6.547  -6.546  -6.545  -2.678  -2.674
  4 A"   22 A'    5 A"   23 A'    6 A"   24 A'   25 A'    7 A"                 
 -2.673  -2.673  -2.671  -2.669  -2.668  -2.666  -2.666  -2.663
 26 A'   27 A'   28 A'    8 A"   29 A'    9 A"   30 A'   31 A'                 
 -2.663  -2.657  -2.657  -2.655  -2.655  -1.276  -0.982  -0.892
 10 A"   32 A'   11 A"   33 A'   12 A"   34 A'   35 A'   36 A'                 
 -0.805  -0.684  -0.614  -0.542  -0.523  -0.513  -0.456  -0.444
 37 A'   38 A'   39 A'   40 A'   41 A'   13 A"   42 A'   43 A'                 
 -0.439  -0.379  -0.360  -0.313  -0.309  -0.245  -0.224
 14 A"   44 A'   15 A"   45 A'   16 A"   46 A'   17 A"                         
 -- Virtual --                   
 -0.089  -0.041  -0.012  -0.000   0.011   0.031   0.038   0.038
 18 A"   47 A'   48 A'   49 A'   50 A'   51 A'   19 A"   52 A'                 
  0.046   0.058   0.064   0.064   0.075   0.087   0.090   0.107
 53 A'   54 A'   55 A'   20 A"   21 A"   56 A'   57 A'   22 A"                 
  0.110   0.121   0.132   0.141   0.143   0.154   0.165   0.201
 58 A'   59 A'   60 A'   61 A'   23 A"   62 A'   63 A'   64 A'                 
  0.212   0.214   0.287   0.305   0.327   0.355   0.367   0.379
 65 A'   66 A'   24 A"   67 A'   68 A'   69 A'   70 A'   71 A'                 
  0.391   0.401   0.408   0.415   0.419   0.436   0.439   0.460
 25 A"   72 A'   26 A"   27 A"   73 A'   74 A'   28 A"   75 A'                 
  0.483   0.501   0.514   0.524   0.532   0.538   0.551   0.575
 76 A'   29 A"   30 A"   77 A'   78 A'   31 A"   32 A"   79 A'                 
  0.577   0.581   0.643   0.649   0.666   0.696   0.708   0.772
 33 A"   80 A'   81 A'   82 A'   34 A"   83 A'   84 A'   85 A'                 
  0.775   0.803   0.830   0.863   0.956   1.033   1.039   1.046
 35 A"   86 A'   87 A'   88 A'   89 A'   90 A'   91 A'   92 A'                 
  1.117   1.188   1.332   1.378   1.384   1.428   1.501   1.507
 93 A'   36 A"   37 A"   38 A"   94 A'   95 A'   96 A'   39 A"                 
  1.623   1.686   1.697   1.698   1.885   1.953   1.956   1.990
 97 A'   98 A'   40 A"   99 A'  100 A'  101 A'   41 A"   42 A"                 
  2.013   2.034   2.047   2.072   2.100   2.144   2.192   2.297
 43 A"  102 A'  103 A'  104 A'  105 A'  106 A'  107 A'  108 A'                 
  2.592   2.724   2.801   2.896   2.958   3.508   3.738   3.755
 44 A"   45 A"  109 A'  110 A'  111 A'  112 A'   46 A"  113 A'                 
  3.916   3.931   3.944   3.978   3.979   4.005   4.035   4.051
 47 A"   48 A"  114 A'  115 A'   49 A"   50 A"  116 A'   51 A"                 
  4.064   4.107   4.108   4.124   4.203   4.273   4.303   4.362
117 A'   52 A"   53 A"  118 A'  119 A'  120 A'  121 A'  122 A'                 
  4.436   4.687   6.271   6.383   6.514   6.712   6.737   6.765
123 A'  124 A'   54 A"  125 A'  126 A'  127 A'  128 A'  129 A'                 
  7.507   7.524   7.549   7.559   7.599   7.624   7.630   7.658
 55 A"   56 A"   57 A"  130 A'  131 A'  132 A'  133 A'  134 A'                 
  7.785  23.401  23.405  47.957  47.989  48.011  66.738 289.711
135 A'  136 A'  137 A'  138 A'  139 A'  140 A'  141 A'   58 A"                 
289.729 289.750 289.754 289.813 289.840 289.860 289.864 290.009
 59 A"  142 A'   60 A"  143 A'  144 A'  145 A'  146 A'  147 A'                 
*******1020.8091020.837
148 A'  149 A'  150 A'                                                         
 --------------------------------------------------------------

          Ground-State Mulliken Net Atomic Charges

     Atom                 Charge (a.u.)
  ----------------------------------------
      1 Br                    0.122196
      2 Br                   -0.037566
      3 F                    -0.009719
      4 Br                    0.020641
      5 C                    -0.260487
      6 C                     0.164935
  ----------------------------------------
  Sum of atomic charges =     0.000000

 -----------------------------------------------------------------
                    Cartesian Multipole Moments
 -----------------------------------------------------------------
    Charge (ESU x 10^10)
                 0.0000
    Dipole Moment (Debye)
         X      -0.4368      Y       0.7932      Z       0.0000
       Tot       0.9055
    Quadrupole Moments (Debye-Ang)
        XX     -64.9648     XY       1.2831     YY     -73.8610
        XZ      -0.0000     YZ      -0.0000     ZZ     -71.2029
    Octopole Moments (Debye-Ang^2)
       XXX     -11.9521    XXY       8.4850    XYY     -10.1526
       YYY       8.2629    XXZ       0.0000    XYZ      -0.0000
       YYZ       0.0000    XZZ      -4.1640    YZZ       0.5034
       ZZZ       0.0000
    Hexadecapole Moments (Debye-Ang^3)
      XXXX   -1423.8020   XXXY      -5.2837   XXYY    -325.4698
      XYYY     -39.6848   YYYY    -524.1749   XXXZ      -0.0000
      XXYZ      -0.0000   XYYZ      -0.0000   YYYZ      -0.0000
      XXZZ    -271.2551   XYZZ     -13.6228   YYZZ    -101.2597
      XZZZ      -0.0000   YZZZ      -0.0000   ZZZZ     -83.0114
 -----------------------------------------------------------------
 Calculating analytic gradient of the SCF energy
 Gradient of SCF Energy
            1           2           3           4           5           6
    1  -0.0896560   0.0058302   0.0622026   0.0897224   0.1810156  -0.2491148
    2  -0.1408620  -0.2317675   0.0707670   0.2127989   0.0350459   0.0540178
    3  -0.0000000  -0.0000000   0.0000000   0.0000000   0.0000000  -0.0000000
 Max gradient component =       2.491E-01
 RMS gradient           =       1.161E-01
 Gradient time:  CPU 44.21 s  wall 5.65 s
 Geometry Optimization Parameters
   NAtoms,    NIC,     NZ,  NCons,   NDum,   NFix, NCnnct, MaxDiis
        6      37       0       0       0       0       0       0

 Cartesian Hessian Update
 Hessian Updated using BFGS Update


** GEOMETRY OPTIMIZATION IN DELOCALIZED INTERNAL COORDINATES **
   Searching for a Minimum

   Optimization Cycle:   6

                       Coordinates (Angstroms)
     ATOM                X               Y               Z
      1  Br        2.6196575337    0.4913167368    0.0000000000
      2  Br       -1.3476491584    1.2401775922    0.0000000000
      3  F         1.9283330890   -1.6249033177    0.0000000000
      4  Br       -1.7933438113   -1.1428043348    0.0000000000
      5  C         1.2360195395   -0.4559521023    0.0000000000
      6  C        -0.4247668711   -0.1642658601    0.0000000000
   Point Group: cs    Number of degrees of freedom:     9


   Energy is  -7898.238366445

 Hessian Updated using BFGS Update

  9 Hessian modes will be used to form the next step
  Hessian Eigenvalues:
     0.052459    0.189034    0.249360    0.250081    0.328324    0.389353
     0.651527    0.951533    1.029692

 Minimum Search - Taking Simple RFO Step
 Searching for Lamda that Minimizes Along All modes
 Value Taken    Lamda =  -0.22517142
 Calculated Step too Large.  Step scaled by  0.353874
 Step Taken.  Stepsize is  0.300000

                             Maximum     Tolerance    Cnvgd?
         Gradient           0.191276      0.000300      NO
         Displacement       0.204606      0.001200      NO
         Energy change     -0.086409      0.000001      NO


 New Cartesian Coordinates Obtained by Inverse Iteration

 Displacement from previous Coordinates is:  0.325366
 ----------------------------------------------------------------
             Standard Nuclear Orientation (Angstroms)
    I     Atom           X                Y                Z
 ----------------------------------------------------------------
    1      Br      2.5783851180     0.5226651800     0.0000000000
    2      Br     -1.2801874592     1.2571990056     0.0000000000
    3      F       1.8354460133    -1.6221923544     0.0000000000
    4      Br     -1.7364446710    -1.1885489840     0.0000000000
    5      C       1.1784914502    -0.4464630660     0.0000000000
    6      C      -0.3574401300    -0.1790910671     0.0000000000
 ----------------------------------------------------------------
 Molecular Point Group                 Cs    NOp =  2
 Largest Abelian Subgroup              Cs    NOp =  2
 Nuclear Repulsion Energy =  1074.9197616458 hartrees
 There are       63 alpha and       63 beta electrons
 Applying Cartesian multipole field
    Component          Value
    ---------          -----
     (2,0,0)        1.00000E-11
     (0,2,0)        2.00000E-11
     (0,0,2)       -3.00000E-11
 Nucleus-field energy     =     0.0000000255 hartrees
 Requested basis set is 6-311++G(d,p)
 There are 75 shells and 210 basis functions
 A cutoff of  1.0D-11 yielded   2157 shell pairs
 There are     18403 function pairs (     20538 Cartesian)
 Smallest overlap matrix eigenvalue = 3.30E-05
 Guess MOs from SCF MO coefficient file

 -----------------------------------------------------------------------
  General SCF calculation program by
  Eric Jon Sundstrom, Paul Horn, Yuezhi Mao, Dmitri Zuev, Alec White,
  David Stuck, Shaama M.S., Shane Yost, Joonho Lee, David Small,
  Daniel Levine, Susi Lehtola, Hugh Burton, Evgeny Epifanovsky
 -----------------------------------------------------------------------
 Exchange:     0.2000 Hartree-Fock + 0.0800 Slater + 0.7200 B88
 Correlation:  0.1900 VWN1RPA + 0.8100 LYP
 Using SG-1 standard quadrature grid
 using 8 threads for integral computing
 -------------------------------------------------------
 OpenMP Integral computing Module                
 Release: version 2.0, May 2017, Q-Chem Inc. Pleasanton 
 -------------------------------------------------------
 -------------------------------------------------------
 OpenMP BLAS3 based DFT computing Module                
 Release: version 1.0, May 2013, Q-Chem Inc. Pittsburgh 
 -------------------------------------------------------
 A restricted SCF calculation will be
 performed using DIIS
 SCF converges when DIIS error is below 1.0e-08
 ---------------------------------------
  Cycle       Energy         DIIS error
 ---------------------------------------
    1   -7898.3069734598      1.07e-03  
    2   -7898.3125386759      2.89e-04  
    3   -7898.3117029184      4.66e-04  
    4   -7898.3128652893      1.41e-04  
    5   -7898.3129718315      4.60e-05  
    6   -7898.3129804460      8.84e-06  
    7   -7898.3129808016      2.24e-06  
    8   -7898.3129808217      7.52e-07  
    9   -7898.3129808238      3.66e-07  
   10   -7898.3129808243      4.85e-08  
   11   -7898.3129808243      1.22e-08  
   12   -7898.3129808242      3.29e-09  Convergence criterion met
 ---------------------------------------
 SCF time:   CPU 138.33s  wall 18.00s 
 SCF   energy in the final basis set =    -7898.3129808242
 Total energy in the final basis set =    -7898.3129808242

 --------------------------------------------------------------
             Orbital Energies (a.u.) and Symmetries
 --------------------------------------------------------------

 Alpha MOs, Restricted
 -- Occupied --                  
-482.87 -482.86 -482.86  -62.52  -62.52  -62.51  -56.34  -56.34
  1 A'    2 A'    3 A'    4 A'    5 A'    6 A'    7 A'    1 A"                 
-56.338 -56.336 -56.334 -56.332 -56.331 -56.330 -56.330 -24.727
  8 A'    9 A'   10 A'    2 A"   11 A'    3 A"   12 A'   13 A'                 
-10.349 -10.302  -8.733  -8.727  -8.725  -6.565  -6.559  -6.557
 14 A'   15 A'   16 A'   17 A'   18 A'   19 A'   20 A'   21 A'                 
 -6.552  -6.551  -6.546  -6.545  -6.544  -6.543  -2.676  -2.673
  4 A"   22 A'    5 A"   23 A'    6 A"   24 A'   25 A'    7 A"                 
 -2.672  -2.671  -2.669  -2.666  -2.666  -2.665  -2.664  -2.661
 26 A'   27 A'   28 A'    8 A"   29 A'    9 A"   30 A'   31 A'                 
 -2.661  -2.655  -2.655  -2.653  -2.653  -1.279  -0.967  -0.886
 10 A"   32 A'   11 A"   33 A'   12 A"   34 A'   35 A'   36 A'                 
 -0.804  -0.706  -0.618  -0.543  -0.527  -0.516  -0.454  -0.437
 37 A'   38 A'   39 A'   40 A'   41 A'   13 A"   42 A'   43 A'                 
 -0.432  -0.377  -0.357  -0.317  -0.310  -0.252  -0.235
 14 A"   44 A'   15 A"   45 A'   16 A"   46 A'   17 A"                         
 -- Virtual --                   
 -0.075  -0.028  -0.019  -0.001   0.012   0.031   0.039   0.044
 18 A"   47 A'   48 A'   49 A'   50 A'   51 A'   19 A"   52 A'                 
  0.048   0.060   0.065   0.072   0.075   0.086   0.088   0.106
 53 A'   54 A'   20 A"   55 A'   21 A"   56 A'   57 A'   22 A"                 
  0.110   0.122   0.137   0.143   0.148   0.155   0.171   0.202
 58 A'   59 A'   60 A'   23 A"   61 A'   62 A'   63 A'   64 A'                 
  0.219   0.230   0.289   0.301   0.324   0.363   0.366   0.381
 65 A'   66 A'   24 A"   67 A'   68 A'   69 A'   70 A'   71 A'                 
  0.393   0.408   0.410   0.416   0.423   0.441   0.450   0.461
 25 A"   72 A'   26 A"   27 A"   73 A'   74 A'   28 A"   75 A'                 
  0.476   0.497   0.510   0.520   0.539   0.540   0.550   0.577
 76 A'   29 A"   30 A"   77 A'   31 A"   78 A'   32 A"   79 A'                 
  0.588   0.590   0.644   0.650   0.653   0.701   0.714   0.763
 80 A'   33 A"   81 A'   82 A'   34 A"   83 A'   84 A'   85 A'                 
  0.788   0.800   0.845   0.872   0.946   1.020   1.036   1.048
 35 A"   86 A'   87 A'   88 A'   89 A'   90 A'   91 A'   92 A'                 
  1.132   1.179   1.305   1.368   1.378   1.439   1.513   1.524
 93 A'   36 A"   37 A"   38 A"   94 A'   95 A'   96 A'   39 A"                 
  1.652   1.685   1.724   1.752   1.896   1.953   1.959   1.998
 97 A'   98 A'   99 A'   40 A"  100 A'  101 A'   41 A"   42 A"                 
  2.016   2.049   2.066   2.087   2.121   2.143   2.255   2.317
 43 A"  102 A'  103 A'  104 A'  105 A'  106 A'  107 A'  108 A'                 
  2.591   2.756   2.885   2.900   2.972   3.552   3.740   3.763
 44 A"   45 A"  109 A'  110 A'  111 A'  112 A'   46 A"  113 A'                 
  3.925   3.939   3.958   3.975   3.981   4.005   4.029   4.053
 47 A"   48 A"  114 A'  115 A'   49 A"   50 A"  116 A'   51 A"                 
  4.065   4.096   4.114   4.128   4.212   4.277   4.311   4.365
117 A'   52 A"   53 A"  118 A'  119 A'  120 A'  121 A'  122 A'                 
  4.422   4.721   6.272   6.386   6.531   6.711   6.733   6.762
123 A'  124 A'   54 A"  125 A'  126 A'  127 A'  128 A'  129 A'                 
  7.510   7.528   7.552   7.559   7.602   7.624   7.643   7.644
 55 A"   56 A"   57 A"  130 A'  131 A'  132 A'  133 A'  134 A'                 
  7.803  23.389  23.516  47.949  47.983  48.005  66.738 289.713
135 A'  136 A'  137 A'  138 A'  139 A'  140 A'  141 A'   58 A"                 
289.731 289.748 289.754 289.812 289.838 289.854 289.871 290.027
 59 A"  142 A'   60 A"  143 A'  144 A'  145 A'  146 A'  147 A'                 
*******1020.8011020.828
148 A'  149 A'  150 A'                                                         

 Beta MOs, Restricted
 -- Occupied --                  
-482.87 -482.86 -482.86  -62.52  -62.52  -62.51  -56.34  -56.34
  1 A'    2 A'    3 A'    4 A'    5 A'    6 A'    7 A'    1 A"                 
-56.338 -56.336 -56.334 -56.332 -56.331 -56.330 -56.330 -24.727
  8 A'    9 A'   10 A'    2 A"   11 A'    3 A"   12 A'   13 A'                 
-10.349 -10.302  -8.733  -8.727  -8.725  -6.565  -6.559  -6.557
 14 A'   15 A'   16 A'   17 A'   18 A'   19 A'   20 A'   21 A'                 
 -6.552  -6.551  -6.546  -6.545  -6.544  -6.543  -2.676  -2.673
  4 A"   22 A'    5 A"   23 A'    6 A"   24 A'   25 A'    7 A"                 
 -2.672  -2.671  -2.669  -2.666  -2.666  -2.665  -2.664  -2.661
 26 A'   27 A'   28 A'    8 A"   29 A'    9 A"   30 A'   31 A'                 
 -2.661  -2.655  -2.655  -2.653  -2.653  -1.279  -0.967  -0.886
 10 A"   32 A'   11 A"   33 A'   12 A"   34 A'   35 A'   36 A'                 
 -0.804  -0.706  -0.618  -0.543  -0.527  -0.516  -0.454  -0.437
 37 A'   38 A'   39 A'   40 A'   41 A'   13 A"   42 A'   43 A'                 
 -0.432  -0.377  -0.357  -0.317  -0.310  -0.252  -0.235
 14 A"   44 A'   15 A"   45 A'   16 A"   46 A'   17 A"                         
 -- Virtual --                   
 -0.075  -0.028  -0.019  -0.001   0.012   0.031   0.039   0.044
 18 A"   47 A'   48 A'   49 A'   50 A'   51 A'   19 A"   52 A'                 
  0.048   0.060   0.065   0.072   0.075   0.086   0.088   0.106
 53 A'   54 A'   20 A"   55 A'   21 A"   56 A'   57 A'   22 A"                 
  0.110   0.122   0.137   0.143   0.148   0.155   0.171   0.202
 58 A'   59 A'   60 A'   23 A"   61 A'   62 A'   63 A'   64 A'                 
  0.219   0.230   0.289   0.301   0.324   0.363   0.366   0.381
 65 A'   66 A'   24 A"   67 A'   68 A'   69 A'   70 A'   71 A'                 
  0.393   0.408   0.410   0.416   0.423   0.441   0.450   0.461
 25 A"   72 A'   26 A"   27 A"   73 A'   74 A'   28 A"   75 A'                 
  0.476   0.497   0.510   0.520   0.539   0.540   0.550   0.577
 76 A'   29 A"   30 A"   77 A'   31 A"   78 A'   32 A"   79 A'                 
  0.588   0.590   0.644   0.650   0.653   0.701   0.714   0.763
 80 A'   33 A"   81 A'   82 A'   34 A"   83 A'   84 A'   85 A'                 
  0.788   0.800   0.845   0.872   0.946   1.020   1.036   1.048
 35 A"   86 A'   87 A'   88 A'   89 A'   90 A'   91 A'   92 A'                 
  1.132   1.179   1.305   1.368   1.378   1.439   1.513   1.524
 93 A'   36 A"   37 A"   38 A"   94 A'   95 A'   96 A'   39 A"                 
  1.652   1.685   1.724   1.752   1.896   1.953   1.959   1.998
 97 A'   98 A'   99 A'   40 A"  100 A'  101 A'   41 A"   42 A"                 
  2.016   2.049   2.066   2.087   2.121   2.143   2.255   2.317
 43 A"  102 A'  103 A'  104 A'  105 A'  106 A'  107 A'  108 A'                 
  2.591   2.756   2.885   2.900   2.972   3.552   3.740   3.763
 44 A"   45 A"  109 A'  110 A'  111 A'  112 A'   46 A"  113 A'                 
  3.925   3.939   3.958   3.975   3.981   4.005   4.029   4.053
 47 A"   48 A"  114 A'  115 A'   49 A"   50 A"  116 A'   51 A"                 
  4.065   4.096   4.114   4.128   4.212   4.277   4.311   4.365
117 A'   52 A"   53 A"  118 A'  119 A'  120 A'  121 A'  122 A'                 
  4.422   4.721   6.272   6.386   6.531   6.711   6.733   6.762
123 A'  124 A'   54 A"  125 A'  126 A'  127 A'  128 A'  129 A'                 
  7.510   7.528   7.552   7.559   7.602   7.624   7.643   7.644
 55 A"   56 A"   57 A"  130 A'  131 A'  132 A'  133 A'  134 A'                 
  7.803  23.389  23.516  47.949  47.983  48.005  66.738 289.713
135 A'  136 A'  137 A'  138 A'  139 A'  140 A'  141 A'   58 A"                 
289.731 289.748 289.754 289.812 289.838 289.854 289.871 290.027
 59 A"  142 A'   60 A"  143 A'  144 A'  145 A'  146 A'  147 A'                 
*******1020.8011020.828
148 A'  149 A'  150 A'                                                         
 --------------------------------------------------------------

          Ground-State Mulliken Net Atomic Charges

     Atom                 Charge (a.u.)
  ----------------------------------------
      1 Br                    0.103358
      2 Br                   -0.057910
      3 F                    -0.010332
      4 Br                    0.018153
      5 C                    -0.249919
      6 C                     0.196651
  ----------------------------------------
  Sum of atomic charges =     0.000000

 -----------------------------------------------------------------
                    Cartesian Multipole Moments
 -----------------------------------------------------------------
    Charge (ESU x 10^10)
                 0.0000
    Dipole Moment (Debye)
         X      -0.3720      Y       0.7441      Z      -0.0000
       Tot       0.8319
    Quadrupole Moments (Debye-Ang)
        XX     -65.5498     XY       1.3795     YY     -73.4243
        XZ      -0.0000     YZ       0.0000     ZZ     -71.1389
    Octopole Moments (Debye-Ang^2)
       XXX     -14.7976    XXY       7.8574    XYY     -11.5144
       YYY       8.2045    XXZ       0.0000    XYZ       0.0000
       YYZ      -0.0000    XZZ      -5.1638    YZZ       0.3043
       ZZZ       0.0000
    Hexadecapole Moments (Debye-Ang^3)
      XXXX   -1353.2446   XXXY     -14.0904   XXYY    -312.8285
      XYYY     -49.5261   YYYY    -539.2288   XXXZ       0.0000
      XXYZ       0.0000   XYYZ       0.0000   YYYZ       0.0000
      XXZZ    -258.3706   XYZZ     -17.1034   YYZZ    -104.2345
      XZZZ      -0.0000   YZZZ       0.0000   ZZZZ     -82.7023
 -----------------------------------------------------------------
 Calculating analytic gradient of the SCF energy
 Gradient of SCF Energy
            1           2           3           4           5           6
    1  -0.0732993   0.0029586   0.0528826   0.0720562   0.1584591  -0.2130573
    2  -0.1177841  -0.1917380   0.0630587   0.1770642   0.0238887   0.0455105
    3   0.0000000   0.0000000  -0.0000000  -0.0000000  -0.0000000   0.0000000
 Max gradient component =       2.131E-01
 RMS gradient           =       9.789E-02
 Gradient time:  CPU 44.50 s  wall 5.69 s
 Geometry Optimization Parameters
   NAtoms,    NIC,     NZ,  NCons,   NDum,   NFix, NCnnct, MaxDiis
        6      37       0       0       0       0       0       0

 Cartesian Hessian Update
 Hessian Updated using BFGS Update


** GEOMETRY OPTIMIZATION IN DELOCALIZED INTERNAL COORDINATES **
   Searching for a Minimum

   Optimization Cycle:   7

                       Coordinates (Angstroms)
     ATOM                X               Y               Z
      1  Br        2.5783851180    0.5226651800    0.0000000000
      2  Br       -1.2801874592    1.2571990056    0.0000000000
      3  F         1.8354460133   -1.6221923544    0.0000000000
      4  Br       -1.7364446710   -1.1885489840    0.0000000000
      5  C         1.1784914502   -0.4464630660    0.0000000000
      6  C        -0.3574401300   -0.1790910671    0.0000000000
   Point Group: cs    Number of degrees of freedom:     9


   Energy is  -7898.312980824

 Hessian Updated using BFGS Update

  9 Hessian modes will be used to form the next step
  Hessian Eigenvalues:
     0.094400    0.182109    0.248870    0.250293    0.295004    0.391192
     0.576977    0.951638    1.029692

 Minimum Search - Taking Simple RFO Step
 Searching for Lamda that Minimizes Along All modes
 Value Taken    Lamda =  -0.17641903
 Calculated Step too Large.  Step scaled by  0.393579
 Step Taken.  Stepsize is  0.300000

                             Maximum     Tolerance    Cnvgd?
         Gradient           0.163933      0.000300      NO
         Displacement       0.203429      0.001200      NO
         Energy change     -0.074614      0.000001      NO


 New Cartesian Coordinates Obtained by Inverse Iteration

 Displacement from previous Coordinates is:  0.320400
 ----------------------------------------------------------------
             Standard Nuclear Orientation (Angstroms)
    I     Atom           X                Y                Z
 ----------------------------------------------------------------
    1      Br      2.5382058768     0.5548382516     0.0000000000
    2      Br     -1.2146671679     1.2769189122     0.0000000000
    3      F       1.7442540267    -1.6223772535     0.0000000000
    4      Br     -1.6797239535    -1.2361530904     0.0000000000
    5      C       1.1225407650    -0.4375250136     0.0000000000
    6      C      -0.2923592258    -0.1921330922     0.0000000000
 ----------------------------------------------------------------
 Molecular Point Group                 Cs    NOp =  2
 Largest Abelian Subgroup              Cs    NOp =  2
 Nuclear Repulsion Energy =  1078.1552729950 hartrees
 There are       63 alpha and       63 beta electrons
 Applying Cartesian multipole field
    Component          Value
    ---------          -----
     (2,0,0)        1.00000E-11
     (0,2,0)        2.00000E-11
     (0,0,2)       -3.00000E-11
 Nucleus-field energy     =     0.0000000251 hartrees
 Requested basis set is 6-311++G(d,p)
 There are 75 shells and 210 basis functions
 A cutoff of  1.0D-11 yielded   2164 shell pairs
 There are     18464 function pairs (     20609 Cartesian)
 Smallest overlap matrix eigenvalue = 2.15E-05
 Guess MOs from SCF MO coefficient file

 -----------------------------------------------------------------------
  General SCF calculation program by
  Eric Jon Sundstrom, Paul Horn, Yuezhi Mao, Dmitri Zuev, Alec White,
  David Stuck, Shaama M.S., Shane Yost, Joonho Lee, David Small,
  Daniel Levine, Susi Lehtola, Hugh Burton, Evgeny Epifanovsky
 -----------------------------------------------------------------------
 Exchange:     0.2000 Hartree-Fock + 0.0800 Slater + 0.7200 B88
 Correlation:  0.1900 VWN1RPA + 0.8100 LYP
 Using SG-1 standard quadrature grid
 using 8 threads for integral computing
 -------------------------------------------------------
 OpenMP Integral computing Module                
 Release: version 2.0, May 2017, Q-Chem Inc. Pleasanton 
 -------------------------------------------------------
 -------------------------------------------------------
 OpenMP BLAS3 based DFT computing Module                
 Release: version 1.0, May 2013, Q-Chem Inc. Pittsburgh 
 -------------------------------------------------------
 A restricted SCF calculation will be
 performed using DIIS
 SCF converges when DIIS error is below 1.0e-08
 ---------------------------------------
  Cycle       Energy         DIIS error
 ---------------------------------------
    1   -7898.3669563988      1.21e-03  
    2   -7898.3735078582      3.39e-04  
    3   -7898.3729268273      4.57e-04  
    4   -7898.3740411818      1.15e-04  
    5   -7898.3741037342      4.32e-05  
    6   -7898.3741125020      9.86e-06  
    7   -7898.3741129679      1.95e-06  
    8   -7898.3741129817      6.08e-07  
    9   -7898.3741129825      1.68e-07  
   10   -7898.3741129826      5.70e-08  
   11   -7898.3741129824      1.13e-08  
   12   -7898.3741129823      2.34e-09  Convergence criterion met
 ---------------------------------------
 SCF time:   CPU 139.81s  wall 18.00s 
 SCF   energy in the final basis set =    -7898.3741129823
 Total energy in the final basis set =    -7898.3741129823

 --------------------------------------------------------------
             Orbital Energies (a.u.) and Symmetries
 --------------------------------------------------------------

 Alpha MOs, Restricted
 -- Occupied --                  
-482.87 -482.86 -482.86  -62.52  -62.51  -62.51  -56.34  -56.34
  1 A'    2 A'    3 A'    4 A'    5 A'    6 A'    7 A'    1 A"                 
-56.337 -56.335 -56.333 -56.331 -56.330 -56.330 -56.329 -24.727
  8 A'    9 A'   10 A'    2 A"   11 A'    3 A"   12 A'   13 A'                 
-10.342 -10.296  -8.731  -8.725  -8.724  -6.563  -6.558  -6.556
 14 A'   15 A'   16 A'   17 A'   18 A'   19 A'   20 A'   21 A'                 
 -6.550  -6.549  -6.544  -6.543  -6.543  -6.542  -2.675  -2.671
  4 A"   22 A'    5 A"   23 A'    6 A"   24 A'   25 A'    7 A"                 
 -2.670  -2.669  -2.668  -2.665  -2.664  -2.664  -2.663  -2.659
 26 A'   27 A'   28 A'    8 A"   29 A'    9 A"   30 A'   31 A'                 
 -2.659  -2.653  -2.653  -2.652  -2.652  -1.281  -0.955  -0.881
 10 A"   32 A'   11 A"   33 A'   12 A"   34 A'   35 A'   36 A'                 
 -0.804  -0.732  -0.620  -0.543  -0.531  -0.519  -0.452  -0.432
 37 A'   38 A'   39 A'   40 A'   41 A'   13 A"   42 A'   43 A'                 
 -0.427  -0.374  -0.355  -0.320  -0.311  -0.259  -0.247
 14 A"   44 A'   15 A"   45 A'   16 A"   46 A'   17 A"                         
 -- Virtual --                   
 -0.058  -0.032  -0.022  -0.002   0.012   0.030   0.040   0.042
 18 A"   47 A'   48 A'   49 A'   50 A'   51 A'   19 A"   52 A'                 
  0.051   0.063   0.066   0.075   0.076   0.086   0.089   0.105
 53 A'   54 A'   20 A"   21 A"   55 A'   56 A'   57 A'   22 A"                 
  0.109   0.121   0.141   0.143   0.156   0.166   0.178   0.203
 58 A'   59 A'   60 A'   23 A"   61 A'   62 A'   63 A'   64 A'                 
  0.227   0.251   0.290   0.297   0.326   0.362   0.371   0.385
 65 A'   66 A'   24 A"   67 A'   68 A'   69 A'   70 A'   71 A'                 
  0.394   0.411   0.413   0.418   0.426   0.450   0.460   0.465
 25 A"   26 A"   72 A'   27 A"   73 A'   74 A'   28 A"   75 A'                 
  0.477   0.490   0.509   0.515   0.538   0.548   0.550   0.580
 76 A'   29 A"   30 A"   77 A'   31 A"   78 A'   32 A"   79 A'                 
  0.595   0.605   0.640   0.648   0.654   0.701   0.719   0.758
 80 A'   33 A"   34 A"   81 A'   82 A'   83 A'   84 A'   85 A'                 
  0.796   0.802   0.855   0.889   0.939   1.006   1.027   1.056
 86 A'   35 A"   87 A'   88 A'   89 A'   90 A'   91 A'   92 A'                 
  1.143   1.178   1.279   1.366   1.374   1.432   1.510   1.547
 93 A'   36 A"   37 A"   38 A"   94 A'   95 A'   96 A'   39 A"                 
  1.666   1.720   1.770   1.808   1.910   1.961   1.963   2.005
 97 A'   98 A'   99 A'   40 A"  100 A'  101 A'   41 A"   42 A"                 
  2.020   2.057   2.090   2.103   2.137   2.153   2.311   2.331
 43 A"  102 A'  103 A'  104 A'  105 A'  106 A'  107 A'  108 A'                 
  2.597   2.789   2.885   2.992   3.031   3.521   3.743   3.768
 44 A"   45 A"  109 A'  110 A'  111 A'  112 A'   46 A"  113 A'                 
  3.935   3.945   3.961   3.984   3.987   4.004   4.023   4.054
 47 A"   48 A"  114 A'   49 A"  115 A'   50 A"  116 A'   51 A"                 
  4.061   4.085   4.119   4.135   4.225   4.282   4.320   4.357
117 A'   52 A"   53 A"  118 A'  119 A'  120 A'  121 A'  122 A'                 
  4.415   4.751   6.274   6.386   6.543   6.711   6.733   6.760
123 A'  124 A'   54 A"  125 A'  126 A'  127 A'  128 A'  129 A'                 
  7.513   7.530   7.553   7.555   7.605   7.618   7.648   7.652
 55 A"   56 A"   57 A"  130 A'  131 A'  132 A'  133 A'  134 A'                 
  7.817  23.362  23.760  47.941  47.977  47.999  66.740 289.715
135 A'  136 A'  137 A'  138 A'  139 A'  140 A'  141 A'   58 A"                 
289.734 289.746 289.754 289.812 289.837 289.855 289.876 290.038
 59 A"  142 A'   60 A"  143 A'  144 A'  145 A'  146 A'  147 A'                 
*******1020.7931020.819
148 A'  149 A'  150 A'                                                         

 Beta MOs, Restricted
 -- Occupied --                  
-482.87 -482.86 -482.86  -62.52  -62.51  -62.51  -56.34  -56.34
  1 A'    2 A'    3 A'    4 A'    5 A'    6 A'    7 A'    1 A"                 
-56.337 -56.335 -56.333 -56.331 -56.330 -56.330 -56.329 -24.727
  8 A'    9 A'   10 A'    2 A"   11 A'    3 A"   12 A'   13 A'                 
-10.342 -10.296  -8.731  -8.725  -8.724  -6.563  -6.558  -6.556
 14 A'   15 A'   16 A'   17 A'   18 A'   19 A'   20 A'   21 A'                 
 -6.550  -6.549  -6.544  -6.543  -6.543  -6.542  -2.675  -2.671
  4 A"   22 A'    5 A"   23 A'    6 A"   24 A'   25 A'    7 A"                 
 -2.670  -2.669  -2.668  -2.665  -2.664  -2.664  -2.663  -2.659
 26 A'   27 A'   28 A'    8 A"   29 A'    9 A"   30 A'   31 A'                 
 -2.659  -2.653  -2.653  -2.652  -2.652  -1.281  -0.955  -0.881
 10 A"   32 A'   11 A"   33 A'   12 A"   34 A'   35 A'   36 A'                 
 -0.804  -0.732  -0.620  -0.543  -0.531  -0.519  -0.452  -0.432
 37 A'   38 A'   39 A'   40 A'   41 A'   13 A"   42 A'   43 A'                 
 -0.427  -0.374  -0.355  -0.320  -0.311  -0.259  -0.247
 14 A"   44 A'   15 A"   45 A'   16 A"   46 A'   17 A"                         
 -- Virtual --                   
 -0.058  -0.032  -0.022  -0.002   0.012   0.030   0.040   0.042
 18 A"   47 A'   48 A'   49 A'   50 A'   51 A'   19 A"   52 A'                 
  0.051   0.063   0.066   0.075   0.076   0.086   0.089   0.105
 53 A'   54 A'   20 A"   21 A"   55 A'   56 A'   57 A'   22 A"                 
  0.109   0.121   0.141   0.143   0.156   0.166   0.178   0.203
 58 A'   59 A'   60 A'   23 A"   61 A'   62 A'   63 A'   64 A'                 
  0.227   0.251   0.290   0.297   0.326   0.362   0.371   0.385
 65 A'   66 A'   24 A"   67 A'   68 A'   69 A'   70 A'   71 A'                 
  0.394   0.411   0.413   0.418   0.426   0.450   0.460   0.465
 25 A"   26 A"   72 A'   27 A"   73 A'   74 A'   28 A"   75 A'                 
  0.477   0.490   0.509   0.515   0.538   0.548   0.550   0.580
 76 A'   29 A"   30 A"   77 A'   31 A"   78 A'   32 A"   79 A'                 
  0.595   0.605   0.640   0.648   0.654   0.701   0.719   0.758
 80 A'   33 A"   34 A"   81 A'   82 A'   83 A'   84 A'   85 A'                 
  0.796   0.802   0.855   0.889   0.939   1.006   1.027   1.056
 86 A'   35 A"   87 A'   88 A'   89 A'   90 A'   91 A'   92 A'                 
  1.143   1.178   1.279   1.366   1.374   1.432   1.510   1.547
 93 A'   36 A"   37 A"   38 A"   94 A'   95 A'   96 A'   39 A"                 
  1.666   1.720   1.770   1.808   1.910   1.961   1.963   2.005
 97 A'   98 A'   99 A'   40 A"  100 A'  101 A'   41 A"   42 A"                 
  2.020   2.057   2.090   2.103   2.137   2.153   2.311   2.331
 43 A"  102 A'  103 A'  104 A'  105 A'  106 A'  107 A'  108 A'                 
  2.597   2.789   2.885   2.992   3.031   3.521   3.743   3.768
 44 A"   45 A"  109 A'  110 A'  111 A'  112 A'   46 A"  113 A'                 
  3.935   3.945   3.961   3.984   3.987   4.004   4.023   4.054
 47 A"   48 A"  114 A'   49 A"  115 A'   50 A"  116 A'   51 A"                 
  4.061   4.085   4.119   4.135   4.225   4.282   4.320   4.357
117 A'   52 A"   53 A"  118 A'  119 A'  120 A'  121 A'  122 A'                 
  4.415   4.751   6.274   6.386   6.543   6.711   6.733   6.760
123 A'  124 A'   54 A"  125 A'  126 A'  127 A'  128 A'  129 A'                 
  7.513   7.530   7.553   7.555   7.605   7.618   7.648   7.652
 55 A"   56 A"   57 A"  130 A'  131 A'  132 A'  133 A'  134 A'                 
  7.817  23.362  23.760  47.941  47.977  47.999  66.740 289.715
135 A'  136 A'  137 A'  138 A'  139 A'  140 A'  141 A'   58 A"                 
289.734 289.746 289.754 289.812 289.837 289.855 289.876 290.038
 59 A"  142 A'   60 A"  143 A'  144 A'  145 A'  146 A'  147 A'                 
*******1020.7931020.819
148 A'  149 A'  150 A'                                                         
 --------------------------------------------------------------

          Ground-State Mulliken Net Atomic Charges

     Atom                 Charge (a.u.)
  ----------------------------------------
      1 Br                    0.086078
      2 Br                   -0.074700
      3 F                    -0.013959
      4 Br                    0.015735
      5 C                    -0.235999
      6 C                     0.222844
  ----------------------------------------
  Sum of atomic charges =    -0.000000

 -----------------------------------------------------------------
                    Cartesian Multipole Moments
 -----------------------------------------------------------------
    Charge (ESU x 10^10)
                -0.0000
    Dipole Moment (Debye)
         X      -0.3305      Y       0.7148      Z       0.0000
       Tot       0.7875
    Quadrupole Moments (Debye-Ang)
        XX     -66.0790     XY       1.5152     YY     -72.9908
        XZ       0.0000     YZ       0.0000     ZZ     -71.0492
    Octopole Moments (Debye-Ang^2)
       XXX     -17.7331    XXY       7.2936    XYY     -12.9287
       YYY       8.1205    XXZ       0.0000    XYZ      -0.0000
       YYZ       0.0000    XZZ      -6.1336    YZZ       0.0834
       ZZZ       0.0000
    Hexadecapole Moments (Debye-Ang^3)
      XXXX   -1286.7733   XXXY     -22.4511   XXYY    -301.5641
      XYYY     -58.4404   YYYY    -556.4773   XXXZ       0.0000
      XXYZ      -0.0000   XYYZ      -0.0000   YYYZ       0.0000
      XXZZ    -246.2293   XYZZ     -20.4034   YYZZ    -107.6672
      XZZZ       0.0000   YZZZ       0.0000   ZZZZ     -82.4150
 -----------------------------------------------------------------
 Calculating analytic gradient of the SCF energy
 Gradient of SCF Energy
            1           2           3           4           5           6
    1  -0.0593434   0.0011357   0.0420548   0.0567466   0.1078092  -0.1484029
    2  -0.0964299  -0.1561046   0.0556933   0.1451061   0.0205467   0.0311885
    3  -0.0000000   0.0000000  -0.0000000   0.0000000   0.0000000  -0.0000000
 Max gradient component =       1.561E-01
 RMS gradient           =       7.505E-02
 Gradient time:  CPU 45.48 s  wall 5.81 s
 Geometry Optimization Parameters
   NAtoms,    NIC,     NZ,  NCons,   NDum,   NFix, NCnnct, MaxDiis
        6      37       0       0       0       0       0       0

 Cartesian Hessian Update
 Hessian Updated using BFGS Update


** GEOMETRY OPTIMIZATION IN DELOCALIZED INTERNAL COORDINATES **
   Searching for a Minimum

   Optimization Cycle:   8

                       Coordinates (Angstroms)
     ATOM                X               Y               Z
      1  Br        2.5382058768    0.5548382516    0.0000000000
      2  Br       -1.2146671679    1.2769189122    0.0000000000
      3  F         1.7442540267   -1.6223772535    0.0000000000
      4  Br       -1.6797239535   -1.2361530904    0.0000000000
      5  C         1.1225407650   -0.4375250136    0.0000000000
      6  C        -0.2923592258   -0.1921330922    0.0000000000
   Point Group: cs    Number of degrees of freedom:     9


   Energy is  -7898.374112982

 Hessian Updated using BFGS Update

  9 Hessian modes will be used to form the next step
  Hessian Eigenvalues:
     0.158415    0.209778    0.245146    0.251107    0.262504    0.393119
     0.534858    0.951528    1.029692

 Minimum Search - Taking Simple RFO Step
 Searching for Lamda that Minimizes Along All modes
 Value Taken    Lamda =  -0.10842342
 Calculated Step too Large.  Step scaled by  0.500586
 Step Taken.  Stepsize is  0.300000

                             Maximum     Tolerance    Cnvgd?
         Gradient           0.119286      0.000300      NO
         Displacement       0.198650      0.001200      NO
         Energy change     -0.061132      0.000001      NO


 New Cartesian Coordinates Obtained by Inverse Iteration

 Displacement from previous Coordinates is:  0.270950
 ----------------------------------------------------------------
             Standard Nuclear Orientation (Angstroms)
    I     Atom           X                Y                Z
 ----------------------------------------------------------------
    1      Br      2.5181962312     0.5938710021     0.0000000000
    2      Br     -1.1640450879     1.3115628339     0.0000000000
    3      F       1.6638216159    -1.6333646316     0.0000000000
    4      Br     -1.6397054726    -1.2937954277     0.0000000000
    5      C       1.0873234918    -0.4338269586     0.0000000000
    6      C      -0.2473404571    -0.2008781041     0.0000000000
 ----------------------------------------------------------------
 Molecular Point Group                 Cs    NOp =  2
 Largest Abelian Subgroup              Cs    NOp =  2
 Nuclear Repulsion Energy =  1073.1043392169 hartrees
 There are       63 alpha and       63 beta electrons
 Applying Cartesian multipole field
    Component          Value
    ---------          -----
     (2,0,0)        1.00000E-11
     (0,2,0)        2.00000E-11
     (0,0,2)       -3.00000E-11
 Nucleus-field energy     =     0.0000000253 hartrees
 Requested basis set is 6-311++G(d,p)
 There are 75 shells and 210 basis functions
 A cutoff of  1.0D-11 yielded   2169 shell pairs
 There are     18483 function pairs (     20625 Cartesian)
 Smallest overlap matrix eigenvalue = 1.68E-05
 Guess MOs from SCF MO coefficient file

 -----------------------------------------------------------------------
  General SCF calculation program by
  Eric Jon Sundstrom, Paul Horn, Yuezhi Mao, Dmitri Zuev, Alec White,
  David Stuck, Shaama M.S., Shane Yost, Joonho Lee, David Small,
  Daniel Levine, Susi Lehtola, Hugh Burton, Evgeny Epifanovsky
 -----------------------------------------------------------------------
 Exchange:     0.2000 Hartree-Fock + 0.0800 Slater + 0.7200 B88
 Correlation:  0.1900 VWN1RPA + 0.8100 LYP
 Using SG-1 standard quadrature grid
 using 8 threads for integral computing
 -------------------------------------------------------
 OpenMP Integral computing Module                
 Release: version 2.0, May 2017, Q-Chem Inc. Pleasanton 
 -------------------------------------------------------
 -------------------------------------------------------
 OpenMP BLAS3 based DFT computing Module                
 Release: version 1.0, May 2013, Q-Chem Inc. Pittsburgh 
 -------------------------------------------------------
 A restricted SCF calculation will be
 performed using DIIS
 SCF converges when DIIS error is below 1.0e-08
 ---------------------------------------
  Cycle       Energy         DIIS error
 ---------------------------------------
    1   -7898.4128065854      1.09e-03  
    2   -7898.4182481327      2.95e-04  
    3   -7898.4179498487      3.65e-04  
    4   -7898.4186181082      1.09e-04  
    5   -7898.4186784442      1.66e-05  
    6   -7898.4186794694      9.51e-06  
    7   -7898.4186798697      1.61e-06  
    8   -7898.4186798823      5.99e-07  
    9   -7898.4186798834      1.27e-07  
   10   -7898.4186798835      4.16e-08  
   11   -7898.4186798835      1.26e-08  
   12   -7898.4186798834      2.37e-09  Convergence criterion met
 ---------------------------------------
 SCF time:   CPU 140.07s  wall 18.00s 
 SCF   energy in the final basis set =    -7898.4186798834
 Total energy in the final basis set =    -7898.4186798834

 --------------------------------------------------------------
             Orbital Energies (a.u.) and Symmetries
 --------------------------------------------------------------

 Alpha MOs, Restricted
 -- Occupied --                  
-482.87 -482.86 -482.86  -62.52  -62.51  -62.51  -56.34  -56.34
  1 A'    2 A'    3 A'    4 A'    5 A'    6 A'    7 A'    1 A"                 
-56.337 -56.334 -56.334 -56.330 -56.330 -56.330 -56.329 -24.728
  8 A'    9 A'   10 A'    2 A"   11 A'    3 A"   12 A'   13 A'                 
-10.337 -10.292  -8.731  -8.724  -8.723  -6.563  -6.557  -6.556
 14 A'   15 A'   16 A'   17 A'   18 A'   19 A'   20 A'   21 A'                 
 -6.549  -6.549  -6.543  -6.542  -6.542  -6.541  -2.674  -2.670
  4 A"   22 A'    5 A"    6 A"   23 A'   24 A'   25 A'    7 A"                 
 -2.670  -2.668  -2.667  -2.664  -2.663  -2.663  -2.662  -2.659
 26 A'   27 A'   28 A'    8 A"   29 A'    9 A"   30 A'   31 A'                 
 -2.659  -2.652  -2.652  -2.651  -2.651  -1.282  -0.942  -0.874
 10 A"   32 A'   11 A"   12 A"   33 A'   34 A'   35 A'   36 A'                 
 -0.803  -0.751  -0.622  -0.540  -0.536  -0.521  -0.449  -0.427
 37 A'   38 A'   39 A'   40 A'   41 A'   13 A"   42 A'   43 A'                 
 -0.421  -0.368  -0.353  -0.323  -0.313  -0.268  -0.257
 14 A"   44 A'   15 A"   45 A'   16 A"   46 A'   17 A"                         
 -- Virtual --                   
 -0.045  -0.043  -0.024  -0.003   0.011   0.029   0.040   0.041
 18 A"   47 A'   48 A'   49 A'   50 A'   51 A'   19 A"   52 A'                 
  0.051   0.064   0.066   0.074   0.075   0.087   0.089   0.104
 53 A'   54 A'   20 A"   55 A'   21 A"   56 A'   57 A'   22 A"                 
  0.108   0.121   0.141   0.142   0.158   0.175   0.186   0.202
 58 A'   59 A'   60 A'   23 A"   61 A'   62 A'   63 A'   64 A'                 
  0.234   0.261   0.291   0.296   0.332   0.361   0.372   0.390
 65 A'   66 A'   24 A"   67 A'   68 A'   69 A'   70 A'   71 A'                 
  0.396   0.412   0.412   0.421   0.422   0.451   0.468   0.469
 25 A"   26 A"   72 A'   27 A"   73 A'   74 A'   28 A"   75 A'                 
  0.484   0.490   0.509   0.516   0.538   0.549   0.554   0.583
 29 A"   76 A'   30 A"   77 A'   31 A"   32 A"   78 A'   79 A'                 
  0.598   0.614   0.625   0.651   0.663   0.698   0.716   0.755
 80 A'   33 A"   34 A"   81 A'   82 A'   83 A'   84 A'   85 A'                 
  0.794   0.811   0.855   0.900   0.932   0.989   1.013   1.058
 86 A'   35 A"   87 A'   88 A'   89 A'   90 A'   91 A'   92 A'                 
  1.146   1.177   1.260   1.368   1.370   1.419   1.511   1.561
 93 A'   36 A"   37 A"   38 A"   94 A'   95 A'   96 A'   39 A"                 
  1.674   1.731   1.807   1.844   1.926   1.966   1.984   2.009
 97 A'   98 A'   99 A'   40 A"  100 A'   41 A"  101 A'   42 A"                 
  2.026   2.061   2.093   2.115   2.140   2.190   2.301   2.354
 43 A"  102 A'  103 A'  104 A'  105 A'  106 A'  107 A'  108 A'                 
  2.606   2.809   2.877   3.006   3.135   3.448   3.745   3.769
 44 A"   45 A"  109 A'  110 A'  111 A'  112 A'   46 A"  113 A'                 
  3.946   3.948   3.964   3.987   4.002   4.002   4.018   4.051
 47 A"   48 A"  114 A'   49 A"  115 A'   50 A"  116 A'  117 A'                 
  4.054   4.071   4.121   4.143   4.241   4.275   4.320   4.349
 51 A"   52 A"   53 A"  118 A'  119 A'  120 A'  121 A'  122 A'                 
  4.414   4.769   6.275   6.382   6.539   6.705   6.732   6.746
123 A'  124 A'   54 A"  125 A'  126 A'  127 A'  128 A'  129 A'                 
  7.515   7.533   7.547   7.552   7.603   7.614   7.650   7.658
 55 A"   56 A"  130 A'   57 A"  131 A'  132 A'  133 A'  134 A'                 
  7.816  23.329  24.017  47.926  47.966  47.988  66.740 289.716
135 A'  136 A'  137 A'  138 A'  139 A'  140 A'  141 A'   58 A"                 
289.735 289.744 289.751 289.811 289.835 289.849 289.880 290.032
 59 A"  142 A'   60 A"  143 A'  144 A'  145 A'  146 A'  147 A'                 
*******1020.7771020.805
148 A'  149 A'  150 A'                                                         

 Beta MOs, Restricted
 -- Occupied --                  
-482.87 -482.86 -482.86  -62.52  -62.51  -62.51  -56.34  -56.34
  1 A'    2 A'    3 A'    4 A'    5 A'    6 A'    7 A'    1 A"                 
-56.337 -56.334 -56.334 -56.330 -56.330 -56.330 -56.329 -24.728
  8 A'    9 A'   10 A'    2 A"   11 A'    3 A"   12 A'   13 A'                 
-10.337 -10.292  -8.731  -8.724  -8.723  -6.563  -6.557  -6.556
 14 A'   15 A'   16 A'   17 A'   18 A'   19 A'   20 A'   21 A'                 
 -6.549  -6.549  -6.543  -6.542  -6.542  -6.541  -2.674  -2.670
  4 A"   22 A'    5 A"    6 A"   23 A'   24 A'   25 A'    7 A"                 
 -2.670  -2.668  -2.667  -2.664  -2.663  -2.663  -2.662  -2.659
 26 A'   27 A'   28 A'    8 A"   29 A'    9 A"   30 A'   31 A'                 
 -2.659  -2.652  -2.652  -2.651  -2.651  -1.282  -0.942  -0.874
 10 A"   32 A'   11 A"   12 A"   33 A'   34 A'   35 A'   36 A'                 
 -0.803  -0.751  -0.622  -0.540  -0.536  -0.521  -0.449  -0.427
 37 A'   38 A'   39 A'   40 A'   41 A'   13 A"   42 A'   43 A'                 
 -0.421  -0.368  -0.353  -0.323  -0.313  -0.268  -0.257
 14 A"   44 A'   15 A"   45 A'   16 A"   46 A'   17 A"                         
 -- Virtual --                   
 -0.045  -0.043  -0.024  -0.003   0.011   0.029   0.040   0.041
 18 A"   47 A'   48 A'   49 A'   50 A'   51 A'   19 A"   52 A'                 
  0.051   0.064   0.066   0.074   0.075   0.087   0.089   0.104
 53 A'   54 A'   20 A"   55 A'   21 A"   56 A'   57 A'   22 A"                 
  0.108   0.121   0.141   0.142   0.158   0.175   0.186   0.202
 58 A'   59 A'   60 A'   23 A"   61 A'   62 A'   63 A'   64 A'                 
  0.234   0.261   0.291   0.296   0.332   0.361   0.372   0.390
 65 A'   66 A'   24 A"   67 A'   68 A'   69 A'   70 A'   71 A'                 
  0.396   0.412   0.412   0.421   0.422   0.451   0.468   0.469
 25 A"   26 A"   72 A'   27 A"   73 A'   74 A'   28 A"   75 A'                 
  0.484   0.490   0.509   0.516   0.538   0.549   0.554   0.583
 29 A"   76 A'   30 A"   77 A'   31 A"   32 A"   78 A'   79 A'                 
  0.598   0.614   0.625   0.651   0.663   0.698   0.716   0.755
 80 A'   33 A"   34 A"   81 A'   82 A'   83 A'   84 A'   85 A'                 
  0.794   0.811   0.855   0.900   0.932   0.989   1.013   1.058
 86 A'   35 A"   87 A'   88 A'   89 A'   90 A'   91 A'   92 A'                 
  1.146   1.177   1.260   1.368   1.370   1.419   1.511   1.561
 93 A'   36 A"   37 A"   38 A"   94 A'   95 A'   96 A'   39 A"                 
  1.674   1.731   1.807   1.844   1.926   1.966   1.984   2.009
 97 A'   98 A'   99 A'   40 A"  100 A'   41 A"  101 A'   42 A"                 
  2.026   2.061   2.093   2.115   2.140   2.190   2.301   2.354
 43 A"  102 A'  103 A'  104 A'  105 A'  106 A'  107 A'  108 A'                 
  2.606   2.809   2.877   3.006   3.135   3.448   3.745   3.769
 44 A"   45 A"  109 A'  110 A'  111 A'  112 A'   46 A"  113 A'                 
  3.946   3.948   3.964   3.987   4.002   4.002   4.018   4.051
 47 A"   48 A"  114 A'   49 A"  115 A'   50 A"  116 A'  117 A'                 
  4.054   4.071   4.121   4.143   4.241   4.275   4.320   4.349
 51 A"   52 A"   53 A"  118 A'  119 A'  120 A'  121 A'  122 A'                 
  4.414   4.769   6.275   6.382   6.539   6.705   6.732   6.746
123 A'  124 A'   54 A"  125 A'  126 A'  127 A'  128 A'  129 A'                 
  7.515   7.533   7.547   7.552   7.603   7.614   7.650   7.658
 55 A"   56 A"  130 A'   57 A"  131 A'  132 A'  133 A'  134 A'                 
  7.816  23.329  24.017  47.926  47.966  47.988  66.740 289.716
135 A'  136 A'  137 A'  138 A'  139 A'  140 A'  141 A'   58 A"                 
289.735 289.744 289.751 289.811 289.835 289.849 289.880 290.032
 59 A"  142 A'   60 A"  143 A'  144 A'  145 A'  146 A'  147 A'                 
*******1020.7771020.805
148 A'  149 A'  150 A'                                                         
 --------------------------------------------------------------

          Ground-State Mulliken Net Atomic Charges

     Atom                 Charge (a.u.)
  ----------------------------------------
      1 Br                    0.072189
      2 Br                   -0.086227
      3 F                    -0.015888
      4 Br                    0.016164
      5 C                    -0.210274
      6 C                     0.224036
  ----------------------------------------
  Sum of atomic charges =     0.000000

 -----------------------------------------------------------------
                    Cartesian Multipole Moments
 -----------------------------------------------------------------
    Charge (ESU x 10^10)
                 0.0000
    Dipole Moment (Debye)
         X      -0.2632      Y       0.7093      Z      -0.0000
       Tot       0.7566
    Quadrupole Moments (Debye-Ang)
        XX     -66.4869     XY       1.7387     YY     -72.4229
        XZ      -0.0000     YZ      -0.0000     ZZ     -71.0763
    Octopole Moments (Debye-Ang^2)
       XXX     -19.9055    XXY       6.7617    XYY     -14.2453
       YYY       7.6573    XXZ      -0.0000    XYZ       0.0000
       YYZ      -0.0000    XZZ      -6.9500    YZZ      -0.2454
       ZZZ      -0.0000
    Hexadecapole Moments (Debye-Ang^3)
      XXXX   -1245.2753   XXXY     -30.4749   XXYY    -295.6770
      XYYY     -67.2368   YYYY    -581.9631   XXXZ      -0.0000
      XXYZ      -0.0000   XYYZ      -0.0000   YYYZ      -0.0000
      XXZZ    -238.5806   XYZZ     -23.8654   YYZZ    -112.8032
      XZZZ      -0.0000   YZZZ      -0.0000   ZZZZ     -82.5070
 -----------------------------------------------------------------
 Calculating analytic gradient of the SCF energy
 Gradient of SCF Energy
            1           2           3           4           5           6
    1  -0.0427345  -0.0017548   0.0291179   0.0392687   0.0429437  -0.0668411
    2  -0.0716325  -0.1163778   0.0454558   0.1096143   0.0203239   0.0126163
    3  -0.0000000  -0.0000000   0.0000000   0.0000000  -0.0000000   0.0000000
 Max gradient component =       1.164E-01
 RMS gradient           =       4.936E-02
 Gradient time:  CPU 45.52 s  wall 5.82 s
 Geometry Optimization Parameters
   NAtoms,    NIC,     NZ,  NCons,   NDum,   NFix, NCnnct, MaxDiis
        6      37       0       0       0       0       0       0

 Cartesian Hessian Update
 Hessian Updated using BFGS Update


** GEOMETRY OPTIMIZATION IN DELOCALIZED INTERNAL COORDINATES **
   Searching for a Minimum

   Optimization Cycle:   9

                       Coordinates (Angstroms)
     ATOM                X               Y               Z
      1  Br        2.5181962312    0.5938710021    0.0000000000
      2  Br       -1.1640450879    1.3115628339    0.0000000000
      3  F         1.6638216159   -1.6333646316    0.0000000000
      4  Br       -1.6397054726   -1.2937954277    0.0000000000
      5  C         1.0873234918   -0.4338269586    0.0000000000
      6  C        -0.2473404571   -0.2008781041    0.0000000000
   Point Group: cs    Number of degrees of freedom:     9


   Energy is  -7898.418679883

 Hessian Updated using BFGS Update

  9 Hessian modes will be used to form the next step
  Hessian Eigenvalues:
     0.119585    0.229211    0.247838    0.250685    0.352017    0.415580
     0.518454    0.951478    1.029693

 Minimum Search - Taking Simple RFO Step
 Searching for Lamda that Minimizes Along All modes
 Value Taken    Lamda =  -0.06568376
 Calculated Step too Large.  Step scaled by  0.530039
 Step Taken.  Stepsize is  0.300000

                             Maximum     Tolerance    Cnvgd?
         Gradient           0.092964      0.000300      NO
         Displacement       0.273835      0.001200      NO
         Energy change     -0.044567      0.000001      NO


 New Cartesian Coordinates Obtained by Inverse Iteration

 Displacement from previous Coordinates is:  0.205014
 ----------------------------------------------------------------
             Standard Nuclear Orientation (Angstroms)
    I     Atom           X                Y                Z
 ----------------------------------------------------------------
    1      Br      2.5232578061     0.6364965593     0.0000000000
    2      Br     -1.1368020838     1.3595244663     0.0000000000
    3      F       1.6131150415    -1.6557206074     0.0000000000
    4      Br     -1.6286393933    -1.3533848649     0.0000000000
    5      C       1.0850152903    -0.4396932465     0.0000000000
    6      C      -0.2376963394    -0.2036535927     0.0000000000
 ----------------------------------------------------------------
 Molecular Point Group                 Cs    NOp =  2
 Largest Abelian Subgroup              Cs    NOp =  2
 Nuclear Repulsion Energy =  1058.4315470768 hartrees
 There are       63 alpha and       63 beta electrons
 Applying Cartesian multipole field
    Component          Value
    ---------          -----
     (2,0,0)        1.00000E-11
     (0,2,0)        2.00000E-11
     (0,0,2)       -3.00000E-11
 Nucleus-field energy     =     0.0000000261 hartrees
 Requested basis set is 6-311++G(d,p)
 There are 75 shells and 210 basis functions
 A cutoff of  1.0D-11 yielded   2155 shell pairs
 There are     18337 function pairs (     20443 Cartesian)
 Smallest overlap matrix eigenvalue = 1.85E-05
 Guess MOs from SCF MO coefficient file

 -----------------------------------------------------------------------
  General SCF calculation program by
  Eric Jon Sundstrom, Paul Horn, Yuezhi Mao, Dmitri Zuev, Alec White,
  David Stuck, Shaama M.S., Shane Yost, Joonho Lee, David Small,
  Daniel Levine, Susi Lehtola, Hugh Burton, Evgeny Epifanovsky
 -----------------------------------------------------------------------
 Exchange:     0.2000 Hartree-Fock + 0.0800 Slater + 0.7200 B88
 Correlation:  0.1900 VWN1RPA + 0.8100 LYP
 Using SG-1 standard quadrature grid
 using 8 threads for integral computing
 -------------------------------------------------------
 OpenMP Integral computing Module                
 Release: version 2.0, May 2017, Q-Chem Inc. Pleasanton 
 -------------------------------------------------------
 -------------------------------------------------------
 OpenMP BLAS3 based DFT computing Module                
 Release: version 1.0, May 2013, Q-Chem Inc. Pittsburgh 
 -------------------------------------------------------
 A restricted SCF calculation will be
 performed using DIIS
 SCF converges when DIIS error is below 1.0e-08
 ---------------------------------------
  Cycle       Energy         DIIS error
 ---------------------------------------
    1   -7898.4447771465      6.69e-04  
    2   -7898.4472424338      3.45e-04  
    3   -7898.4470223133      3.95e-04  
    4   -7898.4478014551      6.23e-05  
    5   -7898.4478192442      2.07e-05  
    6   -7898.4478212354      7.14e-06  
    7   -7898.4478215258      8.68e-07  
    8   -7898.4478215291      4.15e-07  
    9   -7898.4478215297      1.12e-07  
   10   -7898.4478215297      2.90e-08  
   11   -7898.4478215298      1.11e-08  
   12   -7898.4478215297      1.33e-09  Convergence criterion met
 ---------------------------------------
 SCF time:   CPU 138.75s  wall 18.00s 
 SCF   energy in the final basis set =    -7898.4478215297
 Total energy in the final basis set =    -7898.4478215297

 --------------------------------------------------------------
             Orbital Energies (a.u.) and Symmetries
 --------------------------------------------------------------

 Alpha MOs, Restricted
 -- Occupied --                  
-482.87 -482.86 -482.86  -62.52  -62.51  -62.51  -56.34  -56.34
  1 A'    2 A'    3 A'    4 A'    5 A'    6 A'    7 A'    1 A"                 
-56.338 -56.334 -56.334 -56.330 -56.330 -56.330 -56.329 -24.731
  8 A'    9 A'   10 A'    2 A"   11 A'    3 A"   12 A'   13 A'                 
-10.338 -10.294  -8.732  -8.724  -8.723  -6.564  -6.556  -6.556
 14 A'   15 A'   16 A'   17 A'   18 A'   19 A'   20 A'   21 A'                 
 -6.550  -6.549  -6.542  -6.541  -6.541  -6.541  -2.675  -2.671
  4 A"   22 A'    5 A"    6 A"   23 A'   24 A'   25 A'    7 A"                 
 -2.670  -2.667  -2.667  -2.663  -2.662  -2.662  -2.662  -2.659
 26 A'   27 A'   28 A'    8 A"   29 A'    9 A"   30 A'   31 A'                 
 -2.659  -2.651  -2.651  -2.651  -2.651  -1.284  -0.927  -0.866
 10 A"   32 A'   11 A"   12 A"   33 A'   34 A'   35 A'   36 A'                 
 -0.803  -0.752  -0.622  -0.538  -0.535  -0.522  -0.444  -0.425
 37 A'   38 A'   39 A'   40 A'   41 A'   13 A"   42 A'   43 A'                 
 -0.414  -0.360  -0.351  -0.328  -0.314  -0.277  -0.260
 14 A"   44 A'   15 A"   45 A'   16 A"   46 A'   17 A"                         
 -- Virtual --                   
 -0.050  -0.042  -0.031  -0.004   0.008   0.028   0.039   0.041
 47 A'   18 A"   48 A'   49 A'   50 A'   51 A'   52 A'   19 A"                 
  0.051   0.064   0.066   0.072   0.075   0.086   0.088   0.104
 53 A'   54 A'   20 A"   55 A'   21 A"   56 A'   57 A'   22 A"                 
  0.106   0.120   0.141   0.142   0.159   0.176   0.191   0.201
 58 A'   59 A'   60 A'   23 A"   61 A'   62 A'   63 A'   64 A'                 
  0.236   0.260   0.292   0.295   0.335   0.360   0.371   0.393
 65 A'   66 A'   24 A"   67 A'   68 A'   69 A'   70 A'   71 A'                 
  0.397   0.409   0.412   0.413   0.424   0.447   0.466   0.471
 25 A"   72 A'   26 A"   73 A'   27 A"   74 A'   75 A'   28 A"                 
  0.488   0.494   0.511   0.521   0.537   0.547   0.555   0.580
 29 A"   76 A'   30 A"   77 A'   31 A"   32 A"   78 A'   79 A'                 
  0.599   0.603   0.622   0.649   0.663   0.690   0.706   0.754
 80 A'   33 A"   34 A"   81 A'   82 A'   83 A'   84 A'   85 A'                 
  0.784   0.813   0.845   0.898   0.923   0.969   0.994   1.056
 86 A'   35 A"   87 A'   88 A'   89 A'   90 A'   91 A'   92 A'                 
  1.140   1.173   1.248   1.366   1.368   1.420   1.516   1.557
 93 A'   36 A"   37 A"   38 A"   94 A'   95 A'   96 A'   39 A"                 
  1.660   1.712   1.818   1.846   1.929   1.966   2.008   2.013
 97 A'   98 A'   99 A'   40 A"  100 A'   41 A"   42 A"  101 A'                 
  2.025   2.068   2.074   2.116   2.145   2.203   2.264   2.342
 43 A"  102 A'  103 A'  104 A'  105 A'  106 A'  107 A'  108 A'                 
  2.606   2.808   2.872   3.007   3.139   3.420   3.744   3.771
 44 A"   45 A"  109 A'  110 A'  111 A'  112 A'   46 A"  113 A'                 
  3.947   3.957   3.972   3.988   3.998   4.005   4.013   4.035
 47 A"   48 A"  114 A'   49 A"   50 A"  115 A'  116 A'  117 A'                 
  4.049   4.057   4.118   4.149   4.238   4.252   4.319   4.355
 51 A"   52 A"   53 A"  118 A'  119 A'  120 A'  121 A'  122 A'                 
  4.415   4.770   6.273   6.373   6.521   6.690   6.721   6.729
123 A'  124 A'   54 A"  125 A'  126 A'  127 A'  128 A'  129 A'                 
  7.517   7.535   7.547   7.549   7.600   7.614   7.641   7.657
 55 A"   56 A"  130 A'   57 A"  131 A'  132 A'  133 A'  134 A'                 
  7.797  23.318  24.051  47.905  47.946  47.976  66.737 289.715
135 A'  136 A'  137 A'  138 A'  139 A'  140 A'  141 A'   58 A"                 
289.736 289.747 289.748 289.809 289.831 289.842 289.877 290.009
 59 A"   60 A"  142 A'  143 A'  144 A'  145 A'  146 A'  147 A'                 
*******1020.7501020.790
148 A'  149 A'  150 A'                                                         

 Beta MOs, Restricted
 -- Occupied --                  
-482.87 -482.86 -482.86  -62.52  -62.51  -62.51  -56.34  -56.34
  1 A'    2 A'    3 A'    4 A'    5 A'    6 A'    7 A'    1 A"                 
-56.338 -56.334 -56.334 -56.330 -56.330 -56.330 -56.329 -24.731
  8 A'    9 A'   10 A'    2 A"   11 A'    3 A"   12 A'   13 A'                 
-10.338 -10.294  -8.732  -8.724  -8.723  -6.564  -6.556  -6.556
 14 A'   15 A'   16 A'   17 A'   18 A'   19 A'   20 A'   21 A'                 
 -6.550  -6.549  -6.542  -6.541  -6.541  -6.541  -2.675  -2.671
  4 A"   22 A'    5 A"    6 A"   23 A'   24 A'   25 A'    7 A"                 
 -2.670  -2.667  -2.667  -2.663  -2.662  -2.662  -2.662  -2.659
 26 A'   27 A'   28 A'    8 A"   29 A'    9 A"   30 A'   31 A'                 
 -2.659  -2.651  -2.651  -2.651  -2.651  -1.284  -0.927  -0.866
 10 A"   32 A'   11 A"   12 A"   33 A'   34 A'   35 A'   36 A'                 
 -0.803  -0.752  -0.622  -0.538  -0.535  -0.522  -0.444  -0.425
 37 A'   38 A'   39 A'   40 A'   41 A'   13 A"   42 A'   43 A'                 
 -0.414  -0.360  -0.351  -0.328  -0.314  -0.277  -0.260
 14 A"   44 A'   15 A"   45 A'   16 A"   46 A'   17 A"                         
 -- Virtual --                   
 -0.050  -0.042  -0.031  -0.004   0.008   0.028   0.039   0.041
 47 A'   18 A"   48 A'   49 A'   50 A'   51 A'   52 A'   19 A"                 
  0.051   0.064   0.066   0.072   0.075   0.086   0.088   0.104
 53 A'   54 A'   20 A"   55 A'   21 A"   56 A'   57 A'   22 A"                 
  0.106   0.120   0.141   0.142   0.159   0.176   0.191   0.201
 58 A'   59 A'   60 A'   23 A"   61 A'   62 A'   63 A'   64 A'                 
  0.236   0.260   0.292   0.295   0.335   0.360   0.371   0.393
 65 A'   66 A'   24 A"   67 A'   68 A'   69 A'   70 A'   71 A'                 
  0.397   0.409   0.412   0.413   0.424   0.447   0.466   0.471
 25 A"   72 A'   26 A"   73 A'   27 A"   74 A'   75 A'   28 A"                 
  0.488   0.494   0.511   0.521   0.537   0.547   0.555   0.580
 29 A"   76 A'   30 A"   77 A'   31 A"   32 A"   78 A'   79 A'                 
  0.599   0.603   0.622   0.649   0.663   0.690   0.706   0.754
 80 A'   33 A"   34 A"   81 A'   82 A'   83 A'   84 A'   85 A'                 
  0.784   0.813   0.845   0.898   0.923   0.969   0.994   1.056
 86 A'   35 A"   87 A'   88 A'   89 A'   90 A'   91 A'   92 A'                 
  1.140   1.173   1.248   1.366   1.368   1.420   1.516   1.557
 93 A'   36 A"   37 A"   38 A"   94 A'   95 A'   96 A'   39 A"                 
  1.660   1.712   1.818   1.846   1.929   1.966   2.008   2.013
 97 A'   98 A'   99 A'   40 A"  100 A'   41 A"   42 A"  101 A'                 
  2.025   2.068   2.074   2.116   2.145   2.203   2.264   2.342
 43 A"  102 A'  103 A'  104 A'  105 A'  106 A'  107 A'  108 A'                 
  2.606   2.808   2.872   3.007   3.139   3.420   3.744   3.771
 44 A"   45 A"  109 A'  110 A'  111 A'  112 A'   46 A"  113 A'                 
  3.947   3.957   3.972   3.988   3.998   4.005   4.013   4.035
 47 A"   48 A"  114 A'   49 A"   50 A"  115 A'  116 A'  117 A'                 
  4.049   4.057   4.118   4.149   4.238   4.252   4.319   4.355
 51 A"   52 A"   53 A"  118 A'  119 A'  120 A'  121 A'  122 A'                 
  4.415   4.770   6.273   6.373   6.521   6.690   6.721   6.729
123 A'  124 A'   54 A"  125 A'  126 A'  127 A'  128 A'  129 A'                 
  7.517   7.535   7.547   7.549   7.600   7.614   7.641   7.657
 55 A"   56 A"  130 A'   57 A"  131 A'  132 A'  133 A'  134 A'                 
  7.797  23.318  24.051  47.905  47.946  47.976  66.737 289.715
135 A'  136 A'  137 A'  138 A'  139 A'  140 A'  141 A'   58 A"                 
289.736 289.747 289.748 289.809 289.831 289.842 289.877 290.009
 59 A"   60 A"  142 A'  143 A'  144 A'  145 A'  146 A'  147 A'                 
*******1020.7501020.790
148 A'  149 A'  150 A'                                                         
 --------------------------------------------------------------

          Ground-State Mulliken Net Atomic Charges

     Atom                 Charge (a.u.)
  ----------------------------------------
      1 Br                    0.065430
      2 Br                   -0.090990
      3 F                    -0.013412
      4 Br                    0.017794
      5 C                    -0.176057
      6 C                     0.197235
  ----------------------------------------
  Sum of atomic charges =     0.000000

 -----------------------------------------------------------------
                    Cartesian Multipole Moments
 -----------------------------------------------------------------
    Charge (ESU x 10^10)
                 0.0000
    Dipole Moment (Debye)
         X      -0.1502      Y       0.7140      Z       0.0000
       Tot       0.7296
    Quadrupole Moments (Debye-Ang)
        XX     -66.7639     XY       1.9887     YY     -71.7937
        XZ      -0.0000     YZ      -0.0000     ZZ     -71.2773
    Octopole Moments (Debye-Ang^2)
       XXX     -20.7003    XXY       6.2770    XYY     -15.0790
       YYY       6.7158    XXZ      -0.0000    XYZ       0.0000
       YYZ       0.0000    XZZ      -7.4416    YZZ      -0.6882
       ZZZ       0.0000
    Hexadecapole Moments (Debye-Ang^3)
      XXXX   -1238.6302   XXXY     -37.4662   XXYY    -296.7047
      XYYY     -75.2611   YYYY    -613.9862   XXXZ      -0.0000
      XXYZ      -0.0000   XYYZ      -0.0000   YYYZ      -0.0000
      XXZZ    -237.0578   XYZZ     -27.2116   YYZZ    -119.2958
      XZZZ      -0.0000   YZZZ      -0.0000   ZZZZ     -83.0477
 -----------------------------------------------------------------
 Calculating analytic gradient of the SCF energy
 Gradient of SCF Energy
            1           2           3           4           5           6
    1  -0.0258743  -0.0056093   0.0180564   0.0229050   0.0257510  -0.0352289
    2  -0.0478406  -0.0794957   0.0339518   0.0769369   0.0131078   0.0033399
    3   0.0000000  -0.0000000  -0.0000000   0.0000000  -0.0000000   0.0000000
 Max gradient component =       7.950E-02
 RMS gradient           =       3.276E-02
 Gradient time:  CPU 44.76 s  wall 5.72 s
 Geometry Optimization Parameters
   NAtoms,    NIC,     NZ,  NCons,   NDum,   NFix, NCnnct, MaxDiis
        6      37       0       0       0       0       0       0

 Cartesian Hessian Update
 Hessian Updated using BFGS Update


** GEOMETRY OPTIMIZATION IN DELOCALIZED INTERNAL COORDINATES **
   Searching for a Minimum

   Optimization Cycle:  10

                       Coordinates (Angstroms)
     ATOM                X               Y               Z
      1  Br        2.5232578061    0.6364965593    0.0000000000
      2  Br       -1.1368020838    1.3595244663    0.0000000000
      3  F         1.6131150415   -1.6557206074    0.0000000000
      4  Br       -1.6286393933   -1.3533848649    0.0000000000
      5  C         1.0850152903   -0.4396932465    0.0000000000
      6  C        -0.2376963394   -0.2036535927    0.0000000000
   Point Group: cs    Number of degrees of freedom:     9


   Energy is  -7898.447821530

 Hessian Updated using BFGS Update

  9 Hessian modes will be used to form the next step
  Hessian Eigenvalues:
     0.107739    0.218204    0.248052    0.250387    0.346894    0.426156
     0.524286    0.951539    1.029710

 Minimum Search - Taking Simple RFO Step
 Searching for Lamda that Minimizes Along All modes
 Value Taken    Lamda =  -0.04019029
 Calculated Step too Large.  Step scaled by  0.590812
 Step Taken.  Stepsize is  0.300000

                             Maximum     Tolerance    Cnvgd?
         Gradient           0.066413      0.000300      NO
         Displacement       0.277697      0.001200      NO
         Energy change     -0.029142      0.000001      NO


 New Cartesian Coordinates Obtained by Inverse Iteration

 Displacement from previous Coordinates is:  0.212538
 ----------------------------------------------------------------
             Standard Nuclear Orientation (Angstroms)
    I     Atom           X                Y                Z
 ----------------------------------------------------------------
    1      Br      2.5104285428     0.6827576610     0.0000000000
    2      Br     -1.0964517891     1.4118030475     0.0000000000
    3      F       1.5742367104    -1.6827322307     0.0000000000
    4      Br     -1.6153584503    -1.4112461179     0.0000000000
    5      C       1.0783364251    -0.4518940774     0.0000000000
    6      C      -0.2329411176    -0.2051195684     0.0000000000
 ----------------------------------------------------------------
 Molecular Point Group                 Cs    NOp =  2
 Largest Abelian Subgroup              Cs    NOp =  2
 Nuclear Repulsion Energy =  1046.7578782858 hartrees
 There are       63 alpha and       63 beta electrons
 Applying Cartesian multipole field
    Component          Value
    ---------          -----
     (2,0,0)        1.00000E-11
     (0,2,0)        2.00000E-11
     (0,0,2)       -3.00000E-11
 Nucleus-field energy     =     0.0000000268 hartrees
 Requested basis set is 6-311++G(d,p)
 There are 75 shells and 210 basis functions
 A cutoff of  1.0D-11 yielded   2153 shell pairs
 There are     18352 function pairs (     20462 Cartesian)
 Smallest overlap matrix eigenvalue = 2.09E-05
 Guess MOs from SCF MO coefficient file

 -----------------------------------------------------------------------
  General SCF calculation program by
  Eric Jon Sundstrom, Paul Horn, Yuezhi Mao, Dmitri Zuev, Alec White,
  David Stuck, Shaama M.S., Shane Yost, Joonho Lee, David Small,
  Daniel Levine, Susi Lehtola, Hugh Burton, Evgeny Epifanovsky
 -----------------------------------------------------------------------
 Exchange:     0.2000 Hartree-Fock + 0.0800 Slater + 0.7200 B88
 Correlation:  0.1900 VWN1RPA + 0.8100 LYP
 Using SG-1 standard quadrature grid
 using 8 threads for integral computing
 -------------------------------------------------------
 OpenMP Integral computing Module                
 Release: version 2.0, May 2017, Q-Chem Inc. Pleasanton 
 -------------------------------------------------------
 -------------------------------------------------------
 OpenMP BLAS3 based DFT computing Module                
 Release: version 1.0, May 2013, Q-Chem Inc. Pittsburgh 
 -------------------------------------------------------
 A restricted SCF calculation will be
 performed using DIIS
 SCF converges when DIIS error is below 1.0e-08
 ---------------------------------------
  Cycle       Energy         DIIS error
 ---------------------------------------
    1   -7898.4646396304      6.08e-04  
    2   -7898.4668004186      2.99e-04  
    3   -7898.4666095116      3.52e-04  
    4   -7898.4672131953      5.77e-05  
    5   -7898.4672296232      1.68e-05  
    6   -7898.4672308134      6.92e-06  
    7   -7898.4672310763      9.80e-07  
    8   -7898.4672310799      6.08e-07  
    9   -7898.4672310812      9.65e-08  
   10   -7898.4672310811      3.29e-08  
   11   -7898.4672310811      9.66e-09  Convergence criterion met
 ---------------------------------------
 SCF time:   CPU 126.37s  wall 16.00s 
 SCF   energy in the final basis set =    -7898.4672310811
 Total energy in the final basis set =    -7898.4672310811

 --------------------------------------------------------------
             Orbital Energies (a.u.) and Symmetries
 --------------------------------------------------------------

 Alpha MOs, Restricted
 -- Occupied --                  
-482.87 -482.86 -482.86  -62.52  -62.51  -62.51  -56.34  -56.34
  1 A'    2 A'    3 A'    4 A'    5 A'    6 A'    7 A'    1 A"                 
-56.339 -56.335 -56.334 -56.331 -56.331 -56.330 -56.330 -24.734
  8 A'    9 A'   10 A'    2 A"   11 A'    3 A"   12 A'   13 A'                 
-10.339 -10.296  -8.732  -8.724  -8.723  -6.564  -6.556  -6.556
 14 A'   15 A'   16 A'   17 A'   18 A'   19 A'   20 A'   21 A'                 
 -6.550  -6.550  -6.542  -6.542  -6.541  -6.541  -2.675  -2.671
  4 A"   22 A'    5 A"   23 A'    6 A"   24 A'   25 A'    7 A"                 
 -2.671  -2.667  -2.667  -2.663  -2.663  -2.662  -2.662  -2.660
 26 A'   27 A'   28 A'    8 A"   29 A'    9 A"   30 A'   10 A"                 
 -2.660  -2.651  -2.651  -2.651  -2.651  -1.284  -0.917  -0.859
 31 A'   32 A'   11 A"   12 A"   33 A'   34 A'   35 A'   36 A'                 
 -0.804  -0.753  -0.623  -0.539  -0.531  -0.521  -0.442  -0.423
 37 A'   38 A'   39 A'   40 A'   41 A'   13 A"   42 A'   43 A'                 
 -0.408  -0.353  -0.349  -0.330  -0.316  -0.285  -0.262
 14 A"   44 A'   15 A"   45 A'   16 A"   46 A'   17 A"                         
 -- Virtual --                   
 -0.056  -0.040  -0.038  -0.006   0.005   0.027   0.038   0.041
 47 A'   18 A"   48 A'   49 A'   50 A'   51 A'   52 A'   19 A"                 
  0.050   0.064   0.066   0.070   0.075   0.085   0.088   0.104
 53 A'   54 A'   20 A"   55 A'   21 A"   56 A'   57 A'   22 A"                 
  0.104   0.118   0.140   0.141   0.159   0.175   0.197   0.197
 58 A'   59 A'   60 A'   23 A"   61 A'   62 A'   63 A'   64 A'                 
  0.237   0.260   0.292   0.296   0.337   0.361   0.369   0.395
 65 A'   66 A'   24 A"   67 A'   68 A'   69 A'   70 A'   71 A'                 
  0.398   0.406   0.408   0.413   0.427   0.442   0.458   0.469
 25 A"   72 A'   73 A'   26 A"   27 A"   74 A'   75 A'   28 A"                 
  0.494   0.494   0.512   0.535   0.536   0.546   0.554   0.582
 76 A'   29 A"   30 A"   77 A'   31 A"   32 A"   78 A'   79 A'                 
  0.587   0.603   0.626   0.645   0.657   0.686   0.694   0.754
 33 A"   80 A'   34 A"   81 A'   82 A'   83 A'   84 A'   85 A'                 
  0.775   0.812   0.836   0.892   0.922   0.951   0.979   1.055
 86 A'   35 A"   87 A'   88 A'   89 A'   90 A'   91 A'   92 A'                 
  1.130   1.168   1.237   1.365   1.370   1.425   1.519   1.555
 93 A'   36 A"   37 A"   38 A"   94 A'   95 A'   96 A'   39 A"                 
  1.646   1.697   1.824   1.850   1.930   1.966   2.006   2.021
 97 A'   98 A'   99 A'   40 A"  100 A'   41 A"   42 A"  101 A'                 
  2.023   2.057   2.091   2.115   2.155   2.216   2.230   2.325
 43 A"  102 A'  103 A'  104 A'  105 A'  106 A'  107 A'  108 A'                 
  2.606   2.807   2.866   3.009   3.141   3.393   3.743   3.771
 44 A"   45 A"  109 A'  110 A'  111 A'  112 A'   46 A"  113 A'                 
  3.944   3.966   3.982   3.987   3.994   4.002   4.010   4.026
 47 A"   48 A"  114 A'   49 A"   50 A"  115 A'  116 A'  117 A'                 
  4.041   4.050   4.115   4.158   4.194   4.259   4.321   4.364
 51 A"   52 A"   53 A"  118 A'  119 A'  120 A'  121 A'  122 A'                 
  4.418   4.768   6.271   6.366   6.501   6.672   6.703   6.723
123 A'  124 A'   54 A"  125 A'  126 A'  127 A'  128 A'  129 A'                 
  7.517   7.536   7.546   7.555   7.598   7.622   7.631   7.659
 55 A"   56 A"   57 A"  130 A'  131 A'  132 A'  133 A'  134 A'                 
  7.772  23.305  24.080  47.882  47.929  47.968  66.733 289.714
135 A'  136 A'  137 A'  138 A'  139 A'  140 A'  141 A'   58 A"                 
289.735 289.743 289.754 289.802 289.816 289.858 289.878 289.983
 59 A"   60 A"  142 A'  143 A'  144 A'  145 A'  146 A'  147 A'                 
*******1020.7291020.779
148 A'  149 A'  150 A'                                                         

 Beta MOs, Restricted
 -- Occupied --                  
-482.87 -482.86 -482.86  -62.52  -62.51  -62.51  -56.34  -56.34
  1 A'    2 A'    3 A'    4 A'    5 A'    6 A'    7 A'    1 A"                 
-56.339 -56.335 -56.334 -56.331 -56.331 -56.330 -56.330 -24.734
  8 A'    9 A'   10 A'    2 A"   11 A'    3 A"   12 A'   13 A'                 
-10.339 -10.296  -8.732  -8.724  -8.723  -6.564  -6.556  -6.556
 14 A'   15 A'   16 A'   17 A'   18 A'   19 A'   20 A'   21 A'                 
 -6.550  -6.550  -6.542  -6.542  -6.541  -6.541  -2.675  -2.671
  4 A"   22 A'    5 A"   23 A'    6 A"   24 A'   25 A'    7 A"                 
 -2.671  -2.667  -2.667  -2.663  -2.663  -2.662  -2.662  -2.660
 26 A'   27 A'   28 A'    8 A"   29 A'    9 A"   30 A'   10 A"                 
 -2.660  -2.651  -2.651  -2.651  -2.651  -1.284  -0.917  -0.859
 31 A'   32 A'   11 A"   12 A"   33 A'   34 A'   35 A'   36 A'                 
 -0.804  -0.753  -0.623  -0.539  -0.531  -0.521  -0.442  -0.423
 37 A'   38 A'   39 A'   40 A'   41 A'   13 A"   42 A'   43 A'                 
 -0.408  -0.353  -0.349  -0.330  -0.316  -0.285  -0.262
 14 A"   44 A'   15 A"   45 A'   16 A"   46 A'   17 A"                         
 -- Virtual --                   
 -0.056  -0.040  -0.038  -0.006   0.005   0.027   0.038   0.041
 47 A'   18 A"   48 A'   49 A'   50 A'   51 A'   52 A'   19 A"                 
  0.050   0.064   0.066   0.070   0.075   0.085   0.088   0.104
 53 A'   54 A'   20 A"   55 A'   21 A"   56 A'   57 A'   22 A"                 
  0.104   0.118   0.140   0.141   0.159   0.175   0.197   0.197
 58 A'   59 A'   60 A'   23 A"   61 A'   62 A'   63 A'   64 A'                 
  0.237   0.260   0.292   0.296   0.337   0.361   0.369   0.395
 65 A'   66 A'   24 A"   67 A'   68 A'   69 A'   70 A'   71 A'                 
  0.398   0.406   0.408   0.413   0.427   0.442   0.458   0.469
 25 A"   72 A'   73 A'   26 A"   27 A"   74 A'   75 A'   28 A"                 
  0.494   0.494   0.512   0.535   0.536   0.546   0.554   0.582
 76 A'   29 A"   30 A"   77 A'   31 A"   32 A"   78 A'   79 A'                 
  0.587   0.603   0.626   0.645   0.657   0.686   0.694   0.754
 33 A"   80 A'   34 A"   81 A'   82 A'   83 A'   84 A'   85 A'                 
  0.775   0.812   0.836   0.892   0.922   0.951   0.979   1.055
 86 A'   35 A"   87 A'   88 A'   89 A'   90 A'   91 A'   92 A'                 
  1.130   1.168   1.237   1.365   1.370   1.425   1.519   1.555
 93 A'   36 A"   37 A"   38 A"   94 A'   95 A'   96 A'   39 A"                 
  1.646   1.697   1.824   1.850   1.930   1.966   2.006   2.021
 97 A'   98 A'   99 A'   40 A"  100 A'   41 A"   42 A"  101 A'                 
  2.023   2.057   2.091   2.115   2.155   2.216   2.230   2.325
 43 A"  102 A'  103 A'  104 A'  105 A'  106 A'  107 A'  108 A'                 
  2.606   2.807   2.866   3.009   3.141   3.393   3.743   3.771
 44 A"   45 A"  109 A'  110 A'  111 A'  112 A'   46 A"  113 A'                 
  3.944   3.966   3.982   3.987   3.994   4.002   4.010   4.026
 47 A"   48 A"  114 A'   49 A"   50 A"  115 A'  116 A'  117 A'                 
  4.041   4.050   4.115   4.158   4.194   4.259   4.321   4.364
 51 A"   52 A"   53 A"  118 A'  119 A'  120 A'  121 A'  122 A'                 
  4.418   4.768   6.271   6.366   6.501   6.672   6.703   6.723
123 A'  124 A'   54 A"  125 A'  126 A'  127 A'  128 A'  129 A'                 
  7.517   7.536   7.546   7.555   7.598   7.622   7.631   7.659
 55 A"   56 A"   57 A"  130 A'  131 A'  132 A'  133 A'  134 A'                 
  7.772  23.305  24.080  47.882  47.929  47.968  66.733 289.714
135 A'  136 A'  137 A'  138 A'  139 A'  140 A'  141 A'   58 A"                 
289.735 289.743 289.754 289.802 289.816 289.858 289.878 289.983
 59 A"   60 A"  142 A'  143 A'  144 A'  145 A'  146 A'  147 A'                 
*******1020.7291020.779
148 A'  149 A'  150 A'                                                         
 --------------------------------------------------------------

          Ground-State Mulliken Net Atomic Charges

     Atom                 Charge (a.u.)
  ----------------------------------------
      1 Br                    0.059919
      2 Br                   -0.092099
      3 F                    -0.015316
      4 Br                    0.016598
      5 C                    -0.148199
      6 C                     0.179098
  ----------------------------------------
  Sum of atomic charges =     0.000000

 -----------------------------------------------------------------
                    Cartesian Multipole Moments
 -----------------------------------------------------------------
    Charge (ESU x 10^10)
                 0.0000
    Dipole Moment (Debye)
         X      -0.0939      Y       0.7353      Z      -0.0000
       Tot       0.7413
    Quadrupole Moments (Debye-Ang)
        XX     -67.2259     XY       2.2110     YY     -71.1376
        XZ       0.0000     YZ       0.0000     ZZ     -71.4459
    Octopole Moments (Debye-Ang^2)
       XXX     -21.9980    XXY       5.6299    XYY     -15.8752
       YYY       5.6403    XXZ      -0.0000    XYZ       0.0000
       YYZ      -0.0000    XZZ      -7.9587    YZZ      -1.2373
       ZZZ      -0.0000
    Hexadecapole Moments (Debye-Ang^3)
      XXXX   -1222.8903   XXXY     -45.1636   XXYY    -296.7496
      XYYY     -82.7994   YYYY    -648.8106   XXXZ       0.0000
      XXYZ       0.0000   XYYZ       0.0000   YYYZ       0.0000
      XXZZ    -233.3924   XYZZ     -30.5688   YYZZ    -126.4225
      XZZZ       0.0000   YZZZ      -0.0000   ZZZZ     -83.5007
 -----------------------------------------------------------------
 Calculating analytic gradient of the SCF energy
 Gradient of SCF Energy
            1           2           3           4           5           6
    1  -0.0141975  -0.0073475   0.0109592   0.0119285   0.0103125  -0.0116552
    2  -0.0290947  -0.0504277   0.0216936   0.0509853   0.0087700  -0.0019264
    3   0.0000000   0.0000000  -0.0000000  -0.0000000   0.0000000   0.0000000
 Max gradient component =       5.099E-02
 RMS gradient           =       2.014E-02
 Gradient time:  CPU 44.15 s  wall 5.65 s
 Geometry Optimization Parameters
   NAtoms,    NIC,     NZ,  NCons,   NDum,   NFix, NCnnct, MaxDiis
        6      37       0       0       0       0       0       0

 Cartesian Hessian Update
 Hessian Updated using BFGS Update


** GEOMETRY OPTIMIZATION IN DELOCALIZED INTERNAL COORDINATES **
   Searching for a Minimum

   Optimization Cycle:  11

                       Coordinates (Angstroms)
     ATOM                X               Y               Z
      1  Br        2.5104285428    0.6827576610    0.0000000000
      2  Br       -1.0964517891    1.4118030475    0.0000000000
      3  F         1.5742367104   -1.6827322307    0.0000000000
      4  Br       -1.6153584503   -1.4112461179    0.0000000000
      5  C         1.0783364251   -0.4518940774    0.0000000000
      6  C        -0.2329411176   -0.2051195684    0.0000000000
   Point Group: cs    Number of degrees of freedom:     9


   Energy is  -7898.467231081

 Hessian Updated using BFGS Update

  9 Hessian modes will be used to form the next step
  Hessian Eigenvalues:
     0.086081    0.212428    0.248083    0.250410    0.350264    0.433115
     0.530064    0.951526    1.029775

 Minimum Search - Taking Simple RFO Step
 Searching for Lamda that Minimizes Along All modes
 Value Taken    Lamda =  -0.02317596
 Calculated Step too Large.  Step scaled by  0.658354
 Step Taken.  Stepsize is  0.300000

                             Maximum     Tolerance    Cnvgd?
         Gradient           0.044862      0.000300      NO
         Displacement       0.281774      0.001200      NO
         Energy change     -0.019410      0.000001      NO


 New Cartesian Coordinates Obtained by Inverse Iteration

 Displacement from previous Coordinates is:  0.216737
 ----------------------------------------------------------------
             Standard Nuclear Orientation (Angstroms)
    I     Atom           X                Y                Z
 ----------------------------------------------------------------
    1      Br      2.4942172458     0.7266057095     0.0000000000
    2      Br     -1.0525073519     1.4657170087     0.0000000000
    3      F       1.5378362334    -1.7095261979     0.0000000000
    4      Br     -1.5980729984    -1.4710565486     0.0000000000
    5      C       1.0724847228    -0.4648181976     0.0000000000
    6      C      -0.2357075304    -0.2033530600     0.0000000000
 ----------------------------------------------------------------
 Molecular Point Group                 Cs    NOp =  2
 Largest Abelian Subgroup              Cs    NOp =  2
 Nuclear Repulsion Energy =  1036.5472631601 hartrees
 There are       63 alpha and       63 beta electrons
 Applying Cartesian multipole field
    Component          Value
    ---------          -----
     (2,0,0)        1.00000E-11
     (0,2,0)        2.00000E-11
     (0,0,2)       -3.00000E-11
 Nucleus-field energy     =     0.0000000275 hartrees
 Requested basis set is 6-311++G(d,p)
 There are 75 shells and 210 basis functions
 A cutoff of  1.0D-11 yielded   2148 shell pairs
 There are     18288 function pairs (     20376 Cartesian)
 Smallest overlap matrix eigenvalue = 2.50E-05
 Guess MOs from SCF MO coefficient file

 -----------------------------------------------------------------------
  General SCF calculation program by
  Eric Jon Sundstrom, Paul Horn, Yuezhi Mao, Dmitri Zuev, Alec White,
  David Stuck, Shaama M.S., Shane Yost, Joonho Lee, David Small,
  Daniel Levine, Susi Lehtola, Hugh Burton, Evgeny Epifanovsky
 -----------------------------------------------------------------------
 Exchange:     0.2000 Hartree-Fock + 0.0800 Slater + 0.7200 B88
 Correlation:  0.1900 VWN1RPA + 0.8100 LYP
 Using SG-1 standard quadrature grid
 using 8 threads for integral computing
 -------------------------------------------------------
 OpenMP Integral computing Module                
 Release: version 2.0, May 2017, Q-Chem Inc. Pleasanton 
 -------------------------------------------------------
 -------------------------------------------------------
 OpenMP BLAS3 based DFT computing Module                
 Release: version 1.0, May 2013, Q-Chem Inc. Pittsburgh 
 -------------------------------------------------------
 A restricted SCF calculation will be
 performed using DIIS
 SCF converges when DIIS error is below 1.0e-08
 ---------------------------------------
  Cycle       Energy         DIIS error
 ---------------------------------------
    1   -7898.4767617488      5.61e-04  
    2   -7898.4787376255      2.86e-04  
    3   -7898.4785670068      3.37e-04  
    4   -7898.4791244995      5.22e-05  
    5   -7898.4791379256      1.78e-05  
    6   -7898.4791393048      6.74e-06  
    7   -7898.4791395545      1.05e-06  
    8   -7898.4791395582      6.77e-07  
    9   -7898.4791395597      7.71e-08  
   10   -7898.4791395598      3.68e-08  
   11   -7898.4791395600      7.96e-09  Convergence criterion met
 ---------------------------------------
 SCF time:   CPU 125.83s  wall 16.00s 
 SCF   energy in the final basis set =    -7898.4791395600
 Total energy in the final basis set =    -7898.4791395600

 --------------------------------------------------------------
             Orbital Energies (a.u.) and Symmetries
 --------------------------------------------------------------

 Alpha MOs, Restricted
 -- Occupied --                  
-482.87 -482.86 -482.86  -62.52  -62.52  -62.51  -56.34  -56.34
  1 A'    2 A'    3 A'    4 A'    5 A'    6 A'    7 A'    1 A"                 
-56.339 -56.336 -56.335 -56.332 -56.332 -56.331 -56.330 -24.737
  8 A'    9 A'   10 A'    2 A"   11 A'    3 A"   12 A'   13 A'                 
-10.341 -10.299  -8.732  -8.725  -8.723  -6.564  -6.557  -6.556
 14 A'   15 A'   16 A'   17 A'   18 A'   19 A'   20 A'   21 A'                 
 -6.550  -6.550  -6.543  -6.542  -6.541  -6.541  -2.675  -2.671
  4 A"   22 A'    5 A"   23 A'    6 A"   24 A'   25 A'    7 A"                 
 -2.671  -2.668  -2.667  -2.664  -2.664  -2.662  -2.662  -2.660
 26 A'   27 A'   28 A'    8 A"   29 A'    9 A"   30 A'   10 A"                 
 -2.659  -2.652  -2.652  -2.651  -2.651  -1.284  -0.909  -0.852
 31 A'   11 A"   32 A'   12 A"   33 A'   34 A'   35 A'   36 A'                 
 -0.804  -0.752  -0.623  -0.539  -0.526  -0.521  -0.441  -0.422
 37 A'   38 A'   39 A'   40 A'   41 A'   13 A"   42 A'   43 A'                 
 -0.404  -0.348  -0.347  -0.331  -0.318  -0.292  -0.263
 14 A"   44 A'   15 A"   45 A'   16 A"   46 A'   17 A"                         
 -- Virtual --                   
 -0.060  -0.045  -0.041  -0.009   0.003   0.027   0.038   0.042
 47 A'   48 A'   18 A"   49 A'   50 A'   51 A'   52 A'   19 A"                 
  0.049   0.063   0.066   0.068   0.074   0.084   0.089   0.103
 53 A'   54 A'   20 A"   55 A'   21 A"   56 A'   57 A'   58 A'                 
  0.103   0.117   0.140   0.140   0.159   0.174   0.192   0.201
 22 A"   59 A'   23 A"   60 A'   61 A'   62 A'   63 A'   64 A'                 
  0.237   0.259   0.292   0.297   0.337   0.361   0.366   0.394
 65 A'   66 A'   24 A"   67 A'   68 A'   69 A'   70 A'   71 A'                 
  0.399   0.402   0.407   0.413   0.430   0.436   0.449   0.467
 25 A"   72 A'   73 A'   26 A"   27 A"   74 A'   75 A'   28 A"                 
  0.491   0.500   0.513   0.535   0.546   0.547   0.556   0.574
 76 A'   29 A"   30 A"   31 A"   32 A"   77 A'   78 A'   33 A"                 
  0.585   0.608   0.630   0.636   0.648   0.674   0.691   0.755
 79 A'   80 A'   34 A"   81 A'   82 A'   83 A'   84 A'   85 A'                 
  0.767   0.810   0.827   0.883   0.919   0.937   0.966   1.054
 86 A'   35 A"   87 A'   88 A'   89 A'   90 A'   91 A'   92 A'                 
  1.116   1.163   1.229   1.363   1.371   1.433   1.522   1.550
 93 A'   36 A"   37 A"   38 A"   94 A'   95 A'   96 A'   39 A"                 
  1.630   1.683   1.827   1.852   1.925   1.966   2.004   2.005
 97 A'   98 A'   99 A'   40 A"  100 A'   41 A"   42 A"  101 A'                 
  2.020   2.051   2.100   2.118   2.164   2.197   2.234   2.306
 43 A"  102 A'  103 A'  104 A'  105 A'  106 A'  107 A'  108 A'                 
  2.605   2.804   2.861   3.010   3.131   3.378   3.741   3.770
 44 A"   45 A"  109 A'  110 A'  111 A'  112 A'   46 A"  113 A'                 
  3.942   3.971   3.986   3.989   3.989   4.001   4.007   4.025
 47 A"   48 A"   49 A"   50 A"  114 A'  115 A'  116 A'  117 A'                 
  4.032   4.047   4.110   4.154   4.165   4.260   4.325   4.370
 51 A"   52 A"   53 A"  118 A'  119 A'  120 A'  121 A'  122 A'                 
  4.421   4.766   6.270   6.362   6.482   6.657   6.689   6.716
123 A'  124 A'   54 A"  125 A'  126 A'  127 A'  128 A'  129 A'                 
  7.518   7.537   7.544   7.556   7.595   7.605   7.650   7.665
 55 A"   56 A"   57 A"  130 A'  131 A'  132 A'  133 A'  134 A'                 
  7.746  23.297  24.075  47.860  47.917  47.960  66.730 289.713
135 A'  136 A'  137 A'  138 A'  139 A'  140 A'  141 A'   58 A"                 
289.734 289.740 289.755 289.787 289.805 289.871 289.890 289.959
 59 A"   60 A"  142 A'  143 A'  144 A'  145 A'  146 A'  147 A'                 
*******1020.7151020.768
148 A'  149 A'  150 A'                                                         

 Beta MOs, Restricted
 -- Occupied --                  
-482.87 -482.86 -482.86  -62.52  -62.52  -62.51  -56.34  -56.34
  1 A'    2 A'    3 A'    4 A'    5 A'    6 A'    7 A'    1 A"                 
-56.339 -56.336 -56.335 -56.332 -56.332 -56.331 -56.330 -24.737
  8 A'    9 A'   10 A'    2 A"   11 A'    3 A"   12 A'   13 A'                 
-10.341 -10.299  -8.732  -8.725  -8.723  -6.564  -6.557  -6.556
 14 A'   15 A'   16 A'   17 A'   18 A'   19 A'   20 A'   21 A'                 
 -6.550  -6.550  -6.543  -6.542  -6.541  -6.541  -2.675  -2.671
  4 A"   22 A'    5 A"   23 A'    6 A"   24 A'   25 A'    7 A"                 
 -2.671  -2.668  -2.667  -2.664  -2.664  -2.662  -2.662  -2.660
 26 A'   27 A'   28 A'    8 A"   29 A'    9 A"   30 A'   10 A"                 
 -2.659  -2.652  -2.652  -2.651  -2.651  -1.284  -0.909  -0.852
 31 A'   11 A"   32 A'   12 A"   33 A'   34 A'   35 A'   36 A'                 
 -0.804  -0.752  -0.623  -0.539  -0.526  -0.521  -0.441  -0.422
 37 A'   38 A'   39 A'   40 A'   41 A'   13 A"   42 A'   43 A'                 
 -0.404  -0.348  -0.347  -0.331  -0.318  -0.292  -0.263
 14 A"   44 A'   15 A"   45 A'   16 A"   46 A'   17 A"                         
 -- Virtual --                   
 -0.060  -0.045  -0.041  -0.009   0.003   0.027   0.038   0.042
 47 A'   48 A'   18 A"   49 A'   50 A'   51 A'   52 A'   19 A"                 
  0.049   0.063   0.066   0.068   0.074   0.084   0.089   0.103
 53 A'   54 A'   20 A"   55 A'   21 A"   56 A'   57 A'   58 A'                 
  0.103   0.117   0.140   0.140   0.159   0.174   0.192   0.201
 22 A"   59 A'   23 A"   60 A'   61 A'   62 A'   63 A'   64 A'                 
  0.237   0.259   0.292   0.297   0.337   0.361   0.366   0.394
 65 A'   66 A'   24 A"   67 A'   68 A'   69 A'   70 A'   71 A'                 
  0.399   0.402   0.407   0.413   0.430   0.436   0.449   0.467
 25 A"   72 A'   73 A'   26 A"   27 A"   74 A'   75 A'   28 A"                 
  0.491   0.500   0.513   0.535   0.546   0.547   0.556   0.574
 76 A'   29 A"   30 A"   31 A"   32 A"   77 A'   78 A'   33 A"                 
  0.585   0.608   0.630   0.636   0.648   0.674   0.691   0.755
 79 A'   80 A'   34 A"   81 A'   82 A'   83 A'   84 A'   85 A'                 
  0.767   0.810   0.827   0.883   0.919   0.937   0.966   1.054
 86 A'   35 A"   87 A'   88 A'   89 A'   90 A'   91 A'   92 A'                 
  1.116   1.163   1.229   1.363   1.371   1.433   1.522   1.550
 93 A'   36 A"   37 A"   38 A"   94 A'   95 A'   96 A'   39 A"                 
  1.630   1.683   1.827   1.852   1.925   1.966   2.004   2.005
 97 A'   98 A'   99 A'   40 A"  100 A'   41 A"   42 A"  101 A'                 
  2.020   2.051   2.100   2.118   2.164   2.197   2.234   2.306
 43 A"  102 A'  103 A'  104 A'  105 A'  106 A'  107 A'  108 A'                 
  2.605   2.804   2.861   3.010   3.131   3.378   3.741   3.770
 44 A"   45 A"  109 A'  110 A'  111 A'  112 A'   46 A"  113 A'                 
  3.942   3.971   3.986   3.989   3.989   4.001   4.007   4.025
 47 A"   48 A"   49 A"   50 A"  114 A'  115 A'  116 A'  117 A'                 
  4.032   4.047   4.110   4.154   4.165   4.260   4.325   4.370
 51 A"   52 A"   53 A"  118 A'  119 A'  120 A'  121 A'  122 A'                 
  4.421   4.766   6.270   6.362   6.482   6.657   6.689   6.716
123 A'  124 A'   54 A"  125 A'  126 A'  127 A'  128 A'  129 A'                 
  7.518   7.537   7.544   7.556   7.595   7.605   7.650   7.665
 55 A"   56 A"   57 A"  130 A'  131 A'  132 A'  133 A'  134 A'                 
  7.746  23.297  24.075  47.860  47.917  47.960  66.730 289.713
135 A'  136 A'  137 A'  138 A'  139 A'  140 A'  141 A'   58 A"                 
289.734 289.740 289.755 289.787 289.805 289.871 289.890 289.959
 59 A"   60 A"  142 A'  143 A'  144 A'  145 A'  146 A'  147 A'                 
*******1020.7151020.768
148 A'  149 A'  150 A'                                                         
 --------------------------------------------------------------

          Ground-State Mulliken Net Atomic Charges

     Atom                 Charge (a.u.)
  ----------------------------------------
      1 Br                    0.054201
      2 Br                   -0.092338
      3 F                    -0.016231
      4 Br                    0.014343
      5 C                    -0.130351
      6 C                     0.170377
  ----------------------------------------
  Sum of atomic charges =     0.000000

 -----------------------------------------------------------------
                    Cartesian Multipole Moments
 -----------------------------------------------------------------
    Charge (ESU x 10^10)
                 0.0000
    Dipole Moment (Debye)
         X      -0.0452      Y       0.7568      Z      -0.0000
       Tot       0.7581
    Quadrupole Moments (Debye-Ang)
        XX     -67.7419     XY       2.3858     YY     -70.4741
        XZ       0.0000     YZ       0.0000     ZZ     -71.6062
    Octopole Moments (Debye-Ang^2)
       XXX     -23.5295    XXY       4.9282    XYY     -16.6432
       YYY       4.6655    XXZ      -0.0000    XYZ      -0.0000
       YYZ      -0.0000    XZZ      -8.5614    YZZ      -1.7372
       ZZZ       0.0000
    Hexadecapole Moments (Debye-Ang^3)
      XXXX   -1204.8549   XXXY     -53.5034   XXYY    -297.2721
      XYYY     -89.6678   YYYY    -685.3931   XXXZ      -0.0000
      XXYZ      -0.0000   XYYZ       0.0000   YYYZ       0.0000
      XXZZ    -229.1311   XYZZ     -33.8348   YYZZ    -134.0093
      XZZZ       0.0000   YZZZ       0.0000   ZZZZ     -83.9262
 -----------------------------------------------------------------
 Calculating analytic gradient of the SCF energy
 Gradient of SCF Energy
            1           2           3           4           5           6
    1  -0.0059831  -0.0071708   0.0052576   0.0044110   0.0055888  -0.0021035
    2  -0.0140241  -0.0277093   0.0113270   0.0302161   0.0036481  -0.0034579
    3   0.0000000   0.0000000   0.0000000  -0.0000000   0.0000000  -0.0000000
 Max gradient component =       3.022E-02
 RMS gradient           =       1.106E-02
 Gradient time:  CPU 43.85 s  wall 5.62 s
 Geometry Optimization Parameters
   NAtoms,    NIC,     NZ,  NCons,   NDum,   NFix, NCnnct, MaxDiis
        6      37       0       0       0       0       0       0

 Cartesian Hessian Update
 Hessian Updated using BFGS Update


** GEOMETRY OPTIMIZATION IN DELOCALIZED INTERNAL COORDINATES **
   Searching for a Minimum

   Optimization Cycle:  12

                       Coordinates (Angstroms)
     ATOM                X               Y               Z
      1  Br        2.4942172458    0.7266057095    0.0000000000
      2  Br       -1.0525073519    1.4657170087    0.0000000000
      3  F         1.5378362334   -1.7095261979    0.0000000000
      4  Br       -1.5980729984   -1.4710565486    0.0000000000
      5  C         1.0724847228   -0.4648181976    0.0000000000
      6  C        -0.2357075304   -0.2033530600    0.0000000000
   Point Group: cs    Number of degrees of freedom:     9


   Energy is  -7898.479139560

 Hessian Updated using BFGS Update

  9 Hessian modes will be used to form the next step
  Hessian Eigenvalues:
     0.070687    0.208975    0.248079    0.250461    0.348916    0.433787
     0.537438    0.951509    1.029787

 Minimum Search - Taking Simple RFO Step
 Searching for Lamda that Minimizes Along All modes
 Value Taken    Lamda =  -0.01064422
 Calculated Step too Large.  Step scaled by  0.835132
 Step Taken.  Stepsize is  0.300000

                             Maximum     Tolerance    Cnvgd?
         Gradient           0.025534      0.000300      NO
         Displacement       0.276475      0.001200      NO
         Energy change     -0.011908      0.000001      NO


 New Cartesian Coordinates Obtained by Inverse Iteration

 Displacement from previous Coordinates is:  0.232448
 ----------------------------------------------------------------
             Standard Nuclear Orientation (Angstroms)
    I     Atom           X                Y                Z
 ----------------------------------------------------------------
    1      Br      2.4713542670     0.7660225714     0.0000000000
    2      Br     -1.0004082801     1.5203286969     0.0000000000
    3      F       1.4980826449    -1.7336719266     0.0000000000
    4      Br     -1.5696572449    -1.5347971017     0.0000000000
    5      C       1.0601873165    -0.4757054663     0.0000000000
    6      C      -0.2413083821    -0.1986080595     0.0000000000
 ----------------------------------------------------------------
 Molecular Point Group                 Cs    NOp =  2
 Largest Abelian Subgroup              Cs    NOp =  2
 Nuclear Repulsion Energy =  1029.3089114661 hartrees
 There are       63 alpha and       63 beta electrons
 Applying Cartesian multipole field
    Component          Value
    ---------          -----
     (2,0,0)        1.00000E-11
     (0,2,0)        2.00000E-11
     (0,0,2)       -3.00000E-11
 Nucleus-field energy     =     0.0000000281 hartrees
 Requested basis set is 6-311++G(d,p)
 There are 75 shells and 210 basis functions
 A cutoff of  1.0D-11 yielded   2139 shell pairs
 There are     18265 function pairs (     20364 Cartesian)
 Smallest overlap matrix eigenvalue = 2.94E-05
 Guess MOs from SCF MO coefficient file

 -----------------------------------------------------------------------
  General SCF calculation program by
  Eric Jon Sundstrom, Paul Horn, Yuezhi Mao, Dmitri Zuev, Alec White,
  David Stuck, Shaama M.S., Shane Yost, Joonho Lee, David Small,
  Daniel Levine, Susi Lehtola, Hugh Burton, Evgeny Epifanovsky
 -----------------------------------------------------------------------
 Exchange:     0.2000 Hartree-Fock + 0.0800 Slater + 0.7200 B88
 Correlation:  0.1900 VWN1RPA + 0.8100 LYP
 Using SG-1 standard quadrature grid
 using 8 threads for integral computing
 -------------------------------------------------------
 OpenMP Integral computing Module                
 Release: version 2.0, May 2017, Q-Chem Inc. Pleasanton 
 -------------------------------------------------------
 -------------------------------------------------------
 OpenMP BLAS3 based DFT computing Module                
 Release: version 1.0, May 2013, Q-Chem Inc. Pittsburgh 
 -------------------------------------------------------
 A restricted SCF calculation will be
 performed using DIIS
 SCF converges when DIIS error is below 1.0e-08
 ---------------------------------------
  Cycle       Energy         DIIS error
 ---------------------------------------
    1   -7898.4829614411      5.41e-04  
    2   -7898.4849831234      2.39e-04  
    3   -7898.4847972144      3.07e-04  
    4   -7898.4852547486      5.18e-05  
    5   -7898.4852684815      1.56e-05  
    6   -7898.4852694457      6.90e-06  
    7   -7898.4852696963      1.13e-06  
    8   -7898.4852697008      7.25e-07  
    9   -7898.4852697030      7.00e-08  
   10   -7898.4852697029      3.92e-08  
   11   -7898.4852697029      7.19e-09  Convergence criterion met
 ---------------------------------------
 SCF time:   CPU 125.19s  wall 16.00s 
 SCF   energy in the final basis set =    -7898.4852697029
 Total energy in the final basis set =    -7898.4852697029

 --------------------------------------------------------------
             Orbital Energies (a.u.) and Symmetries
 --------------------------------------------------------------

 Alpha MOs, Restricted
 -- Occupied --                  
-482.87 -482.86 -482.86  -62.52  -62.52  -62.51  -56.34  -56.34
  1 A'    2 A'    3 A'    4 A'    5 A'    6 A'    7 A'    1 A"                 
-56.339 -56.338 -56.335 -56.334 -56.333 -56.331 -56.331 -24.739
  8 A'    9 A'   10 A'    2 A"   11 A'    3 A"   12 A'   13 A'                 
-10.342 -10.300  -8.732  -8.726  -8.723  -6.564  -6.559  -6.556
 14 A'   15 A'   16 A'   17 A'   18 A'   19 A'   20 A'   21 A'                 
 -6.550  -6.549  -6.544  -6.543  -6.541  -6.541  -2.675  -2.671
  4 A"   22 A'    5 A"   23 A'    6 A"   24 A'   25 A'    7 A"                 
 -2.670  -2.669  -2.667  -2.665  -2.665  -2.662  -2.662  -2.659
 26 A'   27 A'   28 A'    8 A"   29 A'    9 A"   30 A'   10 A"                 
 -2.659  -2.653  -2.653  -2.651  -2.651  -1.283  -0.903  -0.846
 31 A'   11 A"   32 A'   12 A"   33 A'   34 A'   35 A'   36 A'                 
 -0.806  -0.751  -0.622  -0.539  -0.522  -0.520  -0.440  -0.420
 37 A'   38 A'   39 A'   40 A'   41 A'   13 A"   42 A'   43 A'                 
 -0.400  -0.345  -0.344  -0.331  -0.319  -0.298  -0.265
 14 A"   15 A"   44 A'   45 A'   16 A"   46 A'   17 A"                         
 -- Virtual --                   
 -0.064  -0.052  -0.040  -0.013   0.003   0.027   0.037   0.042
 47 A'   48 A'   18 A"   49 A'   50 A'   51 A'   52 A'   19 A"                 
  0.048   0.064   0.066   0.066   0.074   0.084   0.090   0.101
 53 A'   54 A'   20 A"   55 A'   21 A"   56 A'   57 A'   58 A'                 
  0.103   0.116   0.138   0.138   0.159   0.171   0.187   0.205
 22 A"   59 A'   23 A"   60 A'   61 A'   62 A'   63 A'   64 A'                 
  0.236   0.260   0.292   0.298   0.338   0.363   0.364   0.392
 65 A'   66 A'   24 A"   67 A'   68 A'   69 A'   70 A'   71 A'                 
  0.399   0.400   0.407   0.413   0.431   0.433   0.440   0.465
 25 A"   72 A'   73 A'   26 A"   74 A'   27 A"   75 A'   28 A"                 
  0.484   0.504   0.512   0.533   0.548   0.548   0.564   0.570
 76 A'   29 A"   30 A"   31 A"   32 A"   77 A'   33 A"   78 A'                 
  0.589   0.613   0.622   0.635   0.642   0.662   0.695   0.754
 79 A'   80 A'   81 A'   34 A"   82 A'   83 A'   84 A'   85 A'                 
  0.762   0.808   0.819   0.874   0.915   0.928   0.958   1.054
 86 A'   35 A"   87 A'   88 A'   89 A'   90 A'   91 A'   92 A'                 
  1.100   1.157   1.223   1.362   1.373   1.441   1.524   1.548
 93 A'   36 A"   37 A"   38 A"   94 A'   95 A'   96 A'   39 A"                 
  1.615   1.676   1.832   1.857   1.920   1.966   1.984   1.999
 97 A'   98 A'   99 A'   40 A"  100 A'   41 A"  101 A'   42 A"                 
  2.018   2.047   2.093   2.128   2.162   2.182   2.243   2.292
 43 A"  102 A'  103 A'  104 A'  105 A'  106 A'  107 A'  108 A'                 
  2.605   2.802   2.857   3.013   3.126   3.362   3.740   3.769
 44 A"   45 A"  109 A'  110 A'  111 A'  112 A'   46 A"  113 A'                 
  3.940   3.974   3.983   3.985   3.988   4.000   4.012   4.025
 47 A"   48 A"   49 A"   50 A"  114 A'  115 A'  116 A'   51 A"                 
  4.029   4.045   4.106   4.122   4.169   4.256   4.329   4.375
117 A'   52 A"   53 A"  118 A'  119 A'  120 A'  121 A'  122 A'                 
  4.422   4.764   6.269   6.361   6.467   6.649   6.678   6.709
123 A'  124 A'   54 A"  125 A'  126 A'  127 A'  128 A'  129 A'                 
  7.518   7.536   7.542   7.553   7.581   7.596   7.657   7.684
 55 A"   56 A"   57 A"  130 A'  131 A'  132 A'  133 A'  134 A'                 
  7.725  23.288  24.084  47.843  47.912  47.952  66.727 289.713
135 A'  136 A'  137 A'  138 A'  139 A'  140 A'  141 A'   58 A"                 
289.731 289.738 289.750 289.772 289.798 289.873 289.907 289.940
 59 A"   60 A"  142 A'  143 A'  144 A'  145 A'  146 A'  147 A'                 
*******1020.7081020.759
148 A'  149 A'  150 A'                                                         

 Beta MOs, Restricted
 -- Occupied --                  
-482.87 -482.86 -482.86  -62.52  -62.52  -62.51  -56.34  -56.34
  1 A'    2 A'    3 A'    4 A'    5 A'    6 A'    7 A'    1 A"                 
-56.339 -56.338 -56.335 -56.334 -56.333 -56.331 -56.331 -24.739
  8 A'    9 A'   10 A'    2 A"   11 A'    3 A"   12 A'   13 A'                 
-10.342 -10.300  -8.732  -8.726  -8.723  -6.564  -6.559  -6.556
 14 A'   15 A'   16 A'   17 A'   18 A'   19 A'   20 A'   21 A'                 
 -6.550  -6.549  -6.544  -6.543  -6.541  -6.541  -2.675  -2.671
  4 A"   22 A'    5 A"   23 A'    6 A"   24 A'   25 A'    7 A"                 
 -2.670  -2.669  -2.667  -2.665  -2.665  -2.662  -2.662  -2.659
 26 A'   27 A'   28 A'    8 A"   29 A'    9 A"   30 A'   10 A"                 
 -2.659  -2.653  -2.653  -2.651  -2.651  -1.283  -0.903  -0.846
 31 A'   11 A"   32 A'   12 A"   33 A'   34 A'   35 A'   36 A'                 
 -0.806  -0.751  -0.622  -0.539  -0.522  -0.520  -0.440  -0.420
 37 A'   38 A'   39 A'   40 A'   41 A'   13 A"   42 A'   43 A'                 
 -0.400  -0.345  -0.344  -0.331  -0.319  -0.298  -0.265
 14 A"   15 A"   44 A'   45 A'   16 A"   46 A'   17 A"                         
 -- Virtual --                   
 -0.064  -0.052  -0.040  -0.013   0.003   0.027   0.037   0.042
 47 A'   48 A'   18 A"   49 A'   50 A'   51 A'   52 A'   19 A"                 
  0.048   0.064   0.066   0.066   0.074   0.084   0.090   0.101
 53 A'   54 A'   20 A"   55 A'   21 A"   56 A'   57 A'   58 A'                 
  0.103   0.116   0.138   0.138   0.159   0.171   0.187   0.205
 22 A"   59 A'   23 A"   60 A'   61 A'   62 A'   63 A'   64 A'                 
  0.236   0.260   0.292   0.298   0.338   0.363   0.364   0.392
 65 A'   66 A'   24 A"   67 A'   68 A'   69 A'   70 A'   71 A'                 
  0.399   0.400   0.407   0.413   0.431   0.433   0.440   0.465
 25 A"   72 A'   73 A'   26 A"   74 A'   27 A"   75 A'   28 A"                 
  0.484   0.504   0.512   0.533   0.548   0.548   0.564   0.570
 76 A'   29 A"   30 A"   31 A"   32 A"   77 A'   33 A"   78 A'                 
  0.589   0.613   0.622   0.635   0.642   0.662   0.695   0.754
 79 A'   80 A'   81 A'   34 A"   82 A'   83 A'   84 A'   85 A'                 
  0.762   0.808   0.819   0.874   0.915   0.928   0.958   1.054
 86 A'   35 A"   87 A'   88 A'   89 A'   90 A'   91 A'   92 A'                 
  1.100   1.157   1.223   1.362   1.373   1.441   1.524   1.548
 93 A'   36 A"   37 A"   38 A"   94 A'   95 A'   96 A'   39 A"                 
  1.615   1.676   1.832   1.857   1.920   1.966   1.984   1.999
 97 A'   98 A'   99 A'   40 A"  100 A'   41 A"  101 A'   42 A"                 
  2.018   2.047   2.093   2.128   2.162   2.182   2.243   2.292
 43 A"  102 A'  103 A'  104 A'  105 A'  106 A'  107 A'  108 A'                 
  2.605   2.802   2.857   3.013   3.126   3.362   3.740   3.769
 44 A"   45 A"  109 A'  110 A'  111 A'  112 A'   46 A"  113 A'                 
  3.940   3.974   3.983   3.985   3.988   4.000   4.012   4.025
 47 A"   48 A"   49 A"   50 A"  114 A'  115 A'  116 A'   51 A"                 
  4.029   4.045   4.106   4.122   4.169   4.256   4.329   4.375
117 A'   52 A"   53 A"  118 A'  119 A'  120 A'  121 A'  122 A'                 
  4.422   4.764   6.269   6.361   6.467   6.649   6.678   6.709
123 A'  124 A'   54 A"  125 A'  126 A'  127 A'  128 A'  129 A'                 
  7.518   7.536   7.542   7.553   7.581   7.596   7.657   7.684
 55 A"   56 A"   57 A"  130 A'  131 A'  132 A'  133 A'  134 A'                 
  7.725  23.288  24.084  47.843  47.912  47.952  66.727 289.713
135 A'  136 A'  137 A'  138 A'  139 A'  140 A'  141 A'   58 A"                 
289.731 289.738 289.750 289.772 289.798 289.873 289.907 289.940
 59 A"   60 A"  142 A'  143 A'  144 A'  145 A'  146 A'  147 A'                 
*******1020.7081020.759
148 A'  149 A'  150 A'                                                         
 --------------------------------------------------------------

          Ground-State Mulliken Net Atomic Charges

     Atom                 Charge (a.u.)
  ----------------------------------------
      1 Br                    0.046568
      2 Br                   -0.092379
      3 F                    -0.017312
      4 Br                    0.011026
      5 C                    -0.126969
      6 C                     0.179067
  ----------------------------------------
  Sum of atomic charges =     0.000000

 -----------------------------------------------------------------
                    Cartesian Multipole Moments
 -----------------------------------------------------------------
    Charge (ESU x 10^10)
                 0.0000
    Dipole Moment (Debye)
         X      -0.0136      Y       0.7838      Z       0.0000
       Tot       0.7839
    Quadrupole Moments (Debye-Ang)
        XX     -68.3406     XY       2.5203     YY     -69.8065
        XZ      -0.0000     YZ      -0.0000     ZZ     -71.7279
    Octopole Moments (Debye-Ang^2)
       XXX     -25.5912    XXY       4.2556    XYY     -17.5234
       YYY       3.9199    XXZ       0.0000    XYZ       0.0000
       YYZ       0.0000    XZZ      -9.3529    YZZ      -2.1306
       ZZZ       0.0000
    Hexadecapole Moments (Debye-Ang^3)
      XXXX   -1178.3263   XXXY     -62.5692   XXYY    -297.5688
      XYYY     -95.7103   YYYY    -723.2780   XXXZ      -0.0000
      XXYZ      -0.0000   XYYZ      -0.0000   YYYZ      -0.0000
      XXZZ    -223.2503   XYZZ     -36.9568   YYZZ    -142.0081
      XZZZ      -0.0000   YZZZ       0.0000   ZZZZ     -84.2478
 -----------------------------------------------------------------
 Calculating analytic gradient of the SCF energy
 Gradient of SCF Energy
            1           2           3           4           5           6
    1  -0.0007799  -0.0049772   0.0005649   0.0002038  -0.0016761   0.0066645
    2  -0.0020887  -0.0104107   0.0023803   0.0131247   0.0003634  -0.0033690
    3  -0.0000000   0.0000000  -0.0000000   0.0000000   0.0000000  -0.0000000
 Max gradient component =       1.312E-02
 RMS gradient           =       4.565E-03
 Gradient time:  CPU 43.62 s  wall 5.58 s
 Geometry Optimization Parameters
   NAtoms,    NIC,     NZ,  NCons,   NDum,   NFix, NCnnct, MaxDiis
        6      37       0       0       0       0       0       0

 Cartesian Hessian Update
 Hessian Updated using BFGS Update


** GEOMETRY OPTIMIZATION IN DELOCALIZED INTERNAL COORDINATES **
   Searching for a Minimum

   Optimization Cycle:  13

                       Coordinates (Angstroms)
     ATOM                X               Y               Z
      1  Br        2.4713542670    0.7660225714    0.0000000000
      2  Br       -1.0004082801    1.5203286969    0.0000000000
      3  F         1.4980826449   -1.7336719266    0.0000000000
      4  Br       -1.5696572449   -1.5347971017    0.0000000000
      5  C         1.0601873165   -0.4757054663    0.0000000000
      6  C        -0.2413083821   -0.1986080595    0.0000000000
   Point Group: cs    Number of degrees of freedom:     9


   Energy is  -7898.485269703

 Hessian Updated using BFGS Update

  9 Hessian modes will be used to form the next step
  Hessian Eigenvalues:
     0.058290    0.206556    0.248920    0.250461    0.352137    0.438204
     0.538730    0.951487    1.029638

 Minimum Search - Taking Simple RFO Step
 Searching for Lamda that Minimizes Along All modes
 Value Taken    Lamda =  -0.00244632
 Step Taken.  Stepsize is  0.197028

                             Maximum     Tolerance    Cnvgd?
         Gradient           0.010309      0.000300      NO
         Displacement       0.178302      0.001200      NO
         Energy change     -0.006130      0.000001      NO


 New Cartesian Coordinates Obtained by Inverse Iteration

 Displacement from previous Coordinates is:  0.151677
 ----------------------------------------------------------------
             Standard Nuclear Orientation (Angstroms)
    I     Atom           X                Y                Z
 ----------------------------------------------------------------
    1      Br      2.4609748753     0.7854047721     0.0000000000
    2      Br     -0.9667636798     1.5568191514     0.0000000000
    3      F       1.4734623920    -1.7452946882     0.0000000000
    4      Br     -1.5483982323    -1.5800967056     0.0000000000
    5      C       1.0521845588    -0.4798666394     0.0000000000
    6      C      -0.2532095927    -0.1933971762     0.0000000000
 ----------------------------------------------------------------
 Molecular Point Group                 Cs    NOp =  2
 Largest Abelian Subgroup              Cs    NOp =  2
 Nuclear Repulsion Energy =  1024.6339614788 hartrees
 There are       63 alpha and       63 beta electrons
 Applying Cartesian multipole field
    Component          Value
    ---------          -----
     (2,0,0)        1.00000E-11
     (0,2,0)        2.00000E-11
     (0,0,2)       -3.00000E-11
 Nucleus-field energy     =     0.0000000286 hartrees
 Requested basis set is 6-311++G(d,p)
 There are 75 shells and 210 basis functions
 A cutoff of  1.0D-11 yielded   2131 shell pairs
 There are     18177 function pairs (     20258 Cartesian)
 Smallest overlap matrix eigenvalue = 3.37E-05
 Guess MOs from SCF MO coefficient file

 -----------------------------------------------------------------------
  General SCF calculation program by
  Eric Jon Sundstrom, Paul Horn, Yuezhi Mao, Dmitri Zuev, Alec White,
  David Stuck, Shaama M.S., Shane Yost, Joonho Lee, David Small,
  Daniel Levine, Susi Lehtola, Hugh Burton, Evgeny Epifanovsky
 -----------------------------------------------------------------------
 Exchange:     0.2000 Hartree-Fock + 0.0800 Slater + 0.7200 B88
 Correlation:  0.1900 VWN1RPA + 0.8100 LYP
 Using SG-1 standard quadrature grid
 using 8 threads for integral computing
 -------------------------------------------------------
 OpenMP Integral computing Module                
 Release: version 2.0, May 2017, Q-Chem Inc. Pleasanton 
 -------------------------------------------------------
 -------------------------------------------------------
 OpenMP BLAS3 based DFT computing Module                
 Release: version 1.0, May 2013, Q-Chem Inc. Pittsburgh 
 -------------------------------------------------------
 A restricted SCF calculation will be
 performed using DIIS
 SCF converges when DIIS error is below 1.0e-08
 ---------------------------------------
  Cycle       Energy         DIIS error
 ---------------------------------------
    1   -7898.4856886963      3.41e-04  
    2   -7898.4865450188      1.61e-04  
    3   -7898.4864591006      2.08e-04  
    4   -7898.4866775916      3.06e-05  
    5   -7898.4866821198      1.19e-05  
    6   -7898.4866827490      4.72e-06  
    7   -7898.4866828732      5.61e-07  
    8   -7898.4866828743      3.54e-07  
    9   -7898.4866828748      4.50e-08  
   10   -7898.4866828748      2.40e-08  
   11   -7898.4866828746      5.41e-09  Convergence criterion met
 ---------------------------------------
 SCF time:   CPU 124.70s  wall 16.00s 
 SCF   energy in the final basis set =    -7898.4866828746
 Total energy in the final basis set =    -7898.4866828746

 --------------------------------------------------------------
             Orbital Energies (a.u.) and Symmetries
 --------------------------------------------------------------

 Alpha MOs, Restricted
 -- Occupied --                  
-482.87 -482.87 -482.86  -62.52  -62.52  -62.51  -56.34  -56.34
  1 A'    2 A'    3 A'    4 A'    5 A'    6 A'    7 A'    1 A"                 
-56.339 -56.339 -56.336 -56.334 -56.334 -56.331 -56.331 -24.740
  8 A'    9 A'   10 A'    2 A"   11 A'    3 A"   12 A'   13 A'                 
-10.343 -10.302  -8.732  -8.727  -8.724  -6.564  -6.559  -6.556
 14 A'   15 A'   16 A'   17 A'   18 A'   19 A'   20 A'   21 A'                 
 -6.550  -6.549  -6.545  -6.544  -6.542  -6.541  -2.675  -2.670
  4 A"   22 A'    5 A"   23 A'    6 A"   24 A'   25 A'    7 A"                 
 -2.670  -2.670  -2.667  -2.666  -2.666  -2.663  -2.662  -2.659
 26 A'   27 A'   28 A'    8 A"   29 A'    9 A"   30 A'   10 A"                 
 -2.659  -2.654  -2.654  -2.651  -2.651  -1.283  -0.900  -0.842
 31 A'   11 A"   32 A'   12 A"   33 A'   34 A'   35 A'   36 A'                 
 -0.807  -0.749  -0.622  -0.538  -0.520  -0.519  -0.440  -0.419
 37 A'   38 A'   39 A'   40 A'   41 A'   13 A"   42 A'   43 A'                 
 -0.398  -0.344  -0.343  -0.330  -0.320  -0.301  -0.265
 14 A"   15 A"   44 A'   45 A'   16 A"   46 A'   17 A"                         
 -- Virtual --                   
 -0.067  -0.056  -0.041  -0.016   0.003   0.027   0.037   0.042
 47 A'   48 A'   18 A"   49 A'   50 A'   51 A'   52 A'   19 A"                 
  0.047   0.064   0.066   0.066   0.074   0.084   0.089   0.101
 53 A'   54 A'   20 A"   55 A'   21 A"   56 A'   57 A'   58 A'                 
  0.104   0.116   0.137   0.137   0.159   0.168   0.184   0.207
 22 A"   59 A'   60 A'   23 A"   61 A'   62 A'   63 A'   64 A'                 
  0.234   0.261   0.291   0.300   0.338   0.363   0.365   0.391
 65 A'   66 A'   24 A"   67 A'   68 A'   69 A'   70 A'   71 A'                 
  0.399   0.399   0.407   0.413   0.429   0.435   0.435   0.465
 25 A"   72 A'   73 A'   26 A"   74 A'   27 A"   75 A'   28 A"                 
  0.479   0.506   0.512   0.532   0.547   0.548   0.559   0.575
 76 A'   29 A"   30 A"   31 A"   77 A'   32 A"   33 A"   78 A'                 
  0.588   0.611   0.619   0.637   0.638   0.658   0.695   0.753
 79 A'   80 A'   81 A'   34 A"   82 A'   83 A'   84 A'   85 A'                 
  0.762   0.805   0.814   0.869   0.911   0.924   0.954   1.054
 86 A'   35 A"   87 A'   88 A'   89 A'   90 A'   91 A'   92 A'                 
  1.087   1.152   1.220   1.361   1.374   1.446   1.527   1.545
 93 A'   36 A"   37 A"   38 A"   94 A'   95 A'   96 A'   39 A"                 
  1.602   1.670   1.833   1.856   1.917   1.966   1.973   1.995
 97 A'   98 A'   99 A'   40 A"  100 A'   41 A"  101 A'   42 A"                 
  2.017   2.043   2.086   2.125   2.153   2.178   2.239   2.283
 43 A"  102 A'  103 A'  104 A'  105 A'  106 A'  107 A'  108 A'                 
  2.605   2.799   2.855   3.014   3.112   3.361   3.740   3.768
 44 A"   45 A"  109 A'  110 A'  111 A'  112 A'   46 A"  113 A'                 
  3.939   3.975   3.981   3.985   3.987   3.998   4.016   4.023
 47 A"   48 A"   49 A"   50 A"  114 A'  115 A'  116 A'   51 A"                 
  4.029   4.043   4.102   4.107   4.168   4.249   4.332   4.374
117 A'   52 A"   53 A"  118 A'  119 A'  120 A'  121 A'  122 A'                 
  4.421   4.762   6.268   6.361   6.461   6.645   6.672   6.703
123 A'  124 A'   54 A"  125 A'  126 A'  127 A'  128 A'  129 A'                 
  7.519   7.535   7.542   7.548   7.571   7.594   7.657   7.691
 55 A"   56 A"   57 A"  130 A'  131 A'  132 A'  133 A'  134 A'                 
  7.715  23.287  24.058  47.835  47.909  47.948  66.725 289.712
135 A'  136 A'  137 A'  138 A'  139 A'  140 A'  141 A'   58 A"                 
289.729 289.737 289.744 289.765 289.793 289.873 289.910 289.932
 59 A"   60 A"  142 A'  143 A'  144 A'  145 A'  146 A'  147 A'                 
*******1020.7041020.753
148 A'  149 A'  150 A'                                                         

 Beta MOs, Restricted
 -- Occupied --                  
-482.87 -482.87 -482.86  -62.52  -62.52  -62.51  -56.34  -56.34
  1 A'    2 A'    3 A'    4 A'    5 A'    6 A'    7 A'    1 A"                 
-56.339 -56.339 -56.336 -56.334 -56.334 -56.331 -56.331 -24.740
  8 A'    9 A'   10 A'    2 A"   11 A'    3 A"   12 A'   13 A'                 
-10.343 -10.302  -8.732  -8.727  -8.724  -6.564  -6.559  -6.556
 14 A'   15 A'   16 A'   17 A'   18 A'   19 A'   20 A'   21 A'                 
 -6.550  -6.549  -6.545  -6.544  -6.542  -6.541  -2.675  -2.670
  4 A"   22 A'    5 A"   23 A'    6 A"   24 A'   25 A'    7 A"                 
 -2.670  -2.670  -2.667  -2.666  -2.666  -2.663  -2.662  -2.659
 26 A'   27 A'   28 A'    8 A"   29 A'    9 A"   30 A'   10 A"                 
 -2.659  -2.654  -2.654  -2.651  -2.651  -1.283  -0.900  -0.842
 31 A'   11 A"   32 A'   12 A"   33 A'   34 A'   35 A'   36 A'                 
 -0.807  -0.749  -0.622  -0.538  -0.520  -0.519  -0.440  -0.419
 37 A'   38 A'   39 A'   40 A'   41 A'   13 A"   42 A'   43 A'                 
 -0.398  -0.344  -0.343  -0.330  -0.320  -0.301  -0.265
 14 A"   15 A"   44 A'   45 A'   16 A"   46 A'   17 A"                         
 -- Virtual --                   
 -0.067  -0.056  -0.041  -0.016   0.003   0.027   0.037   0.042
 47 A'   48 A'   18 A"   49 A'   50 A'   51 A'   52 A'   19 A"                 
  0.047   0.064   0.066   0.066   0.074   0.084   0.089   0.101
 53 A'   54 A'   20 A"   55 A'   21 A"   56 A'   57 A'   58 A'                 
  0.104   0.116   0.137   0.137   0.159   0.168   0.184   0.207
 22 A"   59 A'   60 A'   23 A"   61 A'   62 A'   63 A'   64 A'                 
  0.234   0.261   0.291   0.300   0.338   0.363   0.365   0.391
 65 A'   66 A'   24 A"   67 A'   68 A'   69 A'   70 A'   71 A'                 
  0.399   0.399   0.407   0.413   0.429   0.435   0.435   0.465
 25 A"   72 A'   73 A'   26 A"   74 A'   27 A"   75 A'   28 A"                 
  0.479   0.506   0.512   0.532   0.547   0.548   0.559   0.575
 76 A'   29 A"   30 A"   31 A"   77 A'   32 A"   33 A"   78 A'                 
  0.588   0.611   0.619   0.637   0.638   0.658   0.695   0.753
 79 A'   80 A'   81 A'   34 A"   82 A'   83 A'   84 A'   85 A'                 
  0.762   0.805   0.814   0.869   0.911   0.924   0.954   1.054
 86 A'   35 A"   87 A'   88 A'   89 A'   90 A'   91 A'   92 A'                 
  1.087   1.152   1.220   1.361   1.374   1.446   1.527   1.545
 93 A'   36 A"   37 A"   38 A"   94 A'   95 A'   96 A'   39 A"                 
  1.602   1.670   1.833   1.856   1.917   1.966   1.973   1.995
 97 A'   98 A'   99 A'   40 A"  100 A'   41 A"  101 A'   42 A"                 
  2.017   2.043   2.086   2.125   2.153   2.178   2.239   2.283
 43 A"  102 A'  103 A'  104 A'  105 A'  106 A'  107 A'  108 A'                 
  2.605   2.799   2.855   3.014   3.112   3.361   3.740   3.768
 44 A"   45 A"  109 A'  110 A'  111 A'  112 A'   46 A"  113 A'                 
  3.939   3.975   3.981   3.985   3.987   3.998   4.016   4.023
 47 A"   48 A"   49 A"   50 A"  114 A'  115 A'  116 A'   51 A"                 
  4.029   4.043   4.102   4.107   4.168   4.249   4.332   4.374
117 A'   52 A"   53 A"  118 A'  119 A'  120 A'  121 A'  122 A'                 
  4.421   4.762   6.268   6.361   6.461   6.645   6.672   6.703
123 A'  124 A'   54 A"  125 A'  126 A'  127 A'  128 A'  129 A'                 
  7.519   7.535   7.542   7.548   7.571   7.594   7.657   7.691
 55 A"   56 A"   57 A"  130 A'  131 A'  132 A'  133 A'  134 A'                 
  7.715  23.287  24.058  47.835  47.909  47.948  66.725 289.712
135 A'  136 A'  137 A'  138 A'  139 A'  140 A'  141 A'   58 A"                 
289.729 289.737 289.744 289.765 289.793 289.873 289.910 289.932
 59 A"   60 A"  142 A'  143 A'  144 A'  145 A'  146 A'  147 A'                 
*******1020.7041020.753
148 A'  149 A'  150 A'                                                         
 --------------------------------------------------------------

          Ground-State Mulliken Net Atomic Charges

     Atom                 Charge (a.u.)
  ----------------------------------------
      1 Br                    0.041587
      2 Br                   -0.091573
      3 F                    -0.016059
      4 Br                    0.009512
      5 C                    -0.133782
      6 C                     0.190316
  ----------------------------------------
  Sum of atomic charges =     0.000000

 -----------------------------------------------------------------
                    Cartesian Multipole Moments
 -----------------------------------------------------------------
    Charge (ESU x 10^10)
                 0.0000
    Dipole Moment (Debye)
         X       0.0121      Y       0.7975      Z       0.0000
       Tot       0.7976
    Quadrupole Moments (Debye-Ang)
        XX     -68.7132     XY       2.5993     YY     -69.3740
        XZ       0.0000     YZ      -0.0000     ZZ     -71.8129
    Octopole Moments (Debye-Ang^2)
       XXX     -26.9366    XXY       3.9506    XYY     -18.1622
       YYY       3.6235    XXZ       0.0000    XYZ      -0.0000
       YYZ       0.0000    XZZ      -9.9620    YZZ      -2.2559
       ZZZ       0.0000
    Hexadecapole Moments (Debye-Ang^3)
      XXXX   -1162.3749   XXXY     -68.3540   XXYY    -298.8812
      XYYY     -99.0399   YYYY    -748.2992   XXXZ       0.0000
      XXYZ       0.0000   XYYZ       0.0000   YYYZ       0.0000
      XXZZ    -219.7550   XYZZ     -38.8203   YYZZ    -147.4098
      XZZZ      -0.0000   YZZZ       0.0000   ZZZZ     -84.4621
 -----------------------------------------------------------------
 Calculating analytic gradient of the SCF energy
 Gradient of SCF Energy
            1           2           3           4           5           6
    1   0.0019723  -0.0026507  -0.0018937  -0.0010408   0.0018113   0.0018015
    2   0.0040102  -0.0014769  -0.0021678   0.0031850  -0.0029092  -0.0006413
    3   0.0000000  -0.0000000  -0.0000000  -0.0000000   0.0000000  -0.0000000
 Max gradient component =       4.010E-03
 RMS gradient           =       1.887E-03
 Gradient time:  CPU 43.47 s  wall 5.56 s
 Geometry Optimization Parameters
   NAtoms,    NIC,     NZ,  NCons,   NDum,   NFix, NCnnct, MaxDiis
        6      37       0       0       0       0       0       0

 Cartesian Hessian Update
 Hessian Updated using BFGS Update


** GEOMETRY OPTIMIZATION IN DELOCALIZED INTERNAL COORDINATES **
   Searching for a Minimum

   Optimization Cycle:  14

                       Coordinates (Angstroms)
     ATOM                X               Y               Z
      1  Br        2.4609748753    0.7854047721    0.0000000000
      2  Br       -0.9667636798    1.5568191514    0.0000000000
      3  F         1.4734623920   -1.7452946882    0.0000000000
      4  Br       -1.5483982323   -1.5800967056    0.0000000000
      5  C         1.0521845588   -0.4798666394    0.0000000000
      6  C        -0.2532095927   -0.1933971762    0.0000000000
   Point Group: cs    Number of degrees of freedom:     9


   Energy is  -7898.486682875

 Hessian Updated using BFGS Update

  9 Hessian modes will be used to form the next step
  Hessian Eigenvalues:
     0.051366    0.203979    0.248564    0.250794    0.354852    0.437687
     0.535747    0.951848    1.029089

 Minimum Search - Taking Simple RFO Step
 Searching for Lamda that Minimizes Along All modes
 Value Taken    Lamda =  -0.00023955
 Step Taken.  Stepsize is  0.051390

                             Maximum     Tolerance    Cnvgd?
         Gradient           0.004881      0.000300      NO
         Displacement       0.031406      0.001200      NO
         Energy change     -0.001413      0.000001      NO


 New Cartesian Coordinates Obtained by Inverse Iteration

 Displacement from previous Coordinates is:  0.047220
 ----------------------------------------------------------------
             Standard Nuclear Orientation (Angstroms)
    I     Atom           X                Y                Z
 ----------------------------------------------------------------
    1      Br      2.4550420647     0.7863847337     0.0000000000
    2      Br     -0.9526057963     1.5654387325     0.0000000000
    3      F       1.4693295845    -1.7438846202     0.0000000000
    4      Br     -1.5409268282    -1.5928717814     0.0000000000
    5      C       1.0445860064    -0.4785548380     0.0000000000
    6      C      -0.2571747097    -0.1929435125     0.0000000000
 ----------------------------------------------------------------
 Molecular Point Group                 Cs    NOp =  2
 Largest Abelian Subgroup              Cs    NOp =  2
 Nuclear Repulsion Energy =  1024.7913883297 hartrees
 There are       63 alpha and       63 beta electrons
 Applying Cartesian multipole field
    Component          Value
    ---------          -----
     (2,0,0)        1.00000E-11
     (0,2,0)        2.00000E-11
     (0,0,2)       -3.00000E-11
 Nucleus-field energy     =     0.0000000287 hartrees
 Requested basis set is 6-311++G(d,p)
 There are 75 shells and 210 basis functions
 A cutoff of  1.0D-11 yielded   2134 shell pairs
 There are     18186 function pairs (     20267 Cartesian)
 Smallest overlap matrix eigenvalue = 3.39E-05
 Guess MOs from SCF MO coefficient file

 -----------------------------------------------------------------------
  General SCF calculation program by
  Eric Jon Sundstrom, Paul Horn, Yuezhi Mao, Dmitri Zuev, Alec White,
  David Stuck, Shaama M.S., Shane Yost, Joonho Lee, David Small,
  Daniel Levine, Susi Lehtola, Hugh Burton, Evgeny Epifanovsky
 -----------------------------------------------------------------------
 Exchange:     0.2000 Hartree-Fock + 0.0800 Slater + 0.7200 B88
 Correlation:  0.1900 VWN1RPA + 0.8100 LYP
 Using SG-1 standard quadrature grid
 using 8 threads for integral computing
 -------------------------------------------------------
 OpenMP Integral computing Module                
 Release: version 2.0, May 2017, Q-Chem Inc. Pleasanton 
 -------------------------------------------------------
 -------------------------------------------------------
 OpenMP BLAS3 based DFT computing Module                
 Release: version 1.0, May 2013, Q-Chem Inc. Pittsburgh 
 -------------------------------------------------------
 A restricted SCF calculation will be
 performed using DIIS
 SCF converges when DIIS error is below 1.0e-08
 ---------------------------------------
  Cycle       Energy         DIIS error
 ---------------------------------------
    1   -7898.4867512076      1.02e-04  
    2   -7898.4868344120      2.56e-05  
    3   -7898.4868349765      2.44e-05  
    4   -7898.4868378133      1.10e-05  
    5   -7898.4868384493      1.86e-06  
    6   -7898.4868384607      1.19e-06  
    7   -7898.4868384670      2.07e-07  
    8   -7898.4868384672      9.67e-08  
    9   -7898.4868384674      1.68e-08  
   10   -7898.4868384672      7.04e-09  Convergence criterion met
 ---------------------------------------
 SCF time:   CPU 113.32s  wall 15.00s 
 SCF   energy in the final basis set =    -7898.4868384672
 Total energy in the final basis set =    -7898.4868384672

 --------------------------------------------------------------
             Orbital Energies (a.u.) and Symmetries
 --------------------------------------------------------------

 Alpha MOs, Restricted
 -- Occupied --                  
-482.87 -482.87 -482.86  -62.52  -62.52  -62.52  -56.34  -56.34
  1 A'    2 A'    3 A'    4 A'    5 A'    6 A'    7 A'    8 A'                 
-56.339 -56.339 -56.336 -56.335 -56.335 -56.332 -56.331 -24.739
  1 A"    9 A'   10 A'    2 A"   11 A'    3 A"   12 A'   13 A'                 
-10.342 -10.302  -8.731  -8.727  -8.724  -6.564  -6.560  -6.557
 14 A'   15 A'   16 A'   17 A'   18 A'   19 A'   20 A'   21 A'                 
 -6.549  -6.549  -6.545  -6.545  -6.542  -6.541  -2.675  -2.671
  4 A"   22 A'    5 A"   23 A'    6 A"   24 A'   25 A'   26 A'                 
 -2.670  -2.670  -2.667  -2.666  -2.666  -2.663  -2.663  -2.659
  7 A"   27 A'   28 A'    8 A"   29 A'    9 A"   30 A'   10 A"                 
 -2.659  -2.654  -2.654  -2.651  -2.651  -1.282  -0.900  -0.841
 31 A'   11 A"   32 A'   12 A"   33 A'   34 A'   35 A'   36 A'                 
 -0.807  -0.749  -0.622  -0.538  -0.519  -0.519  -0.440  -0.419
 37 A'   38 A'   39 A'   40 A'   41 A'   13 A"   42 A'   43 A'                 
 -0.398  -0.343  -0.343  -0.329  -0.321  -0.301  -0.265
 14 A"   44 A'   15 A"   45 A'   16 A"   46 A'   17 A"                         
 -- Virtual --                   
 -0.067  -0.057  -0.041  -0.015   0.003   0.027   0.037   0.042
 47 A'   48 A'   18 A"   49 A'   50 A'   51 A'   52 A'   19 A"                 
  0.047   0.064   0.066   0.066   0.074   0.084   0.089   0.101
 53 A'   54 A'   55 A'   20 A"   21 A"   56 A'   57 A'   58 A'                 
  0.104   0.116   0.136   0.137   0.159   0.167   0.183   0.208
 22 A"   59 A'   60 A'   23 A"   61 A'   62 A'   63 A'   64 A'                 
  0.234   0.263   0.291   0.300   0.338   0.362   0.365   0.391
 65 A'   66 A'   24 A"   67 A'   68 A'   69 A'   70 A'   71 A'                 
  0.398   0.398   0.408   0.413   0.428   0.435   0.435   0.464
 25 A"   72 A'   73 A'   26 A"   74 A'   75 A'   27 A"   28 A"                 
  0.477   0.506   0.512   0.532   0.548   0.549   0.559   0.578
 76 A'   29 A"   30 A"   31 A"   77 A'   32 A"   33 A"   78 A'                 
  0.587   0.609   0.619   0.638   0.638   0.659   0.698   0.753
 79 A'   80 A'   81 A'   82 A'   34 A"   83 A'   84 A'   85 A'                 
  0.763   0.806   0.813   0.868   0.910   0.924   0.955   1.054
 86 A'   35 A"   87 A'   88 A'   89 A'   90 A'   91 A'   92 A'                 
  1.085   1.152   1.220   1.361   1.375   1.447   1.527   1.546
 93 A'   36 A"   37 A"   38 A"   94 A'   95 A'   96 A'   39 A"                 
  1.601   1.671   1.835   1.859   1.917   1.967   1.971   1.994
 97 A'   98 A'   99 A'   40 A"  100 A'   41 A"  101 A'   42 A"                 
  2.018   2.042   2.084   2.128   2.154   2.177   2.239   2.283
 43 A"  102 A'  103 A'  104 A'  105 A'  106 A'  107 A'  108 A'                 
  2.605   2.799   2.855   3.016   3.116   3.356   3.740   3.768
 44 A"   45 A"  109 A'  110 A'  111 A'  112 A'   46 A"  113 A'                 
  3.938   3.975   3.980   3.985   3.987   3.998   4.017   4.022
 47 A"   48 A"   49 A"   50 A"  114 A'  115 A'  116 A'   51 A"                 
  4.029   4.043   4.102   4.103   4.169   4.248   4.333   4.374
117 A'   52 A"   53 A"  118 A'  119 A'  120 A'  121 A'  122 A'                 
  4.421   4.762   6.268   6.361   6.461   6.645   6.672   6.703
123 A'  124 A'   54 A"  125 A'  126 A'  127 A'  128 A'  129 A'                 
  7.519   7.534   7.541   7.547   7.569   7.593   7.658   7.692
 55 A"   56 A"   57 A"  130 A'  131 A'  132 A'  133 A'  134 A'                 
  7.714  23.285  24.073  47.835  47.910  47.948  66.726 289.713
135 A'  136 A'  137 A'  138 A'  139 A'  140 A'  141 A'   58 A"                 
289.729 289.737 289.743 289.764 289.792 289.874 289.910 289.931
 59 A"   60 A"  142 A'  143 A'  144 A'  145 A'  146 A'  147 A'                 
*******1020.7051020.753
148 A'  149 A'  150 A'                                                         

 Beta MOs, Restricted
 -- Occupied --                  
-482.87 -482.87 -482.86  -62.52  -62.52  -62.52  -56.34  -56.34
  1 A'    2 A'    3 A'    4 A'    5 A'    6 A'    7 A'    8 A'                 
-56.339 -56.339 -56.336 -56.335 -56.335 -56.332 -56.331 -24.739
  1 A"    9 A'   10 A'    2 A"   11 A'    3 A"   12 A'   13 A'                 
-10.342 -10.302  -8.731  -8.727  -8.724  -6.564  -6.560  -6.557
 14 A'   15 A'   16 A'   17 A'   18 A'   19 A'   20 A'   21 A'                 
 -6.549  -6.549  -6.545  -6.545  -6.542  -6.541  -2.675  -2.671
  4 A"   22 A'    5 A"   23 A'    6 A"   24 A'   25 A'   26 A'                 
 -2.670  -2.670  -2.667  -2.666  -2.666  -2.663  -2.663  -2.659
  7 A"   27 A'   28 A'    8 A"   29 A'    9 A"   30 A'   10 A"                 
 -2.659  -2.654  -2.654  -2.651  -2.651  -1.282  -0.900  -0.841
 31 A'   11 A"   32 A'   12 A"   33 A'   34 A'   35 A'   36 A'                 
 -0.807  -0.749  -0.622  -0.538  -0.519  -0.519  -0.440  -0.419
 37 A'   38 A'   39 A'   40 A'   41 A'   13 A"   42 A'   43 A'                 
 -0.398  -0.343  -0.343  -0.329  -0.321  -0.301  -0.265
 14 A"   44 A'   15 A"   45 A'   16 A"   46 A'   17 A"                         
 -- Virtual --                   
 -0.067  -0.057  -0.041  -0.015   0.003   0.027   0.037   0.042
 47 A'   48 A'   18 A"   49 A'   50 A'   51 A'   52 A'   19 A"                 
  0.047   0.064   0.066   0.066   0.074   0.084   0.089   0.101
 53 A'   54 A'   55 A'   20 A"   21 A"   56 A'   57 A'   58 A'                 
  0.104   0.116   0.136   0.137   0.159   0.167   0.183   0.208
 22 A"   59 A'   60 A'   23 A"   61 A'   62 A'   63 A'   64 A'                 
  0.234   0.263   0.291   0.300   0.338   0.362   0.365   0.391
 65 A'   66 A'   24 A"   67 A'   68 A'   69 A'   70 A'   71 A'                 
  0.398   0.398   0.408   0.413   0.428   0.435   0.435   0.464
 25 A"   72 A'   73 A'   26 A"   74 A'   75 A'   27 A"   28 A"                 
  0.477   0.506   0.512   0.532   0.548   0.549   0.559   0.578
 76 A'   29 A"   30 A"   31 A"   77 A'   32 A"   33 A"   78 A'                 
  0.587   0.609   0.619   0.638   0.638   0.659   0.698   0.753
 79 A'   80 A'   81 A'   82 A'   34 A"   83 A'   84 A'   85 A'                 
  0.763   0.806   0.813   0.868   0.910   0.924   0.955   1.054
 86 A'   35 A"   87 A'   88 A'   89 A'   90 A'   91 A'   92 A'                 
  1.085   1.152   1.220   1.361   1.375   1.447   1.527   1.546
 93 A'   36 A"   37 A"   38 A"   94 A'   95 A'   96 A'   39 A"                 
  1.601   1.671   1.835   1.859   1.917   1.967   1.971   1.994
 97 A'   98 A'   99 A'   40 A"  100 A'   41 A"  101 A'   42 A"                 
  2.018   2.042   2.084   2.128   2.154   2.177   2.239   2.283
 43 A"  102 A'  103 A'  104 A'  105 A'  106 A'  107 A'  108 A'                 
  2.605   2.799   2.855   3.016   3.116   3.356   3.740   3.768
 44 A"   45 A"  109 A'  110 A'  111 A'  112 A'   46 A"  113 A'                 
  3.938   3.975   3.980   3.985   3.987   3.998   4.017   4.022
 47 A"   48 A"   49 A"   50 A"  114 A'  115 A'  116 A'   51 A"                 
  4.029   4.043   4.102   4.103   4.169   4.248   4.333   4.374
117 A'   52 A"   53 A"  118 A'  119 A'  120 A'  121 A'  122 A'                 
  4.421   4.762   6.268   6.361   6.461   6.645   6.672   6.703
123 A'  124 A'   54 A"  125 A'  126 A'  127 A'  128 A'  129 A'                 
  7.519   7.534   7.541   7.547   7.569   7.593   7.658   7.692
 55 A"   56 A"   57 A"  130 A'  131 A'  132 A'  133 A'  134 A'                 
  7.714  23.285  24.073  47.835  47.910  47.948  66.726 289.713
135 A'  136 A'  137 A'  138 A'  139 A'  140 A'  141 A'   58 A"                 
289.729 289.737 289.743 289.764 289.792 289.874 289.910 289.931
 59 A"   60 A"  142 A'  143 A'  144 A'  145 A'  146 A'  147 A'                 
*******1020.7051020.753
148 A'  149 A'  150 A'                                                         
 --------------------------------------------------------------

          Ground-State Mulliken Net Atomic Charges

     Atom                 Charge (a.u.)
  ----------------------------------------
      1 Br                    0.039898
      2 Br                   -0.091040
      3 F                    -0.016440
      4 Br                    0.009748
      5 C                    -0.140542
      6 C                     0.198376
  ----------------------------------------
  Sum of atomic charges =     0.000000

 -----------------------------------------------------------------
                    Cartesian Multipole Moments
 -----------------------------------------------------------------
    Charge (ESU x 10^10)
                 0.0000
    Dipole Moment (Debye)
         X       0.0025      Y       0.7976      Z      -0.0000
       Tot       0.7976
    Quadrupole Moments (Debye-Ang)
        XX     -68.8356     XY       2.6368     YY     -69.2660
        XZ       0.0000     YZ      -0.0000     ZZ     -71.8091
    Octopole Moments (Debye-Ang^2)
       XXX     -27.4241    XXY       3.8898    XYY     -18.4372
       YYY       3.7104    XXZ      -0.0000    XYZ       0.0000
       YYZ      -0.0000    XZZ     -10.1701    YZZ      -2.2148
       ZZZ       0.0000
    Hexadecapole Moments (Debye-Ang^3)
      XXXX   -1154.4369   XXXY     -69.7945   XXYY    -298.8395
      XYYY     -99.7455   YYYY    -753.6233   XXXZ       0.0000
      XXYZ      -0.0000   XYYZ      -0.0000   YYYZ      -0.0000
      XXZZ    -218.2070   XYZZ     -39.2495   YYZZ    -148.6356
      XZZZ       0.0000   YZZZ      -0.0000   ZZZZ     -84.4532
 -----------------------------------------------------------------
 Calculating analytic gradient of the SCF energy
 Gradient of SCF Energy
            1           2           3           4           5           6
    1   0.0019311  -0.0011395  -0.0015982  -0.0006538  -0.0031430   0.0046035
    2   0.0041963  -0.0002046  -0.0027303   0.0010890  -0.0015522  -0.0007982
    3  -0.0000000   0.0000000  -0.0000000  -0.0000000   0.0000000  -0.0000000
 Max gradient component =       4.603E-03
 RMS gradient           =       1.950E-03
 Gradient time:  CPU 43.86 s  wall 5.61 s
 Geometry Optimization Parameters
   NAtoms,    NIC,     NZ,  NCons,   NDum,   NFix, NCnnct, MaxDiis
        6      37       0       0       0       0       0       0

 Cartesian Hessian Update
 Hessian Updated using BFGS Update


** GEOMETRY OPTIMIZATION IN DELOCALIZED INTERNAL COORDINATES **
   Searching for a Minimum

   Optimization Cycle:  15

                       Coordinates (Angstroms)
     ATOM                X               Y               Z
      1  Br        2.4550420647    0.7863847337    0.0000000000
      2  Br       -0.9526057963    1.5654387325    0.0000000000
      3  F         1.4693295845   -1.7438846202    0.0000000000
      4  Br       -1.5409268282   -1.5928717814    0.0000000000
      5  C         1.0445860064   -0.4785548380    0.0000000000
      6  C        -0.2571747097   -0.1929435125    0.0000000000
   Point Group: cs    Number of degrees of freedom:     9


   Energy is  -7898.486838467

 Hessian Updated using BFGS Update

  9 Hessian modes will be used to form the next step
  Hessian Eigenvalues:
     0.043562    0.135678    0.248768    0.255606    0.389139    0.473721
     0.549171    0.952337    1.027777

 Minimum Search - Taking Simple RFO Step
 Searching for Lamda that Minimizes Along All modes
 Value Taken    Lamda =  -0.00015755
 Step Taken.  Stepsize is  0.043838

                             Maximum     Tolerance    Cnvgd?
         Gradient           0.003125      0.000300      NO
         Displacement       0.033795      0.001200      NO
         Energy change     -0.000156      0.000001      NO


 New Cartesian Coordinates Obtained by Inverse Iteration

 Displacement from previous Coordinates is:  0.034605
 ----------------------------------------------------------------
             Standard Nuclear Orientation (Angstroms)
    I     Atom           X                Y                Z
 ----------------------------------------------------------------
    1      Br      2.4569166627     0.7807225178     0.0000000000
    2      Br     -0.9469795213     1.5711249715     0.0000000000
    3      F       1.4691360591    -1.7387561064     0.0000000000
    4      Br     -1.5364285418    -1.6028613038     0.0000000000
    5      C       1.0403621715    -0.4750433667     0.0000000000
    6      C      -0.2647565089    -0.1916179982     0.0000000000
 ----------------------------------------------------------------
 Molecular Point Group                 Cs    NOp =  2
 Largest Abelian Subgroup              Cs    NOp =  2
 Nuclear Repulsion Energy =  1024.2590511055 hartrees
 There are       63 alpha and       63 beta electrons
 Applying Cartesian multipole field
    Component          Value
    ---------          -----
     (2,0,0)        1.00000E-11
     (0,2,0)        2.00000E-11
     (0,0,2)       -3.00000E-11
 Nucleus-field energy     =     0.0000000287 hartrees
 Requested basis set is 6-311++G(d,p)
 There are 75 shells and 210 basis functions
 A cutoff of  1.0D-11 yielded   2132 shell pairs
 There are     18180 function pairs (     20261 Cartesian)
 Smallest overlap matrix eigenvalue = 3.46E-05
 Guess MOs from SCF MO coefficient file

 -----------------------------------------------------------------------
  General SCF calculation program by
  Eric Jon Sundstrom, Paul Horn, Yuezhi Mao, Dmitri Zuev, Alec White,
  David Stuck, Shaama M.S., Shane Yost, Joonho Lee, David Small,
  Daniel Levine, Susi Lehtola, Hugh Burton, Evgeny Epifanovsky
 -----------------------------------------------------------------------
 Exchange:     0.2000 Hartree-Fock + 0.0800 Slater + 0.7200 B88
 Correlation:  0.1900 VWN1RPA + 0.8100 LYP
 Using SG-1 standard quadrature grid
 using 8 threads for integral computing
 -------------------------------------------------------
 OpenMP Integral computing Module                
 Release: version 2.0, May 2017, Q-Chem Inc. Pleasanton 
 -------------------------------------------------------
 -------------------------------------------------------
 OpenMP BLAS3 based DFT computing Module                
 Release: version 1.0, May 2013, Q-Chem Inc. Pittsburgh 
 -------------------------------------------------------
 A restricted SCF calculation will be
 performed using DIIS
 SCF converges when DIIS error is below 1.0e-08
 ---------------------------------------
  Cycle       Energy         DIIS error
 ---------------------------------------
    1   -7898.4868694078      8.85e-05  
    2   -7898.4869371346      2.34e-05  
    3   -7898.4869364290      2.75e-05  
    4   -7898.4869397892      8.26e-06  
    5   -7898.4869401367      2.96e-06  
    6   -7898.4869401690      1.03e-06  
    7   -7898.4869401738      2.05e-07  
    8   -7898.4869401739      1.08e-07  
    9   -7898.4869401741      2.66e-08  
   10   -7898.4869401740      6.18e-09  Convergence criterion met
 ---------------------------------------
 SCF time:   CPU 113.24s  wall 15.00s 
 SCF   energy in the final basis set =    -7898.4869401740
 Total energy in the final basis set =    -7898.4869401740

 --------------------------------------------------------------
             Orbital Energies (a.u.) and Symmetries
 --------------------------------------------------------------

 Alpha MOs, Restricted
 -- Occupied --                  
-482.87 -482.87 -482.86  -62.52  -62.52  -62.52  -56.34  -56.34
  1 A'    2 A'    3 A'    4 A'    5 A'    6 A'    7 A'    8 A'                 
-56.339 -56.339 -56.336 -56.335 -56.335 -56.332 -56.332 -24.739
  1 A"    9 A'   10 A'    2 A"   11 A'    3 A"   12 A'   13 A'                 
-10.342 -10.302  -8.731  -8.727  -8.724  -6.564  -6.560  -6.557
 14 A'   15 A'   16 A'   17 A'   18 A'   19 A'   20 A'   21 A'                 
 -6.549  -6.549  -6.545  -6.545  -6.542  -6.542  -2.674  -2.671
  4 A"   22 A'    5 A"   23 A'    6 A"   24 A'   25 A'   26 A'                 
 -2.670  -2.670  -2.668  -2.666  -2.666  -2.663  -2.663  -2.658
  7 A"   27 A'   28 A'    8 A"   29 A'    9 A"   30 A'   10 A"                 
 -2.658  -2.654  -2.654  -2.651  -2.651  -1.282  -0.900  -0.841
 31 A'   11 A"   32 A'   12 A"   33 A'   34 A'   35 A'   36 A'                 
 -0.808  -0.749  -0.621  -0.538  -0.519  -0.519  -0.440  -0.419
 37 A'   38 A'   39 A'   40 A'   13 A"   41 A'   42 A'   43 A'                 
 -0.398  -0.343  -0.343  -0.329  -0.321  -0.302  -0.265
 14 A"   44 A'   15 A"   45 A'   16 A"   46 A'   17 A"                         
 -- Virtual --                   
 -0.067  -0.057  -0.041  -0.015   0.003   0.027   0.037   0.042
 47 A'   48 A'   18 A"   49 A'   50 A'   51 A'   52 A'   19 A"                 
  0.048   0.064   0.066   0.066   0.073   0.084   0.089   0.100
 53 A'   54 A'   20 A"   55 A'   21 A"   56 A'   57 A'   58 A'                 
  0.104   0.116   0.135   0.137   0.159   0.167   0.183   0.208
 22 A"   59 A'   60 A'   23 A"   61 A'   62 A'   63 A'   64 A'                 
  0.234   0.263   0.291   0.300   0.338   0.362   0.366   0.391
 65 A'   66 A'   24 A"   67 A'   68 A'   69 A'   70 A'   71 A'                 
  0.398   0.398   0.408   0.413   0.428   0.435   0.435   0.465
 25 A"   72 A'   73 A'   26 A"   74 A'   75 A'   27 A"   28 A"                 
  0.477   0.507   0.512   0.532   0.548   0.549   0.558   0.577
 76 A'   29 A"   30 A"   31 A"   77 A'   32 A"   33 A"   78 A'                 
  0.586   0.607   0.619   0.637   0.638   0.659   0.698   0.754
 79 A'   80 A'   81 A'   82 A'   34 A"   83 A'   84 A'   85 A'                 
  0.763   0.806   0.814   0.867   0.910   0.924   0.956   1.054
 86 A'   35 A"   87 A'   88 A'   89 A'   90 A'   91 A'   92 A'                 
  1.084   1.151   1.221   1.362   1.374   1.448   1.528   1.545
 93 A'   36 A"   37 A"   38 A"   94 A'   95 A'   96 A'   39 A"                 
  1.600   1.669   1.835   1.857   1.917   1.967   1.971   1.994
 97 A'   98 A'   99 A'   40 A"  100 A'   41 A"  101 A'   42 A"                 
  2.018   2.041   2.082   2.127   2.153   2.175   2.238   2.282
 43 A"  102 A'  103 A'  104 A'  105 A'  106 A'  107 A'  108 A'                 
  2.605   2.799   2.856   3.016   3.112   3.360   3.740   3.768
 44 A"   45 A"  109 A'  110 A'  111 A'  112 A'   46 A"  113 A'                 
  3.939   3.975   3.979   3.985   3.988   3.997   4.018   4.022
 47 A"   48 A"   49 A"   50 A"  114 A'  115 A'  116 A'   51 A"                 
  4.028   4.043   4.101   4.102   4.170   4.247   4.333   4.374
117 A'   52 A"  118 A'   53 A"  119 A'  120 A'  121 A'  122 A'                 
  4.421   4.762   6.268   6.361   6.461   6.645   6.673   6.704
123 A'  124 A'   54 A"  125 A'  126 A'  127 A'  128 A'  129 A'                 
  7.519   7.534   7.541   7.547   7.567   7.592   7.658   7.693
 55 A"   56 A"   57 A"  130 A'  131 A'  132 A'  133 A'  134 A'                 
  7.713  23.286  24.062  47.836  47.910  47.948  66.726 289.713
135 A'  136 A'  137 A'  138 A'  139 A'  140 A'  141 A'   58 A"                 
289.729 289.737 289.743 289.763 289.791 289.874 289.910 289.931
 59 A"   60 A"  142 A'  143 A'  144 A'  145 A'  146 A'  147 A'                 
*******1020.7051020.753
148 A'  149 A'  150 A'                                                         

 Beta MOs, Restricted
 -- Occupied --                  
-482.87 -482.87 -482.86  -62.52  -62.52  -62.52  -56.34  -56.34
  1 A'    2 A'    3 A'    4 A'    5 A'    6 A'    7 A'    8 A'                 
-56.339 -56.339 -56.336 -56.335 -56.335 -56.332 -56.332 -24.739
  1 A"    9 A'   10 A'    2 A"   11 A'    3 A"   12 A'   13 A'                 
-10.342 -10.302  -8.731  -8.727  -8.724  -6.564  -6.560  -6.557
 14 A'   15 A'   16 A'   17 A'   18 A'   19 A'   20 A'   21 A'                 
 -6.549  -6.549  -6.545  -6.545  -6.542  -6.542  -2.674  -2.671
  4 A"   22 A'    5 A"   23 A'    6 A"   24 A'   25 A'   26 A'                 
 -2.670  -2.670  -2.668  -2.666  -2.666  -2.663  -2.663  -2.658
  7 A"   27 A'   28 A'    8 A"   29 A'    9 A"   30 A'   10 A"                 
 -2.658  -2.654  -2.654  -2.651  -2.651  -1.282  -0.900  -0.841
 31 A'   11 A"   32 A'   12 A"   33 A'   34 A'   35 A'   36 A'                 
 -0.808  -0.749  -0.621  -0.538  -0.519  -0.519  -0.440  -0.419
 37 A'   38 A'   39 A'   40 A'   13 A"   41 A'   42 A'   43 A'                 
 -0.398  -0.343  -0.343  -0.329  -0.321  -0.302  -0.265
 14 A"   44 A'   15 A"   45 A'   16 A"   46 A'   17 A"                         
 -- Virtual --                   
 -0.067  -0.057  -0.041  -0.015   0.003   0.027   0.037   0.042
 47 A'   48 A'   18 A"   49 A'   50 A'   51 A'   52 A'   19 A"                 
  0.048   0.064   0.066   0.066   0.073   0.084   0.089   0.100
 53 A'   54 A'   20 A"   55 A'   21 A"   56 A'   57 A'   58 A'                 
  0.104   0.116   0.135   0.137   0.159   0.167   0.183   0.208
 22 A"   59 A'   60 A'   23 A"   61 A'   62 A'   63 A'   64 A'                 
  0.234   0.263   0.291   0.300   0.338   0.362   0.366   0.391
 65 A'   66 A'   24 A"   67 A'   68 A'   69 A'   70 A'   71 A'                 
  0.398   0.398   0.408   0.413   0.428   0.435   0.435   0.465
 25 A"   72 A'   73 A'   26 A"   74 A'   75 A'   27 A"   28 A"                 
  0.477   0.507   0.512   0.532   0.548   0.549   0.558   0.577
 76 A'   29 A"   30 A"   31 A"   77 A'   32 A"   33 A"   78 A'                 
  0.586   0.607   0.619   0.637   0.638   0.659   0.698   0.754
 79 A'   80 A'   81 A'   82 A'   34 A"   83 A'   84 A'   85 A'                 
  0.763   0.806   0.814   0.867   0.910   0.924   0.956   1.054
 86 A'   35 A"   87 A'   88 A'   89 A'   90 A'   91 A'   92 A'                 
  1.084   1.151   1.221   1.362   1.374   1.448   1.528   1.545
 93 A'   36 A"   37 A"   38 A"   94 A'   95 A'   96 A'   39 A"                 
  1.600   1.669   1.835   1.857   1.917   1.967   1.971   1.994
 97 A'   98 A'   99 A'   40 A"  100 A'   41 A"  101 A'   42 A"                 
  2.018   2.041   2.082   2.127   2.153   2.175   2.238   2.282
 43 A"  102 A'  103 A'  104 A'  105 A'  106 A'  107 A'  108 A'                 
  2.605   2.799   2.856   3.016   3.112   3.360   3.740   3.768
 44 A"   45 A"  109 A'  110 A'  111 A'  112 A'   46 A"  113 A'                 
  3.939   3.975   3.979   3.985   3.988   3.997   4.018   4.022
 47 A"   48 A"   49 A"   50 A"  114 A'  115 A'  116 A'   51 A"                 
  4.028   4.043   4.101   4.102   4.170   4.247   4.333   4.374
117 A'   52 A"  118 A'   53 A"  119 A'  120 A'  121 A'  122 A'                 
  4.421   4.762   6.268   6.361   6.461   6.645   6.673   6.704
123 A'  124 A'   54 A"  125 A'  126 A'  127 A'  128 A'  129 A'                 
  7.519   7.534   7.541   7.547   7.567   7.592   7.658   7.693
 55 A"   56 A"   57 A"  130 A'  131 A'  132 A'  133 A'  134 A'                 
  7.713  23.286  24.062  47.836  47.910  47.948  66.726 289.713
135 A'  136 A'  137 A'  138 A'  139 A'  140 A'  141 A'   58 A"                 
289.729 289.737 289.743 289.763 289.791 289.874 289.910 289.931
 59 A"   60 A"  142 A'  143 A'  144 A'  145 A'  146 A'  147 A'                 
*******1020.7051020.753
148 A'  149 A'  150 A'                                                         
 --------------------------------------------------------------

          Ground-State Mulliken Net Atomic Charges

     Atom                 Charge (a.u.)
  ----------------------------------------
      1 Br                    0.039311
      2 Br                   -0.089827
      3 F                    -0.015156
      4 Br                    0.010877
      5 C                    -0.146849
      6 C                     0.201644
  ----------------------------------------
  Sum of atomic charges =     0.000000

 -----------------------------------------------------------------
                    Cartesian Multipole Moments
 -----------------------------------------------------------------
    Charge (ESU x 10^10)
                 0.0000
    Dipole Moment (Debye)
         X       0.0019      Y       0.7909      Z      -0.0000
       Tot       0.7909
    Quadrupole Moments (Debye-Ang)
        XX     -68.8693     XY       2.6610     YY     -69.2065
        XZ       0.0000     YZ      -0.0000     ZZ     -71.8133
    Octopole Moments (Debye-Ang^2)
       XXX     -27.5290    XXY       3.9634    XYY     -18.7074
       YYY       3.9293    XXZ       0.0000    XYZ       0.0000
       YYZ       0.0000    XZZ     -10.3183    YZZ      -2.0803
       ZZZ      -0.0000
    Hexadecapole Moments (Debye-Ang^3)
      XXXX   -1152.4071   XXXY     -70.0007   XXYY    -299.5154
      XYYY     -99.6774   YYYY    -756.0902   XXXZ       0.0000
      XXYZ      -0.0000   XYYZ      -0.0000   YYYZ       0.0000
      XXZZ    -217.8872   XYZZ     -39.2955   YYZZ    -149.2762
      XZZZ       0.0000   YZZZ      -0.0000   ZZZZ     -84.4618
 -----------------------------------------------------------------
 Calculating analytic gradient of the SCF energy
 Gradient of SCF Energy
            1           2           3           4           5           6
    1   0.0020647  -0.0000210  -0.0009407  -0.0002764  -0.0011398   0.0003132
    2   0.0031645   0.0002198  -0.0018924  -0.0001926  -0.0015189   0.0002196
    3  -0.0000000   0.0000000   0.0000000  -0.0000000  -0.0000000   0.0000000
 Max gradient component =       3.165E-03
 RMS gradient           =       1.122E-03
 Gradient time:  CPU 43.59 s  wall 5.58 s
 Geometry Optimization Parameters
   NAtoms,    NIC,     NZ,  NCons,   NDum,   NFix, NCnnct, MaxDiis
        6      37       0       0       0       0       0       0

 Cartesian Hessian Update
 Hessian Updated using BFGS Update


** GEOMETRY OPTIMIZATION IN DELOCALIZED INTERNAL COORDINATES **
   Searching for a Minimum

   Optimization Cycle:  16

                       Coordinates (Angstroms)
     ATOM                X               Y               Z
      1  Br        2.4569166627    0.7807225178    0.0000000000
      2  Br       -0.9469795213    1.5711249715    0.0000000000
      3  F         1.4691360591   -1.7387561064    0.0000000000
      4  Br       -1.5364285418   -1.6028613038    0.0000000000
      5  C         1.0403621715   -0.4750433667    0.0000000000
      6  C        -0.2647565089   -0.1916179982    0.0000000000
   Point Group: cs    Number of degrees of freedom:     9


   Energy is  -7898.486940174

 Hessian Updated using BFGS Update

  9 Hessian modes will be used to form the next step
  Hessian Eigenvalues:
     0.048761    0.085299    0.249671    0.256088    0.389062    0.457465
     0.566597    0.954132    1.029571

 Minimum Search - Taking Simple RFO Step
 Searching for Lamda that Minimizes Along All modes
 Value Taken    Lamda =  -0.00006657
 Step Taken.  Stepsize is  0.029240

                             Maximum     Tolerance    Cnvgd?
         Gradient           0.001567      0.000300      NO
         Displacement       0.018886      0.001200      NO
         Energy change     -0.000102      0.000001      NO


 New Cartesian Coordinates Obtained by Inverse Iteration

 Displacement from previous Coordinates is:  0.020669
 ----------------------------------------------------------------
             Standard Nuclear Orientation (Angstroms)
    I     Atom           X                Y                Z
 ----------------------------------------------------------------
    1      Br      2.4577801767     0.7736777476     0.0000000000
    2      Br     -0.9463431403     1.5711353811     0.0000000000
    3      F       1.4718962954    -1.7334045461     0.0000000000
    4      Br     -1.5347170391    -1.6045854729     0.0000000000
    5      C       1.0373544190    -0.4721032169     0.0000000000
    6      C      -0.2677203903    -0.1911511787     0.0000000000
 ----------------------------------------------------------------
 Molecular Point Group                 Cs    NOp =  2
 Largest Abelian Subgroup              Cs    NOp =  2
 Nuclear Repulsion Energy =  1024.7738634443 hartrees
 There are       63 alpha and       63 beta electrons
 Applying Cartesian multipole field
    Component          Value
    ---------          -----
     (2,0,0)        1.00000E-11
     (0,2,0)        2.00000E-11
     (0,0,2)       -3.00000E-11
 Nucleus-field energy     =     0.0000000287 hartrees
 Requested basis set is 6-311++G(d,p)
 There are 75 shells and 210 basis functions
 A cutoff of  1.0D-11 yielded   2133 shell pairs
 There are     18200 function pairs (     20285 Cartesian)
 Smallest overlap matrix eigenvalue = 3.43E-05
 Guess MOs from SCF MO coefficient file

 -----------------------------------------------------------------------
  General SCF calculation program by
  Eric Jon Sundstrom, Paul Horn, Yuezhi Mao, Dmitri Zuev, Alec White,
  David Stuck, Shaama M.S., Shane Yost, Joonho Lee, David Small,
  Daniel Levine, Susi Lehtola, Hugh Burton, Evgeny Epifanovsky
 -----------------------------------------------------------------------
 Exchange:     0.2000 Hartree-Fock + 0.0800 Slater + 0.7200 B88
 Correlation:  0.1900 VWN1RPA + 0.8100 LYP
 Using SG-1 standard quadrature grid
 using 8 threads for integral computing
 -------------------------------------------------------
 OpenMP Integral computing Module                
 Release: version 2.0, May 2017, Q-Chem Inc. Pleasanton 
 -------------------------------------------------------
 -------------------------------------------------------
 OpenMP BLAS3 based DFT computing Module                
 Release: version 1.0, May 2013, Q-Chem Inc. Pittsburgh 
 -------------------------------------------------------
 A restricted SCF calculation will be
 performed using DIIS
 SCF converges when DIIS error is below 1.0e-08
 ---------------------------------------
  Cycle       Energy         DIIS error
 ---------------------------------------
    1   -7898.4869500741      6.04e-05  
    2   -7898.4869768619      2.59e-05  
    3   -7898.4869748311      3.32e-05  
    4   -7898.4869798106      4.42e-06  
    5   -7898.4869798878      2.46e-06  
    6   -7898.4869799150      6.24e-07  
    7   -7898.4869799168      2.31e-07  
    8   -7898.4869799171      6.40e-08  
    9   -7898.4869799170      1.96e-08  
   10   -7898.4869799170      3.44e-09  Convergence criterion met
 ---------------------------------------
 SCF time:   CPU 113.33s  wall 14.00s 
 SCF   energy in the final basis set =    -7898.4869799170
 Total energy in the final basis set =    -7898.4869799170

 --------------------------------------------------------------
             Orbital Energies (a.u.) and Symmetries
 --------------------------------------------------------------

 Alpha MOs, Restricted
 -- Occupied --                  
-482.87 -482.87 -482.86  -62.52  -62.52  -62.52  -56.34  -56.34
  1 A'    2 A'    3 A'    4 A'    5 A'    6 A'    7 A'    8 A'                 
-56.339 -56.339 -56.336 -56.335 -56.335 -56.332 -56.332 -24.738
  1 A"    9 A'   10 A'    2 A"   11 A'    3 A"   12 A'   13 A'                 
-10.342 -10.302  -8.731  -8.727  -8.724  -6.563  -6.560  -6.557
 14 A'   15 A'   16 A'   17 A'   18 A'   19 A'   20 A'   21 A'                 
 -6.549  -6.549  -6.545  -6.545  -6.542  -6.542  -2.674  -2.671
  4 A"   22 A'    5 A"   23 A'    6 A"   24 A'   25 A'   26 A'                 
 -2.670  -2.670  -2.668  -2.666  -2.666  -2.663  -2.663  -2.658
  7 A"   27 A'   28 A'    8 A"   29 A'    9 A"   30 A'   10 A"                 
 -2.658  -2.654  -2.654  -2.651  -2.651  -1.282  -0.900  -0.842
 31 A'   11 A"   32 A'   12 A"   33 A'   34 A'   35 A'   36 A'                 
 -0.808  -0.748  -0.621  -0.538  -0.519  -0.519  -0.441  -0.419
 37 A'   38 A'   39 A'   40 A'   41 A'   13 A"   42 A'   43 A'                 
 -0.398  -0.343  -0.343  -0.329  -0.321  -0.302  -0.265
 14 A"   15 A"   44 A'   45 A'   16 A"   46 A'   17 A"                         
 -- Virtual --                   
 -0.067  -0.057  -0.041  -0.014   0.003   0.027   0.037   0.042
 47 A'   48 A'   18 A"   49 A'   50 A'   51 A'   52 A'   19 A"                 
  0.048   0.064   0.066   0.066   0.073   0.084   0.089   0.100
 53 A'   54 A'   20 A"   55 A'   21 A"   56 A'   57 A'   58 A'                 
  0.104   0.117   0.135   0.137   0.159   0.167   0.183   0.207
 22 A"   59 A'   60 A'   23 A"   61 A'   62 A'   63 A'   64 A'                 
  0.235   0.264   0.290   0.299   0.338   0.362   0.366   0.391
 65 A'   66 A'   24 A"   67 A'   68 A'   69 A'   70 A'   71 A'                 
  0.398   0.399   0.408   0.413   0.428   0.435   0.435   0.465
 25 A"   72 A'   73 A'   26 A"   74 A'   75 A'   27 A"   28 A"                 
  0.477   0.507   0.512   0.532   0.549   0.549   0.558   0.577
 76 A'   29 A"   30 A"   31 A"   32 A"   77 A'   33 A"   78 A'                 
  0.586   0.607   0.620   0.637   0.638   0.660   0.698   0.754
 79 A'   80 A'   81 A'   82 A'   34 A"   83 A'   84 A'   85 A'                 
  0.763   0.807   0.814   0.867   0.910   0.925   0.957   1.055
 86 A'   35 A"   87 A'   88 A'   89 A'   90 A'   91 A'   92 A'                 
  1.085   1.151   1.222   1.362   1.374   1.448   1.528   1.546
 93 A'   36 A"   37 A"   38 A"   94 A'   95 A'   96 A'   39 A"                 
  1.601   1.670   1.836   1.858   1.918   1.967   1.972   1.994
 97 A'   98 A'   99 A'   40 A"  100 A'   41 A"  101 A'   42 A"                 
  2.018   2.041   2.082   2.128   2.154   2.175   2.238   2.283
 43 A"  102 A'  103 A'  104 A'  105 A'  106 A'  107 A'  108 A'                 
  2.605   2.799   2.857   3.017   3.114   3.361   3.740   3.768
 44 A"   45 A"  109 A'  110 A'  111 A'  112 A'   46 A"  113 A'                 
  3.939   3.976   3.979   3.985   3.989   3.998   4.018   4.023
 47 A"   48 A"   49 A"   50 A"  114 A'  115 A'  116 A'   51 A"                 
  4.028   4.044   4.101   4.102   4.171   4.247   4.333   4.374
117 A'   52 A"  118 A'   53 A"  119 A'  120 A'  121 A'  122 A'                 
  4.421   4.763   6.269   6.361   6.462   6.646   6.674   6.705
123 A'  124 A'   54 A"  125 A'  126 A'  127 A'  128 A'  129 A'                 
  7.519   7.534   7.541   7.547   7.567   7.592   7.658   7.693
 55 A"   56 A"   57 A"  130 A'  131 A'  132 A'  133 A'  134 A'                 
  7.714  23.287  24.065  47.838  47.910  47.949  66.727 289.713
135 A'  136 A'  137 A'  138 A'  139 A'  140 A'  141 A'   58 A"                 
289.729 289.737 289.743 289.763 289.790 289.874 289.910 289.932
 59 A"   60 A"  142 A'  143 A'  144 A'  145 A'  146 A'  147 A'                 
*******1020.7061020.754
148 A'  149 A'  150 A'                                                         

 Beta MOs, Restricted
 -- Occupied --                  
-482.87 -482.87 -482.86  -62.52  -62.52  -62.52  -56.34  -56.34
  1 A'    2 A'    3 A'    4 A'    5 A'    6 A'    7 A'    8 A'                 
-56.339 -56.339 -56.336 -56.335 -56.335 -56.332 -56.332 -24.738
  1 A"    9 A'   10 A'    2 A"   11 A'    3 A"   12 A'   13 A'                 
-10.342 -10.302  -8.731  -8.727  -8.724  -6.563  -6.560  -6.557
 14 A'   15 A'   16 A'   17 A'   18 A'   19 A'   20 A'   21 A'                 
 -6.549  -6.549  -6.545  -6.545  -6.542  -6.542  -2.674  -2.671
  4 A"   22 A'    5 A"   23 A'    6 A"   24 A'   25 A'   26 A'                 
 -2.670  -2.670  -2.668  -2.666  -2.666  -2.663  -2.663  -2.658
  7 A"   27 A'   28 A'    8 A"   29 A'    9 A"   30 A'   10 A"                 
 -2.658  -2.654  -2.654  -2.651  -2.651  -1.282  -0.900  -0.842
 31 A'   11 A"   32 A'   12 A"   33 A'   34 A'   35 A'   36 A'                 
 -0.808  -0.748  -0.621  -0.538  -0.519  -0.519  -0.441  -0.419
 37 A'   38 A'   39 A'   40 A'   41 A'   13 A"   42 A'   43 A'                 
 -0.398  -0.343  -0.343  -0.329  -0.321  -0.302  -0.265
 14 A"   15 A"   44 A'   45 A'   16 A"   46 A'   17 A"                         
 -- Virtual --                   
 -0.067  -0.057  -0.041  -0.014   0.003   0.027   0.037   0.042
 47 A'   48 A'   18 A"   49 A'   50 A'   51 A'   52 A'   19 A"                 
  0.048   0.064   0.066   0.066   0.073   0.084   0.089   0.100
 53 A'   54 A'   20 A"   55 A'   21 A"   56 A'   57 A'   58 A'                 
  0.104   0.117   0.135   0.137   0.159   0.167   0.183   0.207
 22 A"   59 A'   60 A'   23 A"   61 A'   62 A'   63 A'   64 A'                 
  0.235   0.264   0.290   0.299   0.338   0.362   0.366   0.391
 65 A'   66 A'   24 A"   67 A'   68 A'   69 A'   70 A'   71 A'                 
  0.398   0.399   0.408   0.413   0.428   0.435   0.435   0.465
 25 A"   72 A'   73 A'   26 A"   74 A'   75 A'   27 A"   28 A"                 
  0.477   0.507   0.512   0.532   0.549   0.549   0.558   0.577
 76 A'   29 A"   30 A"   31 A"   32 A"   77 A'   33 A"   78 A'                 
  0.586   0.607   0.620   0.637   0.638   0.660   0.698   0.754
 79 A'   80 A'   81 A'   82 A'   34 A"   83 A'   84 A'   85 A'                 
  0.763   0.807   0.814   0.867   0.910   0.925   0.957   1.055
 86 A'   35 A"   87 A'   88 A'   89 A'   90 A'   91 A'   92 A'                 
  1.085   1.151   1.222   1.362   1.374   1.448   1.528   1.546
 93 A'   36 A"   37 A"   38 A"   94 A'   95 A'   96 A'   39 A"                 
  1.601   1.670   1.836   1.858   1.918   1.967   1.972   1.994
 97 A'   98 A'   99 A'   40 A"  100 A'   41 A"  101 A'   42 A"                 
  2.018   2.041   2.082   2.128   2.154   2.175   2.238   2.283
 43 A"  102 A'  103 A'  104 A'  105 A'  106 A'  107 A'  108 A'                 
  2.605   2.799   2.857   3.017   3.114   3.361   3.740   3.768
 44 A"   45 A"  109 A'  110 A'  111 A'  112 A'   46 A"  113 A'                 
  3.939   3.976   3.979   3.985   3.989   3.998   4.018   4.023
 47 A"   48 A"   49 A"   50 A"  114 A'  115 A'  116 A'   51 A"                 
  4.028   4.044   4.101   4.102   4.171   4.247   4.333   4.374
117 A'   52 A"  118 A'   53 A"  119 A'  120 A'  121 A'  122 A'                 
  4.421   4.763   6.269   6.361   6.462   6.646   6.674   6.705
123 A'  124 A'   54 A"  125 A'  126 A'  127 A'  128 A'  129 A'                 
  7.519   7.534   7.541   7.547   7.567   7.592   7.658   7.693
 55 A"   56 A"   57 A"  130 A'  131 A'  132 A'  133 A'  134 A'                 
  7.714  23.287  24.065  47.838  47.910  47.949  66.727 289.713
135 A'  136 A'  137 A'  138 A'  139 A'  140 A'  141 A'   58 A"                 
289.729 289.737 289.743 289.763 289.790 289.874 289.910 289.932
 59 A"   60 A"  142 A'  143 A'  144 A'  145 A'  146 A'  147 A'                 
*******1020.7061020.754
148 A'  149 A'  150 A'                                                         
 --------------------------------------------------------------

          Ground-State Mulliken Net Atomic Charges

     Atom                 Charge (a.u.)
  ----------------------------------------
      1 Br                    0.039351
      2 Br                   -0.089014
      3 F                    -0.014563
      4 Br                    0.011638
      5 C                    -0.150835
      6 C                     0.203423
  ----------------------------------------
  Sum of atomic charges =     0.000000

 -----------------------------------------------------------------
                    Cartesian Multipole Moments
 -----------------------------------------------------------------
    Charge (ESU x 10^10)
                 0.0000
    Dipole Moment (Debye)
         X      -0.0030      Y       0.7851      Z      -0.0000
       Tot       0.7851
    Quadrupole Moments (Debye-Ang)
        XX     -68.8604     XY       2.6627     YY     -69.2130
        XZ      -0.0000     YZ       0.0000     ZZ     -71.7997
    Octopole Moments (Debye-Ang^2)
       XXX     -27.4563    XXY       4.0424    XYY     -18.8399
       YYY       4.1432    XXZ      -0.0000    XYZ      -0.0000
       YYZ      -0.0000    XZZ     -10.3460    YZZ      -1.9654
       ZZZ      -0.0000
    Hexadecapole Moments (Debye-Ang^3)
      XXXX   -1151.5281   XXXY     -69.3425   XXYY    -299.5961
      XYYY     -99.0616   YYYY    -754.7535   XXXZ       0.0000
      XXYZ       0.0000   XYYZ       0.0000   YYYZ       0.0000
      XXZZ    -217.8165   XYZZ     -39.0379   YYZZ    -149.0673
      XZZZ      -0.0000   YZZZ       0.0000   ZZZZ     -84.4280
 -----------------------------------------------------------------
 Calculating analytic gradient of the SCF energy
 Gradient of SCF Energy
            1           2           3           4           5           6
    1   0.0014196   0.0005173  -0.0000725   0.0001877  -0.0018918  -0.0001604
    2   0.0013578  -0.0004093  -0.0005619   0.0000339  -0.0007155   0.0002952
    3   0.0000000   0.0000000  -0.0000000   0.0000000  -0.0000000   0.0000000
 Max gradient component =       1.892E-03
 RMS gradient           =       7.014E-04
 Gradient time:  CPU 43.46 s  wall 5.56 s
 Geometry Optimization Parameters
   NAtoms,    NIC,     NZ,  NCons,   NDum,   NFix, NCnnct, MaxDiis
        6      37       0       0       0       0       0       0

 Cartesian Hessian Update
 Hessian Updated using BFGS Update


** GEOMETRY OPTIMIZATION IN DELOCALIZED INTERNAL COORDINATES **
   Searching for a Minimum

   Optimization Cycle:  17

                       Coordinates (Angstroms)
     ATOM                X               Y               Z
      1  Br        2.4577801767    0.7736777476    0.0000000000
      2  Br       -0.9463431403    1.5711353811    0.0000000000
      3  F         1.4718962954   -1.7334045461    0.0000000000
      4  Br       -1.5347170391   -1.6045854729    0.0000000000
      5  C         1.0373544190   -0.4721032169    0.0000000000
      6  C        -0.2677203903   -0.1911511787    0.0000000000
   Point Group: cs    Number of degrees of freedom:     9


   Energy is  -7898.486979917

 Hessian Updated using BFGS Update

  9 Hessian modes will be used to form the next step
  Hessian Eigenvalues:
     0.053752    0.063943    0.249813    0.256195    0.390706    0.450634
     0.576666    0.925188    1.029590

 Minimum Search - Taking Simple RFO Step
 Searching for Lamda that Minimizes Along All modes
 Value Taken    Lamda =  -0.00001002
 Step Taken.  Stepsize is  0.009996

                             Maximum     Tolerance    Cnvgd?
         Gradient           0.001089      0.000300      NO
         Displacement       0.008791      0.001200      NO
         Energy change     -0.000040      0.000001      NO


 New Cartesian Coordinates Obtained by Inverse Iteration

 Displacement from previous Coordinates is:  0.008050
 ----------------------------------------------------------------
             Standard Nuclear Orientation (Angstroms)
    I     Atom           X                Y                Z
 ----------------------------------------------------------------
    1      Br      2.4585418734     0.7710366844     0.0000000000
    2      Br     -0.9485452571     1.5703719285     0.0000000000
    3      F       1.4731178084    -1.7321184574     0.0000000000
    4      Br     -1.5348181153    -1.6034702128     0.0000000000
    5      C       1.0377995192    -0.4714565627     0.0000000000
    6      C      -0.2678455073    -0.1907946659     0.0000000000
 ----------------------------------------------------------------
 Molecular Point Group                 Cs    NOp =  2
 Largest Abelian Subgroup              Cs    NOp =  2
 Nuclear Repulsion Energy =  1024.9043273799 hartrees
 There are       63 alpha and       63 beta electrons
 Applying Cartesian multipole field
    Component          Value
    ---------          -----
     (2,0,0)        1.00000E-11
     (0,2,0)        2.00000E-11
     (0,0,2)       -3.00000E-11
 Nucleus-field energy     =     0.0000000287 hartrees
 Requested basis set is 6-311++G(d,p)
 There are 75 shells and 210 basis functions
 A cutoff of  1.0D-11 yielded   2133 shell pairs
 There are     18200 function pairs (     20285 Cartesian)
 Smallest overlap matrix eigenvalue = 3.42E-05
 Guess MOs from SCF MO coefficient file

 -----------------------------------------------------------------------
  General SCF calculation program by
  Eric Jon Sundstrom, Paul Horn, Yuezhi Mao, Dmitri Zuev, Alec White,
  David Stuck, Shaama M.S., Shane Yost, Joonho Lee, David Small,
  Daniel Levine, Susi Lehtola, Hugh Burton, Evgeny Epifanovsky
 -----------------------------------------------------------------------
 Exchange:     0.2000 Hartree-Fock + 0.0800 Slater + 0.7200 B88
 Correlation:  0.1900 VWN1RPA + 0.8100 LYP
 Using SG-1 standard quadrature grid
 using 8 threads for integral computing
 -------------------------------------------------------
 OpenMP Integral computing Module                
 Release: version 2.0, May 2017, Q-Chem Inc. Pleasanton 
 -------------------------------------------------------
 -------------------------------------------------------
 OpenMP BLAS3 based DFT computing Module                
 Release: version 1.0, May 2013, Q-Chem Inc. Pittsburgh 
 -------------------------------------------------------
 A restricted SCF calculation will be
 performed using DIIS
 SCF converges when DIIS error is below 1.0e-08
 ---------------------------------------
  Cycle       Energy         DIIS error
 ---------------------------------------
    1   -7898.4869836772      1.90e-05  
    2   -7898.4869861315      7.09e-06  
    3   -7898.4869860500      8.36e-06  
    4   -7898.4869863625      1.51e-06  
    5   -7898.4869863744      4.37e-07  
    6   -7898.4869863753      1.59e-07  
    7   -7898.4869863753      3.63e-08  
    8   -7898.4869863756      2.04e-08  
    9   -7898.4869863755      5.71e-09  Convergence criterion met
 ---------------------------------------
 SCF time:   CPU 102.07s  wall 13.00s 
 SCF   energy in the final basis set =    -7898.4869863755
 Total energy in the final basis set =    -7898.4869863755

 --------------------------------------------------------------
             Orbital Energies (a.u.) and Symmetries
 --------------------------------------------------------------

 Alpha MOs, Restricted
 -- Occupied --                  
-482.87 -482.87 -482.86  -62.52  -62.52  -62.52  -56.34  -56.34
  1 A'    2 A'    3 A'    4 A'    5 A'    6 A'    7 A'    8 A'                 
-56.339 -56.339 -56.336 -56.335 -56.335 -56.332 -56.332 -24.738
  1 A"    9 A'   10 A'    2 A"   11 A'    3 A"   12 A'   13 A'                 
-10.342 -10.302  -8.731  -8.727  -8.724  -6.563  -6.560  -6.557
 14 A'   15 A'   16 A'   17 A'   18 A'   19 A'   20 A'   21 A'                 
 -6.549  -6.549  -6.545  -6.545  -6.542  -6.542  -2.674  -2.671
  4 A"   22 A'    5 A"   23 A'    6 A"   24 A'   25 A'   26 A'                 
 -2.670  -2.670  -2.668  -2.666  -2.666  -2.663  -2.663  -2.658
  7 A"   27 A'   28 A'    8 A"   29 A'    9 A"   30 A'   10 A"                 
 -2.658  -2.654  -2.654  -2.651  -2.651  -1.282  -0.900  -0.842
 31 A'   11 A"   32 A'   12 A"   33 A'   34 A'   35 A'   36 A'                 
 -0.808  -0.748  -0.621  -0.538  -0.519  -0.519  -0.441  -0.419
 37 A'   38 A'   39 A'   40 A'   41 A'   13 A"   42 A'   43 A'                 
 -0.398  -0.343  -0.343  -0.329  -0.321  -0.302  -0.265
 14 A"   15 A"   44 A'   45 A'   16 A"   46 A'   17 A"                         
 -- Virtual --                   
 -0.067  -0.056  -0.041  -0.014   0.003   0.027   0.037   0.042
 47 A'   48 A'   18 A"   49 A'   50 A'   51 A'   52 A'   19 A"                 
  0.048   0.064   0.066   0.066   0.073   0.084   0.089   0.100
 53 A'   54 A'   20 A"   55 A'   21 A"   56 A'   57 A'   58 A'                 
  0.104   0.117   0.135   0.137   0.159   0.167   0.183   0.207
 22 A"   59 A'   60 A'   23 A"   61 A'   62 A'   63 A'   64 A'                 
  0.235   0.264   0.290   0.299   0.338   0.362   0.366   0.391
 65 A'   66 A'   24 A"   67 A'   68 A'   69 A'   70 A'   71 A'                 
  0.398   0.399   0.408   0.413   0.428   0.435   0.435   0.465
 25 A"   72 A'   73 A'   26 A"   74 A'   27 A"   75 A'   28 A"                 
  0.478   0.507   0.512   0.532   0.549   0.549   0.558   0.577
 76 A'   29 A"   30 A"   31 A"   32 A"   77 A'   33 A"   78 A'                 
  0.586   0.607   0.620   0.637   0.638   0.660   0.698   0.754
 79 A'   80 A'   81 A'   82 A'   34 A"   83 A'   84 A'   85 A'                 
  0.763   0.807   0.815   0.867   0.910   0.925   0.957   1.055
 86 A'   35 A"   87 A'   88 A'   89 A'   90 A'   91 A'   92 A'                 
  1.086   1.151   1.222   1.362   1.374   1.448   1.528   1.546
 93 A'   36 A"   37 A"   38 A"   94 A'   95 A'   96 A'   39 A"                 
  1.602   1.670   1.836   1.857   1.919   1.967   1.973   1.994
 97 A'   98 A'   99 A'   40 A"  100 A'   41 A"  101 A'   42 A"                 
  2.018   2.041   2.082   2.128   2.154   2.175   2.238   2.283
 43 A"  102 A'  103 A'  104 A'  105 A'  106 A'  107 A'  108 A'                 
  2.605   2.799   2.857   3.017   3.113   3.362   3.740   3.768
 44 A"   45 A"  109 A'  110 A'  111 A'  112 A'   46 A"  113 A'                 
  3.939   3.976   3.979   3.985   3.989   3.998   4.018   4.023
 47 A"   48 A"   49 A"   50 A"  114 A'  115 A'  116 A'   51 A"                 
  4.028   4.044   4.101   4.102   4.171   4.248   4.333   4.374
117 A'   52 A"  118 A'   53 A"  119 A'  120 A'  121 A'  122 A'                 
  4.421   4.763   6.269   6.361   6.463   6.647   6.674   6.706
123 A'  124 A'   54 A"  125 A'  126 A'  127 A'  128 A'  129 A'                 
  7.519   7.534   7.541   7.547   7.567   7.592   7.658   7.693
 55 A"   56 A"   57 A"  130 A'  131 A'  132 A'  133 A'  134 A'                 
  7.715  23.288  24.063  47.838  47.911  47.949  66.727 289.713
135 A'  136 A'  137 A'  138 A'  139 A'  140 A'  141 A'   58 A"                 
289.729 289.737 289.743 289.764 289.790 289.874 289.910 289.932
 59 A"   60 A"  142 A'  143 A'  144 A'  145 A'  146 A'  147 A'                 
*******1020.7061020.754
148 A'  149 A'  150 A'                                                         

 Beta MOs, Restricted
 -- Occupied --                  
-482.87 -482.87 -482.86  -62.52  -62.52  -62.52  -56.34  -56.34
  1 A'    2 A'    3 A'    4 A'    5 A'    6 A'    7 A'    8 A'                 
-56.339 -56.339 -56.336 -56.335 -56.335 -56.332 -56.332 -24.738
  1 A"    9 A'   10 A'    2 A"   11 A'    3 A"   12 A'   13 A'                 
-10.342 -10.302  -8.731  -8.727  -8.724  -6.563  -6.560  -6.557
 14 A'   15 A'   16 A'   17 A'   18 A'   19 A'   20 A'   21 A'                 
 -6.549  -6.549  -6.545  -6.545  -6.542  -6.542  -2.674  -2.671
  4 A"   22 A'    5 A"   23 A'    6 A"   24 A'   25 A'   26 A'                 
 -2.670  -2.670  -2.668  -2.666  -2.666  -2.663  -2.663  -2.658
  7 A"   27 A'   28 A'    8 A"   29 A'    9 A"   30 A'   10 A"                 
 -2.658  -2.654  -2.654  -2.651  -2.651  -1.282  -0.900  -0.842
 31 A'   11 A"   32 A'   12 A"   33 A'   34 A'   35 A'   36 A'                 
 -0.808  -0.748  -0.621  -0.538  -0.519  -0.519  -0.441  -0.419
 37 A'   38 A'   39 A'   40 A'   41 A'   13 A"   42 A'   43 A'                 
 -0.398  -0.343  -0.343  -0.329  -0.321  -0.302  -0.265
 14 A"   15 A"   44 A'   45 A'   16 A"   46 A'   17 A"                         
 -- Virtual --                   
 -0.067  -0.056  -0.041  -0.014   0.003   0.027   0.037   0.042
 47 A'   48 A'   18 A"   49 A'   50 A'   51 A'   52 A'   19 A"                 
  0.048   0.064   0.066   0.066   0.073   0.084   0.089   0.100
 53 A'   54 A'   20 A"   55 A'   21 A"   56 A'   57 A'   58 A'                 
  0.104   0.117   0.135   0.137   0.159   0.167   0.183   0.207
 22 A"   59 A'   60 A'   23 A"   61 A'   62 A'   63 A'   64 A'                 
  0.235   0.264   0.290   0.299   0.338   0.362   0.366   0.391
 65 A'   66 A'   24 A"   67 A'   68 A'   69 A'   70 A'   71 A'                 
  0.398   0.399   0.408   0.413   0.428   0.435   0.435   0.465
 25 A"   72 A'   73 A'   26 A"   74 A'   27 A"   75 A'   28 A"                 
  0.478   0.507   0.512   0.532   0.549   0.549   0.558   0.577
 76 A'   29 A"   30 A"   31 A"   32 A"   77 A'   33 A"   78 A'                 
  0.586   0.607   0.620   0.637   0.638   0.660   0.698   0.754
 79 A'   80 A'   81 A'   82 A'   34 A"   83 A'   84 A'   85 A'                 
  0.763   0.807   0.815   0.867   0.910   0.925   0.957   1.055
 86 A'   35 A"   87 A'   88 A'   89 A'   90 A'   91 A'   92 A'                 
  1.086   1.151   1.222   1.362   1.374   1.448   1.528   1.546
 93 A'   36 A"   37 A"   38 A"   94 A'   95 A'   96 A'   39 A"                 
  1.602   1.670   1.836   1.857   1.919   1.967   1.973   1.994
 97 A'   98 A'   99 A'   40 A"  100 A'   41 A"  101 A'   42 A"                 
  2.018   2.041   2.082   2.128   2.154   2.175   2.238   2.283
 43 A"  102 A'  103 A'  104 A'  105 A'  106 A'  107 A'  108 A'                 
  2.605   2.799   2.857   3.017   3.113   3.362   3.740   3.768
 44 A"   45 A"  109 A'  110 A'  111 A'  112 A'   46 A"  113 A'                 
  3.939   3.976   3.979   3.985   3.989   3.998   4.018   4.023
 47 A"   48 A"   49 A"   50 A"  114 A'  115 A'  116 A'   51 A"                 
  4.028   4.044   4.101   4.102   4.171   4.248   4.333   4.374
117 A'   52 A"  118 A'   53 A"  119 A'  120 A'  121 A'  122 A'                 
  4.421   4.763   6.269   6.361   6.463   6.647   6.674   6.706
123 A'  124 A'   54 A"  125 A'  126 A'  127 A'  128 A'  129 A'                 
  7.519   7.534   7.541   7.547   7.567   7.592   7.658   7.693
 55 A"   56 A"   57 A"  130 A'  131 A'  132 A'  133 A'  134 A'                 
  7.715  23.288  24.063  47.838  47.911  47.949  66.727 289.713
135 A'  136 A'  137 A'  138 A'  139 A'  140 A'  141 A'   58 A"                 
289.729 289.737 289.743 289.764 289.790 289.874 289.910 289.932
 59 A"   60 A"  142 A'  143 A'  144 A'  145 A'  146 A'  147 A'                 
*******1020.7061020.754
148 A'  149 A'  150 A'                                                         
 --------------------------------------------------------------

          Ground-State Mulliken Net Atomic Charges

     Atom                 Charge (a.u.)
  ----------------------------------------
      1 Br                    0.039756
      2 Br                   -0.088838
      3 F                    -0.014252
      4 Br                    0.011696
      5 C                    -0.151234
      6 C                     0.202872
  ----------------------------------------
  Sum of atomic charges =     0.000000

 -----------------------------------------------------------------
                    Cartesian Multipole Moments
 -----------------------------------------------------------------
    Charge (ESU x 10^10)
                 0.0000
    Dipole Moment (Debye)
         X      -0.0002      Y       0.7844      Z       0.0000
       Tot       0.7844
    Quadrupole Moments (Debye-Ang)
        XX     -68.8391     XY       2.6546     YY     -69.2293
        XZ      -0.0000     YZ      -0.0000     ZZ     -71.7962
    Octopole Moments (Debye-Ang^2)
       XXX     -27.3359    XXY       4.0807    XYY     -18.8376
       YYY       4.2018    XXZ      -0.0000    XYZ      -0.0000
       YYZ       0.0000    XZZ     -10.3162    YZZ      -1.9342
       ZZZ       0.0000
    Hexadecapole Moments (Debye-Ang^3)
      XXXX   -1152.1576   XXXY     -68.8350   XXYY    -299.6050
      XYYY     -98.6429   YYYY    -753.7350   XXXZ      -0.0000
      XXYZ      -0.0000   XYYZ      -0.0000   YYYZ      -0.0000
      XXZZ    -217.9657   XYZZ     -38.8497   YYZZ    -148.8582
      XZZZ       0.0000   YZZZ      -0.0000   ZZZZ     -84.4196
 -----------------------------------------------------------------
 Calculating analytic gradient of the SCF energy
 Gradient of SCF Energy
            1           2           3           4           5           6
    1   0.0009979   0.0003844   0.0001064   0.0002621  -0.0010430  -0.0007078
    2   0.0006259  -0.0006048  -0.0000166   0.0003241  -0.0006994   0.0003709
    3  -0.0000000  -0.0000000   0.0000000   0.0000000  -0.0000000   0.0000000
 Max gradient component =       1.043E-03
 RMS gradient           =       4.889E-04
 Gradient time:  CPU 43.76 s  wall 5.60 s
 Geometry Optimization Parameters
   NAtoms,    NIC,     NZ,  NCons,   NDum,   NFix, NCnnct, MaxDiis
        6      37       0       0       0       0       0       0

 Cartesian Hessian Update
 Hessian Updated using BFGS Update


** GEOMETRY OPTIMIZATION IN DELOCALIZED INTERNAL COORDINATES **
   Searching for a Minimum

   Optimization Cycle:  18

                       Coordinates (Angstroms)
     ATOM                X               Y               Z
      1  Br        2.4585418734    0.7710366844    0.0000000000
      2  Br       -0.9485452571    1.5703719285    0.0000000000
      3  F         1.4731178084   -1.7321184574    0.0000000000
      4  Br       -1.5348181153   -1.6034702128    0.0000000000
      5  C         1.0377995192   -0.4714565627    0.0000000000
      6  C        -0.2678455073   -0.1907946659    0.0000000000
   Point Group: cs    Number of degrees of freedom:     9


   Energy is  -7898.486986375

 Hessian Updated using BFGS Update

  9 Hessian modes will be used to form the next step
  Hessian Eigenvalues:
     0.052346    0.063705    0.247834    0.256272    0.379730    0.442730
     0.571042    0.725583    1.025606

 Minimum Search - Taking Simple RFO Step
 Searching for Lamda that Minimizes Along All modes
 Value Taken    Lamda =  -0.00000367
 Step Taken.  Stepsize is  0.004340

                             Maximum     Tolerance    Cnvgd?
         Gradient           0.000803      0.000300      NO
         Displacement       0.003240      0.001200      NO
         Energy change     -0.000006      0.000001      NO


 New Cartesian Coordinates Obtained by Inverse Iteration

 Displacement from previous Coordinates is:  0.003400
 ----------------------------------------------------------------
             Standard Nuclear Orientation (Angstroms)
    I     Atom           X                Y                Z
 ----------------------------------------------------------------
    1      Br      2.4582251784     0.7700950970     0.0000000000
    2      Br     -0.9495931436     1.5702329040     0.0000000000
    3      F       1.4734663877    -1.7319441258     0.0000000000
    4      Br     -1.5348400175    -1.6028352204     0.0000000000
    5      C       1.0383412799    -0.4713301759     0.0000000000
    6      C      -0.2673493636    -0.1906497649     0.0000000000
 ----------------------------------------------------------------
 Molecular Point Group                 Cs    NOp =  2
 Largest Abelian Subgroup              Cs    NOp =  2
 Nuclear Repulsion Energy =  1024.9979642983 hartrees
 There are       63 alpha and       63 beta electrons
 Applying Cartesian multipole field
    Component          Value
    ---------          -----
     (2,0,0)        1.00000E-11
     (0,2,0)        2.00000E-11
     (0,0,2)       -3.00000E-11
 Nucleus-field energy     =     0.0000000287 hartrees
 Requested basis set is 6-311++G(d,p)
 There are 75 shells and 210 basis functions
 A cutoff of  1.0D-11 yielded   2133 shell pairs
 There are     18200 function pairs (     20285 Cartesian)
 Smallest overlap matrix eigenvalue = 3.41E-05
 Guess MOs from SCF MO coefficient file

 -----------------------------------------------------------------------
  General SCF calculation program by
  Eric Jon Sundstrom, Paul Horn, Yuezhi Mao, Dmitri Zuev, Alec White,
  David Stuck, Shaama M.S., Shane Yost, Joonho Lee, David Small,
  Daniel Levine, Susi Lehtola, Hugh Burton, Evgeny Epifanovsky
 -----------------------------------------------------------------------
 Exchange:     0.2000 Hartree-Fock + 0.0800 Slater + 0.7200 B88
 Correlation:  0.1900 VWN1RPA + 0.8100 LYP
 Using SG-1 standard quadrature grid
 using 8 threads for integral computing
 -------------------------------------------------------
 OpenMP Integral computing Module                
 Release: version 2.0, May 2017, Q-Chem Inc. Pleasanton 
 -------------------------------------------------------
 -------------------------------------------------------
 OpenMP BLAS3 based DFT computing Module                
 Release: version 1.0, May 2013, Q-Chem Inc. Pittsburgh 
 -------------------------------------------------------
 A restricted SCF calculation will be
 performed using DIIS
 SCF converges when DIIS error is below 1.0e-08
 ---------------------------------------
  Cycle       Energy         DIIS error
 ---------------------------------------
    1   -7898.4869883412      9.77e-06  
    2   -7898.4869889313      5.12e-06  
    3   -7898.4869888869      5.88e-06  
    4   -7898.4869890670      8.55e-07  
    5   -7898.4869890707      3.91e-07  
    6   -7898.4869890712      1.10e-07  
    7   -7898.4869890713      3.67e-08  
    8   -7898.4869890713      9.13e-09  Convergence criterion met
 ---------------------------------------
 SCF time:   CPU 90.69s  wall 12.00s 
 SCF   energy in the final basis set =    -7898.4869890713
 Total energy in the final basis set =    -7898.4869890713

 --------------------------------------------------------------
             Orbital Energies (a.u.) and Symmetries
 --------------------------------------------------------------

 Alpha MOs, Restricted
 -- Occupied --                  
-482.87 -482.87 -482.86  -62.52  -62.52  -62.52  -56.34  -56.34
  1 A'    2 A'    3 A'    4 A'    5 A'    6 A'    7 A'    8 A'                 
-56.339 -56.339 -56.336 -56.335 -56.335 -56.332 -56.332 -24.738
  1 A"    9 A'   10 A'    2 A"   11 A'    3 A"   12 A'   13 A'                 
-10.342 -10.301  -8.731  -8.727  -8.724  -6.564  -6.560  -6.557
 14 A'   15 A'   16 A'   17 A'   18 A'   19 A'   20 A'   21 A'                 
 -6.549  -6.549  -6.545  -6.545  -6.542  -6.542  -2.674  -2.671
  4 A"   22 A'    5 A"   23 A'    6 A"   24 A'   25 A'   26 A'                 
 -2.670  -2.670  -2.668  -2.666  -2.666  -2.663  -2.663  -2.658
  7 A"   27 A'   28 A'    8 A"   29 A'    9 A"   30 A'   10 A"                 
 -2.658  -2.654  -2.654  -2.651  -2.651  -1.282  -0.900  -0.842
 31 A'   11 A"   32 A'   12 A"   33 A'   34 A'   35 A'   36 A'                 
 -0.808  -0.748  -0.621  -0.538  -0.519  -0.519  -0.441  -0.419
 37 A'   38 A'   39 A'   40 A'   13 A"   41 A'   42 A'   43 A'                 
 -0.398  -0.343  -0.343  -0.329  -0.321  -0.302  -0.264
 14 A"   15 A"   44 A'   45 A'   16 A"   46 A'   17 A"                         
 -- Virtual --                   
 -0.066  -0.056  -0.041  -0.014   0.003   0.027   0.037   0.042
 47 A'   48 A'   18 A"   49 A'   50 A'   51 A'   52 A'   19 A"                 
  0.048   0.064   0.066   0.066   0.073   0.084   0.089   0.100
 53 A'   54 A'   20 A"   55 A'   21 A"   56 A'   57 A'   58 A'                 
  0.104   0.117   0.135   0.137   0.159   0.167   0.183   0.207
 22 A"   59 A'   60 A'   23 A"   61 A'   62 A'   63 A'   64 A'                 
  0.235   0.264   0.290   0.299   0.338   0.362   0.366   0.391
 65 A'   66 A'   24 A"   67 A'   68 A'   69 A'   70 A'   71 A'                 
  0.398   0.399   0.408   0.413   0.428   0.435   0.435   0.465
 25 A"   72 A'   73 A'   26 A"   74 A'   27 A"   75 A'   28 A"                 
  0.478   0.507   0.512   0.532   0.548   0.549   0.558   0.577
 76 A'   29 A"   30 A"   31 A"   32 A"   77 A'   33 A"   78 A'                 
  0.586   0.608   0.620   0.637   0.638   0.660   0.698   0.755
 79 A'   80 A'   81 A'   82 A'   34 A"   83 A'   84 A'   85 A'                 
  0.763   0.807   0.815   0.868   0.910   0.925   0.957   1.055
 86 A'   35 A"   87 A'   88 A'   89 A'   90 A'   91 A'   92 A'                 
  1.086   1.151   1.222   1.362   1.374   1.448   1.528   1.546
 93 A'   36 A"   37 A"   38 A"   94 A'   95 A'   96 A'   39 A"                 
  1.602   1.670   1.836   1.857   1.919   1.967   1.973   1.994
 97 A'   98 A'   99 A'   40 A"  100 A'   41 A"  101 A'   42 A"                 
  2.018   2.041   2.082   2.128   2.155   2.175   2.238   2.283
 43 A"  102 A'  103 A'  104 A'  105 A'  106 A'  107 A'  108 A'                 
  2.605   2.799   2.857   3.017   3.114   3.362   3.740   3.768
 44 A"   45 A"  109 A'  110 A'  111 A'  112 A'   46 A"  113 A'                 
  3.939   3.976   3.979   3.985   3.989   3.998   4.018   4.023
 47 A"   48 A"   49 A"   50 A"  114 A'  115 A'  116 A'   51 A"                 
  4.028   4.044   4.101   4.102   4.171   4.248   4.333   4.374
117 A'   52 A"  118 A'   53 A"  119 A'  120 A'  121 A'  122 A'                 
  4.422   4.763   6.269   6.361   6.463   6.647   6.674   6.706
123 A'  124 A'   54 A"  125 A'  126 A'  127 A'  128 A'  129 A'                 
  7.519   7.534   7.541   7.547   7.567   7.592   7.658   7.693
 55 A"   56 A"   57 A"  130 A'  131 A'  132 A'  133 A'  134 A'                 
  7.715  23.288  24.063  47.838  47.911  47.949  66.727 289.713
135 A'  136 A'  137 A'  138 A'  139 A'  140 A'  141 A'   58 A"                 
289.729 289.737 289.743 289.764 289.790 289.874 289.910 289.932
 59 A"   60 A"  142 A'  143 A'  144 A'  145 A'  146 A'  147 A'                 
*******1020.7061020.754
148 A'  149 A'  150 A'                                                         

 Beta MOs, Restricted
 -- Occupied --                  
-482.87 -482.87 -482.86  -62.52  -62.52  -62.52  -56.34  -56.34
  1 A'    2 A'    3 A'    4 A'    5 A'    6 A'    7 A'    8 A'                 
-56.339 -56.339 -56.336 -56.335 -56.335 -56.332 -56.332 -24.738
  1 A"    9 A'   10 A'    2 A"   11 A'    3 A"   12 A'   13 A'                 
-10.342 -10.301  -8.731  -8.727  -8.724  -6.564  -6.560  -6.557
 14 A'   15 A'   16 A'   17 A'   18 A'   19 A'   20 A'   21 A'                 
 -6.549  -6.549  -6.545  -6.545  -6.542  -6.542  -2.674  -2.671
  4 A"   22 A'    5 A"   23 A'    6 A"   24 A'   25 A'   26 A'                 
 -2.670  -2.670  -2.668  -2.666  -2.666  -2.663  -2.663  -2.658
  7 A"   27 A'   28 A'    8 A"   29 A'    9 A"   30 A'   10 A"                 
 -2.658  -2.654  -2.654  -2.651  -2.651  -1.282  -0.900  -0.842
 31 A'   11 A"   32 A'   12 A"   33 A'   34 A'   35 A'   36 A'                 
 -0.808  -0.748  -0.621  -0.538  -0.519  -0.519  -0.441  -0.419
 37 A'   38 A'   39 A'   40 A'   13 A"   41 A'   42 A'   43 A'                 
 -0.398  -0.343  -0.343  -0.329  -0.321  -0.302  -0.264
 14 A"   15 A"   44 A'   45 A'   16 A"   46 A'   17 A"                         
 -- Virtual --                   
 -0.066  -0.056  -0.041  -0.014   0.003   0.027   0.037   0.042
 47 A'   48 A'   18 A"   49 A'   50 A'   51 A'   52 A'   19 A"                 
  0.048   0.064   0.066   0.066   0.073   0.084   0.089   0.100
 53 A'   54 A'   20 A"   55 A'   21 A"   56 A'   57 A'   58 A'                 
  0.104   0.117   0.135   0.137   0.159   0.167   0.183   0.207
 22 A"   59 A'   60 A'   23 A"   61 A'   62 A'   63 A'   64 A'                 
  0.235   0.264   0.290   0.299   0.338   0.362   0.366   0.391
 65 A'   66 A'   24 A"   67 A'   68 A'   69 A'   70 A'   71 A'                 
  0.398   0.399   0.408   0.413   0.428   0.435   0.435   0.465
 25 A"   72 A'   73 A'   26 A"   74 A'   27 A"   75 A'   28 A"                 
  0.478   0.507   0.512   0.532   0.548   0.549   0.558   0.577
 76 A'   29 A"   30 A"   31 A"   32 A"   77 A'   33 A"   78 A'                 
  0.586   0.608   0.620   0.637   0.638   0.660   0.698   0.755
 79 A'   80 A'   81 A'   82 A'   34 A"   83 A'   84 A'   85 A'                 
  0.763   0.807   0.815   0.868   0.910   0.925   0.957   1.055
 86 A'   35 A"   87 A'   88 A'   89 A'   90 A'   91 A'   92 A'                 
  1.086   1.151   1.222   1.362   1.374   1.448   1.528   1.546
 93 A'   36 A"   37 A"   38 A"   94 A'   95 A'   96 A'   39 A"                 
  1.602   1.670   1.836   1.857   1.919   1.967   1.973   1.994
 97 A'   98 A'   99 A'   40 A"  100 A'   41 A"  101 A'   42 A"                 
  2.018   2.041   2.082   2.128   2.155   2.175   2.238   2.283
 43 A"  102 A'  103 A'  104 A'  105 A'  106 A'  107 A'  108 A'                 
  2.605   2.799   2.857   3.017   3.114   3.362   3.740   3.768
 44 A"   45 A"  109 A'  110 A'  111 A'  112 A'   46 A"  113 A'                 
  3.939   3.976   3.979   3.985   3.989   3.998   4.018   4.023
 47 A"   48 A"   49 A"   50 A"  114 A'  115 A'  116 A'   51 A"                 
  4.028   4.044   4.101   4.102   4.171   4.248   4.333   4.374
117 A'   52 A"  118 A'   53 A"  119 A'  120 A'  121 A'  122 A'                 
  4.422   4.763   6.269   6.361   6.463   6.647   6.674   6.706
123 A'  124 A'   54 A"  125 A'  126 A'  127 A'  128 A'  129 A'                 
  7.519   7.534   7.541   7.547   7.567   7.592   7.658   7.693
 55 A"   56 A"   57 A"  130 A'  131 A'  132 A'  133 A'  134 A'                 
  7.715  23.288  24.063  47.838  47.911  47.949  66.727 289.713
135 A'  136 A'  137 A'  138 A'  139 A'  140 A'  141 A'   58 A"                 
289.729 289.737 289.743 289.764 289.790 289.874 289.910 289.932
 59 A"   60 A"  142 A'  143 A'  144 A'  145 A'  146 A'  147 A'                 
*******1020.7061020.754
148 A'  149 A'  150 A'                                                         
 --------------------------------------------------------------

          Ground-State Mulliken Net Atomic Charges

     Atom                 Charge (a.u.)
  ----------------------------------------
      1 Br                    0.040147
      2 Br                   -0.088885
      3 F                    -0.014223
      4 Br                    0.011570
      5 C                    -0.151428
      6 C                     0.202819
  ----------------------------------------
  Sum of atomic charges =     0.000000

 -----------------------------------------------------------------
                    Cartesian Multipole Moments
 -----------------------------------------------------------------
    Charge (ESU x 10^10)
                 0.0000
    Dipole Moment (Debye)
         X       0.0038      Y       0.7855      Z      -0.0000
       Tot       0.7855
    Quadrupole Moments (Debye-Ang)
        XX     -68.8275     XY       2.6517     YY     -69.2377
        XZ       0.0000     YZ       0.0000     ZZ     -71.7944
    Octopole Moments (Debye-Ang^2)
       XXX     -27.2598    XXY       4.0949    XYY     -18.8188
       YYY       4.2197    XXZ       0.0000    XYZ       0.0000
       YYZ       0.0000    XZZ     -10.2897    YZZ      -1.9273
       ZZZ      -0.0000
    Hexadecapole Moments (Debye-Ang^3)
      XXXX   -1152.1413   XXXY     -68.5840   XXYY    -299.5492
      XYYY     -98.4125   YYYY    -753.4097   XXXZ       0.0000
      XXYZ      -0.0000   XYYZ      -0.0000   YYYZ      -0.0000
      XXZZ    -217.9687   XYZZ     -38.7525   YYZZ    -148.7845
      XZZZ       0.0000   YZZZ      -0.0000   ZZZZ     -84.4154
 -----------------------------------------------------------------
 Calculating analytic gradient of the SCF energy
 Gradient of SCF Energy
            1           2           3           4           5           6
    1   0.0005963   0.0002356   0.0001088   0.0002295  -0.0005940  -0.0005762
    2   0.0002439  -0.0005369   0.0001614   0.0003995  -0.0005806   0.0003128
    3  -0.0000000   0.0000000   0.0000000  -0.0000000  -0.0000000   0.0000000
 Max gradient component =       5.963E-04
 RMS gradient           =       3.439E-04
 Gradient time:  CPU 43.51 s  wall 5.56 s
 Geometry Optimization Parameters
   NAtoms,    NIC,     NZ,  NCons,   NDum,   NFix, NCnnct, MaxDiis
        6      37       0       0       0       0       0       0

 Cartesian Hessian Update
 Hessian Updated using BFGS Update


** GEOMETRY OPTIMIZATION IN DELOCALIZED INTERNAL COORDINATES **
   Searching for a Minimum

   Optimization Cycle:  19

                       Coordinates (Angstroms)
     ATOM                X               Y               Z
      1  Br        2.4582251784    0.7700950970    0.0000000000
      2  Br       -0.9495931436    1.5702329040    0.0000000000
      3  F         1.4734663877   -1.7319441258    0.0000000000
      4  Br       -1.5348400175   -1.6028352204    0.0000000000
      5  C         1.0383412799   -0.4713301759    0.0000000000
      6  C        -0.2673493636   -0.1906497649    0.0000000000
   Point Group: cs    Number of degrees of freedom:     9


   Energy is  -7898.486989071

 Hessian Updated using BFGS Update

  9 Hessian modes will be used to form the next step
  Hessian Eigenvalues:
     0.055137    0.076966    0.230590    0.256943    0.270533    0.407204
     0.473907    0.595933    1.026058

 Minimum Search - Taking Simple RFO Step
 Searching for Lamda that Minimizes Along All modes
 Value Taken    Lamda =  -0.00000324
 Step Taken.  Stepsize is  0.003660

                             Maximum     Tolerance    Cnvgd?
         Gradient           0.000525      0.000300      NO
         Displacement       0.002391      0.001200      NO
         Energy change     -0.000003      0.000001      NO


 New Cartesian Coordinates Obtained by Inverse Iteration

 Displacement from previous Coordinates is:  0.002721
 ----------------------------------------------------------------
             Standard Nuclear Orientation (Angstroms)
    I     Atom           X                Y                Z
 ----------------------------------------------------------------
    1      Br      2.4574437177     0.7696766204     0.0000000000
    2      Br     -0.9500499482     1.5706806712     0.0000000000
    3      F       1.4733441022    -1.7321541105     0.0000000000
    4      Br     -1.5347398177    -1.6028237019     0.0000000000
    5      C       1.0389856211    -0.4712251131     0.0000000000
    6      C      -0.2667333538    -0.1905856519     0.0000000000
 ----------------------------------------------------------------
 Molecular Point Group                 Cs    NOp =  2
 Largest Abelian Subgroup              Cs    NOp =  2
 Nuclear Repulsion Energy =  1025.0284080468 hartrees
 There are       63 alpha and       63 beta electrons
 Applying Cartesian multipole field
    Component          Value
    ---------          -----
     (2,0,0)        1.00000E-11
     (0,2,0)        2.00000E-11
     (0,0,2)       -3.00000E-11
 Nucleus-field energy     =     0.0000000287 hartrees
 Requested basis set is 6-311++G(d,p)
 There are 75 shells and 210 basis functions
 A cutoff of  1.0D-11 yielded   2133 shell pairs
 There are     18200 function pairs (     20285 Cartesian)
 Smallest overlap matrix eigenvalue = 3.41E-05
 Guess MOs from SCF MO coefficient file

 -----------------------------------------------------------------------
  General SCF calculation program by
  Eric Jon Sundstrom, Paul Horn, Yuezhi Mao, Dmitri Zuev, Alec White,
  David Stuck, Shaama M.S., Shane Yost, Joonho Lee, David Small,
  Daniel Levine, Susi Lehtola, Hugh Burton, Evgeny Epifanovsky
 -----------------------------------------------------------------------
 Exchange:     0.2000 Hartree-Fock + 0.0800 Slater + 0.7200 B88
 Correlation:  0.1900 VWN1RPA + 0.8100 LYP
 Using SG-1 standard quadrature grid
 using 8 threads for integral computing
 -------------------------------------------------------
 OpenMP Integral computing Module                
 Release: version 2.0, May 2017, Q-Chem Inc. Pleasanton 
 -------------------------------------------------------
 -------------------------------------------------------
 OpenMP BLAS3 based DFT computing Module                
 Release: version 1.0, May 2013, Q-Chem Inc. Pittsburgh 
 -------------------------------------------------------
 A restricted SCF calculation will be
 performed using DIIS
 SCF converges when DIIS error is below 1.0e-08
 ---------------------------------------
  Cycle       Energy         DIIS error
 ---------------------------------------
    1   -7898.4869902259      1.12e-05  
    2   -7898.4869908778      7.20e-06  
    3   -7898.4869908368      7.67e-06  
    4   -7898.4869911479      9.57e-07  
    5   -7898.4869911521      3.96e-07  
    6   -7898.4869911527      1.06e-07  
    7   -7898.4869911527      3.92e-08  
    8   -7898.4869911527      8.57e-09  Convergence criterion met
 ---------------------------------------
 SCF time:   CPU 90.64s  wall 12.00s 
 SCF   energy in the final basis set =    -7898.4869911527
 Total energy in the final basis set =    -7898.4869911527

 --------------------------------------------------------------
             Orbital Energies (a.u.) and Symmetries
 --------------------------------------------------------------

 Alpha MOs, Restricted
 -- Occupied --                  
-482.87 -482.87 -482.86  -62.52  -62.52  -62.52  -56.34  -56.34
  1 A'    2 A'    3 A'    4 A'    5 A'    6 A'    7 A'    8 A'                 
-56.339 -56.339 -56.336 -56.335 -56.335 -56.332 -56.332 -24.738
  1 A"    9 A'   10 A'    2 A"   11 A'    3 A"   12 A'   13 A'                 
-10.342 -10.301  -8.731  -8.727  -8.724  -6.564  -6.560  -6.557
 14 A'   15 A'   16 A'   17 A'   18 A'   19 A'   20 A'   21 A'                 
 -6.549  -6.549  -6.545  -6.545  -6.542  -6.542  -2.674  -2.671
  4 A"   22 A'    5 A"   23 A'    6 A"   24 A'   25 A'   26 A'                 
 -2.670  -2.670  -2.668  -2.666  -2.666  -2.663  -2.663  -2.659
  7 A"   27 A'   28 A'    8 A"   29 A'    9 A"   30 A'   10 A"                 
 -2.659  -2.654  -2.654  -2.651  -2.651  -1.282  -0.900  -0.843
 31 A'   11 A"   32 A'   12 A"   33 A'   34 A'   35 A'   36 A'                 
 -0.808  -0.748  -0.621  -0.538  -0.519  -0.519  -0.441  -0.419
 37 A'   38 A'   39 A'   40 A'   13 A"   41 A'   42 A'   43 A'                 
 -0.398  -0.343  -0.343  -0.329  -0.321  -0.302  -0.264
 14 A"   15 A"   44 A'   45 A'   16 A"   46 A'   17 A"                         
 -- Virtual --                   
 -0.066  -0.056  -0.041  -0.014   0.003   0.027   0.037   0.042
 47 A'   48 A'   18 A"   49 A'   50 A'   51 A'   52 A'   19 A"                 
  0.048   0.064   0.066   0.066   0.073   0.084   0.089   0.100
 53 A'   54 A'   20 A"   55 A'   21 A"   56 A'   57 A'   58 A'                 
  0.104   0.117   0.135   0.137   0.159   0.167   0.183   0.207
 22 A"   59 A'   60 A'   23 A"   61 A'   62 A'   63 A'   64 A'                 
  0.235   0.264   0.291   0.299   0.338   0.362   0.366   0.391
 65 A'   66 A'   24 A"   67 A'   68 A'   69 A'   70 A'   71 A'                 
  0.398   0.399   0.408   0.413   0.428   0.435   0.436   0.465
 25 A"   72 A'   73 A'   26 A"   74 A'   27 A"   75 A'   28 A"                 
  0.478   0.507   0.512   0.532   0.548   0.549   0.558   0.577
 76 A'   29 A"   30 A"   31 A"   32 A"   77 A'   33 A"   78 A'                 
  0.586   0.608   0.620   0.638   0.638   0.660   0.698   0.755
 79 A'   80 A'   81 A'   82 A'   34 A"   83 A'   84 A'   85 A'                 
  0.763   0.807   0.815   0.868   0.910   0.925   0.956   1.055
 86 A'   35 A"   87 A'   88 A'   89 A'   90 A'   91 A'   92 A'                 
  1.086   1.151   1.222   1.362   1.374   1.448   1.528   1.546
 93 A'   36 A"   37 A"   38 A"   94 A'   95 A'   96 A'   39 A"                 
  1.602   1.670   1.836   1.857   1.919   1.967   1.973   1.994
 97 A'   98 A'   99 A'   40 A"  100 A'   41 A"  101 A'   42 A"                 
  2.018   2.041   2.082   2.128   2.155   2.175   2.238   2.283
 43 A"  102 A'  103 A'  104 A'  105 A'  106 A'  107 A'  108 A'                 
  2.605   2.799   2.857   3.017   3.113   3.362   3.741   3.768
 44 A"   45 A"  109 A'  110 A'  111 A'  112 A'   46 A"  113 A'                 
  3.939   3.976   3.980   3.985   3.989   3.998   4.018   4.023
 47 A"   48 A"   49 A"   50 A"  114 A'  115 A'  116 A'   51 A"                 
  4.028   4.044   4.101   4.102   4.171   4.248   4.333   4.374
117 A'   52 A"  118 A'   53 A"  119 A'  120 A'  121 A'  122 A'                 
  4.422   4.763   6.269   6.361   6.463   6.647   6.674   6.706
123 A'  124 A'   54 A"  125 A'  126 A'  127 A'  128 A'  129 A'                 
  7.519   7.534   7.541   7.547   7.568   7.592   7.658   7.693
 55 A"   56 A"   57 A"  130 A'  131 A'  132 A'  133 A'  134 A'                 
  7.715  23.288  24.063  47.838  47.911  47.949  66.727 289.713
135 A'  136 A'  137 A'  138 A'  139 A'  140 A'  141 A'   58 A"                 
289.729 289.737 289.743 289.764 289.790 289.874 289.910 289.932
 59 A"   60 A"  142 A'  143 A'  144 A'  145 A'  146 A'  147 A'                 
*******1020.7071020.754
148 A'  149 A'  150 A'                                                         

 Beta MOs, Restricted
 -- Occupied --                  
-482.87 -482.87 -482.86  -62.52  -62.52  -62.52  -56.34  -56.34
  1 A'    2 A'    3 A'    4 A'    5 A'    6 A'    7 A'    8 A'                 
-56.339 -56.339 -56.336 -56.335 -56.335 -56.332 -56.332 -24.738
  1 A"    9 A'   10 A'    2 A"   11 A'    3 A"   12 A'   13 A'                 
-10.342 -10.301  -8.731  -8.727  -8.724  -6.564  -6.560  -6.557
 14 A'   15 A'   16 A'   17 A'   18 A'   19 A'   20 A'   21 A'                 
 -6.549  -6.549  -6.545  -6.545  -6.542  -6.542  -2.674  -2.671
  4 A"   22 A'    5 A"   23 A'    6 A"   24 A'   25 A'   26 A'                 
 -2.670  -2.670  -2.668  -2.666  -2.666  -2.663  -2.663  -2.659
  7 A"   27 A'   28 A'    8 A"   29 A'    9 A"   30 A'   10 A"                 
 -2.659  -2.654  -2.654  -2.651  -2.651  -1.282  -0.900  -0.843
 31 A'   11 A"   32 A'   12 A"   33 A'   34 A'   35 A'   36 A'                 
 -0.808  -0.748  -0.621  -0.538  -0.519  -0.519  -0.441  -0.419
 37 A'   38 A'   39 A'   40 A'   13 A"   41 A'   42 A'   43 A'                 
 -0.398  -0.343  -0.343  -0.329  -0.321  -0.302  -0.264
 14 A"   15 A"   44 A'   45 A'   16 A"   46 A'   17 A"                         
 -- Virtual --                   
 -0.066  -0.056  -0.041  -0.014   0.003   0.027   0.037   0.042
 47 A'   48 A'   18 A"   49 A'   50 A'   51 A'   52 A'   19 A"                 
  0.048   0.064   0.066   0.066   0.073   0.084   0.089   0.100
 53 A'   54 A'   20 A"   55 A'   21 A"   56 A'   57 A'   58 A'                 
  0.104   0.117   0.135   0.137   0.159   0.167   0.183   0.207
 22 A"   59 A'   60 A'   23 A"   61 A'   62 A'   63 A'   64 A'                 
  0.235   0.264   0.291   0.299   0.338   0.362   0.366   0.391
 65 A'   66 A'   24 A"   67 A'   68 A'   69 A'   70 A'   71 A'                 
  0.398   0.399   0.408   0.413   0.428   0.435   0.436   0.465
 25 A"   72 A'   73 A'   26 A"   74 A'   27 A"   75 A'   28 A"                 
  0.478   0.507   0.512   0.532   0.548   0.549   0.558   0.577
 76 A'   29 A"   30 A"   31 A"   32 A"   77 A'   33 A"   78 A'                 
  0.586   0.608   0.620   0.638   0.638   0.660   0.698   0.755
 79 A'   80 A'   81 A'   82 A'   34 A"   83 A'   84 A'   85 A'                 
  0.763   0.807   0.815   0.868   0.910   0.925   0.956   1.055
 86 A'   35 A"   87 A'   88 A'   89 A'   90 A'   91 A'   92 A'                 
  1.086   1.151   1.222   1.362   1.374   1.448   1.528   1.546
 93 A'   36 A"   37 A"   38 A"   94 A'   95 A'   96 A'   39 A"                 
  1.602   1.670   1.836   1.857   1.919   1.967   1.973   1.994
 97 A'   98 A'   99 A'   40 A"  100 A'   41 A"  101 A'   42 A"                 
  2.018   2.041   2.082   2.128   2.155   2.175   2.238   2.283
 43 A"  102 A'  103 A'  104 A'  105 A'  106 A'  107 A'  108 A'                 
  2.605   2.799   2.857   3.017   3.113   3.362   3.741   3.768
 44 A"   45 A"  109 A'  110 A'  111 A'  112 A'   46 A"  113 A'                 
  3.939   3.976   3.980   3.985   3.989   3.998   4.018   4.023
 47 A"   48 A"   49 A"   50 A"  114 A'  115 A'  116 A'   51 A"                 
  4.028   4.044   4.101   4.102   4.171   4.248   4.333   4.374
117 A'   52 A"  118 A'   53 A"  119 A'  120 A'  121 A'  122 A'                 
  4.422   4.763   6.269   6.361   6.463   6.647   6.674   6.706
123 A'  124 A'   54 A"  125 A'  126 A'  127 A'  128 A'  129 A'                 
  7.519   7.534   7.541   7.547   7.568   7.592   7.658   7.693
 55 A"   56 A"   57 A"  130 A'  131 A'  132 A'  133 A'  134 A'                 
  7.715  23.288  24.063  47.838  47.911  47.949  66.727 289.713
135 A'  136 A'  137 A'  138 A'  139 A'  140 A'  141 A'   58 A"                 
289.729 289.737 289.743 289.764 289.790 289.874 289.910 289.932
 59 A"   60 A"  142 A'  143 A'  144 A'  145 A'  146 A'  147 A'                 
*******1020.7071020.754
148 A'  149 A'  150 A'                                                         
 --------------------------------------------------------------

          Ground-State Mulliken Net Atomic Charges

     Atom                 Charge (a.u.)
  ----------------------------------------
      1 Br                    0.040654
      2 Br                   -0.089049
      3 F                    -0.014329
      4 Br                    0.011392
      5 C                    -0.151798
      6 C                     0.203130
  ----------------------------------------
  Sum of atomic charges =     0.000000

 -----------------------------------------------------------------
                    Cartesian Multipole Moments
 -----------------------------------------------------------------
    Charge (ESU x 10^10)
                 0.0000
    Dipole Moment (Debye)
         X       0.0098      Y       0.7879      Z      -0.0000
       Tot       0.7880
    Quadrupole Moments (Debye-Ang)
        XX     -68.8175     XY       2.6540     YY     -69.2419
        XZ      -0.0000     YZ      -0.0000     ZZ     -71.7938
    Octopole Moments (Debye-Ang^2)
       XXX     -27.1869    XXY       4.1039    XYY     -18.7981
       YYY       4.2293    XXZ      -0.0000    XYZ       0.0000
       YYZ       0.0000    XZZ     -10.2643    YZZ      -1.9262
       ZZZ      -0.0000
    Hexadecapole Moments (Debye-Ang^3)
      XXXX   -1151.7567   XXXY     -68.4312   XXYY    -299.4947
      XYYY     -98.2438   YYYY    -753.5462   XXXZ      -0.0000
      XXYZ      -0.0000   XYYZ      -0.0000   YYYZ      -0.0000
      XXZZ    -217.8961   XYZZ     -38.6914   YYZZ    -148.8046
      XZZZ       0.0000   YZZZ       0.0000   ZZZZ     -84.4138
 -----------------------------------------------------------------
 Calculating analytic gradient of the SCF energy
 Gradient of SCF Energy
            1           2           3           4           5           6
    1   0.0001314   0.0000803   0.0000247   0.0001074  -0.0000679  -0.0002758
    2  -0.0000671  -0.0002575   0.0001741   0.0002862  -0.0003235   0.0001877
    3  -0.0000000  -0.0000000   0.0000000  -0.0000000  -0.0000000   0.0000000
 Max gradient component =       3.235E-04
 RMS gradient           =       1.563E-04
 Gradient time:  CPU 43.53 s  wall 5.57 s
 Geometry Optimization Parameters
   NAtoms,    NIC,     NZ,  NCons,   NDum,   NFix, NCnnct, MaxDiis
        6      37       0       0       0       0       0       0

 Cartesian Hessian Update
 Hessian Updated using BFGS Update


** GEOMETRY OPTIMIZATION IN DELOCALIZED INTERNAL COORDINATES **
   Searching for a Minimum

   Optimization Cycle:  20

                       Coordinates (Angstroms)
     ATOM                X               Y               Z
      1  Br        2.4574437177    0.7696766204    0.0000000000
      2  Br       -0.9500499482    1.5706806712    0.0000000000
      3  F         1.4733441022   -1.7321541105    0.0000000000
      4  Br       -1.5347398177   -1.6028237019    0.0000000000
      5  C         1.0389856211   -0.4712251131    0.0000000000
      6  C        -0.2667333538   -0.1905856519    0.0000000000
   Point Group: cs    Number of degrees of freedom:     9


   Energy is  -7898.486991153

 Hessian Updated using BFGS Update

  9 Hessian modes will be used to form the next step
  Hessian Eigenvalues:
     0.054411    0.082603    0.171146    0.252971    0.266270    0.397549
     0.460336    0.590172    1.026330

 Minimum Search - Taking Simple RFO Step
 Searching for Lamda that Minimizes Along All modes
 Value Taken    Lamda =   0.00000000
 Step Taken.  Stepsize is  0.002667

                             Maximum     Tolerance    Cnvgd?
         Gradient           0.000180      0.000300     YES
         Displacement       0.002004      0.001200      NO
         Energy change     -0.000002      0.000001      NO


 New Cartesian Coordinates Obtained by Inverse Iteration

 Displacement from previous Coordinates is:  0.001912
 ----------------------------------------------------------------
             Standard Nuclear Orientation (Angstroms)
    I     Atom           X                Y                Z
 ----------------------------------------------------------------
    1      Br      2.4569942074     0.7698718924     0.0000000000
    2      Br     -0.9497272490     1.5711731289     0.0000000000
    3      F       1.4730491301    -1.7323952416     0.0000000000
    4      Br     -1.5346884787    -1.6032779114     0.0000000000
    5      C       1.0391658870    -0.4711358646     0.0000000000
    6      C      -0.2665431755    -0.1906672895     0.0000000000
 ----------------------------------------------------------------
 Molecular Point Group                 Cs    NOp =  2
 Largest Abelian Subgroup              Cs    NOp =  2
 Nuclear Repulsion Energy =  1024.9876404725 hartrees
 There are       63 alpha and       63 beta electrons
 Applying Cartesian multipole field
    Component          Value
    ---------          -----
     (2,0,0)        1.00000E-11
     (0,2,0)        2.00000E-11
     (0,0,2)       -3.00000E-11
 Nucleus-field energy     =     0.0000000287 hartrees
 Requested basis set is 6-311++G(d,p)
 There are 75 shells and 210 basis functions
 A cutoff of  1.0D-11 yielded   2133 shell pairs
 There are     18200 function pairs (     20285 Cartesian)
 Smallest overlap matrix eigenvalue = 3.41E-05
 Guess MOs from SCF MO coefficient file

 -----------------------------------------------------------------------
  General SCF calculation program by
  Eric Jon Sundstrom, Paul Horn, Yuezhi Mao, Dmitri Zuev, Alec White,
  David Stuck, Shaama M.S., Shane Yost, Joonho Lee, David Small,
  Daniel Levine, Susi Lehtola, Hugh Burton, Evgeny Epifanovsky
 -----------------------------------------------------------------------
 Exchange:     0.2000 Hartree-Fock + 0.0800 Slater + 0.7200 B88
 Correlation:  0.1900 VWN1RPA + 0.8100 LYP
 Using SG-1 standard quadrature grid
 using 8 threads for integral computing
 -------------------------------------------------------
 OpenMP Integral computing Module                
 Release: version 2.0, May 2017, Q-Chem Inc. Pleasanton 
 -------------------------------------------------------
 -------------------------------------------------------
 OpenMP BLAS3 based DFT computing Module                
 Release: version 1.0, May 2013, Q-Chem Inc. Pittsburgh 
 -------------------------------------------------------
 A restricted SCF calculation will be
 performed using DIIS
 SCF converges when DIIS error is below 1.0e-08
 ---------------------------------------
  Cycle       Energy         DIIS error
 ---------------------------------------
    1   -7898.4869914025      6.19e-06  
    2   -7898.4869916030      3.80e-06  
    3   -7898.4869915760      4.39e-06  
    4   -7898.4869916789      4.86e-07  
    5   -7898.4869916797      2.16e-07  
    6   -7898.4869916798      4.02e-08  
    7   -7898.4869916799      1.64e-08  
    8   -7898.4869916799      5.31e-09  Convergence criterion met
 ---------------------------------------
 SCF time:   CPU 90.67s  wall 11.00s 
 SCF   energy in the final basis set =    -7898.4869916799
 Total energy in the final basis set =    -7898.4869916799

 --------------------------------------------------------------
             Orbital Energies (a.u.) and Symmetries
 --------------------------------------------------------------

 Alpha MOs, Restricted
 -- Occupied --                  
-482.87 -482.87 -482.86  -62.52  -62.52  -62.52  -56.34  -56.34
  1 A'    2 A'    3 A'    4 A'    5 A'    6 A'    7 A'    8 A'                 
-56.339 -56.339 -56.336 -56.335 -56.335 -56.332 -56.332 -24.738
  1 A"    9 A'   10 A'    2 A"   11 A'    3 A"   12 A'   13 A'                 
-10.342 -10.301  -8.731  -8.727  -8.724  -6.564  -6.560  -6.557
 14 A'   15 A'   16 A'   17 A'   18 A'   19 A'   20 A'   21 A'                 
 -6.549  -6.549  -6.545  -6.545  -6.542  -6.542  -2.675  -2.671
  4 A"   22 A'    5 A"   23 A'    6 A"   24 A'   25 A'   26 A'                 
 -2.670  -2.670  -2.668  -2.666  -2.666  -2.663  -2.663  -2.659
  7 A"   27 A'   28 A'    8 A"   29 A'    9 A"   30 A'   10 A"                 
 -2.659  -2.654  -2.654  -2.651  -2.651  -1.282  -0.900  -0.843
 31 A'   11 A"   32 A'   12 A"   33 A'   34 A'   35 A'   36 A'                 
 -0.808  -0.748  -0.621  -0.538  -0.519  -0.519  -0.440  -0.419
 37 A'   38 A'   39 A'   40 A'   13 A"   41 A'   42 A'   43 A'                 
 -0.398  -0.344  -0.343  -0.329  -0.321  -0.302  -0.264
 14 A"   15 A"   44 A'   45 A'   16 A"   46 A'   17 A"                         
 -- Virtual --                   
 -0.066  -0.056  -0.041  -0.014   0.003   0.027   0.037   0.042
 47 A'   48 A'   18 A"   49 A'   50 A'   51 A'   52 A'   19 A"                 
  0.048   0.064   0.066   0.066   0.073   0.084   0.089   0.100
 53 A'   54 A'   20 A"   55 A'   21 A"   56 A'   57 A'   58 A'                 
  0.104   0.116   0.135   0.137   0.159   0.167   0.183   0.207
 22 A"   59 A'   60 A'   23 A"   61 A'   62 A'   63 A'   64 A'                 
  0.235   0.264   0.291   0.299   0.338   0.362   0.366   0.391
 65 A'   66 A'   24 A"   67 A'   68 A'   69 A'   70 A'   71 A'                 
  0.398   0.399   0.408   0.413   0.428   0.435   0.436   0.465
 25 A"   72 A'   73 A'   26 A"   74 A'   27 A"   75 A'   28 A"                 
  0.478   0.507   0.512   0.532   0.548   0.549   0.558   0.577
 76 A'   29 A"   30 A"   31 A"   32 A"   77 A'   33 A"   78 A'                 
  0.586   0.607   0.620   0.638   0.638   0.660   0.698   0.755
 79 A'   80 A'   81 A'   82 A'   34 A"   83 A'   84 A'   85 A'                 
  0.763   0.807   0.815   0.868   0.910   0.925   0.956   1.055
 86 A'   35 A"   87 A'   88 A'   89 A'   90 A'   91 A'   92 A'                 
  1.086   1.151   1.222   1.362   1.374   1.448   1.528   1.546
 93 A'   36 A"   37 A"   38 A"   94 A'   95 A'   96 A'   39 A"                 
  1.602   1.670   1.836   1.857   1.919   1.967   1.973   1.994
 97 A'   98 A'   99 A'   40 A"  100 A'   41 A"  101 A'   42 A"                 
  2.018   2.041   2.082   2.128   2.155   2.175   2.238   2.283
 43 A"  102 A'  103 A'  104 A'  105 A'  106 A'  107 A'  108 A'                 
  2.605   2.799   2.857   3.017   3.113   3.362   3.741   3.768
 44 A"   45 A"  109 A'  110 A'  111 A'  112 A'   46 A"  113 A'                 
  3.939   3.976   3.979   3.985   3.989   3.998   4.018   4.023
 47 A"   48 A"   49 A"   50 A"  114 A'  115 A'  116 A'   51 A"                 
  4.028   4.044   4.101   4.102   4.171   4.248   4.333   4.374
117 A'   52 A"  118 A'   53 A"  119 A'  120 A'  121 A'  122 A'                 
  4.422   4.763   6.269   6.361   6.463   6.647   6.674   6.706
123 A'  124 A'   54 A"  125 A'  126 A'  127 A'  128 A'  129 A'                 
  7.519   7.534   7.541   7.547   7.567   7.592   7.658   7.693
 55 A"   56 A"   57 A"  130 A'  131 A'  132 A'  133 A'  134 A'                 
  7.715  23.288  24.063  47.838  47.911  47.949  66.727 289.713
135 A'  136 A'  137 A'  138 A'  139 A'  140 A'  141 A'   58 A"                 
289.729 289.737 289.743 289.764 289.790 289.874 289.910 289.932
 59 A"   60 A"  142 A'  143 A'  144 A'  145 A'  146 A'  147 A'                 
*******1020.7071020.754
148 A'  149 A'  150 A'                                                         

 Beta MOs, Restricted
 -- Occupied --                  
-482.87 -482.87 -482.86  -62.52  -62.52  -62.52  -56.34  -56.34
  1 A'    2 A'    3 A'    4 A'    5 A'    6 A'    7 A'    8 A'                 
-56.339 -56.339 -56.336 -56.335 -56.335 -56.332 -56.332 -24.738
  1 A"    9 A'   10 A'    2 A"   11 A'    3 A"   12 A'   13 A'                 
-10.342 -10.301  -8.731  -8.727  -8.724  -6.564  -6.560  -6.557
 14 A'   15 A'   16 A'   17 A'   18 A'   19 A'   20 A'   21 A'                 
 -6.549  -6.549  -6.545  -6.545  -6.542  -6.542  -2.675  -2.671
  4 A"   22 A'    5 A"   23 A'    6 A"   24 A'   25 A'   26 A'                 
 -2.670  -2.670  -2.668  -2.666  -2.666  -2.663  -2.663  -2.659
  7 A"   27 A'   28 A'    8 A"   29 A'    9 A"   30 A'   10 A"                 
 -2.659  -2.654  -2.654  -2.651  -2.651  -1.282  -0.900  -0.843
 31 A'   11 A"   32 A'   12 A"   33 A'   34 A'   35 A'   36 A'                 
 -0.808  -0.748  -0.621  -0.538  -0.519  -0.519  -0.440  -0.419
 37 A'   38 A'   39 A'   40 A'   13 A"   41 A'   42 A'   43 A'                 
 -0.398  -0.344  -0.343  -0.329  -0.321  -0.302  -0.264
 14 A"   15 A"   44 A'   45 A'   16 A"   46 A'   17 A"                         
 -- Virtual --                   
 -0.066  -0.056  -0.041  -0.014   0.003   0.027   0.037   0.042
 47 A'   48 A'   18 A"   49 A'   50 A'   51 A'   52 A'   19 A"                 
  0.048   0.064   0.066   0.066   0.073   0.084   0.089   0.100
 53 A'   54 A'   20 A"   55 A'   21 A"   56 A'   57 A'   58 A'                 
  0.104   0.116   0.135   0.137   0.159   0.167   0.183   0.207
 22 A"   59 A'   60 A'   23 A"   61 A'   62 A'   63 A'   64 A'                 
  0.235   0.264   0.291   0.299   0.338   0.362   0.366   0.391
 65 A'   66 A'   24 A"   67 A'   68 A'   69 A'   70 A'   71 A'                 
  0.398   0.399   0.408   0.413   0.428   0.435   0.436   0.465
 25 A"   72 A'   73 A'   26 A"   74 A'   27 A"   75 A'   28 A"                 
  0.478   0.507   0.512   0.532   0.548   0.549   0.558   0.577
 76 A'   29 A"   30 A"   31 A"   32 A"   77 A'   33 A"   78 A'                 
  0.586   0.607   0.620   0.638   0.638   0.660   0.698   0.755
 79 A'   80 A'   81 A'   82 A'   34 A"   83 A'   84 A'   85 A'                 
  0.763   0.807   0.815   0.868   0.910   0.925   0.956   1.055
 86 A'   35 A"   87 A'   88 A'   89 A'   90 A'   91 A'   92 A'                 
  1.086   1.151   1.222   1.362   1.374   1.448   1.528   1.546
 93 A'   36 A"   37 A"   38 A"   94 A'   95 A'   96 A'   39 A"                 
  1.602   1.670   1.836   1.857   1.919   1.967   1.973   1.994
 97 A'   98 A'   99 A'   40 A"  100 A'   41 A"  101 A'   42 A"                 
  2.018   2.041   2.082   2.128   2.155   2.175   2.238   2.283
 43 A"  102 A'  103 A'  104 A'  105 A'  106 A'  107 A'  108 A'                 
  2.605   2.799   2.857   3.017   3.113   3.362   3.741   3.768
 44 A"   45 A"  109 A'  110 A'  111 A'  112 A'   46 A"  113 A'                 
  3.939   3.976   3.979   3.985   3.989   3.998   4.018   4.023
 47 A"   48 A"   49 A"   50 A"  114 A'  115 A'  116 A'   51 A"                 
  4.028   4.044   4.101   4.102   4.171   4.248   4.333   4.374
117 A'   52 A"  118 A'   53 A"  119 A'  120 A'  121 A'  122 A'                 
  4.422   4.763   6.269   6.361   6.463   6.647   6.674   6.706
123 A'  124 A'   54 A"  125 A'  126 A'  127 A'  128 A'  129 A'                 
  7.519   7.534   7.541   7.547   7.567   7.592   7.658   7.693
 55 A"   56 A"   57 A"  130 A'  131 A'  132 A'  133 A'  134 A'                 
  7.715  23.288  24.063  47.838  47.911  47.949  66.727 289.713
135 A'  136 A'  137 A'  138 A'  139 A'  140 A'  141 A'   58 A"                 
289.729 289.737 289.743 289.764 289.790 289.874 289.910 289.932
 59 A"   60 A"  142 A'  143 A'  144 A'  145 A'  146 A'  147 A'                 
*******1020.7071020.754
148 A'  149 A'  150 A'                                                         
 --------------------------------------------------------------

          Ground-State Mulliken Net Atomic Charges

     Atom                 Charge (a.u.)
  ----------------------------------------
      1 Br                    0.040867
      2 Br                   -0.089169
      3 F                    -0.014477
      4 Br                    0.011346
      5 C                    -0.152054
      6 C                     0.203487
  ----------------------------------------
  Sum of atomic charges =     0.000000

 -----------------------------------------------------------------
                    Cartesian Multipole Moments
 -----------------------------------------------------------------
    Charge (ESU x 10^10)
                 0.0000
    Dipole Moment (Debye)
         X       0.0125      Y       0.7893      Z      -0.0000
       Tot       0.7894
    Quadrupole Moments (Debye-Ang)
        XX     -68.8154     XY       2.6593     YY     -69.2405
        XZ       0.0000     YZ       0.0000     ZZ     -71.7944
    Octopole Moments (Debye-Ang^2)
       XXX     -27.1694    XXY       4.1033    XYY     -18.7943
       YYY       4.2290    XXZ      -0.0000    XYZ      -0.0000
       YYZ      -0.0000    XZZ     -10.2593    YZZ      -1.9285
       ZZZ      -0.0000
    Hexadecapole Moments (Debye-Ang^3)
      XXXX   -1151.4328   XXXY     -68.4590   XXYY    -299.4901
      XYYY     -98.2497   YYYY    -753.8823   XXXZ       0.0000
      XXYZ       0.0000   XYYZ       0.0000   YYYZ      -0.0000
      XXZZ    -217.8338   XYZZ     -38.7030   YYZZ    -148.8714
      XZZZ       0.0000   YZZZ       0.0000   ZZZZ     -84.4147
 -----------------------------------------------------------------
 Calculating analytic gradient of the SCF energy
 Gradient of SCF Energy
            1           2           3           4           5           6
    1  -0.0000146   0.0000471  -0.0000374   0.0000085   0.0000637  -0.0000673
    2  -0.0001069  -0.0000501   0.0000557   0.0001266  -0.0001161   0.0000909
    3  -0.0000000  -0.0000000   0.0000000   0.0000000  -0.0000000   0.0000000
 Max gradient component =       1.266E-04
 RMS gradient           =       6.116E-05
 Gradient time:  CPU 43.40 s  wall 5.55 s
 Geometry Optimization Parameters
   NAtoms,    NIC,     NZ,  NCons,   NDum,   NFix, NCnnct, MaxDiis
        6      37       0       0       0       0       0       0

 Cartesian Hessian Update
 Hessian Updated using BFGS Update


** GEOMETRY OPTIMIZATION IN DELOCALIZED INTERNAL COORDINATES **
   Searching for a Minimum

   Optimization Cycle:  21

                       Coordinates (Angstroms)
     ATOM                X               Y               Z
      1  Br        2.4569942074    0.7698718924    0.0000000000
      2  Br       -0.9497272490    1.5711731289    0.0000000000
      3  F         1.4730491301   -1.7323952416    0.0000000000
      4  Br       -1.5346884787   -1.6032779114    0.0000000000
      5  C         1.0391658870   -0.4711358646    0.0000000000
      6  C        -0.2665431755   -0.1906672895    0.0000000000
   Point Group: cs    Number of degrees of freedom:     9


   Energy is  -7898.486991680

 Hessian Updated using BFGS Update

  9 Hessian modes will be used to form the next step
  Hessian Eigenvalues:
     0.049883    0.070258    0.177291    0.249760    0.273365    0.387479
     0.446489    0.591289    1.026205

 Minimum Search - Taking Simple RFO Step
 Searching for Lamda that Minimizes Along All modes
 Value Taken    Lamda =   0.00000000
 Step Taken.  Stepsize is  0.001216

                             Maximum     Tolerance    Cnvgd?
         Gradient           0.000093      0.000300     YES
         Displacement       0.001064      0.001200     YES
         Energy change     -0.000001      0.000001     YES


                       Distance Matrix (Angstroms)
             Br(  1)   Br(  2)   F (  3)   Br(  4)   C (  5)
   Br(  2)  3.499691
   F (  3)  2.688771  4.096756
   Br(  4)  4.643853  3.227897  3.010508
   C (  5)  1.884234  2.850741  1.333803  2.811845
   C (  6)  2.887956  1.889662  2.324458  1.898331  1.335492

 Final energy is   -7898.4869916799335     


 ******************************
 **  OPTIMIZATION CONVERGED  **
 ******************************

                       Coordinates (Angstroms)
     ATOM                X               Y               Z
      1  Br        2.4569942074    0.7698718924    0.0000000000
      2  Br       -0.9497272490    1.5711731289    0.0000000000
      3  F         1.4730491301   -1.7323952416    0.0000000000
      4  Br       -1.5346884787   -1.6032779114    0.0000000000
      5  C         1.0391658870   -0.4711358646    0.0000000000
      6  C        -0.2665431755   -0.1906672895    0.0000000000

Z-matrix Print:
$molecule
0 1
Br
C  1 1.889662
C  2 1.335492 1 123.317685
F  3 1.333803 2 121.106646 1 -180.000000 0
Br 3 1.884234 2 126.681717 1 -0.000000 0
Br 2 1.898331 1 116.890009 3 -180.000000 0
$end


 --------------------------------------------------------------
             Orbital Energies (a.u.) and Symmetries
 --------------------------------------------------------------

 Alpha MOs, Restricted
 -- Occupied --                  
-482.87 -482.87 -482.86  -62.52  -62.52  -62.52  -56.34  -56.34
  1 A'    2 A'    3 A'    4 A'    5 A'    6 A'    7 A'    8 A'                 
-56.339 -56.339 -56.336 -56.335 -56.335 -56.332 -56.332 -24.738
  1 A"    9 A'   10 A'    2 A"   11 A'    3 A"   12 A'   13 A'                 
-10.342 -10.301  -8.731  -8.727  -8.724  -6.564  -6.560  -6.557
 14 A'   15 A'   16 A'   17 A'   18 A'   19 A'   20 A'   21 A'                 
 -6.549  -6.549  -6.545  -6.545  -6.542  -6.542  -2.675  -2.671
  4 A"   22 A'    5 A"   23 A'    6 A"   24 A'   25 A'   26 A'                 
 -2.670  -2.670  -2.668  -2.666  -2.666  -2.663  -2.663  -2.659
  7 A"   27 A'   28 A'    8 A"   29 A'    9 A"   30 A'   10 A"                 
 -2.659  -2.654  -2.654  -2.651  -2.651  -1.282  -0.900  -0.843
 31 A'   11 A"   32 A'   12 A"   33 A'   34 A'   35 A'   36 A'                 
 -0.808  -0.748  -0.621  -0.538  -0.519  -0.519  -0.440  -0.419
 37 A'   38 A'   39 A'   40 A'   13 A"   41 A'   42 A'   43 A'                 
 -0.398  -0.344  -0.343  -0.329  -0.321  -0.302  -0.264
 14 A"   15 A"   44 A'   45 A'   16 A"   46 A'   17 A"                         
 -- Virtual --                   
 -0.066  -0.056  -0.041  -0.014   0.003   0.027   0.037   0.042
 47 A'   48 A'   18 A"   49 A'   50 A'   51 A'   52 A'   19 A"                 
  0.048   0.064   0.066   0.066   0.073   0.084   0.089   0.100
 53 A'   54 A'   20 A"   55 A'   21 A"   56 A'   57 A'   58 A'                 
  0.104   0.116   0.135   0.137   0.159   0.167   0.183   0.207
 22 A"   59 A'   60 A'   23 A"   61 A'   62 A'   63 A'   64 A'                 
  0.235   0.264   0.291   0.299   0.338   0.362   0.366   0.391
 65 A'   66 A'   24 A"   67 A'   68 A'   69 A'   70 A'   71 A'                 
  0.398   0.399   0.408   0.413   0.428   0.435   0.436   0.465
 25 A"   72 A'   73 A'   26 A"   74 A'   27 A"   75 A'   28 A"                 
  0.478   0.507   0.512   0.532   0.548   0.549   0.558   0.577
 76 A'   29 A"   30 A"   31 A"   32 A"   77 A'   33 A"   78 A'                 
  0.586   0.607   0.620   0.638   0.638   0.660   0.698   0.755
 79 A'   80 A'   81 A'   82 A'   34 A"   83 A'   84 A'   85 A'                 
  0.763   0.807   0.815   0.868   0.910   0.925   0.956   1.055
 86 A'   35 A"   87 A'   88 A'   89 A'   90 A'   91 A'   92 A'                 
  1.086   1.151   1.222   1.362   1.374   1.448   1.528   1.546
 93 A'   36 A"   37 A"   38 A"   94 A'   95 A'   96 A'   39 A"                 
  1.602   1.670   1.836   1.857   1.919   1.967   1.973   1.994
 97 A'   98 A'   99 A'   40 A"  100 A'   41 A"  101 A'   42 A"                 
  2.018   2.041   2.082   2.128   2.155   2.175   2.238   2.283
 43 A"  102 A'  103 A'  104 A'  105 A'  106 A'  107 A'  108 A'                 
  2.605   2.799   2.857   3.017   3.113   3.362   3.741   3.768
 44 A"   45 A"  109 A'  110 A'  111 A'  112 A'   46 A"  113 A'                 
  3.939   3.976   3.979   3.985   3.989   3.998   4.018   4.023
 47 A"   48 A"   49 A"   50 A"  114 A'  115 A'  116 A'   51 A"                 
  4.028   4.044   4.101   4.102   4.171   4.248   4.333   4.374
117 A'   52 A"  118 A'   53 A"  119 A'  120 A'  121 A'  122 A'                 
  4.422   4.763   6.269   6.361   6.463   6.647   6.674   6.706
123 A'  124 A'   54 A"  125 A'  126 A'  127 A'  128 A'  129 A'                 
  7.519   7.534   7.541   7.547   7.567   7.592   7.658   7.693
 55 A"   56 A"   57 A"  130 A'  131 A'  132 A'  133 A'  134 A'                 
  7.715  23.288  24.063  47.838  47.911  47.949  66.727 289.713
135 A'  136 A'  137 A'  138 A'  139 A'  140 A'  141 A'   58 A"                 
289.729 289.737 289.743 289.764 289.790 289.874 289.910 289.932
 59 A"   60 A"  142 A'  143 A'  144 A'  145 A'  146 A'  147 A'                 
*******1020.7071020.754
148 A'  149 A'  150 A'                                                         

 Beta MOs, Restricted
 -- Occupied --                  
-482.87 -482.87 -482.86  -62.52  -62.52  -62.52  -56.34  -56.34
  1 A'    2 A'    3 A'    4 A'    5 A'    6 A'    7 A'    8 A'                 
-56.339 -56.339 -56.336 -56.335 -56.335 -56.332 -56.332 -24.738
  1 A"    9 A'   10 A'    2 A"   11 A'    3 A"   12 A'   13 A'                 
-10.342 -10.301  -8.731  -8.727  -8.724  -6.564  -6.560  -6.557
 14 A'   15 A'   16 A'   17 A'   18 A'   19 A'   20 A'   21 A'                 
 -6.549  -6.549  -6.545  -6.545  -6.542  -6.542  -2.675  -2.671
  4 A"   22 A'    5 A"   23 A'    6 A"   24 A'   25 A'   26 A'                 
 -2.670  -2.670  -2.668  -2.666  -2.666  -2.663  -2.663  -2.659
  7 A"   27 A'   28 A'    8 A"   29 A'    9 A"   30 A'   10 A"                 
 -2.659  -2.654  -2.654  -2.651  -2.651  -1.282  -0.900  -0.843
 31 A'   11 A"   32 A'   12 A"   33 A'   34 A'   35 A'   36 A'                 
 -0.808  -0.748  -0.621  -0.538  -0.519  -0.519  -0.440  -0.419
 37 A'   38 A'   39 A'   40 A'   13 A"   41 A'   42 A'   43 A'                 
 -0.398  -0.344  -0.343  -0.329  -0.321  -0.302  -0.264
 14 A"   15 A"   44 A'   45 A'   16 A"   46 A'   17 A"                         
 -- Virtual --                   
 -0.066  -0.056  -0.041  -0.014   0.003   0.027   0.037   0.042
 47 A'   48 A'   18 A"   49 A'   50 A'   51 A'   52 A'   19 A"                 
  0.048   0.064   0.066   0.066   0.073   0.084   0.089   0.100
 53 A'   54 A'   20 A"   55 A'   21 A"   56 A'   57 A'   58 A'                 
  0.104   0.116   0.135   0.137   0.159   0.167   0.183   0.207
 22 A"   59 A'   60 A'   23 A"   61 A'   62 A'   63 A'   64 A'                 
  0.235   0.264   0.291   0.299   0.338   0.362   0.366   0.391
 65 A'   66 A'   24 A"   67 A'   68 A'   69 A'   70 A'   71 A'                 
  0.398   0.399   0.408   0.413   0.428   0.435   0.436   0.465
 25 A"   72 A'   73 A'   26 A"   74 A'   27 A"   75 A'   28 A"                 
  0.478   0.507   0.512   0.532   0.548   0.549   0.558   0.577
 76 A'   29 A"   30 A"   31 A"   32 A"   77 A'   33 A"   78 A'                 
  0.586   0.607   0.620   0.638   0.638   0.660   0.698   0.755
 79 A'   80 A'   81 A'   82 A'   34 A"   83 A'   84 A'   85 A'                 
  0.763   0.807   0.815   0.868   0.910   0.925   0.956   1.055
 86 A'   35 A"   87 A'   88 A'   89 A'   90 A'   91 A'   92 A'                 
  1.086   1.151   1.222   1.362   1.374   1.448   1.528   1.546
 93 A'   36 A"   37 A"   38 A"   94 A'   95 A'   96 A'   39 A"                 
  1.602   1.670   1.836   1.857   1.919   1.967   1.973   1.994
 97 A'   98 A'   99 A'   40 A"  100 A'   41 A"  101 A'   42 A"                 
  2.018   2.041   2.082   2.128   2.155   2.175   2.238   2.283
 43 A"  102 A'  103 A'  104 A'  105 A'  106 A'  107 A'  108 A'                 
  2.605   2.799   2.857   3.017   3.113   3.362   3.741   3.768
 44 A"   45 A"  109 A'  110 A'  111 A'  112 A'   46 A"  113 A'                 
  3.939   3.976   3.979   3.985   3.989   3.998   4.018   4.023
 47 A"   48 A"   49 A"   50 A"  114 A'  115 A'  116 A'   51 A"                 
  4.028   4.044   4.101   4.102   4.171   4.248   4.333   4.374
117 A'   52 A"  118 A'   53 A"  119 A'  120 A'  121 A'  122 A'                 
  4.422   4.763   6.269   6.361   6.463   6.647   6.674   6.706
123 A'  124 A'   54 A"  125 A'  126 A'  127 A'  128 A'  129 A'                 
  7.519   7.534   7.541   7.547   7.567   7.592   7.658   7.693
 55 A"   56 A"   57 A"  130 A'  131 A'  132 A'  133 A'  134 A'                 
  7.715  23.288  24.063  47.838  47.911  47.949  66.727 289.713
135 A'  136 A'  137 A'  138 A'  139 A'  140 A'  141 A'   58 A"                 
289.729 289.737 289.743 289.764 289.790 289.874 289.910 289.932
 59 A"   60 A"  142 A'  143 A'  144 A'  145 A'  146 A'  147 A'                 
*******1020.7071020.754
148 A'  149 A'  150 A'                                                         
 --------------------------------------------------------------

          Ground-State Mulliken Net Atomic Charges

     Atom                 Charge (a.u.)
  ----------------------------------------
      1 Br                    0.040867
      2 Br                   -0.089169
      3 F                    -0.014477
      4 Br                    0.011346
      5 C                    -0.152054
      6 C                     0.203487
  ----------------------------------------
  Sum of atomic charges =     0.000000

 -----------------------------------------------------------------
                    Cartesian Multipole Moments
 -----------------------------------------------------------------
    Charge (ESU x 10^10)
                 0.0000
    Dipole Moment (Debye)
         X       0.0125      Y       0.7893      Z      -0.0000
       Tot       0.7894
    Quadrupole Moments (Debye-Ang)
        XX     -68.8154     XY       2.6593     YY     -69.2405
        XZ       0.0000     YZ       0.0000     ZZ     -71.7944
    Octopole Moments (Debye-Ang^2)
       XXX     -27.1694    XXY       4.1033    XYY     -18.7943
       YYY       4.2290    XXZ      -0.0000    XYZ      -0.0000
       YYZ      -0.0000    XZZ     -10.2593    YZZ      -1.9285
       ZZZ      -0.0000
    Hexadecapole Moments (Debye-Ang^3)
      XXXX   -1151.4328   XXXY     -68.4590   XXYY    -299.4901
      XYYY     -98.2497   YYYY    -753.8823   XXXZ       0.0000
      XXYZ       0.0000   XYYZ       0.0000   YYYZ      -0.0000
      XXZZ    -217.8338   XYZZ     -38.7030   YYZZ    -148.8714
      XZZZ       0.0000   YZZZ       0.0000   ZZZZ     -84.4147
 -----------------------------------------------------------------
Archival summary:
1\1\K55V\OPT\ProcedureUnspecified\BasisUnspecified\r312\taweetha\MonAug2700:03:582018MonAug2700:03:582018\0\\#,OPT,ProcedureUnspecified,BasisUnspecified,\\0,1\Br\C,1,1.88966\C,2,1.33549,1,123.318\F,3,1.3338,2,121.107,1,-180,0\Br,3,1.88423,2,126.682,1,-0,0\Br,2,1.89833,1,116.89,3,-180,0\\\@

 Total job time:  474.20s(wall), 3666.71s(cpu) 
 Mon Aug 27 00:03:58 2018

        *************************************************************
        *                                                           *
        *  Thank you very much for using Q-Chem.  Have a nice day.  *
        *                                                           *
        *************************************************************


 
User input: 2 of 2 
 
Q-Chem Developer Version!
                  Welcome to Q-Chem
     A Quantum Leap Into The Future Of Chemistry


 Q-Chem 5.1, Q-Chem, Inc., Pleasanton, CA (2018)

 Yihan Shao,  Zhengting Gan,  E. Epifanovsky,  A. T. B. Gilbert,  M. Wormit,  
 J. Kussmann,  A. W. Lange,  A. Behn,  Jia Deng,  Xintian Feng,  D. Ghosh,  
 M. Goldey,  P. R. Horn,  L. D. Jacobson,  I. Kaliman,  T. Kus,  A. Landau,  
 Jie Liu,  E. I. Proynov,  R. M. Richard,  R. P. Steele,  E. J. Sundstrom,  
 H. L. Woodcock III,  P. M. Zimmerman,  D. Zuev,  B. Albrecht,  E. Alguire,  
 S. A. Baeppler,  D. Barton,  Z. Benda,  Y. A. Bernard,  E. J. Berquist,  
 K. B. Bravaya,  H. Burton,  D. Casanova,  Chun-Min Chang,  Yunqing Chen,  
 A. Chien,  K. D. Closser,  M. P. Coons,  S. Coriani,  S. Dasgupta,  
 A. L. Dempwolff,  M. Diedenhofen,  Hainam Do,  R. G. Edgar,  Po-Tung Fang,  
 S. Faraji,  S. Fatehi,  Qingguo Feng,  K. D. Fenk,  J. Fosso-Tande,  
 Qinghui Ge,  A. Ghysels,  G. Gidofalvi,  J. Gomes,  J. Gonthier,  A. Gunina,  
 D. Hait,  M. W. D. Hanson-Heine,  P. H. P. Harbach,  A. W. Hauser,  
 J. E. Herr,  E. G. Hohenstein,  Z. C. Holden,  Kerwin Hui,  B. C. Huynh,  
 T.-C. Jagau,  Hyunjun Ji,  B. Kaduk,  K. Khistyaev,  Jaehoon Kim,  
 P. Klunzinger,  K. Koh,  D. Kosenkov,  L. Koulias,  T. Kowalczyk,  
 C. M. Krauter,  A. Kunitsa,  Ka Un Lao,  A. Laurent,  K. V. Lawler,  
 Joonho Lee,  D. Lefrancois,  S. Lehtola,  D. S. Levine,  Yi-Pei Li,  
 You-Sheng Lin,  Fenglai Liu,  E. Livshits,  A. Luenser,  P. Manohar,  
 E. Mansoor,  S. F. Manzer,  Shan-Ping Mao,  Yuezhi Mao,  N. Mardirossian,  
 A. V. Marenich,  T. Markovich,  L. A. Martinez-Martinez,  S. A. Maurer,  
 N. J. Mayhall,  S. C. McKenzie,  J.-M. Mewes,  A. F. Morrison,  
 J. W. Mullinax,  K. Nanda,  T. S. Nguyen-Beck,  R. Olivares-Amaya,  
 J. A. Parkhill,  T. M. Perrine,  F. Plasser,  P. Pokhilko,  S. Prager,  
 A. Prociuk,  E. Ramos,  D. R. Rehn,  F. Rob,  M. Schneider,  N. Sergueev,  
 S. M. Sharada,  S. Sharma,  D. W. Small,  T. Stauch,  T. Stein,  
 Yu-Chuan Su,  A. J. W. Thom,  A. Tkatchenko,  T. Tsuchimochi,  N. M. Tubman,  
 L. Vogt,  M. L. Vidal,  O. Vydrov,  M. A. Watson,  J. Wenzel,  
 M. de Wergifosse,  T. A. Wesolowski,  A. White,  J. Witte,  A. Yamada,  
 Jun Yang,  K. Yao,  S. Yeganeh,  S. R. Yost,  Zhi-Qiang You,  A. Zech,  
 Igor Ying Zhang,  Xing Zhang,  Yan Zhao,  Ying Zhu,  B. R. Brooks,  
 G. K. L. Chan,  C. J. Cramer,  M. S. Gordon,  W. J. Hehre,  A. Klamt,  
 M. W. Schmidt,  C. D. Sherrill,  D. G. Truhlar,  A. Aspuru-Guzik,  R. Baer,  
 A. T. Bell,  N. A. Besley,  Jeng-Da Chai,  A. E. DePrince, III,  
 R. A. DiStasio Jr.,  A. Dreuw,  B. D. Dunietz,  T. R. Furlani,  
 Chao-Ping Hsu,  Yousung Jung,  Jing Kong,  D. S. Lambrecht,  WanZhen Liang,  
 C. Ochsenfeld,  V. A. Rassolov,  L. V. Slipchenko,  J. E. Subotnik,  
 T. Van Voorhis,  J. M. Herbert,  A. I. Krylov,  P. M. W. Gill,  M. Head-Gordon

 Contributors to earlier versions of Q-Chem not listed above: 
 R. D. Adamson,  B. Austin,  J. Baker,  G. J. O. Beran,  K. Brandhorst,  
 S. T. Brown,  E. F. C. Byrd,  A. K. Chakraborty,  C.-L. Cheng,  
 Siu Hung Chien,  D. M. Chipman,  D. L. Crittenden,  H. Dachsel,  
 R. J. Doerksen,  A. D. Dutoi,  L. Fusti-Molnar,  W. A. Goddard III,  
 A. Golubeva-Zadorozhnaya,  S. R. Gwaltney,  G. Hawkins,  A. Heyden,  
 S. Hirata,  G. Kedziora,  F. J. Keil,  C. Kelley,  Jihan Kim,  R. A. King,  
 R. Z. Khaliullin,  P. P. Korambath,  W. Kurlancheek,  A. M. Lee,  M. S. Lee,  
 S. V. Levchenko,  Ching Yeh Lin,  D. Liotard,  R. C. Lochan,  I. Lotan,  
 P. E. Maslen,  N. Nair,  D. P. O'Neill,  D. Neuhauser,  E. Neuscamman,  
 C. M. Oana,  R. Olson,  B. Peters,  R. Peverati,  P. A. Pieniazek,  
 Y. M. Rhee,  J. Ritchie,  M. A. Rohrdanz,  E. Rosta,  N. J. Russ,  
 H. F. Schaefer III,  N. E. Schultz,  N. Shenvi,  A. C. Simmonett,  A. Sodt,  
 D. Stuck,  K. S. Thanthiriwatte,  V. Vanovschi,  Tao Wang,  A. Warshel,  
 C. F. Williams,  Q. Wu,  X. Xu,  W. Zhang

 Please cite Q-Chem as follows:
 Y. Shao et al., Mol. Phys. 113, 184-215 (2015)
 DOI: 10.1080/00268976.2014.952696

 Q-Chem 5.1.1 for Intel X86 EM64T Linux

 Parts of Q-Chem use Armadillo 8.300.2 (Tropical Shenanigans).
 http://arma.sourceforge.net/

 Q-Chem begins on Mon Aug 27 00:03:58 2018  

Host: 
0

     Scratch files written to /scratch/taweetham/qchem4606//
The previous job contains 0 fragments, simply inherited here
Input Ideriv = 2
Curr. Ideriv = -1
Max.  Ideriv = 2

Checking the input file for inconsistencies... 	...done.

--------------------------------------------------------------
User input:
--------------------------------------------------------------

$molecule
read
$end

$rem
   SCF_GUESS 	READ
   JOB_TYPE 	FREQUENCY
   BASIS 	6-311++G**
   EXCHANGE 	B3LYP
   MEM_TOTAL	7500	
$end


--------------------------------------------------------------
 ----------------------------------------------------------------
             Standard Nuclear Orientation (Angstroms)
    I     Atom           X                Y                Z
 ----------------------------------------------------------------
    1      Br      2.4096714084    -0.3265612094    -0.0000000000
    2      Br     -0.3412847170     1.8367869246     0.0000000000
    3      F       0.4621759897    -2.1804086462    -0.0000000000
    4      Br     -2.2105140905    -0.7948096625    -0.0000000000
    5      C       0.6007115684    -0.8538198711    -0.0000000000
    6      C      -0.4648990577    -0.0488274668    -0.0000000000
 ----------------------------------------------------------------
 Molecular Point Group                 Cs    NOp =  2
 Largest Abelian Subgroup              Cs    NOp =  2
 Nuclear Repulsion Energy =  1024.9876404725 hartrees
 There are       63 alpha and       63 beta electrons
 Requested basis set is 6-311++G(d,p)
 There are 75 shells and 210 basis functions

 Total QAlloc Memory Limit   7500 MB
 Mega-Array Size       188 MB
 MEM_STATIC part       192 MB

                       Distance Matrix (Angstroms)
             Br(  1)   Br(  2)   F (  3)   Br(  4)   C (  5)
   Br(  2)  3.499691
   F (  3)  2.688771  4.096756
   Br(  4)  4.643853  3.227897  3.010508
   C (  5)  1.884234  2.850741  1.333803  2.811845
   C (  6)  2.887956  1.889662  2.324458  1.898331  1.335492

 A cutoff of  1.0D-11 yielded   2133 shell pairs
 There are     18200 function pairs (     20285 Cartesian)

 -------------------------------------------------------
 OpenMP Integral Computing Module                       
 Release: version 1.0, May 2013, Q-Chem Inc. Pittsburgh 
 -------------------------------------------------------
 Integral Job Info:
 Integral job number is                      11
 Integral operator is                         1
 short-range coefficients                     0
 long-range coefficients              100000000
 Omega coefficients                           0
 if combine SR and LR in K                    0
 Integral screening is                        0
 Integral computing path is                   2
 max size of driver memory is            800000
 size of driver memory is                593474
 size of scratch memory is             29623520
 max col of scratch BK array               1296
 max len of scratch array in speh3          155
 max len of scratch index in speh4           18
 max int batch size is                      520
 min int batch size is                       52
 fixed nKL is                                45
 max L of basis functions is                  2
 order of int derivative is                   0
 number of shells is                         75
 number of basis is                         222
 number of cartesian basis is               222
 number of contracted shell pairs          2133
 number of primitive shell pairs           5643
 maxK2 (contraction) of shell pair           36
 max number of K2 of shell pair               1
 max number of CS2 of shell pair            220
 max number of PS2 of shell pair            432
 mem total for path MDJ                  538582
 -------------------------------------------------------
 Smallest overlap matrix eigenvalue = 3.41E-05
 Guess MOs from SCF MO coefficient file

 -----------------------------------------------------------------------
  General SCF calculation program by
  Eric Jon Sundstrom, Paul Horn, Yuezhi Mao, Dmitri Zuev, Alec White,
  David Stuck, Shaama M.S., Shane Yost, Joonho Lee, David Small,
  Daniel Levine, Susi Lehtola, Hugh Burton, Evgeny Epifanovsky
 -----------------------------------------------------------------------
 Exchange:     0.2000 Hartree-Fock + 0.0800 Slater + 0.7200 B88
 Correlation:  0.1900 VWN1RPA + 0.8100 LYP
 Using SG-1 standard quadrature grid
 using 8 threads for integral computing
 -------------------------------------------------------
 OpenMP Integral computing Module                
 Release: version 2.0, May 2017, Q-Chem Inc. Pleasanton 
 -------------------------------------------------------
 -------------------------------------------------------
 OpenMP BLAS3 based DFT computing Module                
 Release: version 1.0, May 2013, Q-Chem Inc. Pittsburgh 
 -------------------------------------------------------
 A restricted SCF calculation will be
 performed using DIIS
 SCF converges when DIIS error is below 1.0e-08
 ---------------------------------------
  Cycle       Energy         DIIS error
 ---------------------------------------
    1   -7898.1191940839      7.11e-03  
    2   -7898.4656704457      1.89e-03  
    3   -7898.4382261688      2.97e-03  
    4   -7898.4866399221      2.43e-04  
    5   -7898.4868368991      1.72e-04  
    6   -7898.4869380238      3.70e-05  
    7   -7898.4869432997      1.79e-05  
    8   -7898.4869446289      5.00e-06  
    9   -7898.4869447250      2.69e-06  
   10   -7898.4869447548      2.74e-07  
   11   -7898.4869447551      1.00e-07  
   12   -7898.4869447551      1.86e-08  
   13   -7898.4869447550      3.84e-09  Convergence criterion met
 ---------------------------------------
 SCF time:   CPU 153.09s  wall 20.00s 
 SCF   energy in the final basis set =    -7898.4869447550
 Total energy in the final basis set =    -7898.4869447550

 --------------------------------------------------------------
             Orbital Energies (a.u.) and Symmetries
 --------------------------------------------------------------

 Alpha MOs, Restricted
 -- Occupied --                  
-482.87 -482.87 -482.86  -62.52  -62.52  -62.52  -56.34  -56.34
  1 A'    2 A'    3 A'    4 A'    5 A'    6 A'    7 A'    8 A'                 
-56.339 -56.339 -56.336 -56.335 -56.335 -56.332 -56.332 -24.738
  1 A"    9 A'   10 A'    2 A"   11 A'    3 A"   12 A'   13 A'                 
-10.342 -10.301  -8.731  -8.727  -8.724  -6.564  -6.560  -6.557
 14 A'   15 A'   16 A'   17 A'   18 A'   19 A'   20 A'   21 A'                 
 -6.549  -6.549  -6.545  -6.545  -6.542  -6.542  -2.674  -2.670
  4 A"   22 A'    5 A"   23 A'    6 A"   24 A'   25 A'   26 A'                 
 -2.670  -2.670  -2.668  -2.666  -2.666  -2.663  -2.663  -2.659
  7 A"   27 A'   28 A'    8 A"   29 A'    9 A"   30 A'   10 A"                 
 -2.659  -2.654  -2.654  -2.651  -2.651  -1.282  -0.900  -0.843
 31 A'   11 A"   32 A'   12 A"   33 A'   34 A'   35 A'   36 A'                 
 -0.808  -0.748  -0.621  -0.538  -0.519  -0.519  -0.440  -0.419
 37 A'   38 A'   39 A'   40 A'   13 A"   41 A'   42 A'   43 A'                 
 -0.398  -0.344  -0.343  -0.329  -0.321  -0.302  -0.264
 14 A"   15 A"   44 A'   45 A'   16 A"   46 A'   17 A"                         
 -- Virtual --                   
 -0.066  -0.056  -0.041  -0.014   0.003   0.027   0.037   0.042
 47 A'   48 A'   18 A"   49 A'   50 A'   51 A'   52 A'   19 A"                 
  0.048   0.064   0.066   0.066   0.073   0.084   0.089   0.100
 53 A'   54 A'   20 A"   55 A'   21 A"   56 A'   57 A'   58 A'                 
  0.104   0.116   0.135   0.137   0.159   0.167   0.183   0.207
 22 A"   59 A'   60 A'   23 A"   61 A'   62 A'   63 A'   64 A'                 
  0.235   0.264   0.291   0.299   0.338   0.362   0.366   0.391
 65 A'   66 A'   24 A"   67 A'   68 A'   69 A'   70 A'   71 A'                 
  0.398   0.399   0.408   0.413   0.428   0.435   0.435   0.465
 25 A"   72 A'   73 A'   26 A"   74 A'   27 A"   75 A'   28 A"                 
  0.478   0.507   0.512   0.532   0.548   0.549   0.558   0.577
 76 A'   29 A"   30 A"   31 A"   32 A"   77 A'   33 A"   78 A'                 
  0.586   0.608   0.620   0.638   0.638   0.660   0.698   0.755
 79 A'   80 A'   81 A'   82 A'   34 A"   83 A'   84 A'   85 A'                 
  0.763   0.807   0.815   0.868   0.910   0.925   0.956   1.055
 86 A'   35 A"   87 A'   88 A'   89 A'   90 A'   91 A'   92 A'                 
  1.086   1.151   1.222   1.362   1.374   1.448   1.528   1.546
 93 A'   36 A"   37 A"   38 A"   94 A'   95 A'   96 A'   39 A"                 
  1.602   1.670   1.836   1.857   1.919   1.966   1.973   1.994
 97 A'   98 A'   99 A'   40 A"  100 A'   41 A"  101 A'   42 A"                 
  2.018   2.041   2.082   2.128   2.155   2.175   2.238   2.283
 43 A"  102 A'  103 A'  104 A'  105 A'  106 A'  107 A'  108 A'                 
  2.605   2.799   2.857   3.017   3.113   3.362   3.741   3.768
 44 A"   45 A"  109 A'  110 A'  111 A'  112 A'   46 A"  113 A'                 
  3.939   3.976   3.979   3.985   3.989   3.998   4.018   4.023
 47 A"   48 A"   49 A"   50 A"  114 A'  115 A'  116 A'   51 A"                 
  4.028   4.044   4.101   4.102   4.171   4.248   4.333   4.374
117 A'   52 A"  118 A'   53 A"  119 A'  120 A'  121 A'  122 A'                 
  4.422   4.763   6.269   6.361   6.463   6.647   6.674   6.706
123 A'  124 A'   54 A"  125 A'  126 A'  127 A'  128 A'  129 A'                 
  7.519   7.534   7.541   7.547   7.567   7.592   7.658   7.693
 55 A"   56 A"   57 A"  130 A'  131 A'  132 A'  133 A'  134 A'                 
  7.715  23.288  24.063  47.838  47.911  47.949  66.727 289.713
135 A'  136 A'  137 A'  138 A'  139 A'  140 A'  141 A'   58 A"                 
289.729 289.737 289.743 289.764 289.790 289.874 289.910 289.932
 59 A"   60 A"  142 A'  143 A'  144 A'  145 A'  146 A'  147 A'                 
*******1020.7071020.754
148 A'  149 A'  150 A'                                                         

 Beta MOs, Restricted
 -- Occupied --                  
-482.87 -482.87 -482.86  -62.52  -62.52  -62.52  -56.34  -56.34
  1 A'    2 A'    3 A'    4 A'    5 A'    6 A'    7 A'    8 A'                 
-56.339 -56.339 -56.336 -56.335 -56.335 -56.332 -56.332 -24.738
  1 A"    9 A'   10 A'    2 A"   11 A'    3 A"   12 A'   13 A'                 
-10.342 -10.301  -8.731  -8.727  -8.724  -6.564  -6.560  -6.557
 14 A'   15 A'   16 A'   17 A'   18 A'   19 A'   20 A'   21 A'                 
 -6.549  -6.549  -6.545  -6.545  -6.542  -6.542  -2.674  -2.670
  4 A"   22 A'    5 A"   23 A'    6 A"   24 A'   25 A'   26 A'                 
 -2.670  -2.670  -2.668  -2.666  -2.666  -2.663  -2.663  -2.659
  7 A"   27 A'   28 A'    8 A"   29 A'    9 A"   30 A'   10 A"                 
 -2.659  -2.654  -2.654  -2.651  -2.651  -1.282  -0.900  -0.843
 31 A'   11 A"   32 A'   12 A"   33 A'   34 A'   35 A'   36 A'                 
 -0.808  -0.748  -0.621  -0.538  -0.519  -0.519  -0.440  -0.419
 37 A'   38 A'   39 A'   40 A'   13 A"   41 A'   42 A'   43 A'                 
 -0.398  -0.344  -0.343  -0.329  -0.321  -0.302  -0.264
 14 A"   15 A"   44 A'   45 A'   16 A"   46 A'   17 A"                         
 -- Virtual --                   
 -0.066  -0.056  -0.041  -0.014   0.003   0.027   0.037   0.042
 47 A'   48 A'   18 A"   49 A'   50 A'   51 A'   52 A'   19 A"                 
  0.048   0.064   0.066   0.066   0.073   0.084   0.089   0.100
 53 A'   54 A'   20 A"   55 A'   21 A"   56 A'   57 A'   58 A'                 
  0.104   0.116   0.135   0.137   0.159   0.167   0.183   0.207
 22 A"   59 A'   60 A'   23 A"   61 A'   62 A'   63 A'   64 A'                 
  0.235   0.264   0.291   0.299   0.338   0.362   0.366   0.391
 65 A'   66 A'   24 A"   67 A'   68 A'   69 A'   70 A'   71 A'                 
  0.398   0.399   0.408   0.413   0.428   0.435   0.435   0.465
 25 A"   72 A'   73 A'   26 A"   74 A'   27 A"   75 A'   28 A"                 
  0.478   0.507   0.512   0.532   0.548   0.549   0.558   0.577
 76 A'   29 A"   30 A"   31 A"   32 A"   77 A'   33 A"   78 A'                 
  0.586   0.608   0.620   0.638   0.638   0.660   0.698   0.755
 79 A'   80 A'   81 A'   82 A'   34 A"   83 A'   84 A'   85 A'                 
  0.763   0.807   0.815   0.868   0.910   0.925   0.956   1.055
 86 A'   35 A"   87 A'   88 A'   89 A'   90 A'   91 A'   92 A'                 
  1.086   1.151   1.222   1.362   1.374   1.448   1.528   1.546
 93 A'   36 A"   37 A"   38 A"   94 A'   95 A'   96 A'   39 A"                 
  1.602   1.670   1.836   1.857   1.919   1.966   1.973   1.994
 97 A'   98 A'   99 A'   40 A"  100 A'   41 A"  101 A'   42 A"                 
  2.018   2.041   2.082   2.128   2.155   2.175   2.238   2.283
 43 A"  102 A'  103 A'  104 A'  105 A'  106 A'  107 A'  108 A'                 
  2.605   2.799   2.857   3.017   3.113   3.362   3.741   3.768
 44 A"   45 A"  109 A'  110 A'  111 A'  112 A'   46 A"  113 A'                 
  3.939   3.976   3.979   3.985   3.989   3.998   4.018   4.023
 47 A"   48 A"   49 A"   50 A"  114 A'  115 A'  116 A'   51 A"                 
  4.028   4.044   4.101   4.102   4.171   4.248   4.333   4.374
117 A'   52 A"  118 A'   53 A"  119 A'  120 A'  121 A'  122 A'                 
  4.422   4.763   6.269   6.361   6.463   6.647   6.674   6.706
123 A'  124 A'   54 A"  125 A'  126 A'  127 A'  128 A'  129 A'                 
  7.519   7.534   7.541   7.547   7.567   7.592   7.658   7.693
 55 A"   56 A"   57 A"  130 A'  131 A'  132 A'  133 A'  134 A'                 
  7.715  23.288  24.063  47.838  47.911  47.949  66.727 289.713
135 A'  136 A'  137 A'  138 A'  139 A'  140 A'  141 A'   58 A"                 
289.729 289.737 289.743 289.764 289.790 289.874 289.910 289.932
 59 A"   60 A"  142 A'  143 A'  144 A'  145 A'  146 A'  147 A'                 
*******1020.7071020.754
148 A'  149 A'  150 A'                                                         
 --------------------------------------------------------------

          Ground-State Mulliken Net Atomic Charges

     Atom                 Charge (a.u.)
  ----------------------------------------
      1 Br                    0.040743
      2 Br                   -0.089528
      3 F                    -0.014551
      4 Br                    0.011300
      5 C                    -0.153201
      6 C                     0.205237
  ----------------------------------------
  Sum of atomic charges =     0.000000

 -----------------------------------------------------------------
                    Cartesian Multipole Moments
 -----------------------------------------------------------------
    Charge (ESU x 10^10)
                 0.0000
    Dipole Moment (Debye)
         X       0.3446      Y       0.7096      Z       0.0000
       Tot       0.7889
    Quadrupole Moments (Debye-Ang)
        XX     -66.9591     XY       1.4512     YY     -71.1827
        XZ       0.0000     YZ      -0.0000     ZZ     -71.7947
    Octopole Moments (Debye-Ang^2)
       XXX       3.9119    XXY      -0.9946    XYY      -3.1980
       YYY      24.2401    XXZ      -0.0000    XYZ       0.0000
       YYZ       0.0000    XZZ       0.1380    YZZ       1.7419
       ZZZ       0.0000
    Hexadecapole Moments (Debye-Ang^3)
      XXXX   -1171.7938   XXXY      33.1653   XXYY    -327.6635
      XYYY       7.5550   YYYY    -665.3927   XXXZ      -0.0000
      XXYZ      -0.0000   XYYZ       0.0000   YYYZ      -0.0000
      XXZZ    -233.7465   XYZZ       1.0697   YYZZ    -131.4906
      XZZZ       0.0000   YZZZ      -0.0000   ZZZZ     -84.4129
 -----------------------------------------------------------------
 Calculating MO derivatives via CPSCF
 D1JvT checksum  = 406656 29970.0696416038
 D1KAT checksum  = 1012176 1212.2786241497
   1         3          18      0.109217    0.029234
   2         3          18      0.014791    0.003667
   3         3          18      0.002263    0.000722
   4         3          18      0.000269    0.000089
   5        18           3      0.000015    0.000007
   6        21           0      0.000000    0.000000    Roots Converged
 Time for AOints: 50.3 s (CPU) 6.4 s (wall)
 ------------------------------------------------------------------------------
                     AOints        : Timing summary (seconds)
 ------------------------------------------------------------------------------
     job step          cpu (% of tot)      sys (% of tot)     wall (% of tot)
 ------------------------------------------------------------------------------
  cpscf_lag         0.2075E+03 (37.8)   0.1700E-04 (25.0)   0.2648E+02 (37.2)
  iterzp            0.2909E+03 (53.0)   0.4700E-04 (69.1)   0.3814E+02 (53.6)
  make_fx           0.0000E+00 ( 0.0)   0.0000E+00 ( 0.0)   0.0000E+00 ( 0.0)
  AOints            0.5029E+02 ( 9.2)   0.3000E-05 ( 4.4)   0.6382E+01 ( 9.0)
 ------------------------------------------------------------------------------
   Grand Totals     0.5489E+03          0.6800E-04          0.7119E+02
 ------------------------------------------------------------------------------
 Calculating analytic Hessian of the SCF energy
 Polarizability Matrix (a.u.)
            1           2           3
    1-112.2115734  -2.1771083   0.0000000
    2  -2.1771083 -85.1276283  -0.0000000
    3   0.0000000  -0.0000000 -50.9764694

 Direct stationary perturbation theory relativistic correction:

 rels  =      50.449672137676
 relv  =    -172.032517567462
 rel2e =      28.219693714656
 E_rel =     -93.363151715130

 Hessian of the SCF Energy
            1           2           3           4           5           6
    1   0.2101596   0.0475708   0.0000000  -0.0037361   0.0023067  -0.0000000
    2   0.0475708   0.0476701  -0.0000000   0.0059845  -0.0013008   0.0000000
    3   0.0000000  -0.0000000   0.0067668  -0.0000000  -0.0000000  -0.0008081
    4  -0.0037361   0.0059845  -0.0000000   0.0337189   0.0086972   0.0000000
    5   0.0023067  -0.0013008  -0.0000000   0.0086972   0.2130333   0.0000000
    6  -0.0000000   0.0000000  -0.0008081   0.0000000   0.0000000   0.0087819
    7  -0.0178372  -0.0326849   0.0000000  -0.0012053   0.0023693  -0.0000000
    8  -0.0252329  -0.0228025  -0.0000000   0.0022766  -0.0039784   0.0000000
    9   0.0000000   0.0000000   0.0041766  -0.0000000  -0.0000000   0.0059349
   10  -0.0018312   0.0012605   0.0000000  -0.0073097  -0.0150051  -0.0000000
   11   0.0012434  -0.0000468   0.0000000  -0.0200107  -0.0191155   0.0000000
   12   0.0000000  -0.0000000   0.0030815  -0.0000000  -0.0000000   0.0023092
   13  -0.1578702  -0.0271230  -0.0000000   0.0033168  -0.0045581   0.0000000
   14  -0.0165469  -0.0269195   0.0000000   0.0137441  -0.0266043  -0.0000000
   15   0.0000000  -0.0000000  -0.0177806  -0.0000000   0.0000000   0.0000381
   16  -0.0288850   0.0049921   0.0000000  -0.0247847   0.0061901  -0.0000000
   17  -0.0093411   0.0033995   0.0000000  -0.0106916  -0.1620344  -0.0000000
   18  -0.0000000   0.0000000   0.0045639   0.0000000  -0.0000000  -0.0162559
            7           8           9          10          11          12
    1  -0.0178372  -0.0252329   0.0000000  -0.0018312   0.0012434   0.0000000
    2  -0.0326849  -0.0228025   0.0000000   0.0012605  -0.0000468  -0.0000000
    3   0.0000000  -0.0000000   0.0041766   0.0000000   0.0000000   0.0030815
    4  -0.0012053   0.0022766  -0.0000000  -0.0073097  -0.0200107  -0.0000000
    5   0.0023693  -0.0039784  -0.0000000  -0.0150051  -0.0191155  -0.0000000
    6  -0.0000000   0.0000000   0.0059349  -0.0000000   0.0000000   0.0023092
    7   0.0778601   0.0255456   0.0000000  -0.0015594   0.0056936  -0.0000000
    8   0.0255456   0.3973758   0.0000000   0.0024850   0.0028619   0.0000000
    9   0.0000000   0.0000000   0.0182279   0.0000000  -0.0000000  -0.0029832
   10  -0.0015594   0.0024850   0.0000000   0.1847515   0.0645936   0.0000000
   11   0.0056936   0.0028619  -0.0000000   0.0645936   0.0587504  -0.0000000
   12  -0.0000000   0.0000000  -0.0029832   0.0000000  -0.0000000   0.0066548
   13  -0.0606288  -0.0006226  -0.0000000  -0.0340966   0.0008082   0.0000000
   14  -0.0306099  -0.3216774  -0.0000000  -0.0171136   0.0010638  -0.0000000
   15   0.0000000  -0.0000000  -0.0329268  -0.0000000   0.0000000   0.0059148
   16   0.0033705  -0.0044517   0.0000000  -0.1399546  -0.0523281   0.0000000
   17   0.0296863  -0.0517793   0.0000000  -0.0362203  -0.0435138   0.0000000
   18  -0.0000000  -0.0000000   0.0075705   0.0000000  -0.0000000  -0.0149771
           13          14          15          16          17          18
    1  -0.1578702  -0.0165469   0.0000000  -0.0288850  -0.0093411  -0.0000000
    2  -0.0271230  -0.0269195  -0.0000000   0.0049921   0.0033995   0.0000000
    3  -0.0000000   0.0000000  -0.0177806   0.0000000   0.0000000   0.0045639
    4   0.0033168   0.0137441  -0.0000000  -0.0247847  -0.0106916   0.0000000
    5  -0.0045581  -0.0266043   0.0000000   0.0061901  -0.1620344  -0.0000000
    6   0.0000000  -0.0000000   0.0000381  -0.0000000  -0.0000000  -0.0162559
    7  -0.0606288  -0.0306099   0.0000000   0.0033705   0.0296863  -0.0000000
    8  -0.0006226  -0.3216774  -0.0000000  -0.0044517  -0.0517793  -0.0000000
    9  -0.0000000  -0.0000000  -0.0329268   0.0000000   0.0000000   0.0075705
   10  -0.0340966  -0.0171136  -0.0000000  -0.1399546  -0.0362203   0.0000000
   11   0.0008082   0.0010638   0.0000000  -0.0523281  -0.0435138  -0.0000000
   12   0.0000000  -0.0000000   0.0059148   0.0000000   0.0000000  -0.0149771
   13   0.5944297  -0.1754040  -0.0000000  -0.3451509   0.2068996   0.0000000
   14  -0.1754040   0.5929425   0.0000000   0.2259305  -0.2188051  -0.0000000
   15  -0.0000000   0.0000000   0.0870354   0.0000000  -0.0000000  -0.0422808
   16  -0.3451509   0.2259305   0.0000000   0.5354047  -0.1803330  -0.0000000
   17   0.2068996  -0.2188051  -0.0000000  -0.1803330   0.4727330   0.0000000
   18   0.0000000  -0.0000000  -0.0422808  -0.0000000   0.0000000   0.0613793
 Gradient time:  CPU 890.21 s  wall 114.91 s
 **********************************************************************
 **                                                                  **
 **                       VIBRATIONAL ANALYSIS                       **
 **                       --------------------                       **
 **                                                                  **
 **        VIBRATIONAL FREQUENCIES (CM**-1) AND NORMAL MODES         **
 **     FORCE CONSTANTS (mDYN/ANGSTROM) AND REDUCED MASSES (AMU)     **
 **                  INFRARED INTENSITIES (KM/MOL)                   **
 **                                                                  **
 **********************************************************************


 Mode:                 1                      2                      3
 Frequency:        85.71                 115.36                 163.29
 Force Cnst:      0.1055                 0.4773                 0.7844
 Red. Mass:      24.3820                60.8824                49.9281
 IR Active:          YES                    YES                    YES
 IR Intens:        0.258                  0.299                  0.266
 Raman Active:       YES                    YES                    YES
               X      Y      Z        X      Y      Z        X      Y      Z
 Br         0.000 -0.000 -0.220   -0.257  0.458 -0.000    0.316  0.012 -0.000
 Br        -0.000  0.000  0.140    0.491 -0.363  0.000   -0.327 -0.334  0.000
 F         -0.000  0.000  0.842    0.220 -0.254  0.000    0.462 -0.203  0.000
 Br         0.000 -0.000 -0.208   -0.260  0.050 -0.000   -0.163  0.441 -0.000
 C         -0.000  0.000  0.388   -0.074 -0.244  0.000    0.261 -0.180  0.000
 C          0.000  0.000  0.175   -0.106 -0.303  0.000    0.153 -0.285  0.000
 TransDip   0.000  0.000 -0.016   -0.016 -0.007 -0.000   -0.016  0.002 -0.000

 Mode:                 4                      5                      6
 Frequency:       240.17                 279.15                 328.31
 Force Cnst:      1.9154                 0.5959                 1.5542
 Red. Mass:      56.3592                12.9798                24.4722
 IR Active:          YES                    YES                    YES
 IR Intens:        0.221                  0.440                  2.075
 Raman Active:       YES                    YES                    YES
               X      Y      Z        X      Y      Z        X      Y      Z
 Br        -0.423  0.047  0.000   -0.000  0.000 -0.028   -0.195 -0.119 -0.000
 Br        -0.146 -0.169  0.000   -0.000 -0.000 -0.064   -0.002  0.204  0.000
 F         -0.231 -0.330  0.000   -0.000 -0.000 -0.279    0.908 -0.232  0.000
 Br         0.587  0.264  0.000    0.000  0.000 -0.041   -0.034  0.005 -0.000
 C         -0.022 -0.338 -0.000   -0.000 -0.000  0.491    0.053 -0.122 -0.000
 C          0.268 -0.071 -0.000    0.000 -0.000  0.821    0.028 -0.097 -0.000
 TransDip   0.002  0.015  0.000   -0.000 -0.000 -0.021   -0.045 -0.011 -0.000

 Mode:                 7                      8                      9
 Frequency:       404.47                 523.65                 735.72
 Force Cnst:      1.9322                 1.9814                 4.2631
 Red. Mass:      20.0461                12.2640                13.3673
 IR Active:          YES                    YES                    YES
 IR Intens:        0.319                  1.208                 96.312
 Raman Active:       YES                    YES                    YES
               X      Y      Z        X      Y      Z        X      Y      Z
 Br        -0.105 -0.100  0.000    0.000 -0.000 -0.022   -0.089 -0.013  0.000
 Br         0.019 -0.206  0.000   -0.000 -0.000  0.009   -0.008  0.001 -0.000
 F          0.287  0.655  0.000    0.000  0.000 -0.171   -0.097  0.163  0.000
 Br         0.050  0.025 -0.000   -0.000  0.000  0.018   -0.088 -0.027 -0.000
 C         -0.025  0.577 -0.000   -0.000  0.000  0.805    0.645 -0.010 -0.000
 C         -0.191  0.229  0.000    0.000  0.000 -0.567    0.729  0.009  0.000
 TransDip  -0.005 -0.017 -0.000    0.000  0.000  0.035    0.310  0.049 -0.000

 Mode:                10                     11                     12
 Frequency:       901.95                1127.78                1658.44
 Force Cnst:      6.1058                10.1120                19.5582
 Red. Mass:      12.7390                13.4939                12.0692
 IR Active:          YES                    YES                    YES
 IR Intens:       96.358                115.257                 55.607
 Raman Active:       YES                    YES                    YES
               X      Y      Z        X      Y      Z        X      Y      Z
 Br         0.015  0.006  0.000   -0.018 -0.006 -0.000   -0.009 -0.001  0.000
 Br        -0.008 -0.061 -0.000    0.004 -0.010  0.000    0.000 -0.007 -0.000
 F          0.076 -0.218  0.000   -0.070 -0.452 -0.000   -0.003  0.091  0.000
 Br        -0.030 -0.023 -0.000    0.001  0.003  0.000    0.006  0.001 -0.000
 C         -0.289 -0.012 -0.000    0.456  0.711  0.000    0.543 -0.506 -0.000
 C          0.321  0.868  0.000   -0.264  0.089 -0.000   -0.527  0.405  0.000
 TransDip  -0.000  0.314 -0.000    0.101  0.329  0.000    0.158 -0.179 -0.000

 STANDARD THERMODYNAMIC QUANTITIES AT   298.15 K  AND     1.00 ATM

   This Molecule has  0 Imaginary Frequencies
   Zero point vibrational energy:        9.384 kcal/mol

   Atom    1 Element Br Has Mass   78.91830
   Atom    2 Element Br Has Mass   78.91830
   Atom    3 Element F  Has Mass   18.99840
   Atom    4 Element Br Has Mass   78.91830
   Atom    5 Element C  Has Mass   12.00000
   Atom    6 Element C  Has Mass   12.00000
   Molecular Mass:   279.753300 amu
   Principal axes and moments of inertia in amu*Bohr^2:
                             1           2           3
    Eigenvalues --     1512.52329  3085.56436  4598.08765
          X               0.99999    -0.00469    -0.00000
          Y               0.00469     0.99999    -0.00000
          Z               0.00000     0.00000     1.00000
   Rotational Symmetry Number is   1
   The Molecule is an Asymmetric Top
   Translational Enthalpy:        0.889 kcal/mol
   Rotational Enthalpy:           0.889 kcal/mol
   Vibrational Enthalpy:         11.964 kcal/mol
   gas constant (RT):             0.592 kcal/mol
   Translational Entropy:        42.784  cal/mol.K
   Rotational Entropy:           31.440  cal/mol.K
   Vibrational Entropy:          16.067  cal/mol.K

   Total Enthalpy:               14.334 kcal/mol
   Total Entropy:                90.291  cal/mol.K

 ======================================================================

 STANDARD THERMODYNAMIC QUANTITIES FOR ANHARMONIC VIBRATION -- TOSH

   Zero point vibrational energy: ************ kcal/mol

   Vibrational Enthalpy:       Infinity kcal/mol
   Vibrational Entropy:             NaN  cal/mol.K

   Total Enthalpy:             Infinity kcal/mol
   Total Entropy:                   NaN  cal/mol.K

 ======================================================================

 STANDARD THERMODYNAMIC QUANTITIES FOR ANHARMONIC VIBRATION -- VPT2

   Zero point vibrational energy: ************ kcal/mol

   Vibrational Enthalpy:       Infinity kcal/mol
   Vibrational Entropy:             NaN  cal/mol.K

   Total Enthalpy:             Infinity kcal/mol
   Total Entropy:                   NaN  cal/mol.K

 ======================================================================

Archival summary:
1\1\K55V\FREQ\ProcedureUnspecified\BasisUnspecified\r312\taweetha\MonAug2700:06:132018MonAug2700:06:132018\0\\#,FREQ,ProcedureUnspecified,BasisUnspecified,\\0,1\Br\C,1,1.88966\C,2,1.33549,1,123.318\F,3,1.3338,2,121.107,1,180,0\Br,3,1.88423,2,126.682,1,0,0\Br,2,1.89833,1,116.89,3,-180,0\\\@

 Total job time:  134.85s(wall), 1043.59s(cpu) 
 Mon Aug 27 00:06:13 2018

        *************************************************************
        *                                                           *
        *  Thank you very much for using Q-Chem.  Have a nice day.  *
        *                                                           *
        *************************************************************
