# Supplementary material for: Geometric and energetic data from ab initio calculations of haloethene, haloimine, halomethylenephosphine, haloiminophosphine, halodiazene, halodiphosphene and halocyclopropane
Source: Data Brief. 2019 Nov 2;27:104738. doi: 10.1016/j.dib.2019.104738 (PMC6861602; doi:10.1016/j.dib.2019.104738)
Supplement: Multimedia component 2 [file mmc2.zip › CC/B3LYP/BrFCCBrI.out]

Q-Chem Developer Version!
                  Welcome to Q-Chem
     A Quantum Leap Into The Future Of Chemistry


 Q-Chem 5.1, Q-Chem, Inc., Pleasanton, CA (2018)

 Yihan Shao,  Zhengting Gan,  E. Epifanovsky,  A. T. B. Gilbert,  M. Wormit,  
 J. Kussmann,  A. W. Lange,  A. Behn,  Jia Deng,  Xintian Feng,  D. Ghosh,  
 M. Goldey,  P. R. Horn,  L. D. Jacobson,  I. Kaliman,  T. Kus,  A. Landau,  
 Jie Liu,  E. I. Proynov,  R. M. Richard,  R. P. Steele,  E. J. Sundstrom,  
 H. L. Woodcock III,  P. M. Zimmerman,  D. Zuev,  B. Albrecht,  E. Alguire,  
 S. A. Baeppler,  D. Barton,  Z. Benda,  Y. A. Bernard,  E. J. Berquist,  
 K. B. Bravaya,  H. Burton,  D. Casanova,  Chun-Min Chang,  Yunqing Chen,  
 A. Chien,  K. D. Closser,  M. P. Coons,  S. Coriani,  S. Dasgupta,  
 A. L. Dempwolff,  M. Diedenhofen,  Hainam Do,  R. G. Edgar,  Po-Tung Fang,  
 S. Faraji,  S. Fatehi,  Qingguo Feng,  K. D. Fenk,  J. Fosso-Tande,  
 Qinghui Ge,  A. Ghysels,  G. Gidofalvi,  J. Gomes,  J. Gonthier,  A. Gunina,  
 D. Hait,  M. W. D. Hanson-Heine,  P. H. P. Harbach,  A. W. Hauser,  
 J. E. Herr,  E. G. Hohenstein,  Z. C. Holden,  Kerwin Hui,  B. C. Huynh,  
 T.-C. Jagau,  Hyunjun Ji,  B. Kaduk,  K. Khistyaev,  Jaehoon Kim,  
 P. Klunzinger,  K. Koh,  D. Kosenkov,  L. Koulias,  T. Kowalczyk,  
 C. M. Krauter,  A. Kunitsa,  Ka Un Lao,  A. Laurent,  K. V. Lawler,  
 Joonho Lee,  D. Lefrancois,  S. Lehtola,  D. S. Levine,  Yi-Pei Li,  
 You-Sheng Lin,  Fenglai Liu,  E. Livshits,  A. Luenser,  P. Manohar,  
 E. Mansoor,  S. F. Manzer,  Shan-Ping Mao,  Yuezhi Mao,  N. Mardirossian,  
 A. V. Marenich,  T. Markovich,  L. A. Martinez-Martinez,  S. A. Maurer,  
 N. J. Mayhall,  S. C. McKenzie,  J.-M. Mewes,  A. F. Morrison,  
 J. W. Mullinax,  K. Nanda,  T. S. Nguyen-Beck,  R. Olivares-Amaya,  
 J. A. Parkhill,  T. M. Perrine,  F. Plasser,  P. Pokhilko,  S. Prager,  
 A. Prociuk,  E. Ramos,  D. R. Rehn,  F. Rob,  M. Schneider,  N. Sergueev,  
 S. M. Sharada,  S. Sharma,  D. W. Small,  T. Stauch,  T. Stein,  
 Yu-Chuan Su,  A. J. W. Thom,  A. Tkatchenko,  T. Tsuchimochi,  N. M. Tubman,  
 L. Vogt,  M. L. Vidal,  O. Vydrov,  M. A. Watson,  J. Wenzel,  
 M. de Wergifosse,  T. A. Wesolowski,  A. White,  J. Witte,  A. Yamada,  
 Jun Yang,  K. Yao,  S. Yeganeh,  S. R. Yost,  Zhi-Qiang You,  A. Zech,  
 Igor Ying Zhang,  Xing Zhang,  Yan Zhao,  Ying Zhu,  B. R. Brooks,  
 G. K. L. Chan,  C. J. Cramer,  M. S. Gordon,  W. J. Hehre,  A. Klamt,  
 M. W. Schmidt,  C. D. Sherrill,  D. G. Truhlar,  A. Aspuru-Guzik,  R. Baer,  
 A. T. Bell,  N. A. Besley,  Jeng-Da Chai,  A. E. DePrince, III,  
 R. A. DiStasio Jr.,  A. Dreuw,  B. D. Dunietz,  T. R. Furlani,  
 Chao-Ping Hsu,  Yousung Jung,  Jing Kong,  D. S. Lambrecht,  WanZhen Liang,  
 C. Ochsenfeld,  V. A. Rassolov,  L. V. Slipchenko,  J. E. Subotnik,  
 T. Van Voorhis,  J. M. Herbert,  A. I. Krylov,  P. M. W. Gill,  M. Head-Gordon

 Contributors to earlier versions of Q-Chem not listed above: 
 R. D. Adamson,  B. Austin,  J. Baker,  G. J. O. Beran,  K. Brandhorst,  
 S. T. Brown,  E. F. C. Byrd,  A. K. Chakraborty,  C.-L. Cheng,  
 Siu Hung Chien,  D. M. Chipman,  D. L. Crittenden,  H. Dachsel,  
 R. J. Doerksen,  A. D. Dutoi,  L. Fusti-Molnar,  W. A. Goddard III,  
 A. Golubeva-Zadorozhnaya,  S. R. Gwaltney,  G. Hawkins,  A. Heyden,  
 S. Hirata,  G. Kedziora,  F. J. Keil,  C. Kelley,  Jihan Kim,  R. A. King,  
 R. Z. Khaliullin,  P. P. Korambath,  W. Kurlancheek,  A. M. Lee,  M. S. Lee,  
 S. V. Levchenko,  Ching Yeh Lin,  D. Liotard,  R. C. Lochan,  I. Lotan,  
 P. E. Maslen,  N. Nair,  D. P. O'Neill,  D. Neuhauser,  E. Neuscamman,  
 C. M. Oana,  R. Olson,  B. Peters,  R. Peverati,  P. A. Pieniazek,  
 Y. M. Rhee,  J. Ritchie,  M. A. Rohrdanz,  E. Rosta,  N. J. Russ,  
 H. F. Schaefer III,  N. E. Schultz,  N. Shenvi,  A. C. Simmonett,  A. Sodt,  
 D. Stuck,  K. S. Thanthiriwatte,  V. Vanovschi,  Tao Wang,  A. Warshel,  
 C. F. Williams,  Q. Wu,  X. Xu,  W. Zhang

 Please cite Q-Chem as follows:
 Y. Shao et al., Mol. Phys. 113, 184-215 (2015)
 DOI: 10.1080/00268976.2014.952696

 Q-Chem 5.1.1 for Intel X86 EM64T Linux

 Parts of Q-Chem use Armadillo 8.300.2 (Tropical Shenanigans).
 http://arma.sourceforge.net/

 Q-Chem begins on Mon Aug 27 00:06:13 2018  

Host: 
0

     Scratch files written to /scratch/taweetham/qchem4686//
Input Ideriv = 2
Curr. Ideriv = -1
Max.  Ideriv = 2

Checking the input file for inconsistencies... 	...done.

--------------------------------------------------------------
User input:
--------------------------------------------------------------
inp/BrBrFI.inp
$molecule
0	1
Br	-2.0	1.0	0.0
Br	2.0	1.0	0.0
F	-2.0	-1.0	0.0
I	2.0	-1.0	0.0
C	-1.0	0.0	0.0
C	1.0	0.0	0.0
$end
$rem
   JOB_TYPE		OPTIMIZATION
   BASIS		6-311++G**
   EXCHANGE		B3LYP
$end

--------------------------------------------------------------
 ----------------------------------------------------------------
             Standard Nuclear Orientation (Angstroms)
    I     Atom           X                Y                Z
 ----------------------------------------------------------------
    1      Br      2.7611389796     0.2932372390     0.0000000000
    2      Br     -1.1230150186     1.2489295105     0.0000000000
    3      F       2.2832928439    -1.6488397601    -0.0000000000
    4      I      -1.6008611544    -0.6931474886    -0.0000000000
    5      C       1.5511774122    -0.4388781927    -0.0000000000
    6      C      -0.3908995869     0.0389679431     0.0000000000
 ----------------------------------------------------------------
 Molecular Point Group                 Cs    NOp =  2
 Largest Abelian Subgroup              Cs    NOp =  2
 Nuclear Repulsion Energy =  1494.5063600219 hartrees
 There are       72 alpha and       72 beta electrons
 Requested basis set is 6-311++G(d,p)
 There are 80 shells and 224 basis functions

 Total QAlloc Memory Limit   2000 MB
 Mega-Array Size       188 MB
 MEM_STATIC part       192 MB
 A cutoff of  1.0D-11 yielded   2455 shell pairs
 There are     20652 function pairs (     23302 Cartesian)

 -------------------------------------------------------
 OpenMP Integral Computing Module                       
 Release: version 1.0, May 2013, Q-Chem Inc. Pittsburgh 
 -------------------------------------------------------
 Integral Job Info:
 Integral job number is                      11
 Integral operator is                         1
 short-range coefficients                     0
 long-range coefficients              100000000
 Omega coefficients                           0
 if combine SR and LR in K                    0
 Integral screening is                        0
 Integral computing path is                   2
 max size of driver memory is            800000
 size of driver memory is                593474
 size of scratch memory is             29623520
 max col of scratch BK array               1296
 max len of scratch array in speh3          155
 max len of scratch index in speh4           18
 max int batch size is                      520
 min int batch size is                       52
 fixed nKL is                                45
 max L of basis functions is                  2
 order of int derivative is                   0
 number of shells is                         80
 number of basis is                         238
 number of cartesian basis is               238
 number of contracted shell pairs          2455
 number of primitive shell pairs           5818
 maxK2 (contraction) of shell pair           36
 max number of K2 of shell pair               1
 max number of CS2 of shell pair            262
 max number of PS2 of shell pair            330
 mem total for path MDJ                  539676
 -------------------------------------------------------
 Smallest overlap matrix eigenvalue = 9.67E-05

 Scale SEOQF with 1.000000e-01/1.000000e-01/1.000000e-01

 Standard Electronic Orientation quadrupole field applied
 Nucleus-field energy     =     0.0000000259 hartrees
 Guess from superposition of atomic densities
 Warning:  Energy on first SCF cycle will be non-variational
 SAD guess density has 144.000000 electrons

 -----------------------------------------------------------------------
  General SCF calculation program by
  Eric Jon Sundstrom, Paul Horn, Yuezhi Mao, Dmitri Zuev, Alec White,
  David Stuck, Shaama M.S., Shane Yost, Joonho Lee, David Small,
  Daniel Levine, Susi Lehtola, Hugh Burton, Evgeny Epifanovsky
 -----------------------------------------------------------------------
 Exchange:     0.2000 Hartree-Fock + 0.0800 Slater + 0.7200 B88
 Correlation:  0.1900 VWN1RPA + 0.8100 LYP
 Using SG-1 standard quadrature grid
 using 8 threads for integral computing
 -------------------------------------------------------
 OpenMP Integral computing Module                
 Release: version 2.0, May 2017, Q-Chem Inc. Pleasanton 
 -------------------------------------------------------
 -------------------------------------------------------
 OpenMP BLAS3 based DFT computing Module                
 Release: version 1.0, May 2013, Q-Chem Inc. Pittsburgh 
 -------------------------------------------------------
 A restricted SCF calculation will be
 performed using DIIS
 SCF converges when DIIS error is below 1.0e-08
 ---------------------------------------
  Cycle       Energy         DIIS error
 ---------------------------------------
    1  -12247.7390110984      9.44e-02  
    2  -12241.9438572536      9.72e-03  
    3  -12239.1754540634      2.03e-02  
    4  -12242.4102104064      3.41e-03  
    5  -12242.2445006390      5.12e-03  
    6  -12242.4303354369      2.73e-03  
    7  -12242.4806655755      6.69e-04  
    8  -12242.4811711146      6.37e-04  
    9  -12242.4838726741      1.89e-04  
   10  -12242.4840654339      5.09e-05  
   11  -12242.4840860716      3.15e-05  
   12  -12242.4840923316      1.30e-05  
   13  -12242.4840934860      6.28e-06  
   14  -12242.4840940504      2.80e-06  
   15  -12242.4840941431      9.62e-07  
   16  -12242.4840941480      6.75e-07  
   17  -12242.4840941519      1.60e-07  
   18  -12242.4840941522      1.47e-08  
   19  -12242.4840941523      5.13e-09  Convergence criterion met
 ---------------------------------------
 SCF time:   CPU 231.15s  wall 30.00s 
 SCF   energy in the final basis set =   -12242.4840941523
 Total energy in the final basis set =   -12242.4840941523

 --------------------------------------------------------------
             Orbital Energies (a.u.) and Symmetries
 --------------------------------------------------------------

 Alpha MOs, Restricted
 -- Occupied --                  
******* -482.90 -482.89 -176.32 -165.72 -165.72 -165.72  -62.56
  1 A'    2 A'    3 A'    4 A'    1 A"    5 A'    6 A'    7 A'                 
-62.548 -56.380 -56.380 -56.378 -56.366 -56.366 -56.364 -35.821
  8 A'    9 A'   10 A'    2 A"   11 A'    3 A"   12 A'   13 A'                 
-31.311 -31.309 -31.308 -24.708 -22.961 -22.961 -22.960 -22.959
 14 A'    4 A"   15 A'   16 A'   17 A'    5 A"   18 A'    6 A"                 
-22.959 -10.335 -10.262  -8.787  -8.767  -6.620  -6.609  -6.602
 19 A'   20 A'   21 A'   22 A'   23 A'   24 A'   25 A'    7 A"                 
 -6.598  -6.588  -6.584  -6.393  -4.813  -4.789  -4.787  -2.735
 26 A'    8 A"   27 A'   28 A'   29 A'   30 A'    9 A"   31 A'                 
 -2.731  -2.724  -2.715  -2.715  -2.713  -2.707  -2.704  -2.697
 32 A'   10 A"   11 A"   33 A'   34 A'   12 A"   35 A'   36 A'                 
 -2.696  -2.104  -2.081  -2.073  -2.052  -2.052  -1.273  -1.157
 13 A"   37 A'   38 A'   14 A"   39 A'   15 A"   40 A'   41 A'                 
 -0.980  -0.764  -0.648  -0.617  -0.559  -0.559  -0.525  -0.520
 42 A'   43 A'   44 A'   45 A'   46 A'   16 A"   17 A"   47 A'                 
 -0.502  -0.424  -0.394  -0.378  -0.303  -0.285  -0.190  -0.153
 48 A'   49 A'   18 A"   50 A'   51 A'   19 A"   20 A"   52 A'                 
 -- Virtual --                   
 -0.116  -0.107  -0.010   0.005   0.012   0.024   0.031   0.035
 21 A"   53 A'   54 A'   55 A'   56 A'   22 A"   57 A'   58 A'                 
  0.041   0.061   0.070   0.084   0.088   0.108   0.110   0.122
 59 A'   23 A"   60 A'   61 A'   24 A"   62 A'   63 A'   64 A'                 
  0.130   0.147   0.148   0.161   0.185   0.190   0.235   0.249
 25 A"   65 A'   66 A'   67 A'   68 A'   69 A'   26 A"   70 A'                 
  0.275   0.284   0.298   0.309   0.336   0.346   0.349   0.355
 71 A'   27 A"   28 A"   72 A'   73 A'   74 A'   29 A"   75 A'                 
  0.389   0.390   0.404   0.447   0.448   0.472   0.476   0.505
 30 A"   76 A'   77 A'   78 A'   31 A"   79 A'   32 A"   80 A'                 
  0.526   0.531   0.545   0.547   0.566   0.588   0.605   0.660
 33 A"   81 A'   82 A'   34 A"   83 A'   35 A"   84 A'   85 A'                 
  0.676   0.709   0.722   0.723   0.724   0.768   0.798   0.849
 86 A'   36 A"   87 A'   88 A'   37 A"   89 A'   90 A'   91 A'                 
  0.959   1.039   1.079   1.118   1.188   1.201   1.298   1.317
 92 A'   93 A'   94 A'   95 A'   96 A'   38 A"   39 A"   97 A'                 
  1.367   1.404   1.421   1.436   1.466   1.481   1.492   1.571
 98 A'   40 A"   99 A'  100 A'   41 A"   42 A"  101 A'  102 A'                 
  1.627   1.701   1.739   1.861   1.871   1.902   1.932   1.963
 43 A"  103 A'  104 A'  105 A'  106 A'   44 A"   45 A"  107 A'                 
  1.998   2.040   2.070   2.205   2.609   2.649   2.752   2.918
108 A'  109 A'  110 A'  111 A'   46 A"   47 A"  112 A'  113 A'                 
  3.022   3.269   3.726   3.756   3.856   3.886   3.923   3.959
114 A'  115 A'   48 A"  116 A'  117 A'   49 A"   50 A"   51 A"                 
  3.967   4.016   4.023   4.025   4.046   4.062   4.085   4.102
 52 A"  118 A'   53 A"  119 A'   54 A"  120 A'  121 A'   55 A"                 
  4.167   4.265   4.448   4.540   4.635   4.662   4.714   6.009
122 A'  123 A'  124 A'  125 A'  126 A'  127 A'  128 A'   56 A"                 
  6.064   6.193   6.281   6.378   6.499   6.800   6.843   7.456
129 A'  130 A'   57 A"  131 A'  132 A'  133 A'  134 A'   58 A"                 
  7.480   7.537   7.628   7.681   7.794  23.541  23.710  28.089
 59 A"  135 A'  136 A'  137 A'  138 A'  139 A'  140 A'  141 A'                 
 28.350  28.409  28.442  28.534  28.567  28.580  28.708  28.946
 60 A"  142 A'  143 A'   61 A"  144 A'   62 A"  145 A'  146 A'                 
 48.041  48.074  66.761 127.902 127.961 128.031 151.877 289.678
147 A'  148 A'  149 A'   63 A"  150 A'  151 A'  152 A'   64 A"                 
289.699 289.747 289.832 289.935 290.0401020.9041020.9471902.063
 65 A"  153 A'  154 A'  155 A'  156 A'  157 A'  158 A'  159 A'                 

 Beta MOs, Restricted
 -- Occupied --                  
******* -482.90 -482.89 -176.32 -165.72 -165.72 -165.72  -62.56
  1 A'    2 A'    3 A'    4 A'    1 A"    5 A'    6 A'    7 A'                 
-62.548 -56.380 -56.380 -56.378 -56.366 -56.366 -56.364 -35.821
  8 A'    9 A'   10 A'    2 A"   11 A'    3 A"   12 A'   13 A'                 
-31.311 -31.309 -31.308 -24.708 -22.961 -22.961 -22.960 -22.959
 14 A'    4 A"   15 A'   16 A'   17 A'    5 A"   18 A'    6 A"                 
-22.959 -10.335 -10.262  -8.787  -8.767  -6.620  -6.609  -6.602
 19 A'   20 A'   21 A'   22 A'   23 A'   24 A'   25 A'    7 A"                 
 -6.598  -6.588  -6.584  -6.393  -4.813  -4.789  -4.787  -2.735
 26 A'    8 A"   27 A'   28 A'   29 A'   30 A'    9 A"   31 A'                 
 -2.731  -2.724  -2.715  -2.715  -2.713  -2.707  -2.704  -2.697
 32 A'   10 A"   11 A"   33 A'   34 A'   12 A"   35 A'   36 A'                 
 -2.696  -2.104  -2.081  -2.073  -2.052  -2.052  -1.273  -1.157
 13 A"   37 A'   38 A'   14 A"   39 A'   15 A"   40 A'   41 A'                 
 -0.980  -0.764  -0.648  -0.617  -0.559  -0.559  -0.525  -0.520
 42 A'   43 A'   44 A'   45 A'   46 A'   16 A"   17 A"   47 A'                 
 -0.502  -0.424  -0.394  -0.378  -0.303  -0.285  -0.190  -0.153
 48 A'   49 A'   18 A"   50 A'   51 A'   19 A"   20 A"   52 A'                 
 -- Virtual --                   
 -0.116  -0.107  -0.010   0.005   0.012   0.024   0.031   0.035
 21 A"   53 A'   54 A'   55 A'   56 A'   22 A"   57 A'   58 A'                 
  0.041   0.061   0.070   0.084   0.088   0.108   0.110   0.122
 59 A'   23 A"   60 A'   61 A'   24 A"   62 A'   63 A'   64 A'                 
  0.130   0.147   0.148   0.161   0.185   0.190   0.235   0.249
 25 A"   65 A'   66 A'   67 A'   68 A'   69 A'   26 A"   70 A'                 
  0.275   0.284   0.298   0.309   0.336   0.346   0.349   0.355
 71 A'   27 A"   28 A"   72 A'   73 A'   74 A'   29 A"   75 A'                 
  0.389   0.390   0.404   0.447   0.448   0.472   0.476   0.505
 30 A"   76 A'   77 A'   78 A'   31 A"   79 A'   32 A"   80 A'                 
  0.526   0.531   0.545   0.547   0.566   0.588   0.605   0.660
 33 A"   81 A'   82 A'   34 A"   83 A'   35 A"   84 A'   85 A'                 
  0.676   0.709   0.722   0.723   0.724   0.768   0.798   0.849
 86 A'   36 A"   87 A'   88 A'   37 A"   89 A'   90 A'   91 A'                 
  0.959   1.039   1.079   1.118   1.188   1.201   1.298   1.317
 92 A'   93 A'   94 A'   95 A'   96 A'   38 A"   39 A"   97 A'                 
  1.367   1.404   1.421   1.436   1.466   1.481   1.492   1.571
 98 A'   40 A"   99 A'  100 A'   41 A"   42 A"  101 A'  102 A'                 
  1.627   1.701   1.739   1.861   1.871   1.902   1.932   1.963
 43 A"  103 A'  104 A'  105 A'  106 A'   44 A"   45 A"  107 A'                 
  1.998   2.040   2.070   2.205   2.609   2.649   2.752   2.918
108 A'  109 A'  110 A'  111 A'   46 A"   47 A"  112 A'  113 A'                 
  3.022   3.269   3.726   3.756   3.856   3.886   3.923   3.959
114 A'  115 A'   48 A"  116 A'  117 A'   49 A"   50 A"   51 A"                 
  3.967   4.016   4.023   4.025   4.046   4.062   4.085   4.102
 52 A"  118 A'   53 A"  119 A'   54 A"  120 A'  121 A'   55 A"                 
  4.167   4.265   4.448   4.540   4.635   4.662   4.714   6.009
122 A'  123 A'  124 A'  125 A'  126 A'  127 A'  128 A'   56 A"                 
  6.064   6.193   6.281   6.378   6.499   6.800   6.843   7.456
129 A'  130 A'   57 A"  131 A'  132 A'  133 A'  134 A'   58 A"                 
  7.480   7.537   7.628   7.681   7.794  23.541  23.710  28.089
 59 A"  135 A'  136 A'  137 A'  138 A'  139 A'  140 A'  141 A'                 
 28.350  28.409  28.442  28.534  28.567  28.580  28.708  28.946
 60 A"  142 A'  143 A'   61 A"  144 A'   62 A"  145 A'  146 A'                 
 48.041  48.074  66.761 127.902 127.961 128.031 151.877 289.678
147 A'  148 A'  149 A'   63 A"  150 A'  151 A'  152 A'   64 A"                 
289.699 289.747 289.832 289.935 290.0401020.9041020.9471902.063
 65 A"  153 A'  154 A'  155 A'  156 A'  157 A'  158 A'  159 A'                 
 --------------------------------------------------------------

          Ground-State Mulliken Net Atomic Charges

     Atom                 Charge (a.u.)
  ----------------------------------------
      1 Br                    0.409975
      2 Br                    0.004468
      3 F                    -0.037378
      4 I                     0.191946
      5 C                    -0.469328
      6 C                    -0.099684
  ----------------------------------------
  Sum of atomic charges =     0.000000

 -----------------------------------------------------------------
                    Cartesian Multipole Moments
 -----------------------------------------------------------------
    Charge (ESU x 10^10)
                 0.0000
    Dipole Moment (Debye)
         X       1.1494      Y       2.9913      Z      -0.0000
       Tot       3.2045
    Quadrupole Moments (Debye-Ang)
        XX     -74.5375     XY      -1.6123     YY     -86.7584
        XZ       0.0000     YZ       0.0000     ZZ     -79.6895
    Octopole Moments (Debye-Ang^2)
       XXX      14.1710    XXY      16.5768    XYY      -6.8042
       YYY      20.4001    XXZ       0.0000    XYZ      -0.0000
       YYZ      -0.0000    XZZ       1.2988    YZZ       2.6773
       ZZZ       0.0000
    Hexadecapole Moments (Debye-Ang^3)
      XXXX   -1616.1310   XXXY      17.7947   XXYY    -367.0434
      XYYY      -7.1721   YYYY    -496.6503   XXXZ       0.0000
      XXYZ       0.0000   XYYZ       0.0000   YYYZ       0.0000
      XXZZ    -303.1506   XYZZ      -1.1210   YYZZ     -98.8358
      XZZZ       0.0000   YZZZ       0.0000   ZZZZ     -98.9990
 -----------------------------------------------------------------
 Calculating analytic gradient of the SCF energy
 Gradient of SCF Energy
            1           2           3           4           5           6
    1  -0.4874144   0.0763192   0.0808979   1.0868570   0.5046746  -1.2613342
    2  -0.4526989  -1.0018029   0.1478089   1.1779427   0.2679817  -0.1392314
    3   0.0000000  -0.0000000   0.0000000  -0.0000000  -0.0000000   0.0000000
 Max gradient component =       1.261E+00
 RMS gradient           =       5.767E-01
 Gradient time:  CPU 53.47 s  wall 6.82 s
 Geometry Optimization Parameters
   NAtoms,    NIC,     NZ,  NCons,   NDum,   NFix, NCnnct, MaxDiis
        6      37       0       0       0       0       0       0


** GEOMETRY OPTIMIZATION IN DELOCALIZED INTERNAL COORDINATES **
   Searching for a Minimum

   Optimization Cycle:   1

                       Coordinates (Angstroms)
     ATOM                X               Y               Z
      1  Br        2.7611389796    0.2932372390    0.0000000000
      2  Br       -1.1230150186    1.2489295105    0.0000000000
      3  F         2.2832928439   -1.6488397601    0.0000000000
      4  I        -1.6008611544   -0.6931474886    0.0000000000
      5  C         1.5511774122   -0.4388781927    0.0000000000
      6  C        -0.3908995869    0.0389679431    0.0000000000
   Point Group: cs    Number of degrees of freedom:     9


   Energy is -12242.484094152


 Attempting to Generate Delocalized Internal Coordinates

 ** Taking Steepest Descent Step **
 Calculated Step too Large.  Step scaled by  0.211870
 Step Taken.  Stepsize is  0.300000

                             Maximum     Tolerance    Cnvgd?
         Gradient           0.839597      0.000300      NO
         Displacement       0.177886      0.001200      NO
         Energy change     *********      0.000001      NO


 New Cartesian Coordinates Obtained by Inverse Iteration

 Displacement from previous Coordinates is:  0.221402
 ----------------------------------------------------------------
             Standard Nuclear Orientation (Angstroms)
    I     Atom           X                Y                Z
 ----------------------------------------------------------------
    1      Br      2.8202993827     0.3052939657     0.0000000000
    2      Br     -1.1337699773     1.2800517554     0.0000000000
    3      F       2.2877414733    -1.6494388358     0.0000000000
    4      I      -1.6847104946    -0.7301934056     0.0000000000
    5      C       1.5604696331    -0.4424220558     0.0000000000
    6      C      -0.3691965414     0.0369778275     0.0000000000
 ----------------------------------------------------------------
 Molecular Point Group                 Cs    NOp =  2
 Largest Abelian Subgroup              Cs    NOp =  2
 Nuclear Repulsion Energy =  1446.2335362876 hartrees
 There are       72 alpha and       72 beta electrons
 Applying Cartesian multipole field
    Component          Value
    ---------          -----
     (2,0,0)        1.00000E-11
     (0,2,0)        2.00000E-11
     (0,0,2)       -3.00000E-11
 Nucleus-field energy     =     0.0000000273 hartrees
 Requested basis set is 6-311++G(d,p)
 There are 80 shells and 224 basis functions
 A cutoff of  1.0D-11 yielded   2439 shell pairs
 There are     20494 function pairs (     23098 Cartesian)
 Smallest overlap matrix eigenvalue = 9.49E-05
 Guess MOs from SCF MO coefficient file

 -----------------------------------------------------------------------
  General SCF calculation program by
  Eric Jon Sundstrom, Paul Horn, Yuezhi Mao, Dmitri Zuev, Alec White,
  David Stuck, Shaama M.S., Shane Yost, Joonho Lee, David Small,
  Daniel Levine, Susi Lehtola, Hugh Burton, Evgeny Epifanovsky
 -----------------------------------------------------------------------
 Exchange:     0.2000 Hartree-Fock + 0.0800 Slater + 0.7200 B88
 Correlation:  0.1900 VWN1RPA + 0.8100 LYP
 Using SG-1 standard quadrature grid
 using 8 threads for integral computing
 -------------------------------------------------------
 OpenMP Integral computing Module                
 Release: version 2.0, May 2017, Q-Chem Inc. Pleasanton 
 -------------------------------------------------------
 -------------------------------------------------------
 OpenMP BLAS3 based DFT computing Module                
 Release: version 1.0, May 2013, Q-Chem Inc. Pittsburgh 
 -------------------------------------------------------
 A restricted SCF calculation will be
 performed using DIIS
 SCF converges when DIIS error is below 1.0e-08
 ---------------------------------------
  Cycle       Energy         DIIS error
 ---------------------------------------
    1  -12242.8242491663      1.91e-03  
    2  -12242.8047459550      2.39e-03  
    3  -12242.7999638430      2.20e-03  
    4  -12242.8190838421      1.60e-03  
    5  -12242.8396386008      1.72e-04  
    6  -12242.8397702339      5.68e-05  
    7  -12242.8397915797      2.50e-05  
    8  -12242.8397964392      9.19e-06  
    9  -12242.8397978612      5.84e-06  
   10  -12242.8397982132      2.83e-06  
   11  -12242.8397983303      2.76e-07  
   12  -12242.8397983310      1.33e-07  
   13  -12242.8397983310      4.19e-08  
   14  -12242.8397983310      1.25e-08  
   15  -12242.8397983311      6.53e-09  Convergence criterion met
 ---------------------------------------
 SCF time:   CPU 174.47s  wall 23.00s 
 SCF   energy in the final basis set =   -12242.8397983311
 Total energy in the final basis set =   -12242.8397983311

 --------------------------------------------------------------
             Orbital Energies (a.u.) and Symmetries
 --------------------------------------------------------------

 Alpha MOs, Restricted
 -- Occupied --                  
******* -482.89 -482.89 -176.31 -165.72 -165.72 -165.71  -62.55
  1 A'    2 A'    3 A'    4 A'    5 A'    1 A"    6 A'    7 A'                 
-62.543 -56.369 -56.368 -56.367 -56.361 -56.360 -56.359 -35.816
  8 A'    9 A'   10 A'    2 A"   11 A'    3 A"   12 A'   13 A'                 
-31.307 -31.305 -31.304 -24.712 -22.957 -22.957 -22.956 -22.955
 14 A'    4 A"   15 A'   16 A'   17 A'    5 A"   18 A'    6 A"                 
-22.955 -10.341 -10.264  -8.772  -8.760  -6.604  -6.594  -6.590
 19 A'   20 A'   21 A'   22 A'   23 A'   24 A'   25 A'   26 A'                 
 -6.588  -6.580  -6.577  -6.381  -4.798  -4.778  -4.778  -2.718
  7 A"    8 A"   27 A'   28 A'   29 A'   30 A'    9 A"   31 A'                 
 -2.715  -2.709  -2.705  -2.701  -2.701  -2.699  -2.697  -2.689
 32 A'   10 A"   33 A'   34 A'   11 A"   12 A"   35 A'   36 A'                 
 -2.689  -2.080  -2.065  -2.060  -2.043  -2.042  -1.273  -1.115
 13 A"   37 A'   38 A'   14 A"   39 A'   15 A"   40 A'   41 A'                 
 -0.962  -0.753  -0.649  -0.610  -0.549  -0.530  -0.517  -0.516
 42 A'   43 A'   44 A'   45 A'   46 A'   16 A"   47 A'   17 A"                 
 -0.490  -0.430  -0.388  -0.379  -0.303  -0.281  -0.195  -0.165
 48 A'   49 A'   18 A"   50 A'   51 A'   19 A"   20 A"   52 A'                 
 -- Virtual --                   
 -0.116  -0.104  -0.009   0.006   0.012   0.028   0.028   0.035
 21 A"   53 A'   54 A'   55 A'   56 A'   22 A"   57 A'   58 A'                 
  0.044   0.062   0.067   0.082   0.090   0.108   0.111   0.120
 59 A'   23 A"   60 A'   61 A'   24 A"   62 A'   63 A'   64 A'                 
  0.132   0.146   0.147   0.154   0.188   0.190   0.231   0.241
 25 A"   65 A'   66 A'   67 A'   68 A'   69 A'   26 A"   70 A'                 
  0.270   0.284   0.304   0.313   0.335   0.345   0.355   0.355
 71 A'   27 A"   28 A"   72 A'   73 A'   74 A'   75 A'   29 A"                 
  0.390   0.392   0.395   0.439   0.447   0.464   0.487   0.496
 76 A'   30 A"   77 A'   31 A"   78 A'   79 A'   32 A"   80 A'                 
  0.528   0.531   0.532   0.547   0.559   0.575   0.592   0.656
 81 A'   33 A"   82 A'   34 A"   83 A'   35 A"   84 A'   85 A'                 
  0.670   0.693   0.712   0.719   0.724   0.770   0.789   0.842
 86 A'   36 A"   87 A'   37 A"   88 A'   89 A'   90 A'   91 A'                 
  0.927   1.037   1.057   1.099   1.145   1.198   1.304   1.308
 92 A'   93 A'   94 A'   95 A'   96 A'   38 A"   97 A'   39 A"                 
  1.365   1.388   1.411   1.431   1.464   1.473   1.494   1.573
 98 A'   40 A"   99 A'  100 A'   41 A"   42 A"  101 A'  102 A'                 
  1.619   1.673   1.749   1.864   1.889   1.915   1.945   1.976
 43 A"  103 A'  104 A'  105 A'  106 A'   44 A"   45 A"  107 A'                 
  1.993   2.038   2.069   2.182   2.607   2.655   2.742   2.907
108 A'  109 A'  110 A'  111 A'   46 A"   47 A"  112 A'  113 A'                 
  2.942   3.260   3.727   3.755   3.863   3.890   3.915   3.968
114 A'  115 A'   48 A"  116 A'  117 A'   49 A"   50 A"   51 A"                 
  3.970   4.024   4.028   4.032   4.068   4.071   4.090   4.101
 52 A"   53 A"  118 A'  119 A'  120 A'   54 A"   55 A"  121 A'                 
  4.156   4.250   4.404   4.459   4.537   4.639   4.654   6.004
122 A'  123 A'  124 A'  125 A'  126 A'  127 A'  128 A'   56 A"                 
  6.080   6.186   6.277   6.375   6.494   6.785   6.821   7.469
129 A'  130 A'   57 A"  131 A'  132 A'  133 A'  134 A'   58 A"                 
  7.489   7.536   7.624   7.661   7.772  23.476  23.579  28.048
 59 A"  135 A'  136 A'  137 A'  138 A'  139 A'  140 A'  141 A'                 
 28.349  28.404  28.430  28.538  28.567  28.572  28.682  28.863
 60 A"  142 A'  143 A'   61 A"  144 A'   62 A"  145 A'  146 A'                 
 48.025  48.061  66.755 127.898 127.953 128.024 151.837 289.687
147 A'  148 A'  149 A'   63 A"  150 A'  151 A'  152 A'   64 A"                 
289.705 289.746 289.827 289.911 290.0101020.8771020.9231902.017
 65 A"  153 A'  154 A'  155 A'  156 A'  157 A'  158 A'  159 A'                 

 Beta MOs, Restricted
 -- Occupied --                  
******* -482.89 -482.89 -176.31 -165.72 -165.72 -165.71  -62.55
  1 A'    2 A'    3 A'    4 A'    5 A'    1 A"    6 A'    7 A'                 
-62.543 -56.369 -56.368 -56.367 -56.361 -56.360 -56.359 -35.816
  8 A'    9 A'   10 A'    2 A"   11 A'    3 A"   12 A'   13 A'                 
-31.307 -31.305 -31.304 -24.712 -22.957 -22.957 -22.956 -22.955
 14 A'    4 A"   15 A'   16 A'   17 A'    5 A"   18 A'    6 A"                 
-22.955 -10.341 -10.264  -8.772  -8.760  -6.604  -6.594  -6.590
 19 A'   20 A'   21 A'   22 A'   23 A'   24 A'   25 A'   26 A'                 
 -6.588  -6.580  -6.577  -6.381  -4.798  -4.778  -4.778  -2.718
  7 A"    8 A"   27 A'   28 A'   29 A'   30 A'    9 A"   31 A'                 
 -2.715  -2.709  -2.705  -2.701  -2.701  -2.699  -2.697  -2.689
 32 A'   10 A"   33 A'   34 A'   11 A"   12 A"   35 A'   36 A'                 
 -2.689  -2.080  -2.065  -2.060  -2.043  -2.042  -1.273  -1.115
 13 A"   37 A'   38 A'   14 A"   39 A'   15 A"   40 A'   41 A'                 
 -0.962  -0.753  -0.649  -0.610  -0.549  -0.530  -0.517  -0.516
 42 A'   43 A'   44 A'   45 A'   46 A'   16 A"   47 A'   17 A"                 
 -0.490  -0.430  -0.388  -0.379  -0.303  -0.281  -0.195  -0.165
 48 A'   49 A'   18 A"   50 A'   51 A'   19 A"   20 A"   52 A'                 
 -- Virtual --                   
 -0.116  -0.104  -0.009   0.006   0.012   0.028   0.028   0.035
 21 A"   53 A'   54 A'   55 A'   56 A'   22 A"   57 A'   58 A'                 
  0.044   0.062   0.067   0.082   0.090   0.108   0.111   0.120
 59 A'   23 A"   60 A'   61 A'   24 A"   62 A'   63 A'   64 A'                 
  0.132   0.146   0.147   0.154   0.188   0.190   0.231   0.241
 25 A"   65 A'   66 A'   67 A'   68 A'   69 A'   26 A"   70 A'                 
  0.270   0.284   0.304   0.313   0.335   0.345   0.355   0.355
 71 A'   27 A"   28 A"   72 A'   73 A'   74 A'   75 A'   29 A"                 
  0.390   0.392   0.395   0.439   0.447   0.464   0.487   0.496
 76 A'   30 A"   77 A'   31 A"   78 A'   79 A'   32 A"   80 A'                 
  0.528   0.531   0.532   0.547   0.559   0.575   0.592   0.656
 81 A'   33 A"   82 A'   34 A"   83 A'   35 A"   84 A'   85 A'                 
  0.670   0.693   0.712   0.719   0.724   0.770   0.789   0.842
 86 A'   36 A"   87 A'   37 A"   88 A'   89 A'   90 A'   91 A'                 
  0.927   1.037   1.057   1.099   1.145   1.198   1.304   1.308
 92 A'   93 A'   94 A'   95 A'   96 A'   38 A"   97 A'   39 A"                 
  1.365   1.388   1.411   1.431   1.464   1.473   1.494   1.573
 98 A'   40 A"   99 A'  100 A'   41 A"   42 A"  101 A'  102 A'                 
  1.619   1.673   1.749   1.864   1.889   1.915   1.945   1.976
 43 A"  103 A'  104 A'  105 A'  106 A'   44 A"   45 A"  107 A'                 
  1.993   2.038   2.069   2.182   2.607   2.655   2.742   2.907
108 A'  109 A'  110 A'  111 A'   46 A"   47 A"  112 A'  113 A'                 
  2.942   3.260   3.727   3.755   3.863   3.890   3.915   3.968
114 A'  115 A'   48 A"  116 A'  117 A'   49 A"   50 A"   51 A"                 
  3.970   4.024   4.028   4.032   4.068   4.071   4.090   4.101
 52 A"   53 A"  118 A'  119 A'  120 A'   54 A"   55 A"  121 A'                 
  4.156   4.250   4.404   4.459   4.537   4.639   4.654   6.004
122 A'  123 A'  124 A'  125 A'  126 A'  127 A'  128 A'   56 A"                 
  6.080   6.186   6.277   6.375   6.494   6.785   6.821   7.469
129 A'  130 A'   57 A"  131 A'  132 A'  133 A'  134 A'   58 A"                 
  7.489   7.536   7.624   7.661   7.772  23.476  23.579  28.048
 59 A"  135 A'  136 A'  137 A'  138 A'  139 A'  140 A'  141 A'                 
 28.349  28.404  28.430  28.538  28.567  28.572  28.682  28.863
 60 A"  142 A'  143 A'   61 A"  144 A'   62 A"  145 A'  146 A'                 
 48.025  48.061  66.755 127.898 127.953 128.024 151.837 289.687
147 A'  148 A'  149 A'   63 A"  150 A'  151 A'  152 A'   64 A"                 
289.705 289.746 289.827 289.911 290.0101020.8771020.9231902.017
 65 A"  153 A'  154 A'  155 A'  156 A'  157 A'  158 A'  159 A'                 
 --------------------------------------------------------------

          Ground-State Mulliken Net Atomic Charges

     Atom                 Charge (a.u.)
  ----------------------------------------
      1 Br                    0.334262
      2 Br                    0.008223
      3 F                    -0.034400
      4 I                     0.140807
      5 C                    -0.432095
      6 C                    -0.016796
  ----------------------------------------
  Sum of atomic charges =     0.000000

 -----------------------------------------------------------------
                    Cartesian Multipole Moments
 -----------------------------------------------------------------
    Charge (ESU x 10^10)
                 0.0000
    Dipole Moment (Debye)
         X       0.7762      Y       2.5011      Z       0.0000
       Tot       2.6188
    Quadrupole Moments (Debye-Ang)
        XX     -74.1000     XY      -1.2951     YY     -86.6120
        XZ       0.0000     YZ      -0.0000     ZZ     -80.0225
    Octopole Moments (Debye-Ang^2)
       XXX      14.2855    XXY      15.5385    XYY      -5.6085
       YYY      18.7867    XXZ      -0.0000    XYZ       0.0000
       YYZ       0.0000    XZZ       1.6842    YZZ       2.9861
       ZZZ      -0.0000
    Hexadecapole Moments (Debye-Ang^3)
      XXXX   -1688.2519   XXXY      11.0828   XXYY    -382.0716
      XYYY     -16.6563   YYYY    -512.4578   XXXZ       0.0000
      XXYZ      -0.0000   XYYZ      -0.0000   YYYZ      -0.0000
      XXZZ    -317.3582   XYZZ      -4.5515   YYZZ    -100.9419
      XZZZ       0.0000   YZZZ      -0.0000   ZZZZ     -98.7064
 -----------------------------------------------------------------
 Calculating analytic gradient of the SCF energy
 Gradient of SCF Energy
            1           2           3           4           5           6
    1  -0.3744308   0.0451634   0.0851428   0.6910991   0.4015079  -0.8484825
    2  -0.3681635  -0.8120819   0.1334420   0.8232439   0.1929262   0.0306333
    3  -0.0000000  -0.0000000  -0.0000000   0.0000000   0.0000000   0.0000000
 Max gradient component =       8.485E-01
 RMS gradient           =       4.108E-01
 Gradient time:  CPU 50.87 s  wall 6.48 s
 Geometry Optimization Parameters
   NAtoms,    NIC,     NZ,  NCons,   NDum,   NFix, NCnnct, MaxDiis
        6      37       0       0       0       0       0       0


** GEOMETRY OPTIMIZATION IN DELOCALIZED INTERNAL COORDINATES **
   Searching for a Minimum

   Optimization Cycle:   2

                       Coordinates (Angstroms)
     ATOM                X               Y               Z
      1  Br        2.8202993827    0.3052939657    0.0000000000
      2  Br       -1.1337699773    1.2800517554    0.0000000000
      3  F         2.2877414733   -1.6494388358    0.0000000000
      4  I        -1.6847104946   -0.7301934056    0.0000000000
      5  C         1.5604696331   -0.4424220558    0.0000000000
      6  C        -0.3691965414    0.0369778275    0.0000000000
   Point Group: cs    Number of degrees of freedom:     9


   Energy is -12242.839798331

 Hessian Updated using BFGS Update

 ** Taking Steepest Descent Step **
 Calculated Step too Large.  Step scaled by  0.303085
 Step Taken.  Stepsize is  0.300000

                             Maximum     Tolerance    Cnvgd?
         Gradient           0.607618      0.000300      NO
         Displacement       0.184160      0.001200      NO
         Energy change     -0.355704      0.000001      NO


 New Cartesian Coordinates Obtained by Inverse Iteration

 Displacement from previous Coordinates is:  0.204580
 ----------------------------------------------------------------
             Standard Nuclear Orientation (Angstroms)
    I     Atom           X                Y                Z
 ----------------------------------------------------------------
    1      Br      2.8761419794     0.3203056075     0.0000000000
    2      Br     -1.1432015005     1.3177620410     0.0000000000
    3      F       2.2833583254    -1.6505244724     0.0000000000
    4      I      -1.7527967476    -0.7704645969     0.0000000000
    5      C       1.5640584429    -0.4465267951     0.0000000000
    6      C      -0.3467270238     0.0297174672     0.0000000000
 ----------------------------------------------------------------
 Molecular Point Group                 Cs    NOp =  2
 Largest Abelian Subgroup              Cs    NOp =  2
 Nuclear Repulsion Energy =  1401.9990872932 hartrees
 There are       72 alpha and       72 beta electrons
 Applying Cartesian multipole field
    Component          Value
    ---------          -----
     (2,0,0)        1.00000E-11
     (0,2,0)        2.00000E-11
     (0,0,2)       -3.00000E-11
 Nucleus-field energy     =     0.0000000287 hartrees
 Requested basis set is 6-311++G(d,p)
 There are 80 shells and 224 basis functions
 A cutoff of  1.0D-11 yielded   2419 shell pairs
 There are     20345 function pairs (     22925 Cartesian)
 Smallest overlap matrix eigenvalue = 9.21E-05
 Guess MOs from SCF MO coefficient file

 -----------------------------------------------------------------------
  General SCF calculation program by
  Eric Jon Sundstrom, Paul Horn, Yuezhi Mao, Dmitri Zuev, Alec White,
  David Stuck, Shaama M.S., Shane Yost, Joonho Lee, David Small,
  Daniel Levine, Susi Lehtola, Hugh Burton, Evgeny Epifanovsky
 -----------------------------------------------------------------------
 Exchange:     0.2000 Hartree-Fock + 0.0800 Slater + 0.7200 B88
 Correlation:  0.1900 VWN1RPA + 0.8100 LYP
 Using SG-1 standard quadrature grid
 using 8 threads for integral computing
 -------------------------------------------------------
 OpenMP Integral computing Module                
 Release: version 2.0, May 2017, Q-Chem Inc. Pleasanton 
 -------------------------------------------------------
 -------------------------------------------------------
 OpenMP BLAS3 based DFT computing Module                
 Release: version 1.0, May 2013, Q-Chem Inc. Pittsburgh 
 -------------------------------------------------------
 A restricted SCF calculation will be
 performed using DIIS
 SCF converges when DIIS error is below 1.0e-08
 ---------------------------------------
  Cycle       Energy         DIIS error
 ---------------------------------------
    1  -12243.0811721795      1.52e-03  
    2  -12243.0703182877      1.88e-03  
    3  -12243.0668744940      1.79e-03  
    4  -12243.0826825494      1.11e-03  
    5  -12243.0924268316      1.13e-04  
    6  -12243.0924855650      3.72e-05  
    7  -12243.0924931183      1.55e-05  
    8  -12243.0924944685      4.71e-06  
    9  -12243.0924946865      2.48e-06  
   10  -12243.0924947724      1.20e-06  
   11  -12243.0924947921      2.37e-07  
   12  -12243.0924947926      4.87e-08  
   13  -12243.0924947924      2.32e-08  
   14  -12243.0924947925      5.25e-09  Convergence criterion met
 ---------------------------------------
 SCF time:   CPU 158.15s  wall 21.00s 
 SCF   energy in the final basis set =   -12243.0924947925
 Total energy in the final basis set =   -12243.0924947925

 --------------------------------------------------------------
             Orbital Energies (a.u.) and Symmetries
 --------------------------------------------------------------

 Alpha MOs, Restricted
 -- Occupied --                  
******* -482.88 -482.88 -176.31 -165.72 -165.72 -165.72  -62.54
  1 A'    2 A'    3 A'    4 A'    5 A'    1 A"    6 A'    7 A'                 
-62.538 -56.361 -56.359 -56.358 -56.356 -56.355 -56.354 -35.815
  8 A'    9 A'   10 A'    2 A"   11 A'    3 A"   12 A'   13 A'                 
-31.306 -31.303 -31.303 -24.716 -22.957 -22.956 -22.956 -22.954
 14 A'    4 A"   15 A'   16 A'   17 A'    5 A"   18 A'   19 A'                 
-22.954 -10.347 -10.271  -8.761  -8.752  -6.592  -6.583  -6.582
  6 A"   20 A'   21 A'   22 A'   23 A'   24 A'   25 A'   26 A'                 
 -6.578  -6.573  -6.570  -6.376  -4.790  -4.773  -4.773  -2.705
  7 A"    8 A"   27 A'   28 A'   29 A'   30 A'    9 A"   31 A'                 
 -2.702  -2.698  -2.697  -2.692  -2.690  -2.690  -2.690  -2.682
 32 A'   10 A"   33 A'   11 A"   34 A'   35 A'   12 A"   36 A'                 
 -2.682  -2.067  -2.056  -2.053  -2.038  -2.037  -1.272  -1.071
 13 A"   37 A'   38 A'   14 A"   39 A'   15 A"   40 A'   41 A'                 
 -0.943  -0.742  -0.651  -0.603  -0.540  -0.518  -0.516  -0.494
 42 A'   43 A'   44 A'   45 A'   46 A'   16 A"   47 A'   17 A"                 
 -0.477  -0.432  -0.380  -0.379  -0.304  -0.281  -0.200  -0.177
 48 A'   49 A'   18 A"   50 A'   51 A'   19 A"   20 A"   52 A'                 
 -- Virtual --                   
 -0.114  -0.101  -0.009   0.005   0.012   0.025   0.031   0.035
 21 A"   53 A'   54 A'   55 A'   56 A'   57 A'   22 A"   58 A'                 
  0.047   0.063   0.063   0.080   0.091   0.103   0.112   0.118
 59 A'   60 A'   23 A"   61 A'   24 A"   62 A'   63 A'   64 A'                 
  0.134   0.144   0.147   0.150   0.188   0.193   0.228   0.234
 25 A"   65 A'   66 A'   67 A'   68 A'   69 A'   26 A"   70 A'                 
  0.265   0.283   0.312   0.316   0.333   0.344   0.356   0.363
 71 A'   27 A"   28 A"   72 A'   73 A'   74 A'   75 A'   29 A"                 
  0.383   0.395   0.396   0.431   0.446   0.455   0.489   0.495
 76 A'   77 A'   30 A"   31 A"   78 A'   79 A'   80 A'   32 A"                 
  0.518   0.522   0.533   0.549   0.554   0.562   0.577   0.653
 81 A'   82 A'   33 A"   34 A"   83 A'   35 A"   84 A'   85 A'                 
  0.665   0.675   0.699   0.719   0.729   0.772   0.782   0.826
 86 A'   36 A"   87 A'   37 A"   88 A'   89 A'   90 A'   91 A'                 
  0.902   1.003   1.061   1.072   1.105   1.195   1.295   1.314
 92 A'   93 A'   94 A'   95 A'   96 A'   38 A"   97 A'   39 A"                 
  1.367   1.374   1.404   1.433   1.453   1.465   1.497   1.578
 98 A'   40 A"   99 A'  100 A'   41 A"   42 A"  101 A'  102 A'                 
  1.610   1.647   1.759   1.867   1.911   1.928   1.958   1.973
 43 A"  103 A'  104 A'  105 A'  106 A'   44 A"   45 A"  107 A'                 
  2.011   2.039   2.067   2.162   2.604   2.661   2.731   2.895
108 A'  109 A'  110 A'  111 A'   46 A"   47 A"  112 A'  113 A'                 
  2.899   3.259   3.729   3.754   3.875   3.895   3.905   3.973
114 A'  115 A'   48 A"  116 A'  117 A'   49 A"   50 A"   51 A"                 
  3.975   4.027   4.029   4.032   4.065   4.084   4.090   4.132
 52 A"   53 A"  118 A'  119 A'  120 A'   54 A"   55 A"  121 A'                 
  4.154   4.238   4.339   4.401   4.428   4.618   4.635   6.000
122 A'  123 A'  124 A'  125 A'  126 A'  127 A'  128 A'   56 A"                 
  6.084   6.181   6.274   6.374   6.491   6.760   6.802   7.480
129 A'  130 A'   57 A"  131 A'  132 A'  133 A'  134 A'   58 A"                 
  7.499   7.535   7.618   7.644   7.749  23.426  23.486  28.014
 59 A"  135 A'  136 A'  137 A'  138 A'  139 A'  140 A'  141 A'                 
 28.345  28.401  28.430  28.537  28.565  28.568  28.663  28.797
 60 A"  142 A'  143 A'   61 A"  144 A'   62 A"  145 A'  146 A'                 
 48.004  48.046  66.749 127.893 127.945 128.013 151.802 289.695
147 A'  148 A'  149 A'   63 A"  150 A'  151 A'  152 A'   64 A"                 
289.711 289.744 289.819 289.887 289.9791020.8441020.8961901.978
 65 A"  153 A'  154 A'  155 A'  156 A'  157 A'  158 A'  159 A'                 

 Beta MOs, Restricted
 -- Occupied --                  
******* -482.88 -482.88 -176.31 -165.72 -165.72 -165.72  -62.54
  1 A'    2 A'    3 A'    4 A'    5 A'    1 A"    6 A'    7 A'                 
-62.538 -56.361 -56.359 -56.358 -56.356 -56.355 -56.354 -35.815
  8 A'    9 A'   10 A'    2 A"   11 A'    3 A"   12 A'   13 A'                 
-31.306 -31.303 -31.303 -24.716 -22.957 -22.956 -22.956 -22.954
 14 A'    4 A"   15 A'   16 A'   17 A'    5 A"   18 A'   19 A'                 
-22.954 -10.347 -10.271  -8.761  -8.752  -6.592  -6.583  -6.582
  6 A"   20 A'   21 A'   22 A'   23 A'   24 A'   25 A'   26 A'                 
 -6.578  -6.573  -6.570  -6.376  -4.790  -4.773  -4.773  -2.705
  7 A"    8 A"   27 A'   28 A'   29 A'   30 A'    9 A"   31 A'                 
 -2.702  -2.698  -2.697  -2.692  -2.690  -2.690  -2.690  -2.682
 32 A'   10 A"   33 A'   11 A"   34 A'   35 A'   12 A"   36 A'                 
 -2.682  -2.067  -2.056  -2.053  -2.038  -2.037  -1.272  -1.071
 13 A"   37 A'   38 A'   14 A"   39 A'   15 A"   40 A'   41 A'                 
 -0.943  -0.742  -0.651  -0.603  -0.540  -0.518  -0.516  -0.494
 42 A'   43 A'   44 A'   45 A'   46 A'   16 A"   47 A'   17 A"                 
 -0.477  -0.432  -0.380  -0.379  -0.304  -0.281  -0.200  -0.177
 48 A'   49 A'   18 A"   50 A'   51 A'   19 A"   20 A"   52 A'                 
 -- Virtual --                   
 -0.114  -0.101  -0.009   0.005   0.012   0.025   0.031   0.035
 21 A"   53 A'   54 A'   55 A'   56 A'   57 A'   22 A"   58 A'                 
  0.047   0.063   0.063   0.080   0.091   0.103   0.112   0.118
 59 A'   60 A'   23 A"   61 A'   24 A"   62 A'   63 A'   64 A'                 
  0.134   0.144   0.147   0.150   0.188   0.193   0.228   0.234
 25 A"   65 A'   66 A'   67 A'   68 A'   69 A'   26 A"   70 A'                 
  0.265   0.283   0.312   0.316   0.333   0.344   0.356   0.363
 71 A'   27 A"   28 A"   72 A'   73 A'   74 A'   75 A'   29 A"                 
  0.383   0.395   0.396   0.431   0.446   0.455   0.489   0.495
 76 A'   77 A'   30 A"   31 A"   78 A'   79 A'   80 A'   32 A"                 
  0.518   0.522   0.533   0.549   0.554   0.562   0.577   0.653
 81 A'   82 A'   33 A"   34 A"   83 A'   35 A"   84 A'   85 A'                 
  0.665   0.675   0.699   0.719   0.729   0.772   0.782   0.826
 86 A'   36 A"   87 A'   37 A"   88 A'   89 A'   90 A'   91 A'                 
  0.902   1.003   1.061   1.072   1.105   1.195   1.295   1.314
 92 A'   93 A'   94 A'   95 A'   96 A'   38 A"   97 A'   39 A"                 
  1.367   1.374   1.404   1.433   1.453   1.465   1.497   1.578
 98 A'   40 A"   99 A'  100 A'   41 A"   42 A"  101 A'  102 A'                 
  1.610   1.647   1.759   1.867   1.911   1.928   1.958   1.973
 43 A"  103 A'  104 A'  105 A'  106 A'   44 A"   45 A"  107 A'                 
  2.011   2.039   2.067   2.162   2.604   2.661   2.731   2.895
108 A'  109 A'  110 A'  111 A'   46 A"   47 A"  112 A'  113 A'                 
  2.899   3.259   3.729   3.754   3.875   3.895   3.905   3.973
114 A'  115 A'   48 A"  116 A'  117 A'   49 A"   50 A"   51 A"                 
  3.975   4.027   4.029   4.032   4.065   4.084   4.090   4.132
 52 A"   53 A"  118 A'  119 A'  120 A'   54 A"   55 A"  121 A'                 
  4.154   4.238   4.339   4.401   4.428   4.618   4.635   6.000
122 A'  123 A'  124 A'  125 A'  126 A'  127 A'  128 A'   56 A"                 
  6.084   6.181   6.274   6.374   6.491   6.760   6.802   7.480
129 A'  130 A'   57 A"  131 A'  132 A'  133 A'  134 A'   58 A"                 
  7.499   7.535   7.618   7.644   7.749  23.426  23.486  28.014
 59 A"  135 A'  136 A'  137 A'  138 A'  139 A'  140 A'  141 A'                 
 28.345  28.401  28.430  28.537  28.565  28.568  28.663  28.797
 60 A"  142 A'  143 A'   61 A"  144 A'   62 A"  145 A'  146 A'                 
 48.004  48.046  66.749 127.893 127.945 128.013 151.802 289.695
147 A'  148 A'  149 A'   63 A"  150 A'  151 A'  152 A'   64 A"                 
289.711 289.744 289.819 289.887 289.9791020.8441020.8961901.978
 65 A"  153 A'  154 A'  155 A'  156 A'  157 A'  158 A'  159 A'                 
 --------------------------------------------------------------

          Ground-State Mulliken Net Atomic Charges

     Atom                 Charge (a.u.)
  ----------------------------------------
      1 Br                    0.263605
      2 Br                    0.007522
      3 F                    -0.028456
      4 I                     0.114243
      5 C                    -0.396128
      6 C                     0.039214
  ----------------------------------------
  Sum of atomic charges =     0.000000

 -----------------------------------------------------------------
                    Cartesian Multipole Moments
 -----------------------------------------------------------------
    Charge (ESU x 10^10)
                 0.0000
    Dipole Moment (Debye)
         X       0.3909      Y       2.1260      Z       0.0000
       Tot       2.1617
    Quadrupole Moments (Debye-Ang)
        XX     -73.8427     XY      -0.9933     YY     -86.1964
        XZ      -0.0000     YZ       0.0000     ZZ     -80.4245
    Octopole Moments (Debye-Ang^2)
       XXX      13.2814    XXY      14.5749    XYY      -5.1092
       YYY      18.0163    XXZ       0.0000    XYZ      -0.0000
       YYZ       0.0000    XZZ       1.8785    YZZ       3.2113
       ZZZ       0.0000
    Hexadecapole Moments (Debye-Ang^3)
      XXXX   -1752.1824   XXXY       4.4111   XXYY    -395.9142
      XYYY     -26.9829   YYYY    -529.8808   XXXZ      -0.0000
      XXYZ       0.0000   XYYZ      -0.0000   YYYZ       0.0000
      XXZZ    -330.4838   XYZZ      -8.0625   YYZZ    -103.7376
      XZZZ      -0.0000   YZZZ       0.0000   ZZZZ     -98.9655
 -----------------------------------------------------------------
 Calculating analytic gradient of the SCF energy
 Gradient of SCF Energy
            1           2           3           4           5           6
    1  -0.2788245   0.0160469   0.0863911   0.4583150   0.3148277  -0.5967562
    2  -0.2953208  -0.6311419   0.1180230   0.5966162   0.1328663   0.0789573
    3   0.0000000   0.0000000   0.0000000   0.0000000  -0.0000000  -0.0000000
 Max gradient component =       6.311E-01
 RMS gradient           =       3.009E-01
 Gradient time:  CPU 49.24 s  wall 6.28 s
 Geometry Optimization Parameters
   NAtoms,    NIC,     NZ,  NCons,   NDum,   NFix, NCnnct, MaxDiis
        6      37       0       0       0       0       0       0


** GEOMETRY OPTIMIZATION IN DELOCALIZED INTERNAL COORDINATES **
   Searching for a Minimum

   Optimization Cycle:   3

                       Coordinates (Angstroms)
     ATOM                X               Y               Z
      1  Br        2.8761419794    0.3203056075    0.0000000000
      2  Br       -1.1432015005    1.3177620410    0.0000000000
      3  F         2.2833583254   -1.6505244724    0.0000000000
      4  I        -1.7527967476   -0.7704645969    0.0000000000
      5  C         1.5640584429   -0.4465267951    0.0000000000
      6  C        -0.3467270238    0.0297174672    0.0000000000
   Point Group: cs    Number of degrees of freedom:     9


   Energy is -12243.092494793

 Hessian Updated using BFGS Update

 ** Taking Steepest Descent Step **
 Calculated Step too Large.  Step scaled by  0.418897
 Step Taken.  Stepsize is  0.300000

                             Maximum     Tolerance    Cnvgd?
         Gradient           0.446146      0.000300      NO
         Displacement       0.186889      0.001200      NO
         Energy change     -0.252696      0.000001      NO


 New Cartesian Coordinates Obtained by Inverse Iteration

 Displacement from previous Coordinates is:  0.189341
 ----------------------------------------------------------------
             Standard Nuclear Orientation (Angstroms)
    I     Atom           X                Y                Z
 ----------------------------------------------------------------
    1      Br      2.9244473367     0.3387215985     0.0000000000
    2      Br     -1.1457468986     1.3584375270     0.0000000000
    3      F       2.2674833767    -1.6514748702     0.0000000000
    4      I      -1.8050869811    -0.8147218669     0.0000000000
    5      C       1.5614023453    -0.4497216508     0.0000000000
    6      C      -0.3216657031     0.0190285137     0.0000000000
 ----------------------------------------------------------------
 Molecular Point Group                 Cs    NOp =  2
 Largest Abelian Subgroup              Cs    NOp =  2
 Nuclear Repulsion Energy =  1362.8736037475 hartrees
 There are       72 alpha and       72 beta electrons
 Applying Cartesian multipole field
    Component          Value
    ---------          -----
     (2,0,0)        1.00000E-11
     (0,2,0)        2.00000E-11
     (0,0,2)       -3.00000E-11
 Nucleus-field energy     =     0.0000000299 hartrees
 Requested basis set is 6-311++G(d,p)
 There are 80 shells and 224 basis functions
 A cutoff of  1.0D-11 yielded   2406 shell pairs
 There are     20284 function pairs (     22852 Cartesian)
 Smallest overlap matrix eigenvalue = 8.73E-05
 Guess MOs from SCF MO coefficient file

 -----------------------------------------------------------------------
  General SCF calculation program by
  Eric Jon Sundstrom, Paul Horn, Yuezhi Mao, Dmitri Zuev, Alec White,
  David Stuck, Shaama M.S., Shane Yost, Joonho Lee, David Small,
  Daniel Levine, Susi Lehtola, Hugh Burton, Evgeny Epifanovsky
 -----------------------------------------------------------------------
 Exchange:     0.2000 Hartree-Fock + 0.0800 Slater + 0.7200 B88
 Correlation:  0.1900 VWN1RPA + 0.8100 LYP
 Using SG-1 standard quadrature grid
 using 8 threads for integral computing
 -------------------------------------------------------
 OpenMP Integral computing Module                
 Release: version 2.0, May 2017, Q-Chem Inc. Pleasanton 
 -------------------------------------------------------
 -------------------------------------------------------
 OpenMP BLAS3 based DFT computing Module                
 Release: version 1.0, May 2013, Q-Chem Inc. Pittsburgh 
 -------------------------------------------------------
 A restricted SCF calculation will be
 performed using DIIS
 SCF converges when DIIS error is below 1.0e-08
 ---------------------------------------
  Cycle       Energy         DIIS error
 ---------------------------------------
    1  -12243.2682723784      1.25e-03  
    2  -12243.2633219362      1.47e-03  
    3  -12243.2603862573      1.46e-03  
    4  -12243.2711705371      8.60e-04  
    5  -12243.2768750945      8.53e-05  
    6  -12243.2769108342      2.86e-05  
    7  -12243.2769144329      1.20e-05  
    8  -12243.2769151129      2.70e-06  
    9  -12243.2769151665      1.22e-06  
   10  -12243.2769151819      5.26e-07  
   11  -12243.2769151848      1.49e-07  
   12  -12243.2769151850      2.37e-08  
   13  -12243.2769151849      9.50e-09  Convergence criterion met
 ---------------------------------------
 SCF time:   CPU 143.82s  wall 19.00s 
 SCF   energy in the final basis set =   -12243.2769151849
 Total energy in the final basis set =   -12243.2769151849

 --------------------------------------------------------------
             Orbital Energies (a.u.) and Symmetries
 --------------------------------------------------------------

 Alpha MOs, Restricted
 -- Occupied --                  
******* -482.88 -482.88 -176.32 -165.72 -165.72 -165.72  -62.54
  1 A'    2 A'    3 A'    4 A'    5 A'    1 A"    6 A'    7 A'                 
-62.533 -56.354 -56.352 -56.352 -56.352 -56.350 -56.349 -35.815
  8 A'    9 A'   10 A'   11 A'    2 A"    3 A"   12 A'   13 A'                 
-31.307 -31.303 -31.303 -24.719 -22.958 -22.957 -22.956 -22.954
 14 A'    4 A"   15 A'   16 A'   17 A'    5 A"   18 A'   19 A'                 
-22.954 -10.352 -10.281  -8.751  -8.747  -6.582  -6.577  -6.572
  6 A"   20 A'   21 A'   22 A'   23 A'   24 A'   25 A'   26 A'                 
 -6.569  -6.567  -6.564  -6.373  -4.787  -4.770  -4.770  -2.695
  7 A"    8 A"   27 A'   28 A'   29 A'   30 A'    9 A"   31 A'                 
 -2.692  -2.690  -2.689  -2.686  -2.684  -2.681  -2.680  -2.675
 32 A'   33 A'   10 A"   11 A"   34 A'   35 A'   12 A"   36 A'                 
 -2.675  -2.060  -2.051  -2.049  -2.035  -2.035  -1.272  -1.028
 13 A"   37 A'   38 A'   14 A"   39 A'   15 A"   40 A'   41 A'                 
 -0.924  -0.734  -0.654  -0.598  -0.533  -0.516  -0.514  -0.469
 42 A'   43 A'   44 A'   45 A'   46 A'   47 A'   16 A"   17 A"                 
 -0.465  -0.431  -0.376  -0.373  -0.305  -0.282  -0.205  -0.190
 48 A'   49 A'   50 A'   18 A"   51 A'   19 A"   20 A"   52 A'                 
 -- Virtual --                   
 -0.113  -0.097  -0.010   0.005   0.009   0.023   0.035   0.035
 21 A"   53 A'   54 A'   55 A'   56 A'   57 A'   22 A"   58 A'                 
  0.048   0.060   0.064   0.080   0.092   0.096   0.113   0.117
 59 A'   60 A'   23 A"   61 A'   24 A"   62 A'   63 A'   64 A'                 
  0.135   0.139   0.145   0.151   0.188   0.196   0.225   0.229
 25 A"   65 A'   66 A'   67 A'   68 A'   69 A'   26 A"   70 A'                 
  0.261   0.281   0.317   0.321   0.332   0.344   0.358   0.371
 71 A'   27 A"   72 A'   28 A"   73 A'   74 A'   75 A'   29 A"                 
  0.375   0.397   0.399   0.425   0.437   0.452   0.484   0.503
 76 A'   77 A'   30 A"   31 A"   78 A'   79 A'   80 A'   32 A"                 
  0.505   0.511   0.529   0.549   0.550   0.552   0.567   0.650
 81 A'   82 A'   33 A"   83 A'   34 A"   35 A"   84 A'   85 A'                 
  0.656   0.663   0.686   0.721   0.740   0.772   0.777   0.802
 36 A"   86 A'   87 A'   37 A"   88 A'   89 A'   90 A'   91 A'                 
  0.887   0.966   1.039   1.065   1.075   1.191   1.293   1.315
 92 A'   93 A'   94 A'   95 A'   96 A'   38 A"   97 A'   39 A"                 
  1.364   1.370   1.398   1.428   1.440   1.468   1.498   1.584
 40 A"   98 A'   99 A'   41 A"  100 A'   42 A"  101 A'  102 A'                 
  1.603   1.629   1.757   1.867   1.931   1.939   1.970   1.978
 43 A"  103 A'  104 A'  105 A'  106 A'   44 A"   45 A"  107 A'                 
  2.024   2.049   2.065   2.153   2.599   2.668   2.718   2.871
108 A'  109 A'  110 A'  111 A'   46 A"   47 A"  112 A'  113 A'                 
  2.887   3.269   3.731   3.752   3.889   3.898   3.902   3.975
114 A'  115 A'   48 A"  116 A'  117 A'   49 A"   50 A"   51 A"                 
  3.979   4.023   4.031   4.031   4.057   4.083   4.099   4.122
 52 A"  118 A'   53 A"  119 A'  120 A'   54 A"   55 A"  121 A'                 
  4.180   4.243   4.283   4.347   4.374   4.593   4.626   5.996
122 A'  123 A'  124 A'  125 A'  126 A'  127 A'  128 A'   56 A"                 
  6.079   6.171   6.272   6.374   6.491   6.732   6.783   7.490
129 A'  130 A'   57 A"  131 A'  132 A'  133 A'  134 A'   58 A"                 
  7.507   7.535   7.612   7.631   7.728  23.388  23.424  27.981
 59 A"  135 A'  136 A'  137 A'  138 A'  139 A'  140 A'  141 A'                 
 28.341  28.397  28.428  28.535  28.562  28.564  28.648  28.752
 60 A"  142 A'  143 A'   61 A"  144 A'   62 A"  145 A'  146 A'                 
 47.980  48.028  66.744 127.888 127.937 127.999 151.770 289.701
147 A'  148 A'  149 A'   63 A"  150 A'  151 A'  152 A'   64 A"                 
289.717 289.742 289.812 289.866 289.9531020.8091020.8691901.942
 65 A"  153 A'  154 A'  155 A'  156 A'  157 A'  158 A'  159 A'                 

 Beta MOs, Restricted
 -- Occupied --                  
******* -482.88 -482.88 -176.32 -165.72 -165.72 -165.72  -62.54
  1 A'    2 A'    3 A'    4 A'    5 A'    1 A"    6 A'    7 A'                 
-62.533 -56.354 -56.352 -56.352 -56.352 -56.350 -56.349 -35.815
  8 A'    9 A'   10 A'   11 A'    2 A"    3 A"   12 A'   13 A'                 
-31.307 -31.303 -31.303 -24.719 -22.958 -22.957 -22.956 -22.954
 14 A'    4 A"   15 A'   16 A'   17 A'    5 A"   18 A'   19 A'                 
-22.954 -10.352 -10.281  -8.751  -8.747  -6.582  -6.577  -6.572
  6 A"   20 A'   21 A'   22 A'   23 A'   24 A'   25 A'   26 A'                 
 -6.569  -6.567  -6.564  -6.373  -4.787  -4.770  -4.770  -2.695
  7 A"    8 A"   27 A'   28 A'   29 A'   30 A'    9 A"   31 A'                 
 -2.692  -2.690  -2.689  -2.686  -2.684  -2.681  -2.680  -2.675
 32 A'   33 A'   10 A"   11 A"   34 A'   35 A'   12 A"   36 A'                 
 -2.675  -2.060  -2.051  -2.049  -2.035  -2.035  -1.272  -1.028
 13 A"   37 A'   38 A'   14 A"   39 A'   15 A"   40 A'   41 A'                 
 -0.924  -0.734  -0.654  -0.598  -0.533  -0.516  -0.514  -0.469
 42 A'   43 A'   44 A'   45 A'   46 A'   47 A'   16 A"   17 A"                 
 -0.465  -0.431  -0.376  -0.373  -0.305  -0.282  -0.205  -0.190
 48 A'   49 A'   50 A'   18 A"   51 A'   19 A"   20 A"   52 A'                 
 -- Virtual --                   
 -0.113  -0.097  -0.010   0.005   0.009   0.023   0.035   0.035
 21 A"   53 A'   54 A'   55 A'   56 A'   57 A'   22 A"   58 A'                 
  0.048   0.060   0.064   0.080   0.092   0.096   0.113   0.117
 59 A'   60 A'   23 A"   61 A'   24 A"   62 A'   63 A'   64 A'                 
  0.135   0.139   0.145   0.151   0.188   0.196   0.225   0.229
 25 A"   65 A'   66 A'   67 A'   68 A'   69 A'   26 A"   70 A'                 
  0.261   0.281   0.317   0.321   0.332   0.344   0.358   0.371
 71 A'   27 A"   72 A'   28 A"   73 A'   74 A'   75 A'   29 A"                 
  0.375   0.397   0.399   0.425   0.437   0.452   0.484   0.503
 76 A'   77 A'   30 A"   31 A"   78 A'   79 A'   80 A'   32 A"                 
  0.505   0.511   0.529   0.549   0.550   0.552   0.567   0.650
 81 A'   82 A'   33 A"   83 A'   34 A"   35 A"   84 A'   85 A'                 
  0.656   0.663   0.686   0.721   0.740   0.772   0.777   0.802
 36 A"   86 A'   87 A'   37 A"   88 A'   89 A'   90 A'   91 A'                 
  0.887   0.966   1.039   1.065   1.075   1.191   1.293   1.315
 92 A'   93 A'   94 A'   95 A'   96 A'   38 A"   97 A'   39 A"                 
  1.364   1.370   1.398   1.428   1.440   1.468   1.498   1.584
 40 A"   98 A'   99 A'   41 A"  100 A'   42 A"  101 A'  102 A'                 
  1.603   1.629   1.757   1.867   1.931   1.939   1.970   1.978
 43 A"  103 A'  104 A'  105 A'  106 A'   44 A"   45 A"  107 A'                 
  2.024   2.049   2.065   2.153   2.599   2.668   2.718   2.871
108 A'  109 A'  110 A'  111 A'   46 A"   47 A"  112 A'  113 A'                 
  2.887   3.269   3.731   3.752   3.889   3.898   3.902   3.975
114 A'  115 A'   48 A"  116 A'  117 A'   49 A"   50 A"   51 A"                 
  3.979   4.023   4.031   4.031   4.057   4.083   4.099   4.122
 52 A"  118 A'   53 A"  119 A'  120 A'   54 A"   55 A"  121 A'                 
  4.180   4.243   4.283   4.347   4.374   4.593   4.626   5.996
122 A'  123 A'  124 A'  125 A'  126 A'  127 A'  128 A'   56 A"                 
  6.079   6.171   6.272   6.374   6.491   6.732   6.783   7.490
129 A'  130 A'   57 A"  131 A'  132 A'  133 A'  134 A'   58 A"                 
  7.507   7.535   7.612   7.631   7.728  23.388  23.424  27.981
 59 A"  135 A'  136 A'  137 A'  138 A'  139 A'  140 A'  141 A'                 
 28.341  28.397  28.428  28.535  28.562  28.564  28.648  28.752
 60 A"  142 A'  143 A'   61 A"  144 A'   62 A"  145 A'  146 A'                 
 47.980  48.028  66.744 127.888 127.937 127.999 151.770 289.701
147 A'  148 A'  149 A'   63 A"  150 A'  151 A'  152 A'   64 A"                 
289.717 289.742 289.812 289.866 289.9531020.8091020.8691901.942
 65 A"  153 A'  154 A'  155 A'  156 A'  157 A'  158 A'  159 A'                 
 --------------------------------------------------------------

          Ground-State Mulliken Net Atomic Charges

     Atom                 Charge (a.u.)
  ----------------------------------------
      1 Br                    0.204003
      2 Br                    0.001383
      3 F                    -0.020869
      4 I                     0.105356
      5 C                    -0.366722
      6 C                     0.076848
  ----------------------------------------
  Sum of atomic charges =     0.000000

 -----------------------------------------------------------------
                    Cartesian Multipole Moments
 -----------------------------------------------------------------
    Charge (ESU x 10^10)
                 0.0000
    Dipole Moment (Debye)
         X       0.0698      Y       1.8030      Z      -0.0000
       Tot       1.8044
    Quadrupole Moments (Debye-Ang)
        XX     -73.6691     XY      -0.6649     YY     -85.6719
        XZ       0.0000     YZ       0.0000     ZZ     -80.8389
    Octopole Moments (Debye-Ang^2)
       XXX      11.6646    XXY      13.5827    XYY      -5.0801
       YYY      17.7618    XXZ      -0.0000    XYZ      -0.0000
       YYZ      -0.0000    XZZ       1.8929    YZZ       3.3808
       ZZZ      -0.0000
    Hexadecapole Moments (Debye-Ang^3)
      XXXX   -1801.8543   XXXY      -2.7697   XXYY    -407.2963
      XYYY     -38.6007   YYYY    -549.5676   XXXZ      -0.0000
      XXYZ       0.0000   XYYZ       0.0000   YYYZ       0.0000
      XXZZ    -341.2682   XYZZ     -11.8884   YYZZ    -107.2254
      XZZZ       0.0000   YZZZ       0.0000   ZZZZ     -99.5250
 -----------------------------------------------------------------
 Calculating analytic gradient of the SCF energy
 Gradient of SCF Energy
            1           2           3           4           5           6
    1  -0.2019753  -0.0068000   0.0852363   0.3037267   0.2475237  -0.4277114
    2  -0.2348234  -0.4791646   0.1024899   0.4373798   0.0863551   0.0877633
    3   0.0000000  -0.0000000  -0.0000000  -0.0000000   0.0000000  -0.0000000
 Max gradient component =       4.792E-01
 RMS gradient           =       2.219E-01
 Gradient time:  CPU 47.65 s  wall 6.09 s
 Geometry Optimization Parameters
   NAtoms,    NIC,     NZ,  NCons,   NDum,   NFix, NCnnct, MaxDiis
        6      37       0       0       0       0       0       0


** GEOMETRY OPTIMIZATION IN DELOCALIZED INTERNAL COORDINATES **
   Searching for a Minimum

   Optimization Cycle:   4

                       Coordinates (Angstroms)
     ATOM                X               Y               Z
      1  Br        2.9244473367    0.3387215985    0.0000000000
      2  Br       -1.1457468986    1.3584375270    0.0000000000
      3  F         2.2674833767   -1.6514748702    0.0000000000
      4  I        -1.8050869811   -0.8147218669    0.0000000000
      5  C         1.5614023453   -0.4497216508    0.0000000000
      6  C        -0.3216657031    0.0190285137    0.0000000000
   Point Group: cs    Number of degrees of freedom:     9


   Energy is -12243.276915185

 Hessian Updated using BFGS Update

 ** Taking Steepest Descent Step **
 Calculated Step too Large.  Step scaled by  0.570677
 Step Taken.  Stepsize is  0.300000

                             Maximum     Tolerance    Cnvgd?
         Gradient           0.328857      0.000300      NO
         Displacement       0.187671      0.001200      NO
         Energy change     -0.184420      0.000001      NO


 New Cartesian Coordinates Obtained by Inverse Iteration

 Displacement from previous Coordinates is:  0.182047
 ----------------------------------------------------------------
             Standard Nuclear Orientation (Angstroms)
    I     Atom           X                Y                Z
 ----------------------------------------------------------------
    1      Br      2.9604988286     0.3615228228     0.0000000000
    2      Br     -1.1358030441     1.3997140138     0.0000000000
    3      F       2.2368107742    -1.6516425059     0.0000000000
    4      I      -1.8392137168    -0.8636351085     0.0000000000
    5      C       1.5508511890    -0.4511061747     0.0000000000
    6      C      -0.2923105550     0.0054162038     0.0000000000
 ----------------------------------------------------------------
 Molecular Point Group                 Cs    NOp =  2
 Largest Abelian Subgroup              Cs    NOp =  2
 Nuclear Repulsion Energy =  1329.8794381460 hartrees
 There are       72 alpha and       72 beta electrons
 Applying Cartesian multipole field
    Component          Value
    ---------          -----
     (2,0,0)        1.00000E-11
     (0,2,0)        2.00000E-11
     (0,0,2)       -3.00000E-11
 Nucleus-field energy     =     0.0000000310 hartrees
 Requested basis set is 6-311++G(d,p)
 There are 80 shells and 224 basis functions
 A cutoff of  1.0D-11 yielded   2389 shell pairs
 There are     20208 function pairs (     22768 Cartesian)
 Smallest overlap matrix eigenvalue = 8.01E-05
 Guess MOs from SCF MO coefficient file

 -----------------------------------------------------------------------
  General SCF calculation program by
  Eric Jon Sundstrom, Paul Horn, Yuezhi Mao, Dmitri Zuev, Alec White,
  David Stuck, Shaama M.S., Shane Yost, Joonho Lee, David Small,
  Daniel Levine, Susi Lehtola, Hugh Burton, Evgeny Epifanovsky
 -----------------------------------------------------------------------
 Exchange:     0.2000 Hartree-Fock + 0.0800 Slater + 0.7200 B88
 Correlation:  0.1900 VWN1RPA + 0.8100 LYP
 Using SG-1 standard quadrature grid
 using 8 threads for integral computing
 -------------------------------------------------------
 OpenMP Integral computing Module                
 Release: version 2.0, May 2017, Q-Chem Inc. Pleasanton 
 -------------------------------------------------------
 -------------------------------------------------------
 OpenMP BLAS3 based DFT computing Module                
 Release: version 1.0, May 2013, Q-Chem Inc. Pittsburgh 
 -------------------------------------------------------
 A restricted SCF calculation will be
 performed using DIIS
 SCF converges when DIIS error is below 1.0e-08
 ---------------------------------------
  Cycle       Energy         DIIS error
 ---------------------------------------
    1  -12243.4066566157      1.05e-03  
    2  -12243.4056560325      1.11e-03  
    3  -12243.4027484452      1.19e-03  
    4  -12243.4100835723      6.62e-04  
    5  -12243.4134004400      7.05e-05  
    6  -12243.4134274561      2.24e-05  
    7  -12243.4134295331      9.05e-06  
    8  -12243.4134298886      1.74e-06  
    9  -12243.4134299040      7.82e-07  
   10  -12243.4134299080      2.68e-07  
   11  -12243.4134299085      9.73e-08  
   12  -12243.4134299085      1.51e-08  
   13  -12243.4134299084      5.42e-09  Convergence criterion met
 ---------------------------------------
 SCF time:   CPU 141.34s  wall 18.00s 
 SCF   energy in the final basis set =   -12243.4134299084
 Total energy in the final basis set =   -12243.4134299084

 --------------------------------------------------------------
             Orbital Energies (a.u.) and Symmetries
 --------------------------------------------------------------

 Alpha MOs, Restricted
 -- Occupied --                  
******* -482.87 -482.87 -176.32 -165.72 -165.72 -165.72  -62.53
  1 A'    2 A'    3 A'    4 A'    5 A'    1 A"    6 A'    7 A'                 
-62.530 -56.349 -56.349 -56.347 -56.346 -56.346 -56.346 -35.816
  8 A'    9 A'   10 A'    2 A"    3 A"   11 A'   12 A'   13 A'                 
-31.308 -31.304 -31.303 -24.723 -22.959 -22.958 -22.958 -22.954
 14 A'    4 A"   15 A'   16 A'   17 A'    5 A"   18 A'   19 A'                 
-22.954 -10.356 -10.290  -8.744  -8.742  -6.575  -6.573  -6.563
  6 A"   20 A'   21 A'   22 A'   23 A'   24 A'   25 A'   26 A'                 
 -6.562  -6.562  -6.559  -6.371  -4.785  -4.769  -4.769  -2.687
  7 A"    8 A"   27 A'   28 A'   29 A'    9 A"   30 A'   31 A'                 
 -2.685  -2.684  -2.682  -2.682  -2.680  -2.673  -2.673  -2.671
 32 A'   33 A'   10 A"   11 A"   34 A'   35 A'   12 A"   36 A'                 
 -2.670  -2.055  -2.048  -2.047  -2.033  -2.033  -1.273  -0.990
 13 A"   37 A'   38 A'   14 A"   39 A'   15 A"   40 A'   41 A'                 
 -0.908  -0.727  -0.658  -0.595  -0.530  -0.516  -0.512  -0.454
 42 A'   43 A'   44 A'   45 A'   46 A'   47 A'   16 A"   48 A'                 
 -0.447  -0.429  -0.373  -0.366  -0.307  -0.284  -0.210  -0.203
 17 A"   49 A'   50 A'   18 A"   51 A'   19 A"   20 A"   52 A'                 
 -- Virtual --                   
 -0.110  -0.090  -0.012   0.000   0.006   0.023   0.035   0.038
 21 A"   53 A'   54 A'   55 A'   56 A'   57 A'   58 A'   22 A"                 
  0.048   0.061   0.065   0.079   0.089   0.093   0.110   0.119
 59 A'   60 A'   23 A"   61 A'   62 A'   24 A"   63 A'   64 A'                 
  0.135   0.136   0.144   0.154   0.189   0.199   0.223   0.226
 65 A'   25 A"   66 A'   67 A'   68 A'   69 A'   26 A"   70 A'                 
  0.258   0.281   0.315   0.330   0.332   0.346   0.360   0.370
 71 A'   27 A"   72 A'   28 A"   73 A'   74 A'   75 A'   76 A'                 
  0.380   0.398   0.403   0.421   0.429   0.452   0.481   0.492
 29 A"   77 A'   30 A"   31 A"   78 A'   79 A'   80 A'   81 A'                 
  0.499   0.509   0.524   0.541   0.542   0.556   0.566   0.636
 82 A'   32 A"   33 A"   34 A"   83 A'   35 A"   84 A'   36 A"                 
  0.648   0.663   0.674   0.727   0.753   0.763   0.775   0.784
 85 A'   86 A'   87 A'   37 A"   88 A'   89 A'   90 A'   91 A'                 
  0.876   0.934   1.010   1.041   1.077   1.184   1.297   1.311
 92 A'   93 A'   94 A'   95 A'   96 A'   38 A"   97 A'   39 A"                 
  1.356   1.374   1.392   1.401   1.447   1.470   1.497   1.590
 40 A"   98 A'   99 A'   41 A"  100 A'   42 A"  101 A'  102 A'                 
  1.603   1.618   1.740   1.867   1.947   1.948   1.979   1.992
 43 A"  103 A'  104 A'  105 A'   44 A"  106 A'   45 A"  107 A'                 
  2.030   2.060   2.066   2.164   2.592   2.676   2.705   2.849
108 A'  109 A'  110 A'  111 A'   46 A"   47 A"  112 A'  113 A'                 
  2.886   3.295   3.733   3.749   3.895   3.906   3.910   3.976
114 A'  115 A'   48 A"  116 A'   49 A"  117 A'   50 A"   51 A"                 
  3.980   4.010   4.025   4.035   4.049   4.081   4.101   4.108
 52 A"  118 A'  119 A'   53 A"  120 A'   54 A"   55 A"  121 A'                 
  4.178   4.242   4.279   4.320   4.351   4.559   4.630   5.994
122 A'  123 A'  124 A'  125 A'  126 A'  127 A'  128 A'   56 A"                 
  6.071   6.155   6.269   6.376   6.494   6.705   6.764   7.498
129 A'  130 A'   57 A"  131 A'  132 A'  133 A'  134 A'   58 A"                 
  7.515   7.535   7.606   7.620   7.712  23.358  23.391  27.952
 59 A"  135 A'  136 A'  137 A'  138 A'  139 A'  140 A'  141 A'                 
 28.339  28.392  28.426  28.533  28.559  28.561  28.636  28.725
 60 A"  142 A'  143 A'   61 A"  144 A'   62 A"  145 A'  146 A'                 
 47.957  48.010  66.738 127.884 127.931 127.985 151.741 289.706
147 A'  148 A'  149 A'   63 A"  150 A'  151 A'  152 A'   64 A"                 
289.721 289.740 289.806 289.850 289.9351020.7751020.8411901.911
 65 A"  153 A'  154 A'  155 A'  156 A'  157 A'  158 A'  159 A'                 

 Beta MOs, Restricted
 -- Occupied --                  
******* -482.87 -482.87 -176.32 -165.72 -165.72 -165.72  -62.53
  1 A'    2 A'    3 A'    4 A'    5 A'    1 A"    6 A'    7 A'                 
-62.530 -56.349 -56.349 -56.347 -56.346 -56.346 -56.346 -35.816
  8 A'    9 A'   10 A'    2 A"    3 A"   11 A'   12 A'   13 A'                 
-31.308 -31.304 -31.303 -24.723 -22.959 -22.958 -22.958 -22.954
 14 A'    4 A"   15 A'   16 A'   17 A'    5 A"   18 A'   19 A'                 
-22.954 -10.356 -10.290  -8.744  -8.742  -6.575  -6.573  -6.563
  6 A"   20 A'   21 A'   22 A'   23 A'   24 A'   25 A'   26 A'                 
 -6.562  -6.562  -6.559  -6.371  -4.785  -4.769  -4.769  -2.687
  7 A"    8 A"   27 A'   28 A'   29 A'    9 A"   30 A'   31 A'                 
 -2.685  -2.684  -2.682  -2.682  -2.680  -2.673  -2.673  -2.671
 32 A'   33 A'   10 A"   11 A"   34 A'   35 A'   12 A"   36 A'                 
 -2.670  -2.055  -2.048  -2.047  -2.033  -2.033  -1.273  -0.990
 13 A"   37 A'   38 A'   14 A"   39 A'   15 A"   40 A'   41 A'                 
 -0.908  -0.727  -0.658  -0.595  -0.530  -0.516  -0.512  -0.454
 42 A'   43 A'   44 A'   45 A'   46 A'   47 A'   16 A"   48 A'                 
 -0.447  -0.429  -0.373  -0.366  -0.307  -0.284  -0.210  -0.203
 17 A"   49 A'   50 A'   18 A"   51 A'   19 A"   20 A"   52 A'                 
 -- Virtual --                   
 -0.110  -0.090  -0.012   0.000   0.006   0.023   0.035   0.038
 21 A"   53 A'   54 A'   55 A'   56 A'   57 A'   58 A'   22 A"                 
  0.048   0.061   0.065   0.079   0.089   0.093   0.110   0.119
 59 A'   60 A'   23 A"   61 A'   62 A'   24 A"   63 A'   64 A'                 
  0.135   0.136   0.144   0.154   0.189   0.199   0.223   0.226
 65 A'   25 A"   66 A'   67 A'   68 A'   69 A'   26 A"   70 A'                 
  0.258   0.281   0.315   0.330   0.332   0.346   0.360   0.370
 71 A'   27 A"   72 A'   28 A"   73 A'   74 A'   75 A'   76 A'                 
  0.380   0.398   0.403   0.421   0.429   0.452   0.481   0.492
 29 A"   77 A'   30 A"   31 A"   78 A'   79 A'   80 A'   81 A'                 
  0.499   0.509   0.524   0.541   0.542   0.556   0.566   0.636
 82 A'   32 A"   33 A"   34 A"   83 A'   35 A"   84 A'   36 A"                 
  0.648   0.663   0.674   0.727   0.753   0.763   0.775   0.784
 85 A'   86 A'   87 A'   37 A"   88 A'   89 A'   90 A'   91 A'                 
  0.876   0.934   1.010   1.041   1.077   1.184   1.297   1.311
 92 A'   93 A'   94 A'   95 A'   96 A'   38 A"   97 A'   39 A"                 
  1.356   1.374   1.392   1.401   1.447   1.470   1.497   1.590
 40 A"   98 A'   99 A'   41 A"  100 A'   42 A"  101 A'  102 A'                 
  1.603   1.618   1.740   1.867   1.947   1.948   1.979   1.992
 43 A"  103 A'  104 A'  105 A'   44 A"  106 A'   45 A"  107 A'                 
  2.030   2.060   2.066   2.164   2.592   2.676   2.705   2.849
108 A'  109 A'  110 A'  111 A'   46 A"   47 A"  112 A'  113 A'                 
  2.886   3.295   3.733   3.749   3.895   3.906   3.910   3.976
114 A'  115 A'   48 A"  116 A'   49 A"  117 A'   50 A"   51 A"                 
  3.980   4.010   4.025   4.035   4.049   4.081   4.101   4.108
 52 A"  118 A'  119 A'   53 A"  120 A'   54 A"   55 A"  121 A'                 
  4.178   4.242   4.279   4.320   4.351   4.559   4.630   5.994
122 A'  123 A'  124 A'  125 A'  126 A'  127 A'  128 A'   56 A"                 
  6.071   6.155   6.269   6.376   6.494   6.705   6.764   7.498
129 A'  130 A'   57 A"  131 A'  132 A'  133 A'  134 A'   58 A"                 
  7.515   7.535   7.606   7.620   7.712  23.358  23.391  27.952
 59 A"  135 A'  136 A'  137 A'  138 A'  139 A'  140 A'  141 A'                 
 28.339  28.392  28.426  28.533  28.559  28.561  28.636  28.725
 60 A"  142 A'  143 A'   61 A"  144 A'   62 A"  145 A'  146 A'                 
 47.957  48.010  66.738 127.884 127.931 127.985 151.741 289.706
147 A'  148 A'  149 A'   63 A"  150 A'  151 A'  152 A'   64 A"                 
289.721 289.740 289.806 289.850 289.9351020.7751020.8411901.911
 65 A"  153 A'  154 A'  155 A'  156 A'  157 A'  158 A'  159 A'                 
 --------------------------------------------------------------

          Ground-State Mulliken Net Atomic Charges

     Atom                 Charge (a.u.)
  ----------------------------------------
      1 Br                    0.157210
      2 Br                   -0.009419
      3 F                    -0.012388
      4 I                     0.107008
      5 C                    -0.344859
      6 C                     0.102447
  ----------------------------------------
  Sum of atomic charges =     0.000000

 -----------------------------------------------------------------
                    Cartesian Multipole Moments
 -----------------------------------------------------------------
    Charge (ESU x 10^10)
                 0.0000
    Dipole Moment (Debye)
         X      -0.1569      Y       1.5098      Z       0.0000
       Tot       1.5179
    Quadrupole Moments (Debye-Ang)
        XX     -73.5970     XY      -0.2974     YY     -85.0888
        XZ      -0.0000     YZ      -0.0000     ZZ     -81.2227
    Octopole Moments (Debye-Ang^2)
       XXX       9.5413    XXY      12.5398    XYY      -5.4762
       YYY      17.9170    XXZ       0.0000    XYZ      -0.0000
       YYZ       0.0000    XZZ       1.6659    YZZ       3.5301
       ZZZ       0.0000
    Hexadecapole Moments (Debye-Ang^3)
      XXXX   -1830.9070   XXXY     -11.0290   XXYY    -414.8360
      XYYY     -51.9351   YYYY    -571.6442   XXXZ      -0.0000
      XXYZ       0.0000   XYYZ      -0.0000   YYYZ      -0.0000
      XXZZ    -348.2907   XYZZ     -16.2447   YYZZ    -111.3669
      XZZZ      -0.0000   YZZZ      -0.0000   ZZZZ    -100.1995
 -----------------------------------------------------------------
 Calculating analytic gradient of the SCF energy
 Gradient of SCF Energy
            1           2           3           4           5           6
    1  -0.1426523  -0.0221297   0.0818014   0.2017567   0.1992258  -0.3180019
    2  -0.1857285  -0.3566035   0.0878589   0.3233399   0.0509617   0.0801715
    3  -0.0000000   0.0000000   0.0000000  -0.0000000   0.0000000  -0.0000000
 Max gradient component =       3.566E-01
 RMS gradient           =       1.653E-01
 Gradient time:  CPU 46.68 s  wall 5.97 s
 Geometry Optimization Parameters
   NAtoms,    NIC,     NZ,  NCons,   NDum,   NFix, NCnnct, MaxDiis
        6      37       0       0       0       0       0       0

 Cartesian Hessian Update
 Hessian Updated using BFGS Update


** GEOMETRY OPTIMIZATION IN DELOCALIZED INTERNAL COORDINATES **
   Searching for a Minimum

   Optimization Cycle:   5

                       Coordinates (Angstroms)
     ATOM                X               Y               Z
      1  Br        2.9604988286    0.3615228228    0.0000000000
      2  Br       -1.1358030441    1.3997140138    0.0000000000
      3  F         2.2368107742   -1.6516425059    0.0000000000
      4  I        -1.8392137168   -0.8636351085    0.0000000000
      5  C         1.5508511890   -0.4511061747    0.0000000000
      6  C        -0.2923105550    0.0054162038    0.0000000000
   Point Group: cs    Number of degrees of freedom:     9


   Energy is -12243.413429908

 Hessian Updated using BFGS Update

  9 Hessian modes will be used to form the next step
  Hessian Eigenvalues:
     0.085054    0.185272    0.249919    0.250019    0.324144    0.389691
     0.609839    0.956700    1.120474

 Minimum Search - Taking Simple RFO Step
 Searching for Lamda that Minimizes Along All modes
 Value Taken    Lamda =  -0.27154765
 Calculated Step too Large.  Step scaled by  0.409039
 Step Taken.  Stepsize is  0.300000

                             Maximum     Tolerance    Cnvgd?
         Gradient           0.246745      0.000300      NO
         Displacement       0.193307      0.001200      NO
         Energy change     -0.136515      0.000001      NO


 New Cartesian Coordinates Obtained by Inverse Iteration

 Displacement from previous Coordinates is:  0.277850
 ----------------------------------------------------------------
             Standard Nuclear Orientation (Angstroms)
    I     Atom           X                Y                Z
 ----------------------------------------------------------------
    1      Br      2.9391145847     0.3984032556     0.0000000000
    2      Br     -1.0739885204     1.4239255106     0.0000000000
    3      F       2.1563400714    -1.6486657407     0.0000000000
    4      I      -1.8110735887    -0.9174797249     0.0000000000
    5      C       1.5083324982    -0.4421360345     0.0000000000
    6      C      -0.2378915694    -0.0137780148     0.0000000000
 ----------------------------------------------------------------
 Molecular Point Group                 Cs    NOp =  2
 Largest Abelian Subgroup              Cs    NOp =  2
 Nuclear Repulsion Energy =  1319.1724624149 hartrees
 There are       72 alpha and       72 beta electrons
 Applying Cartesian multipole field
    Component          Value
    ---------          -----
     (2,0,0)        1.00000E-11
     (0,2,0)        2.00000E-11
     (0,0,2)       -3.00000E-11
 Nucleus-field energy     =     0.0000000309 hartrees
 Requested basis set is 6-311++G(d,p)
 There are 80 shells and 224 basis functions
 A cutoff of  1.0D-11 yielded   2385 shell pairs
 There are     20167 function pairs (     22721 Cartesian)
 Smallest overlap matrix eigenvalue = 6.14E-05
 Guess MOs from SCF MO coefficient file

 -----------------------------------------------------------------------
  General SCF calculation program by
  Eric Jon Sundstrom, Paul Horn, Yuezhi Mao, Dmitri Zuev, Alec White,
  David Stuck, Shaama M.S., Shane Yost, Joonho Lee, David Small,
  Daniel Levine, Susi Lehtola, Hugh Burton, Evgeny Epifanovsky
 -----------------------------------------------------------------------
 Exchange:     0.2000 Hartree-Fock + 0.0800 Slater + 0.7200 B88
 Correlation:  0.1900 VWN1RPA + 0.8100 LYP
 Using SG-1 standard quadrature grid
 using 8 threads for integral computing
 -------------------------------------------------------
 OpenMP Integral computing Module                
 Release: version 2.0, May 2017, Q-Chem Inc. Pleasanton 
 -------------------------------------------------------
 -------------------------------------------------------
 OpenMP BLAS3 based DFT computing Module                
 Release: version 1.0, May 2013, Q-Chem Inc. Pittsburgh 
 -------------------------------------------------------
 A restricted SCF calculation will be
 performed using DIIS
 SCF converges when DIIS error is below 1.0e-08
 ---------------------------------------
  Cycle       Energy         DIIS error
 ---------------------------------------
    1  -12243.5118736838      8.64e-04  
    2  -12243.5155734767      4.89e-04  
    3  -12243.5107746884      9.34e-04  
    4  -12243.5165484946      2.68e-04  
    5  -12243.5170481047      5.86e-05  
    6  -12243.5170697429      1.41e-05  
    7  -12243.5170708546      6.06e-06  
    8  -12243.5170709835      1.53e-06  
    9  -12243.5170709937      6.54e-07  
   10  -12243.5170709957      1.67e-07  
   11  -12243.5170709956      6.48e-08  
   12  -12243.5170709959      1.12e-08  
   13  -12243.5170709956      3.14e-09  Convergence criterion met
 ---------------------------------------
 SCF time:   CPU 142.02s  wall 19.00s 
 SCF   energy in the final basis set =   -12243.5170709956
 Total energy in the final basis set =   -12243.5170709956

 --------------------------------------------------------------
             Orbital Energies (a.u.) and Symmetries
 --------------------------------------------------------------

 Alpha MOs, Restricted
 -- Occupied --                  
******* -482.87 -482.87 -176.32 -165.72 -165.72 -165.72  -62.53
  1 A'    2 A'    3 A'    4 A'    5 A'    1 A"    6 A'    7 A'                 
-62.525 -56.347 -56.344 -56.344 -56.343 -56.341 -56.341 -35.816
  8 A'    9 A'   10 A'    2 A"   11 A'    3 A"   12 A'   13 A'                 
-31.309 -31.304 -31.303 -24.726 -22.959 -22.958 -22.958 -22.954
 14 A'    4 A"   15 A'   16 A'   17 A'    5 A"   18 A'   19 A'                 
-22.954 -10.356 -10.292  -8.739  -8.738  -6.570  -6.569  -6.558
  6 A"   20 A'   21 A'   22 A'   23 A'   24 A'   25 A'    7 A"                 
 -6.556  -6.556  -6.556  -6.370  -4.783  -4.768  -4.768  -2.682
 26 A'   27 A'    8 A"   28 A'   29 A'    9 A"   30 A'   31 A'                 
 -2.681  -2.678  -2.677  -2.677  -2.677  -2.667  -2.667  -2.666
 32 A'   10 A"   33 A'   34 A'   11 A"   35 A'   12 A"   36 A'                 
 -2.666  -2.053  -2.046  -2.045  -2.032  -2.032  -1.275  -0.965
 13 A"   37 A'   38 A'   14 A"   39 A'   15 A"   40 A'   41 A'                 
 -0.898  -0.727  -0.665  -0.597  -0.529  -0.517  -0.513  -0.448
 42 A'   43 A'   44 A'   45 A'   46 A'   47 A'   16 A"   48 A'                 
 -0.434  -0.427  -0.370  -0.363  -0.312  -0.286  -0.216  -0.214
 17 A"   49 A'   50 A'   18 A"   51 A'   19 A"   20 A"   52 A'                 
 -- Virtual --                   
 -0.102  -0.067  -0.011  -0.005   0.007   0.028   0.036   0.040
 21 A"   53 A'   54 A'   55 A'   56 A'   57 A'   58 A'   22 A"                 
  0.048   0.064   0.067   0.076   0.089   0.093   0.109   0.121
 59 A'   60 A'   23 A"   61 A'   62 A'   24 A"   63 A'   64 A'                 
  0.132   0.136   0.144   0.159   0.190   0.201   0.223   0.229
 65 A'   25 A"   66 A'   67 A'   68 A'   69 A'   26 A"   70 A'                 
  0.259   0.283   0.312   0.326   0.338   0.348   0.365   0.373
 71 A'   27 A"   72 A'   73 A'   28 A"   74 A'   75 A'   76 A'                 
  0.386   0.398   0.407   0.420   0.428   0.449   0.478   0.485
 29 A"   77 A'   30 A"   31 A"   78 A'   79 A'   80 A'   81 A'                 
  0.494   0.512   0.522   0.536   0.546   0.560   0.568   0.621
 82 A'   32 A"   33 A"   34 A"   83 A'   35 A"   84 A'   36 A"                 
  0.644   0.668   0.671   0.739   0.750   0.759   0.779   0.797
 85 A'   86 A'   87 A'   37 A"   88 A'   89 A'   90 A'   91 A'                 
  0.868   0.923   0.995   1.029   1.092   1.170   1.312   1.326
 92 A'   93 A'   94 A'   95 A'   96 A'   38 A"   39 A"   97 A'                 
  1.342   1.377   1.381   1.392   1.455   1.481   1.498   1.592
 40 A"   41 A"   98 A'   99 A'  100 A'   42 A"  101 A'  102 A'                 
  1.632   1.635   1.708   1.869   1.951   1.979   1.988   2.005
103 A'   43 A"  104 A'  105 A'   44 A"  106 A'   45 A"  107 A'                 
  2.040   2.065   2.099   2.192   2.582   2.695   2.709   2.842
108 A'  109 A'  110 A'  111 A'   46 A"   47 A"  112 A'  113 A'                 
  2.903   3.386   3.735   3.748   3.898   3.920   3.925   3.976
114 A'  115 A'   48 A"  116 A'   49 A"   50 A"  117 A'   51 A"                 
  3.980   3.992   4.019   4.038   4.052   4.082   4.098   4.101
 52 A"  118 A'  119 A'   53 A"  120 A'   54 A"   55 A"  121 A'                 
  4.174   4.239   4.278   4.334   4.352   4.533   4.653   5.994
122 A'  123 A'  124 A'  125 A'  126 A'  127 A'  128 A'   56 A"                 
  6.069   6.151   6.269   6.381   6.509   6.694   6.755   7.504
129 A'  130 A'   57 A"  131 A'  132 A'  133 A'  134 A'   58 A"                 
  7.521   7.539   7.605   7.615   7.715  23.353  23.386  27.938
 59 A"  135 A'  136 A'  137 A'  138 A'  139 A'  140 A'  141 A'                 
 28.339  28.390  28.425  28.531  28.557  28.560  28.631  28.718
 60 A"  142 A'  143 A'   61 A"  144 A'   62 A"  145 A'  146 A'                 
 47.946  48.001  66.734 127.884 127.928 127.980 151.728 289.709
147 A'  148 A'  149 A'   63 A"  150 A'  151 A'  152 A'   64 A"                 
289.726 289.741 289.807 289.844 289.9361020.7581020.8281901.897
 65 A"  153 A'  154 A'  155 A'  156 A'  157 A'  158 A'  159 A'                 

 Beta MOs, Restricted
 -- Occupied --                  
******* -482.87 -482.87 -176.32 -165.72 -165.72 -165.72  -62.53
  1 A'    2 A'    3 A'    4 A'    5 A'    1 A"    6 A'    7 A'                 
-62.525 -56.347 -56.344 -56.344 -56.343 -56.341 -56.341 -35.816
  8 A'    9 A'   10 A'    2 A"   11 A'    3 A"   12 A'   13 A'                 
-31.309 -31.304 -31.303 -24.726 -22.959 -22.958 -22.958 -22.954
 14 A'    4 A"   15 A'   16 A'   17 A'    5 A"   18 A'   19 A'                 
-22.954 -10.356 -10.292  -8.739  -8.738  -6.570  -6.569  -6.558
  6 A"   20 A'   21 A'   22 A'   23 A'   24 A'   25 A'    7 A"                 
 -6.556  -6.556  -6.556  -6.370  -4.783  -4.768  -4.768  -2.682
 26 A'   27 A'    8 A"   28 A'   29 A'    9 A"   30 A'   31 A'                 
 -2.681  -2.678  -2.677  -2.677  -2.677  -2.667  -2.667  -2.666
 32 A'   10 A"   33 A'   34 A'   11 A"   35 A'   12 A"   36 A'                 
 -2.666  -2.053  -2.046  -2.045  -2.032  -2.032  -1.275  -0.965
 13 A"   37 A'   38 A'   14 A"   39 A'   15 A"   40 A'   41 A'                 
 -0.898  -0.727  -0.665  -0.597  -0.529  -0.517  -0.513  -0.448
 42 A'   43 A'   44 A'   45 A'   46 A'   47 A'   16 A"   48 A'                 
 -0.434  -0.427  -0.370  -0.363  -0.312  -0.286  -0.216  -0.214
 17 A"   49 A'   50 A'   18 A"   51 A'   19 A"   20 A"   52 A'                 
 -- Virtual --                   
 -0.102  -0.067  -0.011  -0.005   0.007   0.028   0.036   0.040
 21 A"   53 A'   54 A'   55 A'   56 A'   57 A'   58 A'   22 A"                 
  0.048   0.064   0.067   0.076   0.089   0.093   0.109   0.121
 59 A'   60 A'   23 A"   61 A'   62 A'   24 A"   63 A'   64 A'                 
  0.132   0.136   0.144   0.159   0.190   0.201   0.223   0.229
 65 A'   25 A"   66 A'   67 A'   68 A'   69 A'   26 A"   70 A'                 
  0.259   0.283   0.312   0.326   0.338   0.348   0.365   0.373
 71 A'   27 A"   72 A'   73 A'   28 A"   74 A'   75 A'   76 A'                 
  0.386   0.398   0.407   0.420   0.428   0.449   0.478   0.485
 29 A"   77 A'   30 A"   31 A"   78 A'   79 A'   80 A'   81 A'                 
  0.494   0.512   0.522   0.536   0.546   0.560   0.568   0.621
 82 A'   32 A"   33 A"   34 A"   83 A'   35 A"   84 A'   36 A"                 
  0.644   0.668   0.671   0.739   0.750   0.759   0.779   0.797
 85 A'   86 A'   87 A'   37 A"   88 A'   89 A'   90 A'   91 A'                 
  0.868   0.923   0.995   1.029   1.092   1.170   1.312   1.326
 92 A'   93 A'   94 A'   95 A'   96 A'   38 A"   39 A"   97 A'                 
  1.342   1.377   1.381   1.392   1.455   1.481   1.498   1.592
 40 A"   41 A"   98 A'   99 A'  100 A'   42 A"  101 A'  102 A'                 
  1.632   1.635   1.708   1.869   1.951   1.979   1.988   2.005
103 A'   43 A"  104 A'  105 A'   44 A"  106 A'   45 A"  107 A'                 
  2.040   2.065   2.099   2.192   2.582   2.695   2.709   2.842
108 A'  109 A'  110 A'  111 A'   46 A"   47 A"  112 A'  113 A'                 
  2.903   3.386   3.735   3.748   3.898   3.920   3.925   3.976
114 A'  115 A'   48 A"  116 A'   49 A"   50 A"  117 A'   51 A"                 
  3.980   3.992   4.019   4.038   4.052   4.082   4.098   4.101
 52 A"  118 A'  119 A'   53 A"  120 A'   54 A"   55 A"  121 A'                 
  4.174   4.239   4.278   4.334   4.352   4.533   4.653   5.994
122 A'  123 A'  124 A'  125 A'  126 A'  127 A'  128 A'   56 A"                 
  6.069   6.151   6.269   6.381   6.509   6.694   6.755   7.504
129 A'  130 A'   57 A"  131 A'  132 A'  133 A'  134 A'   58 A"                 
  7.521   7.539   7.605   7.615   7.715  23.353  23.386  27.938
 59 A"  135 A'  136 A'  137 A'  138 A'  139 A'  140 A'  141 A'                 
 28.339  28.390  28.425  28.531  28.557  28.560  28.631  28.718
 60 A"  142 A'  143 A'   61 A"  144 A'   62 A"  145 A'  146 A'                 
 47.946  48.001  66.734 127.884 127.928 127.980 151.728 289.709
147 A'  148 A'  149 A'   63 A"  150 A'  151 A'  152 A'   64 A"                 
289.726 289.741 289.807 289.844 289.9361020.7581020.8281901.897
 65 A"  153 A'  154 A'  155 A'  156 A'  157 A'  158 A'  159 A'                 
 --------------------------------------------------------------

          Ground-State Mulliken Net Atomic Charges

     Atom                 Charge (a.u.)
  ----------------------------------------
      1 Br                    0.134469
      2 Br                   -0.025327
      3 F                    -0.010526
      4 I                     0.112854
      5 C                    -0.337785
      6 C                     0.126315
  ----------------------------------------
  Sum of atomic charges =     0.000000

 -----------------------------------------------------------------
                    Cartesian Multipole Moments
 -----------------------------------------------------------------
    Charge (ESU x 10^10)
                 0.0000
    Dipole Moment (Debye)
         X      -0.2481      Y       1.2841      Z      -0.0000
       Tot       1.3078
    Quadrupole Moments (Debye-Ang)
        XX     -73.9208     XY       0.1969     YY     -84.5270
        XZ       0.0000     YZ      -0.0000     ZZ     -81.3410
    Octopole Moments (Debye-Ang^2)
       XXX       4.4784    XXY      11.6423    XYY      -7.0264
       YYY      18.8790    XXZ      -0.0000    XYZ       0.0000
       YYZ      -0.0000    XZZ       0.2911    YZZ       3.7939
       ZZZ      -0.0000
    Hexadecapole Moments (Debye-Ang^3)
      XXXX   -1775.1047   XXXY     -23.1259   XXYY    -405.6622
      XYYY     -68.7315   YYYY    -591.9995   XXXZ       0.0000
      XXYZ       0.0000   XYYZ       0.0000   YYYZ      -0.0000
      XXZZ    -338.8826   XYZZ     -21.9828   YYZZ    -115.3002
      XZZZ       0.0000   YZZZ       0.0000   ZZZZ    -100.3153
 -----------------------------------------------------------------
 Calculating analytic gradient of the SCF energy
 Gradient of SCF Energy
            1           2           3           4           5           6
    1  -0.1117560  -0.0228798   0.0740970   0.1575091   0.1845182  -0.2814885
    2  -0.1528757  -0.2848619   0.0729802   0.2596339   0.0315730   0.0735504
    3  -0.0000000   0.0000000  -0.0000000  -0.0000000   0.0000000   0.0000000
 Max gradient component =       2.849E-01
 RMS gradient           =       1.375E-01
 Gradient time:  CPU 46.68 s  wall 5.99 s
 Geometry Optimization Parameters
   NAtoms,    NIC,     NZ,  NCons,   NDum,   NFix, NCnnct, MaxDiis
        6      37       0       0       0       0       0       0

 Cartesian Hessian Update
 Hessian Updated using BFGS Update


** GEOMETRY OPTIMIZATION IN DELOCALIZED INTERNAL COORDINATES **
   Searching for a Minimum

   Optimization Cycle:   6

                       Coordinates (Angstroms)
     ATOM                X               Y               Z
      1  Br        2.9391145847    0.3984032556    0.0000000000
      2  Br       -1.0739885204    1.4239255106    0.0000000000
      3  F         2.1563400714   -1.6486657407    0.0000000000
      4  I        -1.8110735887   -0.9174797249    0.0000000000
      5  C         1.5083324982   -0.4421360345    0.0000000000
      6  C        -0.2378915694   -0.0137780148    0.0000000000
   Point Group: cs    Number of degrees of freedom:     9


   Energy is -12243.517070996

 Hessian Updated using BFGS Update

  9 Hessian modes will be used to form the next step
  Hessian Eigenvalues:
     0.055007    0.187177    0.249043    0.250102    0.331950    0.387261
     0.635875    0.957175    1.120558

 Minimum Search - Taking Simple RFO Step
 Searching for Lamda that Minimizes Along All modes
 Value Taken    Lamda =  -0.25653298
 Calculated Step too Large.  Step scaled by  0.360109
 Step Taken.  Stepsize is  0.300000

                             Maximum     Tolerance    Cnvgd?
         Gradient           0.214591      0.000300      NO
         Displacement       0.201388      0.001200      NO
         Energy change     -0.103641      0.000001      NO


 New Cartesian Coordinates Obtained by Inverse Iteration

 Displacement from previous Coordinates is:  0.308095
 ----------------------------------------------------------------
             Standard Nuclear Orientation (Angstroms)
    I     Atom           X                Y                Z
 ----------------------------------------------------------------
    1      Br      2.9069154377     0.4324504536     0.0000000000
    2      Br     -1.0057519412     1.4403402071     0.0000000000
    3      F       2.0669017006    -1.6407068809     0.0000000000
    4      I      -1.7699166057    -0.9686114082     0.0000000000
    5      C       1.4575724318    -0.4297216913     0.0000000000
    6      C      -0.1748875473    -0.0334814290     0.0000000000
 ----------------------------------------------------------------
 Molecular Point Group                 Cs    NOp =  2
 Largest Abelian Subgroup              Cs    NOp =  2
 Nuclear Repulsion Energy =  1315.9308419195 hartrees
 There are       72 alpha and       72 beta electrons
 Applying Cartesian multipole field
    Component          Value
    ---------          -----
     (2,0,0)        1.00000E-11
     (0,2,0)        2.00000E-11
     (0,0,2)       -3.00000E-11
 Nucleus-field energy     =     0.0000000306 hartrees
 Requested basis set is 6-311++G(d,p)
 There are 80 shells and 224 basis functions
 A cutoff of  1.0D-11 yielded   2387 shell pairs
 There are     20189 function pairs (     22734 Cartesian)
 Smallest overlap matrix eigenvalue = 4.32E-05
 Guess MOs from SCF MO coefficient file

 -----------------------------------------------------------------------
  General SCF calculation program by
  Eric Jon Sundstrom, Paul Horn, Yuezhi Mao, Dmitri Zuev, Alec White,
  David Stuck, Shaama M.S., Shane Yost, Joonho Lee, David Small,
  Daniel Levine, Susi Lehtola, Hugh Burton, Evgeny Epifanovsky
 -----------------------------------------------------------------------
 Exchange:     0.2000 Hartree-Fock + 0.0800 Slater + 0.7200 B88
 Correlation:  0.1900 VWN1RPA + 0.8100 LYP
 Using SG-1 standard quadrature grid
 using 8 threads for integral computing
 -------------------------------------------------------
 OpenMP Integral computing Module                
 Release: version 2.0, May 2017, Q-Chem Inc. Pleasanton 
 -------------------------------------------------------
 -------------------------------------------------------
 OpenMP BLAS3 based DFT computing Module                
 Release: version 1.0, May 2013, Q-Chem Inc. Pittsburgh 
 -------------------------------------------------------
 A restricted SCF calculation will be
 performed using DIIS
 SCF converges when DIIS error is below 1.0e-08
 ---------------------------------------
  Cycle       Energy         DIIS error
 ---------------------------------------
    1  -12243.5993042531      9.12e-04  
    2  -12243.6039731292      3.43e-04  
    3  -12243.6011382451      7.13e-04  
    4  -12243.6045608787      1.47e-04  
    5  -12243.6047003022      3.64e-05  
    6  -12243.6047064374      9.53e-06  
    7  -12243.6047069720      3.67e-06  
    8  -12243.6047070235      1.25e-06  
    9  -12243.6047070298      5.10e-07  
   10  -12243.6047070309      9.50e-08  
   11  -12243.6047070312      3.45e-08  
   12  -12243.6047070311      8.66e-09  Convergence criterion met
 ---------------------------------------
 SCF time:   CPU 132.42s  wall 17.00s 
 SCF   energy in the final basis set =   -12243.6047070311
 Total energy in the final basis set =   -12243.6047070311

 --------------------------------------------------------------
             Orbital Energies (a.u.) and Symmetries
 --------------------------------------------------------------

 Alpha MOs, Restricted
 -- Occupied --                  
******* -482.87 -482.87 -176.32 -165.72 -165.72 -165.72  -62.53
  1 A'    2 A'    3 A'    4 A'    5 A'    1 A"    6 A'    7 A'                 
-62.521 -56.345 -56.342 -56.341 -56.341 -56.337 -56.337 -35.816
  8 A'    9 A'    2 A"   10 A'   11 A'    3 A"   12 A'   13 A'                 
-31.309 -31.304 -31.303 -24.728 -22.959 -22.958 -22.958 -22.954
 14 A'    4 A"   15 A'   16 A'   17 A'    5 A"   18 A'   19 A'                 
-22.954 -10.355 -10.292  -8.736  -8.733  -6.568  -6.565  -6.555
  6 A"   20 A'   21 A'   22 A'   23 A'   24 A'   25 A'    7 A"                 
 -6.554  -6.552  -6.552  -6.369  -4.782  -4.767  -4.766  -2.679
 26 A'    8 A"   27 A'   28 A'   29 A'    9 A"   30 A'   31 A'                 
 -2.677  -2.676  -2.674  -2.672  -2.672  -2.664  -2.664  -2.662
 32 A'   10 A"   33 A'   34 A'   11 A"   35 A'   12 A"   36 A'                 
 -2.661  -2.051  -2.044  -2.044  -2.031  -2.030  -1.279  -0.947
 13 A"   37 A'   38 A'   14 A"   39 A'   15 A"   40 A'   41 A'                 
 -0.891  -0.728  -0.675  -0.604  -0.530  -0.518  -0.515  -0.444
 42 A'   43 A'   44 A'   45 A'   46 A'   47 A'   16 A"   48 A'                 
 -0.425  -0.424  -0.367  -0.360  -0.315  -0.287  -0.225  -0.222
 17 A"   49 A'   50 A'   18 A"   51 A'   19 A"   20 A"   52 A'                 
 -- Virtual --                   
 -0.092  -0.049  -0.011  -0.006   0.006   0.036   0.038   0.042
 21 A"   53 A'   54 A'   55 A'   56 A'   57 A'   58 A'   22 A"                 
  0.049   0.068   0.068   0.073   0.092   0.093   0.111   0.123
 59 A'   23 A"   60 A'   61 A'   62 A'   24 A"   63 A'   64 A'                 
  0.131   0.136   0.145   0.165   0.192   0.203   0.223   0.237
 65 A'   25 A"   66 A'   67 A'   68 A'   69 A'   26 A"   70 A'                 
  0.263   0.285   0.309   0.318   0.345   0.350   0.370   0.377
 71 A'   27 A"   72 A'   73 A'   28 A"   74 A'   75 A'   76 A'                 
  0.391   0.398   0.410   0.420   0.428   0.444   0.471   0.489
 29 A"   77 A'   30 A"   31 A"   78 A'   79 A'   80 A'   81 A'                 
  0.493   0.507   0.523   0.537   0.555   0.565   0.571   0.609
 82 A'   32 A"   33 A"   34 A"   83 A'   35 A"   84 A'   36 A"                 
  0.638   0.670   0.676   0.739   0.752   0.756   0.779   0.821
 85 A'   86 A'   87 A'   88 A'   37 A"   89 A'   90 A'   91 A'                 
  0.859   0.918   0.989   1.021   1.106   1.153   1.314   1.325
 92 A'   93 A'   94 A'   95 A'   96 A'   38 A"   39 A"   40 A"                 
  1.351   1.358   1.394   1.398   1.458   1.496   1.503   1.594
 97 A'   41 A"   98 A'   99 A'  100 A'   42 A"  101 A'  102 A'                 
  1.656   1.683   1.688   1.874   1.954   1.996   2.011   2.012
103 A'   43 A"  104 A'  105 A'   44 A"   45 A"  106 A'  107 A'                 
  2.058   2.068   2.152   2.217   2.574   2.723   2.744   2.848
108 A'  109 A'  110 A'  111 A'   46 A"   47 A"  112 A'  113 A'                 
  2.924   3.474   3.736   3.751   3.903   3.930   3.945   3.977
114 A'  115 A'   48 A"  116 A'   49 A"   50 A"  117 A'  118 A'                 
  3.977   3.980   4.013   4.040   4.057   4.080   4.099   4.100
 51 A"   52 A"  119 A'   53 A"  120 A'   54 A"   55 A"  121 A'                 
  4.175   4.242   4.274   4.343   4.361   4.517   4.683   5.995
122 A'  123 A'  124 A'  125 A'  126 A'  127 A'  128 A'   56 A"                 
  6.068   6.151   6.270   6.383   6.527   6.688   6.749   7.508
129 A'  130 A'   57 A"  131 A'  132 A'  133 A'  134 A'   58 A"                 
  7.526   7.545   7.604   7.614   7.723  23.371  23.401  27.931
 59 A"  135 A'  136 A'  137 A'  138 A'  139 A'  140 A'  141 A'                 
 28.339  28.389  28.424  28.530  28.555  28.559  28.627  28.715
 60 A"  142 A'  143 A'   61 A"  144 A'   62 A"  145 A'  146 A'                 
 47.938  47.996  66.733 127.883 127.926 127.977 151.721 289.711
147 A'  148 A'  149 A'   63 A"  150 A'  151 A'  152 A'   64 A"                 
289.730 289.743 289.809 289.844 289.9421020.7461020.8191901.889
 65 A"  153 A'  154 A'  155 A'  156 A'  157 A'  158 A'  159 A'                 

 Beta MOs, Restricted
 -- Occupied --                  
******* -482.87 -482.87 -176.32 -165.72 -165.72 -165.72  -62.53
  1 A'    2 A'    3 A'    4 A'    5 A'    1 A"    6 A'    7 A'                 
-62.521 -56.345 -56.342 -56.341 -56.341 -56.337 -56.337 -35.816
  8 A'    9 A'    2 A"   10 A'   11 A'    3 A"   12 A'   13 A'                 
-31.309 -31.304 -31.303 -24.728 -22.959 -22.958 -22.958 -22.954
 14 A'    4 A"   15 A'   16 A'   17 A'    5 A"   18 A'   19 A'                 
-22.954 -10.355 -10.292  -8.736  -8.733  -6.568  -6.565  -6.555
  6 A"   20 A'   21 A'   22 A'   23 A'   24 A'   25 A'    7 A"                 
 -6.554  -6.552  -6.552  -6.369  -4.782  -4.767  -4.766  -2.679
 26 A'    8 A"   27 A'   28 A'   29 A'    9 A"   30 A'   31 A'                 
 -2.677  -2.676  -2.674  -2.672  -2.672  -2.664  -2.664  -2.662
 32 A'   10 A"   33 A'   34 A'   11 A"   35 A'   12 A"   36 A'                 
 -2.661  -2.051  -2.044  -2.044  -2.031  -2.030  -1.279  -0.947
 13 A"   37 A'   38 A'   14 A"   39 A'   15 A"   40 A'   41 A'                 
 -0.891  -0.728  -0.675  -0.604  -0.530  -0.518  -0.515  -0.444
 42 A'   43 A'   44 A'   45 A'   46 A'   47 A'   16 A"   48 A'                 
 -0.425  -0.424  -0.367  -0.360  -0.315  -0.287  -0.225  -0.222
 17 A"   49 A'   50 A'   18 A"   51 A'   19 A"   20 A"   52 A'                 
 -- Virtual --                   
 -0.092  -0.049  -0.011  -0.006   0.006   0.036   0.038   0.042
 21 A"   53 A'   54 A'   55 A'   56 A'   57 A'   58 A'   22 A"                 
  0.049   0.068   0.068   0.073   0.092   0.093   0.111   0.123
 59 A'   23 A"   60 A'   61 A'   62 A'   24 A"   63 A'   64 A'                 
  0.131   0.136   0.145   0.165   0.192   0.203   0.223   0.237
 65 A'   25 A"   66 A'   67 A'   68 A'   69 A'   26 A"   70 A'                 
  0.263   0.285   0.309   0.318   0.345   0.350   0.370   0.377
 71 A'   27 A"   72 A'   73 A'   28 A"   74 A'   75 A'   76 A'                 
  0.391   0.398   0.410   0.420   0.428   0.444   0.471   0.489
 29 A"   77 A'   30 A"   31 A"   78 A'   79 A'   80 A'   81 A'                 
  0.493   0.507   0.523   0.537   0.555   0.565   0.571   0.609
 82 A'   32 A"   33 A"   34 A"   83 A'   35 A"   84 A'   36 A"                 
  0.638   0.670   0.676   0.739   0.752   0.756   0.779   0.821
 85 A'   86 A'   87 A'   88 A'   37 A"   89 A'   90 A'   91 A'                 
  0.859   0.918   0.989   1.021   1.106   1.153   1.314   1.325
 92 A'   93 A'   94 A'   95 A'   96 A'   38 A"   39 A"   40 A"                 
  1.351   1.358   1.394   1.398   1.458   1.496   1.503   1.594
 97 A'   41 A"   98 A'   99 A'  100 A'   42 A"  101 A'  102 A'                 
  1.656   1.683   1.688   1.874   1.954   1.996   2.011   2.012
103 A'   43 A"  104 A'  105 A'   44 A"   45 A"  106 A'  107 A'                 
  2.058   2.068   2.152   2.217   2.574   2.723   2.744   2.848
108 A'  109 A'  110 A'  111 A'   46 A"   47 A"  112 A'  113 A'                 
  2.924   3.474   3.736   3.751   3.903   3.930   3.945   3.977
114 A'  115 A'   48 A"  116 A'   49 A"   50 A"  117 A'  118 A'                 
  3.977   3.980   4.013   4.040   4.057   4.080   4.099   4.100
 51 A"   52 A"  119 A'   53 A"  120 A'   54 A"   55 A"  121 A'                 
  4.175   4.242   4.274   4.343   4.361   4.517   4.683   5.995
122 A'  123 A'  124 A'  125 A'  126 A'  127 A'  128 A'   56 A"                 
  6.068   6.151   6.270   6.383   6.527   6.688   6.749   7.508
129 A'  130 A'   57 A"  131 A'  132 A'  133 A'  134 A'   58 A"                 
  7.526   7.545   7.604   7.614   7.723  23.371  23.401  27.931
 59 A"  135 A'  136 A'  137 A'  138 A'  139 A'  140 A'  141 A'                 
 28.339  28.389  28.424  28.530  28.555  28.559  28.627  28.715
 60 A"  142 A'  143 A'   61 A"  144 A'   62 A"  145 A'  146 A'                 
 47.938  47.996  66.733 127.883 127.926 127.977 151.721 289.711
147 A'  148 A'  149 A'   63 A"  150 A'  151 A'  152 A'   64 A"                 
289.730 289.743 289.809 289.844 289.9421020.7461020.8191901.889
 65 A"  153 A'  154 A'  155 A'  156 A'  157 A'  158 A'  159 A'                 
 --------------------------------------------------------------

          Ground-State Mulliken Net Atomic Charges

     Atom                 Charge (a.u.)
  ----------------------------------------
      1 Br                    0.115659
      2 Br                   -0.040911
      3 F                    -0.009244
      4 I                     0.111665
      5 C                    -0.329279
      6 C                     0.152110
  ----------------------------------------
  Sum of atomic charges =     0.000000

 -----------------------------------------------------------------
                    Cartesian Multipole Moments
 -----------------------------------------------------------------
    Charge (ESU x 10^10)
                 0.0000
    Dipole Moment (Debye)
         X      -0.2712      Y       1.1063      Z      -0.0000
       Tot       1.1391
    Quadrupole Moments (Debye-Ang)
        XX     -74.3533     XY       0.5550     YY     -84.0645
        XZ      -0.0000     YZ      -0.0000     ZZ     -81.3748
    Octopole Moments (Debye-Ang^2)
       XXX      -0.7277    XXY      10.9200    XYY      -8.6938
       YYY      20.1974    XXZ      -0.0000    XYZ      -0.0000
       YYZ      -0.0000    XZZ      -1.1597    YZZ       4.1294
       ZZZ      -0.0000
    Hexadecapole Moments (Debye-Ang^3)
      XXXX   -1705.7888   XXXY     -35.7685   XXYY    -393.9226
      XYYY     -84.6198   YYYY    -610.5928   XXXZ      -0.0000
      XXYZ      -0.0000   XYYZ       0.0000   YYYZ      -0.0000
      XXZZ    -326.6720   XYZZ     -27.4825   YYZZ    -118.9271
      XZZZ      -0.0000   YZZZ       0.0000   ZZZZ    -100.2869
 -----------------------------------------------------------------
 Calculating analytic gradient of the SCF energy
 Gradient of SCF Energy
            1           2           3           4           5           6
    1  -0.0906767  -0.0219483   0.0653386   0.1271852   0.1743168  -0.2542156
    2  -0.1280834  -0.2335264   0.0638957   0.2143603   0.0165923   0.0667616
    3  -0.0000000   0.0000000  -0.0000000  -0.0000000   0.0000000  -0.0000000
 Max gradient component =       2.542E-01
 RMS gradient           =       1.178E-01
 Gradient time:  CPU 47.56 s  wall 6.09 s
 Geometry Optimization Parameters
   NAtoms,    NIC,     NZ,  NCons,   NDum,   NFix, NCnnct, MaxDiis
        6      37       0       0       0       0       0       0

 Cartesian Hessian Update
 Hessian Updated using BFGS Update


** GEOMETRY OPTIMIZATION IN DELOCALIZED INTERNAL COORDINATES **
   Searching for a Minimum

   Optimization Cycle:   7

                       Coordinates (Angstroms)
     ATOM                X               Y               Z
      1  Br        2.9069154377    0.4324504536    0.0000000000
      2  Br       -1.0057519412    1.4403402071    0.0000000000
      3  F         2.0669017006   -1.6407068809    0.0000000000
      4  I        -1.7699166057   -0.9686114082    0.0000000000
      5  C         1.4575724318   -0.4297216913    0.0000000000
      6  C        -0.1748875473   -0.0334814290    0.0000000000
   Point Group: cs    Number of degrees of freedom:     9


   Energy is -12243.604707031

 Hessian Updated using BFGS Update

  9 Hessian modes will be used to form the next step
  Hessian Eigenvalues:
     0.053366    0.188573    0.249043    0.250215    0.332016    0.389272
     0.613874    0.957815    1.120365

 Minimum Search - Taking Simple RFO Step
 Searching for Lamda that Minimizes Along All modes
 Value Taken    Lamda =  -0.22839223
 Calculated Step too Large.  Step scaled by  0.354443
 Step Taken.  Stepsize is  0.300000

                             Maximum     Tolerance    Cnvgd?
         Gradient           0.191759      0.000300      NO
         Displacement       0.206028      0.001200      NO
         Energy change     -0.087636      0.000001      NO


 New Cartesian Coordinates Obtained by Inverse Iteration

 Displacement from previous Coordinates is:  0.318726
 ----------------------------------------------------------------
             Standard Nuclear Orientation (Angstroms)
    I     Atom           X                Y                Z
 ----------------------------------------------------------------
    1      Br      2.8690313041     0.4649930168     0.0000000000
    2      Br     -0.9354566760     1.4537691038     0.0000000000
    3      F       1.9763187638    -1.6320012328     0.0000000000
    4      I      -1.7231046550    -1.0179339115     0.0000000000
    5      C       1.4027612174    -0.4161408741     0.0000000000
    6      C      -0.1087164785    -0.0524168510     0.0000000000
 ----------------------------------------------------------------
 Molecular Point Group                 Cs    NOp =  2
 Largest Abelian Subgroup              Cs    NOp =  2
 Nuclear Repulsion Energy =  1316.7440592086 hartrees
 There are       72 alpha and       72 beta electrons
 Applying Cartesian multipole field
    Component          Value
    ---------          -----
     (2,0,0)        1.00000E-11
     (0,2,0)        2.00000E-11
     (0,0,2)       -3.00000E-11
 Nucleus-field energy     =     0.0000000302 hartrees
 Requested basis set is 6-311++G(d,p)
 There are 80 shells and 224 basis functions
 A cutoff of  1.0D-11 yielded   2381 shell pairs
 There are     20144 function pairs (     22673 Cartesian)
 Smallest overlap matrix eigenvalue = 2.87E-05
 Guess MOs from SCF MO coefficient file

 -----------------------------------------------------------------------
  General SCF calculation program by
  Eric Jon Sundstrom, Paul Horn, Yuezhi Mao, Dmitri Zuev, Alec White,
  David Stuck, Shaama M.S., Shane Yost, Joonho Lee, David Small,
  Daniel Levine, Susi Lehtola, Hugh Burton, Evgeny Epifanovsky
 -----------------------------------------------------------------------
 Exchange:     0.2000 Hartree-Fock + 0.0800 Slater + 0.7200 B88
 Correlation:  0.1900 VWN1RPA + 0.8100 LYP
 Using SG-1 standard quadrature grid
 using 8 threads for integral computing
 -------------------------------------------------------
 OpenMP Integral computing Module                
 Release: version 2.0, May 2017, Q-Chem Inc. Pleasanton 
 -------------------------------------------------------
 -------------------------------------------------------
 OpenMP BLAS3 based DFT computing Module                
 Release: version 1.0, May 2013, Q-Chem Inc. Pittsburgh 
 -------------------------------------------------------
 A restricted SCF calculation will be
 performed using DIIS
 SCF converges when DIIS error is below 1.0e-08
 ---------------------------------------
  Cycle       Energy         DIIS error
 ---------------------------------------
    1  -12243.6742113694      1.03e-03  
    2  -12243.6798879989      3.05e-04  
    3  -12243.6785206383      5.35e-04  
    4  -12243.6803590353      1.28e-04  
    5  -12243.6804572845      4.08e-05  
    6  -12243.6804645916      9.19e-06  
    7  -12243.6804650369      2.69e-06  
    8  -12243.6804650739      9.24e-07  
    9  -12243.6804650778      4.10e-07  
   10  -12243.6804650784      5.48e-08  
   11  -12243.6804650784      1.92e-08  
   12  -12243.6804650787      4.88e-09  Convergence criterion met
 ---------------------------------------
 SCF time:   CPU 133.41s  wall 17.00s 
 SCF   energy in the final basis set =   -12243.6804650787
 Total energy in the final basis set =   -12243.6804650787

 --------------------------------------------------------------
             Orbital Energies (a.u.) and Symmetries
 --------------------------------------------------------------

 Alpha MOs, Restricted
 -- Occupied --                  
******* -482.87 -482.86 -176.32 -165.72 -165.72 -165.72  -62.52
  1 A'    2 A'    3 A'    4 A'    5 A'    1 A"    6 A'    7 A'                 
-62.518 -56.343 -56.340 -56.339 -56.338 -56.335 -56.334 -35.816
  8 A'    9 A'    2 A"   10 A'   11 A'    3 A"   12 A'   13 A'                 
-31.309 -31.304 -31.303 -24.729 -22.959 -22.958 -22.958 -22.954
 14 A'    4 A"   15 A'   16 A'   17 A'    5 A"   18 A'   19 A'                 
-22.954 -10.351 -10.289  -8.734  -8.730  -6.566  -6.562  -6.553
  6 A"   20 A'   21 A'   22 A'   23 A'   24 A'   25 A'    7 A"                 
 -6.551  -6.548  -6.548  -6.369  -4.782  -4.766  -4.766  -2.677
 26 A'    8 A"   27 A'   28 A'   29 A'    9 A"   30 A'   31 A'                 
 -2.674  -2.673  -2.672  -2.669  -2.669  -2.662  -2.662  -2.658
 32 A'   10 A"   33 A'   11 A"   34 A'   35 A'   12 A"   36 A'                 
 -2.658  -2.050  -2.044  -2.044  -2.030  -2.029  -1.281  -0.934
 13 A"   37 A'   14 A"   38 A'   39 A'   15 A"   40 A'   41 A'                 
 -0.884  -0.734  -0.687  -0.612  -0.532  -0.517  -0.517  -0.442
 42 A'   43 A'   44 A'   45 A'   46 A'   47 A'   16 A"   48 A'                 
 -0.421  -0.419  -0.364  -0.357  -0.318  -0.289  -0.235  -0.229
 49 A'   17 A"   50 A'   18 A"   51 A'   19 A"   20 A"   52 A'                 
 -- Virtual --                   
 -0.078  -0.043  -0.019  -0.001   0.006   0.037   0.043   0.046
 21 A"   53 A'   54 A'   55 A'   56 A'   57 A'   22 A"   58 A'                 
  0.053   0.069   0.069   0.076   0.092   0.096   0.116   0.123
 59 A'   60 A'   23 A"   61 A'   24 A"   62 A'   63 A'   64 A'                 
  0.136   0.136   0.149   0.172   0.193   0.205   0.222   0.251
 25 A"   65 A'   66 A'   67 A'   68 A'   69 A'   26 A"   70 A'                 
  0.270   0.287   0.305   0.313   0.350   0.351   0.376   0.382
 71 A'   27 A"   72 A'   73 A'   28 A"   74 A'   75 A'   76 A'                 
  0.395   0.398   0.414   0.421   0.429   0.443   0.465   0.492
 29 A"   77 A'   30 A"   31 A"   78 A'   79 A'   80 A'   81 A'                 
  0.496   0.497   0.523   0.540   0.567   0.574   0.576   0.599
 82 A'   32 A"   33 A"   34 A"   83 A'   35 A"   84 A'   36 A"                 
  0.634   0.669   0.683   0.735   0.752   0.766   0.779   0.836
 85 A'   86 A'   87 A'   88 A'   89 A'   37 A"   90 A'   91 A'                 
  0.861   0.914   0.991   1.017   1.118   1.141   1.300   1.317
 92 A'   93 A'   94 A'   95 A'   96 A'   38 A"   39 A"   40 A"                 
  1.352   1.356   1.396   1.413   1.453   1.507   1.516   1.609
 41 A"   97 A'   98 A'   99 A'  100 A'  101 A'   42 A"  102 A'                 
  1.671   1.715   1.740   1.883   1.957   2.005   2.016   2.046
103 A'  104 A'   43 A"  105 A'   44 A"   45 A"  106 A'  107 A'                 
  2.070   2.082   2.212   2.238   2.573   2.757   2.792   2.892
108 A'  109 A'  110 A'  111 A'   46 A"   47 A"  112 A'  113 A'                 
  2.951   3.512   3.738   3.758   3.909   3.939   3.962   3.969
114 A'  115 A'   48 A"  116 A'   49 A"   50 A"  117 A'  118 A'                 
  3.980   3.981   4.009   4.041   4.059   4.074   4.102   4.103
 51 A"   52 A"  119 A'   53 A"  120 A'   54 A"   55 A"  121 A'                 
  4.181   4.246   4.273   4.341   4.372   4.508   4.716   5.996
122 A'  123 A'  124 A'  125 A'  126 A'  127 A'  128 A'   56 A"                 
  6.068   6.150   6.271   6.385   6.547   6.689   6.747   7.511
129 A'  130 A'   57 A"  131 A'  132 A'  133 A'  134 A'   58 A"                 
  7.530   7.552   7.605   7.617   7.731  23.368  23.514  27.926
 59 A"  135 A'  136 A'  137 A'  138 A'  139 A'  140 A'  141 A'                 
 28.339  28.388  28.422  28.529  28.553  28.559  28.623  28.715
 60 A"  142 A'  143 A'   61 A"  144 A'   62 A"  145 A'  146 A'                 
 47.930  47.992  66.734 127.883 127.924 127.975 151.716 289.713
147 A'  148 A'  149 A'   63 A"  150 A'  151 A'  152 A'   64 A"                 
289.733 289.747 289.811 289.847 289.9501020.7361020.8131901.884
 65 A"  153 A'  154 A'  155 A'  156 A'  157 A'  158 A'  159 A'                 

 Beta MOs, Restricted
 -- Occupied --                  
******* -482.87 -482.86 -176.32 -165.72 -165.72 -165.72  -62.52
  1 A'    2 A'    3 A'    4 A'    5 A'    1 A"    6 A'    7 A'                 
-62.518 -56.343 -56.340 -56.339 -56.338 -56.335 -56.334 -35.816
  8 A'    9 A'    2 A"   10 A'   11 A'    3 A"   12 A'   13 A'                 
-31.309 -31.304 -31.303 -24.729 -22.959 -22.958 -22.958 -22.954
 14 A'    4 A"   15 A'   16 A'   17 A'    5 A"   18 A'   19 A'                 
-22.954 -10.351 -10.289  -8.734  -8.730  -6.566  -6.562  -6.553
  6 A"   20 A'   21 A'   22 A'   23 A'   24 A'   25 A'    7 A"                 
 -6.551  -6.548  -6.548  -6.369  -4.782  -4.766  -4.766  -2.677
 26 A'    8 A"   27 A'   28 A'   29 A'    9 A"   30 A'   31 A'                 
 -2.674  -2.673  -2.672  -2.669  -2.669  -2.662  -2.662  -2.658
 32 A'   10 A"   33 A'   11 A"   34 A'   35 A'   12 A"   36 A'                 
 -2.658  -2.050  -2.044  -2.044  -2.030  -2.029  -1.281  -0.934
 13 A"   37 A'   14 A"   38 A'   39 A'   15 A"   40 A'   41 A'                 
 -0.884  -0.734  -0.687  -0.612  -0.532  -0.517  -0.517  -0.442
 42 A'   43 A'   44 A'   45 A'   46 A'   47 A'   16 A"   48 A'                 
 -0.421  -0.419  -0.364  -0.357  -0.318  -0.289  -0.235  -0.229
 49 A'   17 A"   50 A'   18 A"   51 A'   19 A"   20 A"   52 A'                 
 -- Virtual --                   
 -0.078  -0.043  -0.019  -0.001   0.006   0.037   0.043   0.046
 21 A"   53 A'   54 A'   55 A'   56 A'   57 A'   22 A"   58 A'                 
  0.053   0.069   0.069   0.076   0.092   0.096   0.116   0.123
 59 A'   60 A'   23 A"   61 A'   24 A"   62 A'   63 A'   64 A'                 
  0.136   0.136   0.149   0.172   0.193   0.205   0.222   0.251
 25 A"   65 A'   66 A'   67 A'   68 A'   69 A'   26 A"   70 A'                 
  0.270   0.287   0.305   0.313   0.350   0.351   0.376   0.382
 71 A'   27 A"   72 A'   73 A'   28 A"   74 A'   75 A'   76 A'                 
  0.395   0.398   0.414   0.421   0.429   0.443   0.465   0.492
 29 A"   77 A'   30 A"   31 A"   78 A'   79 A'   80 A'   81 A'                 
  0.496   0.497   0.523   0.540   0.567   0.574   0.576   0.599
 82 A'   32 A"   33 A"   34 A"   83 A'   35 A"   84 A'   36 A"                 
  0.634   0.669   0.683   0.735   0.752   0.766   0.779   0.836
 85 A'   86 A'   87 A'   88 A'   89 A'   37 A"   90 A'   91 A'                 
  0.861   0.914   0.991   1.017   1.118   1.141   1.300   1.317
 92 A'   93 A'   94 A'   95 A'   96 A'   38 A"   39 A"   40 A"                 
  1.352   1.356   1.396   1.413   1.453   1.507   1.516   1.609
 41 A"   97 A'   98 A'   99 A'  100 A'  101 A'   42 A"  102 A'                 
  1.671   1.715   1.740   1.883   1.957   2.005   2.016   2.046
103 A'  104 A'   43 A"  105 A'   44 A"   45 A"  106 A'  107 A'                 
  2.070   2.082   2.212   2.238   2.573   2.757   2.792   2.892
108 A'  109 A'  110 A'  111 A'   46 A"   47 A"  112 A'  113 A'                 
  2.951   3.512   3.738   3.758   3.909   3.939   3.962   3.969
114 A'  115 A'   48 A"  116 A'   49 A"   50 A"  117 A'  118 A'                 
  3.980   3.981   4.009   4.041   4.059   4.074   4.102   4.103
 51 A"   52 A"  119 A'   53 A"  120 A'   54 A"   55 A"  121 A'                 
  4.181   4.246   4.273   4.341   4.372   4.508   4.716   5.996
122 A'  123 A'  124 A'  125 A'  126 A'  127 A'  128 A'   56 A"                 
  6.068   6.150   6.271   6.385   6.547   6.689   6.747   7.511
129 A'  130 A'   57 A"  131 A'  132 A'  133 A'  134 A'   58 A"                 
  7.530   7.552   7.605   7.617   7.731  23.368  23.514  27.926
 59 A"  135 A'  136 A'  137 A'  138 A'  139 A'  140 A'  141 A'                 
 28.339  28.388  28.422  28.529  28.553  28.559  28.623  28.715
 60 A"  142 A'  143 A'   61 A"  144 A'   62 A"  145 A'  146 A'                 
 47.930  47.992  66.734 127.883 127.924 127.975 151.716 289.713
147 A'  148 A'  149 A'   63 A"  150 A'  151 A'  152 A'   64 A"                 
289.733 289.747 289.811 289.847 289.9501020.7361020.8131901.884
 65 A"  153 A'  154 A'  155 A'  156 A'  157 A'  158 A'  159 A'                 
 --------------------------------------------------------------

          Ground-State Mulliken Net Atomic Charges

     Atom                 Charge (a.u.)
  ----------------------------------------
      1 Br                    0.099268
      2 Br                   -0.054780
      3 F                    -0.011579
      4 I                     0.108149
      5 C                    -0.316722
      6 C                     0.175664
  ----------------------------------------
  Sum of atomic charges =     0.000000

 -----------------------------------------------------------------
                    Cartesian Multipole Moments
 -----------------------------------------------------------------
    Charge (ESU x 10^10)
                 0.0000
    Dipole Moment (Debye)
         X      -0.2912      Y       0.9709      Z      -0.0000
       Tot       1.0136
    Quadrupole Moments (Debye-Ang)
        XX     -74.8250     XY       0.8769     YY     -83.6638
        XZ      -0.0000     YZ      -0.0000     ZZ     -81.3438
    Octopole Moments (Debye-Ang^2)
       XXX      -6.0724    XXY      10.3830    XYY     -10.4788
       YYY      21.6850    XXZ       0.0000    XYZ       0.0000
       YYZ       0.0000    XZZ      -2.6087    YZZ       4.4836
       ZZZ       0.0000
    Hexadecapole Moments (Debye-Ang^3)
      XXXX   -1632.4516   XXXY     -48.0560   XXYY    -381.7299
      XYYY     -99.0607   YYYY    -629.1041   XXXZ      -0.0000
      XXYZ      -0.0000   XYYZ      -0.0000   YYYZ      -0.0000
      XXZZ    -313.5248   XYZZ     -32.6205   YYZZ    -122.5588
      XZZZ      -0.0000   YZZZ      -0.0000   ZZZZ    -100.1621
 -----------------------------------------------------------------
 Calculating analytic gradient of the SCF energy
 Gradient of SCF Energy
            1           2           3           4           5           6
    1  -0.0750224  -0.0201100   0.0555799   0.1030128   0.1533651  -0.2168254
    2  -0.1078422  -0.1937917   0.0575389   0.1784519   0.0083669   0.0572761
    3  -0.0000000   0.0000000  -0.0000000  -0.0000000   0.0000000  -0.0000000
 Max gradient component =       2.168E-01
 RMS gradient           =       9.943E-02
 Gradient time:  CPU 47.41 s  wall 6.10 s
 Geometry Optimization Parameters
   NAtoms,    NIC,     NZ,  NCons,   NDum,   NFix, NCnnct, MaxDiis
        6      37       0       0       0       0       0       0

 Cartesian Hessian Update
 Hessian Updated using BFGS Update


** GEOMETRY OPTIMIZATION IN DELOCALIZED INTERNAL COORDINATES **
   Searching for a Minimum

   Optimization Cycle:   8

                       Coordinates (Angstroms)
     ATOM                X               Y               Z
      1  Br        2.8690313041    0.4649930168    0.0000000000
      2  Br       -0.9354566760    1.4537691038    0.0000000000
      3  F         1.9763187638   -1.6320012328    0.0000000000
      4  I        -1.7231046550   -1.0179339115    0.0000000000
      5  C         1.4027612174   -0.4161408741    0.0000000000
      6  C        -0.1087164785   -0.0524168510    0.0000000000
   Point Group: cs    Number of degrees of freedom:     9


   Energy is -12243.680465079

 Hessian Updated using BFGS Update

  9 Hessian modes will be used to form the next step
  Hessian Eigenvalues:
     0.095980    0.181712    0.248483    0.250523    0.295183    0.391462
     0.547247    0.957870    1.120363

 Minimum Search - Taking Simple RFO Step
 Searching for Lamda that Minimizes Along All modes
 Value Taken    Lamda =  -0.17875927
 Calculated Step too Large.  Step scaled by  0.394428
 Step Taken.  Stepsize is  0.300000

                             Maximum     Tolerance    Cnvgd?
         Gradient           0.164627      0.000300      NO
         Displacement       0.204632      0.001200      NO
         Energy change     -0.075758      0.000001      NO


 New Cartesian Coordinates Obtained by Inverse Iteration

 Displacement from previous Coordinates is:  0.313206
 ----------------------------------------------------------------
             Standard Nuclear Orientation (Angstroms)
    I     Atom           X                Y                Z
 ----------------------------------------------------------------
    1      Br      2.8322357749     0.4983717713     0.0000000000
    2      Br     -0.8668932168     1.4705508364     0.0000000000
    3      F       1.8877326491    -1.6266038196     0.0000000000
    4      I      -1.6765451131    -1.0692332932     0.0000000000
    5      C       1.3493765800    -0.4035371725     0.0000000000
    6      C      -0.0450731983    -0.0692790711     0.0000000000
 ----------------------------------------------------------------
 Molecular Point Group                 Cs    NOp =  2
 Largest Abelian Subgroup              Cs    NOp =  2
 Nuclear Repulsion Energy =  1317.5437080603 hartrees
 There are       72 alpha and       72 beta electrons
 Applying Cartesian multipole field
    Component          Value
    ---------          -----
     (2,0,0)        1.00000E-11
     (0,2,0)        2.00000E-11
     (0,0,2)       -3.00000E-11
 Nucleus-field energy     =     0.0000000299 hartrees
 Requested basis set is 6-311++G(d,p)
 There are 80 shells and 224 basis functions
 A cutoff of  1.0D-11 yielded   2384 shell pairs
 There are     20172 function pairs (     22712 Cartesian)
 Smallest overlap matrix eigenvalue = 1.88E-05
 Guess MOs from SCF MO coefficient file

 -----------------------------------------------------------------------
  General SCF calculation program by
  Eric Jon Sundstrom, Paul Horn, Yuezhi Mao, Dmitri Zuev, Alec White,
  David Stuck, Shaama M.S., Shane Yost, Joonho Lee, David Small,
  Daniel Levine, Susi Lehtola, Hugh Burton, Evgeny Epifanovsky
 -----------------------------------------------------------------------
 Exchange:     0.2000 Hartree-Fock + 0.0800 Slater + 0.7200 B88
 Correlation:  0.1900 VWN1RPA + 0.8100 LYP
 Using SG-1 standard quadrature grid
 using 8 threads for integral computing
 -------------------------------------------------------
 OpenMP Integral computing Module                
 Release: version 2.0, May 2017, Q-Chem Inc. Pleasanton 
 -------------------------------------------------------
 -------------------------------------------------------
 OpenMP BLAS3 based DFT computing Module                
 Release: version 1.0, May 2013, Q-Chem Inc. Pittsburgh 
 -------------------------------------------------------
 A restricted SCF calculation will be
 performed using DIIS
 SCF converges when DIIS error is below 1.0e-08
 ---------------------------------------
  Cycle       Energy         DIIS error
 ---------------------------------------
    1  -12243.7353171069      1.17e-03  
    2  -12243.7419233563      3.35e-04  
    3  -12243.7411015191      4.79e-04  
    4  -12243.7425320688      1.11e-04  
    5  -12243.7425993806      4.05e-05  
    6  -12243.7426079353      9.77e-06  
    7  -12243.7426084781      2.15e-06  
    8  -12243.7426085003      5.69e-07  
    9  -12243.7426085013      1.83e-07  
   10  -12243.7426085013      6.04e-08  
   11  -12243.7426085016      1.47e-08  
   12  -12243.7426085014      3.21e-09  Convergence criterion met
 ---------------------------------------
 SCF time:   CPU 134.77s  wall 18.00s 
 SCF   energy in the final basis set =   -12243.7426085014
 Total energy in the final basis set =   -12243.7426085014

 --------------------------------------------------------------
             Orbital Energies (a.u.) and Symmetries
 --------------------------------------------------------------

 Alpha MOs, Restricted
 -- Occupied --                  
******* -482.87 -482.86 -176.32 -165.72 -165.72 -165.72  -62.52
  1 A'    2 A'    3 A'    4 A'    5 A'    1 A"    6 A'    7 A'                 
-62.516 -56.341 -56.338 -56.337 -56.337 -56.333 -56.332 -35.817
  8 A'    9 A'    2 A"   10 A'   11 A'    3 A"   12 A'   13 A'                 
-31.310 -31.304 -31.304 -24.728 -22.960 -22.959 -22.958 -22.955
 14 A'    4 A"   15 A'   16 A'   17 A'    5 A"   18 A'   19 A'                 
-22.955 -10.344 -10.284  -8.732  -8.728  -6.563  -6.560  -6.551
  6 A"   20 A'   21 A'   22 A'   23 A'   24 A'   25 A'    7 A"                 
 -6.549  -6.546  -6.545  -6.369  -4.782  -4.766  -4.766  -2.675
 26 A'    8 A"   27 A'   28 A'   29 A'    9 A"   30 A'   31 A'                 
 -2.671  -2.671  -2.670  -2.667  -2.667  -2.660  -2.660  -2.655
 32 A'   10 A"   33 A'   11 A"   34 A'   35 A'   12 A"   36 A'                 
 -2.655  -2.050  -2.044  -2.043  -2.029  -2.029  -1.282  -0.925
 13 A"   37 A'   14 A"   38 A'   39 A'   15 A"   40 A'   41 A'                 
 -0.876  -0.748  -0.695  -0.617  -0.534  -0.519  -0.516  -0.441
 42 A'   43 A'   44 A'   45 A'   46 A'   16 A"   47 A'   48 A'                 
 -0.417  -0.415  -0.361  -0.354  -0.320  -0.291  -0.246  -0.237
 49 A'   17 A"   50 A'   18 A"   51 A'   19 A"   20 A"   52 A'                 
 -- Virtual --                   
 -0.061  -0.045  -0.027   0.001   0.007   0.037   0.044   0.046
 21 A"   53 A'   54 A'   55 A'   56 A'   57 A'   22 A"   58 A'                 
  0.058   0.067   0.070   0.081   0.091   0.097   0.117   0.122
 59 A'   60 A'   23 A"   61 A'   24 A"   62 A'   63 A'   64 A'                 
  0.136   0.142   0.163   0.178   0.194   0.204   0.222   0.263
 25 A"   65 A'   66 A'   67 A'   68 A'   69 A'   26 A"   70 A'                 
  0.283   0.288   0.302   0.315   0.353   0.354   0.383   0.385
 71 A'   27 A"   72 A'   73 A'   74 A'   28 A"   75 A'   76 A'                 
  0.398   0.400   0.416   0.424   0.427   0.446   0.468   0.485
 29 A"   77 A'   30 A"   31 A"   78 A'   79 A'   80 A'   32 A"                 
  0.493   0.504   0.525   0.543   0.572   0.582   0.588   0.593
 81 A'   82 A'   33 A"   34 A"   83 A'   35 A"   84 A'   36 A"                 
  0.634   0.664   0.686   0.739   0.750   0.776   0.778   0.835
 85 A'   86 A'   87 A'   88 A'   89 A'   90 A'   37 A"   91 A'                 
  0.871   0.914   0.992   1.019   1.125   1.139   1.275   1.318
 92 A'   93 A'   94 A'   95 A'   96 A'   38 A"   39 A"   40 A"                 
  1.354   1.356   1.387   1.418   1.445   1.509   1.540   1.624
 41 A"   97 A'   98 A'   99 A'  100 A'  101 A'   42 A"  102 A'                 
  1.703   1.764   1.800   1.898   1.960   2.014   2.020   2.068
103 A'  104 A'   43 A"  105 A'   44 A"   45 A"  106 A'  107 A'                 
  2.088   2.110   2.240   2.280   2.580   2.791   2.810   2.964
108 A'  109 A'  110 A'  111 A'   46 A"   47 A"  112 A'  113 A'                 
  3.024   3.476   3.742   3.764   3.915   3.945   3.958   3.980
114 A'  115 A'   48 A"  116 A'   49 A"   50 A"  117 A'   51 A"                 
  3.984   3.985   4.005   4.041   4.056   4.066   4.106   4.109
118 A'   52 A"  119 A'   53 A"  120 A'   54 A"   55 A"  121 A'                 
  4.191   4.250   4.275   4.332   4.381   4.504   4.744   5.997
122 A'  123 A'  124 A'  125 A'  126 A'  127 A'  128 A'   56 A"                 
  6.065   6.147   6.274   6.385   6.560   6.694   6.745   7.514
129 A'  130 A'   57 A"  131 A'  132 A'  133 A'  134 A'   58 A"                 
  7.533   7.558   7.603   7.626   7.737  23.345  23.761  27.922
 59 A"  135 A'  136 A'  137 A'  138 A'  139 A'  140 A'  141 A'                 
 28.339  28.386  28.419  28.527  28.550  28.558  28.618  28.715
 60 A"  142 A'  143 A'   61 A"  144 A'   62 A"  145 A'  146 A'                 
 47.922  47.989  66.737 127.883 127.921 127.971 151.712 289.715
147 A'  148 A'  149 A'   63 A"  150 A'  151 A'  152 A'   64 A"                 
289.736 289.752 289.811 289.854 289.9551020.7241020.8081901.879
 65 A"  153 A'  154 A'  155 A'  156 A'  157 A'  158 A'  159 A'                 

 Beta MOs, Restricted
 -- Occupied --                  
******* -482.87 -482.86 -176.32 -165.72 -165.72 -165.72  -62.52
  1 A'    2 A'    3 A'    4 A'    5 A'    1 A"    6 A'    7 A'                 
-62.516 -56.341 -56.338 -56.337 -56.337 -56.333 -56.332 -35.817
  8 A'    9 A'    2 A"   10 A'   11 A'    3 A"   12 A'   13 A'                 
-31.310 -31.304 -31.304 -24.728 -22.960 -22.959 -22.958 -22.955
 14 A'    4 A"   15 A'   16 A'   17 A'    5 A"   18 A'   19 A'                 
-22.955 -10.344 -10.284  -8.732  -8.728  -6.563  -6.560  -6.551
  6 A"   20 A'   21 A'   22 A'   23 A'   24 A'   25 A'    7 A"                 
 -6.549  -6.546  -6.545  -6.369  -4.782  -4.766  -4.766  -2.675
 26 A'    8 A"   27 A'   28 A'   29 A'    9 A"   30 A'   31 A'                 
 -2.671  -2.671  -2.670  -2.667  -2.667  -2.660  -2.660  -2.655
 32 A'   10 A"   33 A'   11 A"   34 A'   35 A'   12 A"   36 A'                 
 -2.655  -2.050  -2.044  -2.043  -2.029  -2.029  -1.282  -0.925
 13 A"   37 A'   14 A"   38 A'   39 A'   15 A"   40 A'   41 A'                 
 -0.876  -0.748  -0.695  -0.617  -0.534  -0.519  -0.516  -0.441
 42 A'   43 A'   44 A'   45 A'   46 A'   16 A"   47 A'   48 A'                 
 -0.417  -0.415  -0.361  -0.354  -0.320  -0.291  -0.246  -0.237
 49 A'   17 A"   50 A'   18 A"   51 A'   19 A"   20 A"   52 A'                 
 -- Virtual --                   
 -0.061  -0.045  -0.027   0.001   0.007   0.037   0.044   0.046
 21 A"   53 A'   54 A'   55 A'   56 A'   57 A'   22 A"   58 A'                 
  0.058   0.067   0.070   0.081   0.091   0.097   0.117   0.122
 59 A'   60 A'   23 A"   61 A'   24 A"   62 A'   63 A'   64 A'                 
  0.136   0.142   0.163   0.178   0.194   0.204   0.222   0.263
 25 A"   65 A'   66 A'   67 A'   68 A'   69 A'   26 A"   70 A'                 
  0.283   0.288   0.302   0.315   0.353   0.354   0.383   0.385
 71 A'   27 A"   72 A'   73 A'   74 A'   28 A"   75 A'   76 A'                 
  0.398   0.400   0.416   0.424   0.427   0.446   0.468   0.485
 29 A"   77 A'   30 A"   31 A"   78 A'   79 A'   80 A'   32 A"                 
  0.493   0.504   0.525   0.543   0.572   0.582   0.588   0.593
 81 A'   82 A'   33 A"   34 A"   83 A'   35 A"   84 A'   36 A"                 
  0.634   0.664   0.686   0.739   0.750   0.776   0.778   0.835
 85 A'   86 A'   87 A'   88 A'   89 A'   90 A'   37 A"   91 A'                 
  0.871   0.914   0.992   1.019   1.125   1.139   1.275   1.318
 92 A'   93 A'   94 A'   95 A'   96 A'   38 A"   39 A"   40 A"                 
  1.354   1.356   1.387   1.418   1.445   1.509   1.540   1.624
 41 A"   97 A'   98 A'   99 A'  100 A'  101 A'   42 A"  102 A'                 
  1.703   1.764   1.800   1.898   1.960   2.014   2.020   2.068
103 A'  104 A'   43 A"  105 A'   44 A"   45 A"  106 A'  107 A'                 
  2.088   2.110   2.240   2.280   2.580   2.791   2.810   2.964
108 A'  109 A'  110 A'  111 A'   46 A"   47 A"  112 A'  113 A'                 
  3.024   3.476   3.742   3.764   3.915   3.945   3.958   3.980
114 A'  115 A'   48 A"  116 A'   49 A"   50 A"  117 A'   51 A"                 
  3.984   3.985   4.005   4.041   4.056   4.066   4.106   4.109
118 A'   52 A"  119 A'   53 A"  120 A'   54 A"   55 A"  121 A'                 
  4.191   4.250   4.275   4.332   4.381   4.504   4.744   5.997
122 A'  123 A'  124 A'  125 A'  126 A'  127 A'  128 A'   56 A"                 
  6.065   6.147   6.274   6.385   6.560   6.694   6.745   7.514
129 A'  130 A'   57 A"  131 A'  132 A'  133 A'  134 A'   58 A"                 
  7.533   7.558   7.603   7.626   7.737  23.345  23.761  27.922
 59 A"  135 A'  136 A'  137 A'  138 A'  139 A'  140 A'  141 A'                 
 28.339  28.386  28.419  28.527  28.550  28.558  28.618  28.715
 60 A"  142 A'  143 A'   61 A"  144 A'   62 A"  145 A'  146 A'                 
 47.922  47.989  66.737 127.883 127.921 127.971 151.712 289.715
147 A'  148 A'  149 A'   63 A"  150 A'  151 A'  152 A'   64 A"                 
289.736 289.752 289.811 289.854 289.9551020.7241020.8081901.879
 65 A"  153 A'  154 A'  155 A'  156 A'  157 A'  158 A'  159 A'                 
 --------------------------------------------------------------

          Ground-State Mulliken Net Atomic Charges

     Atom                 Charge (a.u.)
  ----------------------------------------
      1 Br                    0.084414
      2 Br                   -0.066680
      3 F                    -0.017229
      4 I                     0.106757
      5 C                    -0.296207
      6 C                     0.188946
  ----------------------------------------
  Sum of atomic charges =     0.000000

 -----------------------------------------------------------------
                    Cartesian Multipole Moments
 -----------------------------------------------------------------
    Charge (ESU x 10^10)
                 0.0000
    Dipole Moment (Debye)
         X      -0.3335      Y       0.8653      Z       0.0000
       Tot       0.9274
    Quadrupole Moments (Debye-Ang)
        XX     -75.2822     XY       1.2375     YY     -83.2391
        XZ      -0.0000     YZ       0.0000     ZZ     -81.2886
    Octopole Moments (Debye-Ang^2)
       XXX     -11.3637    XXY       9.9662    XYY     -12.3722
       YYY      23.2281    XXZ       0.0000    XYZ      -0.0000
       YYZ       0.0000    XZZ      -4.0228    YZZ       4.8273
       ZZZ       0.0000
    Hexadecapole Moments (Debye-Ang^3)
      XXXX   -1563.8376   XXXY     -59.9106   XXYY    -370.9195
      XYYY    -112.4101   YYYY    -650.6086   XXXZ      -0.0000
      XXYZ       0.0000   XYYZ      -0.0000   YYYZ       0.0000
      XXZZ    -301.1111   XYZZ     -37.5560   YYZZ    -126.8074
      XZZZ      -0.0000   YZZZ       0.0000   ZZZZ    -100.0598
 -----------------------------------------------------------------
 Calculating analytic gradient of the SCF energy
 Gradient of SCF Energy
            1           2           3           4           5           6
    1  -0.0613880  -0.0177911   0.0443355   0.0805775   0.1050403  -0.1507743
    2  -0.0888475  -0.1579324   0.0514997   0.1455740   0.0095415   0.0401647
    3   0.0000000  -0.0000000   0.0000000   0.0000000  -0.0000000   0.0000000
 Max gradient component =       1.579E-01
 RMS gradient           =       7.627E-02
 Gradient time:  CPU 48.25 s  wall 6.18 s
 Geometry Optimization Parameters
   NAtoms,    NIC,     NZ,  NCons,   NDum,   NFix, NCnnct, MaxDiis
        6      37       0       0       0       0       0       0

 Cartesian Hessian Update
 Hessian Updated using BFGS Update


** GEOMETRY OPTIMIZATION IN DELOCALIZED INTERNAL COORDINATES **
   Searching for a Minimum

   Optimization Cycle:   9

                       Coordinates (Angstroms)
     ATOM                X               Y               Z
      1  Br        2.8322357749    0.4983717713    0.0000000000
      2  Br       -0.8668932168    1.4705508364    0.0000000000
      3  F         1.8877326491   -1.6266038196    0.0000000000
      4  I        -1.6765451131   -1.0692332932    0.0000000000
      5  C         1.3493765800   -0.4035371725    0.0000000000
      6  C        -0.0450731983   -0.0692790711    0.0000000000
   Point Group: cs    Number of degrees of freedom:     9


   Energy is -12243.742608501

 Hessian Updated using BFGS Update

  9 Hessian modes will be used to form the next step
  Hessian Eigenvalues:
     0.157762    0.208925    0.242758    0.251574    0.262459    0.394011
     0.511924    0.957799    1.120399

 Minimum Search - Taking Simple RFO Step
 Searching for Lamda that Minimizes Along All modes
 Value Taken    Lamda =  -0.11119349
 Calculated Step too Large.  Step scaled by  0.496022
 Step Taken.  Stepsize is  0.300000

                             Maximum     Tolerance    Cnvgd?
         Gradient           0.119840      0.000300      NO
         Displacement       0.201346      0.001200      NO
         Energy change     -0.062143      0.000001      NO


 New Cartesian Coordinates Obtained by Inverse Iteration

 Displacement from previous Coordinates is:  0.263511
 ----------------------------------------------------------------
             Standard Nuclear Orientation (Angstroms)
    I     Atom           X                Y                Z
 ----------------------------------------------------------------
    1      Br      2.8163413016     0.5363816710     0.0000000000
    2      Br     -0.8127168930     1.5038130526     0.0000000000
    3      F       1.8100436590    -1.6327639349     0.0000000000
    4      I      -1.6470031488    -1.1295608431     0.0000000000
    5      C       1.3161192142    -0.3974708600     0.0000000000
    6      C      -0.0019506572    -0.0801298343     0.0000000000
 ----------------------------------------------------------------
 Molecular Point Group                 Cs    NOp =  2
 Largest Abelian Subgroup              Cs    NOp =  2
 Nuclear Repulsion Energy =  1308.4031311122 hartrees
 There are       72 alpha and       72 beta electrons
 Applying Cartesian multipole field
    Component          Value
    ---------          -----
     (2,0,0)        1.00000E-11
     (0,2,0)        2.00000E-11
     (0,0,2)       -3.00000E-11
 Nucleus-field energy     =     0.0000000303 hartrees
 Requested basis set is 6-311++G(d,p)
 There are 80 shells and 224 basis functions
 A cutoff of  1.0D-11 yielded   2379 shell pairs
 There are     20137 function pairs (     22672 Cartesian)
 Smallest overlap matrix eigenvalue = 1.49E-05
 Guess MOs from SCF MO coefficient file

 -----------------------------------------------------------------------
  General SCF calculation program by
  Eric Jon Sundstrom, Paul Horn, Yuezhi Mao, Dmitri Zuev, Alec White,
  David Stuck, Shaama M.S., Shane Yost, Joonho Lee, David Small,
  Daniel Levine, Susi Lehtola, Hugh Burton, Evgeny Epifanovsky
 -----------------------------------------------------------------------
 Exchange:     0.2000 Hartree-Fock + 0.0800 Slater + 0.7200 B88
 Correlation:  0.1900 VWN1RPA + 0.8100 LYP
 Using SG-1 standard quadrature grid
 using 8 threads for integral computing
 -------------------------------------------------------
 OpenMP Integral computing Module                
 Release: version 2.0, May 2017, Q-Chem Inc. Pleasanton 
 -------------------------------------------------------
 -------------------------------------------------------
 OpenMP BLAS3 based DFT computing Module                
 Release: version 1.0, May 2013, Q-Chem Inc. Pittsburgh 
 -------------------------------------------------------
 A restricted SCF calculation will be
 performed using DIIS
 SCF converges when DIIS error is below 1.0e-08
 ---------------------------------------
  Cycle       Energy         DIIS error
 ---------------------------------------
    1  -12243.7824969710      1.02e-03  
    2  -12243.7876447120      3.03e-04  
    3  -12243.7871406922      4.06e-04  
    4  -12243.7881261210      9.91e-05  
    5  -12243.7881824140      1.71e-05  
    6  -12243.7881837657      9.22e-06  
    7  -12243.7881841942      1.82e-06  
    8  -12243.7881842137      6.03e-07  
    9  -12243.7881842152      1.26e-07  
   10  -12243.7881842151      3.78e-08  
   11  -12243.7881842149      1.41e-08  
   12  -12243.7881842151      2.76e-09  Convergence criterion met
 ---------------------------------------
 SCF time:   CPU 134.56s  wall 17.00s 
 SCF   energy in the final basis set =   -12243.7881842151
 Total energy in the final basis set =   -12243.7881842151

 --------------------------------------------------------------
             Orbital Energies (a.u.) and Symmetries
 --------------------------------------------------------------

 Alpha MOs, Restricted
 -- Occupied --                  
******* -482.87 -482.86 -176.32 -165.72 -165.72 -165.72  -62.52
  1 A'    2 A'    3 A'    4 A'    5 A'    1 A"    6 A'    7 A'                 
-62.515 -56.341 -56.337 -56.337 -56.335 -56.331 -56.331 -35.818
  8 A'    9 A'    2 A"   10 A'   11 A'    3 A"   12 A'   13 A'                 
-31.311 -31.305 -31.304 -24.729 -22.961 -22.960 -22.960 -22.955
 14 A'    4 A"   15 A'   16 A'   17 A'    5 A"   18 A'   19 A'                 
-22.955 -10.338 -10.280  -8.731  -8.725  -6.562  -6.558  -6.549
  6 A"   20 A'   21 A'   22 A'   23 A'   24 A'   25 A'    7 A"                 
 -6.548  -6.544  -6.543  -6.369  -4.782  -4.766  -4.766  -2.674
 26 A'    8 A"   27 A'   28 A'   29 A'    9 A"   30 A'   31 A'                 
 -2.670  -2.669  -2.669  -2.665  -2.664  -2.659  -2.658  -2.653
 10 A"   32 A'   33 A'   11 A"   34 A'   35 A'   12 A"   36 A'                 
 -2.653  -2.049  -2.044  -2.043  -2.029  -2.029  -1.283  -0.916
 13 A"   37 A'   14 A"   38 A'   39 A'   15 A"   40 A'   41 A'                 
 -0.867  -0.761  -0.696  -0.618  -0.536  -0.520  -0.513  -0.438
 42 A'   43 A'   44 A'   45 A'   46 A'   16 A"   47 A'   48 A'                 
 -0.413  -0.410  -0.355  -0.350  -0.323  -0.293  -0.254  -0.246
 49 A'   17 A"   50 A'   18 A"   51 A'   19 A"   20 A"   52 A'                 
 -- Virtual --                   
 -0.054  -0.047  -0.034   0.001   0.006   0.036   0.045   0.046
 53 A'   21 A"   54 A'   55 A'   56 A'   57 A'   22 A"   58 A'                 
  0.059   0.067   0.071   0.084   0.090   0.095   0.117   0.121
 59 A'   60 A'   23 A"   61 A'   24 A"   62 A'   63 A'   64 A'                 
  0.135   0.144   0.174   0.183   0.195   0.201   0.222   0.267
 25 A"   65 A'   66 A'   67 A'   68 A'   69 A'   26 A"   70 A'                 
  0.288   0.290   0.299   0.323   0.354   0.359   0.382   0.391
 27 A"   71 A'   72 A'   73 A'   74 A'   28 A"   75 A'   76 A'                 
  0.402   0.404   0.418   0.420   0.428   0.443   0.475   0.478
 29 A"   77 A'   30 A"   78 A'   31 A"   79 A'   32 A"   80 A'                 
  0.493   0.516   0.525   0.544   0.569   0.574   0.597   0.598
 81 A'   82 A'   33 A"   34 A"   83 A'   35 A"   84 A'   36 A"                 
  0.638   0.658   0.684   0.743   0.749   0.769   0.786   0.833
 85 A'   86 A'   87 A'   88 A'   89 A'   90 A'   37 A"   91 A'                 
  0.867   0.918   0.983   1.020   1.125   1.139   1.258   1.319
 92 A'   93 A'   94 A'   95 A'   96 A'   38 A"   39 A"   40 A"                 
  1.352   1.358   1.378   1.413   1.435   1.516   1.557   1.632
 97 A'   41 A"   98 A'   99 A'  100 A'  101 A'   42 A"  102 A'                 
  1.715   1.805   1.839   1.915   1.963   2.021   2.022   2.066
103 A'  104 A'   43 A"  105 A'   44 A"   45 A"  106 A'  107 A'                 
  2.119   2.138   2.237   2.311   2.589   2.810   2.813   2.982
108 A'  109 A'  110 A'  111 A'   46 A"   47 A"  112 A'  113 A'                 
  3.118   3.405   3.745   3.768   3.924   3.947   3.953   3.980
114 A'  115 A'   48 A"  116 A'   49 A"   50 A"  117 A'   51 A"                 
  3.988   3.996   4.004   4.038   4.048   4.056   4.107   4.113
 52 A"  118 A'  119 A'   53 A"  120 A'   54 A"   55 A"  121 A'                 
  4.200   4.252   4.265   4.322   4.391   4.497   4.760   5.996
122 A'  123 A'  124 A'  125 A'  126 A'  127 A'  128 A'   56 A"                 
  6.059   6.136   6.275   6.382   6.557   6.698   6.737   7.516
129 A'  130 A'   57 A"  131 A'  132 A'  133 A'  134 A'   58 A"                 
  7.536   7.562   7.599   7.633   7.735  23.316  24.010  27.913
 59 A"  135 A'  136 A'  137 A'  138 A'  139 A'  140 A'  141 A'                 
 28.338  28.381  28.413  28.525  28.546  28.556  28.611  28.712
 60 A"  142 A'  143 A'   61 A"  144 A'   62 A"  145 A'  146 A'                 
 47.908  47.981  66.737 127.881 127.916 127.964 151.703 289.716
147 A'  148 A'  149 A'   63 A"  150 A'  151 A'  152 A'   64 A"                 
289.737 289.755 289.808 289.860 289.9521020.7061020.7961901.869
 65 A"  153 A'  154 A'  155 A'  156 A'  157 A'  158 A'  159 A'                 

 Beta MOs, Restricted
 -- Occupied --                  
******* -482.87 -482.86 -176.32 -165.72 -165.72 -165.72  -62.52
  1 A'    2 A'    3 A'    4 A'    5 A'    1 A"    6 A'    7 A'                 
-62.515 -56.341 -56.337 -56.337 -56.335 -56.331 -56.331 -35.818
  8 A'    9 A'    2 A"   10 A'   11 A'    3 A"   12 A'   13 A'                 
-31.311 -31.305 -31.304 -24.729 -22.961 -22.960 -22.960 -22.955
 14 A'    4 A"   15 A'   16 A'   17 A'    5 A"   18 A'   19 A'                 
-22.955 -10.338 -10.280  -8.731  -8.725  -6.562  -6.558  -6.549
  6 A"   20 A'   21 A'   22 A'   23 A'   24 A'   25 A'    7 A"                 
 -6.548  -6.544  -6.543  -6.369  -4.782  -4.766  -4.766  -2.674
 26 A'    8 A"   27 A'   28 A'   29 A'    9 A"   30 A'   31 A'                 
 -2.670  -2.669  -2.669  -2.665  -2.664  -2.659  -2.658  -2.653
 10 A"   32 A'   33 A'   11 A"   34 A'   35 A'   12 A"   36 A'                 
 -2.653  -2.049  -2.044  -2.043  -2.029  -2.029  -1.283  -0.916
 13 A"   37 A'   14 A"   38 A'   39 A'   15 A"   40 A'   41 A'                 
 -0.867  -0.761  -0.696  -0.618  -0.536  -0.520  -0.513  -0.438
 42 A'   43 A'   44 A'   45 A'   46 A'   16 A"   47 A'   48 A'                 
 -0.413  -0.410  -0.355  -0.350  -0.323  -0.293  -0.254  -0.246
 49 A'   17 A"   50 A'   18 A"   51 A'   19 A"   20 A"   52 A'                 
 -- Virtual --                   
 -0.054  -0.047  -0.034   0.001   0.006   0.036   0.045   0.046
 53 A'   21 A"   54 A'   55 A'   56 A'   57 A'   22 A"   58 A'                 
  0.059   0.067   0.071   0.084   0.090   0.095   0.117   0.121
 59 A'   60 A'   23 A"   61 A'   24 A"   62 A'   63 A'   64 A'                 
  0.135   0.144   0.174   0.183   0.195   0.201   0.222   0.267
 25 A"   65 A'   66 A'   67 A'   68 A'   69 A'   26 A"   70 A'                 
  0.288   0.290   0.299   0.323   0.354   0.359   0.382   0.391
 27 A"   71 A'   72 A'   73 A'   74 A'   28 A"   75 A'   76 A'                 
  0.402   0.404   0.418   0.420   0.428   0.443   0.475   0.478
 29 A"   77 A'   30 A"   78 A'   31 A"   79 A'   32 A"   80 A'                 
  0.493   0.516   0.525   0.544   0.569   0.574   0.597   0.598
 81 A'   82 A'   33 A"   34 A"   83 A'   35 A"   84 A'   36 A"                 
  0.638   0.658   0.684   0.743   0.749   0.769   0.786   0.833
 85 A'   86 A'   87 A'   88 A'   89 A'   90 A'   37 A"   91 A'                 
  0.867   0.918   0.983   1.020   1.125   1.139   1.258   1.319
 92 A'   93 A'   94 A'   95 A'   96 A'   38 A"   39 A"   40 A"                 
  1.352   1.358   1.378   1.413   1.435   1.516   1.557   1.632
 97 A'   41 A"   98 A'   99 A'  100 A'  101 A'   42 A"  102 A'                 
  1.715   1.805   1.839   1.915   1.963   2.021   2.022   2.066
103 A'  104 A'   43 A"  105 A'   44 A"   45 A"  106 A'  107 A'                 
  2.119   2.138   2.237   2.311   2.589   2.810   2.813   2.982
108 A'  109 A'  110 A'  111 A'   46 A"   47 A"  112 A'  113 A'                 
  3.118   3.405   3.745   3.768   3.924   3.947   3.953   3.980
114 A'  115 A'   48 A"  116 A'   49 A"   50 A"  117 A'   51 A"                 
  3.988   3.996   4.004   4.038   4.048   4.056   4.107   4.113
 52 A"  118 A'  119 A'   53 A"  120 A'   54 A"   55 A"  121 A'                 
  4.200   4.252   4.265   4.322   4.391   4.497   4.760   5.996
122 A'  123 A'  124 A'  125 A'  126 A'  127 A'  128 A'   56 A"                 
  6.059   6.136   6.275   6.382   6.557   6.698   6.737   7.516
129 A'  130 A'   57 A"  131 A'  132 A'  133 A'  134 A'   58 A"                 
  7.536   7.562   7.599   7.633   7.735  23.316  24.010  27.913
 59 A"  135 A'  136 A'  137 A'  138 A'  139 A'  140 A'  141 A'                 
 28.338  28.381  28.413  28.525  28.546  28.556  28.611  28.712
 60 A"  142 A'  143 A'   61 A"  144 A'   62 A"  145 A'  146 A'                 
 47.908  47.981  66.737 127.881 127.916 127.964 151.703 289.716
147 A'  148 A'  149 A'   63 A"  150 A'  151 A'  152 A'   64 A"                 
289.737 289.755 289.808 289.860 289.9521020.7061020.7961901.869
 65 A"  153 A'  154 A'  155 A'  156 A'  157 A'  158 A'  159 A'                 
 --------------------------------------------------------------

          Ground-State Mulliken Net Atomic Charges

     Atom                 Charge (a.u.)
  ----------------------------------------
      1 Br                    0.073662
      2 Br                   -0.077333
      3 F                    -0.021354
      4 I                     0.112883
      5 C                    -0.254800
      6 C                     0.166941
  ----------------------------------------
  Sum of atomic charges =     0.000000

 -----------------------------------------------------------------
                    Cartesian Multipole Moments
 -----------------------------------------------------------------
    Charge (ESU x 10^10)
                 0.0000
    Dipole Moment (Debye)
         X      -0.3479      Y       0.7653      Z      -0.0000
       Tot       0.8407
    Quadrupole Moments (Debye-Ang)
        XX     -75.5821     XY       1.7217     YY     -82.6779
        XZ       0.0000     YZ       0.0000     ZZ     -81.3450
    Octopole Moments (Debye-Ang^2)
       XXX     -15.2164    XXY       9.6434    XYY     -14.0460
       YYY      24.5642    XXZ      -0.0000    XYZ       0.0000
       YYZ      -0.0000    XZZ      -5.1626    YZZ       5.1075
       ZZZ      -0.0000
    Hexadecapole Moments (Debye-Ang^3)
      XXXX   -1523.3721   XXXY     -71.4266   XXYY    -366.2973
      XYYY    -125.7726   YYYY    -682.2737   XXXZ       0.0000
      XXYZ      -0.0000   XYYZ      -0.0000   YYYZ       0.0000
      XXZZ    -293.8401   XYZZ     -42.7323   YYZZ    -133.0740
      XZZZ       0.0000   YZZZ       0.0000   ZZZZ    -100.3046
 -----------------------------------------------------------------
 Calculating analytic gradient of the SCF energy
 Gradient of SCF Energy
            1           2           3           4           5           6
    1  -0.0446466  -0.0161576   0.0311370   0.0554905   0.0440801  -0.0699034
    2  -0.0665848  -0.1178098   0.0425464   0.1095601   0.0145024   0.0177859
    3  -0.0000000   0.0000000   0.0000000  -0.0000000   0.0000000   0.0000000
 Max gradient component =       1.178E-01
 RMS gradient           =       5.043E-02
 Gradient time:  CPU 48.13 s  wall 6.17 s
 Geometry Optimization Parameters
   NAtoms,    NIC,     NZ,  NCons,   NDum,   NFix, NCnnct, MaxDiis
        6      37       0       0       0       0       0       0

 Cartesian Hessian Update
 Hessian Updated using BFGS Update


** GEOMETRY OPTIMIZATION IN DELOCALIZED INTERNAL COORDINATES **
   Searching for a Minimum

   Optimization Cycle:  10

                       Coordinates (Angstroms)
     ATOM                X               Y               Z
      1  Br        2.8163413016    0.5363816710    0.0000000000
      2  Br       -0.8127168930    1.5038130526    0.0000000000
      3  F         1.8100436590   -1.6327639349    0.0000000000
      4  I        -1.6470031488   -1.1295608431    0.0000000000
      5  C         1.3161192142   -0.3974708600    0.0000000000
      6  C        -0.0019506572   -0.0801298343    0.0000000000
   Point Group: cs    Number of degrees of freedom:     9


   Energy is -12243.788184215

 Hessian Updated using BFGS Update

  9 Hessian modes will be used to form the next step
  Hessian Eigenvalues:
     0.119446    0.226414    0.246880    0.250856    0.345410    0.416488
     0.498929    0.957763    1.120406

 Minimum Search - Taking Simple RFO Step
 Searching for Lamda that Minimizes Along All modes
 Value Taken    Lamda =  -0.06813858
 Calculated Step too Large.  Step scaled by  0.523691
 Step Taken.  Stepsize is  0.300000

                             Maximum     Tolerance    Cnvgd?
         Gradient           0.094395      0.000300      NO
         Displacement       0.272669      0.001200      NO
         Energy change     -0.045576      0.000001      NO


 New Cartesian Coordinates Obtained by Inverse Iteration

 Displacement from previous Coordinates is:  0.203580
 ----------------------------------------------------------------
             Standard Nuclear Orientation (Angstroms)
    I     Atom           X                Y                Z
 ----------------------------------------------------------------
    1      Br      2.8243221939     0.5759567935     0.0000000000
    2      Br     -0.7801494273     1.5516832449     0.0000000000
    3      F       1.7604169779    -1.6516777714     0.0000000000
    4      I      -1.6438452433    -1.1901437208     0.0000000000
    5      C       1.3131360202    -0.4026992227     0.0000000000
    6      C       0.0069529545    -0.0828500721     0.0000000000
 ----------------------------------------------------------------
 Molecular Point Group                 Cs    NOp =  2
 Largest Abelian Subgroup              Cs    NOp =  2
 Nuclear Repulsion Energy =  1288.8426775331 hartrees
 There are       72 alpha and       72 beta electrons
 Applying Cartesian multipole field
    Component          Value
    ---------          -----
     (2,0,0)        1.00000E-11
     (0,2,0)        2.00000E-11
     (0,0,2)       -3.00000E-11
 Nucleus-field energy     =     0.0000000312 hartrees
 Requested basis set is 6-311++G(d,p)
 There are 80 shells and 224 basis functions
 A cutoff of  1.0D-11 yielded   2366 shell pairs
 There are     20010 function pairs (     22509 Cartesian)
 Smallest overlap matrix eigenvalue = 1.64E-05
 Guess MOs from SCF MO coefficient file

 -----------------------------------------------------------------------
  General SCF calculation program by
  Eric Jon Sundstrom, Paul Horn, Yuezhi Mao, Dmitri Zuev, Alec White,
  David Stuck, Shaama M.S., Shane Yost, Joonho Lee, David Small,
  Daniel Levine, Susi Lehtola, Hugh Burton, Evgeny Epifanovsky
 -----------------------------------------------------------------------
 Exchange:     0.2000 Hartree-Fock + 0.0800 Slater + 0.7200 B88
 Correlation:  0.1900 VWN1RPA + 0.8100 LYP
 Using SG-1 standard quadrature grid
 using 8 threads for integral computing
 -------------------------------------------------------
 OpenMP Integral computing Module                
 Release: version 2.0, May 2017, Q-Chem Inc. Pleasanton 
 -------------------------------------------------------
 -------------------------------------------------------
 OpenMP BLAS3 based DFT computing Module                
 Release: version 1.0, May 2013, Q-Chem Inc. Pittsburgh 
 -------------------------------------------------------
 A restricted SCF calculation will be
 performed using DIIS
 SCF converges when DIIS error is below 1.0e-08
 ---------------------------------------
  Cycle       Energy         DIIS error
 ---------------------------------------
    1  -12243.8152663363      6.13e-04  
    2  -12243.8174086757      3.61e-04  
    3  -12243.8172315665      3.93e-04  
    4  -12243.8181444052      6.15e-05  
    5  -12243.8181651425      1.79e-05  
    6  -12243.8181667754      7.27e-06  
    7  -12243.8181671220      1.08e-06  
    8  -12243.8181671280      4.87e-07  
    9  -12243.8181671286      8.12e-08  
   10  -12243.8181671285      1.46e-08  
   11  -12243.8181671287      3.74e-09  Convergence criterion met
 ---------------------------------------
 SCF time:   CPU 121.66s  wall 16.00s 
 SCF   energy in the final basis set =   -12243.8181671287
 Total energy in the final basis set =   -12243.8181671287

 --------------------------------------------------------------
             Orbital Energies (a.u.) and Symmetries
 --------------------------------------------------------------

 Alpha MOs, Restricted
 -- Occupied --                  
******* -482.87 -482.86 -176.32 -165.73 -165.72 -165.72  -62.52
  1 A'    2 A'    3 A'    4 A'    5 A'    1 A"    6 A'    7 A'                 
-62.513 -56.342 -56.338 -56.338 -56.334 -56.330 -56.330 -35.819
  8 A'    9 A'    2 A"   10 A'   11 A'    3 A"   12 A'   13 A'                 
-31.312 -31.306 -31.305 -24.731 -22.962 -22.961 -22.961 -22.956
 14 A'    4 A"   15 A'   16 A'   17 A'    5 A"   18 A'   19 A'                 
-22.956 -10.339 -10.283  -8.731  -8.723  -6.563  -6.556  -6.550
  6 A"   20 A'   21 A'   22 A'   23 A'   24 A'   25 A'    7 A"                 
 -6.549  -6.542  -6.541  -6.369  -4.783  -4.767  -4.766  -2.674
 26 A'    8 A"   27 A'   28 A'   29 A'    9 A"   30 A'   31 A'                 
 -2.670  -2.670  -2.667  -2.663  -2.662  -2.659  -2.659  -2.651
 10 A"   32 A'   33 A'   11 A"   34 A'   35 A'   12 A"   13 A"                 
 -2.651  -2.049  -2.044  -2.044  -2.030  -2.029  -1.284  -0.905
 36 A'   37 A'   14 A"   38 A'   39 A'   15 A"   40 A'   41 A'                 
 -0.857  -0.763  -0.693  -0.618  -0.537  -0.521  -0.510  -0.435
 42 A'   43 A'   44 A'   45 A'   46 A'   16 A"   47 A'   48 A'                 
 -0.411  -0.403  -0.348  -0.347  -0.326  -0.295  -0.256  -0.255
 49 A'   17 A"   18 A"   50 A'   51 A'   19 A"   20 A"   52 A'                 
 -- Virtual --                   
 -0.061  -0.045  -0.039   0.000   0.003   0.035   0.045   0.046
 53 A'   21 A"   54 A'   55 A'   56 A'   57 A'   58 A'   22 A"                 
  0.058   0.067   0.071   0.085   0.090   0.093   0.117   0.121
 59 A'   60 A'   23 A"   61 A'   24 A"   62 A'   63 A'   64 A'                 
  0.134   0.144   0.176   0.184   0.195   0.199   0.223   0.266
 25 A"   65 A'   66 A'   67 A'   68 A'   69 A'   26 A"   70 A'                 
  0.287   0.289   0.296   0.325   0.355   0.364   0.380   0.392
 27 A"   71 A'   72 A'   73 A'   74 A'   28 A"   75 A'   76 A'                 
  0.405   0.410   0.415   0.419   0.430   0.440   0.470   0.479
 29 A"   77 A'   78 A'   30 A"   31 A"   79 A'   32 A"   80 A'                 
  0.489   0.520   0.522   0.543   0.563   0.564   0.596   0.602
 81 A'   82 A'   33 A"   34 A"   83 A'   35 A"   84 A'   36 A"                 
  0.634   0.655   0.678   0.739   0.747   0.756   0.786   0.829
 85 A'   86 A'   87 A'   88 A'   89 A'   90 A'   37 A"   91 A'                 
  0.855   0.917   0.966   1.018   1.117   1.137   1.246   1.318
 92 A'   93 A'   94 A'   95 A'   96 A'   38 A"   39 A"   40 A"                 
  1.346   1.358   1.371   1.414   1.428   1.525   1.555   1.624
 97 A'   41 A"   98 A'   99 A'  100 A'  101 A'   42 A"  102 A'                 
  1.701   1.819   1.844   1.920   1.964   2.022   2.023   2.061
103 A'  104 A'   43 A"  105 A'   44 A"   45 A"  106 A'  107 A'                 
  2.129   2.141   2.215   2.309   2.590   2.810   2.810   2.984
108 A'  109 A'  110 A'  111 A'   46 A"   47 A"  112 A'  113 A'                 
  3.122   3.382   3.744   3.770   3.933   3.947   3.954   3.979
114 A'  115 A'   48 A"  116 A'   49 A"   50 A"  117 A'   51 A"                 
  3.989   3.993   4.008   4.029   4.033   4.048   4.104   4.114
 52 A"  118 A'  119 A'   53 A"  120 A'   54 A"   55 A"  121 A'                 
  4.200   4.233   4.257   4.322   4.398   4.486   4.761   5.995
122 A'  123 A'  124 A'  125 A'  126 A'  127 A'  128 A'   56 A"                 
  6.050   6.117   6.273   6.375   6.541   6.695   6.722   7.517
129 A'  130 A'   57 A"  131 A'  132 A'  133 A'  134 A'   58 A"                 
  7.538   7.563   7.595   7.636   7.725  23.307  24.044  27.900
 59 A"  135 A'  136 A'  137 A'  138 A'  139 A'  140 A'  141 A'                 
 28.336  28.376  28.404  28.523  28.541  28.554  28.604  28.705
 60 A"  142 A'  143 A'   61 A"  144 A'   62 A"  145 A'  146 A'                 
 47.891  47.967  66.734 127.879 127.911 127.954 151.690 289.715
147 A'  148 A'  149 A'   63 A"  150 A'  151 A'  152 A'   64 A"                 
289.737 289.753 289.802 289.861 289.9431020.6831020.7771901.856
 65 A"  153 A'  154 A'  155 A'  156 A'  157 A'  158 A'  159 A'                 

 Beta MOs, Restricted
 -- Occupied --                  
******* -482.87 -482.86 -176.32 -165.73 -165.72 -165.72  -62.52
  1 A'    2 A'    3 A'    4 A'    5 A'    1 A"    6 A'    7 A'                 
-62.513 -56.342 -56.338 -56.338 -56.334 -56.330 -56.330 -35.819
  8 A'    9 A'    2 A"   10 A'   11 A'    3 A"   12 A'   13 A'                 
-31.312 -31.306 -31.305 -24.731 -22.962 -22.961 -22.961 -22.956
 14 A'    4 A"   15 A'   16 A'   17 A'    5 A"   18 A'   19 A'                 
-22.956 -10.339 -10.283  -8.731  -8.723  -6.563  -6.556  -6.550
  6 A"   20 A'   21 A'   22 A'   23 A'   24 A'   25 A'    7 A"                 
 -6.549  -6.542  -6.541  -6.369  -4.783  -4.767  -4.766  -2.674
 26 A'    8 A"   27 A'   28 A'   29 A'    9 A"   30 A'   31 A'                 
 -2.670  -2.670  -2.667  -2.663  -2.662  -2.659  -2.659  -2.651
 10 A"   32 A'   33 A'   11 A"   34 A'   35 A'   12 A"   13 A"                 
 -2.651  -2.049  -2.044  -2.044  -2.030  -2.029  -1.284  -0.905
 36 A'   37 A'   14 A"   38 A'   39 A'   15 A"   40 A'   41 A'                 
 -0.857  -0.763  -0.693  -0.618  -0.537  -0.521  -0.510  -0.435
 42 A'   43 A'   44 A'   45 A'   46 A'   16 A"   47 A'   48 A'                 
 -0.411  -0.403  -0.348  -0.347  -0.326  -0.295  -0.256  -0.255
 49 A'   17 A"   18 A"   50 A'   51 A'   19 A"   20 A"   52 A'                 
 -- Virtual --                   
 -0.061  -0.045  -0.039   0.000   0.003   0.035   0.045   0.046
 53 A'   21 A"   54 A'   55 A'   56 A'   57 A'   58 A'   22 A"                 
  0.058   0.067   0.071   0.085   0.090   0.093   0.117   0.121
 59 A'   60 A'   23 A"   61 A'   24 A"   62 A'   63 A'   64 A'                 
  0.134   0.144   0.176   0.184   0.195   0.199   0.223   0.266
 25 A"   65 A'   66 A'   67 A'   68 A'   69 A'   26 A"   70 A'                 
  0.287   0.289   0.296   0.325   0.355   0.364   0.380   0.392
 27 A"   71 A'   72 A'   73 A'   74 A'   28 A"   75 A'   76 A'                 
  0.405   0.410   0.415   0.419   0.430   0.440   0.470   0.479
 29 A"   77 A'   78 A'   30 A"   31 A"   79 A'   32 A"   80 A'                 
  0.489   0.520   0.522   0.543   0.563   0.564   0.596   0.602
 81 A'   82 A'   33 A"   34 A"   83 A'   35 A"   84 A'   36 A"                 
  0.634   0.655   0.678   0.739   0.747   0.756   0.786   0.829
 85 A'   86 A'   87 A'   88 A'   89 A'   90 A'   37 A"   91 A'                 
  0.855   0.917   0.966   1.018   1.117   1.137   1.246   1.318
 92 A'   93 A'   94 A'   95 A'   96 A'   38 A"   39 A"   40 A"                 
  1.346   1.358   1.371   1.414   1.428   1.525   1.555   1.624
 97 A'   41 A"   98 A'   99 A'  100 A'  101 A'   42 A"  102 A'                 
  1.701   1.819   1.844   1.920   1.964   2.022   2.023   2.061
103 A'  104 A'   43 A"  105 A'   44 A"   45 A"  106 A'  107 A'                 
  2.129   2.141   2.215   2.309   2.590   2.810   2.810   2.984
108 A'  109 A'  110 A'  111 A'   46 A"   47 A"  112 A'  113 A'                 
  3.122   3.382   3.744   3.770   3.933   3.947   3.954   3.979
114 A'  115 A'   48 A"  116 A'   49 A"   50 A"  117 A'   51 A"                 
  3.989   3.993   4.008   4.029   4.033   4.048   4.104   4.114
 52 A"  118 A'  119 A'   53 A"  120 A'   54 A"   55 A"  121 A'                 
  4.200   4.233   4.257   4.322   4.398   4.486   4.761   5.995
122 A'  123 A'  124 A'  125 A'  126 A'  127 A'  128 A'   56 A"                 
  6.050   6.117   6.273   6.375   6.541   6.695   6.722   7.517
129 A'  130 A'   57 A"  131 A'  132 A'  133 A'  134 A'   58 A"                 
  7.538   7.563   7.595   7.636   7.725  23.307  24.044  27.900
 59 A"  135 A'  136 A'  137 A'  138 A'  139 A'  140 A'  141 A'                 
 28.336  28.376  28.404  28.523  28.541  28.554  28.604  28.705
 60 A"  142 A'  143 A'   61 A"  144 A'   62 A"  145 A'  146 A'                 
 47.891  47.967  66.734 127.879 127.911 127.954 151.690 289.715
147 A'  148 A'  149 A'   63 A"  150 A'  151 A'  152 A'   64 A"                 
289.737 289.753 289.802 289.861 289.9431020.6831020.7771901.856
 65 A"  153 A'  154 A'  155 A'  156 A'  157 A'  158 A'  159 A'                 
 --------------------------------------------------------------

          Ground-State Mulliken Net Atomic Charges

     Atom                 Charge (a.u.)
  ----------------------------------------
      1 Br                    0.070399
      2 Br                   -0.086020
      3 F                    -0.020836
      4 I                     0.123481
      5 C                    -0.200826
      6 C                     0.113803
  ----------------------------------------
  Sum of atomic charges =     0.000000

 -----------------------------------------------------------------
                    Cartesian Multipole Moments
 -----------------------------------------------------------------
    Charge (ESU x 10^10)
                 0.0000
    Dipole Moment (Debye)
         X      -0.2933      Y       0.6692      Z      -0.0000
       Tot       0.7307
    Quadrupole Moments (Debye-Ang)
        XX     -75.7113     XY       2.2282     YY     -82.0589
        XZ       0.0000     YZ       0.0000     ZZ     -81.5565
    Octopole Moments (Debye-Ang^2)
       XXX     -16.6624    XXY       9.3941    XYY     -15.0151
       YYY      25.2914    XXZ      -0.0000    XYZ      -0.0000
       YYZ      -0.0000    XZZ      -5.7805    YZZ       5.2271
       ZZZ      -0.0000
    Hexadecapole Moments (Debye-Ang^3)
      XXXX   -1519.8036   XXXY     -81.6869   XXYY    -369.0175
      XYYY    -138.2073   YYYY    -721.3777   XXXZ       0.0000
      XXYZ       0.0000   XYYZ       0.0000   YYYZ       0.0000
      XXZZ    -293.1720   XYZZ     -47.7686   YYZZ    -140.8162
      XZZZ       0.0000   YZZZ       0.0000   ZZZZ    -100.9194
 -----------------------------------------------------------------
 Calculating analytic gradient of the SCF energy
 Gradient of SCF Energy
            1           2           3           4           5           6
    1  -0.0271899  -0.0159115   0.0199843   0.0338630   0.0271607  -0.0379066
    2  -0.0450389  -0.0809362   0.0318007   0.0775962   0.0097391   0.0068391
    3   0.0000000  -0.0000000  -0.0000000   0.0000000   0.0000000  -0.0000000
 Max gradient component =       8.094E-02
 RMS gradient           =       3.372E-02
 Gradient time:  CPU 47.92 s  wall 6.14 s
 Geometry Optimization Parameters
   NAtoms,    NIC,     NZ,  NCons,   NDum,   NFix, NCnnct, MaxDiis
        6      37       0       0       0       0       0       0

 Cartesian Hessian Update
 Hessian Updated using BFGS Update


** GEOMETRY OPTIMIZATION IN DELOCALIZED INTERNAL COORDINATES **
   Searching for a Minimum

   Optimization Cycle:  11

                       Coordinates (Angstroms)
     ATOM                X               Y               Z
      1  Br        2.8243221939    0.5759567935    0.0000000000
      2  Br       -0.7801494273    1.5516832449    0.0000000000
      3  F         1.7604169779   -1.6516777714    0.0000000000
      4  I        -1.6438452433   -1.1901437208    0.0000000000
      5  C         1.3131360202   -0.4026992227    0.0000000000
      6  C         0.0069529545   -0.0828500721    0.0000000000
   Point Group: cs    Number of degrees of freedom:     9


   Energy is -12243.818167129

 Hessian Updated using BFGS Update

  9 Hessian modes will be used to form the next step
  Hessian Eigenvalues:
     0.108299    0.215093    0.246559    0.250512    0.339616    0.424241
     0.509091    0.957827    1.120407

 Minimum Search - Taking Simple RFO Step
 Searching for Lamda that Minimizes Along All modes
 Value Taken    Lamda =  -0.04248217
 Calculated Step too Large.  Step scaled by  0.579907
 Step Taken.  Stepsize is  0.300000

                             Maximum     Tolerance    Cnvgd?
         Gradient           0.067879      0.000300      NO
         Displacement       0.274962      0.001200      NO
         Energy change     -0.029983      0.000001      NO


 New Cartesian Coordinates Obtained by Inverse Iteration

 Displacement from previous Coordinates is:  0.215437
 ----------------------------------------------------------------
             Standard Nuclear Orientation (Angstroms)
    I     Atom           X                Y                Z
 ----------------------------------------------------------------
    1      Br      2.8121438610     0.6213262326     0.0000000000
    2      Br     -0.7312983872     1.6022803704     0.0000000000
    3      F       1.7212977150    -1.6753142160     0.0000000000
    4      I      -1.6368964866    -1.2489624084     0.0000000000
    5      C       1.3038656344    -0.4142968354     0.0000000000
    6      C       0.0117211392    -0.0847638919     0.0000000000
 ----------------------------------------------------------------
 Molecular Point Group                 Cs    NOp =  2
 Largest Abelian Subgroup              Cs    NOp =  2
 Nuclear Repulsion Energy =  1273.4291007854 hartrees
 There are       72 alpha and       72 beta electrons
 Applying Cartesian multipole field
    Component          Value
    ---------          -----
     (2,0,0)        1.00000E-11
     (0,2,0)        2.00000E-11
     (0,0,2)       -3.00000E-11
 Nucleus-field energy     =     0.0000000321 hartrees
 Requested basis set is 6-311++G(d,p)
 There are 80 shells and 224 basis functions
 A cutoff of  1.0D-11 yielded   2362 shell pairs
 There are     19993 function pairs (     22484 Cartesian)
 Smallest overlap matrix eigenvalue = 1.87E-05
 Guess MOs from SCF MO coefficient file

 -----------------------------------------------------------------------
  General SCF calculation program by
  Eric Jon Sundstrom, Paul Horn, Yuezhi Mao, Dmitri Zuev, Alec White,
  David Stuck, Shaama M.S., Shane Yost, Joonho Lee, David Small,
  Daniel Levine, Susi Lehtola, Hugh Burton, Evgeny Epifanovsky
 -----------------------------------------------------------------------
 Exchange:     0.2000 Hartree-Fock + 0.0800 Slater + 0.7200 B88
 Correlation:  0.1900 VWN1RPA + 0.8100 LYP
 Using SG-1 standard quadrature grid
 using 8 threads for integral computing
 -------------------------------------------------------
 OpenMP Integral computing Module                
 Release: version 2.0, May 2017, Q-Chem Inc. Pleasanton 
 -------------------------------------------------------
 -------------------------------------------------------
 OpenMP BLAS3 based DFT computing Module                
 Release: version 1.0, May 2013, Q-Chem Inc. Pittsburgh 
 -------------------------------------------------------
 A restricted SCF calculation will be
 performed using DIIS
 SCF converges when DIIS error is below 1.0e-08
 ---------------------------------------
  Cycle       Energy         DIIS error
 ---------------------------------------
    1  -12243.8359546846      5.72e-04  
    2  -12243.8379773686      3.03e-04  
    3  -12243.8377601987      3.54e-04  
    4  -12243.8384808229      5.96e-05  
    5  -12243.8385019317      1.38e-05  
    6  -12243.8385027323      6.65e-06  
    7  -12243.8385029914      1.28e-06  
    8  -12243.8385029989      6.71e-07  
    9  -12243.8385030006      1.52e-07  
   10  -12243.8385030007      3.17e-08  
   11  -12243.8385030008      9.29e-09  Convergence criterion met
 ---------------------------------------
 SCF time:   CPU 121.10s  wall 16.00s 
 SCF   energy in the final basis set =   -12243.8385030008
 Total energy in the final basis set =   -12243.8385030008

 --------------------------------------------------------------
             Orbital Energies (a.u.) and Symmetries
 --------------------------------------------------------------

 Alpha MOs, Restricted
 -- Occupied --                  
******* -482.87 -482.86 -176.32 -165.73 -165.72 -165.72  -62.52
  1 A'    2 A'    3 A'    4 A'    5 A'    1 A"    6 A'    7 A'                 
-62.513 -56.342 -56.338 -56.338 -56.334 -56.330 -56.329 -35.820
  8 A'    9 A'    2 A"   10 A'   11 A'    3 A"   12 A'   13 A'                 
-31.313 -31.307 -31.307 -24.734 -22.964 -22.962 -22.962 -22.958
 14 A'    4 A"   15 A'   16 A'   17 A'    5 A"   18 A'   19 A'                 
-22.958 -10.339 -10.285  -8.731  -8.723  -6.563  -6.555  -6.549
  6 A"   20 A'   21 A'   22 A'   23 A'   24 A'   25 A'    7 A"                 
 -6.549  -6.541  -6.540  -6.370  -4.784  -4.767  -4.767  -2.674
 26 A'    8 A"   27 A'   28 A'   29 A'    9 A"   30 A'   31 A'                 
 -2.670  -2.670  -2.666  -2.662  -2.661  -2.659  -2.658  -2.650
 10 A"   32 A'   33 A'   11 A"   34 A'   35 A'   12 A"   13 A"                 
 -2.650  -2.050  -2.044  -2.044  -2.030  -2.030  -1.283  -0.897
 36 A'   37 A'   14 A"   38 A'   39 A'   15 A"   40 A'   41 A'                 
 -0.849  -0.765  -0.691  -0.618  -0.537  -0.520  -0.508  -0.433
 42 A'   43 A'   44 A'   45 A'   46 A'   16 A"   47 A'   48 A'                 
 -0.409  -0.398  -0.345  -0.341  -0.327  -0.297  -0.264  -0.258
 49 A'   17 A"   18 A"   50 A'   51 A'   19 A"   52 A'   20 A"                 
 -- Virtual --                   
 -0.067  -0.045  -0.042  -0.003   0.002   0.034   0.045   0.047
 53 A'   54 A'   21 A"   55 A'   56 A'   57 A'   58 A'   22 A"                 
  0.058   0.067   0.071   0.087   0.089   0.091   0.116   0.121
 59 A'   60 A'   23 A"   61 A'   24 A"   62 A'   63 A'   64 A'                 
  0.133   0.144   0.174   0.183   0.190   0.201   0.223   0.262
 25 A"   65 A'   66 A'   67 A'   68 A'   69 A'   26 A"   70 A'                 
  0.287   0.289   0.296   0.325   0.358   0.370   0.377   0.392
 27 A"   71 A'   72 A'   73 A'   74 A'   28 A"   75 A'   76 A'                 
  0.407   0.408   0.419   0.423   0.433   0.434   0.466   0.480
 29 A"   77 A'   30 A"   78 A'   31 A"   79 A'   32 A"   80 A'                 
  0.485   0.519   0.523   0.543   0.556   0.562   0.594   0.607
 81 A'   33 A"   82 A'   34 A"   35 A"   83 A'   84 A'   36 A"                 
  0.624   0.657   0.672   0.732   0.738   0.752   0.785   0.829
 85 A'   86 A'   87 A'   88 A'   89 A'   90 A'   37 A"   91 A'                 
  0.847   0.918   0.952   1.019   1.105   1.134   1.237   1.316
 92 A'   93 A'   94 A'   95 A'   96 A'   38 A"   39 A"   40 A"                 
  1.344   1.358   1.366   1.417   1.424   1.531   1.555   1.620
 97 A'   41 A"   98 A'   99 A'  100 A'  101 A'   42 A"  102 A'                 
  1.690   1.827   1.851   1.922   1.965   2.021   2.031   2.050
103 A'  104 A'   43 A"  105 A'   44 A"   45 A"  106 A'  107 A'                 
  2.136   2.149   2.192   2.305   2.591   2.808   2.809   2.986
108 A'  109 A'  110 A'  111 A'   46 A"  112 A'   47 A"  113 A'                 
  3.126   3.357   3.743   3.771   3.938   3.946   3.960   3.979
114 A'  115 A'   48 A"  116 A'   49 A"   50 A"  117 A'   51 A"                 
  3.988   3.989   4.009   4.018   4.024   4.044   4.101   4.120
 52 A"  118 A'  119 A'   53 A"  120 A'   54 A"   55 A"  121 A'                 
  4.179   4.218   4.257   4.325   4.403   4.475   4.759   5.993
122 A'  123 A'  124 A'  125 A'  126 A'  127 A'  128 A'   56 A"                 
  6.040   6.100   6.272   6.370   6.526   6.688   6.710   7.518
129 A'  130 A'   57 A"  131 A'  132 A'  133 A'  134 A'   58 A"                 
  7.538   7.566   7.588   7.640   7.716  23.296  24.083  27.887
 59 A"  135 A'  136 A'  137 A'  138 A'  139 A'  140 A'  141 A'                 
 28.335  28.370  28.396  28.522  28.537  28.551  28.600  28.700
 60 A"  142 A'  143 A'   61 A"  144 A'   62 A"  145 A'  146 A'                 
 47.873  47.956  66.731 127.877 127.906 127.945 151.678 289.714
147 A'  148 A'  149 A'   63 A"  150 A'  151 A'  152 A'   64 A"                 
289.737 289.756 289.794 289.864 289.9341020.6601020.7621901.843
 65 A"  153 A'  154 A'  155 A'  156 A'  157 A'  158 A'  159 A'                 

 Beta MOs, Restricted
 -- Occupied --                  
******* -482.87 -482.86 -176.32 -165.73 -165.72 -165.72  -62.52
  1 A'    2 A'    3 A'    4 A'    5 A'    1 A"    6 A'    7 A'                 
-62.513 -56.342 -56.338 -56.338 -56.334 -56.330 -56.329 -35.820
  8 A'    9 A'    2 A"   10 A'   11 A'    3 A"   12 A'   13 A'                 
-31.313 -31.307 -31.307 -24.734 -22.964 -22.962 -22.962 -22.958
 14 A'    4 A"   15 A'   16 A'   17 A'    5 A"   18 A'   19 A'                 
-22.958 -10.339 -10.285  -8.731  -8.723  -6.563  -6.555  -6.549
  6 A"   20 A'   21 A'   22 A'   23 A'   24 A'   25 A'    7 A"                 
 -6.549  -6.541  -6.540  -6.370  -4.784  -4.767  -4.767  -2.674
 26 A'    8 A"   27 A'   28 A'   29 A'    9 A"   30 A'   31 A'                 
 -2.670  -2.670  -2.666  -2.662  -2.661  -2.659  -2.658  -2.650
 10 A"   32 A'   33 A'   11 A"   34 A'   35 A'   12 A"   13 A"                 
 -2.650  -2.050  -2.044  -2.044  -2.030  -2.030  -1.283  -0.897
 36 A'   37 A'   14 A"   38 A'   39 A'   15 A"   40 A'   41 A'                 
 -0.849  -0.765  -0.691  -0.618  -0.537  -0.520  -0.508  -0.433
 42 A'   43 A'   44 A'   45 A'   46 A'   16 A"   47 A'   48 A'                 
 -0.409  -0.398  -0.345  -0.341  -0.327  -0.297  -0.264  -0.258
 49 A'   17 A"   18 A"   50 A'   51 A'   19 A"   52 A'   20 A"                 
 -- Virtual --                   
 -0.067  -0.045  -0.042  -0.003   0.002   0.034   0.045   0.047
 53 A'   54 A'   21 A"   55 A'   56 A'   57 A'   58 A'   22 A"                 
  0.058   0.067   0.071   0.087   0.089   0.091   0.116   0.121
 59 A'   60 A'   23 A"   61 A'   24 A"   62 A'   63 A'   64 A'                 
  0.133   0.144   0.174   0.183   0.190   0.201   0.223   0.262
 25 A"   65 A'   66 A'   67 A'   68 A'   69 A'   26 A"   70 A'                 
  0.287   0.289   0.296   0.325   0.358   0.370   0.377   0.392
 27 A"   71 A'   72 A'   73 A'   74 A'   28 A"   75 A'   76 A'                 
  0.407   0.408   0.419   0.423   0.433   0.434   0.466   0.480
 29 A"   77 A'   30 A"   78 A'   31 A"   79 A'   32 A"   80 A'                 
  0.485   0.519   0.523   0.543   0.556   0.562   0.594   0.607
 81 A'   33 A"   82 A'   34 A"   35 A"   83 A'   84 A'   36 A"                 
  0.624   0.657   0.672   0.732   0.738   0.752   0.785   0.829
 85 A'   86 A'   87 A'   88 A'   89 A'   90 A'   37 A"   91 A'                 
  0.847   0.918   0.952   1.019   1.105   1.134   1.237   1.316
 92 A'   93 A'   94 A'   95 A'   96 A'   38 A"   39 A"   40 A"                 
  1.344   1.358   1.366   1.417   1.424   1.531   1.555   1.620
 97 A'   41 A"   98 A'   99 A'  100 A'  101 A'   42 A"  102 A'                 
  1.690   1.827   1.851   1.922   1.965   2.021   2.031   2.050
103 A'  104 A'   43 A"  105 A'   44 A"   45 A"  106 A'  107 A'                 
  2.136   2.149   2.192   2.305   2.591   2.808   2.809   2.986
108 A'  109 A'  110 A'  111 A'   46 A"  112 A'   47 A"  113 A'                 
  3.126   3.357   3.743   3.771   3.938   3.946   3.960   3.979
114 A'  115 A'   48 A"  116 A'   49 A"   50 A"  117 A'   51 A"                 
  3.988   3.989   4.009   4.018   4.024   4.044   4.101   4.120
 52 A"  118 A'  119 A'   53 A"  120 A'   54 A"   55 A"  121 A'                 
  4.179   4.218   4.257   4.325   4.403   4.475   4.759   5.993
122 A'  123 A'  124 A'  125 A'  126 A'  127 A'  128 A'   56 A"                 
  6.040   6.100   6.272   6.370   6.526   6.688   6.710   7.518
129 A'  130 A'   57 A"  131 A'  132 A'  133 A'  134 A'   58 A"                 
  7.538   7.566   7.588   7.640   7.716  23.296  24.083  27.887
 59 A"  135 A'  136 A'  137 A'  138 A'  139 A'  140 A'  141 A'                 
 28.335  28.370  28.396  28.522  28.537  28.551  28.600  28.700
 60 A"  142 A'  143 A'   61 A"  144 A'   62 A"  145 A'  146 A'                 
 47.873  47.956  66.731 127.877 127.906 127.945 151.678 289.714
147 A'  148 A'  149 A'   63 A"  150 A'  151 A'  152 A'   64 A"                 
289.737 289.756 289.794 289.864 289.9341020.6601020.7621901.843
 65 A"  153 A'  154 A'  155 A'  156 A'  157 A'  158 A'  159 A'                 
 --------------------------------------------------------------

          Ground-State Mulliken Net Atomic Charges

     Atom                 Charge (a.u.)
  ----------------------------------------
      1 Br                    0.069123
      2 Br                   -0.091660
      3 F                    -0.024025
      4 I                     0.131780
      5 C                    -0.151405
      6 C                     0.066187
  ----------------------------------------
  Sum of atomic charges =     0.000000

 -----------------------------------------------------------------
                    Cartesian Multipole Moments
 -----------------------------------------------------------------
    Charge (ESU x 10^10)
                 0.0000
    Dipole Moment (Debye)
         X      -0.2804      Y       0.6008      Z      -0.0000
       Tot       0.6630
    Quadrupole Moments (Debye-Ang)
        XX     -76.0957     XY       2.7011     YY     -81.3824
        XZ       0.0000     YZ       0.0000     ZZ     -81.7259
    Octopole Moments (Debye-Ang^2)
       XXX     -18.8413    XXY       9.0056    XYY     -15.9740
       YYY      25.8216    XXZ      -0.0000    XYZ      -0.0000
       YYZ      -0.0000    XZZ      -6.4693    YZZ       5.2251
       ZZZ      -0.0000
    Hexadecapole Moments (Debye-Ang^3)
      XXXX   -1505.2529   XXXY     -93.5213   XXYY    -369.9612
      XYYY    -150.5514   YYYY    -763.0370   XXXZ       0.0000
      XXYZ       0.0000   XYYZ       0.0000   YYYZ       0.0000
      XXZZ    -289.7907   XYZZ     -53.0711   YYZZ    -149.1742
      XZZZ      -0.0000   YZZZ      -0.0000   ZZZZ    -101.4246
 -----------------------------------------------------------------
 Calculating analytic gradient of the SCF energy
 Gradient of SCF Energy
            1           2           3           4           5           6
    1  -0.0149410  -0.0144480   0.0124352   0.0202512   0.0098519  -0.0131494
    2  -0.0278892  -0.0524709   0.0205423   0.0532602   0.0075657  -0.0010082
    3  -0.0000000  -0.0000000   0.0000000   0.0000000  -0.0000000   0.0000000
 Max gradient component =       5.326E-02
 RMS gradient           =       2.123E-02
 Gradient time:  CPU 47.21 s  wall 6.04 s
 Geometry Optimization Parameters
   NAtoms,    NIC,     NZ,  NCons,   NDum,   NFix, NCnnct, MaxDiis
        6      37       0       0       0       0       0       0

 Cartesian Hessian Update
 Hessian Updated using BFGS Update


** GEOMETRY OPTIMIZATION IN DELOCALIZED INTERNAL COORDINATES **
   Searching for a Minimum

   Optimization Cycle:  12

                       Coordinates (Angstroms)
     ATOM                X               Y               Z
      1  Br        2.8121438610    0.6213262326    0.0000000000
      2  Br       -0.7312983872    1.6022803704    0.0000000000
      3  F         1.7212977150   -1.6753142160    0.0000000000
      4  I        -1.6368964866   -1.2489624084    0.0000000000
      5  C         1.3038656344   -0.4142968354    0.0000000000
      6  C         0.0117211392   -0.0847638919    0.0000000000
   Point Group: cs    Number of degrees of freedom:     9


   Energy is -12243.838503001

 Hessian Updated using BFGS Update

  9 Hessian modes will be used to form the next step
  Hessian Eigenvalues:
     0.084063    0.209511    0.246710    0.250489    0.346257    0.431352
     0.515795    0.957830    1.120658

 Minimum Search - Taking Simple RFO Step
 Searching for Lamda that Minimizes Along All modes
 Value Taken    Lamda =  -0.02602695
 Calculated Step too Large.  Step scaled by  0.623140
 Step Taken.  Stepsize is  0.300000

                             Maximum     Tolerance    Cnvgd?
         Gradient           0.047322      0.000300      NO
         Displacement       0.280014      0.001200      NO
         Energy change     -0.020336      0.000001      NO


 New Cartesian Coordinates Obtained by Inverse Iteration

 Displacement from previous Coordinates is:  0.217741
 ----------------------------------------------------------------
             Standard Nuclear Orientation (Angstroms)
    I     Atom           X                Y                Z
 ----------------------------------------------------------------
    1      Br      2.7973532292     0.6647744169     0.0000000000
    2      Br     -0.6789320001     1.6542061609     0.0000000000
    3      F       1.6864561482    -1.6987407639     0.0000000000
    4      I      -1.6287373865    -1.3095249207     0.0000000000
    5      C       1.2969279596    -0.4272580305     0.0000000000
    6      C       0.0077655255    -0.0831876115     0.0000000000
 ----------------------------------------------------------------
 Molecular Point Group                 Cs    NOp =  2
 Largest Abelian Subgroup              Cs    NOp =  2
 Nuclear Repulsion Energy =  1259.3316931899 hartrees
 There are       72 alpha and       72 beta electrons
 Applying Cartesian multipole field
    Component          Value
    ---------          -----
     (2,0,0)        1.00000E-11
     (0,2,0)        2.00000E-11
     (0,0,2)       -3.00000E-11
 Nucleus-field energy     =     0.0000000330 hartrees
 Requested basis set is 6-311++G(d,p)
 There are 80 shells and 224 basis functions
 A cutoff of  1.0D-11 yielded   2356 shell pairs
 There are     19965 function pairs (     22450 Cartesian)
 Smallest overlap matrix eigenvalue = 2.27E-05
 Guess MOs from SCF MO coefficient file

 -----------------------------------------------------------------------
  General SCF calculation program by
  Eric Jon Sundstrom, Paul Horn, Yuezhi Mao, Dmitri Zuev, Alec White,
  David Stuck, Shaama M.S., Shane Yost, Joonho Lee, David Small,
  Daniel Levine, Susi Lehtola, Hugh Burton, Evgeny Epifanovsky
 -----------------------------------------------------------------------
 Exchange:     0.2000 Hartree-Fock + 0.0800 Slater + 0.7200 B88
 Correlation:  0.1900 VWN1RPA + 0.8100 LYP
 Using SG-1 standard quadrature grid
 using 8 threads for integral computing
 -------------------------------------------------------
 OpenMP Integral computing Module                
 Release: version 2.0, May 2017, Q-Chem Inc. Pleasanton 
 -------------------------------------------------------
 -------------------------------------------------------
 OpenMP BLAS3 based DFT computing Module                
 Release: version 1.0, May 2013, Q-Chem Inc. Pittsburgh 
 -------------------------------------------------------
 A restricted SCF calculation will be
 performed using DIIS
 SCF converges when DIIS error is below 1.0e-08
 ---------------------------------------
  Cycle       Energy         DIIS error
 ---------------------------------------
    1  -12243.8491760527      5.26e-04  
    2  -12243.8509681817      2.99e-04  
    3  -12243.8508016173      3.39e-04  
    4  -12243.8514686836      5.47e-05  
    5  -12243.8514864756      1.60e-05  
    6  -12243.8514876239      6.63e-06  
    7  -12243.8514878944      1.31e-06  
    8  -12243.8514879017      6.98e-07  
    9  -12243.8514879035      1.33e-07  
   10  -12243.8514879036      3.03e-08  
   11  -12243.8514879037      8.34e-09  Convergence criterion met
 ---------------------------------------
 SCF time:   CPU 120.46s  wall 16.00s 
 SCF   energy in the final basis set =   -12243.8514879037
 Total energy in the final basis set =   -12243.8514879037

 --------------------------------------------------------------
             Orbital Energies (a.u.) and Symmetries
 --------------------------------------------------------------

 Alpha MOs, Restricted
 -- Occupied --                  
******* -482.87 -482.86 -176.32 -165.73 -165.73 -165.73  -62.52
  1 A'    2 A'    3 A'    4 A'    5 A'    1 A"    6 A'    7 A'                 
-62.513 -56.342 -56.338 -56.338 -56.334 -56.330 -56.329 -35.821
  8 A'    9 A'    2 A"   10 A'   11 A'    3 A"   12 A'   13 A'                 
-31.314 -31.308 -31.308 -24.736 -22.965 -22.963 -22.963 -22.959
 14 A'    4 A"   15 A'   16 A'   17 A'    5 A"   18 A'   19 A'                 
-22.959 -10.341 -10.287  -8.731  -8.722  -6.563  -6.555  -6.549
  6 A"   20 A'   21 A'   22 A'   23 A'   24 A'   25 A'    7 A"                 
 -6.548  -6.540  -6.540  -6.371  -4.784  -4.768  -4.768  -2.674
 26 A'    8 A"   27 A'   28 A'   29 A'    9 A"   30 A'   31 A'                 
 -2.670  -2.669  -2.666  -2.661  -2.661  -2.658  -2.658  -2.650
 10 A"   32 A'   33 A'   11 A"   34 A'   35 A'   12 A"   13 A"                 
 -2.650  -2.050  -2.045  -2.045  -2.031  -2.031  -1.283  -0.892
 36 A'   37 A'   14 A"   38 A'   39 A'   15 A"   40 A'   41 A'                 
 -0.841  -0.766  -0.688  -0.618  -0.537  -0.520  -0.505  -0.431
 42 A'   43 A'   44 A'   45 A'   46 A'   16 A"   47 A'   48 A'                 
 -0.408  -0.394  -0.342  -0.337  -0.326  -0.299  -0.271  -0.259
 49 A'   17 A"   18 A"   50 A'   51 A'   19 A"   52 A'   20 A"                 
 -- Virtual --                   
 -0.072  -0.050  -0.042  -0.008   0.002   0.034   0.044   0.047
 53 A'   54 A'   21 A"   55 A'   56 A'   57 A'   58 A'   22 A"                 
  0.057   0.067   0.071   0.087   0.089   0.092   0.115   0.120
 59 A'   60 A'   23 A"   61 A'   24 A"   62 A'   63 A'   64 A'                 
  0.132   0.143   0.171   0.180   0.186   0.205   0.224   0.258
 25 A"   65 A'   66 A'   67 A'   68 A'   69 A'   26 A"   70 A'                 
  0.287   0.289   0.296   0.323   0.361   0.375   0.375   0.391
 27 A"   71 A'   72 A'   73 A'   74 A'   28 A"   75 A'   76 A'                 
  0.407   0.407   0.419   0.428   0.434   0.435   0.464   0.479
 77 A'   29 A"   30 A"   78 A'   31 A"   79 A'   32 A"   80 A'                 
  0.480   0.515   0.523   0.543   0.551   0.565   0.588   0.610
 81 A'   33 A"   82 A'   34 A"   35 A"   83 A'   84 A'   36 A"                 
  0.615   0.654   0.669   0.717   0.733   0.753   0.782   0.829
 85 A'   86 A'   87 A'   88 A'   89 A'   90 A'   37 A"   91 A'                 
  0.841   0.915   0.942   1.021   1.088   1.131   1.229   1.314
 92 A'   93 A'   94 A'   95 A'   96 A'   38 A"   39 A"   40 A"                 
  1.340   1.358   1.363   1.423   1.426   1.534   1.553   1.613
 97 A'   41 A"   98 A'   99 A'  100 A'  101 A'   42 A"  102 A'                 
  1.678   1.830   1.853   1.920   1.965   2.018   2.035   2.040
103 A'  104 A'   43 A"  105 A'   44 A"   45 A"  106 A'  107 A'                 
  2.132   2.156   2.172   2.297   2.591   2.806   2.806   2.986
108 A'  109 A'  110 A'  111 A'   46 A"  112 A'   47 A"  113 A'                 
  3.115   3.347   3.742   3.769   3.940   3.947   3.967   3.979
114 A'  115 A'   48 A"  116 A'   49 A"   50 A"  117 A'   51 A"                 
  3.987   3.987   4.008   4.008   4.022   4.040   4.097   4.121
 52 A"  118 A'  119 A'   53 A"  120 A'   54 A"   55 A"  121 A'                 
  4.151   4.215   4.259   4.326   4.405   4.460   4.756   5.992
122 A'  123 A'  124 A'  125 A'  126 A'  127 A'  128 A'   56 A"                 
  6.032   6.086   6.270   6.366   6.513   6.678   6.701   7.518
129 A'  130 A'   57 A"  131 A'  132 A'  133 A'  134 A'   58 A"                 
  7.539   7.568   7.583   7.643   7.708  23.290  24.074  27.873
 59 A"  135 A'  136 A'  137 A'  138 A'  139 A'  140 A'  141 A'                 
 28.333  28.366  28.389  28.520  28.534  28.549  28.598  28.696
 60 A"  142 A'  143 A'   61 A"  144 A'   62 A"  145 A'  146 A'                 
 47.856  47.947  66.728 127.876 127.902 127.938 151.666 289.714
147 A'  148 A'  149 A'   63 A"  150 A'  151 A'  152 A'   64 A"                 
289.736 289.760 289.784 289.866 289.9271020.6381020.7501901.829
 65 A"  153 A'  154 A'  155 A'  156 A'  157 A'  158 A'  159 A'                 

 Beta MOs, Restricted
 -- Occupied --                  
******* -482.87 -482.86 -176.32 -165.73 -165.73 -165.73  -62.52
  1 A'    2 A'    3 A'    4 A'    5 A'    1 A"    6 A'    7 A'                 
-62.513 -56.342 -56.338 -56.338 -56.334 -56.330 -56.329 -35.821
  8 A'    9 A'    2 A"   10 A'   11 A'    3 A"   12 A'   13 A'                 
-31.314 -31.308 -31.308 -24.736 -22.965 -22.963 -22.963 -22.959
 14 A'    4 A"   15 A'   16 A'   17 A'    5 A"   18 A'   19 A'                 
-22.959 -10.341 -10.287  -8.731  -8.722  -6.563  -6.555  -6.549
  6 A"   20 A'   21 A'   22 A'   23 A'   24 A'   25 A'    7 A"                 
 -6.548  -6.540  -6.540  -6.371  -4.784  -4.768  -4.768  -2.674
 26 A'    8 A"   27 A'   28 A'   29 A'    9 A"   30 A'   31 A'                 
 -2.670  -2.669  -2.666  -2.661  -2.661  -2.658  -2.658  -2.650
 10 A"   32 A'   33 A'   11 A"   34 A'   35 A'   12 A"   13 A"                 
 -2.650  -2.050  -2.045  -2.045  -2.031  -2.031  -1.283  -0.892
 36 A'   37 A'   14 A"   38 A'   39 A'   15 A"   40 A'   41 A'                 
 -0.841  -0.766  -0.688  -0.618  -0.537  -0.520  -0.505  -0.431
 42 A'   43 A'   44 A'   45 A'   46 A'   16 A"   47 A'   48 A'                 
 -0.408  -0.394  -0.342  -0.337  -0.326  -0.299  -0.271  -0.259
 49 A'   17 A"   18 A"   50 A'   51 A'   19 A"   52 A'   20 A"                 
 -- Virtual --                   
 -0.072  -0.050  -0.042  -0.008   0.002   0.034   0.044   0.047
 53 A'   54 A'   21 A"   55 A'   56 A'   57 A'   58 A'   22 A"                 
  0.057   0.067   0.071   0.087   0.089   0.092   0.115   0.120
 59 A'   60 A'   23 A"   61 A'   24 A"   62 A'   63 A'   64 A'                 
  0.132   0.143   0.171   0.180   0.186   0.205   0.224   0.258
 25 A"   65 A'   66 A'   67 A'   68 A'   69 A'   26 A"   70 A'                 
  0.287   0.289   0.296   0.323   0.361   0.375   0.375   0.391
 27 A"   71 A'   72 A'   73 A'   74 A'   28 A"   75 A'   76 A'                 
  0.407   0.407   0.419   0.428   0.434   0.435   0.464   0.479
 77 A'   29 A"   30 A"   78 A'   31 A"   79 A'   32 A"   80 A'                 
  0.480   0.515   0.523   0.543   0.551   0.565   0.588   0.610
 81 A'   33 A"   82 A'   34 A"   35 A"   83 A'   84 A'   36 A"                 
  0.615   0.654   0.669   0.717   0.733   0.753   0.782   0.829
 85 A'   86 A'   87 A'   88 A'   89 A'   90 A'   37 A"   91 A'                 
  0.841   0.915   0.942   1.021   1.088   1.131   1.229   1.314
 92 A'   93 A'   94 A'   95 A'   96 A'   38 A"   39 A"   40 A"                 
  1.340   1.358   1.363   1.423   1.426   1.534   1.553   1.613
 97 A'   41 A"   98 A'   99 A'  100 A'  101 A'   42 A"  102 A'                 
  1.678   1.830   1.853   1.920   1.965   2.018   2.035   2.040
103 A'  104 A'   43 A"  105 A'   44 A"   45 A"  106 A'  107 A'                 
  2.132   2.156   2.172   2.297   2.591   2.806   2.806   2.986
108 A'  109 A'  110 A'  111 A'   46 A"  112 A'   47 A"  113 A'                 
  3.115   3.347   3.742   3.769   3.940   3.947   3.967   3.979
114 A'  115 A'   48 A"  116 A'   49 A"   50 A"  117 A'   51 A"                 
  3.987   3.987   4.008   4.008   4.022   4.040   4.097   4.121
 52 A"  118 A'  119 A'   53 A"  120 A'   54 A"   55 A"  121 A'                 
  4.151   4.215   4.259   4.326   4.405   4.460   4.756   5.992
122 A'  123 A'  124 A'  125 A'  126 A'  127 A'  128 A'   56 A"                 
  6.032   6.086   6.270   6.366   6.513   6.678   6.701   7.518
129 A'  130 A'   57 A"  131 A'  132 A'  133 A'  134 A'   58 A"                 
  7.539   7.568   7.583   7.643   7.708  23.290  24.074  27.873
 59 A"  135 A'  136 A'  137 A'  138 A'  139 A'  140 A'  141 A'                 
 28.333  28.366  28.389  28.520  28.534  28.549  28.598  28.696
 60 A"  142 A'  143 A'   61 A"  144 A'   62 A"  145 A'  146 A'                 
 47.856  47.947  66.728 127.876 127.902 127.938 151.666 289.714
147 A'  148 A'  149 A'   63 A"  150 A'  151 A'  152 A'   64 A"                 
289.736 289.760 289.784 289.866 289.9271020.6381020.7501901.829
 65 A"  153 A'  154 A'  155 A'  156 A'  157 A'  158 A'  159 A'                 
 --------------------------------------------------------------

          Ground-State Mulliken Net Atomic Charges

     Atom                 Charge (a.u.)
  ----------------------------------------
      1 Br                    0.067979
      2 Br                   -0.095963
      3 F                    -0.025158
      4 I                     0.137446
      5 C                    -0.113653
      6 C                     0.029349
  ----------------------------------------
  Sum of atomic charges =     0.000000

 -----------------------------------------------------------------
                    Cartesian Multipole Moments
 -----------------------------------------------------------------
    Charge (ESU x 10^10)
                 0.0000
    Dipole Moment (Debye)
         X      -0.2578      Y       0.5389      Z       0.0000
       Tot       0.5974
    Quadrupole Moments (Debye-Ang)
        XX     -76.5416     XY       3.1146     YY     -80.6823
        XZ       0.0000     YZ      -0.0000     ZZ     -81.8933
    Octopole Moments (Debye-Ang^2)
       XXX     -21.0981    XXY       8.6204    XYY     -16.8603
       YYY      26.4583    XXZ       0.0000    XYZ       0.0000
       YYZ       0.0000    XZZ      -7.2162    YZZ       5.2971
       ZZZ       0.0000
    Hexadecapole Moments (Debye-Ang^3)
      XXXX   -1490.5474   XXXY    -106.6218   XXYY    -371.4350
      XYYY    -162.3357   YYYY    -806.9947   XXXZ       0.0000
      XXYZ      -0.0000   XYYZ      -0.0000   YYYZ      -0.0000
      XXZZ    -286.1007   XYZZ     -58.4390   YYZZ    -158.0831
      XZZZ       0.0000   YZZZ      -0.0000   ZZZZ    -101.9100
 -----------------------------------------------------------------
 Calculating analytic gradient of the SCF energy
 Gradient of SCF Energy
            1           2           3           4           5           6
    1  -0.0061914  -0.0122052   0.0064918   0.0110262   0.0060080  -0.0051294
    2  -0.0138388  -0.0301525   0.0113304   0.0344402   0.0026403  -0.0044195
    3  -0.0000000   0.0000000   0.0000000   0.0000000  -0.0000000  -0.0000000
 Max gradient component =       3.444E-02
 RMS gradient           =       1.259E-02
 Gradient time:  CPU 46.80 s  wall 6.00 s
 Geometry Optimization Parameters
   NAtoms,    NIC,     NZ,  NCons,   NDum,   NFix, NCnnct, MaxDiis
        6      37       0       0       0       0       0       0

 Cartesian Hessian Update
 Hessian Updated using BFGS Update


** GEOMETRY OPTIMIZATION IN DELOCALIZED INTERNAL COORDINATES **
   Searching for a Minimum

   Optimization Cycle:  13

                       Coordinates (Angstroms)
     ATOM                X               Y               Z
      1  Br        2.7973532292    0.6647744169    0.0000000000
      2  Br       -0.6789320001    1.6542061609    0.0000000000
      3  F         1.6864561482   -1.6987407639    0.0000000000
      4  I        -1.6287373865   -1.3095249207    0.0000000000
      5  C         1.2969279596   -0.4272580305    0.0000000000
      6  C         0.0077655255   -0.0831876115    0.0000000000
   Point Group: cs    Number of degrees of freedom:     9


   Energy is -12243.851487904

 Hessian Updated using BFGS Update

  9 Hessian modes will be used to form the next step
  Hessian Eigenvalues:
     0.068277    0.206277    0.246686    0.250608    0.344528    0.431057
     0.523758    0.957840    1.121040

 Minimum Search - Taking Simple RFO Step
 Searching for Lamda that Minimizes Along All modes
 Value Taken    Lamda =  -0.01374507
 Calculated Step too Large.  Step scaled by  0.737892
 Step Taken.  Stepsize is  0.300000

                             Maximum     Tolerance    Cnvgd?
         Gradient           0.028466      0.000300      NO
         Displacement       0.272062      0.001200      NO
         Energy change     -0.012985      0.000001      NO


 New Cartesian Coordinates Obtained by Inverse Iteration

 Displacement from previous Coordinates is:  0.236111
 ----------------------------------------------------------------
             Standard Nuclear Orientation (Angstroms)
    I     Atom           X                Y                Z
 ----------------------------------------------------------------
    1      Br      2.7750915091     0.7033726561     0.0000000000
    2      Br     -0.6172036432     1.7057574178     0.0000000000
    3      F       1.6465310206    -1.7184975293     0.0000000000
    4      I      -1.6085163359    -1.3758691491     0.0000000000
    5      C       1.2821866620    -0.4367762431     0.0000000000
    6      C       0.0027442632    -0.0777179012     0.0000000000
 ----------------------------------------------------------------
 Molecular Point Group                 Cs    NOp =  2
 Largest Abelian Subgroup              Cs    NOp =  2
 Nuclear Repulsion Energy =  1249.1200165704 hartrees
 There are       72 alpha and       72 beta electrons
 Applying Cartesian multipole field
    Component          Value
    ---------          -----
     (2,0,0)        1.00000E-11
     (0,2,0)        2.00000E-11
     (0,0,2)       -3.00000E-11
 Nucleus-field energy     =     0.0000000339 hartrees
 Requested basis set is 6-311++G(d,p)
 There are 80 shells and 224 basis functions
 A cutoff of  1.0D-11 yielded   2343 shell pairs
 There are     19893 function pairs (     22377 Cartesian)
 Smallest overlap matrix eigenvalue = 2.70E-05
 Guess MOs from SCF MO coefficient file

 -----------------------------------------------------------------------
  General SCF calculation program by
  Eric Jon Sundstrom, Paul Horn, Yuezhi Mao, Dmitri Zuev, Alec White,
  David Stuck, Shaama M.S., Shane Yost, Joonho Lee, David Small,
  Daniel Levine, Susi Lehtola, Hugh Burton, Evgeny Epifanovsky
 -----------------------------------------------------------------------
 Exchange:     0.2000 Hartree-Fock + 0.0800 Slater + 0.7200 B88
 Correlation:  0.1900 VWN1RPA + 0.8100 LYP
 Using SG-1 standard quadrature grid
 using 8 threads for integral computing
 -------------------------------------------------------
 OpenMP Integral computing Module                
 Release: version 2.0, May 2017, Q-Chem Inc. Pleasanton 
 -------------------------------------------------------
 -------------------------------------------------------
 OpenMP BLAS3 based DFT computing Module                
 Release: version 1.0, May 2013, Q-Chem Inc. Pittsburgh 
 -------------------------------------------------------
 A restricted SCF calculation will be
 performed using DIIS
 SCF converges when DIIS error is below 1.0e-08
 ---------------------------------------
  Cycle       Energy         DIIS error
 ---------------------------------------
    1  -12243.8567368793      5.17e-04  
    2  -12243.8586037844      2.46e-04  
    3  -12243.8583808556      3.14e-04  
    4  -12243.8589421213      5.53e-05  
    5  -12243.8589611023      1.30e-05  
    6  -12243.8589617689      6.31e-06  
    7  -12243.8589619794      1.28e-06  
    8  -12243.8589619864      7.39e-07  
    9  -12243.8589619894      1.32e-07  
   10  -12243.8589619896      3.12e-08  
   11  -12243.8589619895      7.95e-09  Convergence criterion met
 ---------------------------------------
 SCF time:   CPU 120.09s  wall 15.00s 
 SCF   energy in the final basis set =   -12243.8589619895
 Total energy in the final basis set =   -12243.8589619895

 --------------------------------------------------------------
             Orbital Energies (a.u.) and Symmetries
 --------------------------------------------------------------

 Alpha MOs, Restricted
 -- Occupied --                  
******* -482.87 -482.86 -176.33 -165.73 -165.73 -165.73  -62.52
  1 A'    2 A'    3 A'    4 A'    5 A'    1 A"    6 A'    7 A'                 
-62.514 -56.342 -56.338 -56.338 -56.334 -56.330 -56.330 -35.822
  8 A'    9 A'    2 A"   10 A'   11 A'    3 A"   12 A'   13 A'                 
-31.315 -31.309 -31.309 -24.738 -22.966 -22.964 -22.964 -22.959
 14 A'    4 A"   15 A'   16 A'   17 A'    5 A"   18 A'   19 A'                 
-22.959 -10.341 -10.289  -8.730  -8.723  -6.562  -6.555  -6.548
  6 A"   20 A'   21 A'   22 A'   23 A'   24 A'   25 A'    7 A"                 
 -6.548  -6.540  -6.540  -6.371  -4.785  -4.769  -4.768  -2.673
 26 A'    8 A"   27 A'   28 A'   29 A'    9 A"   30 A'   31 A'                 
 -2.669  -2.669  -2.666  -2.662  -2.661  -2.658  -2.658  -2.650
 10 A"   32 A'   33 A'   11 A"   34 A'   12 A"   35 A'   13 A"                 
 -2.650  -2.051  -2.045  -2.045  -2.031  -2.031  -1.283  -0.888
 36 A'   37 A'   14 A"   38 A'   15 A"   39 A'   40 A'   41 A'                 
 -0.835  -0.767  -0.686  -0.617  -0.536  -0.519  -0.503  -0.430
 42 A'   43 A'   44 A'   45 A'   46 A'   16 A"   47 A'   48 A'                 
 -0.407  -0.392  -0.340  -0.337  -0.322  -0.301  -0.277  -0.260
 49 A'   17 A"   18 A"   50 A'   51 A'   19 A"   52 A'   20 A"                 
 -- Virtual --                   
 -0.077  -0.055  -0.041  -0.012   0.003   0.034   0.043   0.048
 53 A'   54 A'   21 A"   55 A'   56 A'   57 A'   58 A'   22 A"                 
  0.057   0.067   0.071   0.085   0.088   0.094   0.115   0.118
 59 A'   60 A'   23 A"   61 A'   24 A"   62 A'   63 A'   64 A'                 
  0.130   0.141   0.166   0.175   0.184   0.209   0.224   0.254
 25 A"   65 A'   66 A'   67 A'   68 A'   69 A'   26 A"   70 A'                 
  0.285   0.292   0.297   0.321   0.366   0.373   0.380   0.390
 27 A"   71 A'   72 A'   73 A'   74 A'   75 A'   28 A"   76 A'                 
  0.406   0.407   0.419   0.424   0.434   0.441   0.462   0.476
 77 A'   29 A"   30 A"   78 A'   31 A"   79 A'   32 A"   80 A'                 
  0.479   0.512   0.522   0.543   0.550   0.571   0.582   0.610
 81 A'   33 A"   82 A'   34 A"   35 A"   83 A'   84 A'   85 A'                 
  0.614   0.646   0.671   0.705   0.731   0.755   0.778   0.827
 36 A"   86 A'   87 A'   88 A'   89 A'   90 A'   37 A"   91 A'                 
  0.841   0.910   0.937   1.025   1.068   1.129   1.222   1.311
 92 A'   93 A'   94 A'   95 A'   96 A'   38 A"   39 A"   40 A"                 
  1.336   1.358   1.363   1.423   1.435   1.536   1.553   1.605
 97 A'   41 A"   98 A'   99 A'  100 A'  101 A'   42 A"  102 A'                 
  1.674   1.835   1.860   1.918   1.966   2.016   2.017   2.050
103 A'  104 A'   43 A"  105 A'   44 A"   45 A"  106 A'  107 A'                 
  2.130   2.153   2.171   2.291   2.592   2.804   2.805   2.987
108 A'  109 A'  110 A'  111 A'   46 A"   47 A"  112 A'  113 A'                 
  3.113   3.332   3.741   3.767   3.939   3.947   3.972   3.979
114 A'  115 A'   48 A"  116 A'   49 A"   50 A"  117 A'   51 A"                 
  3.985   3.987   4.001   4.008   4.026   4.038   4.094   4.102
 52 A"  118 A'   53 A"  119 A'  120 A'   54 A"   55 A"  121 A'                 
  4.150   4.213   4.266   4.326   4.405   4.443   4.753   5.990
122 A'  123 A'  124 A'  125 A'  126 A'  127 A'  128 A'   56 A"                 
  6.028   6.076   6.269   6.365   6.503   6.669   6.693   7.519
129 A'  130 A'   57 A"  131 A'  132 A'  133 A'  134 A'   58 A"                 
  7.538   7.566   7.581   7.646   7.703  23.283  24.092  27.860
 59 A"  135 A'  136 A'  137 A'  138 A'  139 A'  140 A'  141 A'                 
 28.331  28.363  28.382  28.519  28.533  28.547  28.597  28.693
 60 A"  142 A'  143 A'   61 A"  144 A'   62 A"  145 A'  146 A'                 
 47.841  47.942  66.725 127.874 127.900 127.932 151.654 289.714
147 A'  148 A'  149 A'   63 A"  150 A'  151 A'  152 A'   64 A"                 
289.735 289.762 289.776 289.868 289.9231020.6191020.7451901.817
 65 A"  153 A'  154 A'  155 A'  156 A'  157 A'  158 A'  159 A'                 

 Beta MOs, Restricted
 -- Occupied --                  
******* -482.87 -482.86 -176.33 -165.73 -165.73 -165.73  -62.52
  1 A'    2 A'    3 A'    4 A'    5 A'    1 A"    6 A'    7 A'                 
-62.514 -56.342 -56.338 -56.338 -56.334 -56.330 -56.330 -35.822
  8 A'    9 A'    2 A"   10 A'   11 A'    3 A"   12 A'   13 A'                 
-31.315 -31.309 -31.309 -24.738 -22.966 -22.964 -22.964 -22.959
 14 A'    4 A"   15 A'   16 A'   17 A'    5 A"   18 A'   19 A'                 
-22.959 -10.341 -10.289  -8.730  -8.723  -6.562  -6.555  -6.548
  6 A"   20 A'   21 A'   22 A'   23 A'   24 A'   25 A'    7 A"                 
 -6.548  -6.540  -6.540  -6.371  -4.785  -4.769  -4.768  -2.673
 26 A'    8 A"   27 A'   28 A'   29 A'    9 A"   30 A'   31 A'                 
 -2.669  -2.669  -2.666  -2.662  -2.661  -2.658  -2.658  -2.650
 10 A"   32 A'   33 A'   11 A"   34 A'   12 A"   35 A'   13 A"                 
 -2.650  -2.051  -2.045  -2.045  -2.031  -2.031  -1.283  -0.888
 36 A'   37 A'   14 A"   38 A'   15 A"   39 A'   40 A'   41 A'                 
 -0.835  -0.767  -0.686  -0.617  -0.536  -0.519  -0.503  -0.430
 42 A'   43 A'   44 A'   45 A'   46 A'   16 A"   47 A'   48 A'                 
 -0.407  -0.392  -0.340  -0.337  -0.322  -0.301  -0.277  -0.260
 49 A'   17 A"   18 A"   50 A'   51 A'   19 A"   52 A'   20 A"                 
 -- Virtual --                   
 -0.077  -0.055  -0.041  -0.012   0.003   0.034   0.043   0.048
 53 A'   54 A'   21 A"   55 A'   56 A'   57 A'   58 A'   22 A"                 
  0.057   0.067   0.071   0.085   0.088   0.094   0.115   0.118
 59 A'   60 A'   23 A"   61 A'   24 A"   62 A'   63 A'   64 A'                 
  0.130   0.141   0.166   0.175   0.184   0.209   0.224   0.254
 25 A"   65 A'   66 A'   67 A'   68 A'   69 A'   26 A"   70 A'                 
  0.285   0.292   0.297   0.321   0.366   0.373   0.380   0.390
 27 A"   71 A'   72 A'   73 A'   74 A'   75 A'   28 A"   76 A'                 
  0.406   0.407   0.419   0.424   0.434   0.441   0.462   0.476
 77 A'   29 A"   30 A"   78 A'   31 A"   79 A'   32 A"   80 A'                 
  0.479   0.512   0.522   0.543   0.550   0.571   0.582   0.610
 81 A'   33 A"   82 A'   34 A"   35 A"   83 A'   84 A'   85 A'                 
  0.614   0.646   0.671   0.705   0.731   0.755   0.778   0.827
 36 A"   86 A'   87 A'   88 A'   89 A'   90 A'   37 A"   91 A'                 
  0.841   0.910   0.937   1.025   1.068   1.129   1.222   1.311
 92 A'   93 A'   94 A'   95 A'   96 A'   38 A"   39 A"   40 A"                 
  1.336   1.358   1.363   1.423   1.435   1.536   1.553   1.605
 97 A'   41 A"   98 A'   99 A'  100 A'  101 A'   42 A"  102 A'                 
  1.674   1.835   1.860   1.918   1.966   2.016   2.017   2.050
103 A'  104 A'   43 A"  105 A'   44 A"   45 A"  106 A'  107 A'                 
  2.130   2.153   2.171   2.291   2.592   2.804   2.805   2.987
108 A'  109 A'  110 A'  111 A'   46 A"   47 A"  112 A'  113 A'                 
  3.113   3.332   3.741   3.767   3.939   3.947   3.972   3.979
114 A'  115 A'   48 A"  116 A'   49 A"   50 A"  117 A'   51 A"                 
  3.985   3.987   4.001   4.008   4.026   4.038   4.094   4.102
 52 A"  118 A'   53 A"  119 A'  120 A'   54 A"   55 A"  121 A'                 
  4.150   4.213   4.266   4.326   4.405   4.443   4.753   5.990
122 A'  123 A'  124 A'  125 A'  126 A'  127 A'  128 A'   56 A"                 
  6.028   6.076   6.269   6.365   6.503   6.669   6.693   7.519
129 A'  130 A'   57 A"  131 A'  132 A'  133 A'  134 A'   58 A"                 
  7.538   7.566   7.581   7.646   7.703  23.283  24.092  27.860
 59 A"  135 A'  136 A'  137 A'  138 A'  139 A'  140 A'  141 A'                 
 28.331  28.363  28.382  28.519  28.533  28.547  28.597  28.693
 60 A"  142 A'  143 A'   61 A"  144 A'   62 A"  145 A'  146 A'                 
 47.841  47.942  66.725 127.874 127.900 127.932 151.654 289.714
147 A'  148 A'  149 A'   63 A"  150 A'  151 A'  152 A'   64 A"                 
289.735 289.762 289.776 289.868 289.9231020.6191020.7451901.817
 65 A"  153 A'  154 A'  155 A'  156 A'  157 A'  158 A'  159 A'                 
 --------------------------------------------------------------

          Ground-State Mulliken Net Atomic Charges

     Atom                 Charge (a.u.)
  ----------------------------------------
      1 Br                    0.064486
      2 Br                   -0.099350
      3 F                    -0.026513
      4 I                     0.139459
      5 C                    -0.091847
      6 C                     0.013765
  ----------------------------------------
  Sum of atomic charges =     0.000000

 -----------------------------------------------------------------
                    Cartesian Multipole Moments
 -----------------------------------------------------------------
    Charge (ESU x 10^10)
                 0.0000
    Dipole Moment (Debye)
         X      -0.2450      Y       0.4940      Z      -0.0000
       Tot       0.5514
    Quadrupole Moments (Debye-Ang)
        XX     -77.1138     XY       3.4807     YY     -79.9565
        XZ      -0.0000     YZ      -0.0000     ZZ     -82.0134
    Octopole Moments (Debye-Ang^2)
       XXX     -24.2134    XXY       8.4060    XYY     -18.0488
       YYY      27.5735    XXZ      -0.0000    XYZ      -0.0000
       YYZ      -0.0000    XZZ      -8.2716    YZZ       5.5978
       ZZZ      -0.0000
    Hexadecapole Moments (Debye-Ang^3)
      XXXX   -1464.9293   XXXY    -121.2876   XXYY    -372.0276
      XYYY    -173.1263   YYYY    -853.3765   XXXZ       0.0000
      XXYZ       0.0000   XYYZ       0.0000   YYYZ       0.0000
      XXZZ    -280.2216   XYZZ     -63.7838   YYZZ    -167.6058
      XZZZ      -0.0000   YZZZ      -0.0000   ZZZZ    -102.2700
 -----------------------------------------------------------------
 Calculating analytic gradient of the SCF energy
 Gradient of SCF Energy
            1           2           3           4           5           6
    1  -0.0009972  -0.0084639   0.0016629   0.0049546  -0.0030050   0.0058485
    2  -0.0027871  -0.0126886   0.0036788   0.0189704   0.0005845  -0.0077580
    3  -0.0000000  -0.0000000  -0.0000000  -0.0000000   0.0000000   0.0000000
 Max gradient component =       1.897E-02
 RMS gradient           =       6.437E-03
 Gradient time:  CPU 46.36 s  wall 5.95 s
 Geometry Optimization Parameters
   NAtoms,    NIC,     NZ,  NCons,   NDum,   NFix, NCnnct, MaxDiis
        6      37       0       0       0       0       0       0

 Cartesian Hessian Update
 Hessian Updated using BFGS Update


** GEOMETRY OPTIMIZATION IN DELOCALIZED INTERNAL COORDINATES **
   Searching for a Minimum

   Optimization Cycle:  14

                       Coordinates (Angstroms)
     ATOM                X               Y               Z
      1  Br        2.7750915091    0.7033726561    0.0000000000
      2  Br       -0.6172036432    1.7057574178    0.0000000000
      3  F         1.6465310206   -1.7184975293    0.0000000000
      4  I        -1.6085163359   -1.3758691491    0.0000000000
      5  C         1.2821866620   -0.4367762431    0.0000000000
      6  C         0.0027442632   -0.0777179012    0.0000000000
   Point Group: cs    Number of degrees of freedom:     9


   Energy is -12243.858961990

 Hessian Updated using BFGS Update

  9 Hessian modes will be used to form the next step
  Hessian Eigenvalues:
     0.055244    0.204182    0.248411    0.251341    0.350186    0.437709
     0.525881    0.957854    1.120695

 Minimum Search - Taking Simple RFO Step
 Searching for Lamda that Minimizes Along All modes
 Value Taken    Lamda =  -0.00484666
 Step Taken.  Stepsize is  0.280638

                             Maximum     Tolerance    Cnvgd?
         Gradient           0.014428      0.000300      NO
         Displacement       0.252119      0.001200      NO
         Energy change     -0.007474      0.000001      NO


 New Cartesian Coordinates Obtained by Inverse Iteration

 Displacement from previous Coordinates is:  0.217752
 ----------------------------------------------------------------
             Standard Nuclear Orientation (Angstroms)
    I     Atom           X                Y                Z
 ----------------------------------------------------------------
    1      Br      2.7680842951     0.7253735320     0.0000000000
    2      Br     -0.5689370818     1.7555470979     0.0000000000
    3      F       1.6056950795    -1.7315009293     0.0000000000
    4      I      -1.5820739168    -1.4454138124     0.0000000000
    5      C       1.2711116015    -0.4395784193     0.0000000000
    6      C      -0.0130465017    -0.0641582177     0.0000000000
 ----------------------------------------------------------------
 Molecular Point Group                 Cs    NOp =  2
 Largest Abelian Subgroup              Cs    NOp =  2
 Nuclear Repulsion Energy =  1238.9484427179 hartrees
 There are       72 alpha and       72 beta electrons
 Applying Cartesian multipole field
    Component          Value
    ---------          -----
     (2,0,0)        1.00000E-11
     (0,2,0)        2.00000E-11
     (0,0,2)       -3.00000E-11
 Nucleus-field energy     =     0.0000000348 hartrees
 Requested basis set is 6-311++G(d,p)
 There are 80 shells and 224 basis functions
 A cutoff of  1.0D-11 yielded   2335 shell pairs
 There are     19810 function pairs (     22281 Cartesian)
 Smallest overlap matrix eigenvalue = 3.33E-05
 Guess MOs from SCF MO coefficient file

 -----------------------------------------------------------------------
  General SCF calculation program by
  Eric Jon Sundstrom, Paul Horn, Yuezhi Mao, Dmitri Zuev, Alec White,
  David Stuck, Shaama M.S., Shane Yost, Joonho Lee, David Small,
  Daniel Levine, Susi Lehtola, Hugh Burton, Evgeny Epifanovsky
 -----------------------------------------------------------------------
 Exchange:     0.2000 Hartree-Fock + 0.0800 Slater + 0.7200 B88
 Correlation:  0.1900 VWN1RPA + 0.8100 LYP
 Using SG-1 standard quadrature grid
 using 8 threads for integral computing
 -------------------------------------------------------
 OpenMP Integral computing Module                
 Release: version 2.0, May 2017, Q-Chem Inc. Pleasanton 
 -------------------------------------------------------
 -------------------------------------------------------
 OpenMP BLAS3 based DFT computing Module                
 Release: version 1.0, May 2013, Q-Chem Inc. Pittsburgh 
 -------------------------------------------------------
 A restricted SCF calculation will be
 performed using DIIS
 SCF converges when DIIS error is below 1.0e-08
 ---------------------------------------
  Cycle       Energy         DIIS error
 ---------------------------------------
    1  -12243.8598647006      4.74e-04  
    2  -12243.8614314849      2.46e-04  
    3  -12243.8612021317      3.15e-04  
    4  -12243.8617933877      4.60e-05  
    5  -12243.8618059548      1.59e-05  
    6  -12243.8618071348      6.61e-06  
    7  -12243.8618074118      1.14e-06  
    8  -12243.8618074173      6.27e-07  
    9  -12243.8618074190      9.89e-08  
   10  -12243.8618074190      3.90e-08  
   11  -12243.8618074190      5.95e-09  Convergence criterion met
 ---------------------------------------
 SCF time:   CPU 119.38s  wall 15.00s 
 SCF   energy in the final basis set =   -12243.8618074190
 Total energy in the final basis set =   -12243.8618074190

 --------------------------------------------------------------
             Orbital Energies (a.u.) and Symmetries
 --------------------------------------------------------------

 Alpha MOs, Restricted
 -- Occupied --                  
******* -482.87 -482.86 -176.33 -165.73 -165.73 -165.73  -62.52
  1 A'    2 A'    3 A'    4 A'    5 A'    1 A"    6 A'    7 A'                 
-62.514 -56.342 -56.338 -56.338 -56.335 -56.331 -56.331 -35.822
  8 A'    9 A'    2 A"   10 A'   11 A'    3 A"   12 A'   13 A'                 
-31.316 -31.309 -31.309 -24.739 -22.966 -22.965 -22.965 -22.960
 14 A'    4 A"   15 A'   16 A'   17 A'    5 A"   18 A'   19 A'                 
-22.960 -10.343 -10.291  -8.730  -8.723  -6.562  -6.556  -6.548
  6 A"   20 A'   21 A'   22 A'   23 A'   24 A'   25 A'    7 A"                 
 -6.548  -6.541  -6.541  -6.372  -4.785  -4.769  -4.769  -2.673
 26 A'    8 A"   27 A'   28 A'   29 A'    9 A"   30 A'   31 A'                 
 -2.669  -2.669  -2.667  -2.662  -2.662  -2.657  -2.657  -2.650
 10 A"   32 A'   33 A'   11 A"   34 A'   12 A"   35 A'   13 A"                 
 -2.650  -2.051  -2.045  -2.045  -2.032  -2.031  -1.283  -0.884
 36 A'   37 A'   14 A"   38 A'   15 A"   39 A'   40 A'   41 A'                 
 -0.830  -0.767  -0.683  -0.616  -0.535  -0.519  -0.500  -0.429
 42 A'   43 A'   44 A'   45 A'   46 A'   16 A"   47 A'   48 A'                 
 -0.407  -0.389  -0.338  -0.337  -0.318  -0.302  -0.281  -0.260
 49 A'   17 A"   18 A"   50 A'   51 A'   19 A"   52 A'   20 A"                 
 -- Virtual --                   
 -0.081  -0.059  -0.043  -0.016   0.003   0.033   0.042   0.048
 53 A'   54 A'   21 A"   55 A'   56 A'   57 A'   58 A'   22 A"                 
  0.057   0.067   0.071   0.084   0.088   0.096   0.114   0.116
 59 A'   60 A'   23 A"   61 A'   24 A"   62 A'   63 A'   64 A'                 
  0.128   0.140   0.159   0.170   0.183   0.212   0.224   0.249
 25 A"   65 A'   66 A'   67 A'   68 A'   69 A'   26 A"   70 A'                 
  0.283   0.295   0.299   0.318   0.369   0.373   0.384   0.390
 27 A"   71 A'   72 A'   73 A'   74 A'   75 A'   28 A"   76 A'                 
  0.405   0.406   0.419   0.421   0.432   0.441   0.462   0.472
 77 A'   29 A"   30 A"   78 A'   31 A"   79 A'   32 A"   80 A'                 
  0.481   0.509   0.520   0.542   0.550   0.569   0.579   0.607
 81 A'   33 A"   82 A'   34 A"   35 A"   83 A'   84 A'   85 A'                 
  0.616   0.638   0.667   0.698   0.728   0.757   0.774   0.824
 36 A"   86 A'   87 A'   88 A'   89 A'   90 A'   37 A"   91 A'                 
  0.842   0.902   0.931   1.028   1.047   1.126   1.218   1.309
 92 A'   93 A'   94 A'   95 A'   96 A'   38 A"   39 A"   40 A"                 
  1.327   1.358   1.365   1.423   1.444   1.537   1.549   1.591
 97 A'   41 A"   98 A'   99 A'  100 A'  101 A'   42 A"  102 A'                 
  1.667   1.834   1.858   1.915   1.966   2.000   2.012   2.053
103 A'  104 A'   43 A"  105 A'   44 A"  106 A'   45 A"  107 A'                 
  2.113   2.145   2.171   2.283   2.591   2.799   2.803   2.984
108 A'  109 A'  110 A'  111 A'   46 A"   47 A"  112 A'  113 A'                 
  3.095   3.336   3.739   3.765   3.938   3.948   3.976   3.979
114 A'  115 A'   48 A"  116 A'   49 A"   50 A"  117 A'   51 A"                 
  3.983   3.986   3.997   4.006   4.027   4.036   4.083   4.090
 52 A"  118 A'   53 A"  119 A'  120 A'   54 A"  121 A'   55 A"                 
  4.152   4.207   4.273   4.327   4.398   4.430   4.749   5.989
122 A'  123 A'  124 A'  125 A'  126 A'  127 A'  128 A'   56 A"                 
  6.027   6.069   6.268   6.364   6.494   6.661   6.686   7.520
129 A'  130 A'   57 A"  131 A'  132 A'  133 A'  134 A'   58 A"                 
  7.538   7.563   7.580   7.646   7.698  23.283  24.053  27.850
 59 A"  135 A'  136 A'  137 A'  138 A'  139 A'  140 A'  141 A'                 
 28.330  28.362  28.377  28.519  28.534  28.545  28.595  28.689
 60 A"  142 A'  143 A'   61 A"  144 A'   62 A"  145 A'  146 A'                 
 47.830  47.938  66.723 127.873 127.898 127.928 151.645 289.714
147 A'  148 A'  149 A'   63 A"  150 A'  151 A'  152 A'   64 A"                 
289.733 289.758 289.773 289.868 289.9181020.6051020.7401901.808
 65 A"  153 A'  154 A'  155 A'  156 A'  157 A'  158 A'  159 A'                 

 Beta MOs, Restricted
 -- Occupied --                  
******* -482.87 -482.86 -176.33 -165.73 -165.73 -165.73  -62.52
  1 A'    2 A'    3 A'    4 A'    5 A'    1 A"    6 A'    7 A'                 
-62.514 -56.342 -56.338 -56.338 -56.335 -56.331 -56.331 -35.822
  8 A'    9 A'    2 A"   10 A'   11 A'    3 A"   12 A'   13 A'                 
-31.316 -31.309 -31.309 -24.739 -22.966 -22.965 -22.965 -22.960
 14 A'    4 A"   15 A'   16 A'   17 A'    5 A"   18 A'   19 A'                 
-22.960 -10.343 -10.291  -8.730  -8.723  -6.562  -6.556  -6.548
  6 A"   20 A'   21 A'   22 A'   23 A'   24 A'   25 A'    7 A"                 
 -6.548  -6.541  -6.541  -6.372  -4.785  -4.769  -4.769  -2.673
 26 A'    8 A"   27 A'   28 A'   29 A'    9 A"   30 A'   31 A'                 
 -2.669  -2.669  -2.667  -2.662  -2.662  -2.657  -2.657  -2.650
 10 A"   32 A'   33 A'   11 A"   34 A'   12 A"   35 A'   13 A"                 
 -2.650  -2.051  -2.045  -2.045  -2.032  -2.031  -1.283  -0.884
 36 A'   37 A'   14 A"   38 A'   15 A"   39 A'   40 A'   41 A'                 
 -0.830  -0.767  -0.683  -0.616  -0.535  -0.519  -0.500  -0.429
 42 A'   43 A'   44 A'   45 A'   46 A'   16 A"   47 A'   48 A'                 
 -0.407  -0.389  -0.338  -0.337  -0.318  -0.302  -0.281  -0.260
 49 A'   17 A"   18 A"   50 A'   51 A'   19 A"   52 A'   20 A"                 
 -- Virtual --                   
 -0.081  -0.059  -0.043  -0.016   0.003   0.033   0.042   0.048
 53 A'   54 A'   21 A"   55 A'   56 A'   57 A'   58 A'   22 A"                 
  0.057   0.067   0.071   0.084   0.088   0.096   0.114   0.116
 59 A'   60 A'   23 A"   61 A'   24 A"   62 A'   63 A'   64 A'                 
  0.128   0.140   0.159   0.170   0.183   0.212   0.224   0.249
 25 A"   65 A'   66 A'   67 A'   68 A'   69 A'   26 A"   70 A'                 
  0.283   0.295   0.299   0.318   0.369   0.373   0.384   0.390
 27 A"   71 A'   72 A'   73 A'   74 A'   75 A'   28 A"   76 A'                 
  0.405   0.406   0.419   0.421   0.432   0.441   0.462   0.472
 77 A'   29 A"   30 A"   78 A'   31 A"   79 A'   32 A"   80 A'                 
  0.481   0.509   0.520   0.542   0.550   0.569   0.579   0.607
 81 A'   33 A"   82 A'   34 A"   35 A"   83 A'   84 A'   85 A'                 
  0.616   0.638   0.667   0.698   0.728   0.757   0.774   0.824
 36 A"   86 A'   87 A'   88 A'   89 A'   90 A'   37 A"   91 A'                 
  0.842   0.902   0.931   1.028   1.047   1.126   1.218   1.309
 92 A'   93 A'   94 A'   95 A'   96 A'   38 A"   39 A"   40 A"                 
  1.327   1.358   1.365   1.423   1.444   1.537   1.549   1.591
 97 A'   41 A"   98 A'   99 A'  100 A'  101 A'   42 A"  102 A'                 
  1.667   1.834   1.858   1.915   1.966   2.000   2.012   2.053
103 A'  104 A'   43 A"  105 A'   44 A"  106 A'   45 A"  107 A'                 
  2.113   2.145   2.171   2.283   2.591   2.799   2.803   2.984
108 A'  109 A'  110 A'  111 A'   46 A"   47 A"  112 A'  113 A'                 
  3.095   3.336   3.739   3.765   3.938   3.948   3.976   3.979
114 A'  115 A'   48 A"  116 A'   49 A"   50 A"  117 A'   51 A"                 
  3.983   3.986   3.997   4.006   4.027   4.036   4.083   4.090
 52 A"  118 A'   53 A"  119 A'  120 A'   54 A"  121 A'   55 A"                 
  4.152   4.207   4.273   4.327   4.398   4.430   4.749   5.989
122 A'  123 A'  124 A'  125 A'  126 A'  127 A'  128 A'   56 A"                 
  6.027   6.069   6.268   6.364   6.494   6.661   6.686   7.520
129 A'  130 A'   57 A"  131 A'  132 A'  133 A'  134 A'   58 A"                 
  7.538   7.563   7.580   7.646   7.698  23.283  24.053  27.850
 59 A"  135 A'  136 A'  137 A'  138 A'  139 A'  140 A'  141 A'                 
 28.330  28.362  28.377  28.519  28.534  28.545  28.595  28.689
 60 A"  142 A'  143 A'   61 A"  144 A'   62 A"  145 A'  146 A'                 
 47.830  47.938  66.723 127.873 127.898 127.928 151.645 289.714
147 A'  148 A'  149 A'   63 A"  150 A'  151 A'  152 A'   64 A"                 
289.733 289.758 289.773 289.868 289.9181020.6051020.7401901.808
 65 A"  153 A'  154 A'  155 A'  156 A'  157 A'  158 A'  159 A'                 
 --------------------------------------------------------------

          Ground-State Mulliken Net Atomic Charges

     Atom                 Charge (a.u.)
  ----------------------------------------
      1 Br                    0.059896
      2 Br                   -0.101204
      3 F                    -0.024044
      4 I                     0.138964
      5 C                    -0.088486
      6 C                     0.014874
  ----------------------------------------
  Sum of atomic charges =     0.000000

 -----------------------------------------------------------------
                    Cartesian Multipole Moments
 -----------------------------------------------------------------
    Charge (ESU x 10^10)
                 0.0000
    Dipole Moment (Debye)
         X      -0.1988      Y       0.4608      Z      -0.0000
       Tot       0.5019
    Quadrupole Moments (Debye-Ang)
        XX     -77.5797     XY       3.7601     YY     -79.2897
        XZ      -0.0000     YZ       0.0000     ZZ     -82.1397
    Octopole Moments (Debye-Ang^2)
       XXX     -26.8962    XXY       8.7259    XYY     -19.4772
       YYY      29.1877    XXZ      -0.0000    XYZ       0.0000
       YYZ      -0.0000    XZZ      -9.4919    YZZ       6.2547
       ZZZ      -0.0000
    Hexadecapole Moments (Debye-Ang^3)
      XXXX   -1444.9772   XXXY    -134.1712   XXYY    -374.7985
      XYYY    -180.8694   YYYY    -899.2077   XXXZ      -0.0000
      XXYZ       0.0000   XYYZ       0.0000   YYYZ      -0.0000
      XXZZ    -275.7156   XYZZ     -68.1139   YYZZ    -177.1195
      XZZZ       0.0000   YZZZ       0.0000   ZZZZ    -102.6117
 -----------------------------------------------------------------
 Calculating analytic gradient of the SCF energy
 Gradient of SCF Energy
            1           2           3           4           5           6
    1   0.0032521  -0.0044129  -0.0023690   0.0006671   0.0031606  -0.0002978
    2   0.0051438   0.0002028  -0.0017969   0.0058224  -0.0044463  -0.0049258
    3  -0.0000000   0.0000000  -0.0000000  -0.0000000   0.0000000   0.0000000
 Max gradient component =       5.822E-03
 RMS gradient           =       2.924E-03
 Gradient time:  CPU 46.07 s  wall 5.91 s
 Geometry Optimization Parameters
   NAtoms,    NIC,     NZ,  NCons,   NDum,   NFix, NCnnct, MaxDiis
        6      37       0       0       0       0       0       0

 Cartesian Hessian Update
 Hessian Updated using BFGS Update


** GEOMETRY OPTIMIZATION IN DELOCALIZED INTERNAL COORDINATES **
   Searching for a Minimum

   Optimization Cycle:  15

                       Coordinates (Angstroms)
     ATOM                X               Y               Z
      1  Br        2.7680842951    0.7253735320    0.0000000000
      2  Br       -0.5689370818    1.7555470979    0.0000000000
      3  F         1.6056950795   -1.7315009293    0.0000000000
      4  I        -1.5820739168   -1.4454138124    0.0000000000
      5  C         1.2711116015   -0.4395784193    0.0000000000
      6  C        -0.0130465017   -0.0641582177    0.0000000000
   Point Group: cs    Number of degrees of freedom:     9


   Energy is -12243.861807419

 Hessian Updated using BFGS Update

  9 Hessian modes will be used to form the next step
  Hessian Eigenvalues:
     0.048184    0.204631    0.248546    0.251282    0.355469    0.439083
     0.524950    0.957989    1.116769

 Minimum Search - Taking Simple RFO Step
 Searching for Lamda that Minimizes Along All modes
 Value Taken    Lamda =  -0.00055899
 Step Taken.  Stepsize is  0.084686

                             Maximum     Tolerance    Cnvgd?
         Gradient           0.006397      0.000300      NO
         Displacement       0.053744      0.001200      NO
         Energy change     -0.002845      0.000001      NO


 New Cartesian Coordinates Obtained by Inverse Iteration

 Displacement from previous Coordinates is:  0.081915
 ----------------------------------------------------------------
             Standard Nuclear Orientation (Angstroms)
    I     Atom           X                Y                Z
 ----------------------------------------------------------------
    1      Br      2.7605707875     0.7254872045     0.0000000000
    2      Br     -0.5477306926     1.7689111493     0.0000000000
    3      F       1.5929538124    -1.7302464232     0.0000000000
    4      I      -1.5664138796    -1.4692464311     0.0000000000
    5      C       1.2585602468    -0.4359435837     0.0000000000
    6      C      -0.0171067987    -0.0586926646     0.0000000000
 ----------------------------------------------------------------
 Molecular Point Group                 Cs    NOp =  2
 Largest Abelian Subgroup              Cs    NOp =  2
 Nuclear Repulsion Energy =  1238.6058529571 hartrees
 There are       72 alpha and       72 beta electrons
 Applying Cartesian multipole field
    Component          Value
    ---------          -----
     (2,0,0)        1.00000E-11
     (0,2,0)        2.00000E-11
     (0,0,2)       -3.00000E-11
 Nucleus-field energy     =     0.0000000350 hartrees
 Requested basis set is 6-311++G(d,p)
 There are 80 shells and 224 basis functions
 A cutoff of  1.0D-11 yielded   2336 shell pairs
 There are     19805 function pairs (     22276 Cartesian)
 Smallest overlap matrix eigenvalue = 3.37E-05
 Guess MOs from SCF MO coefficient file

 -----------------------------------------------------------------------
  General SCF calculation program by
  Eric Jon Sundstrom, Paul Horn, Yuezhi Mao, Dmitri Zuev, Alec White,
  David Stuck, Shaama M.S., Shane Yost, Joonho Lee, David Small,
  Daniel Levine, Susi Lehtola, Hugh Burton, Evgeny Epifanovsky
 -----------------------------------------------------------------------
 Exchange:     0.2000 Hartree-Fock + 0.0800 Slater + 0.7200 B88
 Correlation:  0.1900 VWN1RPA + 0.8100 LYP
 Using SG-1 standard quadrature grid
 using 8 threads for integral computing
 -------------------------------------------------------
 OpenMP Integral computing Module                
 Release: version 2.0, May 2017, Q-Chem Inc. Pleasanton 
 -------------------------------------------------------
 -------------------------------------------------------
 OpenMP BLAS3 based DFT computing Module                
 Release: version 1.0, May 2013, Q-Chem Inc. Pittsburgh 
 -------------------------------------------------------
 A restricted SCF calculation will be
 performed using DIIS
 SCF converges when DIIS error is below 1.0e-08
 ---------------------------------------
  Cycle       Energy         DIIS error
 ---------------------------------------
    1  -12243.8619116086      1.67e-04  
    2  -12243.8621160710      4.89e-05  
    3  -12243.8621119263      5.59e-05  
    4  -12243.8621312257      1.89e-05  
    5  -12243.8621333276      3.34e-06  
    6  -12243.8621333630      2.53e-06  
    7  -12243.8621334023      3.30e-07  
    8  -12243.8621334026      1.75e-07  
    9  -12243.8621334029      2.32e-08  
   10  -12243.8621334028      1.27e-08  
   11  -12243.8621334026      3.36e-09  Convergence criterion met
 ---------------------------------------
 SCF time:   CPU 119.43s  wall 16.00s 
 SCF   energy in the final basis set =   -12243.8621334026
 Total energy in the final basis set =   -12243.8621334026

 --------------------------------------------------------------
             Orbital Energies (a.u.) and Symmetries
 --------------------------------------------------------------

 Alpha MOs, Restricted
 -- Occupied --                  
******* -482.87 -482.86 -176.33 -165.73 -165.73 -165.73  -62.52
  1 A'    2 A'    3 A'    4 A'    5 A'    1 A"    6 A'    7 A'                 
-62.515 -56.342 -56.337 -56.337 -56.336 -56.331 -56.331 -35.822
  8 A'    9 A'    2 A"   10 A'   11 A'    3 A"   12 A'   13 A'                 
-31.316 -31.309 -31.309 -24.739 -22.966 -22.965 -22.965 -22.960
 14 A'    4 A"   15 A'   16 A'   17 A'    5 A"   18 A'   19 A'                 
-22.960 -10.342 -10.291  -8.730  -8.724  -6.562  -6.556  -6.548
  6 A"   20 A'   21 A'   22 A'   23 A'   24 A'   25 A'    7 A"                 
 -6.547  -6.541  -6.541  -6.372  -4.785  -4.769  -4.769  -2.673
 26 A'    8 A"   27 A'   28 A'   29 A'    9 A"   30 A'   31 A'                 
 -2.669  -2.668  -2.667  -2.663  -2.663  -2.657  -2.657  -2.651
 10 A"   32 A'   33 A'   11 A"   34 A'   12 A"   35 A'   13 A"                 
 -2.651  -2.051  -2.046  -2.045  -2.032  -2.032  -1.281  -0.885
 36 A'   37 A'   14 A"   38 A'   15 A"   39 A'   40 A'   41 A'                 
 -0.829  -0.768  -0.682  -0.616  -0.535  -0.518  -0.500  -0.430
 42 A'   43 A'   44 A'   45 A'   46 A'   16 A"   47 A'   48 A'                 
 -0.406  -0.389  -0.338  -0.338  -0.316  -0.302  -0.282  -0.260
 49 A'   17 A"   50 A'   18 A"   51 A'   19 A"   52 A'   20 A"                 
 -- Virtual --                   
 -0.082  -0.059  -0.041  -0.015   0.003   0.034   0.042   0.048
 53 A'   54 A'   21 A"   55 A'   56 A'   57 A'   58 A'   22 A"                 
  0.057   0.067   0.071   0.084   0.088   0.096   0.114   0.115
 59 A'   60 A'   23 A"   61 A'   24 A"   62 A'   63 A'   64 A'                 
  0.128   0.141   0.157   0.169   0.182   0.214   0.224   0.249
 25 A"   65 A'   66 A'   67 A'   68 A'   69 A'   26 A"   70 A'                 
  0.282   0.297   0.301   0.318   0.369   0.373   0.386   0.390
 27 A"   71 A'   72 A'   73 A'   74 A'   75 A'   28 A"   76 A'                 
  0.405   0.405   0.419   0.420   0.432   0.441   0.461   0.471
 77 A'   29 A"   30 A"   78 A'   31 A"   79 A'   32 A"   80 A'                 
  0.482   0.509   0.520   0.542   0.551   0.569   0.581   0.608
 81 A'   33 A"   82 A'   34 A"   35 A"   83 A'   84 A'   85 A'                 
  0.617   0.635   0.667   0.701   0.729   0.757   0.774   0.825
 36 A"   86 A'   87 A'   88 A'   89 A'   90 A'   37 A"   91 A'                 
  0.844   0.902   0.931   1.029   1.041   1.126   1.217   1.309
 92 A'   93 A'   94 A'   95 A'   96 A'   38 A"   39 A"   40 A"                 
  1.325   1.358   1.366   1.423   1.447   1.536   1.551   1.589
 97 A'   41 A"   98 A'   99 A'  100 A'  101 A'   42 A"  102 A'                 
  1.671   1.837   1.864   1.917   1.967   1.996   2.012   2.055
103 A'  104 A'   43 A"  105 A'   44 A"  106 A'   45 A"  107 A'                 
  2.115   2.149   2.173   2.284   2.592   2.800   2.804   2.985
108 A'  109 A'  110 A'  111 A'   46 A"   47 A"  112 A'  113 A'                 
  3.103   3.327   3.740   3.765   3.937   3.948   3.977   3.979
114 A'  115 A'   48 A"  116 A'   49 A"   50 A"  117 A'   51 A"                 
  3.982   3.987   3.997   4.006   4.028   4.036   4.079   4.090
 52 A"  118 A'   53 A"  119 A'  120 A'   54 A"  121 A'   55 A"                 
  4.154   4.206   4.276   4.328   4.394   4.429   4.750   5.988
122 A'  123 A'  124 A'  125 A'  126 A'  127 A'  128 A'   56 A"                 
  6.027   6.068   6.269   6.365   6.493   6.661   6.686   7.520
129 A'  130 A'   57 A"  131 A'  132 A'  133 A'  134 A'   58 A"                 
  7.538   7.563   7.580   7.646   7.698  23.279  24.084  27.848
 59 A"  135 A'  136 A'  137 A'  138 A'  139 A'  140 A'  141 A'                 
 28.330  28.361  28.376  28.519  28.534  28.545  28.594  28.688
 60 A"  142 A'  143 A'   61 A"  144 A'   62 A"  145 A'  146 A'                 
 47.829  47.939  66.723 127.873 127.898 127.927 151.644 289.714
147 A'  148 A'  149 A'   63 A"  150 A'  151 A'  152 A'   64 A"                 
289.733 289.757 289.772 289.868 289.9181020.6041020.7411901.807
 65 A"  153 A'  154 A'  155 A'  156 A'  157 A'  158 A'  159 A'                 

 Beta MOs, Restricted
 -- Occupied --                  
******* -482.87 -482.86 -176.33 -165.73 -165.73 -165.73  -62.52
  1 A'    2 A'    3 A'    4 A'    5 A'    1 A"    6 A'    7 A'                 
-62.515 -56.342 -56.337 -56.337 -56.336 -56.331 -56.331 -35.822
  8 A'    9 A'    2 A"   10 A'   11 A'    3 A"   12 A'   13 A'                 
-31.316 -31.309 -31.309 -24.739 -22.966 -22.965 -22.965 -22.960
 14 A'    4 A"   15 A'   16 A'   17 A'    5 A"   18 A'   19 A'                 
-22.960 -10.342 -10.291  -8.730  -8.724  -6.562  -6.556  -6.548
  6 A"   20 A'   21 A'   22 A'   23 A'   24 A'   25 A'    7 A"                 
 -6.547  -6.541  -6.541  -6.372  -4.785  -4.769  -4.769  -2.673
 26 A'    8 A"   27 A'   28 A'   29 A'    9 A"   30 A'   31 A'                 
 -2.669  -2.668  -2.667  -2.663  -2.663  -2.657  -2.657  -2.651
 10 A"   32 A'   33 A'   11 A"   34 A'   12 A"   35 A'   13 A"                 
 -2.651  -2.051  -2.046  -2.045  -2.032  -2.032  -1.281  -0.885
 36 A'   37 A'   14 A"   38 A'   15 A"   39 A'   40 A'   41 A'                 
 -0.829  -0.768  -0.682  -0.616  -0.535  -0.518  -0.500  -0.430
 42 A'   43 A'   44 A'   45 A'   46 A'   16 A"   47 A'   48 A'                 
 -0.406  -0.389  -0.338  -0.338  -0.316  -0.302  -0.282  -0.260
 49 A'   17 A"   50 A'   18 A"   51 A'   19 A"   52 A'   20 A"                 
 -- Virtual --                   
 -0.082  -0.059  -0.041  -0.015   0.003   0.034   0.042   0.048
 53 A'   54 A'   21 A"   55 A'   56 A'   57 A'   58 A'   22 A"                 
  0.057   0.067   0.071   0.084   0.088   0.096   0.114   0.115
 59 A'   60 A'   23 A"   61 A'   24 A"   62 A'   63 A'   64 A'                 
  0.128   0.141   0.157   0.169   0.182   0.214   0.224   0.249
 25 A"   65 A'   66 A'   67 A'   68 A'   69 A'   26 A"   70 A'                 
  0.282   0.297   0.301   0.318   0.369   0.373   0.386   0.390
 27 A"   71 A'   72 A'   73 A'   74 A'   75 A'   28 A"   76 A'                 
  0.405   0.405   0.419   0.420   0.432   0.441   0.461   0.471
 77 A'   29 A"   30 A"   78 A'   31 A"   79 A'   32 A"   80 A'                 
  0.482   0.509   0.520   0.542   0.551   0.569   0.581   0.608
 81 A'   33 A"   82 A'   34 A"   35 A"   83 A'   84 A'   85 A'                 
  0.617   0.635   0.667   0.701   0.729   0.757   0.774   0.825
 36 A"   86 A'   87 A'   88 A'   89 A'   90 A'   37 A"   91 A'                 
  0.844   0.902   0.931   1.029   1.041   1.126   1.217   1.309
 92 A'   93 A'   94 A'   95 A'   96 A'   38 A"   39 A"   40 A"                 
  1.325   1.358   1.366   1.423   1.447   1.536   1.551   1.589
 97 A'   41 A"   98 A'   99 A'  100 A'  101 A'   42 A"  102 A'                 
  1.671   1.837   1.864   1.917   1.967   1.996   2.012   2.055
103 A'  104 A'   43 A"  105 A'   44 A"  106 A'   45 A"  107 A'                 
  2.115   2.149   2.173   2.284   2.592   2.800   2.804   2.985
108 A'  109 A'  110 A'  111 A'   46 A"   47 A"  112 A'  113 A'                 
  3.103   3.327   3.740   3.765   3.937   3.948   3.977   3.979
114 A'  115 A'   48 A"  116 A'   49 A"   50 A"  117 A'   51 A"                 
  3.982   3.987   3.997   4.006   4.028   4.036   4.079   4.090
 52 A"  118 A'   53 A"  119 A'  120 A'   54 A"  121 A'   55 A"                 
  4.154   4.206   4.276   4.328   4.394   4.429   4.750   5.988
122 A'  123 A'  124 A'  125 A'  126 A'  127 A'  128 A'   56 A"                 
  6.027   6.068   6.269   6.365   6.493   6.661   6.686   7.520
129 A'  130 A'   57 A"  131 A'  132 A'  133 A'  134 A'   58 A"                 
  7.538   7.563   7.580   7.646   7.698  23.279  24.084  27.848
 59 A"  135 A'  136 A'  137 A'  138 A'  139 A'  140 A'  141 A'                 
 28.330  28.361  28.376  28.519  28.534  28.545  28.594  28.688
 60 A"  142 A'  143 A'   61 A"  144 A'   62 A"  145 A'  146 A'                 
 47.829  47.939  66.723 127.873 127.898 127.927 151.644 289.714
147 A'  148 A'  149 A'   63 A"  150 A'  151 A'  152 A'   64 A"                 
289.733 289.757 289.772 289.868 289.9181020.6041020.7411901.807
 65 A"  153 A'  154 A'  155 A'  156 A'  157 A'  158 A'  159 A'                 
 --------------------------------------------------------------

          Ground-State Mulliken Net Atomic Charges

     Atom                 Charge (a.u.)
  ----------------------------------------
      1 Br                    0.056999
      2 Br                   -0.100445
      3 F                    -0.024788
      4 I                     0.138073
      5 C                    -0.092234
      6 C                     0.022394
  ----------------------------------------
  Sum of atomic charges =     0.000000

 -----------------------------------------------------------------
                    Cartesian Multipole Moments
 -----------------------------------------------------------------
    Charge (ESU x 10^10)
                 0.0000
    Dipole Moment (Debye)
         X      -0.2062      Y       0.4629      Z       0.0000
       Tot       0.5068
    Quadrupole Moments (Debye-Ang)
        XX     -77.8002     XY       3.8403     YY     -79.0849
        XZ      -0.0000     YZ      -0.0000     ZZ     -82.1328
    Octopole Moments (Debye-Ang^2)
       XXX     -28.2187    XXY       8.9944    XYY     -20.2096
       YYY      30.0884    XXZ       0.0000    XYZ      -0.0000
       YYZ       0.0000    XZZ     -10.0391    YZZ       6.6408
       ZZZ       0.0000
    Hexadecapole Moments (Debye-Ang^3)
      XXXX   -1430.5646   XXXY    -137.9871   XXYY    -374.7649
      XYYY    -182.2663   YYYY    -912.0861   XXXZ       0.0000
      XXYZ       0.0000   XYYZ       0.0000   YYYZ       0.0000
      XXZZ    -272.8546   XYZZ     -69.1562   YYZZ    -179.9007
      XZZZ       0.0000   YZZZ       0.0000   ZZZZ    -102.6056
 -----------------------------------------------------------------
 Calculating analytic gradient of the SCF energy
 Gradient of SCF Energy
            1           2           3           4           5           6
    1   0.0031523  -0.0020762  -0.0023898   0.0005218  -0.0059563   0.0067483
    2   0.0056446   0.0021162  -0.0032083   0.0023525  -0.0013112  -0.0055938
    3  -0.0000000   0.0000000  -0.0000000   0.0000000   0.0000000  -0.0000000
 Max gradient component =       6.748E-03
 RMS gradient           =       3.218E-03
 Gradient time:  CPU 45.99 s  wall 5.89 s
 Geometry Optimization Parameters
   NAtoms,    NIC,     NZ,  NCons,   NDum,   NFix, NCnnct, MaxDiis
        6      37       0       0       0       0       0       0

 Cartesian Hessian Update
 Hessian Updated using BFGS Update


** GEOMETRY OPTIMIZATION IN DELOCALIZED INTERNAL COORDINATES **
   Searching for a Minimum

   Optimization Cycle:  16

                       Coordinates (Angstroms)
     ATOM                X               Y               Z
      1  Br        2.7605707875    0.7254872045    0.0000000000
      2  Br       -0.5477306926    1.7689111493    0.0000000000
      3  F         1.5929538124   -1.7302464232    0.0000000000
      4  I        -1.5664138796   -1.4692464311    0.0000000000
      5  C         1.2585602468   -0.4359435837    0.0000000000
      6  C        -0.0171067987   -0.0586926646    0.0000000000
   Point Group: cs    Number of degrees of freedom:     9


   Energy is -12243.862133403

 Hessian Updated using BFGS Update

  9 Hessian modes will be used to form the next step
  Hessian Eigenvalues:
     0.040359    0.157002    0.250728    0.254998    0.388827    0.487862
     0.566783    0.957792    1.088694

 Minimum Search - Taking Simple RFO Step
 Searching for Lamda that Minimizes Along All modes
 Value Taken    Lamda =  -0.00026251
 Step Taken.  Stepsize is  0.051540

                             Maximum     Tolerance    Cnvgd?
         Gradient           0.005404      0.000300      NO
         Displacement       0.038066      0.001200      NO
         Energy change     -0.000326      0.000001      NO


 New Cartesian Coordinates Obtained by Inverse Iteration

 Displacement from previous Coordinates is:  0.045653
 ----------------------------------------------------------------
             Standard Nuclear Orientation (Angstroms)
    I     Atom           X                Y                Z
 ----------------------------------------------------------------
    1      Br      2.7645108434     0.7171383407     0.0000000000
    2      Br     -0.5429493174     1.7760027418     0.0000000000
    3      F       1.5898402901    -1.7254333048     0.0000000000
    4      I      -1.5593687143    -1.4832883753     0.0000000000
    5      C       1.2544822579    -0.4311767720     0.0000000000
    6      C      -0.0256818839    -0.0529733791     0.0000000000
 ----------------------------------------------------------------
 Molecular Point Group                 Cs    NOp =  2
 Largest Abelian Subgroup              Cs    NOp =  2
 Nuclear Repulsion Energy =  1237.2572972353 hartrees
 There are       72 alpha and       72 beta electrons
 Applying Cartesian multipole field
    Component          Value
    ---------          -----
     (2,0,0)        1.00000E-11
     (0,2,0)        2.00000E-11
     (0,0,2)       -3.00000E-11
 Nucleus-field energy     =     0.0000000352 hartrees
 Requested basis set is 6-311++G(d,p)
 There are 80 shells and 224 basis functions
 A cutoff of  1.0D-11 yielded   2334 shell pairs
 There are     19789 function pairs (     22257 Cartesian)
 Smallest overlap matrix eigenvalue = 3.49E-05
 Guess MOs from SCF MO coefficient file

 -----------------------------------------------------------------------
  General SCF calculation program by
  Eric Jon Sundstrom, Paul Horn, Yuezhi Mao, Dmitri Zuev, Alec White,
  David Stuck, Shaama M.S., Shane Yost, Joonho Lee, David Small,
  Daniel Levine, Susi Lehtola, Hugh Burton, Evgeny Epifanovsky
 -----------------------------------------------------------------------
 Exchange:     0.2000 Hartree-Fock + 0.0800 Slater + 0.7200 B88
 Correlation:  0.1900 VWN1RPA + 0.8100 LYP
 Using SG-1 standard quadrature grid
 using 8 threads for integral computing
 -------------------------------------------------------
 OpenMP Integral computing Module                
 Release: version 2.0, May 2017, Q-Chem Inc. Pleasanton 
 -------------------------------------------------------
 -------------------------------------------------------
 OpenMP BLAS3 based DFT computing Module                
 Release: version 1.0, May 2013, Q-Chem Inc. Pittsburgh 
 -------------------------------------------------------
 A restricted SCF calculation will be
 performed using DIIS
 SCF converges when DIIS error is below 1.0e-08
 ---------------------------------------
  Cycle       Energy         DIIS error
 ---------------------------------------
    1  -12243.8622130027      1.05e-04  
    2  -12243.8623065036      3.08e-05  
    3  -12243.8623004924      4.40e-05  
    4  -12243.8623125763      1.10e-05  
    5  -12243.8623133053      2.47e-06  
    6  -12243.8623133268      1.39e-06  
    7  -12243.8623133380      2.30e-07  
    8  -12243.8623133383      1.29e-07  
    9  -12243.8623133382      2.78e-08  
   10  -12243.8623133383      9.40e-09  Convergence criterion met
 ---------------------------------------
 SCF time:   CPU 108.57s  wall 14.00s 
 SCF   energy in the final basis set =   -12243.8623133383
 Total energy in the final basis set =   -12243.8623133383

 --------------------------------------------------------------
             Orbital Energies (a.u.) and Symmetries
 --------------------------------------------------------------

 Alpha MOs, Restricted
 -- Occupied --                  
******* -482.87 -482.86 -176.33 -165.73 -165.73 -165.73  -62.52
  1 A'    2 A'    3 A'    4 A'    5 A'    1 A"    6 A'    7 A'                 
-62.515 -56.342 -56.337 -56.337 -56.336 -56.332 -56.332 -35.823
  8 A'    9 A'    2 A"   10 A'   11 A'    3 A"   12 A'   13 A'                 
-31.316 -31.310 -31.309 -24.738 -22.967 -22.965 -22.965 -22.960
 14 A'    4 A"   15 A'   16 A'   17 A'    5 A"   18 A'   19 A'                 
-22.960 -10.342 -10.291  -8.730  -8.724  -6.562  -6.557  -6.548
  6 A"   20 A'   21 A'   22 A'   23 A'   24 A'   25 A'    7 A"                 
 -6.547  -6.542  -6.541  -6.372  -4.785  -4.769  -4.769  -2.673
 26 A'    8 A"   27 A'   28 A'   29 A'    9 A"   30 A'   31 A'                 
 -2.669  -2.668  -2.667  -2.663  -2.663  -2.657  -2.657  -2.651
 10 A"   32 A'   33 A'   11 A"   34 A'   35 A'   12 A"   13 A"                 
 -2.651  -2.051  -2.046  -2.046  -2.032  -2.032  -1.281  -0.885
 36 A'   37 A'   14 A"   38 A'   15 A"   39 A'   40 A'   41 A'                 
 -0.830  -0.768  -0.681  -0.615  -0.535  -0.518  -0.500  -0.430
 42 A'   43 A'   44 A'   45 A'   46 A'   16 A"   47 A'   48 A'                 
 -0.406  -0.389  -0.338  -0.338  -0.316  -0.302  -0.283  -0.260
 49 A'   17 A"   18 A"   50 A'   51 A'   19 A"   52 A'   20 A"                 
 -- Virtual --                   
 -0.083  -0.059  -0.042  -0.015   0.003   0.034   0.042   0.048
 53 A'   54 A'   21 A"   55 A'   56 A'   57 A'   58 A'   22 A"                 
  0.057   0.067   0.071   0.084   0.089   0.096   0.113   0.115
 59 A'   60 A'   23 A"   61 A'   24 A"   62 A'   63 A'   64 A'                 
  0.128   0.141   0.155   0.169   0.182   0.214   0.225   0.248
 25 A"   65 A'   66 A'   67 A'   68 A'   69 A'   26 A"   70 A'                 
  0.281   0.296   0.302   0.317   0.369   0.373   0.387   0.390
 27 A"   71 A'   72 A'   73 A'   74 A'   75 A'   28 A"   76 A'                 
  0.405   0.405   0.419   0.420   0.431   0.441   0.461   0.470
 77 A'   29 A"   30 A"   78 A'   31 A"   79 A'   32 A"   80 A'                 
  0.482   0.509   0.521   0.542   0.551   0.567   0.580   0.608
 81 A'   33 A"   82 A'   34 A"   35 A"   83 A'   84 A'   85 A'                 
  0.617   0.634   0.666   0.700   0.730   0.758   0.773   0.825
 36 A"   86 A'   87 A'   88 A'   89 A'   90 A'   37 A"   91 A'                 
  0.845   0.901   0.930   1.030   1.039   1.125   1.218   1.308
 92 A'   93 A'   94 A'   95 A'   96 A'   38 A"   39 A"   40 A"                 
  1.324   1.359   1.367   1.422   1.449   1.537   1.550   1.587
 97 A'   41 A"   98 A'   99 A'  100 A'  101 A'   42 A"  102 A'                 
  1.669   1.836   1.861   1.918   1.967   1.995   2.012   2.054
103 A'  104 A'   43 A"  105 A'   44 A"  106 A'   45 A"  107 A'                 
  2.112   2.146   2.172   2.283   2.592   2.798   2.805   2.983
108 A'  109 A'  110 A'  111 A'   46 A"   47 A"  112 A'  113 A'                 
  3.097   3.333   3.740   3.765   3.937   3.948   3.978   3.979
114 A'  115 A'   48 A"  116 A'   49 A"   50 A"  117 A'   51 A"                 
  3.982   3.988   3.996   4.005   4.027   4.036   4.077   4.090
 52 A"  118 A'   53 A"  119 A'  120 A'   54 A"  121 A'   55 A"                 
  4.155   4.205   4.277   4.329   4.392   4.429   4.749   5.988
122 A'  123 A'  124 A'  125 A'  126 A'  127 A'  128 A'   56 A"                 
  6.027   6.067   6.269   6.366   6.492   6.662   6.686   7.520
129 A'  130 A'   57 A"  131 A'  132 A'  133 A'  134 A'   58 A"                 
  7.537   7.562   7.580   7.646   7.698  23.281  24.065  27.847
 59 A"  135 A'  136 A'  137 A'  138 A'  139 A'  140 A'  141 A'                 
 28.330  28.361  28.375  28.519  28.535  28.544  28.594  28.688
 60 A"  142 A'  143 A'   61 A"  144 A'   62 A"  145 A'  146 A'                 
 47.830  47.939  66.724 127.872 127.898 127.926 151.643 289.714
147 A'  148 A'  149 A'   63 A"  150 A'  151 A'  152 A'   64 A"                 
289.733 289.757 289.772 289.868 289.9181020.6051020.7411901.806
 65 A"  153 A'  154 A'  155 A'  156 A'  157 A'  158 A'  159 A'                 

 Beta MOs, Restricted
 -- Occupied --                  
******* -482.87 -482.86 -176.33 -165.73 -165.73 -165.73  -62.52
  1 A'    2 A'    3 A'    4 A'    5 A'    1 A"    6 A'    7 A'                 
-62.515 -56.342 -56.337 -56.337 -56.336 -56.332 -56.332 -35.823
  8 A'    9 A'    2 A"   10 A'   11 A'    3 A"   12 A'   13 A'                 
-31.316 -31.310 -31.309 -24.738 -22.967 -22.965 -22.965 -22.960
 14 A'    4 A"   15 A'   16 A'   17 A'    5 A"   18 A'   19 A'                 
-22.960 -10.342 -10.291  -8.730  -8.724  -6.562  -6.557  -6.548
  6 A"   20 A'   21 A'   22 A'   23 A'   24 A'   25 A'    7 A"                 
 -6.547  -6.542  -6.541  -6.372  -4.785  -4.769  -4.769  -2.673
 26 A'    8 A"   27 A'   28 A'   29 A'    9 A"   30 A'   31 A'                 
 -2.669  -2.668  -2.667  -2.663  -2.663  -2.657  -2.657  -2.651
 10 A"   32 A'   33 A'   11 A"   34 A'   35 A'   12 A"   13 A"                 
 -2.651  -2.051  -2.046  -2.046  -2.032  -2.032  -1.281  -0.885
 36 A'   37 A'   14 A"   38 A'   15 A"   39 A'   40 A'   41 A'                 
 -0.830  -0.768  -0.681  -0.615  -0.535  -0.518  -0.500  -0.430
 42 A'   43 A'   44 A'   45 A'   46 A'   16 A"   47 A'   48 A'                 
 -0.406  -0.389  -0.338  -0.338  -0.316  -0.302  -0.283  -0.260
 49 A'   17 A"   18 A"   50 A'   51 A'   19 A"   52 A'   20 A"                 
 -- Virtual --                   
 -0.083  -0.059  -0.042  -0.015   0.003   0.034   0.042   0.048
 53 A'   54 A'   21 A"   55 A'   56 A'   57 A'   58 A'   22 A"                 
  0.057   0.067   0.071   0.084   0.089   0.096   0.113   0.115
 59 A'   60 A'   23 A"   61 A'   24 A"   62 A'   63 A'   64 A'                 
  0.128   0.141   0.155   0.169   0.182   0.214   0.225   0.248
 25 A"   65 A'   66 A'   67 A'   68 A'   69 A'   26 A"   70 A'                 
  0.281   0.296   0.302   0.317   0.369   0.373   0.387   0.390
 27 A"   71 A'   72 A'   73 A'   74 A'   75 A'   28 A"   76 A'                 
  0.405   0.405   0.419   0.420   0.431   0.441   0.461   0.470
 77 A'   29 A"   30 A"   78 A'   31 A"   79 A'   32 A"   80 A'                 
  0.482   0.509   0.521   0.542   0.551   0.567   0.580   0.608
 81 A'   33 A"   82 A'   34 A"   35 A"   83 A'   84 A'   85 A'                 
  0.617   0.634   0.666   0.700   0.730   0.758   0.773   0.825
 36 A"   86 A'   87 A'   88 A'   89 A'   90 A'   37 A"   91 A'                 
  0.845   0.901   0.930   1.030   1.039   1.125   1.218   1.308
 92 A'   93 A'   94 A'   95 A'   96 A'   38 A"   39 A"   40 A"                 
  1.324   1.359   1.367   1.422   1.449   1.537   1.550   1.587
 97 A'   41 A"   98 A'   99 A'  100 A'  101 A'   42 A"  102 A'                 
  1.669   1.836   1.861   1.918   1.967   1.995   2.012   2.054
103 A'  104 A'   43 A"  105 A'   44 A"  106 A'   45 A"  107 A'                 
  2.112   2.146   2.172   2.283   2.592   2.798   2.805   2.983
108 A'  109 A'  110 A'  111 A'   46 A"   47 A"  112 A'  113 A'                 
  3.097   3.333   3.740   3.765   3.937   3.948   3.978   3.979
114 A'  115 A'   48 A"  116 A'   49 A"   50 A"  117 A'   51 A"                 
  3.982   3.988   3.996   4.005   4.027   4.036   4.077   4.090
 52 A"  118 A'   53 A"  119 A'  120 A'   54 A"  121 A'   55 A"                 
  4.155   4.205   4.277   4.329   4.392   4.429   4.749   5.988
122 A'  123 A'  124 A'  125 A'  126 A'  127 A'  128 A'   56 A"                 
  6.027   6.067   6.269   6.366   6.492   6.662   6.686   7.520
129 A'  130 A'   57 A"  131 A'  132 A'  133 A'  134 A'   58 A"                 
  7.537   7.562   7.580   7.646   7.698  23.281  24.065  27.847
 59 A"  135 A'  136 A'  137 A'  138 A'  139 A'  140 A'  141 A'                 
 28.330  28.361  28.375  28.519  28.535  28.544  28.594  28.688
 60 A"  142 A'  143 A'   61 A"  144 A'   62 A"  145 A'  146 A'                 
 47.830  47.939  66.724 127.872 127.898 127.926 151.643 289.714
147 A'  148 A'  149 A'   63 A"  150 A'  151 A'  152 A'   64 A"                 
289.733 289.757 289.772 289.868 289.9181020.6051020.7411901.806
 65 A"  153 A'  154 A'  155 A'  156 A'  157 A'  158 A'  159 A'                 
 --------------------------------------------------------------

          Ground-State Mulliken Net Atomic Charges

     Atom                 Charge (a.u.)
  ----------------------------------------
      1 Br                    0.055798
      2 Br                   -0.098878
      3 F                    -0.023237
      4 I                     0.138072
      5 C                    -0.095306
      6 C                     0.023550
  ----------------------------------------
  Sum of atomic charges =     0.000000

 -----------------------------------------------------------------
                    Cartesian Multipole Moments
 -----------------------------------------------------------------
    Charge (ESU x 10^10)
                 0.0000
    Dipole Moment (Debye)
         X      -0.1975      Y       0.4603      Z      -0.0000
       Tot       0.5009
    Quadrupole Moments (Debye-Ang)
        XX     -77.8464     XY       3.8638     YY     -78.9930
        XZ       0.0000     YZ      -0.0000     ZZ     -82.1424
    Octopole Moments (Debye-Ang^2)
       XXX     -28.4351    XXY       9.2946    XYY     -20.6928
       YYY      30.8176    XXZ       0.0000    XYZ       0.0000
       YYZ       0.0000    XZZ     -10.3084    YZZ       6.9995
       ZZZ      -0.0000
    Hexadecapole Moments (Debye-Ang^3)
      XXXX   -1427.8087   XXXY    -138.8580   XXYY    -375.9168
      XYYY    -182.0370   YYYY    -917.8780   XXXZ       0.0000
      XXYZ      -0.0000   XYYZ      -0.0000   YYYZ       0.0000
      XXZZ    -272.4339   XYZZ     -69.2978   YYZZ    -181.2038
      XZZZ      -0.0000   YZZZ      -0.0000   ZZZZ    -102.6263
 -----------------------------------------------------------------
 Calculating analytic gradient of the SCF energy
 Gradient of SCF Energy
            1           2           3           4           5           6
    1   0.0033685  -0.0009061  -0.0016863   0.0003733  -0.0023133   0.0011639
    2   0.0045755   0.0023022  -0.0028341   0.0005569  -0.0017781  -0.0028223
    3   0.0000000  -0.0000000  -0.0000000  -0.0000000  -0.0000000   0.0000000
 Max gradient component =       4.576E-03
 RMS gradient           =       1.937E-03
 Gradient time:  CPU 45.96 s  wall 5.89 s
 Geometry Optimization Parameters
   NAtoms,    NIC,     NZ,  NCons,   NDum,   NFix, NCnnct, MaxDiis
        6      37       0       0       0       0       0       0

 Cartesian Hessian Update
 Hessian Updated using BFGS Update


** GEOMETRY OPTIMIZATION IN DELOCALIZED INTERNAL COORDINATES **
   Searching for a Minimum

   Optimization Cycle:  17

                       Coordinates (Angstroms)
     ATOM                X               Y               Z
      1  Br        2.7645108434    0.7171383407    0.0000000000
      2  Br       -0.5429493174    1.7760027418    0.0000000000
      3  F         1.5898402901   -1.7254333048    0.0000000000
      4  I        -1.5593687143   -1.4832883753    0.0000000000
      5  C         1.2544822579   -0.4311767720    0.0000000000
      6  C        -0.0256818839   -0.0529733791    0.0000000000
   Point Group: cs    Number of degrees of freedom:     9


   Energy is -12243.862313338

 Hessian Updated using BFGS Update

  9 Hessian modes will be used to form the next step
  Hessian Eigenvalues:
     0.044982    0.092112    0.250460    0.259195    0.388794    0.446147
     0.601053    0.961368    1.056060

 Minimum Search - Taking Simple RFO Step
 Searching for Lamda that Minimizes Along All modes
 Value Taken    Lamda =  -0.00017993
 Step Taken.  Stepsize is  0.046506

                             Maximum     Tolerance    Cnvgd?
         Gradient           0.002829      0.000300      NO
         Displacement       0.033326      0.001200      NO
         Energy change     -0.000180      0.000001      NO


 New Cartesian Coordinates Obtained by Inverse Iteration

 Displacement from previous Coordinates is:  0.034475
 ----------------------------------------------------------------
             Standard Nuclear Orientation (Angstroms)
    I     Atom           X                Y                Z
 ----------------------------------------------------------------
    1      Br      2.7649150468     0.7062524014     0.0000000000
    2      Br     -0.5398664715     1.7762195937     0.0000000000
    3      F       1.5936818077    -1.7175630871     0.0000000000
    4      I      -1.5562928750    -1.4886353815     0.0000000000
    5      C       1.2498786063    -0.4261478108     0.0000000000
    6      C      -0.0314826384    -0.0498564644     0.0000000000
 ----------------------------------------------------------------
 Molecular Point Group                 Cs    NOp =  2
 Largest Abelian Subgroup              Cs    NOp =  2
 Nuclear Repulsion Energy =  1237.9540669400 hartrees
 There are       72 alpha and       72 beta electrons
 Applying Cartesian multipole field
    Component          Value
    ---------          -----
     (2,0,0)        1.00000E-11
     (0,2,0)        2.00000E-11
     (0,0,2)       -3.00000E-11
 Nucleus-field energy     =     0.0000000352 hartrees
 Requested basis set is 6-311++G(d,p)
 There are 80 shells and 224 basis functions
 A cutoff of  1.0D-11 yielded   2336 shell pairs
 There are     19810 function pairs (     22282 Cartesian)
 Smallest overlap matrix eigenvalue = 3.48E-05
 Guess MOs from SCF MO coefficient file

 -----------------------------------------------------------------------
  General SCF calculation program by
  Eric Jon Sundstrom, Paul Horn, Yuezhi Mao, Dmitri Zuev, Alec White,
  David Stuck, Shaama M.S., Shane Yost, Joonho Lee, David Small,
  Daniel Levine, Susi Lehtola, Hugh Burton, Evgeny Epifanovsky
 -----------------------------------------------------------------------
 Exchange:     0.2000 Hartree-Fock + 0.0800 Slater + 0.7200 B88
 Correlation:  0.1900 VWN1RPA + 0.8100 LYP
 Using SG-1 standard quadrature grid
 using 8 threads for integral computing
 -------------------------------------------------------
 OpenMP Integral computing Module                
 Release: version 2.0, May 2017, Q-Chem Inc. Pleasanton 
 -------------------------------------------------------
 -------------------------------------------------------
 OpenMP BLAS3 based DFT computing Module                
 Release: version 1.0, May 2013, Q-Chem Inc. Pittsburgh 
 -------------------------------------------------------
 A restricted SCF calculation will be
 performed using DIIS
 SCF converges when DIIS error is below 1.0e-08
 ---------------------------------------
  Cycle       Energy         DIIS error
 ---------------------------------------
    1  -12243.8623462373      9.14e-05  
    2  -12243.8624172241      3.23e-05  
    3  -12243.8624119672      4.48e-05  
    4  -12243.8624228054      7.19e-06  
    5  -12243.8624230843      3.49e-06  
    6  -12243.8624231502      1.07e-06  
    7  -12243.8624231565      3.34e-07  
    8  -12243.8624231570      1.03e-07  
    9  -12243.8624231568      3.02e-08  
   10  -12243.8624231571      6.05e-09  Convergence criterion met
 ---------------------------------------
 SCF time:   CPU 108.60s  wall 14.00s 
 SCF   energy in the final basis set =   -12243.8624231571
 Total energy in the final basis set =   -12243.8624231571

 --------------------------------------------------------------
             Orbital Energies (a.u.) and Symmetries
 --------------------------------------------------------------

 Alpha MOs, Restricted
 -- Occupied --                  
******* -482.87 -482.86 -176.33 -165.73 -165.73 -165.73  -62.52
  1 A'    2 A'    3 A'    4 A'    5 A'    1 A"    6 A'    7 A'                 
-62.515 -56.341 -56.337 -56.337 -56.336 -56.332 -56.332 -35.823
  8 A'    9 A'    2 A"   10 A'   11 A'    3 A"   12 A'   13 A'                 
-31.316 -31.310 -31.309 -24.737 -22.967 -22.965 -22.965 -22.960
 14 A'    4 A"   15 A'   16 A'   17 A'    5 A"   18 A'   19 A'                 
-22.960 -10.341 -10.291  -8.729  -8.724  -6.562  -6.557  -6.548
  6 A"   20 A'   21 A'   22 A'   23 A'   24 A'   25 A'    7 A"                 
 -6.547  -6.542  -6.542  -6.372  -4.785  -4.769  -4.769  -2.672
 26 A'    8 A"   27 A'   28 A'   29 A'    9 A"   30 A'   31 A'                 
 -2.669  -2.668  -2.667  -2.663  -2.663  -2.657  -2.657  -2.651
 10 A"   32 A'   33 A'   11 A"   34 A'   35 A'   12 A"   13 A"                 
 -2.651  -2.051  -2.046  -2.046  -2.032  -2.032  -1.281  -0.886
 36 A'   37 A'   14 A"   38 A'   15 A"   39 A'   40 A'   41 A'                 
 -0.830  -0.768  -0.681  -0.615  -0.535  -0.518  -0.500  -0.430
 42 A'   43 A'   44 A'   45 A'   46 A'   16 A"   47 A'   48 A'                 
 -0.407  -0.389  -0.338  -0.337  -0.316  -0.303  -0.283  -0.259
 49 A'   17 A"   18 A"   50 A'   51 A'   19 A"   52 A'   20 A"                 
 -- Virtual --                   
 -0.082  -0.057  -0.042  -0.013   0.003   0.034   0.042   0.048
 53 A'   54 A'   21 A"   55 A'   56 A'   57 A'   58 A'   22 A"                 
  0.057   0.067   0.071   0.084   0.089   0.096   0.113   0.115
 59 A'   60 A'   23 A"   61 A'   24 A"   62 A'   63 A'   64 A'                 
  0.127   0.142   0.155   0.168   0.182   0.214   0.225   0.248
 25 A"   65 A'   66 A'   67 A'   68 A'   69 A'   26 A"   70 A'                 
  0.281   0.296   0.303   0.317   0.369   0.373   0.387   0.390
 27 A"   71 A'   72 A'   73 A'   74 A'   75 A'   28 A"   76 A'                 
  0.405   0.405   0.419   0.421   0.431   0.442   0.462   0.470
 77 A'   29 A"   30 A"   78 A'   31 A"   79 A'   32 A"   80 A'                 
  0.482   0.509   0.522   0.542   0.550   0.567   0.580   0.609
 81 A'   33 A"   82 A'   34 A"   35 A"   83 A'   84 A'   85 A'                 
  0.617   0.635   0.666   0.700   0.732   0.759   0.774   0.826
 36 A"   86 A'   87 A'   88 A'   89 A'   90 A'   37 A"   91 A'                 
  0.847   0.901   0.931   1.031   1.040   1.125   1.219   1.309
 92 A'   93 A'   94 A'   95 A'   96 A'   38 A"   39 A"   40 A"                 
  1.324   1.359   1.367   1.422   1.450   1.538   1.550   1.587
 97 A'   41 A"   98 A'   99 A'  100 A'  101 A'   42 A"  102 A'                 
  1.670   1.837   1.861   1.920   1.967   1.996   2.012   2.054
103 A'  104 A'   43 A"  105 A'   44 A"  106 A'   45 A"  107 A'                 
  2.113   2.147   2.172   2.283   2.592   2.799   2.806   2.983
108 A'  109 A'  110 A'  111 A'   46 A"   47 A"  112 A'  113 A'                 
  3.098   3.336   3.741   3.765   3.938   3.948   3.979   3.980
114 A'  115 A'   48 A"  116 A'   49 A"   50 A"  117 A'   51 A"                 
  3.982   3.989   3.997   4.005   4.026   4.037   4.076   4.091
 52 A"  118 A'   53 A"  119 A'  120 A'   54 A"  121 A'   55 A"                 
  4.156   4.206   4.279   4.329   4.390   4.429   4.750   5.988
122 A'  123 A'  124 A'  125 A'  126 A'  127 A'  128 A'   56 A"                 
  6.027   6.068   6.269   6.366   6.494   6.664   6.688   7.520
129 A'  130 A'   57 A"  131 A'  132 A'  133 A'  134 A'   58 A"                 
  7.537   7.562   7.580   7.646   7.699  23.282  24.063  27.847
 59 A"  135 A'  136 A'  137 A'  138 A'  139 A'  140 A'  141 A'                 
 28.330  28.361  28.376  28.519  28.535  28.545  28.594  28.688
 60 A"  142 A'  143 A'   61 A"  144 A'   62 A"  145 A'  146 A'                 
 47.832  47.941  66.725 127.872 127.898 127.927 151.643 289.714
147 A'  148 A'  149 A'   63 A"  150 A'  151 A'  152 A'   64 A"                 
289.733 289.758 289.772 289.868 289.9191020.6081020.7431901.806
 65 A"  153 A'  154 A'  155 A'  156 A'  157 A'  158 A'  159 A'                 

 Beta MOs, Restricted
 -- Occupied --                  
******* -482.87 -482.86 -176.33 -165.73 -165.73 -165.73  -62.52
  1 A'    2 A'    3 A'    4 A'    5 A'    1 A"    6 A'    7 A'                 
-62.515 -56.341 -56.337 -56.337 -56.336 -56.332 -56.332 -35.823
  8 A'    9 A'    2 A"   10 A'   11 A'    3 A"   12 A'   13 A'                 
-31.316 -31.310 -31.309 -24.737 -22.967 -22.965 -22.965 -22.960
 14 A'    4 A"   15 A'   16 A'   17 A'    5 A"   18 A'   19 A'                 
-22.960 -10.341 -10.291  -8.729  -8.724  -6.562  -6.557  -6.548
  6 A"   20 A'   21 A'   22 A'   23 A'   24 A'   25 A'    7 A"                 
 -6.547  -6.542  -6.542  -6.372  -4.785  -4.769  -4.769  -2.672
 26 A'    8 A"   27 A'   28 A'   29 A'    9 A"   30 A'   31 A'                 
 -2.669  -2.668  -2.667  -2.663  -2.663  -2.657  -2.657  -2.651
 10 A"   32 A'   33 A'   11 A"   34 A'   35 A'   12 A"   13 A"                 
 -2.651  -2.051  -2.046  -2.046  -2.032  -2.032  -1.281  -0.886
 36 A'   37 A'   14 A"   38 A'   15 A"   39 A'   40 A'   41 A'                 
 -0.830  -0.768  -0.681  -0.615  -0.535  -0.518  -0.500  -0.430
 42 A'   43 A'   44 A'   45 A'   46 A'   16 A"   47 A'   48 A'                 
 -0.407  -0.389  -0.338  -0.337  -0.316  -0.303  -0.283  -0.259
 49 A'   17 A"   18 A"   50 A'   51 A'   19 A"   52 A'   20 A"                 
 -- Virtual --                   
 -0.082  -0.057  -0.042  -0.013   0.003   0.034   0.042   0.048
 53 A'   54 A'   21 A"   55 A'   56 A'   57 A'   58 A'   22 A"                 
  0.057   0.067   0.071   0.084   0.089   0.096   0.113   0.115
 59 A'   60 A'   23 A"   61 A'   24 A"   62 A'   63 A'   64 A'                 
  0.127   0.142   0.155   0.168   0.182   0.214   0.225   0.248
 25 A"   65 A'   66 A'   67 A'   68 A'   69 A'   26 A"   70 A'                 
  0.281   0.296   0.303   0.317   0.369   0.373   0.387   0.390
 27 A"   71 A'   72 A'   73 A'   74 A'   75 A'   28 A"   76 A'                 
  0.405   0.405   0.419   0.421   0.431   0.442   0.462   0.470
 77 A'   29 A"   30 A"   78 A'   31 A"   79 A'   32 A"   80 A'                 
  0.482   0.509   0.522   0.542   0.550   0.567   0.580   0.609
 81 A'   33 A"   82 A'   34 A"   35 A"   83 A'   84 A'   85 A'                 
  0.617   0.635   0.666   0.700   0.732   0.759   0.774   0.826
 36 A"   86 A'   87 A'   88 A'   89 A'   90 A'   37 A"   91 A'                 
  0.847   0.901   0.931   1.031   1.040   1.125   1.219   1.309
 92 A'   93 A'   94 A'   95 A'   96 A'   38 A"   39 A"   40 A"                 
  1.324   1.359   1.367   1.422   1.450   1.538   1.550   1.587
 97 A'   41 A"   98 A'   99 A'  100 A'  101 A'   42 A"  102 A'                 
  1.670   1.837   1.861   1.920   1.967   1.996   2.012   2.054
103 A'  104 A'   43 A"  105 A'   44 A"  106 A'   45 A"  107 A'                 
  2.113   2.147   2.172   2.283   2.592   2.799   2.806   2.983
108 A'  109 A'  110 A'  111 A'   46 A"   47 A"  112 A'  113 A'                 
  3.098   3.336   3.741   3.765   3.938   3.948   3.979   3.980
114 A'  115 A'   48 A"  116 A'   49 A"   50 A"  117 A'   51 A"                 
  3.982   3.989   3.997   4.005   4.026   4.037   4.076   4.091
 52 A"  118 A'   53 A"  119 A'  120 A'   54 A"  121 A'   55 A"                 
  4.156   4.206   4.279   4.329   4.390   4.429   4.750   5.988
122 A'  123 A'  124 A'  125 A'  126 A'  127 A'  128 A'   56 A"                 
  6.027   6.068   6.269   6.366   6.494   6.664   6.688   7.520
129 A'  130 A'   57 A"  131 A'  132 A'  133 A'  134 A'   58 A"                 
  7.537   7.562   7.580   7.646   7.699  23.282  24.063  27.847
 59 A"  135 A'  136 A'  137 A'  138 A'  139 A'  140 A'  141 A'                 
 28.330  28.361  28.376  28.519  28.535  28.545  28.594  28.688
 60 A"  142 A'  143 A'   61 A"  144 A'   62 A"  145 A'  146 A'                 
 47.832  47.941  66.725 127.872 127.898 127.927 151.643 289.714
147 A'  148 A'  149 A'   63 A"  150 A'  151 A'  152 A'   64 A"                 
289.733 289.758 289.772 289.868 289.9191020.6081020.7431901.806
 65 A"  153 A'  154 A'  155 A'  156 A'  157 A'  158 A'  159 A'                 
 --------------------------------------------------------------

          Ground-State Mulliken Net Atomic Charges

     Atom                 Charge (a.u.)
  ----------------------------------------
      1 Br                    0.055082
      2 Br                   -0.096934
      3 F                    -0.022186
      4 I                     0.138118
      5 C                    -0.098602
      6 C                     0.024523
  ----------------------------------------
  Sum of atomic charges =     0.000000

 -----------------------------------------------------------------
                    Cartesian Multipole Moments
 -----------------------------------------------------------------
    Charge (ESU x 10^10)
                 0.0000
    Dipole Moment (Debye)
         X      -0.2006      Y       0.4590      Z      -0.0000
       Tot       0.5009
    Quadrupole Moments (Debye-Ang)
        XX     -77.8636     XY       3.8578     YY     -78.9742
        XZ       0.0000     YZ       0.0000     ZZ     -82.1249
    Octopole Moments (Debye-Ang^2)
       XXX     -28.3993    XXY       9.4748    XYY     -20.9690
       YYY      31.3988    XXZ      -0.0000    XYZ      -0.0000
       YYZ      -0.0000    XZZ     -10.3967    YZZ       7.2801
       ZZZ       0.0000
    Hexadecapole Moments (Debye-Ang^3)
      XXXX   -1425.2026   XXXY    -138.5850   XXYY    -376.1920
      XYYY    -181.1655   YYYY    -917.3594   XXXZ      -0.0000
      XXYZ      -0.0000   XYYZ       0.0000   YYYZ      -0.0000
      XXZZ    -272.0793   XYZZ     -69.0314   YYZZ    -181.2139
      XZZZ       0.0000   YZZZ       0.0000   ZZZZ    -102.5830
 -----------------------------------------------------------------
 Calculating analytic gradient of the SCF energy
 Gradient of SCF Energy
            1           2           3           4           5           6
    1   0.0022267   0.0002023  -0.0001562   0.0005913  -0.0020742  -0.0007899
    2   0.0019447   0.0006825  -0.0010808   0.0002009  -0.0008207  -0.0009266
    3   0.0000000  -0.0000000  -0.0000000  -0.0000000   0.0000000  -0.0000000
 Max gradient component =       2.227E-03
 RMS gradient           =       9.800E-04
 Gradient time:  CPU 46.01 s  wall 5.90 s
 Geometry Optimization Parameters
   NAtoms,    NIC,     NZ,  NCons,   NDum,   NFix, NCnnct, MaxDiis
        6      37       0       0       0       0       0       0

 Cartesian Hessian Update
 Hessian Updated using BFGS Update


** GEOMETRY OPTIMIZATION IN DELOCALIZED INTERNAL COORDINATES **
   Searching for a Minimum

   Optimization Cycle:  18

                       Coordinates (Angstroms)
     ATOM                X               Y               Z
      1  Br        2.7649150468    0.7062524014    0.0000000000
      2  Br       -0.5398664715    1.7762195937    0.0000000000
      3  F         1.5936818077   -1.7175630871    0.0000000000
      4  I        -1.5562928750   -1.4886353815    0.0000000000
      5  C         1.2498786063   -0.4261478108    0.0000000000
      6  C        -0.0314826384   -0.0498564644    0.0000000000
   Point Group: cs    Number of degrees of freedom:     9


   Energy is -12243.862423157

 Hessian Updated using BFGS Update

  9 Hessian modes will be used to form the next step
  Hessian Eigenvalues:
     0.050662    0.066551    0.251274    0.258915    0.389653    0.437694
     0.601154    0.945427    1.047046

 Minimum Search - Taking Simple RFO Step
 Searching for Lamda that Minimizes Along All modes
 Value Taken    Lamda =  -0.00002617
 Step Taken.  Stepsize is  0.017592

                             Maximum     Tolerance    Cnvgd?
         Gradient           0.001460      0.000300      NO
         Displacement       0.015844      0.001200      NO
         Energy change     -0.000110      0.000001      NO


 New Cartesian Coordinates Obtained by Inverse Iteration

 Displacement from previous Coordinates is:  0.011846
 ----------------------------------------------------------------
             Standard Nuclear Orientation (Angstroms)
    I     Atom           X                Y                Z
 ----------------------------------------------------------------
    1      Br      2.7649120192     0.7023333261     0.0000000000
    2      Br     -0.5418368936     1.7742749984     0.0000000000
    3      F       1.5959926332    -1.7150396941     0.0000000000
    4      I      -1.5566186682    -1.4869313654     0.0000000000
    5      C       1.2500146524    -0.4250307048     0.0000000000
    6      C      -0.0316302672    -0.0493373089     0.0000000000
 ----------------------------------------------------------------
 Molecular Point Group                 Cs    NOp =  2
 Largest Abelian Subgroup              Cs    NOp =  2
 Nuclear Repulsion Energy =  1238.5722965013 hartrees
 There are       72 alpha and       72 beta electrons
 Applying Cartesian multipole field
    Component          Value
    ---------          -----
     (2,0,0)        1.00000E-11
     (0,2,0)        2.00000E-11
     (0,0,2)       -3.00000E-11
 Nucleus-field energy     =     0.0000000351 hartrees
 Requested basis set is 6-311++G(d,p)
 There are 80 shells and 224 basis functions
 A cutoff of  1.0D-11 yielded   2337 shell pairs
 There are     19814 function pairs (     22286 Cartesian)
 Smallest overlap matrix eigenvalue = 3.45E-05
 Guess MOs from SCF MO coefficient file

 -----------------------------------------------------------------------
  General SCF calculation program by
  Eric Jon Sundstrom, Paul Horn, Yuezhi Mao, Dmitri Zuev, Alec White,
  David Stuck, Shaama M.S., Shane Yost, Joonho Lee, David Small,
  Daniel Levine, Susi Lehtola, Hugh Burton, Evgeny Epifanovsky
 -----------------------------------------------------------------------
 Exchange:     0.2000 Hartree-Fock + 0.0800 Slater + 0.7200 B88
 Correlation:  0.1900 VWN1RPA + 0.8100 LYP
 Using SG-1 standard quadrature grid
 using 8 threads for integral computing
 -------------------------------------------------------
 OpenMP Integral computing Module                
 Release: version 2.0, May 2017, Q-Chem Inc. Pleasanton 
 -------------------------------------------------------
 -------------------------------------------------------
 OpenMP BLAS3 based DFT computing Module                
 Release: version 1.0, May 2013, Q-Chem Inc. Pittsburgh 
 -------------------------------------------------------
 A restricted SCF calculation will be
 performed using DIIS
 SCF converges when DIIS error is below 1.0e-08
 ---------------------------------------
  Cycle       Energy         DIIS error
 ---------------------------------------
    1  -12243.8624319517      2.94e-05  
    2  -12243.8624378910      1.47e-05  
    3  -12243.8624373096      1.76e-05  
    4  -12243.8624391053      2.58e-06  
    5  -12243.8624391389      1.28e-06  
    6  -12243.8624391478      3.37e-07  
    7  -12243.8624391484      1.02e-07  
    8  -12243.8624391484      4.01e-08  
    9  -12243.8624391487      9.37e-09  Convergence criterion met
 ---------------------------------------
 SCF time:   CPU 97.84s  wall 13.00s 
 SCF   energy in the final basis set =   -12243.8624391487
 Total energy in the final basis set =   -12243.8624391487

 --------------------------------------------------------------
             Orbital Energies (a.u.) and Symmetries
 --------------------------------------------------------------

 Alpha MOs, Restricted
 -- Occupied --                  
******* -482.87 -482.86 -176.33 -165.73 -165.73 -165.73  -62.52
  1 A'    2 A'    3 A'    4 A'    5 A'    1 A"    6 A'    7 A'                 
-62.515 -56.341 -56.337 -56.337 -56.336 -56.332 -56.332 -35.823
  8 A'    9 A'    2 A"   10 A'   11 A'    3 A"   12 A'   13 A'                 
-31.316 -31.309 -31.309 -24.737 -22.966 -22.965 -22.965 -22.960
 14 A'    4 A"   15 A'   16 A'   17 A'    5 A"   18 A'   19 A'                 
-22.960 -10.341 -10.291  -8.729  -8.724  -6.562  -6.557  -6.548
  6 A"   20 A'   21 A'   22 A'   23 A'   24 A'   25 A'    7 A"                 
 -6.547  -6.542  -6.542  -6.372  -4.785  -4.769  -4.769  -2.672
 26 A'    8 A"   27 A'   28 A'   29 A'    9 A"   30 A'   31 A'                 
 -2.669  -2.668  -2.667  -2.663  -2.663  -2.657  -2.657  -2.651
 10 A"   32 A'   33 A'   11 A"   34 A'   35 A'   12 A"   13 A"                 
 -2.651  -2.051  -2.045  -2.045  -2.032  -2.032  -1.281  -0.886
 36 A'   37 A'   14 A"   38 A'   15 A"   39 A'   40 A'   41 A'                 
 -0.831  -0.768  -0.681  -0.616  -0.535  -0.518  -0.500  -0.430
 42 A'   43 A'   44 A'   45 A'   46 A'   16 A"   47 A'   48 A'                 
 -0.407  -0.389  -0.338  -0.337  -0.316  -0.302  -0.283  -0.259
 49 A'   17 A"   18 A"   50 A'   51 A'   19 A"   52 A'   20 A"                 
 -- Virtual --                   
 -0.082  -0.057  -0.042  -0.013   0.003   0.034   0.042   0.048
 53 A'   54 A'   21 A"   55 A'   56 A'   57 A'   58 A'   22 A"                 
  0.057   0.067   0.071   0.084   0.089   0.096   0.113   0.115
 59 A'   60 A'   23 A"   61 A'   24 A"   62 A'   63 A'   64 A'                 
  0.127   0.142   0.155   0.169   0.182   0.214   0.225   0.249
 25 A"   65 A'   66 A'   67 A'   68 A'   69 A'   26 A"   70 A'                 
  0.281   0.296   0.303   0.317   0.369   0.373   0.387   0.390
 27 A"   71 A'   72 A'   73 A'   74 A'   75 A'   28 A"   76 A'                 
  0.405   0.405   0.419   0.421   0.431   0.442   0.462   0.470
 77 A'   29 A"   30 A"   78 A'   31 A"   79 A'   32 A"   80 A'                 
  0.482   0.510   0.522   0.542   0.550   0.567   0.580   0.609
 81 A'   33 A"   82 A'   34 A"   35 A"   83 A'   84 A'   85 A'                 
  0.617   0.635   0.666   0.701   0.732   0.759   0.774   0.826
 36 A"   86 A'   87 A'   88 A'   89 A'   90 A'   37 A"   91 A'                 
  0.848   0.902   0.932   1.031   1.041   1.125   1.220   1.309
 92 A'   93 A'   94 A'   95 A'   96 A'   38 A"   39 A"   40 A"                 
  1.325   1.359   1.367   1.422   1.450   1.538   1.550   1.588
 97 A'   41 A"   98 A'   99 A'  100 A'  101 A'   42 A"  102 A'                 
  1.670   1.838   1.861   1.920   1.967   1.998   2.012   2.054
103 A'  104 A'   43 A"  105 A'   44 A"  106 A'   45 A"  107 A'                 
  2.114   2.147   2.172   2.283   2.592   2.799   2.807   2.984
108 A'  109 A'  110 A'  111 A'   46 A"   47 A"  112 A'  113 A'                 
  3.099   3.338   3.741   3.765   3.938   3.948   3.979   3.980
114 A'  115 A'   48 A"  116 A'   49 A"   50 A"  117 A'   51 A"                 
  3.982   3.989   3.997   4.005   4.026   4.038   4.076   4.091
 52 A"  118 A'   53 A"  119 A'  120 A'   54 A"  121 A'   55 A"                 
  4.157   4.206   4.279   4.329   4.390   4.430   4.750   5.988
122 A'  123 A'  124 A'  125 A'  126 A'  127 A'  128 A'   56 A"                 
  6.027   6.068   6.269   6.366   6.495   6.665   6.689   7.520
129 A'  130 A'   57 A"  131 A'  132 A'  133 A'  134 A'   58 A"                 
  7.537   7.563   7.580   7.646   7.700  23.283  24.063  27.848
 59 A"  135 A'  136 A'  137 A'  138 A'  139 A'  140 A'  141 A'                 
 28.330  28.361  28.376  28.519  28.535  28.545  28.594  28.688
 60 A"  142 A'  143 A'   61 A"  144 A'   62 A"  145 A'  146 A'                 
 47.834  47.941  66.725 127.873 127.898 127.927 151.644 289.714
147 A'  148 A'  149 A'   63 A"  150 A'  151 A'  152 A'   64 A"                 
289.733 289.758 289.772 289.868 289.9201020.6101020.7441901.806
 65 A"  153 A'  154 A'  155 A'  156 A'  157 A'  158 A'  159 A'                 

 Beta MOs, Restricted
 -- Occupied --                  
******* -482.87 -482.86 -176.33 -165.73 -165.73 -165.73  -62.52
  1 A'    2 A'    3 A'    4 A'    5 A'    1 A"    6 A'    7 A'                 
-62.515 -56.341 -56.337 -56.337 -56.336 -56.332 -56.332 -35.823
  8 A'    9 A'    2 A"   10 A'   11 A'    3 A"   12 A'   13 A'                 
-31.316 -31.309 -31.309 -24.737 -22.966 -22.965 -22.965 -22.960
 14 A'    4 A"   15 A'   16 A'   17 A'    5 A"   18 A'   19 A'                 
-22.960 -10.341 -10.291  -8.729  -8.724  -6.562  -6.557  -6.548
  6 A"   20 A'   21 A'   22 A'   23 A'   24 A'   25 A'    7 A"                 
 -6.547  -6.542  -6.542  -6.372  -4.785  -4.769  -4.769  -2.672
 26 A'    8 A"   27 A'   28 A'   29 A'    9 A"   30 A'   31 A'                 
 -2.669  -2.668  -2.667  -2.663  -2.663  -2.657  -2.657  -2.651
 10 A"   32 A'   33 A'   11 A"   34 A'   35 A'   12 A"   13 A"                 
 -2.651  -2.051  -2.045  -2.045  -2.032  -2.032  -1.281  -0.886
 36 A'   37 A'   14 A"   38 A'   15 A"   39 A'   40 A'   41 A'                 
 -0.831  -0.768  -0.681  -0.616  -0.535  -0.518  -0.500  -0.430
 42 A'   43 A'   44 A'   45 A'   46 A'   16 A"   47 A'   48 A'                 
 -0.407  -0.389  -0.338  -0.337  -0.316  -0.302  -0.283  -0.259
 49 A'   17 A"   18 A"   50 A'   51 A'   19 A"   52 A'   20 A"                 
 -- Virtual --                   
 -0.082  -0.057  -0.042  -0.013   0.003   0.034   0.042   0.048
 53 A'   54 A'   21 A"   55 A'   56 A'   57 A'   58 A'   22 A"                 
  0.057   0.067   0.071   0.084   0.089   0.096   0.113   0.115
 59 A'   60 A'   23 A"   61 A'   24 A"   62 A'   63 A'   64 A'                 
  0.127   0.142   0.155   0.169   0.182   0.214   0.225   0.249
 25 A"   65 A'   66 A'   67 A'   68 A'   69 A'   26 A"   70 A'                 
  0.281   0.296   0.303   0.317   0.369   0.373   0.387   0.390
 27 A"   71 A'   72 A'   73 A'   74 A'   75 A'   28 A"   76 A'                 
  0.405   0.405   0.419   0.421   0.431   0.442   0.462   0.470
 77 A'   29 A"   30 A"   78 A'   31 A"   79 A'   32 A"   80 A'                 
  0.482   0.510   0.522   0.542   0.550   0.567   0.580   0.609
 81 A'   33 A"   82 A'   34 A"   35 A"   83 A'   84 A'   85 A'                 
  0.617   0.635   0.666   0.701   0.732   0.759   0.774   0.826
 36 A"   86 A'   87 A'   88 A'   89 A'   90 A'   37 A"   91 A'                 
  0.848   0.902   0.932   1.031   1.041   1.125   1.220   1.309
 92 A'   93 A'   94 A'   95 A'   96 A'   38 A"   39 A"   40 A"                 
  1.325   1.359   1.367   1.422   1.450   1.538   1.550   1.588
 97 A'   41 A"   98 A'   99 A'  100 A'  101 A'   42 A"  102 A'                 
  1.670   1.838   1.861   1.920   1.967   1.998   2.012   2.054
103 A'  104 A'   43 A"  105 A'   44 A"  106 A'   45 A"  107 A'                 
  2.114   2.147   2.172   2.283   2.592   2.799   2.807   2.984
108 A'  109 A'  110 A'  111 A'   46 A"   47 A"  112 A'  113 A'                 
  3.099   3.338   3.741   3.765   3.938   3.948   3.979   3.980
114 A'  115 A'   48 A"  116 A'   49 A"   50 A"  117 A'   51 A"                 
  3.982   3.989   3.997   4.005   4.026   4.038   4.076   4.091
 52 A"  118 A'   53 A"  119 A'  120 A'   54 A"  121 A'   55 A"                 
  4.157   4.206   4.279   4.329   4.390   4.430   4.750   5.988
122 A'  123 A'  124 A'  125 A'  126 A'  127 A'  128 A'   56 A"                 
  6.027   6.068   6.269   6.366   6.495   6.665   6.689   7.520
129 A'  130 A'   57 A"  131 A'  132 A'  133 A'  134 A'   58 A"                 
  7.537   7.563   7.580   7.646   7.700  23.283  24.063  27.848
 59 A"  135 A'  136 A'  137 A'  138 A'  139 A'  140 A'  141 A'                 
 28.330  28.361  28.376  28.519  28.535  28.545  28.594  28.688
 60 A"  142 A'  143 A'   61 A"  144 A'   62 A"  145 A'  146 A'                 
 47.834  47.941  66.725 127.873 127.898 127.927 151.644 289.714
147 A'  148 A'  149 A'   63 A"  150 A'  151 A'  152 A'   64 A"                 
289.733 289.758 289.772 289.868 289.9201020.6101020.7441901.806
 65 A"  153 A'  154 A'  155 A'  156 A'  157 A'  158 A'  159 A'                 
 --------------------------------------------------------------

          Ground-State Mulliken Net Atomic Charges

     Atom                 Charge (a.u.)
  ----------------------------------------
      1 Br                    0.055466
      2 Br                   -0.096437
      3 F                    -0.021649
      4 I                     0.137924
      5 C                    -0.099295
      6 C                     0.023992
  ----------------------------------------
  Sum of atomic charges =     0.000000

 -----------------------------------------------------------------
                    Cartesian Multipole Moments
 -----------------------------------------------------------------
    Charge (ESU x 10^10)
                 0.0000
    Dipole Moment (Debye)
         X      -0.1968      Y       0.4605      Z       0.0000
       Tot       0.5008
    Quadrupole Moments (Debye-Ang)
        XX     -77.8409     XY       3.8364     YY     -78.9977
        XZ      -0.0000     YZ       0.0000     ZZ     -82.1156
    Octopole Moments (Debye-Ang^2)
       XXX     -28.2088    XXY       9.4992    XYY     -20.9550
       YYY      31.4888    XXZ       0.0000    XYZ       0.0000
       YYZ      -0.0000    XZZ     -10.3443    YZZ       7.3237
       ZZZ       0.0000
    Hexadecapole Moments (Debye-Ang^3)
      XXXX   -1425.2519   XXXY    -137.8677   XXYY    -376.0417
      XYYY    -180.5465   YYYY    -915.2354   XXXZ      -0.0000
      XXYZ      -0.0000   XYYZ       0.0000   YYYZ      -0.0000
      XXZZ    -272.1409   XYZZ     -68.7389   YYZZ    -180.7924
      XZZZ       0.0000   YZZZ       0.0000   ZZZZ    -102.5618
 -----------------------------------------------------------------
 Calculating analytic gradient of the SCF energy
 Gradient of SCF Energy
            1           2           3           4           5           6
    1   0.0014150   0.0002158   0.0002206   0.0006628  -0.0014644  -0.0010497
    2   0.0007673  -0.0001561  -0.0000215   0.0005335  -0.0007297  -0.0003935
    3  -0.0000000  -0.0000000   0.0000000   0.0000000   0.0000000  -0.0000000
 Max gradient component =       1.464E-03
 RMS gradient           =       6.398E-04
 Gradient time:  CPU 46.22 s  wall 5.92 s
 Geometry Optimization Parameters
   NAtoms,    NIC,     NZ,  NCons,   NDum,   NFix, NCnnct, MaxDiis
        6      37       0       0       0       0       0       0

 Cartesian Hessian Update
 Hessian Updated using BFGS Update


** GEOMETRY OPTIMIZATION IN DELOCALIZED INTERNAL COORDINATES **
   Searching for a Minimum

   Optimization Cycle:  19

                       Coordinates (Angstroms)
     ATOM                X               Y               Z
      1  Br        2.7649120192    0.7023333261    0.0000000000
      2  Br       -0.5418368936    1.7742749984    0.0000000000
      3  F         1.5959926332   -1.7150396941    0.0000000000
      4  I        -1.5566186682   -1.4869313654    0.0000000000
      5  C         1.2500146524   -0.4250307048    0.0000000000
      6  C        -0.0316302672   -0.0493373089    0.0000000000
   Point Group: cs    Number of degrees of freedom:     9


   Energy is -12243.862439149

 Hessian Updated using BFGS Update

  9 Hessian modes will be used to form the next step
  Hessian Eigenvalues:
     0.047943    0.068589    0.250784    0.258444    0.381176    0.428565
     0.600943    0.792705    1.046390

 Minimum Search - Taking Simple RFO Step
 Searching for Lamda that Minimizes Along All modes
 Value Taken    Lamda =  -0.00000592
 Step Taken.  Stepsize is  0.005696

                             Maximum     Tolerance    Cnvgd?
         Gradient           0.001036      0.000300      NO
         Displacement       0.004515      0.001200      NO
         Energy change     -0.000016      0.000001      NO


 New Cartesian Coordinates Obtained by Inverse Iteration

 Displacement from previous Coordinates is:  0.004059
 ----------------------------------------------------------------
             Standard Nuclear Orientation (Angstroms)
    I     Atom           X                Y                Z
 ----------------------------------------------------------------
    1      Br      2.7640645188     0.7016399602     0.0000000000
    2      Br     -0.5426090026     1.7736263348     0.0000000000
    3      F       1.5965408202    -1.7148190628     0.0000000000
    4      I      -1.5569307990    -1.4859455337     0.0000000000
    5      C       1.2506562917    -0.4250292816     0.0000000000
    6      C      -0.0308883533    -0.0492031657     0.0000000000
 ----------------------------------------------------------------
 Molecular Point Group                 Cs    NOp =  2
 Largest Abelian Subgroup              Cs    NOp =  2
 Nuclear Repulsion Energy =  1238.8475448061 hartrees
 There are       72 alpha and       72 beta electrons
 Applying Cartesian multipole field
    Component          Value
    ---------          -----
     (2,0,0)        1.00000E-11
     (0,2,0)        2.00000E-11
     (0,0,2)       -3.00000E-11
 Nucleus-field energy     =     0.0000000351 hartrees
 Requested basis set is 6-311++G(d,p)
 There are 80 shells and 224 basis functions
 A cutoff of  1.0D-11 yielded   2337 shell pairs
 There are     19814 function pairs (     22286 Cartesian)
 Smallest overlap matrix eigenvalue = 3.45E-05
 Guess MOs from SCF MO coefficient file

 -----------------------------------------------------------------------
  General SCF calculation program by
  Eric Jon Sundstrom, Paul Horn, Yuezhi Mao, Dmitri Zuev, Alec White,
  David Stuck, Shaama M.S., Shane Yost, Joonho Lee, David Small,
  Daniel Levine, Susi Lehtola, Hugh Burton, Evgeny Epifanovsky
 -----------------------------------------------------------------------
 Exchange:     0.2000 Hartree-Fock + 0.0800 Slater + 0.7200 B88
 Correlation:  0.1900 VWN1RPA + 0.8100 LYP
 Using SG-1 standard quadrature grid
 using 8 threads for integral computing
 -------------------------------------------------------
 OpenMP Integral computing Module                
 Release: version 2.0, May 2017, Q-Chem Inc. Pleasanton 
 -------------------------------------------------------
 -------------------------------------------------------
 OpenMP BLAS3 based DFT computing Module                
 Release: version 1.0, May 2013, Q-Chem Inc. Pittsburgh 
 -------------------------------------------------------
 A restricted SCF calculation will be
 performed using DIIS
 SCF converges when DIIS error is below 1.0e-08
 ---------------------------------------
  Cycle       Energy         DIIS error
 ---------------------------------------
    1  -12243.8624425904      1.11e-05  
    2  -12243.8624434449      5.51e-06  
    3  -12243.8624434025      6.12e-06  
    4  -12243.8624436305      8.64e-07  
    5  -12243.8624436360      2.73e-07  
    6  -12243.8624436360      1.34e-07  
    7  -12243.8624436363      4.87e-08  
    8  -12243.8624436366      1.15e-08  
    9  -12243.8624436364      5.15e-09  Convergence criterion met
 ---------------------------------------
 SCF time:   CPU 97.93s  wall 13.00s 
 SCF   energy in the final basis set =   -12243.8624436364
 Total energy in the final basis set =   -12243.8624436364

 --------------------------------------------------------------
             Orbital Energies (a.u.) and Symmetries
 --------------------------------------------------------------

 Alpha MOs, Restricted
 -- Occupied --                  
******* -482.87 -482.86 -176.33 -165.73 -165.73 -165.73  -62.52
  1 A'    2 A'    3 A'    4 A'    5 A'    1 A"    6 A'    7 A'                 
-62.515 -56.341 -56.337 -56.337 -56.336 -56.332 -56.332 -35.822
  8 A'    9 A'    2 A"   10 A'   11 A'    3 A"   12 A'   13 A'                 
-31.316 -31.309 -31.309 -24.737 -22.966 -22.965 -22.965 -22.960
 14 A'    4 A"   15 A'   16 A'   17 A'    5 A"   18 A'   19 A'                 
-22.960 -10.341 -10.290  -8.729  -8.724  -6.562  -6.557  -6.548
  6 A"   20 A'   21 A'   22 A'   23 A'   24 A'   25 A'    7 A"                 
 -6.547  -6.542  -6.542  -6.372  -4.785  -4.769  -4.769  -2.672
 26 A'    8 A"   27 A'   28 A'   29 A'    9 A"   30 A'   31 A'                 
 -2.669  -2.668  -2.667  -2.663  -2.663  -2.657  -2.657  -2.651
 10 A"   32 A'   33 A'   11 A"   34 A'   35 A'   12 A"   13 A"                 
 -2.651  -2.051  -2.045  -2.045  -2.032  -2.031  -1.281  -0.886
 36 A'   37 A'   14 A"   38 A'   15 A"   39 A'   40 A'   41 A'                 
 -0.831  -0.767  -0.681  -0.616  -0.535  -0.518  -0.500  -0.430
 42 A'   43 A'   44 A'   45 A'   46 A'   16 A"   47 A'   48 A'                 
 -0.407  -0.389  -0.338  -0.337  -0.316  -0.302  -0.283  -0.259
 49 A'   17 A"   18 A"   50 A'   51 A'   19 A"   52 A'   20 A"                 
 -- Virtual --                   
 -0.082  -0.057  -0.042  -0.012   0.003   0.034   0.042   0.048
 53 A'   54 A'   21 A"   55 A'   56 A'   57 A'   58 A'   22 A"                 
  0.057   0.067   0.071   0.084   0.089   0.096   0.113   0.115
 59 A'   60 A'   23 A"   61 A'   24 A"   62 A'   63 A'   64 A'                 
  0.127   0.142   0.155   0.169   0.182   0.214   0.225   0.249
 25 A"   65 A'   66 A'   67 A'   68 A'   69 A'   26 A"   70 A'                 
  0.281   0.296   0.303   0.317   0.368   0.374   0.387   0.390
 27 A"   71 A'   72 A'   73 A'   74 A'   75 A'   28 A"   76 A'                 
  0.405   0.405   0.419   0.421   0.431   0.442   0.462   0.470
 77 A'   29 A"   30 A"   78 A'   31 A"   79 A'   32 A"   80 A'                 
  0.482   0.510   0.522   0.542   0.550   0.567   0.580   0.609
 81 A'   33 A"   82 A'   34 A"   35 A"   83 A'   84 A'   85 A'                 
  0.617   0.635   0.666   0.701   0.732   0.759   0.774   0.826
 36 A"   86 A'   87 A'   88 A'   89 A'   90 A'   37 A"   91 A'                 
  0.848   0.902   0.932   1.031   1.041   1.125   1.221   1.309
 92 A'   93 A'   94 A'   95 A'   96 A'   38 A"   39 A"   40 A"                 
  1.325   1.359   1.367   1.422   1.450   1.538   1.550   1.589
 97 A'   41 A"   98 A'   99 A'  100 A'  101 A'   42 A"  102 A'                 
  1.670   1.838   1.861   1.920   1.967   1.998   2.012   2.054
103 A'  104 A'   43 A"  105 A'   44 A"  106 A'   45 A"  107 A'                 
  2.114   2.148   2.172   2.283   2.592   2.799   2.807   2.984
108 A'  109 A'  110 A'  111 A'   46 A"   47 A"  112 A'  113 A'                 
  3.099   3.338   3.741   3.765   3.938   3.948   3.979   3.980
114 A'  115 A'   48 A"  116 A'   49 A"   50 A"  117 A'   51 A"                 
  3.982   3.989   3.997   4.005   4.026   4.038   4.077   4.091
 52 A"  118 A'   53 A"  119 A'  120 A'   54 A"  121 A'   55 A"                 
  4.157   4.207   4.279   4.329   4.391   4.430   4.751   5.988
122 A'  123 A'  124 A'  125 A'  126 A'  127 A'  128 A'   56 A"                 
  6.028   6.068   6.269   6.366   6.495   6.666   6.690   7.520
129 A'  130 A'   57 A"  131 A'  132 A'  133 A'  134 A'   58 A"                 
  7.537   7.563   7.580   7.646   7.700  23.283  24.064  27.848
 59 A"  135 A'  136 A'  137 A'  138 A'  139 A'  140 A'  141 A'                 
 28.330  28.361  28.376  28.519  28.535  28.545  28.594  28.688
 60 A"  142 A'  143 A'   61 A"  144 A'   62 A"  145 A'  146 A'                 
 47.834  47.941  66.725 127.873 127.898 127.927 151.644 289.714
147 A'  148 A'  149 A'   63 A"  150 A'  151 A'  152 A'   64 A"                 
289.733 289.758 289.772 289.868 289.9201020.6101020.7441901.806
 65 A"  153 A'  154 A'  155 A'  156 A'  157 A'  158 A'  159 A'                 

 Beta MOs, Restricted
 -- Occupied --                  
******* -482.87 -482.86 -176.33 -165.73 -165.73 -165.73  -62.52
  1 A'    2 A'    3 A'    4 A'    5 A'    1 A"    6 A'    7 A'                 
-62.515 -56.341 -56.337 -56.337 -56.336 -56.332 -56.332 -35.822
  8 A'    9 A'    2 A"   10 A'   11 A'    3 A"   12 A'   13 A'                 
-31.316 -31.309 -31.309 -24.737 -22.966 -22.965 -22.965 -22.960
 14 A'    4 A"   15 A'   16 A'   17 A'    5 A"   18 A'   19 A'                 
-22.960 -10.341 -10.290  -8.729  -8.724  -6.562  -6.557  -6.548
  6 A"   20 A'   21 A'   22 A'   23 A'   24 A'   25 A'    7 A"                 
 -6.547  -6.542  -6.542  -6.372  -4.785  -4.769  -4.769  -2.672
 26 A'    8 A"   27 A'   28 A'   29 A'    9 A"   30 A'   31 A'                 
 -2.669  -2.668  -2.667  -2.663  -2.663  -2.657  -2.657  -2.651
 10 A"   32 A'   33 A'   11 A"   34 A'   35 A'   12 A"   13 A"                 
 -2.651  -2.051  -2.045  -2.045  -2.032  -2.031  -1.281  -0.886
 36 A'   37 A'   14 A"   38 A'   15 A"   39 A'   40 A'   41 A'                 
 -0.831  -0.767  -0.681  -0.616  -0.535  -0.518  -0.500  -0.430
 42 A'   43 A'   44 A'   45 A'   46 A'   16 A"   47 A'   48 A'                 
 -0.407  -0.389  -0.338  -0.337  -0.316  -0.302  -0.283  -0.259
 49 A'   17 A"   18 A"   50 A'   51 A'   19 A"   52 A'   20 A"                 
 -- Virtual --                   
 -0.082  -0.057  -0.042  -0.012   0.003   0.034   0.042   0.048
 53 A'   54 A'   21 A"   55 A'   56 A'   57 A'   58 A'   22 A"                 
  0.057   0.067   0.071   0.084   0.089   0.096   0.113   0.115
 59 A'   60 A'   23 A"   61 A'   24 A"   62 A'   63 A'   64 A'                 
  0.127   0.142   0.155   0.169   0.182   0.214   0.225   0.249
 25 A"   65 A'   66 A'   67 A'   68 A'   69 A'   26 A"   70 A'                 
  0.281   0.296   0.303   0.317   0.368   0.374   0.387   0.390
 27 A"   71 A'   72 A'   73 A'   74 A'   75 A'   28 A"   76 A'                 
  0.405   0.405   0.419   0.421   0.431   0.442   0.462   0.470
 77 A'   29 A"   30 A"   78 A'   31 A"   79 A'   32 A"   80 A'                 
  0.482   0.510   0.522   0.542   0.550   0.567   0.580   0.609
 81 A'   33 A"   82 A'   34 A"   35 A"   83 A'   84 A'   85 A'                 
  0.617   0.635   0.666   0.701   0.732   0.759   0.774   0.826
 36 A"   86 A'   87 A'   88 A'   89 A'   90 A'   37 A"   91 A'                 
  0.848   0.902   0.932   1.031   1.041   1.125   1.221   1.309
 92 A'   93 A'   94 A'   95 A'   96 A'   38 A"   39 A"   40 A"                 
  1.325   1.359   1.367   1.422   1.450   1.538   1.550   1.589
 97 A'   41 A"   98 A'   99 A'  100 A'  101 A'   42 A"  102 A'                 
  1.670   1.838   1.861   1.920   1.967   1.998   2.012   2.054
103 A'  104 A'   43 A"  105 A'   44 A"  106 A'   45 A"  107 A'                 
  2.114   2.148   2.172   2.283   2.592   2.799   2.807   2.984
108 A'  109 A'  110 A'  111 A'   46 A"   47 A"  112 A'  113 A'                 
  3.099   3.338   3.741   3.765   3.938   3.948   3.979   3.980
114 A'  115 A'   48 A"  116 A'   49 A"   50 A"  117 A'   51 A"                 
  3.982   3.989   3.997   4.005   4.026   4.038   4.077   4.091
 52 A"  118 A'   53 A"  119 A'  120 A'   54 A"  121 A'   55 A"                 
  4.157   4.207   4.279   4.329   4.391   4.430   4.751   5.988
122 A'  123 A'  124 A'  125 A'  126 A'  127 A'  128 A'   56 A"                 
  6.028   6.068   6.269   6.366   6.495   6.666   6.690   7.520
129 A'  130 A'   57 A"  131 A'  132 A'  133 A'  134 A'   58 A"                 
  7.537   7.563   7.580   7.646   7.700  23.283  24.064  27.848
 59 A"  135 A'  136 A'  137 A'  138 A'  139 A'  140 A'  141 A'                 
 28.330  28.361  28.376  28.519  28.535  28.545  28.594  28.688
 60 A"  142 A'  143 A'   61 A"  144 A'   62 A"  145 A'  146 A'                 
 47.834  47.941  66.725 127.873 127.898 127.927 151.644 289.714
147 A'  148 A'  149 A'   63 A"  150 A'  151 A'  152 A'   64 A"                 
289.733 289.758 289.772 289.868 289.9201020.6101020.7441901.806
 65 A"  153 A'  154 A'  155 A'  156 A'  157 A'  158 A'  159 A'                 
 --------------------------------------------------------------

          Ground-State Mulliken Net Atomic Charges

     Atom                 Charge (a.u.)
  ----------------------------------------
      1 Br                    0.055950
      2 Br                   -0.096412
      3 F                    -0.021593
      4 I                     0.137664
      5 C                    -0.099783
      6 C                     0.024174
  ----------------------------------------
  Sum of atomic charges =     0.000000

 -----------------------------------------------------------------
                    Cartesian Multipole Moments
 -----------------------------------------------------------------
    Charge (ESU x 10^10)
                 0.0000
    Dipole Moment (Debye)
         X      -0.1921      Y       0.4636      Z       0.0000
       Tot       0.5018
    Quadrupole Moments (Debye-Ang)
        XX     -77.8290     XY       3.8290     YY     -79.0080
        XZ      -0.0000     YZ      -0.0000     ZZ     -82.1125
    Octopole Moments (Debye-Ang^2)
       XXX     -28.1087    XXY       9.5011    XYY     -20.9140
       YYY      31.4939    XXZ       0.0000    XYZ      -0.0000
       YYZ      -0.0000    XZZ     -10.3046    YZZ       7.3223
       ZZZ       0.0000
    Hexadecapole Moments (Debye-Ang^3)
      XXXX   -1424.9999   XXXY    -137.6173   XXYY    -375.8827
      XYYY    -180.3480   YYYY    -914.5561   XXXZ       0.0000
      XXYZ       0.0000   XYYZ       0.0000   YYYZ      -0.0000
      XXZZ    -272.0934   XYZZ     -68.6412   YYZZ    -180.6469
      XZZZ      -0.0000   YZZZ      -0.0000   ZZZZ    -102.5556
 -----------------------------------------------------------------
 Calculating analytic gradient of the SCF energy
 Gradient of SCF Energy
            1           2           3           4           5           6
    1   0.0008872   0.0001377   0.0002255   0.0006138  -0.0010399  -0.0008243
    2   0.0003729  -0.0003413   0.0002426   0.0006153  -0.0006553  -0.0002342
    3   0.0000000   0.0000000  -0.0000000   0.0000000   0.0000000  -0.0000000
 Max gradient component =       1.040E-03
 RMS gradient           =       4.814E-04
 Gradient time:  CPU 46.01 s  wall 5.90 s
 Geometry Optimization Parameters
   NAtoms,    NIC,     NZ,  NCons,   NDum,   NFix, NCnnct, MaxDiis
        6      37       0       0       0       0       0       0

 Cartesian Hessian Update
 Hessian Updated using BFGS Update


** GEOMETRY OPTIMIZATION IN DELOCALIZED INTERNAL COORDINATES **
   Searching for a Minimum

   Optimization Cycle:  20

                       Coordinates (Angstroms)
     ATOM                X               Y               Z
      1  Br        2.7640645188    0.7016399602    0.0000000000
      2  Br       -0.5426090026    1.7736263348    0.0000000000
      3  F         1.5965408202   -1.7148190628    0.0000000000
      4  I        -1.5569307990   -1.4859455337    0.0000000000
      5  C         1.2506562917   -0.4250292816    0.0000000000
      6  C        -0.0308883533   -0.0492031657    0.0000000000
   Point Group: cs    Number of degrees of freedom:     9


   Energy is -12243.862443636

 Hessian Updated using BFGS Update

  9 Hessian modes will be used to form the next step
  Hessian Eigenvalues:
     0.051273    0.080238    0.226201    0.260992    0.279367    0.405300
     0.482675    0.605851    1.046796

 Minimum Search - Taking Simple RFO Step
 Searching for Lamda that Minimizes Along All modes
 Value Taken    Lamda =  -0.00000672
 Step Taken.  Stepsize is  0.005572

                             Maximum     Tolerance    Cnvgd?
         Gradient           0.000794      0.000300      NO
         Displacement       0.003630      0.001200      NO
         Energy change     -0.000004      0.000001      NO


 New Cartesian Coordinates Obtained by Inverse Iteration

 Displacement from previous Coordinates is:  0.004267
 ----------------------------------------------------------------
             Standard Nuclear Orientation (Angstroms)
    I     Atom           X                Y                Z
 ----------------------------------------------------------------
    1      Br      2.7627038535     0.7013514938     0.0000000000
    2      Br     -0.5431047629     1.7735488390     0.0000000000
    3      F       1.5963129341    -1.7151130456     0.0000000000
    4      I      -1.5570944268    -1.4856351055     0.0000000000
    5      C       1.2517208126    -0.4250230311     0.0000000000
    6      C      -0.0297049348    -0.0488598992     0.0000000000
 ----------------------------------------------------------------
 Molecular Point Group                 Cs    NOp =  2
 Largest Abelian Subgroup              Cs    NOp =  2
 Nuclear Repulsion Energy =  1239.0249899258 hartrees
 There are       72 alpha and       72 beta electrons
 Applying Cartesian multipole field
    Component          Value
    ---------          -----
     (2,0,0)        1.00000E-11
     (0,2,0)        2.00000E-11
     (0,0,2)       -3.00000E-11
 Nucleus-field energy     =     0.0000000351 hartrees
 Requested basis set is 6-311++G(d,p)
 There are 80 shells and 224 basis functions
 A cutoff of  1.0D-11 yielded   2337 shell pairs
 There are     19814 function pairs (     22286 Cartesian)
 Smallest overlap matrix eigenvalue = 3.44E-05
 Guess MOs from SCF MO coefficient file

 -----------------------------------------------------------------------
  General SCF calculation program by
  Eric Jon Sundstrom, Paul Horn, Yuezhi Mao, Dmitri Zuev, Alec White,
  David Stuck, Shaama M.S., Shane Yost, Joonho Lee, David Small,
  Daniel Levine, Susi Lehtola, Hugh Burton, Evgeny Epifanovsky
 -----------------------------------------------------------------------
 Exchange:     0.2000 Hartree-Fock + 0.0800 Slater + 0.7200 B88
 Correlation:  0.1900 VWN1RPA + 0.8100 LYP
 Using SG-1 standard quadrature grid
 using 8 threads for integral computing
 -------------------------------------------------------
 OpenMP Integral computing Module                
 Release: version 2.0, May 2017, Q-Chem Inc. Pleasanton 
 -------------------------------------------------------
 -------------------------------------------------------
 OpenMP BLAS3 based DFT computing Module                
 Release: version 1.0, May 2013, Q-Chem Inc. Pittsburgh 
 -------------------------------------------------------
 A restricted SCF calculation will be
 performed using DIIS
 SCF converges when DIIS error is below 1.0e-08
 ---------------------------------------
  Cycle       Energy         DIIS error
 ---------------------------------------
    1  -12243.8624457905      1.59e-05  
    2  -12243.8624475264      8.95e-06  
    3  -12243.8624473052      1.08e-05  
    4  -12243.8624480014      1.45e-06  
    5  -12243.8624480139      6.57e-07  
    6  -12243.8624480158      1.90e-07  
    7  -12243.8624480159      5.69e-08  
    8  -12243.8624480158      1.38e-08  
    9  -12243.8624480159      7.56e-09  Convergence criterion met
 ---------------------------------------
 SCF time:   CPU 97.91s  wall 13.00s 
 SCF   energy in the final basis set =   -12243.8624480159
 Total energy in the final basis set =   -12243.8624480159

 --------------------------------------------------------------
             Orbital Energies (a.u.) and Symmetries
 --------------------------------------------------------------

 Alpha MOs, Restricted
 -- Occupied --                  
******* -482.87 -482.86 -176.33 -165.73 -165.73 -165.73  -62.52
  1 A'    2 A'    3 A'    4 A'    5 A'    1 A"    6 A'    7 A'                 
-62.515 -56.342 -56.337 -56.337 -56.336 -56.332 -56.332 -35.822
  8 A'    9 A'    2 A"   10 A'   11 A'    3 A"   12 A'   13 A'                 
-31.316 -31.309 -31.309 -24.737 -22.966 -22.965 -22.965 -22.960
 14 A'    4 A"   15 A'   16 A'   17 A'    5 A"   18 A'   19 A'                 
-22.960 -10.341 -10.290  -8.730  -8.724  -6.562  -6.557  -6.548
  6 A"   20 A'   21 A'   22 A'   23 A'   24 A'   25 A'    7 A"                 
 -6.547  -6.542  -6.542  -6.372  -4.785  -4.769  -4.768  -2.673
 26 A'    8 A"   27 A'   28 A'   29 A'    9 A"   30 A'   31 A'                 
 -2.669  -2.668  -2.667  -2.663  -2.663  -2.657  -2.657  -2.651
 10 A"   32 A'   33 A'   11 A"   34 A'   35 A'   12 A"   13 A"                 
 -2.651  -2.051  -2.045  -2.045  -2.031  -2.031  -1.281  -0.886
 36 A'   37 A'   14 A"   38 A'   15 A"   39 A'   40 A'   41 A'                 
 -0.831  -0.767  -0.681  -0.616  -0.535  -0.518  -0.500  -0.430
 42 A'   43 A'   44 A'   45 A'   46 A'   16 A"   47 A'   48 A'                 
 -0.407  -0.389  -0.338  -0.337  -0.316  -0.302  -0.283  -0.259
 49 A'   17 A"   18 A"   50 A'   51 A'   19 A"   52 A'   20 A"                 
 -- Virtual --                   
 -0.082  -0.056  -0.042  -0.012   0.003   0.034   0.042   0.048
 53 A'   54 A'   21 A"   55 A'   56 A'   57 A'   58 A'   22 A"                 
  0.057   0.067   0.071   0.084   0.089   0.096   0.113   0.115
 59 A'   60 A'   23 A"   61 A'   24 A"   62 A'   63 A'   64 A'                 
  0.127   0.142   0.156   0.169   0.182   0.214   0.225   0.249
 25 A"   65 A'   66 A'   67 A'   68 A'   69 A'   26 A"   70 A'                 
  0.281   0.296   0.303   0.317   0.368   0.374   0.387   0.390
 27 A"   71 A'   72 A'   73 A'   74 A'   75 A'   28 A"   76 A'                 
  0.405   0.405   0.419   0.422   0.431   0.442   0.462   0.470
 77 A'   29 A"   30 A"   78 A'   31 A"   79 A'   32 A"   80 A'                 
  0.482   0.510   0.522   0.542   0.550   0.567   0.580   0.609
 81 A'   33 A"   82 A'   34 A"   35 A"   83 A'   84 A'   85 A'                 
  0.617   0.635   0.666   0.701   0.732   0.759   0.774   0.826
 36 A"   86 A'   87 A'   88 A'   89 A'   90 A'   37 A"   91 A'                 
  0.849   0.902   0.932   1.031   1.041   1.125   1.221   1.309
 92 A'   93 A'   94 A'   95 A'   96 A'   38 A"   39 A"   40 A"                 
  1.325   1.359   1.367   1.422   1.450   1.539   1.551   1.589
 97 A'   41 A"   98 A'   99 A'  100 A'  101 A'   42 A"  102 A'                 
  1.670   1.839   1.861   1.920   1.967   1.998   2.013   2.054
103 A'  104 A'   43 A"  105 A'   44 A"  106 A'   45 A"  107 A'                 
  2.114   2.149   2.172   2.282   2.592   2.799   2.807   2.985
108 A'  109 A'  110 A'  111 A'   46 A"   47 A"  112 A'  113 A'                 
  3.099   3.338   3.741   3.765   3.938   3.948   3.979   3.980
114 A'  115 A'   48 A"  116 A'   49 A"   50 A"  117 A'   51 A"                 
  3.982   3.989   3.997   4.006   4.026   4.038   4.077   4.091
 52 A"  118 A'   53 A"  119 A'  120 A'   54 A"  121 A'   55 A"                 
  4.157   4.207   4.279   4.329   4.391   4.430   4.751   5.988
122 A'  123 A'  124 A'  125 A'  126 A'  127 A'  128 A'   56 A"                 
  6.028   6.068   6.269   6.366   6.495   6.666   6.690   7.520
129 A'  130 A'   57 A"  131 A'  132 A'  133 A'  134 A'   58 A"                 
  7.537   7.563   7.580   7.646   7.700  23.284  24.064  27.848
 59 A"  135 A'  136 A'  137 A'  138 A'  139 A'  140 A'  141 A'                 
 28.330  28.361  28.376  28.519  28.535  28.545  28.594  28.688
 60 A"  142 A'  143 A'   61 A"  144 A'   62 A"  145 A'  146 A'                 
 47.834  47.942  66.725 127.873 127.898 127.927 151.644 289.714
147 A'  148 A'  149 A'   63 A"  150 A'  151 A'  152 A'   64 A"                 
289.733 289.758 289.772 289.868 289.9201020.6101020.7441901.806
 65 A"  153 A'  154 A'  155 A'  156 A'  157 A'  158 A'  159 A'                 

 Beta MOs, Restricted
 -- Occupied --                  
******* -482.87 -482.86 -176.33 -165.73 -165.73 -165.73  -62.52
  1 A'    2 A'    3 A'    4 A'    5 A'    1 A"    6 A'    7 A'                 
-62.515 -56.342 -56.337 -56.337 -56.336 -56.332 -56.332 -35.822
  8 A'    9 A'    2 A"   10 A'   11 A'    3 A"   12 A'   13 A'                 
-31.316 -31.309 -31.309 -24.737 -22.966 -22.965 -22.965 -22.960
 14 A'    4 A"   15 A'   16 A'   17 A'    5 A"   18 A'   19 A'                 
-22.960 -10.341 -10.290  -8.730  -8.724  -6.562  -6.557  -6.548
  6 A"   20 A'   21 A'   22 A'   23 A'   24 A'   25 A'    7 A"                 
 -6.547  -6.542  -6.542  -6.372  -4.785  -4.769  -4.768  -2.673
 26 A'    8 A"   27 A'   28 A'   29 A'    9 A"   30 A'   31 A'                 
 -2.669  -2.668  -2.667  -2.663  -2.663  -2.657  -2.657  -2.651
 10 A"   32 A'   33 A'   11 A"   34 A'   35 A'   12 A"   13 A"                 
 -2.651  -2.051  -2.045  -2.045  -2.031  -2.031  -1.281  -0.886
 36 A'   37 A'   14 A"   38 A'   15 A"   39 A'   40 A'   41 A'                 
 -0.831  -0.767  -0.681  -0.616  -0.535  -0.518  -0.500  -0.430
 42 A'   43 A'   44 A'   45 A'   46 A'   16 A"   47 A'   48 A'                 
 -0.407  -0.389  -0.338  -0.337  -0.316  -0.302  -0.283  -0.259
 49 A'   17 A"   18 A"   50 A'   51 A'   19 A"   52 A'   20 A"                 
 -- Virtual --                   
 -0.082  -0.056  -0.042  -0.012   0.003   0.034   0.042   0.048
 53 A'   54 A'   21 A"   55 A'   56 A'   57 A'   58 A'   22 A"                 
  0.057   0.067   0.071   0.084   0.089   0.096   0.113   0.115
 59 A'   60 A'   23 A"   61 A'   24 A"   62 A'   63 A'   64 A'                 
  0.127   0.142   0.156   0.169   0.182   0.214   0.225   0.249
 25 A"   65 A'   66 A'   67 A'   68 A'   69 A'   26 A"   70 A'                 
  0.281   0.296   0.303   0.317   0.368   0.374   0.387   0.390
 27 A"   71 A'   72 A'   73 A'   74 A'   75 A'   28 A"   76 A'                 
  0.405   0.405   0.419   0.422   0.431   0.442   0.462   0.470
 77 A'   29 A"   30 A"   78 A'   31 A"   79 A'   32 A"   80 A'                 
  0.482   0.510   0.522   0.542   0.550   0.567   0.580   0.609
 81 A'   33 A"   82 A'   34 A"   35 A"   83 A'   84 A'   85 A'                 
  0.617   0.635   0.666   0.701   0.732   0.759   0.774   0.826
 36 A"   86 A'   87 A'   88 A'   89 A'   90 A'   37 A"   91 A'                 
  0.849   0.902   0.932   1.031   1.041   1.125   1.221   1.309
 92 A'   93 A'   94 A'   95 A'   96 A'   38 A"   39 A"   40 A"                 
  1.325   1.359   1.367   1.422   1.450   1.539   1.551   1.589
 97 A'   41 A"   98 A'   99 A'  100 A'  101 A'   42 A"  102 A'                 
  1.670   1.839   1.861   1.920   1.967   1.998   2.013   2.054
103 A'  104 A'   43 A"  105 A'   44 A"  106 A'   45 A"  107 A'                 
  2.114   2.149   2.172   2.282   2.592   2.799   2.807   2.985
108 A'  109 A'  110 A'  111 A'   46 A"   47 A"  112 A'  113 A'                 
  3.099   3.338   3.741   3.765   3.938   3.948   3.979   3.980
114 A'  115 A'   48 A"  116 A'   49 A"   50 A"  117 A'   51 A"                 
  3.982   3.989   3.997   4.006   4.026   4.038   4.077   4.091
 52 A"  118 A'   53 A"  119 A'  120 A'   54 A"  121 A'   55 A"                 
  4.157   4.207   4.279   4.329   4.391   4.430   4.751   5.988
122 A'  123 A'  124 A'  125 A'  126 A'  127 A'  128 A'   56 A"                 
  6.028   6.068   6.269   6.366   6.495   6.666   6.690   7.520
129 A'  130 A'   57 A"  131 A'  132 A'  133 A'  134 A'   58 A"                 
  7.537   7.563   7.580   7.646   7.700  23.284  24.064  27.848
 59 A"  135 A'  136 A'  137 A'  138 A'  139 A'  140 A'  141 A'                 
 28.330  28.361  28.376  28.519  28.535  28.545  28.594  28.688
 60 A"  142 A'  143 A'   61 A"  144 A'   62 A"  145 A'  146 A'                 
 47.834  47.942  66.725 127.873 127.898 127.927 151.644 289.714
147 A'  148 A'  149 A'   63 A"  150 A'  151 A'  152 A'   64 A"                 
289.733 289.758 289.772 289.868 289.9201020.6101020.7441901.806
 65 A"  153 A'  154 A'  155 A'  156 A'  157 A'  158 A'  159 A'                 
 --------------------------------------------------------------

          Ground-State Mulliken Net Atomic Charges

     Atom                 Charge (a.u.)
  ----------------------------------------
      1 Br                    0.056745
      2 Br                   -0.096522
      3 F                    -0.021704
      4 I                     0.137215
      5 C                    -0.100679
      6 C                     0.024946
  ----------------------------------------
  Sum of atomic charges =     0.000000

 -----------------------------------------------------------------
                    Cartesian Multipole Moments
 -----------------------------------------------------------------
    Charge (ESU x 10^10)
                 0.0000
    Dipole Moment (Debye)
         X      -0.1828      Y       0.4696      Z       0.0000
       Tot       0.5039
    Quadrupole Moments (Debye-Ang)
        XX     -77.8127     XY       3.8267     YY     -79.0154
        XZ      -0.0000     YZ       0.0000     ZZ     -82.1108
    Octopole Moments (Debye-Ang^2)
       XXX     -27.9831    XXY       9.5183    XYY     -20.8674
       YYY      31.5200    XXZ      -0.0000    XYZ       0.0000
       YYZ      -0.0000    XZZ     -10.2599    YZZ       7.3264
       ZZZ       0.0000
    Hexadecapole Moments (Debye-Ang^3)
      XXXX   -1424.3385   XXXY    -137.4736   XXYY    -375.7158
      XYYY    -180.2150   YYYY    -914.4856   XXXZ      -0.0000
      XXYZ      -0.0000   XYYZ       0.0000   YYYZ      -0.0000
      XXZZ    -271.9622   XYZZ     -68.5837   YYZZ    -180.6179
      XZZZ       0.0000   YZZZ       0.0000   ZZZZ    -102.5532
 -----------------------------------------------------------------
 Calculating analytic gradient of the SCF energy
 Gradient of SCF Energy
            1           2           3           4           5           6
    1   0.0001613   0.0000367   0.0000866   0.0004315  -0.0002944  -0.0004218
    2  -0.0000068  -0.0003251   0.0003179   0.0004954  -0.0004192  -0.0000622
    3   0.0000000  -0.0000000  -0.0000000  -0.0000000   0.0000000  -0.0000000
 Max gradient component =       4.954E-04
 RMS gradient           =       2.492E-04
 Gradient time:  CPU 46.11 s  wall 5.91 s
 Geometry Optimization Parameters
   NAtoms,    NIC,     NZ,  NCons,   NDum,   NFix, NCnnct, MaxDiis
        6      37       0       0       0       0       0       0

 Cartesian Hessian Update
 Hessian Updated using BFGS Update


** GEOMETRY OPTIMIZATION IN DELOCALIZED INTERNAL COORDINATES **
   Searching for a Minimum

   Optimization Cycle:  21

                       Coordinates (Angstroms)
     ATOM                X               Y               Z
      1  Br        2.7627038535    0.7013514938    0.0000000000
      2  Br       -0.5431047629    1.7735488390    0.0000000000
      3  F         1.5963129341   -1.7151130456    0.0000000000
      4  I        -1.5570944268   -1.4856351055    0.0000000000
      5  C         1.2517208126   -0.4250230311    0.0000000000
      6  C        -0.0297049348   -0.0488598992    0.0000000000
   Point Group: cs    Number of degrees of freedom:     9


   Energy is -12243.862448016

 Hessian Updated using BFGS Update

  9 Hessian modes will be used to form the next step
  Hessian Eigenvalues:
     0.053885    0.087620    0.158354    0.255852    0.264520    0.398498
     0.455316    0.609189    1.049377

 Minimum Search - Taking Simple RFO Step
 Searching for Lamda that Minimizes Along All modes
 Value Taken    Lamda =  -0.00000225
 Step Taken.  Stepsize is  0.003934

                             Maximum     Tolerance    Cnvgd?
         Gradient           0.000375      0.000300      NO
         Displacement       0.002600      0.001200      NO
         Energy change     -0.000004      0.000001      NO


 New Cartesian Coordinates Obtained by Inverse Iteration

 Displacement from previous Coordinates is:  0.002669
 ----------------------------------------------------------------
             Standard Nuclear Orientation (Angstroms)
    I     Atom           X                Y                Z
 ----------------------------------------------------------------
    1      Br      2.7621641721     0.7015603671     0.0000000000
    2      Br     -0.5428881974     1.7740276001     0.0000000000
    3      F       1.5957787271    -1.7154864735     0.0000000000
    4      I      -1.5572225675    -1.4862708875     0.0000000000
    5      C       1.2522241258    -0.4248877511     0.0000000000
    6      C      -0.0292227842    -0.0486736038     0.0000000000
 ----------------------------------------------------------------
 Molecular Point Group                 Cs    NOp =  2
 Largest Abelian Subgroup              Cs    NOp =  2
 Nuclear Repulsion Energy =  1238.9192828888 hartrees
 There are       72 alpha and       72 beta electrons
 Applying Cartesian multipole field
    Component          Value
    ---------          -----
     (2,0,0)        1.00000E-11
     (0,2,0)        2.00000E-11
     (0,0,2)       -3.00000E-11
 Nucleus-field energy     =     0.0000000351 hartrees
 Requested basis set is 6-311++G(d,p)
 There are 80 shells and 224 basis functions
 A cutoff of  1.0D-11 yielded   2336 shell pairs
 There are     19813 function pairs (     22285 Cartesian)
 Smallest overlap matrix eigenvalue = 3.45E-05
 Guess MOs from SCF MO coefficient file

 -----------------------------------------------------------------------
  General SCF calculation program by
  Eric Jon Sundstrom, Paul Horn, Yuezhi Mao, Dmitri Zuev, Alec White,
  David Stuck, Shaama M.S., Shane Yost, Joonho Lee, David Small,
  Daniel Levine, Susi Lehtola, Hugh Burton, Evgeny Epifanovsky
 -----------------------------------------------------------------------
 Exchange:     0.2000 Hartree-Fock + 0.0800 Slater + 0.7200 B88
 Correlation:  0.1900 VWN1RPA + 0.8100 LYP
 Using SG-1 standard quadrature grid
 using 8 threads for integral computing
 -------------------------------------------------------
 OpenMP Integral computing Module                
 Release: version 2.0, May 2017, Q-Chem Inc. Pleasanton 
 -------------------------------------------------------
 -------------------------------------------------------
 OpenMP BLAS3 based DFT computing Module                
 Release: version 1.0, May 2013, Q-Chem Inc. Pittsburgh 
 -------------------------------------------------------
 A restricted SCF calculation will be
 performed using DIIS
 SCF converges when DIIS error is below 1.0e-08
 ---------------------------------------
  Cycle       Energy         DIIS error
 ---------------------------------------
    1  -12243.8624486848      9.76e-06  
    2  -12243.8624492154      6.60e-06  
    3  -12243.8624491543      7.28e-06  
    4  -12243.8624494809      7.17e-07  
    5  -12243.8624494835      3.48e-07  
    6  -12243.8624494838      7.72e-08  
    7  -12243.8624494839      3.05e-08  
    8  -12243.8624494838      9.38e-09  Convergence criterion met
 ---------------------------------------
 SCF time:   CPU 87.03s  wall 11.00s 
 SCF   energy in the final basis set =   -12243.8624494838
 Total energy in the final basis set =   -12243.8624494838

 --------------------------------------------------------------
             Orbital Energies (a.u.) and Symmetries
 --------------------------------------------------------------

 Alpha MOs, Restricted
 -- Occupied --                  
******* -482.87 -482.86 -176.33 -165.73 -165.73 -165.73  -62.52
  1 A'    2 A'    3 A'    4 A'    5 A'    1 A"    6 A'    7 A'                 
-62.515 -56.342 -56.337 -56.337 -56.336 -56.332 -56.332 -35.822
  8 A'    9 A'    2 A"   10 A'   11 A'    3 A"   12 A'   13 A'                 
-31.316 -31.309 -31.309 -24.737 -22.966 -22.965 -22.965 -22.960
 14 A'    4 A"   15 A'   16 A'   17 A'    5 A"   18 A'   19 A'                 
-22.960 -10.341 -10.290  -8.730  -8.724  -6.562  -6.557  -6.548
  6 A"   20 A'   21 A'   22 A'   23 A'   24 A'   25 A'    7 A"                 
 -6.547  -6.542  -6.542  -6.372  -4.785  -4.769  -4.768  -2.673
 26 A'    8 A"   27 A'   28 A'   29 A'    9 A"   30 A'   31 A'                 
 -2.669  -2.668  -2.667  -2.663  -2.663  -2.657  -2.657  -2.651
 10 A"   32 A'   33 A'   11 A"   34 A'   35 A'   12 A"   13 A"                 
 -2.651  -2.051  -2.045  -2.045  -2.031  -2.031  -1.281  -0.886
 36 A'   37 A'   14 A"   38 A'   15 A"   39 A'   40 A'   41 A'                 
 -0.832  -0.767  -0.681  -0.616  -0.535  -0.518  -0.500  -0.430
 42 A'   43 A'   44 A'   45 A'   46 A'   16 A"   47 A'   48 A'                 
 -0.407  -0.389  -0.338  -0.337  -0.316  -0.302  -0.283  -0.259
 49 A'   17 A"   18 A"   50 A'   51 A'   19 A"   52 A'   20 A"                 
 -- Virtual --                   
 -0.082  -0.056  -0.042  -0.012   0.003   0.034   0.042   0.048
 53 A'   54 A'   21 A"   55 A'   56 A'   57 A'   58 A'   22 A"                 
  0.057   0.067   0.071   0.084   0.089   0.096   0.113   0.115
 59 A'   60 A'   23 A"   61 A'   24 A"   62 A'   63 A'   64 A'                 
  0.127   0.142   0.155   0.169   0.182   0.214   0.225   0.248
 25 A"   65 A'   66 A'   67 A'   68 A'   69 A'   26 A"   70 A'                 
  0.281   0.296   0.303   0.317   0.369   0.374   0.387   0.390
 27 A"   71 A'   72 A'   73 A'   74 A'   75 A'   28 A"   76 A'                 
  0.405   0.405   0.419   0.422   0.431   0.442   0.462   0.470
 77 A'   29 A"   30 A"   78 A'   31 A"   79 A'   32 A"   80 A'                 
  0.482   0.510   0.522   0.542   0.550   0.567   0.580   0.609
 81 A'   33 A"   82 A'   34 A"   35 A"   83 A'   84 A'   85 A'                 
  0.617   0.635   0.666   0.701   0.732   0.759   0.774   0.826
 36 A"   86 A'   87 A'   88 A'   89 A'   90 A'   37 A"   91 A'                 
  0.849   0.903   0.932   1.031   1.041   1.125   1.221   1.309
 92 A'   93 A'   94 A'   95 A'   96 A'   38 A"   39 A"   40 A"                 
  1.324   1.359   1.367   1.421   1.450   1.539   1.551   1.589
 97 A'   41 A"   98 A'   99 A'  100 A'  101 A'   42 A"  102 A'                 
  1.670   1.839   1.861   1.920   1.967   1.998   2.012   2.054
103 A'  104 A'   43 A"  105 A'   44 A"  106 A'   45 A"  107 A'                 
  2.114   2.149   2.172   2.282   2.592   2.799   2.807   2.985
108 A'  109 A'  110 A'  111 A'   46 A"   47 A"  112 A'  113 A'                 
  3.099   3.338   3.741   3.765   3.938   3.949   3.979   3.980
114 A'  115 A'   48 A"  116 A'   49 A"   50 A"  117 A'   51 A"                 
  3.982   3.989   3.997   4.005   4.026   4.038   4.077   4.091
 52 A"  118 A'   53 A"  119 A'  120 A'   54 A"  121 A'   55 A"                 
  4.157   4.207   4.279   4.329   4.391   4.429   4.751   5.988
122 A'  123 A'  124 A'  125 A'  126 A'  127 A'  128 A'   56 A"                 
  6.027   6.068   6.269   6.366   6.495   6.665   6.691   7.520
129 A'  130 A'   57 A"  131 A'  132 A'  133 A'  134 A'   58 A"                 
  7.537   7.563   7.580   7.646   7.700  23.284  24.064  27.847
 59 A"  135 A'  136 A'  137 A'  138 A'  139 A'  140 A'  141 A'                 
 28.330  28.361  28.376  28.519  28.535  28.545  28.594  28.688
 60 A"  142 A'  143 A'   61 A"  144 A'   62 A"  145 A'  146 A'                 
 47.834  47.942  66.725 127.873 127.898 127.927 151.643 289.714
147 A'  148 A'  149 A'   63 A"  150 A'  151 A'  152 A'   64 A"                 
289.733 289.758 289.772 289.868 289.9201020.6101020.7441901.806
 65 A"  153 A'  154 A'  155 A'  156 A'  157 A'  158 A'  159 A'                 

 Beta MOs, Restricted
 -- Occupied --                  
******* -482.87 -482.86 -176.33 -165.73 -165.73 -165.73  -62.52
  1 A'    2 A'    3 A'    4 A'    5 A'    1 A"    6 A'    7 A'                 
-62.515 -56.342 -56.337 -56.337 -56.336 -56.332 -56.332 -35.822
  8 A'    9 A'    2 A"   10 A'   11 A'    3 A"   12 A'   13 A'                 
-31.316 -31.309 -31.309 -24.737 -22.966 -22.965 -22.965 -22.960
 14 A'    4 A"   15 A'   16 A'   17 A'    5 A"   18 A'   19 A'                 
-22.960 -10.341 -10.290  -8.730  -8.724  -6.562  -6.557  -6.548
  6 A"   20 A'   21 A'   22 A'   23 A'   24 A'   25 A'    7 A"                 
 -6.547  -6.542  -6.542  -6.372  -4.785  -4.769  -4.768  -2.673
 26 A'    8 A"   27 A'   28 A'   29 A'    9 A"   30 A'   31 A'                 
 -2.669  -2.668  -2.667  -2.663  -2.663  -2.657  -2.657  -2.651
 10 A"   32 A'   33 A'   11 A"   34 A'   35 A'   12 A"   13 A"                 
 -2.651  -2.051  -2.045  -2.045  -2.031  -2.031  -1.281  -0.886
 36 A'   37 A'   14 A"   38 A'   15 A"   39 A'   40 A'   41 A'                 
 -0.832  -0.767  -0.681  -0.616  -0.535  -0.518  -0.500  -0.430
 42 A'   43 A'   44 A'   45 A'   46 A'   16 A"   47 A'   48 A'                 
 -0.407  -0.389  -0.338  -0.337  -0.316  -0.302  -0.283  -0.259
 49 A'   17 A"   18 A"   50 A'   51 A'   19 A"   52 A'   20 A"                 
 -- Virtual --                   
 -0.082  -0.056  -0.042  -0.012   0.003   0.034   0.042   0.048
 53 A'   54 A'   21 A"   55 A'   56 A'   57 A'   58 A'   22 A"                 
  0.057   0.067   0.071   0.084   0.089   0.096   0.113   0.115
 59 A'   60 A'   23 A"   61 A'   24 A"   62 A'   63 A'   64 A'                 
  0.127   0.142   0.155   0.169   0.182   0.214   0.225   0.248
 25 A"   65 A'   66 A'   67 A'   68 A'   69 A'   26 A"   70 A'                 
  0.281   0.296   0.303   0.317   0.369   0.374   0.387   0.390
 27 A"   71 A'   72 A'   73 A'   74 A'   75 A'   28 A"   76 A'                 
  0.405   0.405   0.419   0.422   0.431   0.442   0.462   0.470
 77 A'   29 A"   30 A"   78 A'   31 A"   79 A'   32 A"   80 A'                 
  0.482   0.510   0.522   0.542   0.550   0.567   0.580   0.609
 81 A'   33 A"   82 A'   34 A"   35 A"   83 A'   84 A'   85 A'                 
  0.617   0.635   0.666   0.701   0.732   0.759   0.774   0.826
 36 A"   86 A'   87 A'   88 A'   89 A'   90 A'   37 A"   91 A'                 
  0.849   0.903   0.932   1.031   1.041   1.125   1.221   1.309
 92 A'   93 A'   94 A'   95 A'   96 A'   38 A"   39 A"   40 A"                 
  1.324   1.359   1.367   1.421   1.450   1.539   1.551   1.589
 97 A'   41 A"   98 A'   99 A'  100 A'  101 A'   42 A"  102 A'                 
  1.670   1.839   1.861   1.920   1.967   1.998   2.012   2.054
103 A'  104 A'   43 A"  105 A'   44 A"  106 A'   45 A"  107 A'                 
  2.114   2.149   2.172   2.282   2.592   2.799   2.807   2.985
108 A'  109 A'  110 A'  111 A'   46 A"   47 A"  112 A'  113 A'                 
  3.099   3.338   3.741   3.765   3.938   3.949   3.979   3.980
114 A'  115 A'   48 A"  116 A'   49 A"   50 A"  117 A'   51 A"                 
  3.982   3.989   3.997   4.005   4.026   4.038   4.077   4.091
 52 A"  118 A'   53 A"  119 A'  120 A'   54 A"  121 A'   55 A"                 
  4.157   4.207   4.279   4.329   4.391   4.429   4.751   5.988
122 A'  123 A'  124 A'  125 A'  126 A'  127 A'  128 A'   56 A"                 
  6.027   6.068   6.269   6.366   6.495   6.665   6.691   7.520
129 A'  130 A'   57 A"  131 A'  132 A'  133 A'  134 A'   58 A"                 
  7.537   7.563   7.580   7.646   7.700  23.284  24.064  27.847
 59 A"  135 A'  136 A'  137 A'  138 A'  139 A'  140 A'  141 A'                 
 28.330  28.361  28.376  28.519  28.535  28.545  28.594  28.688
 60 A"  142 A'  143 A'   61 A"  144 A'   62 A"  145 A'  146 A'                 
 47.834  47.942  66.725 127.873 127.898 127.927 151.643 289.714
147 A'  148 A'  149 A'   63 A"  150 A'  151 A'  152 A'   64 A"                 
289.733 289.758 289.772 289.868 289.9201020.6101020.7441901.806
 65 A"  153 A'  154 A'  155 A'  156 A'  157 A'  158 A'  159 A'                 
 --------------------------------------------------------------

          Ground-State Mulliken Net Atomic Charges

     Atom                 Charge (a.u.)
  ----------------------------------------
      1 Br                    0.057129
      2 Br                   -0.096636
      3 F                    -0.021927
      4 I                     0.137011
      5 C                    -0.101197
      6 C                     0.025620
  ----------------------------------------
  Sum of atomic charges =     0.000000

 -----------------------------------------------------------------
                    Cartesian Multipole Moments
 -----------------------------------------------------------------
    Charge (ESU x 10^10)
                 0.0000
    Dipole Moment (Debye)
         X      -0.1778      Y       0.4730      Z       0.0000
       Tot       0.5053
    Quadrupole Moments (Debye-Ang)
        XX     -77.8042     XY       3.8330     YY     -79.0148
        XZ       0.0000     YZ       0.0000     ZZ     -82.1118
    Octopole Moments (Debye-Ang^2)
       XXX     -27.9278    XXY       9.5353    XYY     -20.8567
       YYY      31.5516    XXZ      -0.0000    XYZ      -0.0000
       YYZ       0.0000    XZZ     -10.2453    YZZ       7.3356
       ZZZ       0.0000
    Hexadecapole Moments (Debye-Ang^3)
      XXXX   -1424.0180   XXXY    -137.5628   XXYY    -375.7210
      XYYY    -180.2821   YYYY    -915.0202   XXXZ      -0.0000
      XXYZ      -0.0000   XYYZ       0.0000   YYYZ      -0.0000
      XXZZ    -271.9015   XYZZ     -68.6214   YYZZ    -180.7180
      XZZZ       0.0000   YZZZ       0.0000   ZZZZ    -102.5561
 -----------------------------------------------------------------
 Calculating analytic gradient of the SCF energy
 Gradient of SCF Energy
            1           2           3           4           5           6
    1  -0.0001072   0.0000143  -0.0000232   0.0002473   0.0000798  -0.0002111
    2  -0.0000776  -0.0001459   0.0001479   0.0002724  -0.0001649  -0.0000319
    3   0.0000000   0.0000000   0.0000000   0.0000000  -0.0000000  -0.0000000
 Max gradient component =       2.724E-04
 RMS gradient           =       1.238E-04
 Gradient time:  CPU 46.17 s  wall 5.92 s
 Geometry Optimization Parameters
   NAtoms,    NIC,     NZ,  NCons,   NDum,   NFix, NCnnct, MaxDiis
        6      37       0       0       0       0       0       0

 Cartesian Hessian Update
 Hessian Updated using BFGS Update


** GEOMETRY OPTIMIZATION IN DELOCALIZED INTERNAL COORDINATES **
   Searching for a Minimum

   Optimization Cycle:  22

                       Coordinates (Angstroms)
     ATOM                X               Y               Z
      1  Br        2.7621641721    0.7015603671    0.0000000000
      2  Br       -0.5428881974    1.7740276001    0.0000000000
      3  F         1.5957787271   -1.7154864735    0.0000000000
      4  I        -1.5572225675   -1.4862708875    0.0000000000
      5  C         1.2522241258   -0.4248877511    0.0000000000
      6  C        -0.0292227842   -0.0486736038    0.0000000000
   Point Group: cs    Number of degrees of freedom:     9


   Energy is -12243.862449484

 Hessian Updated using BFGS Update

  9 Hessian modes will be used to form the next step
  Hessian Eigenvalues:
     0.048856    0.075288    0.157237    0.250615    0.265364    0.388809
     0.432270    0.602952    1.047367

 Minimum Search - Taking Simple RFO Step
 Searching for Lamda that Minimizes Along All modes
 Value Taken    Lamda =   0.00000000
 Step Taken.  Stepsize is  0.002702

                             Maximum     Tolerance    Cnvgd?
         Gradient           0.000212      0.000300     YES
         Displacement       0.002178      0.001200      NO
         Energy change     -0.000001      0.000001      NO


 New Cartesian Coordinates Obtained by Inverse Iteration

 Displacement from previous Coordinates is:  0.001677
 ----------------------------------------------------------------
             Standard Nuclear Orientation (Angstroms)
    I     Atom           X                Y                Z
 ----------------------------------------------------------------
    1      Br      2.7622407829     0.7017215726     0.0000000000
    2      Br     -0.5426628199     1.7744117676     0.0000000000
    3      F       1.5955181798    -1.7156278971     0.0000000000
    4      I      -1.5574429704    -1.4868814547     0.0000000000
    5      C       1.2523404857    -0.4247161924     0.0000000000
    6      C      -0.0291601823    -0.0486385446     0.0000000000
 ----------------------------------------------------------------
 Molecular Point Group                 Cs    NOp =  2
 Largest Abelian Subgroup              Cs    NOp =  2
 Nuclear Repulsion Energy =  1238.7481141787 hartrees
 There are       72 alpha and       72 beta electrons
 Applying Cartesian multipole field
    Component          Value
    ---------          -----
     (2,0,0)        1.00000E-11
     (0,2,0)        2.00000E-11
     (0,0,2)       -3.00000E-11
 Nucleus-field energy     =     0.0000000351 hartrees
 Requested basis set is 6-311++G(d,p)
 There are 80 shells and 224 basis functions
 A cutoff of  1.0D-11 yielded   2336 shell pairs
 There are     19813 function pairs (     22285 Cartesian)
 Smallest overlap matrix eigenvalue = 3.45E-05
 Guess MOs from SCF MO coefficient file

 -----------------------------------------------------------------------
  General SCF calculation program by
  Eric Jon Sundstrom, Paul Horn, Yuezhi Mao, Dmitri Zuev, Alec White,
  David Stuck, Shaama M.S., Shane Yost, Joonho Lee, David Small,
  Daniel Levine, Susi Lehtola, Hugh Burton, Evgeny Epifanovsky
 -----------------------------------------------------------------------
 Exchange:     0.2000 Hartree-Fock + 0.0800 Slater + 0.7200 B88
 Correlation:  0.1900 VWN1RPA + 0.8100 LYP
 Using SG-1 standard quadrature grid
 using 8 threads for integral computing
 -------------------------------------------------------
 OpenMP Integral computing Module                
 Release: version 2.0, May 2017, Q-Chem Inc. Pleasanton 
 -------------------------------------------------------
 -------------------------------------------------------
 OpenMP BLAS3 based DFT computing Module                
 Release: version 1.0, May 2013, Q-Chem Inc. Pittsburgh 
 -------------------------------------------------------
 A restricted SCF calculation will be
 performed using DIIS
 SCF converges when DIIS error is below 1.0e-08
 ---------------------------------------
  Cycle       Energy         DIIS error
 ---------------------------------------
    1  -12243.8624497023      5.03e-06  
    2  -12243.8624497994      3.69e-06  
    3  -12243.8624498014      3.64e-06  
    4  -12243.8624498850      4.35e-07  
    5  -12243.8624498857      1.82e-07  
    6  -12243.8624498859      3.65e-08  
    7  -12243.8624498861      1.60e-08  
    8  -12243.8624498859      5.94e-09  Convergence criterion met
 ---------------------------------------
 SCF time:   CPU 86.99s  wall 12.00s 
 SCF   energy in the final basis set =   -12243.8624498859
 Total energy in the final basis set =   -12243.8624498859

 --------------------------------------------------------------
             Orbital Energies (a.u.) and Symmetries
 --------------------------------------------------------------

 Alpha MOs, Restricted
 -- Occupied --                  
******* -482.87 -482.86 -176.33 -165.73 -165.73 -165.73  -62.52
  1 A'    2 A'    3 A'    4 A'    5 A'    1 A"    6 A'    7 A'                 
-62.515 -56.342 -56.337 -56.337 -56.336 -56.332 -56.332 -35.822
  8 A'    9 A'    2 A"   10 A'   11 A'    3 A"   12 A'   13 A'                 
-31.316 -31.309 -31.309 -24.737 -22.966 -22.965 -22.965 -22.960
 14 A'    4 A"   15 A'   16 A'   17 A'    5 A"   18 A'   19 A'                 
-22.960 -10.341 -10.290  -8.730  -8.724  -6.562  -6.557  -6.548
  6 A"   20 A'   21 A'   22 A'   23 A'   24 A'   25 A'    7 A"                 
 -6.547  -6.542  -6.542  -6.372  -4.785  -4.769  -4.768  -2.673
 26 A'    8 A"   27 A'   28 A'   29 A'    9 A"   30 A'   31 A'                 
 -2.669  -2.669  -2.667  -2.663  -2.663  -2.657  -2.657  -2.651
 10 A"   32 A'   33 A'   11 A"   34 A'   35 A'   12 A"   13 A"                 
 -2.651  -2.051  -2.045  -2.045  -2.031  -2.031  -1.281  -0.886
 36 A'   37 A'   14 A"   38 A'   15 A"   39 A'   40 A'   41 A'                 
 -0.832  -0.767  -0.681  -0.615  -0.535  -0.518  -0.500  -0.430
 42 A'   43 A'   44 A'   45 A'   46 A'   16 A"   47 A'   48 A'                 
 -0.407  -0.389  -0.338  -0.337  -0.316  -0.302  -0.283  -0.259
 49 A'   17 A"   18 A"   50 A'   51 A'   19 A"   52 A'   20 A"                 
 -- Virtual --                   
 -0.082  -0.056  -0.042  -0.012   0.003   0.034   0.042   0.048
 53 A'   54 A'   21 A"   55 A'   56 A'   57 A'   58 A'   22 A"                 
  0.057   0.067   0.071   0.084   0.089   0.096   0.113   0.115
 59 A'   60 A'   23 A"   61 A'   24 A"   62 A'   63 A'   64 A'                 
  0.127   0.142   0.155   0.169   0.182   0.214   0.225   0.248
 25 A"   65 A'   66 A'   67 A'   68 A'   69 A'   26 A"   70 A'                 
  0.281   0.296   0.303   0.317   0.369   0.374   0.387   0.390
 27 A"   71 A'   72 A'   73 A'   74 A'   75 A'   28 A"   76 A'                 
  0.405   0.405   0.419   0.421   0.431   0.442   0.462   0.470
 77 A'   29 A"   30 A"   78 A'   31 A"   79 A'   32 A"   80 A'                 
  0.482   0.510   0.522   0.542   0.550   0.567   0.580   0.609
 81 A'   33 A"   82 A'   34 A"   35 A"   83 A'   84 A'   85 A'                 
  0.617   0.635   0.666   0.701   0.732   0.759   0.774   0.826
 36 A"   86 A'   87 A'   88 A'   89 A'   90 A'   37 A"   91 A'                 
  0.849   0.903   0.932   1.031   1.041   1.125   1.221   1.309
 92 A'   93 A'   94 A'   95 A'   96 A'   38 A"   39 A"   40 A"                 
  1.324   1.359   1.367   1.421   1.450   1.539   1.551   1.589
 97 A'   41 A"   98 A'   99 A'  100 A'  101 A'   42 A"  102 A'                 
  1.670   1.839   1.861   1.920   1.967   1.998   2.012   2.054
103 A'  104 A'   43 A"  105 A'   44 A"  106 A'   45 A"  107 A'                 
  2.114   2.149   2.172   2.282   2.592   2.799   2.807   2.985
108 A'  109 A'  110 A'  111 A'   46 A"   47 A"  112 A'  113 A'                 
  3.099   3.338   3.741   3.765   3.938   3.949   3.979   3.980
114 A'  115 A'   48 A"  116 A'   49 A"   50 A"  117 A'   51 A"                 
  3.982   3.989   3.997   4.005   4.026   4.038   4.077   4.091
 52 A"  118 A'   53 A"  119 A'  120 A'   54 A"  121 A'   55 A"                 
  4.157   4.207   4.279   4.329   4.390   4.429   4.751   5.988
122 A'  123 A'  124 A'  125 A'  126 A'  127 A'  128 A'   56 A"                 
  6.027   6.068   6.269   6.366   6.495   6.665   6.690   7.520
129 A'  130 A'   57 A"  131 A'  132 A'  133 A'  134 A'   58 A"                 
  7.537   7.563   7.580   7.646   7.700  23.283  24.064  27.847
 59 A"  135 A'  136 A'  137 A'  138 A'  139 A'  140 A'  141 A'                 
 28.330  28.361  28.376  28.519  28.535  28.545  28.594  28.688
 60 A"  142 A'  143 A'   61 A"  144 A'   62 A"  145 A'  146 A'                 
 47.834  47.942  66.725 127.873 127.898 127.927 151.643 289.714
147 A'  148 A'  149 A'   63 A"  150 A'  151 A'  152 A'   64 A"                 
289.733 289.758 289.772 289.868 289.9201020.6101020.7441901.806
 65 A"  153 A'  154 A'  155 A'  156 A'  157 A'  158 A'  159 A'                 

 Beta MOs, Restricted
 -- Occupied --                  
******* -482.87 -482.86 -176.33 -165.73 -165.73 -165.73  -62.52
  1 A'    2 A'    3 A'    4 A'    5 A'    1 A"    6 A'    7 A'                 
-62.515 -56.342 -56.337 -56.337 -56.336 -56.332 -56.332 -35.822
  8 A'    9 A'    2 A"   10 A'   11 A'    3 A"   12 A'   13 A'                 
-31.316 -31.309 -31.309 -24.737 -22.966 -22.965 -22.965 -22.960
 14 A'    4 A"   15 A'   16 A'   17 A'    5 A"   18 A'   19 A'                 
-22.960 -10.341 -10.290  -8.730  -8.724  -6.562  -6.557  -6.548
  6 A"   20 A'   21 A'   22 A'   23 A'   24 A'   25 A'    7 A"                 
 -6.547  -6.542  -6.542  -6.372  -4.785  -4.769  -4.768  -2.673
 26 A'    8 A"   27 A'   28 A'   29 A'    9 A"   30 A'   31 A'                 
 -2.669  -2.669  -2.667  -2.663  -2.663  -2.657  -2.657  -2.651
 10 A"   32 A'   33 A'   11 A"   34 A'   35 A'   12 A"   13 A"                 
 -2.651  -2.051  -2.045  -2.045  -2.031  -2.031  -1.281  -0.886
 36 A'   37 A'   14 A"   38 A'   15 A"   39 A'   40 A'   41 A'                 
 -0.832  -0.767  -0.681  -0.615  -0.535  -0.518  -0.500  -0.430
 42 A'   43 A'   44 A'   45 A'   46 A'   16 A"   47 A'   48 A'                 
 -0.407  -0.389  -0.338  -0.337  -0.316  -0.302  -0.283  -0.259
 49 A'   17 A"   18 A"   50 A'   51 A'   19 A"   52 A'   20 A"                 
 -- Virtual --                   
 -0.082  -0.056  -0.042  -0.012   0.003   0.034   0.042   0.048
 53 A'   54 A'   21 A"   55 A'   56 A'   57 A'   58 A'   22 A"                 
  0.057   0.067   0.071   0.084   0.089   0.096   0.113   0.115
 59 A'   60 A'   23 A"   61 A'   24 A"   62 A'   63 A'   64 A'                 
  0.127   0.142   0.155   0.169   0.182   0.214   0.225   0.248
 25 A"   65 A'   66 A'   67 A'   68 A'   69 A'   26 A"   70 A'                 
  0.281   0.296   0.303   0.317   0.369   0.374   0.387   0.390
 27 A"   71 A'   72 A'   73 A'   74 A'   75 A'   28 A"   76 A'                 
  0.405   0.405   0.419   0.421   0.431   0.442   0.462   0.470
 77 A'   29 A"   30 A"   78 A'   31 A"   79 A'   32 A"   80 A'                 
  0.482   0.510   0.522   0.542   0.550   0.567   0.580   0.609
 81 A'   33 A"   82 A'   34 A"   35 A"   83 A'   84 A'   85 A'                 
  0.617   0.635   0.666   0.701   0.732   0.759   0.774   0.826
 36 A"   86 A'   87 A'   88 A'   89 A'   90 A'   37 A"   91 A'                 
  0.849   0.903   0.932   1.031   1.041   1.125   1.221   1.309
 92 A'   93 A'   94 A'   95 A'   96 A'   38 A"   39 A"   40 A"                 
  1.324   1.359   1.367   1.421   1.450   1.539   1.551   1.589
 97 A'   41 A"   98 A'   99 A'  100 A'  101 A'   42 A"  102 A'                 
  1.670   1.839   1.861   1.920   1.967   1.998   2.012   2.054
103 A'  104 A'   43 A"  105 A'   44 A"  106 A'   45 A"  107 A'                 
  2.114   2.149   2.172   2.282   2.592   2.799   2.807   2.985
108 A'  109 A'  110 A'  111 A'   46 A"   47 A"  112 A'  113 A'                 
  3.099   3.338   3.741   3.765   3.938   3.949   3.979   3.980
114 A'  115 A'   48 A"  116 A'   49 A"   50 A"  117 A'   51 A"                 
  3.982   3.989   3.997   4.005   4.026   4.038   4.077   4.091
 52 A"  118 A'   53 A"  119 A'  120 A'   54 A"  121 A'   55 A"                 
  4.157   4.207   4.279   4.329   4.390   4.429   4.751   5.988
122 A'  123 A'  124 A'  125 A'  126 A'  127 A'  128 A'   56 A"                 
  6.027   6.068   6.269   6.366   6.495   6.665   6.690   7.520
129 A'  130 A'   57 A"  131 A'  132 A'  133 A'  134 A'   58 A"                 
  7.537   7.563   7.580   7.646   7.700  23.283  24.064  27.847
 59 A"  135 A'  136 A'  137 A'  138 A'  139 A'  140 A'  141 A'                 
 28.330  28.361  28.376  28.519  28.535  28.545  28.594  28.688
 60 A"  142 A'  143 A'   61 A"  144 A'   62 A"  145 A'  146 A'                 
 47.834  47.942  66.725 127.873 127.898 127.927 151.643 289.714
147 A'  148 A'  149 A'   63 A"  150 A'  151 A'  152 A'   64 A"                 
289.733 289.758 289.772 289.868 289.9201020.6101020.7441901.806
 65 A"  153 A'  154 A'  155 A'  156 A'  157 A'  158 A'  159 A'                 
 --------------------------------------------------------------

          Ground-State Mulliken Net Atomic Charges

     Atom                 Charge (a.u.)
  ----------------------------------------
      1 Br                    0.057208
      2 Br                   -0.096688
      3 F                    -0.022093
      4 I                     0.136976
      5 C                    -0.101355
      6 C                     0.025953
  ----------------------------------------
  Sum of atomic charges =     0.000000

 -----------------------------------------------------------------
                    Cartesian Multipole Moments
 -----------------------------------------------------------------
    Charge (ESU x 10^10)
                 0.0000
    Dipole Moment (Debye)
         X      -0.1765      Y       0.4741      Z       0.0000
       Tot       0.5059
    Quadrupole Moments (Debye-Ang)
        XX     -77.8003     XY       3.8390     YY     -79.0133
        XZ       0.0000     YZ      -0.0000     ZZ     -82.1133
    Octopole Moments (Debye-Ang^2)
       XXX     -27.9068    XXY       9.5447    XYY     -20.8609
       YYY      31.5744    XXZ       0.0000    XYZ      -0.0000
       YYZ       0.0000    XZZ     -10.2426    YZZ       7.3437
       ZZZ      -0.0000
    Hexadecapole Moments (Debye-Ang^3)
      XXXX   -1424.0839   XXXY    -137.6705   XXYY    -375.7983
      XYYY    -180.3851   YYYY    -915.4562   XXXZ       0.0000
      XXYZ       0.0000   XYYZ      -0.0000   YYYZ       0.0000
      XXZZ    -271.9201   XYZZ     -68.6698   YYZZ    -180.8030
      XZZZ       0.0000   YZZZ      -0.0000   ZZZZ    -102.5595
 -----------------------------------------------------------------
 Calculating analytic gradient of the SCF energy
 Gradient of SCF Energy
            1           2           3           4           5           6
    1  -0.0001044   0.0000173  -0.0000551   0.0001194   0.0001425  -0.0001197
    2  -0.0000426  -0.0000012  -0.0000034   0.0001105   0.0000026  -0.0000659
    3  -0.0000000   0.0000000  -0.0000000  -0.0000000  -0.0000000   0.0000000
 Max gradient component =       1.425E-04
 RMS gradient           =       6.729E-05
 Gradient time:  CPU 46.21 s  wall 5.92 s
 Geometry Optimization Parameters
   NAtoms,    NIC,     NZ,  NCons,   NDum,   NFix, NCnnct, MaxDiis
        6      37       0       0       0       0       0       0

 Cartesian Hessian Update
 Hessian Updated using BFGS Update


** GEOMETRY OPTIMIZATION IN DELOCALIZED INTERNAL COORDINATES **
   Searching for a Minimum

   Optimization Cycle:  23

                       Coordinates (Angstroms)
     ATOM                X               Y               Z
      1  Br        2.7622407829    0.7017215726    0.0000000000
      2  Br       -0.5426628199    1.7744117676    0.0000000000
      3  F         1.5955181798   -1.7156278971    0.0000000000
      4  I        -1.5574429704   -1.4868814547    0.0000000000
      5  C         1.2523404857   -0.4247161924    0.0000000000
      6  C        -0.0291601823   -0.0486385446    0.0000000000
   Point Group: cs    Number of degrees of freedom:     9


   Energy is -12243.862449886

 Hessian Updated using BFGS Update

  9 Hessian modes will be used to form the next step
  Hessian Eigenvalues:
     0.045009    0.077078    0.161269    0.241099    0.264257    0.348351
     0.409848    0.592873    1.024698

 Minimum Search - Taking Simple RFO Step
 Searching for Lamda that Minimizes Along All modes
 Value Taken    Lamda =   0.00000000
 Step Taken.  Stepsize is  0.000979

                             Maximum     Tolerance    Cnvgd?
         Gradient           0.000119      0.000300     YES
         Displacement       0.000531      0.001200     YES
         Energy change     -0.000000      0.000001     YES


                       Distance Matrix (Angstroms)
             Br(  1)   Br(  2)   F (  3)   I (  4)   C (  5)
   Br(  2)  3.474630
   F (  3)  2.684180  4.092945
   I (  4)  4.842484  3.415525  3.161248
   C (  5)  1.883789  2.838697  1.335748  3.003844
   C (  6)  2.890495  1.893990  2.327753  2.098616  1.335544

 Final energy is   -12243.862449885884     


 ******************************
 **  OPTIMIZATION CONVERGED  **
 ******************************

                       Coordinates (Angstroms)
     ATOM                X               Y               Z
      1  Br        2.7622407829    0.7017215726    0.0000000000
      2  Br       -0.5426628199    1.7744117676    0.0000000000
      3  F         1.5955181798   -1.7156278971    0.0000000000
      4  I        -1.5574429704   -1.4868814547    0.0000000000
      5  C         1.2523404857   -0.4247161924    0.0000000000
      6  C        -0.0291601823   -0.0486385446    0.0000000000

Z-matrix Print:
$molecule
0 1
I 
C  1 2.098616
C  2 1.335544 1 120.383304
F  3 1.335748 2 121.242462 1 -0.000000 0
Br 3 1.883789 2 126.920588 1 -180.000000 0
Br 2 1.893990 1 117.530441 3 -180.000000 0
$end


 --------------------------------------------------------------
             Orbital Energies (a.u.) and Symmetries
 --------------------------------------------------------------

 Alpha MOs, Restricted
 -- Occupied --                  
******* -482.87 -482.86 -176.33 -165.73 -165.73 -165.73  -62.52
  1 A'    2 A'    3 A'    4 A'    5 A'    1 A"    6 A'    7 A'                 
-62.515 -56.342 -56.337 -56.337 -56.336 -56.332 -56.332 -35.822
  8 A'    9 A'    2 A"   10 A'   11 A'    3 A"   12 A'   13 A'                 
-31.316 -31.309 -31.309 -24.737 -22.966 -22.965 -22.965 -22.960
 14 A'    4 A"   15 A'   16 A'   17 A'    5 A"   18 A'   19 A'                 
-22.960 -10.341 -10.290  -8.730  -8.724  -6.562  -6.557  -6.548
  6 A"   20 A'   21 A'   22 A'   23 A'   24 A'   25 A'    7 A"                 
 -6.547  -6.542  -6.542  -6.372  -4.785  -4.769  -4.768  -2.673
 26 A'    8 A"   27 A'   28 A'   29 A'    9 A"   30 A'   31 A'                 
 -2.669  -2.669  -2.667  -2.663  -2.663  -2.657  -2.657  -2.651
 10 A"   32 A'   33 A'   11 A"   34 A'   35 A'   12 A"   13 A"                 
 -2.651  -2.051  -2.045  -2.045  -2.031  -2.031  -1.281  -0.886
 36 A'   37 A'   14 A"   38 A'   15 A"   39 A'   40 A'   41 A'                 
 -0.832  -0.767  -0.681  -0.615  -0.535  -0.518  -0.500  -0.430
 42 A'   43 A'   44 A'   45 A'   46 A'   16 A"   47 A'   48 A'                 
 -0.407  -0.389  -0.338  -0.337  -0.316  -0.302  -0.283  -0.259
 49 A'   17 A"   18 A"   50 A'   51 A'   19 A"   52 A'   20 A"                 
 -- Virtual --                   
 -0.082  -0.056  -0.042  -0.012   0.003   0.034   0.042   0.048
 53 A'   54 A'   21 A"   55 A'   56 A'   57 A'   58 A'   22 A"                 
  0.057   0.067   0.071   0.084   0.089   0.096   0.113   0.115
 59 A'   60 A'   23 A"   61 A'   24 A"   62 A'   63 A'   64 A'                 
  0.127   0.142   0.155   0.169   0.182   0.214   0.225   0.248
 25 A"   65 A'   66 A'   67 A'   68 A'   69 A'   26 A"   70 A'                 
  0.281   0.296   0.303   0.317   0.369   0.374   0.387   0.390
 27 A"   71 A'   72 A'   73 A'   74 A'   75 A'   28 A"   76 A'                 
  0.405   0.405   0.419   0.421   0.431   0.442   0.462   0.470
 77 A'   29 A"   30 A"   78 A'   31 A"   79 A'   32 A"   80 A'                 
  0.482   0.510   0.522   0.542   0.550   0.567   0.580   0.609
 81 A'   33 A"   82 A'   34 A"   35 A"   83 A'   84 A'   85 A'                 
  0.617   0.635   0.666   0.701   0.732   0.759   0.774   0.826
 36 A"   86 A'   87 A'   88 A'   89 A'   90 A'   37 A"   91 A'                 
  0.849   0.903   0.932   1.031   1.041   1.125   1.221   1.309
 92 A'   93 A'   94 A'   95 A'   96 A'   38 A"   39 A"   40 A"                 
  1.324   1.359   1.367   1.421   1.450   1.539   1.551   1.589
 97 A'   41 A"   98 A'   99 A'  100 A'  101 A'   42 A"  102 A'                 
  1.670   1.839   1.861   1.920   1.967   1.998   2.012   2.054
103 A'  104 A'   43 A"  105 A'   44 A"  106 A'   45 A"  107 A'                 
  2.114   2.149   2.172   2.282   2.592   2.799   2.807   2.985
108 A'  109 A'  110 A'  111 A'   46 A"   47 A"  112 A'  113 A'                 
  3.099   3.338   3.741   3.765   3.938   3.949   3.979   3.980
114 A'  115 A'   48 A"  116 A'   49 A"   50 A"  117 A'   51 A"                 
  3.982   3.989   3.997   4.005   4.026   4.038   4.077   4.091
 52 A"  118 A'   53 A"  119 A'  120 A'   54 A"  121 A'   55 A"                 
  4.157   4.207   4.279   4.329   4.390   4.429   4.751   5.988
122 A'  123 A'  124 A'  125 A'  126 A'  127 A'  128 A'   56 A"                 
  6.027   6.068   6.269   6.366   6.495   6.665   6.690   7.520
129 A'  130 A'   57 A"  131 A'  132 A'  133 A'  134 A'   58 A"                 
  7.537   7.563   7.580   7.646   7.700  23.283  24.064  27.847
 59 A"  135 A'  136 A'  137 A'  138 A'  139 A'  140 A'  141 A'                 
 28.330  28.361  28.376  28.519  28.535  28.545  28.594  28.688
 60 A"  142 A'  143 A'   61 A"  144 A'   62 A"  145 A'  146 A'                 
 47.834  47.942  66.725 127.873 127.898 127.927 151.643 289.714
147 A'  148 A'  149 A'   63 A"  150 A'  151 A'  152 A'   64 A"                 
289.733 289.758 289.772 289.868 289.9201020.6101020.7441901.806
 65 A"  153 A'  154 A'  155 A'  156 A'  157 A'  158 A'  159 A'                 

 Beta MOs, Restricted
 -- Occupied --                  
******* -482.87 -482.86 -176.33 -165.73 -165.73 -165.73  -62.52
  1 A'    2 A'    3 A'    4 A'    5 A'    1 A"    6 A'    7 A'                 
-62.515 -56.342 -56.337 -56.337 -56.336 -56.332 -56.332 -35.822
  8 A'    9 A'    2 A"   10 A'   11 A'    3 A"   12 A'   13 A'                 
-31.316 -31.309 -31.309 -24.737 -22.966 -22.965 -22.965 -22.960
 14 A'    4 A"   15 A'   16 A'   17 A'    5 A"   18 A'   19 A'                 
-22.960 -10.341 -10.290  -8.730  -8.724  -6.562  -6.557  -6.548
  6 A"   20 A'   21 A'   22 A'   23 A'   24 A'   25 A'    7 A"                 
 -6.547  -6.542  -6.542  -6.372  -4.785  -4.769  -4.768  -2.673
 26 A'    8 A"   27 A'   28 A'   29 A'    9 A"   30 A'   31 A'                 
 -2.669  -2.669  -2.667  -2.663  -2.663  -2.657  -2.657  -2.651
 10 A"   32 A'   33 A'   11 A"   34 A'   35 A'   12 A"   13 A"                 
 -2.651  -2.051  -2.045  -2.045  -2.031  -2.031  -1.281  -0.886
 36 A'   37 A'   14 A"   38 A'   15 A"   39 A'   40 A'   41 A'                 
 -0.832  -0.767  -0.681  -0.615  -0.535  -0.518  -0.500  -0.430
 42 A'   43 A'   44 A'   45 A'   46 A'   16 A"   47 A'   48 A'                 
 -0.407  -0.389  -0.338  -0.337  -0.316  -0.302  -0.283  -0.259
 49 A'   17 A"   18 A"   50 A'   51 A'   19 A"   52 A'   20 A"                 
 -- Virtual --                   
 -0.082  -0.056  -0.042  -0.012   0.003   0.034   0.042   0.048
 53 A'   54 A'   21 A"   55 A'   56 A'   57 A'   58 A'   22 A"                 
  0.057   0.067   0.071   0.084   0.089   0.096   0.113   0.115
 59 A'   60 A'   23 A"   61 A'   24 A"   62 A'   63 A'   64 A'                 
  0.127   0.142   0.155   0.169   0.182   0.214   0.225   0.248
 25 A"   65 A'   66 A'   67 A'   68 A'   69 A'   26 A"   70 A'                 
  0.281   0.296   0.303   0.317   0.369   0.374   0.387   0.390
 27 A"   71 A'   72 A'   73 A'   74 A'   75 A'   28 A"   76 A'                 
  0.405   0.405   0.419   0.421   0.431   0.442   0.462   0.470
 77 A'   29 A"   30 A"   78 A'   31 A"   79 A'   32 A"   80 A'                 
  0.482   0.510   0.522   0.542   0.550   0.567   0.580   0.609
 81 A'   33 A"   82 A'   34 A"   35 A"   83 A'   84 A'   85 A'                 
  0.617   0.635   0.666   0.701   0.732   0.759   0.774   0.826
 36 A"   86 A'   87 A'   88 A'   89 A'   90 A'   37 A"   91 A'                 
  0.849   0.903   0.932   1.031   1.041   1.125   1.221   1.309
 92 A'   93 A'   94 A'   95 A'   96 A'   38 A"   39 A"   40 A"                 
  1.324   1.359   1.367   1.421   1.450   1.539   1.551   1.589
 97 A'   41 A"   98 A'   99 A'  100 A'  101 A'   42 A"  102 A'                 
  1.670   1.839   1.861   1.920   1.967   1.998   2.012   2.054
103 A'  104 A'   43 A"  105 A'   44 A"  106 A'   45 A"  107 A'                 
  2.114   2.149   2.172   2.282   2.592   2.799   2.807   2.985
108 A'  109 A'  110 A'  111 A'   46 A"   47 A"  112 A'  113 A'                 
  3.099   3.338   3.741   3.765   3.938   3.949   3.979   3.980
114 A'  115 A'   48 A"  116 A'   49 A"   50 A"  117 A'   51 A"                 
  3.982   3.989   3.997   4.005   4.026   4.038   4.077   4.091
 52 A"  118 A'   53 A"  119 A'  120 A'   54 A"  121 A'   55 A"                 
  4.157   4.207   4.279   4.329   4.390   4.429   4.751   5.988
122 A'  123 A'  124 A'  125 A'  126 A'  127 A'  128 A'   56 A"                 
  6.027   6.068   6.269   6.366   6.495   6.665   6.690   7.520
129 A'  130 A'   57 A"  131 A'  132 A'  133 A'  134 A'   58 A"                 
  7.537   7.563   7.580   7.646   7.700  23.283  24.064  27.847
 59 A"  135 A'  136 A'  137 A'  138 A'  139 A'  140 A'  141 A'                 
 28.330  28.361  28.376  28.519  28.535  28.545  28.594  28.688
 60 A"  142 A'  143 A'   61 A"  144 A'   62 A"  145 A'  146 A'                 
 47.834  47.942  66.725 127.873 127.898 127.927 151.643 289.714
147 A'  148 A'  149 A'   63 A"  150 A'  151 A'  152 A'   64 A"                 
289.733 289.758 289.772 289.868 289.9201020.6101020.7441901.806
 65 A"  153 A'  154 A'  155 A'  156 A'  157 A'  158 A'  159 A'                 
 --------------------------------------------------------------

          Ground-State Mulliken Net Atomic Charges

     Atom                 Charge (a.u.)
  ----------------------------------------
      1 Br                    0.057208
      2 Br                   -0.096688
      3 F                    -0.022093
      4 I                     0.136976
      5 C                    -0.101355
      6 C                     0.025953
  ----------------------------------------
  Sum of atomic charges =     0.000000

 -----------------------------------------------------------------
                    Cartesian Multipole Moments
 -----------------------------------------------------------------
    Charge (ESU x 10^10)
                 0.0000
    Dipole Moment (Debye)
         X      -0.1765      Y       0.4741      Z       0.0000
       Tot       0.5059
    Quadrupole Moments (Debye-Ang)
        XX     -77.8003     XY       3.8390     YY     -79.0133
        XZ       0.0000     YZ      -0.0000     ZZ     -82.1133
    Octopole Moments (Debye-Ang^2)
       XXX     -27.9068    XXY       9.5447    XYY     -20.8609
       YYY      31.5744    XXZ       0.0000    XYZ      -0.0000
       YYZ       0.0000    XZZ     -10.2426    YZZ       7.3437
       ZZZ      -0.0000
    Hexadecapole Moments (Debye-Ang^3)
      XXXX   -1424.0839   XXXY    -137.6705   XXYY    -375.7983
      XYYY    -180.3851   YYYY    -915.4562   XXXZ       0.0000
      XXYZ       0.0000   XYYZ      -0.0000   YYYZ       0.0000
      XXZZ    -271.9201   XYZZ     -68.6698   YYZZ    -180.8030
      XZZZ       0.0000   YZZZ      -0.0000   ZZZZ    -102.5595
 -----------------------------------------------------------------
Archival summary:
1\1\K55V\OPT\ProcedureUnspecified\BasisUnspecified\1r212\taweetha\MonAug2700:14:582018MonAug2700:14:582018\0\\#,OPT,ProcedureUnspecified,BasisUnspecified,\\0,1\I\C,1,2.09862\C,2,1.33554,1,120.383\F,3,1.33575,2,121.242,1,-0,0\Br,3,1.88379,2,126.921,1,-180,0\Br,2,1.89399,1,117.53,3,-180,0\\\@

 Total job time:  524.58s(wall), 4027.91s(cpu) 
 Mon Aug 27 00:14:58 2018

        *************************************************************
        *                                                           *
        *  Thank you very much for using Q-Chem.  Have a nice day.  *
        *                                                           *
        *************************************************************


 
User input: 2 of 2 
 
Q-Chem Developer Version!
                  Welcome to Q-Chem
     A Quantum Leap Into The Future Of Chemistry


 Q-Chem 5.1, Q-Chem, Inc., Pleasanton, CA (2018)

 Yihan Shao,  Zhengting Gan,  E. Epifanovsky,  A. T. B. Gilbert,  M. Wormit,  
 J. Kussmann,  A. W. Lange,  A. Behn,  Jia Deng,  Xintian Feng,  D. Ghosh,  
 M. Goldey,  P. R. Horn,  L. D. Jacobson,  I. Kaliman,  T. Kus,  A. Landau,  
 Jie Liu,  E. I. Proynov,  R. M. Richard,  R. P. Steele,  E. J. Sundstrom,  
 H. L. Woodcock III,  P. M. Zimmerman,  D. Zuev,  B. Albrecht,  E. Alguire,  
 S. A. Baeppler,  D. Barton,  Z. Benda,  Y. A. Bernard,  E. J. Berquist,  
 K. B. Bravaya,  H. Burton,  D. Casanova,  Chun-Min Chang,  Yunqing Chen,  
 A. Chien,  K. D. Closser,  M. P. Coons,  S. Coriani,  S. Dasgupta,  
 A. L. Dempwolff,  M. Diedenhofen,  Hainam Do,  R. G. Edgar,  Po-Tung Fang,  
 S. Faraji,  S. Fatehi,  Qingguo Feng,  K. D. Fenk,  J. Fosso-Tande,  
 Qinghui Ge,  A. Ghysels,  G. Gidofalvi,  J. Gomes,  J. Gonthier,  A. Gunina,  
 D. Hait,  M. W. D. Hanson-Heine,  P. H. P. Harbach,  A. W. Hauser,  
 J. E. Herr,  E. G. Hohenstein,  Z. C. Holden,  Kerwin Hui,  B. C. Huynh,  
 T.-C. Jagau,  Hyunjun Ji,  B. Kaduk,  K. Khistyaev,  Jaehoon Kim,  
 P. Klunzinger,  K. Koh,  D. Kosenkov,  L. Koulias,  T. Kowalczyk,  
 C. M. Krauter,  A. Kunitsa,  Ka Un Lao,  A. Laurent,  K. V. Lawler,  
 Joonho Lee,  D. Lefrancois,  S. Lehtola,  D. S. Levine,  Yi-Pei Li,  
 You-Sheng Lin,  Fenglai Liu,  E. Livshits,  A. Luenser,  P. Manohar,  
 E. Mansoor,  S. F. Manzer,  Shan-Ping Mao,  Yuezhi Mao,  N. Mardirossian,  
 A. V. Marenich,  T. Markovich,  L. A. Martinez-Martinez,  S. A. Maurer,  
 N. J. Mayhall,  S. C. McKenzie,  J.-M. Mewes,  A. F. Morrison,  
 J. W. Mullinax,  K. Nanda,  T. S. Nguyen-Beck,  R. Olivares-Amaya,  
 J. A. Parkhill,  T. M. Perrine,  F. Plasser,  P. Pokhilko,  S. Prager,  
 A. Prociuk,  E. Ramos,  D. R. Rehn,  F. Rob,  M. Schneider,  N. Sergueev,  
 S. M. Sharada,  S. Sharma,  D. W. Small,  T. Stauch,  T. Stein,  
 Yu-Chuan Su,  A. J. W. Thom,  A. Tkatchenko,  T. Tsuchimochi,  N. M. Tubman,  
 L. Vogt,  M. L. Vidal,  O. Vydrov,  M. A. Watson,  J. Wenzel,  
 M. de Wergifosse,  T. A. Wesolowski,  A. White,  J. Witte,  A. Yamada,  
 Jun Yang,  K. Yao,  S. Yeganeh,  S. R. Yost,  Zhi-Qiang You,  A. Zech,  
 Igor Ying Zhang,  Xing Zhang,  Yan Zhao,  Ying Zhu,  B. R. Brooks,  
 G. K. L. Chan,  C. J. Cramer,  M. S. Gordon,  W. J. Hehre,  A. Klamt,  
 M. W. Schmidt,  C. D. Sherrill,  D. G. Truhlar,  A. Aspuru-Guzik,  R. Baer,  
 A. T. Bell,  N. A. Besley,  Jeng-Da Chai,  A. E. DePrince, III,  
 R. A. DiStasio Jr.,  A. Dreuw,  B. D. Dunietz,  T. R. Furlani,  
 Chao-Ping Hsu,  Yousung Jung,  Jing Kong,  D. S. Lambrecht,  WanZhen Liang,  
 C. Ochsenfeld,  V. A. Rassolov,  L. V. Slipchenko,  J. E. Subotnik,  
 T. Van Voorhis,  J. M. Herbert,  A. I. Krylov,  P. M. W. Gill,  M. Head-Gordon

 Contributors to earlier versions of Q-Chem not listed above: 
 R. D. Adamson,  B. Austin,  J. Baker,  G. J. O. Beran,  K. Brandhorst,  
 S. T. Brown,  E. F. C. Byrd,  A. K. Chakraborty,  C.-L. Cheng,  
 Siu Hung Chien,  D. M. Chipman,  D. L. Crittenden,  H. Dachsel,  
 R. J. Doerksen,  A. D. Dutoi,  L. Fusti-Molnar,  W. A. Goddard III,  
 A. Golubeva-Zadorozhnaya,  S. R. Gwaltney,  G. Hawkins,  A. Heyden,  
 S. Hirata,  G. Kedziora,  F. J. Keil,  C. Kelley,  Jihan Kim,  R. A. King,  
 R. Z. Khaliullin,  P. P. Korambath,  W. Kurlancheek,  A. M. Lee,  M. S. Lee,  
 S. V. Levchenko,  Ching Yeh Lin,  D. Liotard,  R. C. Lochan,  I. Lotan,  
 P. E. Maslen,  N. Nair,  D. P. O'Neill,  D. Neuhauser,  E. Neuscamman,  
 C. M. Oana,  R. Olson,  B. Peters,  R. Peverati,  P. A. Pieniazek,  
 Y. M. Rhee,  J. Ritchie,  M. A. Rohrdanz,  E. Rosta,  N. J. Russ,  
 H. F. Schaefer III,  N. E. Schultz,  N. Shenvi,  A. C. Simmonett,  A. Sodt,  
 D. Stuck,  K. S. Thanthiriwatte,  V. Vanovschi,  Tao Wang,  A. Warshel,  
 C. F. Williams,  Q. Wu,  X. Xu,  W. Zhang

 Please cite Q-Chem as follows:
 Y. Shao et al., Mol. Phys. 113, 184-215 (2015)
 DOI: 10.1080/00268976.2014.952696

 Q-Chem 5.1.1 for Intel X86 EM64T Linux

 Parts of Q-Chem use Armadillo 8.300.2 (Tropical Shenanigans).
 http://arma.sourceforge.net/

 Q-Chem begins on Mon Aug 27 00:14:58 2018  

Host: 
0

     Scratch files written to /scratch/taweetham/qchem4686//
The previous job contains 0 fragments, simply inherited here
Input Ideriv = 2
Curr. Ideriv = -1
Max.  Ideriv = 2

Checking the input file for inconsistencies... 	...done.

--------------------------------------------------------------
User input:
--------------------------------------------------------------

$molecule
read
$end

$rem
   SCF_GUESS 	READ
   JOB_TYPE 	FREQUENCY
   BASIS 	6-311++G**
   EXCHANGE 	B3LYP
   MEM_TOTAL	7500	
$end


--------------------------------------------------------------
 ----------------------------------------------------------------
             Standard Nuclear Orientation (Angstroms)
    I     Atom           X                Y                Z
 ----------------------------------------------------------------
    1      Br      2.6905921389    -0.5979448741     0.0000000000
    2      Br      0.3130448348     1.9358903405    -0.0000000000
    3      F       0.5025195081    -2.1526661525     0.0000000000
    4      I      -2.1490266892    -0.4313899652     0.0000000000
    5      C       0.8246078953    -0.8563316934     0.0000000000
    6      C      -0.1165337493     0.0912603940    -0.0000000000
 ----------------------------------------------------------------
 Molecular Point Group                 Cs    NOp =  2
 Largest Abelian Subgroup              Cs    NOp =  2
 Nuclear Repulsion Energy =  1238.7481141787 hartrees
 There are       72 alpha and       72 beta electrons
 Requested basis set is 6-311++G(d,p)
 There are 80 shells and 224 basis functions

 Total QAlloc Memory Limit   7500 MB
 Mega-Array Size       188 MB
 MEM_STATIC part       192 MB

                       Distance Matrix (Angstroms)
             Br(  1)   Br(  2)   F (  3)   I (  4)   C (  5)
   Br(  2)  3.474630
   F (  3)  2.684180  4.092945
   I (  4)  4.842484  3.415525  3.161248
   C (  5)  1.883789  2.838697  1.335748  3.003844
   C (  6)  2.890495  1.893990  2.327753  2.098616  1.335544

 A cutoff of  1.0D-11 yielded   2336 shell pairs
 There are     19813 function pairs (     22285 Cartesian)

 -------------------------------------------------------
 OpenMP Integral Computing Module                       
 Release: version 1.0, May 2013, Q-Chem Inc. Pittsburgh 
 -------------------------------------------------------
 Integral Job Info:
 Integral job number is                      11
 Integral operator is                         1
 short-range coefficients                     0
 long-range coefficients              100000000
 Omega coefficients                           0
 if combine SR and LR in K                    0
 Integral screening is                        0
 Integral computing path is                   2
 max size of driver memory is            800000
 size of driver memory is                593474
 size of scratch memory is             29623520
 max col of scratch BK array               1296
 max len of scratch array in speh3          155
 max len of scratch index in speh4           18
 max int batch size is                      520
 min int batch size is                       52
 fixed nKL is                                45
 max L of basis functions is                  2
 order of int derivative is                   0
 number of shells is                         80
 number of basis is                         238
 number of cartesian basis is               238
 number of contracted shell pairs          2336
 number of primitive shell pairs           5538
 maxK2 (contraction) of shell pair           36
 max number of K2 of shell pair               1
 max number of CS2 of shell pair            237
 max number of PS2 of shell pair            330
 mem total for path MDJ                  534684
 -------------------------------------------------------
 Smallest overlap matrix eigenvalue = 3.45E-05
 Guess MOs from SCF MO coefficient file

 -----------------------------------------------------------------------
  General SCF calculation program by
  Eric Jon Sundstrom, Paul Horn, Yuezhi Mao, Dmitri Zuev, Alec White,
  David Stuck, Shaama M.S., Shane Yost, Joonho Lee, David Small,
  Daniel Levine, Susi Lehtola, Hugh Burton, Evgeny Epifanovsky
 -----------------------------------------------------------------------
 Exchange:     0.2000 Hartree-Fock + 0.0800 Slater + 0.7200 B88
 Correlation:  0.1900 VWN1RPA + 0.8100 LYP
 Using SG-1 standard quadrature grid
 using 8 threads for integral computing
 -------------------------------------------------------
 OpenMP Integral computing Module                
 Release: version 2.0, May 2017, Q-Chem Inc. Pleasanton 
 -------------------------------------------------------
 -------------------------------------------------------
 OpenMP BLAS3 based DFT computing Module                
 Release: version 1.0, May 2013, Q-Chem Inc. Pittsburgh 
 -------------------------------------------------------
 A restricted SCF calculation will be
 performed using DIIS
 SCF converges when DIIS error is below 1.0e-08
 ---------------------------------------
  Cycle       Energy         DIIS error
 ---------------------------------------
    1  -12243.3745315007      7.97e-03  
    2  -12243.8393915068      1.79e-03  
    3  -12243.8079580986      2.85e-03  
    4  -12243.8618652803      2.98e-04  
    5  -12243.8623377910      1.62e-04  
    6  -12243.8624346767      6.31e-05  
    7  -12243.8624543816      2.04e-05  
    8  -12243.8624566710      5.94e-06  
    9  -12243.8624568338      2.04e-06  
   10  -12243.8624568508      3.96e-07  
   11  -12243.8624568513      9.04e-08  
   12  -12243.8624568516      2.17e-08  
   13  -12243.8624568516      5.11e-09  Convergence criterion met
 ---------------------------------------
 SCF time:   CPU 147.55s  wall 19.00s 
 SCF   energy in the final basis set =   -12243.8624568516
 Total energy in the final basis set =   -12243.8624568516

 --------------------------------------------------------------
             Orbital Energies (a.u.) and Symmetries
 --------------------------------------------------------------

 Alpha MOs, Restricted
 -- Occupied --                  
******* -482.87 -482.86 -176.33 -165.73 -165.73 -165.73  -62.52
  1 A'    2 A'    3 A'    4 A'    5 A'    1 A"    6 A'    7 A'                 
-62.515 -56.342 -56.338 -56.337 -56.336 -56.332 -56.332 -35.822
  8 A'    9 A'    2 A"   10 A'   11 A'    3 A"   12 A'   13 A'                 
-31.316 -31.309 -31.309 -24.737 -22.966 -22.965 -22.965 -22.960
 14 A'    4 A"   15 A'   16 A'   17 A'    5 A"   18 A'   19 A'                 
-22.960 -10.341 -10.290  -8.730  -8.724  -6.562  -6.557  -6.548
  6 A"   20 A'   21 A'   22 A'   23 A'   24 A'   25 A'    7 A"                 
 -6.547  -6.542  -6.542  -6.372  -4.785  -4.769  -4.768  -2.673
 26 A'    8 A"   27 A'   28 A'   29 A'    9 A"   30 A'   31 A'                 
 -2.669  -2.668  -2.667  -2.663  -2.663  -2.657  -2.657  -2.651
 10 A"   32 A'   33 A'   11 A"   34 A'   35 A'   12 A"   36 A'                 
 -2.651  -2.051  -2.045  -2.045  -2.031  -2.031  -1.281  -0.886
 13 A"   37 A'   38 A'   14 A"   39 A'   15 A"   40 A'   41 A'                 
 -0.832  -0.767  -0.681  -0.615  -0.535  -0.518  -0.500  -0.430
 42 A'   43 A'   44 A'   45 A'   46 A'   16 A"   47 A'   48 A'                 
 -0.407  -0.389  -0.338  -0.337  -0.316  -0.302  -0.283  -0.259
 49 A'   17 A"   18 A"   50 A'   51 A'   19 A"   52 A'   20 A"                 
 -- Virtual --                   
 -0.082  -0.056  -0.042  -0.012   0.003   0.034   0.042   0.048
 53 A'   54 A'   21 A"   55 A'   56 A'   57 A'   58 A'   22 A"                 
  0.057   0.067   0.071   0.084   0.089   0.096   0.113   0.115
 59 A'   60 A'   23 A"   61 A'   24 A"   62 A'   63 A'   64 A'                 
  0.128   0.142   0.156   0.168   0.182   0.214   0.225   0.248
 25 A"   65 A'   66 A'   67 A'   68 A'   69 A'   26 A"   70 A'                 
  0.281   0.296   0.302   0.317   0.369   0.374   0.387   0.390
 27 A"   71 A'   72 A'   73 A'   74 A'   75 A'   28 A"   76 A'                 
  0.405   0.405   0.419   0.422   0.431   0.442   0.462   0.470
 29 A"   77 A'   30 A"   78 A'   31 A"   79 A'   32 A"   80 A'                 
  0.482   0.510   0.522   0.542   0.550   0.567   0.580   0.609
 81 A'   33 A"   82 A'   34 A"   35 A"   83 A'   84 A'   85 A'                 
  0.617   0.635   0.666   0.701   0.732   0.759   0.774   0.826
 36 A"   86 A'   87 A'   88 A'   89 A'   90 A'   37 A"   91 A'                 
  0.849   0.903   0.932   1.031   1.041   1.125   1.221   1.309
 92 A'   93 A'   94 A'   95 A'   96 A'   38 A"   39 A"   40 A"                 
  1.324   1.359   1.368   1.421   1.450   1.539   1.551   1.589
 97 A'   41 A"   98 A'   99 A'  100 A'  101 A'   42 A"  102 A'                 
  1.670   1.839   1.861   1.920   1.967   1.998   2.012   2.054
103 A'  104 A'   43 A"  105 A'   44 A"  106 A'   45 A"  107 A'                 
  2.114   2.149   2.172   2.282   2.592   2.799   2.808   2.985
108 A'  109 A'  110 A'  111 A'   46 A"   47 A"  112 A'  113 A'                 
  3.099   3.338   3.741   3.765   3.938   3.948   3.979   3.980
114 A'  115 A'   48 A"  116 A'   49 A"   50 A"  117 A'   51 A"                 
  3.982   3.989   3.997   4.005   4.026   4.038   4.077   4.091
 52 A"  118 A'   53 A"  119 A'  120 A'   54 A"  121 A'   55 A"                 
  4.157   4.207   4.279   4.329   4.390   4.429   4.751   5.989
122 A'  123 A'  124 A'  125 A'  126 A'  127 A'  128 A'   56 A"                 
  6.028   6.068   6.269   6.366   6.495   6.665   6.690   7.520
129 A'  130 A'   57 A"  131 A'  132 A'  133 A'  134 A'   58 A"                 
  7.538   7.563   7.580   7.646   7.700  23.283  24.064  27.847
 59 A"  135 A'  136 A'  137 A'  138 A'  139 A'  140 A'  141 A'                 
 28.330  28.361  28.376  28.519  28.535  28.545  28.594  28.688
 60 A"  142 A'  143 A'   61 A"  144 A'   62 A"  145 A'  146 A'                 
 47.834  47.942  66.725 127.873 127.898 127.927 151.643 289.714
147 A'  148 A'  149 A'   63 A"  150 A'  151 A'  152 A'   64 A"                 
289.733 289.758 289.772 289.868 289.9201020.6101020.7441901.806
 65 A"  153 A'  154 A'  155 A'  156 A'  157 A'  158 A'  159 A'                 

 Beta MOs, Restricted
 -- Occupied --                  
******* -482.87 -482.86 -176.33 -165.73 -165.73 -165.73  -62.52
  1 A'    2 A'    3 A'    4 A'    5 A'    1 A"    6 A'    7 A'                 
-62.515 -56.342 -56.338 -56.337 -56.336 -56.332 -56.332 -35.822
  8 A'    9 A'    2 A"   10 A'   11 A'    3 A"   12 A'   13 A'                 
-31.316 -31.309 -31.309 -24.737 -22.966 -22.965 -22.965 -22.960
 14 A'    4 A"   15 A'   16 A'   17 A'    5 A"   18 A'   19 A'                 
-22.960 -10.341 -10.290  -8.730  -8.724  -6.562  -6.557  -6.548
  6 A"   20 A'   21 A'   22 A'   23 A'   24 A'   25 A'    7 A"                 
 -6.547  -6.542  -6.542  -6.372  -4.785  -4.769  -4.768  -2.673
 26 A'    8 A"   27 A'   28 A'   29 A'    9 A"   30 A'   31 A'                 
 -2.669  -2.668  -2.667  -2.663  -2.663  -2.657  -2.657  -2.651
 10 A"   32 A'   33 A'   11 A"   34 A'   35 A'   12 A"   36 A'                 
 -2.651  -2.051  -2.045  -2.045  -2.031  -2.031  -1.281  -0.886
 13 A"   37 A'   38 A'   14 A"   39 A'   15 A"   40 A'   41 A'                 
 -0.832  -0.767  -0.681  -0.615  -0.535  -0.518  -0.500  -0.430
 42 A'   43 A'   44 A'   45 A'   46 A'   16 A"   47 A'   48 A'                 
 -0.407  -0.389  -0.338  -0.337  -0.316  -0.302  -0.283  -0.259
 49 A'   17 A"   18 A"   50 A'   51 A'   19 A"   52 A'   20 A"                 
 -- Virtual --                   
 -0.082  -0.056  -0.042  -0.012   0.003   0.034   0.042   0.048
 53 A'   54 A'   21 A"   55 A'   56 A'   57 A'   58 A'   22 A"                 
  0.057   0.067   0.071   0.084   0.089   0.096   0.113   0.115
 59 A'   60 A'   23 A"   61 A'   24 A"   62 A'   63 A'   64 A'                 
  0.128   0.142   0.156   0.168   0.182   0.214   0.225   0.248
 25 A"   65 A'   66 A'   67 A'   68 A'   69 A'   26 A"   70 A'                 
  0.281   0.296   0.302   0.317   0.369   0.374   0.387   0.390
 27 A"   71 A'   72 A'   73 A'   74 A'   75 A'   28 A"   76 A'                 
  0.405   0.405   0.419   0.422   0.431   0.442   0.462   0.470
 29 A"   77 A'   30 A"   78 A'   31 A"   79 A'   32 A"   80 A'                 
  0.482   0.510   0.522   0.542   0.550   0.567   0.580   0.609
 81 A'   33 A"   82 A'   34 A"   35 A"   83 A'   84 A'   85 A'                 
  0.617   0.635   0.666   0.701   0.732   0.759   0.774   0.826
 36 A"   86 A'   87 A'   88 A'   89 A'   90 A'   37 A"   91 A'                 
  0.849   0.903   0.932   1.031   1.041   1.125   1.221   1.309
 92 A'   93 A'   94 A'   95 A'   96 A'   38 A"   39 A"   40 A"                 
  1.324   1.359   1.368   1.421   1.450   1.539   1.551   1.589
 97 A'   41 A"   98 A'   99 A'  100 A'  101 A'   42 A"  102 A'                 
  1.670   1.839   1.861   1.920   1.967   1.998   2.012   2.054
103 A'  104 A'   43 A"  105 A'   44 A"  106 A'   45 A"  107 A'                 
  2.114   2.149   2.172   2.282   2.592   2.799   2.808   2.985
108 A'  109 A'  110 A'  111 A'   46 A"   47 A"  112 A'  113 A'                 
  3.099   3.338   3.741   3.765   3.938   3.948   3.979   3.980
114 A'  115 A'   48 A"  116 A'   49 A"   50 A"  117 A'   51 A"                 
  3.982   3.989   3.997   4.005   4.026   4.038   4.077   4.091
 52 A"  118 A'   53 A"  119 A'  120 A'   54 A"  121 A'   55 A"                 
  4.157   4.207   4.279   4.329   4.390   4.429   4.751   5.989
122 A'  123 A'  124 A'  125 A'  126 A'  127 A'  128 A'   56 A"                 
  6.028   6.068   6.269   6.366   6.495   6.665   6.690   7.520
129 A'  130 A'   57 A"  131 A'  132 A'  133 A'  134 A'   58 A"                 
  7.538   7.563   7.580   7.646   7.700  23.283  24.064  27.847
 59 A"  135 A'  136 A'  137 A'  138 A'  139 A'  140 A'  141 A'                 
 28.330  28.361  28.376  28.519  28.535  28.545  28.594  28.688
 60 A"  142 A'  143 A'   61 A"  144 A'   62 A"  145 A'  146 A'                 
 47.834  47.942  66.725 127.873 127.898 127.927 151.643 289.714
147 A'  148 A'  149 A'   63 A"  150 A'  151 A'  152 A'   64 A"                 
289.733 289.758 289.772 289.868 289.9201020.6101020.7441901.806
 65 A"  153 A'  154 A'  155 A'  156 A'  157 A'  158 A'  159 A'                 
 --------------------------------------------------------------

          Ground-State Mulliken Net Atomic Charges

     Atom                 Charge (a.u.)
  ----------------------------------------
      1 Br                    0.056288
      2 Br                   -0.097879
      3 F                    -0.021943
      4 I                     0.136243
      5 C                    -0.104628
      6 C                     0.031918
  ----------------------------------------
  Sum of atomic charges =     0.000000

 -----------------------------------------------------------------
                    Cartesian Multipole Moments
 -----------------------------------------------------------------
    Charge (ESU x 10^10)
                 0.0000
    Dipole Moment (Debye)
         X       0.0722      Y       0.5013      Z      -0.0000
       Tot       0.5065
    Quadrupole Moments (Debye-Ang)
        XX     -74.8592     XY       1.5177     YY     -81.8578
        XZ      -0.0000     YZ      -0.0000     ZZ     -82.1152
    Octopole Moments (Debye-Ang^2)
       XXX      -2.2206    XXY      -2.9676    XYY       0.3796
       YYY      23.9350    XXZ       0.0000    XYZ       0.0000
       YYZ       0.0000    XZZ       0.1174    YZZ       1.5415
       ZZZ      -0.0000
    Hexadecapole Moments (Debye-Ang^3)
      XXXX   -1537.6672   XXXY      21.3884   XXYY    -409.5465
      XYYY      18.4640   YYYY    -712.1062   XXXZ      -0.0000
      XXYZ       0.0000   XYYZ      -0.0000   YYYZ      -0.0000
      XXZZ    -308.4121   XYZZ       1.0232   YYZZ    -142.4333
      XZZZ      -0.0000   YZZZ      -0.0000   ZZZZ    -102.5642
 -----------------------------------------------------------------
 Calculating MO derivatives via CPSCF
 D1JvT checksum  = 449712 32227.5373647861
 D1KAT checksum  = 1170000 1178.5404187955
   1         3          18      0.103944    0.028867
   2         3          18      0.013873    0.003493
   3         3          18      0.001961    0.000673
   4         4          17      0.000276    0.000103
   5        17           4      0.000021    0.000011
   6        21           0      0.000000    0.000000    Roots Converged
 Time for AOints: 56.1 s (CPU) 7.1 s (wall)
 ------------------------------------------------------------------------------
                     AOints        : Timing summary (seconds)
 ------------------------------------------------------------------------------
[truncated: 13,797 more chars]
