# Supplementary material for: Geometric and energetic data from ab initio calculations of haloethene, haloimine, halomethylenephosphine, haloiminophosphine, halodiazene, halodiphosphene and halocyclopropane
Source: Data Brief. 2019 Nov 2;27:104738. doi: 10.1016/j.dib.2019.104738 (PMC6861602; doi:10.1016/j.dib.2019.104738)
Supplement: Multimedia component 2 [file mmc2.zip › CC/B3LYP/BrFCCClBr.out]

Q-Chem Developer Version!
                  Welcome to Q-Chem
     A Quantum Leap Into The Future Of Chemistry


 Q-Chem 5.1, Q-Chem, Inc., Pleasanton, CA (2018)

 Yihan Shao,  Zhengting Gan,  E. Epifanovsky,  A. T. B. Gilbert,  M. Wormit,  
 J. Kussmann,  A. W. Lange,  A. Behn,  Jia Deng,  Xintian Feng,  D. Ghosh,  
 M. Goldey,  P. R. Horn,  L. D. Jacobson,  I. Kaliman,  T. Kus,  A. Landau,  
 Jie Liu,  E. I. Proynov,  R. M. Richard,  R. P. Steele,  E. J. Sundstrom,  
 H. L. Woodcock III,  P. M. Zimmerman,  D. Zuev,  B. Albrecht,  E. Alguire,  
 S. A. Baeppler,  D. Barton,  Z. Benda,  Y. A. Bernard,  E. J. Berquist,  
 K. B. Bravaya,  H. Burton,  D. Casanova,  Chun-Min Chang,  Yunqing Chen,  
 A. Chien,  K. D. Closser,  M. P. Coons,  S. Coriani,  S. Dasgupta,  
 A. L. Dempwolff,  M. Diedenhofen,  Hainam Do,  R. G. Edgar,  Po-Tung Fang,  
 S. Faraji,  S. Fatehi,  Qingguo Feng,  K. D. Fenk,  J. Fosso-Tande,  
 Qinghui Ge,  A. Ghysels,  G. Gidofalvi,  J. Gomes,  J. Gonthier,  A. Gunina,  
 D. Hait,  M. W. D. Hanson-Heine,  P. H. P. Harbach,  A. W. Hauser,  
 J. E. Herr,  E. G. Hohenstein,  Z. C. Holden,  Kerwin Hui,  B. C. Huynh,  
 T.-C. Jagau,  Hyunjun Ji,  B. Kaduk,  K. Khistyaev,  Jaehoon Kim,  
 P. Klunzinger,  K. Koh,  D. Kosenkov,  L. Koulias,  T. Kowalczyk,  
 C. M. Krauter,  A. Kunitsa,  Ka Un Lao,  A. Laurent,  K. V. Lawler,  
 Joonho Lee,  D. Lefrancois,  S. Lehtola,  D. S. Levine,  Yi-Pei Li,  
 You-Sheng Lin,  Fenglai Liu,  E. Livshits,  A. Luenser,  P. Manohar,  
 E. Mansoor,  S. F. Manzer,  Shan-Ping Mao,  Yuezhi Mao,  N. Mardirossian,  
 A. V. Marenich,  T. Markovich,  L. A. Martinez-Martinez,  S. A. Maurer,  
 N. J. Mayhall,  S. C. McKenzie,  J.-M. Mewes,  A. F. Morrison,  
 J. W. Mullinax,  K. Nanda,  T. S. Nguyen-Beck,  R. Olivares-Amaya,  
 J. A. Parkhill,  T. M. Perrine,  F. Plasser,  P. Pokhilko,  S. Prager,  
 A. Prociuk,  E. Ramos,  D. R. Rehn,  F. Rob,  M. Schneider,  N. Sergueev,  
 S. M. Sharada,  S. Sharma,  D. W. Small,  T. Stauch,  T. Stein,  
 Yu-Chuan Su,  A. J. W. Thom,  A. Tkatchenko,  T. Tsuchimochi,  N. M. Tubman,  
 L. Vogt,  M. L. Vidal,  O. Vydrov,  M. A. Watson,  J. Wenzel,  
 M. de Wergifosse,  T. A. Wesolowski,  A. White,  J. Witte,  A. Yamada,  
 Jun Yang,  K. Yao,  S. Yeganeh,  S. R. Yost,  Zhi-Qiang You,  A. Zech,  
 Igor Ying Zhang,  Xing Zhang,  Yan Zhao,  Ying Zhu,  B. R. Brooks,  
 G. K. L. Chan,  C. J. Cramer,  M. S. Gordon,  W. J. Hehre,  A. Klamt,  
 M. W. Schmidt,  C. D. Sherrill,  D. G. Truhlar,  A. Aspuru-Guzik,  R. Baer,  
 A. T. Bell,  N. A. Besley,  Jeng-Da Chai,  A. E. DePrince, III,  
 R. A. DiStasio Jr.,  A. Dreuw,  B. D. Dunietz,  T. R. Furlani,  
 Chao-Ping Hsu,  Yousung Jung,  Jing Kong,  D. S. Lambrecht,  WanZhen Liang,  
 C. Ochsenfeld,  V. A. Rassolov,  L. V. Slipchenko,  J. E. Subotnik,  
 T. Van Voorhis,  J. M. Herbert,  A. I. Krylov,  P. M. W. Gill,  M. Head-Gordon

 Contributors to earlier versions of Q-Chem not listed above: 
 R. D. Adamson,  B. Austin,  J. Baker,  G. J. O. Beran,  K. Brandhorst,  
 S. T. Brown,  E. F. C. Byrd,  A. K. Chakraborty,  C.-L. Cheng,  
 Siu Hung Chien,  D. M. Chipman,  D. L. Crittenden,  H. Dachsel,  
 R. J. Doerksen,  A. D. Dutoi,  L. Fusti-Molnar,  W. A. Goddard III,  
 A. Golubeva-Zadorozhnaya,  S. R. Gwaltney,  G. Hawkins,  A. Heyden,  
 S. Hirata,  G. Kedziora,  F. J. Keil,  C. Kelley,  Jihan Kim,  R. A. King,  
 R. Z. Khaliullin,  P. P. Korambath,  W. Kurlancheek,  A. M. Lee,  M. S. Lee,  
 S. V. Levchenko,  Ching Yeh Lin,  D. Liotard,  R. C. Lochan,  I. Lotan,  
 P. E. Maslen,  N. Nair,  D. P. O'Neill,  D. Neuhauser,  E. Neuscamman,  
 C. M. Oana,  R. Olson,  B. Peters,  R. Peverati,  P. A. Pieniazek,  
 Y. M. Rhee,  J. Ritchie,  M. A. Rohrdanz,  E. Rosta,  N. J. Russ,  
 H. F. Schaefer III,  N. E. Schultz,  N. Shenvi,  A. C. Simmonett,  A. Sodt,  
 D. Stuck,  K. S. Thanthiriwatte,  V. Vanovschi,  Tao Wang,  A. Warshel,  
 C. F. Williams,  Q. Wu,  X. Xu,  W. Zhang

 Please cite Q-Chem as follows:
 Y. Shao et al., Mol. Phys. 113, 184-215 (2015)
 DOI: 10.1080/00268976.2014.952696

 Q-Chem 5.1.1 for Intel X86 EM64T Linux

 Parts of Q-Chem use Armadillo 8.300.2 (Tropical Shenanigans).
 http://arma.sourceforge.net/

 Q-Chem begins on Mon Aug 27 00:52:47 2018  

Host: 
0

     Scratch files written to /scratch/taweetham/qchem5453//
Input Ideriv = 2
Curr. Ideriv = -1
Max.  Ideriv = 2

Checking the input file for inconsistencies... 	...done.

--------------------------------------------------------------
User input:
--------------------------------------------------------------
inp/BrClFBr.inp
$molecule
0	1
Br	-2.0	1.0	0.0
Cl	2.0	1.0	0.0
F	-2.0	-1.0	0.0
Br	2.0	-1.0	0.0
C	-1.0	0.0	0.0
C	1.0	0.0	0.0
$end
$rem
   JOB_TYPE		OPTIMIZATION
   BASIS		6-311++G**
   EXCHANGE		B3LYP
$end

--------------------------------------------------------------
 ----------------------------------------------------------------
             Standard Nuclear Orientation (Angstroms)
    I     Atom           X                Y                Z
 ----------------------------------------------------------------
    1      Br      2.3171410856     0.3205253125     0.0000000000
    2      Cl     -1.5384593416     1.3855818113     0.0000000000
    3      F       1.7846128362    -1.6072749011    -0.0000000000
    4      Br     -2.0709875910    -0.5422184023    -0.0000000000
    5      C       1.0869768541    -0.3771106696    -0.0000000000
    6      C      -0.8408233595     0.1554175798     0.0000000000
 ----------------------------------------------------------------
 Molecular Point Group                 Cs    NOp =  2
 Largest Abelian Subgroup              Cs    NOp =  2
 Nuclear Repulsion Energy =   845.6626837892 hartrees
 There are       54 alpha and       54 beta electrons
 Requested basis set is 6-311++G(d,p)
 There are 69 shells and 192 basis functions

 Total QAlloc Memory Limit   2000 MB
 Mega-Array Size       188 MB
 MEM_STATIC part       192 MB
 A cutoff of  1.0D-11 yielded   1892 shell pairs
 There are     15820 function pairs (     17487 Cartesian)

 -------------------------------------------------------
 OpenMP Integral Computing Module                       
 Release: version 1.0, May 2013, Q-Chem Inc. Pittsburgh 
 -------------------------------------------------------
 Integral Job Info:
 Integral job number is                      11
 Integral operator is                         1
 short-range coefficients                     0
 long-range coefficients              100000000
 Omega coefficients                           0
 if combine SR and LR in K                    0
 Integral screening is                        0
 Integral computing path is                   2
 max size of driver memory is            800000
 size of driver memory is                593474
 size of scratch memory is             29634545
 max col of scratch BK array               1296
 max len of scratch array in speh3          155
 max len of scratch index in speh4           18
 max int batch size is                      520
 min int batch size is                       52
 fixed nKL is                                45
 max L of basis functions is                  2
 order of int derivative is                   0
 number of shells is                         69
 number of basis is                         202
 number of cartesian basis is               202
 number of contracted shell pairs          1892
 number of primitive shell pairs           5145
 maxK2 (contraction) of shell pair           36
 max number of K2 of shell pair               1
 max number of CS2 of shell pair            187
 max number of PS2 of shell pair            432
 mem total for path MDJ                  526822
 -------------------------------------------------------
 Smallest overlap matrix eigenvalue = 1.03E-04

 Scale SEOQF with 1.000000e-01/1.000000e-01/1.000000e-01

 Standard Electronic Orientation quadrupole field applied
 Nucleus-field energy     =     0.0000000200 hartrees
 Guess from superposition of atomic densities
 Warning:  Energy on first SCF cycle will be non-variational
 SAD guess density has 108.000000 electrons

 -----------------------------------------------------------------------
  General SCF calculation program by
  Eric Jon Sundstrom, Paul Horn, Yuezhi Mao, Dmitri Zuev, Alec White,
  David Stuck, Shaama M.S., Shane Yost, Joonho Lee, David Small,
  Daniel Levine, Susi Lehtola, Hugh Burton, Evgeny Epifanovsky
 -----------------------------------------------------------------------
 Exchange:     0.2000 Hartree-Fock + 0.0800 Slater + 0.7200 B88
 Correlation:  0.1900 VWN1RPA + 0.8100 LYP
 Using SG-1 standard quadrature grid
 using 8 threads for integral computing
 -------------------------------------------------------
 OpenMP Integral computing Module                
 Release: version 2.0, May 2017, Q-Chem Inc. Pleasanton 
 -------------------------------------------------------
 -------------------------------------------------------
 OpenMP BLAS3 based DFT computing Module                
 Release: version 1.0, May 2013, Q-Chem Inc. Pittsburgh 
 -------------------------------------------------------
 A restricted SCF calculation will be
 performed using DIIS
 SCF converges when DIIS error is below 1.0e-08
 ---------------------------------------
  Cycle       Energy         DIIS error
 ---------------------------------------
    1   -5787.3629837691      7.53e-02  
    2   -5783.6042288701      5.00e-03  
    3   -5782.9451544878      1.12e-02  
    4   -5783.6147820686      4.06e-03  
    5   -5783.6987111547      1.13e-03  
    6   -5783.7042725361      5.04e-04  
    7   -5783.7056196161      1.60e-04  
    8   -5783.7057176668      6.30e-05  
    9   -5783.7057380348      2.61e-05  
   10   -5783.7057395227      1.75e-05  
   11   -5783.7057411347      5.47e-06  
   12   -5783.7057413076      1.10e-06  
   13   -5783.7057413141      3.90e-07  
   14   -5783.7057413152      3.25e-08  
   15   -5783.7057413151      1.30e-08  
   16   -5783.7057413152      5.58e-09  Convergence criterion met
 ---------------------------------------
 SCF time:   CPU 125.87s  wall 16.00s 
 SCF   energy in the final basis set =    -5783.7057413152
 Total energy in the final basis set =    -5783.7057413152

 --------------------------------------------------------------
             Orbital Energies (a.u.) and Symmetries
 --------------------------------------------------------------

 Alpha MOs, Restricted
 -- Occupied --                  
-482.88 -482.86 -101.59  -62.53  -62.52  -56.35  -56.35  -56.35
  1 A'    2 A'    3 A'    4 A'    5 A'    6 A'    1 A"    7 A'                 
-56.337 -56.336 -56.335 -24.706 -10.330 -10.290  -9.522  -8.753
  8 A'    2 A"    9 A'   10 A'   11 A'   12 A'   13 A'   14 A'                 
 -8.740  -7.285  -7.275  -7.274  -6.584  -6.573  -6.572  -6.571
 15 A'   16 A'   17 A'    3 A"   18 A'    4 A"   19 A'   20 A'                 
 -6.559  -6.559  -2.700  -2.693  -2.691  -2.687  -2.683  -2.683
 21 A'    5 A"   22 A'    6 A"   23 A'   24 A'   25 A'    7 A"                 
 -2.680  -2.679  -2.669  -2.669  -1.270  -1.161  -0.970  -0.855
 26 A'    8 A"   27 A'    9 A"   28 A'   29 A'   30 A'   31 A'                 
 -0.646  -0.621  -0.566  -0.541  -0.519  -0.516  -0.505  -0.490
 32 A'   33 A'   34 A'   10 A"   11 A"   35 A'   36 A'   37 A'                 
 -0.388  -0.386  -0.322  -0.295  -0.210  -0.185
 38 A'   12 A"   13 A"   39 A'   40 A'   14 A"                                 
 -- Virtual --                   
 -0.104  -0.102  -0.005   0.015   0.019   0.031   0.032   0.045
 41 A'   15 A"   42 A'   43 A'   44 A'   16 A"   45 A'   46 A'                 
  0.048   0.056   0.065   0.069   0.085   0.095   0.108   0.109
 47 A'   48 A'   17 A"   49 A'   18 A"   50 A'   19 A"   51 A'                 
  0.124   0.140   0.141   0.151   0.157   0.163   0.179   0.193
 52 A'   53 A'   20 A"   54 A'   55 A'   56 A'   57 A'   58 A'                 
  0.203   0.206   0.282   0.312   0.340   0.353   0.359   0.366
 59 A'   60 A'   21 A"   61 A'   62 A'   63 A'   64 A'   22 A"                 
  0.388   0.405   0.406   0.409   0.424   0.457   0.460   0.490
 65 A'   23 A"   66 A'   67 A'   24 A"   25 A"   68 A'   69 A'                 
  0.515   0.529   0.539   0.548   0.561   0.567   0.586   0.632
 26 A"   70 A'   71 A'   27 A"   72 A'   28 A"   29 A"   73 A'                 
  0.636   0.655   0.680   0.695   0.733   0.783   0.792   0.827
 30 A"   74 A'   75 A'   76 A'   77 A'   78 A'   79 A'   31 A"                 
  0.838   0.894   0.907   1.037   1.079   1.142   1.195   1.220
 80 A'   32 A"   81 A'   82 A'   83 A'   84 A'   85 A'   33 A"                 
  1.247   1.314   1.393   1.423   1.459   1.472   1.533   1.575
 86 A'   87 A'   88 A'   34 A"   89 A'   90 A'   35 A"   36 A"                 
  1.593   1.684   1.773   1.806   1.886   1.903   1.935   1.958
 91 A'   37 A"   92 A'   93 A'   94 A'   95 A'   38 A"   39 A"                 
  2.017   2.037   2.085   2.166   2.224   2.227   2.342   2.430
 96 A'   97 A'   98 A'   99 A'  100 A'   40 A"  101 A'  102 A'                 
  2.633   2.704   2.807   2.965   3.188   3.315   3.729   3.763
 41 A"   42 A"  103 A'  104 A'  105 A'  106 A'   43 A"  107 A'                 
  3.858   3.889   3.980   3.984   4.037   4.060   4.080   4.081
108 A'   44 A"   45 A"   46 A"   47 A"  109 A'  110 A'   48 A"                 
  4.227   4.270   4.432   4.467   4.664   6.282   6.370   6.486
111 A'  112 A'  113 A'  114 A'  115 A'   49 A"  116 A'  117 A'                 
  6.819   6.856   7.486   7.516   7.582   7.612   7.724   7.786
118 A'  119 A'   50 A"   51 A"  120 A'  121 A'  122 A'  123 A'                 
  9.906  23.545  23.657  25.796  26.079  26.612  48.070  48.114
124 A'  125 A'  126 A'   52 A"  127 A'  128 A'  129 A'  130 A'                 
 66.761 215.947 289.705 289.737 289.782 289.834 289.967 290.043
131 A'  132 A'   53 A"   54 A"  133 A'  134 A'  135 A'  136 A'                 
*******1020.986
137 A'  138 A'                                                                 

 Beta MOs, Restricted
 -- Occupied --                  
-482.88 -482.86 -101.59  -62.53  -62.52  -56.35  -56.35  -56.35
  1 A'    2 A'    3 A'    4 A'    5 A'    6 A'    1 A"    7 A'                 
-56.337 -56.336 -56.335 -24.706 -10.330 -10.290  -9.522  -8.753
  8 A'    2 A"    9 A'   10 A'   11 A'   12 A'   13 A'   14 A'                 
 -8.740  -7.285  -7.275  -7.274  -6.584  -6.573  -6.572  -6.571
 15 A'   16 A'   17 A'    3 A"   18 A'    4 A"   19 A'   20 A'                 
 -6.559  -6.559  -2.700  -2.693  -2.691  -2.687  -2.683  -2.683
 21 A'    5 A"   22 A'    6 A"   23 A'   24 A'   25 A'    7 A"                 
 -2.680  -2.679  -2.669  -2.669  -1.270  -1.161  -0.970  -0.855
 26 A'    8 A"   27 A'    9 A"   28 A'   29 A'   30 A'   31 A'                 
 -0.646  -0.621  -0.566  -0.541  -0.519  -0.516  -0.505  -0.490
 32 A'   33 A'   34 A'   10 A"   11 A"   35 A'   36 A'   37 A'                 
 -0.388  -0.386  -0.322  -0.295  -0.210  -0.185
 38 A'   12 A"   13 A"   39 A'   40 A'   14 A"                                 
 -- Virtual --                   
 -0.104  -0.102  -0.005   0.015   0.019   0.031   0.032   0.045
 41 A'   15 A"   42 A'   43 A'   44 A'   16 A"   45 A'   46 A'                 
  0.048   0.056   0.065   0.069   0.085   0.095   0.108   0.109
 47 A'   48 A'   17 A"   49 A'   18 A"   50 A'   19 A"   51 A'                 
  0.124   0.140   0.141   0.151   0.157   0.163   0.179   0.193
 52 A'   53 A'   20 A"   54 A'   55 A'   56 A'   57 A'   58 A'                 
  0.203   0.206   0.282   0.312   0.340   0.353   0.359   0.366
 59 A'   60 A'   21 A"   61 A'   62 A'   63 A'   64 A'   22 A"                 
  0.388   0.405   0.406   0.409   0.424   0.457   0.460   0.490
 65 A'   23 A"   66 A'   67 A'   24 A"   25 A"   68 A'   69 A'                 
  0.515   0.529   0.539   0.548   0.561   0.567   0.586   0.632
 26 A"   70 A'   71 A'   27 A"   72 A'   28 A"   29 A"   73 A'                 
  0.636   0.655   0.680   0.695   0.733   0.783   0.792   0.827
 30 A"   74 A'   75 A'   76 A'   77 A'   78 A'   79 A'   31 A"                 
  0.838   0.894   0.907   1.037   1.079   1.142   1.195   1.220
 80 A'   32 A"   81 A'   82 A'   83 A'   84 A'   85 A'   33 A"                 
  1.247   1.314   1.393   1.423   1.459   1.472   1.533   1.575
 86 A'   87 A'   88 A'   34 A"   89 A'   90 A'   35 A"   36 A"                 
  1.593   1.684   1.773   1.806   1.886   1.903   1.935   1.958
 91 A'   37 A"   92 A'   93 A'   94 A'   95 A'   38 A"   39 A"                 
  2.017   2.037   2.085   2.166   2.224   2.227   2.342   2.430
 96 A'   97 A'   98 A'   99 A'  100 A'   40 A"  101 A'  102 A'                 
  2.633   2.704   2.807   2.965   3.188   3.315   3.729   3.763
 41 A"   42 A"  103 A'  104 A'  105 A'  106 A'   43 A"  107 A'                 
  3.858   3.889   3.980   3.984   4.037   4.060   4.080   4.081
108 A'   44 A"   45 A"   46 A"   47 A"  109 A'  110 A'   48 A"                 
  4.227   4.270   4.432   4.467   4.664   6.282   6.370   6.486
111 A'  112 A'  113 A'  114 A'  115 A'   49 A"  116 A'  117 A'                 
  6.819   6.856   7.486   7.516   7.582   7.612   7.724   7.786
118 A'  119 A'   50 A"   51 A"  120 A'  121 A'  122 A'  123 A'                 
  9.906  23.545  23.657  25.796  26.079  26.612  48.070  48.114
124 A'  125 A'  126 A'   52 A"  127 A'  128 A'  129 A'  130 A'                 
 66.761 215.947 289.705 289.737 289.782 289.834 289.967 290.043
131 A'  132 A'   53 A"   54 A"  133 A'  134 A'  135 A'  136 A'                 
*******1020.986
137 A'  138 A'                                                                 
 --------------------------------------------------------------

          Ground-State Mulliken Net Atomic Charges

     Atom                 Charge (a.u.)
  ----------------------------------------
      1 Br                    0.354686
      2 Cl                    0.310643
      3 F                    -0.041603
      4 Br                    0.009683
      5 C                    -0.442714
      6 C                    -0.190695
  ----------------------------------------
  Sum of atomic charges =     0.000000

 -----------------------------------------------------------------
                    Cartesian Multipole Moments
 -----------------------------------------------------------------
    Charge (ESU x 10^10)
                 0.0000
    Dipole Moment (Debye)
         X      -0.0525      Y       1.4663      Z       0.0000
       Tot       1.4672
    Quadrupole Moments (Debye-Ang)
        XX     -59.1041     XY      -0.4000     YY     -69.8323
        XZ      -0.0000     YZ       0.0000     ZZ     -64.2909
    Octopole Moments (Debye-Ang^2)
       XXX      15.6760    XXY       5.7123    XYY       1.9217
       YYY      -6.3279    XXZ      -0.0000    XYZ       0.0000
       YYZ      -0.0000    XZZ       5.4731    YZZ      -3.5807
       ZZZ      -0.0000
    Hexadecapole Moments (Debye-Ang^3)
      XXXX   -1352.9301   XXXY      31.6234   XXYY    -300.5768
      XYYY      23.5384   YYYY    -375.0166   XXXZ       0.0000
      XXYZ      -0.0000   XYYZ       0.0000   YYYZ       0.0000
      XXZZ    -254.5131   XYZZ       7.3166   YYZZ     -73.4637
      XZZZ       0.0000   YZZZ       0.0000   ZZZZ     -74.3929
 -----------------------------------------------------------------
 Calculating analytic gradient of the SCF energy
 Gradient of SCF Energy
            1           2           3           4           5           6
    1  -0.5045687  -0.0045394   0.0907602   0.5510236   0.5343737  -0.6670495
    2  -0.4428234  -0.5974485   0.1474405   0.6456671   0.2441247   0.0030397
    3   0.0000000  -0.0000000   0.0000000   0.0000000  -0.0000000   0.0000000
 Max gradient component =       6.670E-01
 RMS gradient           =       3.612E-01
 Gradient time:  CPU 33.18 s  wall 4.27 s
 Geometry Optimization Parameters
   NAtoms,    NIC,     NZ,  NCons,   NDum,   NFix, NCnnct, MaxDiis
        6      37       0       0       0       0       0       0


** GEOMETRY OPTIMIZATION IN DELOCALIZED INTERNAL COORDINATES **
   Searching for a Minimum

   Optimization Cycle:   1

                       Coordinates (Angstroms)
     ATOM                X               Y               Z
      1  Br        2.3171410856    0.3205253125    0.0000000000
      2  Cl       -1.5384593416    1.3855818113    0.0000000000
      3  F         1.7846128362   -1.6072749011    0.0000000000
      4  Br       -2.0709875910   -0.5422184023    0.0000000000
      5  C         1.0869768541   -0.3771106696    0.0000000000
      6  C        -0.8408233595    0.1554175798    0.0000000000
   Point Group: cs    Number of degrees of freedom:     9


   Energy is  -5783.705741315


 Attempting to Generate Delocalized Internal Coordinates

 ** Taking Steepest Descent Step **
 Calculated Step too Large.  Step scaled by  0.341426
 Step Taken.  Stepsize is  0.300000

                             Maximum     Tolerance    Cnvgd?
         Gradient           0.557713      0.000300      NO
         Displacement       0.190418      0.001200      NO
         Energy change     *********      0.000001      NO


 New Cartesian Coordinates Obtained by Inverse Iteration

 Displacement from previous Coordinates is:  0.214144
 ----------------------------------------------------------------
             Standard Nuclear Orientation (Angstroms)
    I     Atom           X                Y                Z
 ----------------------------------------------------------------
    1      Br      2.3911957455     0.3399920081     0.0000000000
    2      Cl     -1.5409966568     1.4133801053     0.0000000000
    3      F       1.7692271757    -1.6055562291     0.0000000000
    4      Br     -2.1356397193    -0.5796133863     0.0000000000
    5      C       1.0796282126    -0.3808687751     0.0000000000
    6      C      -0.8249542736     0.1475870077     0.0000000000
 ----------------------------------------------------------------
 Molecular Point Group                 Cs    NOp =  2
 Largest Abelian Subgroup              Cs    NOp =  2
 Nuclear Repulsion Energy =   820.5217538818 hartrees
 There are       54 alpha and       54 beta electrons
 Applying Cartesian multipole field
    Component          Value
    ---------          -----
     (2,0,0)        1.00000E-11
     (0,2,0)        2.00000E-11
     (0,0,2)       -3.00000E-11
 Nucleus-field energy     =     0.0000000210 hartrees
 Requested basis set is 6-311++G(d,p)
 There are 69 shells and 192 basis functions
 A cutoff of  1.0D-11 yielded   1872 shell pairs
 There are     15691 function pairs (     17336 Cartesian)
 Smallest overlap matrix eigenvalue = 9.86E-05
 Guess MOs from SCF MO coefficient file

 -----------------------------------------------------------------------
  General SCF calculation program by
  Eric Jon Sundstrom, Paul Horn, Yuezhi Mao, Dmitri Zuev, Alec White,
  David Stuck, Shaama M.S., Shane Yost, Joonho Lee, David Small,
  Daniel Levine, Susi Lehtola, Hugh Burton, Evgeny Epifanovsky
 -----------------------------------------------------------------------
 Exchange:     0.2000 Hartree-Fock + 0.0800 Slater + 0.7200 B88
 Correlation:  0.1900 VWN1RPA + 0.8100 LYP
 Using SG-1 standard quadrature grid
 using 8 threads for integral computing
 -------------------------------------------------------
 OpenMP Integral computing Module                
 Release: version 2.0, May 2017, Q-Chem Inc. Pleasanton 
 -------------------------------------------------------
 -------------------------------------------------------
 OpenMP BLAS3 based DFT computing Module                
 Release: version 1.0, May 2013, Q-Chem Inc. Pittsburgh 
 -------------------------------------------------------
 A restricted SCF calculation will be
 performed using DIIS
 SCF converges when DIIS error is below 1.0e-08
 ---------------------------------------
  Cycle       Energy         DIIS error
 ---------------------------------------
    1   -5783.9145784117      1.72e-03  
    2   -5783.9172651087      1.46e-03  
    3   -5783.9182834784      1.23e-03  
    4   -5783.9145212088      1.41e-03  
    5   -5783.9260847715      1.06e-04  
    6   -5783.9261254469      4.00e-05  
    7   -5783.9261297726      1.09e-05  
    8   -5783.9261301570      2.38e-06  
    9   -5783.9261301791      9.74e-07  
   10   -5783.9261301844      2.06e-07  
   11   -5783.9261301850      1.06e-07  
   12   -5783.9261301849      2.67e-08  
   13   -5783.9261301850      7.89e-09  Convergence criterion met
 ---------------------------------------
 SCF time:   CPU 99.64s  wall 13.00s 
 SCF   energy in the final basis set =    -5783.9261301850
 Total energy in the final basis set =    -5783.9261301850

 --------------------------------------------------------------
             Orbital Energies (a.u.) and Symmetries
 --------------------------------------------------------------

 Alpha MOs, Restricted
 -- Occupied --                  
-482.87 -482.86 -101.59  -62.53  -62.52  -56.35  -56.35  -56.35
  1 A'    2 A'    3 A'    4 A'    5 A'    6 A'    1 A"    7 A'                 
-56.336 -56.334 -56.333 -24.711 -10.339 -10.300  -9.520  -8.746
  8 A'    2 A"    9 A'   10 A'   11 A'   12 A'   13 A'   14 A'                 
 -8.735  -7.283  -7.273  -7.273  -6.577  -6.567  -6.566  -6.564
 15 A'   16 A'   17 A'    3 A"   18 A'   19 A'    4 A"   20 A'                 
 -6.553  -6.553  -2.690  -2.685  -2.684  -2.680  -2.675  -2.675
  5 A"   21 A'   22 A'    6 A"   23 A'   24 A'   25 A'    7 A"                 
 -2.674  -2.674  -2.664  -2.663  -1.268  -1.118  -0.943  -0.845
 26 A'    8 A"   27 A'    9 A"   28 A'   29 A'   30 A'   31 A'                 
 -0.650  -0.620  -0.556  -0.519  -0.511  -0.507  -0.495  -0.486
 32 A'   33 A'   34 A'   10 A"   35 A'   11 A"   36 A'   37 A'                 
 -0.389  -0.376  -0.323  -0.296  -0.223  -0.194
 38 A'   12 A"   13 A"   39 A'   40 A'   14 A"                                 
 -- Virtual --                   
 -0.104  -0.101  -0.004   0.012   0.017   0.030   0.033   0.044
 15 A"   41 A'   42 A'   43 A'   44 A'   45 A'   16 A"   46 A'                 
  0.050   0.055   0.064   0.067   0.086   0.092   0.107   0.108
 47 A'   48 A'   17 A"   49 A'   18 A"   50 A'   51 A'   19 A"                 
  0.120   0.137   0.143   0.148   0.151   0.158   0.177   0.190
 52 A'   53 A'   20 A"   54 A'   55 A'   56 A'   57 A'   58 A'                 
  0.200   0.205   0.282   0.312   0.343   0.354   0.361   0.377
 59 A'   60 A'   21 A"   61 A'   62 A'   63 A'   64 A'   22 A"                 
  0.393   0.402   0.405   0.410   0.424   0.458   0.472   0.472
 65 A'   66 A'   23 A"   67 A'   24 A"   68 A'   69 A'   25 A"                 
  0.521   0.522   0.538   0.551   0.553   0.554   0.572   0.623
 26 A"   70 A'   71 A'   27 A"   72 A'   28 A"   29 A"   73 A'                 
  0.635   0.636   0.661   0.688   0.717   0.776   0.790   0.818
 30 A"   74 A'   75 A'   76 A'   77 A'   78 A'   79 A'   31 A"                 
  0.828   0.877   0.904   1.014   1.054   1.115   1.133   1.205
 80 A'   32 A"   81 A'   82 A'   83 A'   84 A'   85 A'   86 A'                 
  1.217   1.281   1.386   1.415   1.443   1.467   1.495   1.544
 33 A"   87 A'   88 A'   34 A"   89 A'   90 A'   35 A"   36 A"                 
  1.596   1.667   1.751   1.825   1.876   1.923   1.951   1.968
 91 A'   37 A"   92 A'   93 A'   94 A'   95 A'   38 A"   39 A"                 
  2.026   2.031   2.076   2.128   2.193   2.229   2.334   2.445
 96 A'   97 A'   98 A'   99 A'  100 A'   40 A"  101 A'  102 A'                 
  2.625   2.699   2.802   2.936   3.126   3.316   3.732   3.761
 41 A"   42 A"  103 A'  104 A'  105 A'  106 A'   43 A"  107 A'                 
  3.874   3.897   3.982   3.984   4.045   4.057   4.077   4.084
108 A'   44 A"   45 A"   46 A"   47 A"  109 A'  110 A'   48 A"                 
  4.218   4.239   4.373   4.416   4.635   6.279   6.368   6.481
111 A'  112 A'  113 A'  114 A'  115 A'   49 A"  116 A'  117 A'                 
  6.802   6.826   7.497   7.521   7.572   7.600   7.690   7.757
118 A'  119 A'   50 A"   51 A"  120 A'  121 A'  122 A'  123 A'                 
  9.866  23.451  23.548  25.797  26.060  26.502  48.047  48.078
124 A'  125 A'  126 A'   52 A"  127 A'  128 A'  129 A'  130 A'                 
 66.754 215.895 289.710 289.736 289.772 289.817 289.919 289.996
131 A'  132 A'   53 A"   54 A"  133 A'  134 A'  135 A'  136 A'                 
*******1020.932
137 A'  138 A'                                                                 

 Beta MOs, Restricted
 -- Occupied --                  
-482.87 -482.86 -101.59  -62.53  -62.52  -56.35  -56.35  -56.35
  1 A'    2 A'    3 A'    4 A'    5 A'    6 A'    1 A"    7 A'                 
-56.336 -56.334 -56.333 -24.711 -10.339 -10.300  -9.520  -8.746
  8 A'    2 A"    9 A'   10 A'   11 A'   12 A'   13 A'   14 A'                 
 -8.735  -7.283  -7.273  -7.273  -6.577  -6.567  -6.566  -6.564
 15 A'   16 A'   17 A'    3 A"   18 A'   19 A'    4 A"   20 A'                 
 -6.553  -6.553  -2.690  -2.685  -2.684  -2.680  -2.675  -2.675
  5 A"   21 A'   22 A'    6 A"   23 A'   24 A'   25 A'    7 A"                 
 -2.674  -2.674  -2.664  -2.663  -1.268  -1.118  -0.943  -0.845
 26 A'    8 A"   27 A'    9 A"   28 A'   29 A'   30 A'   31 A'                 
 -0.650  -0.620  -0.556  -0.519  -0.511  -0.507  -0.495  -0.486
 32 A'   33 A'   34 A'   10 A"   35 A'   11 A"   36 A'   37 A'                 
 -0.389  -0.376  -0.323  -0.296  -0.223  -0.194
 38 A'   12 A"   13 A"   39 A'   40 A'   14 A"                                 
 -- Virtual --                   
 -0.104  -0.101  -0.004   0.012   0.017   0.030   0.033   0.044
 15 A"   41 A'   42 A'   43 A'   44 A'   45 A'   16 A"   46 A'                 
  0.050   0.055   0.064   0.067   0.086   0.092   0.107   0.108
 47 A'   48 A'   17 A"   49 A'   18 A"   50 A'   51 A'   19 A"                 
  0.120   0.137   0.143   0.148   0.151   0.158   0.177   0.190
 52 A'   53 A'   20 A"   54 A'   55 A'   56 A'   57 A'   58 A'                 
  0.200   0.205   0.282   0.312   0.343   0.354   0.361   0.377
 59 A'   60 A'   21 A"   61 A'   62 A'   63 A'   64 A'   22 A"                 
  0.393   0.402   0.405   0.410   0.424   0.458   0.472   0.472
 65 A'   66 A'   23 A"   67 A'   24 A"   68 A'   69 A'   25 A"                 
  0.521   0.522   0.538   0.551   0.553   0.554   0.572   0.623
 26 A"   70 A'   71 A'   27 A"   72 A'   28 A"   29 A"   73 A'                 
  0.635   0.636   0.661   0.688   0.717   0.776   0.790   0.818
 30 A"   74 A'   75 A'   76 A'   77 A'   78 A'   79 A'   31 A"                 
  0.828   0.877   0.904   1.014   1.054   1.115   1.133   1.205
 80 A'   32 A"   81 A'   82 A'   83 A'   84 A'   85 A'   86 A'                 
  1.217   1.281   1.386   1.415   1.443   1.467   1.495   1.544
 33 A"   87 A'   88 A'   34 A"   89 A'   90 A'   35 A"   36 A"                 
  1.596   1.667   1.751   1.825   1.876   1.923   1.951   1.968
 91 A'   37 A"   92 A'   93 A'   94 A'   95 A'   38 A"   39 A"                 
  2.026   2.031   2.076   2.128   2.193   2.229   2.334   2.445
 96 A'   97 A'   98 A'   99 A'  100 A'   40 A"  101 A'  102 A'                 
  2.625   2.699   2.802   2.936   3.126   3.316   3.732   3.761
 41 A"   42 A"  103 A'  104 A'  105 A'  106 A'   43 A"  107 A'                 
  3.874   3.897   3.982   3.984   4.045   4.057   4.077   4.084
108 A'   44 A"   45 A"   46 A"   47 A"  109 A'  110 A'   48 A"                 
  4.218   4.239   4.373   4.416   4.635   6.279   6.368   6.481
111 A'  112 A'  113 A'  114 A'  115 A'   49 A"  116 A'  117 A'                 
  6.802   6.826   7.497   7.521   7.572   7.600   7.690   7.757
118 A'  119 A'   50 A"   51 A"  120 A'  121 A'  122 A'  123 A'                 
  9.866  23.451  23.548  25.797  26.060  26.502  48.047  48.078
124 A'  125 A'  126 A'   52 A"  127 A'  128 A'  129 A'  130 A'                 
 66.754 215.895 289.710 289.736 289.772 289.817 289.919 289.996
131 A'  132 A'   53 A"   54 A"  133 A'  134 A'  135 A'  136 A'                 
*******1020.932
137 A'  138 A'                                                                 
 --------------------------------------------------------------

          Ground-State Mulliken Net Atomic Charges

     Atom                 Charge (a.u.)
  ----------------------------------------
      1 Br                    0.247188
      2 Cl                    0.347635
      3 F                    -0.030450
      4 Br                   -0.026618
      5 C                    -0.384139
      6 C                    -0.153617
  ----------------------------------------
  Sum of atomic charges =     0.000000

 -----------------------------------------------------------------
                    Cartesian Multipole Moments
 -----------------------------------------------------------------
    Charge (ESU x 10^10)
                 0.0000
    Dipole Moment (Debye)
         X      -0.2575      Y       1.3708      Z       0.0000
       Tot       1.3947
    Quadrupole Moments (Debye-Ang)
        XX     -58.8979     XY      -0.4179     YY     -69.3533
        XZ       0.0000     YZ      -0.0000     ZZ     -64.7777
    Octopole Moments (Debye-Ang^2)
       XXX      14.2611    XXY       5.1642    XYY       1.1983
       YYY      -6.2177    XXZ      -0.0000    XYZ       0.0000
       YYZ      -0.0000    XZZ       5.0160    YZZ      -3.5938
       ZZZ       0.0000
    Hexadecapole Moments (Debye-Ang^3)
      XXXX   -1404.7083   XXXY      26.1216   XXYY    -311.3499
      XYYY      13.0795   YYYY    -381.4995   XXXZ       0.0000
      XXYZ      -0.0000   XYYZ       0.0000   YYYZ      -0.0000
      XXZZ    -265.4116   XYZZ       4.4027   YYZZ     -74.8707
      XZZZ       0.0000   YZZZ      -0.0000   ZZZZ     -74.9359
 -----------------------------------------------------------------
 Calculating analytic gradient of the SCF energy
 Gradient of SCF Energy
            1           2           3           4           5           6
    1  -0.3280292  -0.0207590   0.0913897   0.3605970   0.3657106  -0.4689091
    2  -0.3185099  -0.4736003   0.1250201   0.4722694   0.1429617   0.0518589
    3  -0.0000000  -0.0000000  -0.0000000   0.0000000   0.0000000  -0.0000000
 Max gradient component =       4.736E-01
 RMS gradient           =       2.569E-01
 Gradient time:  CPU 32.25 s  wall 4.15 s
 Geometry Optimization Parameters
   NAtoms,    NIC,     NZ,  NCons,   NDum,   NFix, NCnnct, MaxDiis
        6      37       0       0       0       0       0       0


** GEOMETRY OPTIMIZATION IN DELOCALIZED INTERNAL COORDINATES **
   Searching for a Minimum

   Optimization Cycle:   2

                       Coordinates (Angstroms)
     ATOM                X               Y               Z
      1  Br        2.3911957455    0.3399920081    0.0000000000
      2  Cl       -1.5409966568    1.4133801053    0.0000000000
      3  F         1.7692271757   -1.6055562291    0.0000000000
      4  Br       -2.1356397193   -0.5796133863    0.0000000000
      5  C         1.0796282126   -0.3808687751    0.0000000000
      6  C        -0.8249542736    0.1475870077    0.0000000000
   Point Group: cs    Number of degrees of freedom:     9


   Energy is  -5783.926130185

 Hessian Updated using BFGS Update

 ** Taking Steepest Descent Step **
 Calculated Step too Large.  Step scaled by  0.488493
 Step Taken.  Stepsize is  0.300000

                             Maximum     Tolerance    Cnvgd?
         Gradient           0.393848      0.000300      NO
         Displacement       0.192392      0.001200      NO
         Energy change     -0.220389      0.000001      NO


 New Cartesian Coordinates Obtained by Inverse Iteration

 Displacement from previous Coordinates is:  0.194932
 ----------------------------------------------------------------
             Standard Nuclear Orientation (Angstroms)
    I     Atom           X                Y                Z
 ----------------------------------------------------------------
    1      Br      2.4494927552     0.3630123069     0.0000000000
    2      Cl     -1.5340116659     1.4452047304     0.0000000000
    3      F       1.7414949356    -1.6038832332     0.0000000000
    4      Br     -2.1826720466    -0.6232424493     0.0000000000
    5      C       1.0671906924    -0.3825734992     0.0000000000
    6      C      -0.8030341867     0.1364028750     0.0000000000
 ----------------------------------------------------------------
 Molecular Point Group                 Cs    NOp =  2
 Largest Abelian Subgroup              Cs    NOp =  2
 Nuclear Repulsion Energy =   799.4930459672 hartrees
 There are       54 alpha and       54 beta electrons
 Applying Cartesian multipole field
    Component          Value
    ---------          -----
     (2,0,0)        1.00000E-11
     (0,2,0)        2.00000E-11
     (0,0,2)       -3.00000E-11
 Nucleus-field energy     =     0.0000000218 hartrees
 Requested basis set is 6-311++G(d,p)
 There are 69 shells and 192 basis functions
 A cutoff of  1.0D-11 yielded   1864 shell pairs
 There are     15619 function pairs (     17240 Cartesian)
 Smallest overlap matrix eigenvalue = 9.10E-05
 Guess MOs from SCF MO coefficient file

 -----------------------------------------------------------------------
  General SCF calculation program by
  Eric Jon Sundstrom, Paul Horn, Yuezhi Mao, Dmitri Zuev, Alec White,
  David Stuck, Shaama M.S., Shane Yost, Joonho Lee, David Small,
  Daniel Levine, Susi Lehtola, Hugh Burton, Evgeny Epifanovsky
 -----------------------------------------------------------------------
 Exchange:     0.2000 Hartree-Fock + 0.0800 Slater + 0.7200 B88
 Correlation:  0.1900 VWN1RPA + 0.8100 LYP
 Using SG-1 standard quadrature grid
 using 8 threads for integral computing
 -------------------------------------------------------
 OpenMP Integral computing Module                
 Release: version 2.0, May 2017, Q-Chem Inc. Pleasanton 
 -------------------------------------------------------
 -------------------------------------------------------
 OpenMP BLAS3 based DFT computing Module                
 Release: version 1.0, May 2013, Q-Chem Inc. Pittsburgh 
 -------------------------------------------------------
 A restricted SCF calculation will be
 performed using DIIS
 SCF converges when DIIS error is below 1.0e-08
 ---------------------------------------
  Cycle       Energy         DIIS error
 ---------------------------------------
    1   -5784.0742742605      1.37e-03  
    2   -5784.0774345465      1.13e-03  
    3   -5784.0767695361      1.08e-03  
    4   -5784.0767339019      1.03e-03  
    5   -5784.0827927389      8.35e-05  
    6   -5784.0828187497      3.11e-05  
    7   -5784.0828213703      8.87e-06  
    8   -5784.0828216160      1.73e-06  
    9   -5784.0828216243      6.23e-07  
   10   -5784.0828216259      1.47e-07  
   11   -5784.0828216261      6.71e-08  
   12   -5784.0828216262      1.74e-08  
   13   -5784.0828216261      5.62e-09  Convergence criterion met
 ---------------------------------------
 SCF time:   CPU 97.59s  wall 13.00s 
 SCF   energy in the final basis set =    -5784.0828216261
 Total energy in the final basis set =    -5784.0828216261

 --------------------------------------------------------------
             Orbital Energies (a.u.) and Symmetries
 --------------------------------------------------------------

 Alpha MOs, Restricted
 -- Occupied --                  
-482.87 -482.86 -101.59  -62.53  -62.52  -56.35  -56.34  -56.34
  1 A'    2 A'    3 A'    4 A'    5 A'    6 A'    1 A"    7 A'                 
-56.336 -56.333 -56.333 -24.716 -10.346 -10.310  -9.517  -8.741
  8 A'    2 A"    9 A'   10 A'   11 A'   12 A'   13 A'   14 A'                 
 -8.732  -7.281  -7.271  -7.271  -6.572  -6.563  -6.560  -6.558
 15 A'   16 A'    3 A"   17 A'   18 A'   19 A'    4 A"   20 A'                 
 -6.550  -6.550  -2.685  -2.680  -2.679  -2.676  -2.671  -2.671
  5 A"   21 A'   22 A'    6 A"   23 A'   24 A'    7 A"   25 A'                 
 -2.669  -2.669  -2.660  -2.660  -1.268  -1.077  -0.920  -0.837
 26 A'    8 A"   27 A'    9 A"   28 A'   29 A'   30 A'   31 A'                 
 -0.655  -0.619  -0.549  -0.513  -0.511  -0.489  -0.482  -0.481
 32 A'   33 A'   34 A'   35 A'   10 A"   11 A"   36 A'   37 A'                 
 -0.388  -0.368  -0.323  -0.300  -0.237  -0.202
 38 A'   12 A"   13 A"   39 A'   40 A'   14 A"                                 
 -- Virtual --                   
 -0.105  -0.096  -0.003   0.007   0.014   0.029   0.036   0.040
 15 A"   41 A'   42 A'   43 A'   44 A'   45 A'   16 A"   46 A'                 
  0.053   0.055   0.064   0.064   0.086   0.089   0.104   0.108
 47 A'   48 A'   17 A"   49 A'   18 A"   50 A'   51 A'   19 A"                 
  0.116   0.135   0.142   0.144   0.146   0.156   0.177   0.187
 52 A'   53 A'   54 A'   20 A"   55 A'   56 A'   57 A'   58 A'                 
  0.200   0.206   0.283   0.310   0.348   0.354   0.364   0.386
 59 A'   60 A'   21 A"   61 A'   62 A'   63 A'   64 A'   22 A"                 
  0.391   0.402   0.406   0.416   0.426   0.453   0.459   0.488
 65 A'   66 A'   23 A"   67 A'   24 A"   68 A'   69 A'   25 A"                 
  0.517   0.524   0.534   0.541   0.550   0.550   0.562   0.609
 70 A'   26 A"   71 A'   27 A"   28 A"   72 A'   29 A"   73 A'                 
  0.622   0.638   0.646   0.679   0.705   0.776   0.790   0.814
 74 A'   30 A"   75 A'   76 A'   77 A'   78 A'   79 A'   31 A"                 
  0.823   0.864   0.900   0.981   1.031   1.069   1.124   1.160
 80 A'   32 A"   81 A'   82 A'   83 A'   84 A'   85 A'   86 A'                 
  1.214   1.253   1.379   1.404   1.424   1.457   1.471   1.520
 33 A"   87 A'   88 A'   34 A"   89 A'   35 A"   90 A'   36 A"                 
  1.601   1.651   1.722   1.816   1.870   1.955   1.961   1.977
 91 A'   37 A"   92 A'   93 A'   94 A'   95 A'   38 A"   39 A"                 
  2.024   2.039   2.081   2.103   2.164   2.231   2.334   2.462
 96 A'   97 A'   98 A'   99 A'  100 A'   40 A"  101 A'  102 A'                 
  2.617   2.696   2.791   2.910   3.074   3.329   3.734   3.757
 41 A"   42 A"  103 A'  104 A'  105 A'  106 A'   43 A"  107 A'                 
  3.892   3.905   3.981   3.983   4.050   4.053   4.072   4.085
108 A'   44 A"   45 A"   46 A"   47 A"  109 A'  110 A'   48 A"                 
  4.206   4.217   4.335   4.368   4.626   6.275   6.369   6.481
111 A'  112 A'  113 A'  114 A'  115 A'   49 A"  116 A'  117 A'                 
  6.778   6.790   7.505   7.525   7.564   7.592   7.664   7.732
118 A'  119 A'   50 A"   51 A"  120 A'  121 A'  122 A'  123 A'                 
  9.831  23.398  23.470  25.798  26.043  26.419  48.018  48.041
124 A'  125 A'  126 A'   52 A"  127 A'  128 A'  129 A'  130 A'                 
 66.747 215.850 289.714 289.736 289.764 289.804 289.885 289.959
131 A'  132 A'   53 A"   54 A"  133 A'  134 A'  135 A'  136 A'                 
*******1020.880
137 A'  138 A'                                                                 

 Beta MOs, Restricted
 -- Occupied --                  
-482.87 -482.86 -101.59  -62.53  -62.52  -56.35  -56.34  -56.34
  1 A'    2 A'    3 A'    4 A'    5 A'    6 A'    1 A"    7 A'                 
-56.336 -56.333 -56.333 -24.716 -10.346 -10.310  -9.517  -8.741
  8 A'    2 A"    9 A'   10 A'   11 A'   12 A'   13 A'   14 A'                 
 -8.732  -7.281  -7.271  -7.271  -6.572  -6.563  -6.560  -6.558
 15 A'   16 A'    3 A"   17 A'   18 A'   19 A'    4 A"   20 A'                 
 -6.550  -6.550  -2.685  -2.680  -2.679  -2.676  -2.671  -2.671
  5 A"   21 A'   22 A'    6 A"   23 A'   24 A'    7 A"   25 A'                 
 -2.669  -2.669  -2.660  -2.660  -1.268  -1.077  -0.920  -0.837
 26 A'    8 A"   27 A'    9 A"   28 A'   29 A'   30 A'   31 A'                 
 -0.655  -0.619  -0.549  -0.513  -0.511  -0.489  -0.482  -0.481
 32 A'   33 A'   34 A'   35 A'   10 A"   11 A"   36 A'   37 A'                 
 -0.388  -0.368  -0.323  -0.300  -0.237  -0.202
 38 A'   12 A"   13 A"   39 A'   40 A'   14 A"                                 
 -- Virtual --                   
 -0.105  -0.096  -0.003   0.007   0.014   0.029   0.036   0.040
 15 A"   41 A'   42 A'   43 A'   44 A'   45 A'   16 A"   46 A'                 
  0.053   0.055   0.064   0.064   0.086   0.089   0.104   0.108
 47 A'   48 A'   17 A"   49 A'   18 A"   50 A'   51 A'   19 A"                 
  0.116   0.135   0.142   0.144   0.146   0.156   0.177   0.187
 52 A'   53 A'   54 A'   20 A"   55 A'   56 A'   57 A'   58 A'                 
  0.200   0.206   0.283   0.310   0.348   0.354   0.364   0.386
 59 A'   60 A'   21 A"   61 A'   62 A'   63 A'   64 A'   22 A"                 
  0.391   0.402   0.406   0.416   0.426   0.453   0.459   0.488
 65 A'   66 A'   23 A"   67 A'   24 A"   68 A'   69 A'   25 A"                 
  0.517   0.524   0.534   0.541   0.550   0.550   0.562   0.609
 70 A'   26 A"   71 A'   27 A"   28 A"   72 A'   29 A"   73 A'                 
  0.622   0.638   0.646   0.679   0.705   0.776   0.790   0.814
 74 A'   30 A"   75 A'   76 A'   77 A'   78 A'   79 A'   31 A"                 
  0.823   0.864   0.900   0.981   1.031   1.069   1.124   1.160
 80 A'   32 A"   81 A'   82 A'   83 A'   84 A'   85 A'   86 A'                 
  1.214   1.253   1.379   1.404   1.424   1.457   1.471   1.520
 33 A"   87 A'   88 A'   34 A"   89 A'   35 A"   90 A'   36 A"                 
  1.601   1.651   1.722   1.816   1.870   1.955   1.961   1.977
 91 A'   37 A"   92 A'   93 A'   94 A'   95 A'   38 A"   39 A"                 
  2.024   2.039   2.081   2.103   2.164   2.231   2.334   2.462
 96 A'   97 A'   98 A'   99 A'  100 A'   40 A"  101 A'  102 A'                 
  2.617   2.696   2.791   2.910   3.074   3.329   3.734   3.757
 41 A"   42 A"  103 A'  104 A'  105 A'  106 A'   43 A"  107 A'                 
  3.892   3.905   3.981   3.983   4.050   4.053   4.072   4.085
108 A'   44 A"   45 A"   46 A"   47 A"  109 A'  110 A'   48 A"                 
  4.206   4.217   4.335   4.368   4.626   6.275   6.369   6.481
111 A'  112 A'  113 A'  114 A'  115 A'   49 A"  116 A'  117 A'                 
  6.778   6.790   7.505   7.525   7.564   7.592   7.664   7.732
118 A'  119 A'   50 A"   51 A"  120 A'  121 A'  122 A'  123 A'                 
  9.831  23.398  23.470  25.798  26.043  26.419  48.018  48.041
124 A'  125 A'  126 A'   52 A"  127 A'  128 A'  129 A'  130 A'                 
 66.747 215.850 289.714 289.736 289.764 289.804 289.885 289.959
131 A'  132 A'   53 A"   54 A"  133 A'  134 A'  135 A'  136 A'                 
*******1020.880
137 A'  138 A'                                                                 
 --------------------------------------------------------------

          Ground-State Mulliken Net Atomic Charges

     Atom                 Charge (a.u.)
  ----------------------------------------
      1 Br                    0.165756
      2 Cl                    0.367952
      3 F                    -0.020647
      4 Br                   -0.046423
      5 C                    -0.353490
      6 C                    -0.113148
  ----------------------------------------
  Sum of atomic charges =     0.000000

 -----------------------------------------------------------------
                    Cartesian Multipole Moments
 -----------------------------------------------------------------
    Charge (ESU x 10^10)
                 0.0000
    Dipole Moment (Debye)
         X      -0.3666      Y       1.2236      Z      -0.0000
       Tot       1.2774
    Quadrupole Moments (Debye-Ang)
        XX     -58.8393     XY      -0.2537     YY     -68.8895
        XZ       0.0000     YZ      -0.0000     ZZ     -65.2187
    Octopole Moments (Debye-Ang^2)
       XXX      13.0382    XXY       4.3246    XYY       0.5207
       YYY      -6.2850    XXZ       0.0000    XYZ       0.0000
       YYZ      -0.0000    XZZ       4.6270    YZZ      -3.6664
       ZZZ      -0.0000
    Hexadecapole Moments (Debye-Ang^3)
      XXXX   -1441.4029   XXXY      20.3092   XXYY    -319.1890
      XYYY       1.8239   YYYY    -390.6652   XXXZ       0.0000
      XXYZ      -0.0000   XYYZ       0.0000   YYYZ      -0.0000
      XXZZ    -273.7350   XYZZ       1.0607   YYZZ     -76.8361
      XZZZ       0.0000   YZZZ      -0.0000   ZZZZ     -75.5874
 -----------------------------------------------------------------
 Calculating analytic gradient of the SCF energy
 Gradient of SCF Energy
            1           2           3           4           5           6
    1  -0.2155837  -0.0326799   0.0891107   0.2358023   0.2628251  -0.3394745
    2  -0.2357905  -0.3619550   0.1039893   0.3477854   0.0812527   0.0647181
    3   0.0000000  -0.0000000   0.0000000   0.0000000  -0.0000000   0.0000000
 Max gradient component =       3.620E-01
 RMS gradient           =       1.863E-01
 Gradient time:  CPU 31.51 s  wall 4.06 s
 Geometry Optimization Parameters
   NAtoms,    NIC,     NZ,  NCons,   NDum,   NFix, NCnnct, MaxDiis
        6      37       0       0       0       0       0       0


** GEOMETRY OPTIMIZATION IN DELOCALIZED INTERNAL COORDINATES **
   Searching for a Minimum

   Optimization Cycle:   3

                       Coordinates (Angstroms)
     ATOM                X               Y               Z
      1  Br        2.4494927552    0.3630123069    0.0000000000
      2  Cl       -1.5340116659    1.4452047304    0.0000000000
      3  F         1.7414949356   -1.6038832332    0.0000000000
      4  Br       -2.1826720466   -0.6232424493    0.0000000000
      5  C         1.0671906924   -0.3825734992    0.0000000000
      6  C        -0.8030341867    0.1364028750    0.0000000000
   Point Group: cs    Number of degrees of freedom:     9


   Energy is  -5784.082821626

 Hessian Updated using BFGS Update

 ** Taking Steepest Descent Step **
 Calculated Step too Large.  Step scaled by  0.674477
 Step Taken.  Stepsize is  0.300000

                             Maximum     Tolerance    Cnvgd?
         Gradient           0.284089      0.000300      NO
         Displacement       0.191612      0.001200      NO
         Energy change     -0.156691      0.000001      NO


 New Cartesian Coordinates Obtained by Inverse Iteration

 Displacement from previous Coordinates is:  0.192466
 ----------------------------------------------------------------
             Standard Nuclear Orientation (Angstroms)
    I     Atom           X                Y                Z
 ----------------------------------------------------------------
    1      Br      2.4877749162     0.3910509205     0.0000000000
    2      Cl     -1.5116704161     1.4775613246     0.0000000000
    3      F       1.6973240784    -1.6011887328     0.0000000000
    4      Br     -2.2085660235    -0.6729861980     0.0000000000
    5      C       1.0472032058    -0.3815817917     0.0000000000
    6      C      -0.7736052768     0.1220652080     0.0000000000
 ----------------------------------------------------------------
 Molecular Point Group                 Cs    NOp =  2
 Largest Abelian Subgroup              Cs    NOp =  2
 Nuclear Repulsion Energy =   783.3280616497 hartrees
 There are       54 alpha and       54 beta electrons
 Applying Cartesian multipole field
    Component          Value
    ---------          -----
     (2,0,0)        1.00000E-11
     (0,2,0)        2.00000E-11
     (0,0,2)       -3.00000E-11
 Nucleus-field energy     =     0.0000000224 hartrees
 Requested basis set is 6-311++G(d,p)
 There are 69 shells and 192 basis functions
 A cutoff of  1.0D-11 yielded   1859 shell pairs
 There are     15577 function pairs (     17192 Cartesian)
 Smallest overlap matrix eigenvalue = 8.03E-05
 Guess MOs from SCF MO coefficient file

 -----------------------------------------------------------------------
  General SCF calculation program by
  Eric Jon Sundstrom, Paul Horn, Yuezhi Mao, Dmitri Zuev, Alec White,
  David Stuck, Shaama M.S., Shane Yost, Joonho Lee, David Small,
  Daniel Levine, Susi Lehtola, Hugh Burton, Evgeny Epifanovsky
 -----------------------------------------------------------------------
 Exchange:     0.2000 Hartree-Fock + 0.0800 Slater + 0.7200 B88
 Correlation:  0.1900 VWN1RPA + 0.8100 LYP
 Using SG-1 standard quadrature grid
 using 8 threads for integral computing
 -------------------------------------------------------
 OpenMP Integral computing Module                
 Release: version 2.0, May 2017, Q-Chem Inc. Pleasanton 
 -------------------------------------------------------
 -------------------------------------------------------
 OpenMP BLAS3 based DFT computing Module                
 Release: version 1.0, May 2013, Q-Chem Inc. Pittsburgh 
 -------------------------------------------------------
 A restricted SCF calculation will be
 performed using DIIS
 SCF converges when DIIS error is below 1.0e-08
 ---------------------------------------
  Cycle       Energy         DIIS error
 ---------------------------------------
    1   -5784.1918226646      1.12e-03  
    2   -5784.1954791100      8.18e-04  
    3   -5784.1941221219      9.12e-04  
    4   -5784.1955654584      7.06e-04  
    5   -5784.1983351182      6.92e-05  
    6   -5784.1983548357      2.33e-05  
    7   -5784.1983563301      7.28e-06  
    8   -5784.1983564924      1.39e-06  
    9   -5784.1983564972      4.79e-07  
   10   -5784.1983564982      1.03e-07  
   11   -5784.1983564983      5.63e-08  
   12   -5784.1983564982      1.32e-08  
   13   -5784.1983564982      4.53e-09  Convergence criterion met
 ---------------------------------------
 SCF time:   CPU 96.52s  wall 12.00s 
 SCF   energy in the final basis set =    -5784.1983564982
 Total energy in the final basis set =    -5784.1983564982

 --------------------------------------------------------------
             Orbital Energies (a.u.) and Symmetries
 --------------------------------------------------------------

 Alpha MOs, Restricted
 -- Occupied --                  
-482.87 -482.86 -101.59  -62.53  -62.52  -56.35  -56.34  -56.34
  1 A'    2 A'    3 A'    4 A'    5 A'    6 A'    1 A"    7 A'                 
-56.336 -56.333 -56.332 -24.721 -10.353 -10.318  -9.514  -8.738
  8 A'    2 A"    9 A'   10 A'   11 A'   12 A'   13 A'   14 A'                 
 -8.729  -7.278  -7.268  -7.268  -6.569  -6.561  -6.557  -6.555
 15 A'   16 A'    3 A"   17 A'   18 A'   19 A'    4 A"   20 A'                 
 -6.548  -6.547  -2.681  -2.677  -2.676  -2.673  -2.669  -2.668
  5 A"   21 A'   22 A'    6 A"   23 A'   24 A'    7 A"   25 A'                 
 -2.666  -2.666  -2.658  -2.657  -1.271  -1.040  -0.902  -0.831
 26 A'    8 A"   27 A'    9 A"   28 A'   29 A'   30 A'   31 A'                 
 -0.663  -0.618  -0.545  -0.516  -0.510  -0.476  -0.470  -0.467
 32 A'   33 A'   34 A'   35 A'   10 A"   36 A'   11 A"   37 A'                 
 -0.387  -0.362  -0.324  -0.304  -0.250  -0.210
 38 A'   12 A"   13 A"   39 A'   40 A'   14 A"                                 
 -- Virtual --                   
 -0.104  -0.087  -0.004   0.001   0.011   0.029   0.038   0.038
 15 A"   41 A'   42 A'   43 A'   44 A'   45 A'   46 A'   16 A"                 
  0.054   0.056   0.062   0.064   0.086   0.087   0.099   0.107
 47 A'   48 A'   49 A'   17 A"   50 A'   18 A"   51 A'   19 A"                 
  0.113   0.133   0.136   0.143   0.145   0.156   0.179   0.185
 52 A'   53 A'   54 A'   55 A'   20 A"   56 A'   57 A'   58 A'                 
  0.202   0.208   0.283   0.308   0.353   0.355   0.367   0.389
 59 A'   60 A'   21 A"   61 A'   62 A'   63 A'   64 A'   65 A'                 
  0.392   0.403   0.407   0.424   0.429   0.438   0.461   0.502
 22 A"   66 A'   23 A"   67 A'   24 A"   68 A'   69 A'   25 A"                 
  0.511   0.522   0.530   0.536   0.543   0.553   0.561   0.587
 70 A'   26 A"   71 A'   27 A"   28 A"   72 A'   29 A"   73 A'                 
  0.617   0.642   0.642   0.667   0.702   0.779   0.793   0.814
 74 A'   30 A"   75 A'   76 A'   77 A'   78 A'   79 A'   31 A"                 
  0.825   0.855   0.894   0.950   1.004   1.042   1.118   1.129
 80 A'   32 A"   81 A'   82 A'   83 A'   84 A'   85 A'   86 A'                 
  1.210   1.228   1.377   1.385   1.410   1.423   1.478   1.504
 33 A"   87 A'   88 A'   34 A"   89 A'   35 A"   90 A'   36 A"                 
  1.608   1.644   1.698   1.785   1.867   1.968   1.984   1.986
 91 A'   37 A"   92 A'   93 A'   94 A'   38 A"   39 A"   95 A'                 
  2.029   2.033   2.065   2.124   2.150   2.233   2.334   2.477
 96 A'   97 A'   98 A'   99 A'  100 A'   40 A"  101 A'  102 A'                 
  2.608   2.697   2.776   2.895   3.034   3.360   3.735   3.753
 41 A"   42 A"  103 A'  104 A'  105 A'  106 A'   43 A"  107 A'                 
  3.910   3.913   3.980   3.981   4.048   4.052   4.066   4.084
108 A'   44 A"   45 A"   46 A"  109 A'   47 A"  110 A'   48 A"                 
  4.194   4.198   4.317   4.337   4.633   6.271   6.372   6.485
111 A'  112 A'  113 A'  114 A'  115 A'   49 A"  116 A'  117 A'                 
  6.747   6.760   7.511   7.528   7.558   7.588   7.643   7.712
118 A'  119 A'   50 A"   51 A"  120 A'  121 A'  122 A'  123 A'                 
  9.803  23.369  23.415  25.800  26.031  26.365  47.989  48.010
124 A'  125 A'  126 A'   52 A"  127 A'  128 A'  129 A'  130 A'                 
 66.739 215.813 289.717 289.735 289.758 289.795 289.862 289.935
131 A'  132 A'   53 A"   54 A"  133 A'  134 A'  135 A'  136 A'                 
*******1020.837
137 A'  138 A'                                                                 

 Beta MOs, Restricted
 -- Occupied --                  
-482.87 -482.86 -101.59  -62.53  -62.52  -56.35  -56.34  -56.34
  1 A'    2 A'    3 A'    4 A'    5 A'    6 A'    1 A"    7 A'                 
-56.336 -56.333 -56.332 -24.721 -10.353 -10.318  -9.514  -8.738
  8 A'    2 A"    9 A'   10 A'   11 A'   12 A'   13 A'   14 A'                 
 -8.729  -7.278  -7.268  -7.268  -6.569  -6.561  -6.557  -6.555
 15 A'   16 A'    3 A"   17 A'   18 A'   19 A'    4 A"   20 A'                 
 -6.548  -6.547  -2.681  -2.677  -2.676  -2.673  -2.669  -2.668
  5 A"   21 A'   22 A'    6 A"   23 A'   24 A'    7 A"   25 A'                 
 -2.666  -2.666  -2.658  -2.657  -1.271  -1.040  -0.902  -0.831
 26 A'    8 A"   27 A'    9 A"   28 A'   29 A'   30 A'   31 A'                 
 -0.663  -0.618  -0.545  -0.516  -0.510  -0.476  -0.470  -0.467
 32 A'   33 A'   34 A'   35 A'   10 A"   36 A'   11 A"   37 A'                 
 -0.387  -0.362  -0.324  -0.304  -0.250  -0.210
 38 A'   12 A"   13 A"   39 A'   40 A'   14 A"                                 
 -- Virtual --                   
 -0.104  -0.087  -0.004   0.001   0.011   0.029   0.038   0.038
 15 A"   41 A'   42 A'   43 A'   44 A'   45 A'   46 A'   16 A"                 
  0.054   0.056   0.062   0.064   0.086   0.087   0.099   0.107
 47 A'   48 A'   49 A'   17 A"   50 A'   18 A"   51 A'   19 A"                 
  0.113   0.133   0.136   0.143   0.145   0.156   0.179   0.185
 52 A'   53 A'   54 A'   55 A'   20 A"   56 A'   57 A'   58 A'                 
  0.202   0.208   0.283   0.308   0.353   0.355   0.367   0.389
 59 A'   60 A'   21 A"   61 A'   62 A'   63 A'   64 A'   65 A'                 
  0.392   0.403   0.407   0.424   0.429   0.438   0.461   0.502
 22 A"   66 A'   23 A"   67 A'   24 A"   68 A'   69 A'   25 A"                 
  0.511   0.522   0.530   0.536   0.543   0.553   0.561   0.587
 70 A'   26 A"   71 A'   27 A"   28 A"   72 A'   29 A"   73 A'                 
  0.617   0.642   0.642   0.667   0.702   0.779   0.793   0.814
 74 A'   30 A"   75 A'   76 A'   77 A'   78 A'   79 A'   31 A"                 
  0.825   0.855   0.894   0.950   1.004   1.042   1.118   1.129
 80 A'   32 A"   81 A'   82 A'   83 A'   84 A'   85 A'   86 A'                 
  1.210   1.228   1.377   1.385   1.410   1.423   1.478   1.504
 33 A"   87 A'   88 A'   34 A"   89 A'   35 A"   90 A'   36 A"                 
  1.608   1.644   1.698   1.785   1.867   1.968   1.984   1.986
 91 A'   37 A"   92 A'   93 A'   94 A'   38 A"   39 A"   95 A'                 
  2.029   2.033   2.065   2.124   2.150   2.233   2.334   2.477
 96 A'   97 A'   98 A'   99 A'  100 A'   40 A"  101 A'  102 A'                 
  2.608   2.697   2.776   2.895   3.034   3.360   3.735   3.753
 41 A"   42 A"  103 A'  104 A'  105 A'  106 A'   43 A"  107 A'                 
  3.910   3.913   3.980   3.981   4.048   4.052   4.066   4.084
108 A'   44 A"   45 A"   46 A"  109 A'   47 A"  110 A'   48 A"                 
  4.194   4.198   4.317   4.337   4.633   6.271   6.372   6.485
111 A'  112 A'  113 A'  114 A'  115 A'   49 A"  116 A'  117 A'                 
  6.747   6.760   7.511   7.528   7.558   7.588   7.643   7.712
118 A'  119 A'   50 A"   51 A"  120 A'  121 A'  122 A'  123 A'                 
  9.803  23.369  23.415  25.800  26.031  26.365  47.989  48.010
124 A'  125 A'  126 A'   52 A"  127 A'  128 A'  129 A'  130 A'                 
 66.739 215.813 289.717 289.735 289.758 289.795 289.862 289.935
131 A'  132 A'   53 A"   54 A"  133 A'  134 A'  135 A'  136 A'                 
*******1020.837
137 A'  138 A'                                                                 
 --------------------------------------------------------------

          Ground-State Mulliken Net Atomic Charges

     Atom                 Charge (a.u.)
  ----------------------------------------
      1 Br                    0.106746
      2 Cl                    0.374477
      3 F                    -0.011384
      4 Br                   -0.056132
      5 C                    -0.346292
      6 C                    -0.067414
  ----------------------------------------
  Sum of atomic charges =     0.000000

 -----------------------------------------------------------------
                    Cartesian Multipole Moments
 -----------------------------------------------------------------
    Charge (ESU x 10^10)
                 0.0000
    Dipole Moment (Debye)
         X      -0.3751      Y       1.0567      Z      -0.0000
       Tot       1.1213
    Quadrupole Moments (Debye-Ang)
        XX     -58.9424     XY       0.0199     YY     -68.4373
        XZ       0.0000     YZ      -0.0000     ZZ     -65.5770
    Octopole Moments (Debye-Ang^2)
       XXX      12.0885    XXY       3.3192    XYY      -0.1115
       YYY      -6.3720    XXZ       0.0000    XYZ       0.0000
       YYZ      -0.0000    XZZ       4.2502    YZZ      -3.7736
       ZZZ      -0.0000
    Hexadecapole Moments (Debye-Ang^3)
      XXXX   -1457.1015   XXXY      13.3857   XXYY    -322.8334
      XYYY     -10.9991   YYYY    -401.9575   XXXZ       0.0000
      XXYZ      -0.0000   XYYZ       0.0000   YYYZ      -0.0000
      XXZZ    -278.0517   XYZZ      -2.9099   YYZZ     -79.2465
      XZZZ       0.0000   YZZZ      -0.0000   ZZZZ     -76.1725
 -----------------------------------------------------------------
 Calculating analytic gradient of the SCF energy
 Gradient of SCF Energy
            1           2           3           4           5           6
    1  -0.1413067  -0.0390968   0.0842636   0.1522592   0.2004794  -0.2565987
    2  -0.1774820  -0.2693555   0.0857618   0.2560778   0.0407805   0.0642175
    3   0.0000000  -0.0000000   0.0000000  -0.0000000  -0.0000000   0.0000000
 Max gradient component =       2.694E-01
 RMS gradient           =       1.376E-01
 Gradient time:  CPU 30.94 s  wall 3.99 s
 Geometry Optimization Parameters
   NAtoms,    NIC,     NZ,  NCons,   NDum,   NFix, NCnnct, MaxDiis
        6      37       0       0       0       0       0       0

 Cartesian Hessian Update
 Hessian Updated using BFGS Update


** GEOMETRY OPTIMIZATION IN DELOCALIZED INTERNAL COORDINATES **
   Searching for a Minimum

   Optimization Cycle:   4

                       Coordinates (Angstroms)
     ATOM                X               Y               Z
      1  Br        2.4877749162    0.3910509205    0.0000000000
      2  Cl       -1.5116704161    1.4775613246    0.0000000000
      3  F         1.6973240784   -1.6011887328    0.0000000000
      4  Br       -2.2085660235   -0.6729861980    0.0000000000
      5  C         1.0472032058   -0.3815817917    0.0000000000
      6  C        -0.7736052768    0.1220652080    0.0000000000
   Point Group: cs    Number of degrees of freedom:     9


   Energy is  -5784.198356498

 Hessian Updated using BFGS Update

  9 Hessian modes will be used to form the next step
  Hessian Eigenvalues:
     0.082523    0.186249    0.249862    0.250017    0.313877    0.388555
     0.597058    0.951781    1.047400

 Minimum Search - Taking Simple RFO Step
 Searching for Lamda that Minimizes Along All modes
 Value Taken    Lamda =  -0.23998601
 Calculated Step too Large.  Step scaled by  0.395710
 Step Taken.  Stepsize is  0.300000

                             Maximum     Tolerance    Cnvgd?
         Gradient           0.211337      0.000300      NO
         Displacement       0.193220      0.001200      NO
         Energy change     -0.115535      0.000001      NO


 New Cartesian Coordinates Obtained by Inverse Iteration

 Displacement from previous Coordinates is:  0.303604
 ----------------------------------------------------------------
             Standard Nuclear Orientation (Angstroms)
    I     Atom           X                Y                Z
 ----------------------------------------------------------------
    1      Br      2.4615223565     0.4315126000     0.0000000000
    2      Cl     -1.4415821504     1.4917519783     0.0000000000
    3      F       1.6085241138    -1.5941806424     0.0000000000
    4      Br     -2.1714388161    -0.7259148959     0.0000000000
    5      C       0.9979075668    -0.3697475602     0.0000000000
    6      C      -0.7164725867     0.1014992506     0.0000000000
 ----------------------------------------------------------------
 Molecular Point Group                 Cs    NOp =  2
 Largest Abelian Subgroup              Cs    NOp =  2
 Nuclear Repulsion Energy =   782.0963614007 hartrees
 There are       54 alpha and       54 beta electrons
 Applying Cartesian multipole field
    Component          Value
    ---------          -----
     (2,0,0)        1.00000E-11
     (0,2,0)        2.00000E-11
     (0,0,2)       -3.00000E-11
 Nucleus-field energy     =     0.0000000221 hartrees
 Requested basis set is 6-311++G(d,p)
 There are 69 shells and 192 basis functions
 A cutoff of  1.0D-11 yielded   1855 shell pairs
 There are     15578 function pairs (     17197 Cartesian)
 Smallest overlap matrix eigenvalue = 5.83E-05
 Guess MOs from SCF MO coefficient file

 -----------------------------------------------------------------------
  General SCF calculation program by
  Eric Jon Sundstrom, Paul Horn, Yuezhi Mao, Dmitri Zuev, Alec White,
  David Stuck, Shaama M.S., Shane Yost, Joonho Lee, David Small,
  Daniel Levine, Susi Lehtola, Hugh Burton, Evgeny Epifanovsky
 -----------------------------------------------------------------------
 Exchange:     0.2000 Hartree-Fock + 0.0800 Slater + 0.7200 B88
 Correlation:  0.1900 VWN1RPA + 0.8100 LYP
 Using SG-1 standard quadrature grid
 using 8 threads for integral computing
 -------------------------------------------------------
 OpenMP Integral computing Module                
 Release: version 2.0, May 2017, Q-Chem Inc. Pleasanton 
 -------------------------------------------------------
 -------------------------------------------------------
 OpenMP BLAS3 based DFT computing Module                
 Release: version 1.0, May 2013, Q-Chem Inc. Pittsburgh 
 -------------------------------------------------------
 A restricted SCF calculation will be
 performed using DIIS
 SCF converges when DIIS error is below 1.0e-08
 ---------------------------------------
  Cycle       Energy         DIIS error
 ---------------------------------------
    1   -5784.2830883487      9.08e-04  
    2   -5784.2876953628      2.76e-04  
    3   -5784.2869706996      4.56e-04  
    4   -5784.2876655223      2.52e-04  
    5   -5784.2879975271      4.87e-05  
    6   -5784.2880073199      9.76e-06  
    7   -5784.2880077315      3.93e-06  
    8   -5784.2880077704      1.38e-06  
    9   -5784.2880077763      4.61e-07  
   10   -5784.2880077770      9.35e-08  
   11   -5784.2880077771      4.05e-08  
   12   -5784.2880077771      1.11e-08  
   13   -5784.2880077771      2.78e-09  Convergence criterion met
 ---------------------------------------
 SCF time:   CPU 97.27s  wall 13.00s 
 SCF   energy in the final basis set =    -5784.2880077771
 Total energy in the final basis set =    -5784.2880077771

 --------------------------------------------------------------
             Orbital Energies (a.u.) and Symmetries
 --------------------------------------------------------------

 Alpha MOs, Restricted
 -- Occupied --                  
-482.87 -482.86 -101.59  -62.52  -62.52  -56.34  -56.34  -56.34
  1 A'    2 A'    3 A'    4 A'    5 A'    6 A'    1 A"    7 A'                 
-56.335 -56.332 -56.331 -24.724 -10.354 -10.319  -9.511  -8.736
  8 A'    2 A"    9 A'   10 A'   11 A'   12 A'   13 A'   14 A'                 
 -8.728  -7.275  -7.265  -7.265  -6.567  -6.560  -6.555  -6.553
 15 A'   16 A'    3 A"   17 A'   18 A'   19 A'    4 A"   20 A'                 
 -6.546  -6.545  -2.679  -2.675  -2.674  -2.671  -2.667  -2.666
  5 A"   21 A'   22 A'    6 A"   23 A'   24 A'    7 A"   25 A'                 
 -2.664  -2.664  -2.656  -2.656  -1.273  -1.018  -0.893  -0.830
 26 A'    8 A"   27 A'    9 A"   28 A'   29 A'   30 A'   31 A'                 
 -0.674  -0.618  -0.548  -0.520  -0.511  -0.474  -0.459  -0.457
 32 A'   33 A'   34 A'   35 A'   10 A"   36 A'   11 A"   37 A'                 
 -0.386  -0.360  -0.325  -0.310  -0.260  -0.218
 38 A'   12 A"   13 A"   39 A'   40 A'   14 A"                                 
 -- Virtual --                   
 -0.095  -0.057  -0.006  -0.001   0.010   0.032   0.039   0.040
 15 A"   41 A'   42 A'   43 A'   44 A'   45 A'   16 A"   46 A'                 
  0.053   0.057   0.063   0.064   0.084   0.087   0.096   0.107
 47 A'   48 A'   49 A'   17 A"   50 A'   18 A"   51 A'   19 A"                 
  0.113   0.130   0.138   0.142   0.146   0.156   0.185   0.186
 52 A'   53 A'   54 A'   55 A'   20 A"   56 A'   57 A'   58 A'                 
  0.203   0.214   0.286   0.307   0.355   0.359   0.367   0.389
 59 A'   60 A'   21 A"   61 A'   62 A'   63 A'   64 A'   65 A'                 
  0.395   0.403   0.409   0.431   0.431   0.436   0.468   0.505
 22 A"   66 A'   23 A"   67 A'   24 A"   68 A'   69 A'   70 A'                 
  0.511   0.520   0.532   0.534   0.543   0.559   0.562   0.578
 25 A"   26 A"   71 A'   27 A"   28 A"   72 A'   29 A"   73 A'                 
  0.619   0.646   0.648   0.656   0.710   0.772   0.801   0.821
 74 A'   30 A"   75 A'   76 A'   77 A'   78 A'   79 A'   31 A"                 
  0.847   0.852   0.892   0.936   0.986   1.047   1.094   1.150
 80 A'   32 A"   81 A'   82 A'   83 A'   84 A'   85 A'   86 A'                 
  1.202   1.213   1.361   1.383   1.400   1.422   1.502   1.509
 33 A"   87 A'   34 A"   88 A'   35 A"   89 A'   90 A'   36 A"                 
  1.621   1.676   1.696   1.747   1.870   1.971   1.990   2.005
 91 A'   37 A"   92 A'   93 A'   94 A'   38 A"   39 A"   95 A'                 
  2.027   2.047   2.067   2.157   2.179   2.236   2.338   2.490
 96 A'   97 A'   98 A'   99 A'  100 A'   40 A"  101 A'  102 A'                 
  2.600   2.712   2.780   2.903   3.023   3.465   3.737   3.752
 41 A"   42 A"  103 A'  104 A'  105 A'  106 A'   43 A"  107 A'                 
  3.923   3.931   3.979   3.981   4.045   4.053   4.063   4.087
 44 A"  108 A'   45 A"   46 A"  109 A'   47 A"  110 A'   48 A"                 
  4.181   4.196   4.311   4.332   4.660   6.271   6.379   6.501
111 A'  112 A'  113 A'  114 A'  115 A'   49 A"  116 A'  117 A'                 
  6.732   6.749   7.515   7.531   7.557   7.588   7.635   7.714
118 A'  119 A'   50 A"   51 A"  120 A'  121 A'  122 A'  123 A'                 
  9.793  23.371  23.399  25.801  26.036  26.352  47.975  47.998
124 A'  125 A'  126 A'   52 A"  127 A'  128 A'  129 A'  130 A'                 
 66.735 215.798 289.718 289.736 289.757 289.794 289.855 289.936
131 A'  132 A'   53 A"   54 A"  133 A'  134 A'  135 A'  136 A'                 
*******1020.820
137 A'  138 A'                                                                 

 Beta MOs, Restricted
 -- Occupied --                  
-482.87 -482.86 -101.59  -62.52  -62.52  -56.34  -56.34  -56.34
  1 A'    2 A'    3 A'    4 A'    5 A'    6 A'    1 A"    7 A'                 
-56.335 -56.332 -56.331 -24.724 -10.354 -10.319  -9.511  -8.736
  8 A'    2 A"    9 A'   10 A'   11 A'   12 A'   13 A'   14 A'                 
 -8.728  -7.275  -7.265  -7.265  -6.567  -6.560  -6.555  -6.553
 15 A'   16 A'    3 A"   17 A'   18 A'   19 A'    4 A"   20 A'                 
 -6.546  -6.545  -2.679  -2.675  -2.674  -2.671  -2.667  -2.666
  5 A"   21 A'   22 A'    6 A"   23 A'   24 A'    7 A"   25 A'                 
 -2.664  -2.664  -2.656  -2.656  -1.273  -1.018  -0.893  -0.830
 26 A'    8 A"   27 A'    9 A"   28 A'   29 A'   30 A'   31 A'                 
 -0.674  -0.618  -0.548  -0.520  -0.511  -0.474  -0.459  -0.457
 32 A'   33 A'   34 A'   35 A'   10 A"   36 A'   11 A"   37 A'                 
 -0.386  -0.360  -0.325  -0.310  -0.260  -0.218
 38 A'   12 A"   13 A"   39 A'   40 A'   14 A"                                 
 -- Virtual --                   
 -0.095  -0.057  -0.006  -0.001   0.010   0.032   0.039   0.040
 15 A"   41 A'   42 A'   43 A'   44 A'   45 A'   16 A"   46 A'                 
  0.053   0.057   0.063   0.064   0.084   0.087   0.096   0.107
 47 A'   48 A'   49 A'   17 A"   50 A'   18 A"   51 A'   19 A"                 
  0.113   0.130   0.138   0.142   0.146   0.156   0.185   0.186
 52 A'   53 A'   54 A'   55 A'   20 A"   56 A'   57 A'   58 A'                 
  0.203   0.214   0.286   0.307   0.355   0.359   0.367   0.389
 59 A'   60 A'   21 A"   61 A'   62 A'   63 A'   64 A'   65 A'                 
  0.395   0.403   0.409   0.431   0.431   0.436   0.468   0.505
 22 A"   66 A'   23 A"   67 A'   24 A"   68 A'   69 A'   70 A'                 
  0.511   0.520   0.532   0.534   0.543   0.559   0.562   0.578
 25 A"   26 A"   71 A'   27 A"   28 A"   72 A'   29 A"   73 A'                 
  0.619   0.646   0.648   0.656   0.710   0.772   0.801   0.821
 74 A'   30 A"   75 A'   76 A'   77 A'   78 A'   79 A'   31 A"                 
  0.847   0.852   0.892   0.936   0.986   1.047   1.094   1.150
 80 A'   32 A"   81 A'   82 A'   83 A'   84 A'   85 A'   86 A'                 
  1.202   1.213   1.361   1.383   1.400   1.422   1.502   1.509
 33 A"   87 A'   34 A"   88 A'   35 A"   89 A'   90 A'   36 A"                 
  1.621   1.676   1.696   1.747   1.870   1.971   1.990   2.005
 91 A'   37 A"   92 A'   93 A'   94 A'   38 A"   39 A"   95 A'                 
  2.027   2.047   2.067   2.157   2.179   2.236   2.338   2.490
 96 A'   97 A'   98 A'   99 A'  100 A'   40 A"  101 A'  102 A'                 
  2.600   2.712   2.780   2.903   3.023   3.465   3.737   3.752
 41 A"   42 A"  103 A'  104 A'  105 A'  106 A'   43 A"  107 A'                 
  3.923   3.931   3.979   3.981   4.045   4.053   4.063   4.087
 44 A"  108 A'   45 A"   46 A"  109 A'   47 A"  110 A'   48 A"                 
  4.181   4.196   4.311   4.332   4.660   6.271   6.379   6.501
111 A'  112 A'  113 A'  114 A'  115 A'   49 A"  116 A'  117 A'                 
  6.732   6.749   7.515   7.531   7.557   7.588   7.635   7.714
118 A'  119 A'   50 A"   51 A"  120 A'  121 A'  122 A'  123 A'                 
  9.793  23.371  23.399  25.801  26.036  26.352  47.975  47.998
124 A'  125 A'  126 A'   52 A"  127 A'  128 A'  129 A'  130 A'                 
 66.735 215.798 289.718 289.736 289.757 289.794 289.855 289.936
131 A'  132 A'   53 A"   54 A"  133 A'  134 A'  135 A'  136 A'                 
*******1020.820
137 A'  138 A'                                                                 
 --------------------------------------------------------------

          Ground-State Mulliken Net Atomic Charges

     Atom                 Charge (a.u.)
  ----------------------------------------
      1 Br                    0.075012
      2 Cl                    0.365621
      3 F                    -0.010768
      4 Br                   -0.055342
      5 C                    -0.372011
      6 C                    -0.002512
  ----------------------------------------
  Sum of atomic charges =     0.000000

 -----------------------------------------------------------------
                    Cartesian Multipole Moments
 -----------------------------------------------------------------
    Charge (ESU x 10^10)
                 0.0000
    Dipole Moment (Debye)
         X      -0.3081      Y       0.9372      Z      -0.0000
       Tot       0.9866
    Quadrupole Moments (Debye-Ang)
        XX     -59.3987     XY       0.4036     YY     -68.0426
        XZ       0.0000     YZ      -0.0000     ZZ     -65.6260
    Octopole Moments (Debye-Ang^2)
       XXX      10.7037    XXY       2.3371    XYY      -0.8135
       YYY      -6.2776    XXZ       0.0000    XYZ      -0.0000
       YYZ       0.0000    XZZ       3.5995    YZZ      -3.8691
       ZZZ      -0.0000
    Hexadecapole Moments (Debye-Ang^3)
      XXXX   -1402.3582   XXXY       2.7696   XXYY    -312.3640
      XYYY     -26.6392   YYYY    -411.7404   XXXZ       0.0000
      XXYZ       0.0000   XYYZ      -0.0000   YYYZ       0.0000
      XXZZ    -268.4118   XYZZ      -8.0778   YYZZ     -81.3209
      XZZZ       0.0000   YZZZ       0.0000   ZZZZ     -76.0514
 -----------------------------------------------------------------
 Calculating analytic gradient of the SCF energy
 Gradient of SCF Energy
            1           2           3           4           5           6
    1  -0.1089212  -0.0361369   0.0754703   0.1170006   0.1842168  -0.2316296
    2  -0.1446128  -0.2171560   0.0706569   0.2063481   0.0217807   0.0629831
    3  -0.0000000   0.0000000  -0.0000000   0.0000000   0.0000000  -0.0000000
 Max gradient component =       2.316E-01
 RMS gradient           =       1.155E-01
 Gradient time:  CPU 31.36 s  wall 4.04 s
 Geometry Optimization Parameters
   NAtoms,    NIC,     NZ,  NCons,   NDum,   NFix, NCnnct, MaxDiis
        6      37       0       0       0       0       0       0

 Cartesian Hessian Update
 Hessian Updated using BFGS Update


** GEOMETRY OPTIMIZATION IN DELOCALIZED INTERNAL COORDINATES **
   Searching for a Minimum

   Optimization Cycle:   5

                       Coordinates (Angstroms)
     ATOM                X               Y               Z
      1  Br        2.4615223565    0.4315126000    0.0000000000
      2  Cl       -1.4415821504    1.4917519783    0.0000000000
      3  F         1.6085241138   -1.5941806424    0.0000000000
      4  Br       -2.1714388161   -0.7259148959    0.0000000000
      5  C         0.9979075668   -0.3697475602    0.0000000000
      6  C        -0.7164725867    0.1014992506    0.0000000000
   Point Group: cs    Number of degrees of freedom:     9


   Energy is  -5784.288007777

 Hessian Updated using BFGS Update

  9 Hessian modes will be used to form the next step
  Hessian Eigenvalues:
     0.045336    0.190260    0.249315    0.250056    0.325755    0.387583
     0.673383    0.954009    1.049209

 Minimum Search - Taking Simple RFO Step
 Searching for Lamda that Minimizes Along All modes
 Value Taken    Lamda =  -0.23447488
 Calculated Step too Large.  Step scaled by  0.346495
 Step Taken.  Stepsize is  0.300000

                             Maximum     Tolerance    Cnvgd?
         Gradient           0.185828      0.000300      NO
         Displacement       0.197284      0.001200      NO
         Energy change     -0.089651      0.000001      NO


 New Cartesian Coordinates Obtained by Inverse Iteration

 Displacement from previous Coordinates is:  0.331774
 ----------------------------------------------------------------
             Standard Nuclear Orientation (Angstroms)
    I     Atom           X                Y                Z
 ----------------------------------------------------------------
    1      Br      2.4234531015     0.4691223676     0.0000000000
    2      Cl     -1.3655558674     1.4995521942     0.0000000000
    3      F       1.5135747132    -1.5825198736     0.0000000000
    4      Br     -2.1219147599    -0.7763746124     0.0000000000
    5      C       0.9413843033    -0.3549237617     0.0000000000
    6      C      -0.6524810067     0.0800644165     0.0000000000
 ----------------------------------------------------------------
 Molecular Point Group                 Cs    NOp =  2
 Largest Abelian Subgroup              Cs    NOp =  2
 Nuclear Repulsion Energy =   785.2072175225 hartrees
 There are       54 alpha and       54 beta electrons
 Applying Cartesian multipole field
    Component          Value
    ---------          -----
     (2,0,0)        1.00000E-11
     (0,2,0)        2.00000E-11
     (0,0,2)       -3.00000E-11
 Nucleus-field energy     =     0.0000000216 hartrees
 Requested basis set is 6-311++G(d,p)
 There are 69 shells and 192 basis functions
 A cutoff of  1.0D-11 yielded   1865 shell pairs
 There are     15653 function pairs (     17274 Cartesian)
 Smallest overlap matrix eigenvalue = 3.91E-05
 Guess MOs from SCF MO coefficient file

 -----------------------------------------------------------------------
  General SCF calculation program by
  Eric Jon Sundstrom, Paul Horn, Yuezhi Mao, Dmitri Zuev, Alec White,
  David Stuck, Shaama M.S., Shane Yost, Joonho Lee, David Small,
  Daniel Levine, Susi Lehtola, Hugh Burton, Evgeny Epifanovsky
 -----------------------------------------------------------------------
 Exchange:     0.2000 Hartree-Fock + 0.0800 Slater + 0.7200 B88
 Correlation:  0.1900 VWN1RPA + 0.8100 LYP
 Using SG-1 standard quadrature grid
 using 8 threads for integral computing
 -------------------------------------------------------
 OpenMP Integral computing Module                
 Release: version 2.0, May 2017, Q-Chem Inc. Pleasanton 
 -------------------------------------------------------
 -------------------------------------------------------
 OpenMP BLAS3 based DFT computing Module                
 Release: version 1.0, May 2013, Q-Chem Inc. Pittsburgh 
 -------------------------------------------------------
 A restricted SCF calculation will be
 performed using DIIS
 SCF converges when DIIS error is below 1.0e-08
 ---------------------------------------
  Cycle       Energy         DIIS error
 ---------------------------------------
    1   -5784.3600917485      9.86e-04  
    2   -5784.3653199697      2.38e-04  
    3   -5784.3650751216      3.25e-04  
    4   -5784.3654238340      1.64e-04  
    5   -5784.3655528065      5.58e-05  
    6   -5784.3655641621      8.92e-06  
    7   -5784.3655644596      2.26e-06  
    8   -5784.3655644771      8.41e-07  
    9   -5784.3655644798      3.86e-07  
   10   -5784.3655644802      5.38e-08  
   11   -5784.3655644802      2.07e-08  
   12   -5784.3655644803      7.49e-09  Convergence criterion met
 ---------------------------------------
 SCF time:   CPU 90.54s  wall 12.00s 
 SCF   energy in the final basis set =    -5784.3655644803
 Total energy in the final basis set =    -5784.3655644803

 --------------------------------------------------------------
             Orbital Energies (a.u.) and Symmetries
 --------------------------------------------------------------

 Alpha MOs, Restricted
 -- Occupied --                  
-482.87 -482.86 -101.59  -62.52  -62.51  -56.34  -56.34  -56.34
  1 A'    2 A'    3 A'    4 A'    5 A'    6 A'    1 A"    7 A'                 
-56.335 -56.331 -56.330 -24.727 -10.353 -10.317  -9.508  -8.734
  8 A'    2 A"    9 A'   10 A'   11 A'   12 A'   13 A'   14 A'                 
 -8.726  -7.273  -7.263  -7.262  -6.566  -6.558  -6.553  -6.552
 15 A'   16 A'    3 A"   17 A'   18 A'   19 A'    4 A"   20 A'                 
 -6.545  -6.544  -2.677  -2.673  -2.672  -2.670  -2.666  -2.665
  5 A"   21 A'   22 A'    6 A"   23 A'   24 A'    7 A"   25 A'                 
 -2.662  -2.662  -2.654  -2.654  -1.277  -1.002  -0.887  -0.828
 26 A'    8 A"   27 A'    9 A"   28 A'   29 A'   30 A'   31 A'                 
 -0.692  -0.620  -0.552  -0.525  -0.514  -0.471  -0.451  -0.449
 32 A'   33 A'   34 A'   35 A'   10 A"   36 A'   11 A"   37 A'                 
 -0.386  -0.358  -0.326  -0.315  -0.268  -0.228
 38 A'   12 A"   13 A"   39 A'   40 A'   14 A"                                 
 -- Virtual --                   
 -0.084  -0.034  -0.009  -0.002   0.011   0.032   0.040   0.049
 15 A"   41 A'   42 A'   43 A'   44 A'   45 A'   16 A"   46 A'                 
  0.052   0.060   0.065   0.067   0.083   0.087   0.093   0.107
 47 A'   48 A'   17 A"   49 A'   50 A'   18 A"   51 A'   19 A"                 
  0.116   0.130   0.140   0.144   0.146   0.158   0.184   0.193
 52 A'   53 A'   54 A'   55 A'   20 A"   56 A'   57 A'   58 A'                 
  0.206   0.225   0.288   0.306   0.353   0.362   0.370   0.387
 59 A'   60 A'   21 A"   61 A'   62 A'   63 A'   64 A'   65 A'                 
  0.397   0.403   0.410   0.431   0.434   0.443   0.473   0.504
 22 A"   66 A'   23 A"   67 A'   24 A"   68 A'   69 A'   70 A'                 
  0.508   0.526   0.529   0.534   0.546   0.560   0.567   0.586
 25 A"   26 A"   27 A"   71 A'   28 A"   72 A'   29 A"   73 A'                 
  0.622   0.650   0.650   0.656   0.722   0.762   0.810   0.829
 74 A'   75 A'   30 A"   76 A'   77 A'   78 A'   79 A'   31 A"                 
  0.853   0.867   0.891   0.931   0.974   1.056   1.078   1.172
 32 A"   80 A'   81 A'   82 A'   83 A'   84 A'   85 A'   86 A'                 
  1.191   1.203   1.339   1.378   1.380   1.444   1.522   1.530
 33 A"   87 A'   34 A"   88 A'   35 A"   89 A'   36 A"   90 A'                 
  1.639   1.701   1.723   1.732   1.878   1.974   1.995   2.009
 91 A'   92 A'   37 A"   93 A'   94 A'   38 A"   39 A"   95 A'                 
  2.039   2.057   2.088   2.181   2.234   2.240   2.344   2.503
 96 A'   97 A'   98 A'   99 A'  100 A'   40 A"  101 A'  102 A'                 
  2.595   2.736   2.828   2.916   3.018   3.557   3.738   3.757
 41 A"   42 A"  103 A'  104 A'  105 A'  106 A'   43 A"  107 A'                 
  3.933   3.951   3.980   3.981   4.039   4.054   4.060   4.090
 44 A"  108 A'   45 A"   46 A"  109 A'   47 A"  110 A'   48 A"                 
  4.169   4.204   4.311   4.339   4.695   6.271   6.384   6.522
111 A'  112 A'  113 A'  114 A'  115 A'   49 A"  116 A'  117 A'                 
  6.723   6.744   7.517   7.534   7.558   7.590   7.633   7.723
118 A'  119 A'   50 A"   51 A"  120 A'  121 A'  122 A'  123 A'                 
  9.787  23.389  23.417  25.804  26.045  26.356  47.966  47.989
124 A'  125 A'  126 A'   52 A"  127 A'  128 A'  129 A'  130 A'                 
 66.734 215.787 289.720 289.738 289.758 289.795 289.854 289.945
131 A'  132 A'   53 A"   54 A"  133 A'  134 A'  135 A'  136 A'                 
*******1020.808
137 A'  138 A'                                                                 

 Beta MOs, Restricted
 -- Occupied --                  
-482.87 -482.86 -101.59  -62.52  -62.51  -56.34  -56.34  -56.34
  1 A'    2 A'    3 A'    4 A'    5 A'    6 A'    1 A"    7 A'                 
-56.335 -56.331 -56.330 -24.727 -10.353 -10.317  -9.508  -8.734
  8 A'    2 A"    9 A'   10 A'   11 A'   12 A'   13 A'   14 A'                 
 -8.726  -7.273  -7.263  -7.262  -6.566  -6.558  -6.553  -6.552
 15 A'   16 A'    3 A"   17 A'   18 A'   19 A'    4 A"   20 A'                 
 -6.545  -6.544  -2.677  -2.673  -2.672  -2.670  -2.666  -2.665
  5 A"   21 A'   22 A'    6 A"   23 A'   24 A'    7 A"   25 A'                 
 -2.662  -2.662  -2.654  -2.654  -1.277  -1.002  -0.887  -0.828
 26 A'    8 A"   27 A'    9 A"   28 A'   29 A'   30 A'   31 A'                 
 -0.692  -0.620  -0.552  -0.525  -0.514  -0.471  -0.451  -0.449
 32 A'   33 A'   34 A'   35 A'   10 A"   36 A'   11 A"   37 A'                 
 -0.386  -0.358  -0.326  -0.315  -0.268  -0.228
 38 A'   12 A"   13 A"   39 A'   40 A'   14 A"                                 
 -- Virtual --                   
 -0.084  -0.034  -0.009  -0.002   0.011   0.032   0.040   0.049
 15 A"   41 A'   42 A'   43 A'   44 A'   45 A'   16 A"   46 A'                 
  0.052   0.060   0.065   0.067   0.083   0.087   0.093   0.107
 47 A'   48 A'   17 A"   49 A'   50 A'   18 A"   51 A'   19 A"                 
  0.116   0.130   0.140   0.144   0.146   0.158   0.184   0.193
 52 A'   53 A'   54 A'   55 A'   20 A"   56 A'   57 A'   58 A'                 
  0.206   0.225   0.288   0.306   0.353   0.362   0.370   0.387
 59 A'   60 A'   21 A"   61 A'   62 A'   63 A'   64 A'   65 A'                 
  0.397   0.403   0.410   0.431   0.434   0.443   0.473   0.504
 22 A"   66 A'   23 A"   67 A'   24 A"   68 A'   69 A'   70 A'                 
  0.508   0.526   0.529   0.534   0.546   0.560   0.567   0.586
 25 A"   26 A"   27 A"   71 A'   28 A"   72 A'   29 A"   73 A'                 
  0.622   0.650   0.650   0.656   0.722   0.762   0.810   0.829
 74 A'   75 A'   30 A"   76 A'   77 A'   78 A'   79 A'   31 A"                 
  0.853   0.867   0.891   0.931   0.974   1.056   1.078   1.172
 32 A"   80 A'   81 A'   82 A'   83 A'   84 A'   85 A'   86 A'                 
  1.191   1.203   1.339   1.378   1.380   1.444   1.522   1.530
 33 A"   87 A'   34 A"   88 A'   35 A"   89 A'   36 A"   90 A'                 
  1.639   1.701   1.723   1.732   1.878   1.974   1.995   2.009
 91 A'   92 A'   37 A"   93 A'   94 A'   38 A"   39 A"   95 A'                 
  2.039   2.057   2.088   2.181   2.234   2.240   2.344   2.503
 96 A'   97 A'   98 A'   99 A'  100 A'   40 A"  101 A'  102 A'                 
  2.595   2.736   2.828   2.916   3.018   3.557   3.738   3.757
 41 A"   42 A"  103 A'  104 A'  105 A'  106 A'   43 A"  107 A'                 
  3.933   3.951   3.980   3.981   4.039   4.054   4.060   4.090
 44 A"  108 A'   45 A"   46 A"  109 A'   47 A"  110 A'   48 A"                 
  4.169   4.204   4.311   4.339   4.695   6.271   6.384   6.522
111 A'  112 A'  113 A'  114 A'  115 A'   49 A"  116 A'  117 A'                 
  6.723   6.744   7.517   7.534   7.558   7.590   7.633   7.723
118 A'  119 A'   50 A"   51 A"  120 A'  121 A'  122 A'  123 A'                 
  9.787  23.389  23.417  25.804  26.045  26.356  47.966  47.989
124 A'  125 A'  126 A'   52 A"  127 A'  128 A'  129 A'  130 A'                 
 66.734 215.787 289.720 289.738 289.758 289.795 289.854 289.945
131 A'  132 A'   53 A"   54 A"  133 A'  134 A'  135 A'  136 A'                 
*******1020.808
137 A'  138 A'                                                                 
 --------------------------------------------------------------

          Ground-State Mulliken Net Atomic Charges

     Atom                 Charge (a.u.)
  ----------------------------------------
      1 Br                    0.047950
      2 Cl                    0.356992
      3 F                    -0.011855
      4 Br                   -0.054454
      5 C                    -0.416695
      6 C                     0.078061
  ----------------------------------------
  Sum of atomic charges =     0.000000

 -----------------------------------------------------------------
                    Cartesian Multipole Moments
 -----------------------------------------------------------------
    Charge (ESU x 10^10)
                 0.0000
    Dipole Moment (Debye)
         X      -0.2273      Y       0.8245      Z      -0.0000
       Tot       0.8553
    Quadrupole Moments (Debye-Ang)
        XX     -59.9079     XY       0.7026     YY     -67.7430
        XZ      -0.0000     YZ       0.0000     ZZ     -65.5709
    Octopole Moments (Debye-Ang^2)
       XXX       9.1213    XXY       1.5060    XYY      -1.4716
       YYY      -6.0730    XXZ       0.0000    XYZ      -0.0000
       YYZ       0.0000    XZZ       2.9385    YZZ      -3.9221
       ZZZ      -0.0000
    Hexadecapole Moments (Debye-Ang^3)
      XXXX   -1336.6730   XXXY      -8.3722   XXYY    -300.1178
      XYYY     -41.3510   YYYY    -420.7785   XXXZ      -0.0000
      XXYZ       0.0000   XYYZ      -0.0000   YYYZ       0.0000
      XXZZ    -256.5928   XYZZ     -13.0243   YYZZ     -83.2062
      XZZZ       0.0000   YZZZ       0.0000   ZZZZ     -75.7070
 -----------------------------------------------------------------
 Calculating analytic gradient of the SCF energy
 Gradient of SCF Energy
            1           2           3           4           5           6
    1  -0.0877287  -0.0324061   0.0659033   0.0938063   0.1712197  -0.2107945
    2  -0.1206737  -0.1796787   0.0617885   0.1712223   0.0085015   0.0588402
    3  -0.0000000   0.0000000  -0.0000000   0.0000000   0.0000000  -0.0000000
 Max gradient component =       2.108E-01
 RMS gradient           =       9.977E-02
 Gradient time:  CPU 32.00 s  wall 4.12 s
 Geometry Optimization Parameters
   NAtoms,    NIC,     NZ,  NCons,   NDum,   NFix, NCnnct, MaxDiis
        6      37       0       0       0       0       0       0

 Cartesian Hessian Update
 Hessian Updated using BFGS Update


** GEOMETRY OPTIMIZATION IN DELOCALIZED INTERNAL COORDINATES **
   Searching for a Minimum

   Optimization Cycle:   6

                       Coordinates (Angstroms)
     ATOM                X               Y               Z
      1  Br        2.4234531015    0.4691223676    0.0000000000
      2  Cl       -1.3655558674    1.4995521942    0.0000000000
      3  F         1.5135747132   -1.5825198736    0.0000000000
      4  Br       -2.1219147599   -0.7763746124    0.0000000000
      5  C         0.9413843033   -0.3549237617    0.0000000000
      6  C        -0.6524810067    0.0800644165    0.0000000000
   Point Group: cs    Number of degrees of freedom:     9


   Energy is  -5784.365564480

 Hessian Updated using BFGS Update

  9 Hessian modes will be used to form the next step
  Hessian Eigenvalues:
     0.052372    0.190249    0.249304    0.250293    0.317666    0.390058
     0.655272    0.955569    1.049748

 Minimum Search - Taking Simple RFO Step
 Searching for Lamda that Minimizes Along All modes
 Value Taken    Lamda =  -0.20611899
 Calculated Step too Large.  Step scaled by  0.350825
 Step Taken.  Stepsize is  0.300000

                             Maximum     Tolerance    Cnvgd?
         Gradient           0.166770      0.000300      NO
         Displacement       0.200165      0.001200      NO
         Energy change     -0.077557      0.000001      NO


 New Cartesian Coordinates Obtained by Inverse Iteration

 Displacement from previous Coordinates is:  0.339938
 ----------------------------------------------------------------
             Standard Nuclear Orientation (Angstroms)
    I     Atom           X                Y                Z
 ----------------------------------------------------------------
    1      Br      2.3802275007     0.5053023674     0.0000000000
    2      Cl     -1.2886212754     1.5056689733     0.0000000000
    3      F       1.4183694485    -1.5708652937     0.0000000000
    4      Br     -2.0671202248    -0.8256791558     0.0000000000
    5      C       0.8818511130    -0.3392142336     0.0000000000
    6      C      -0.5862460782     0.0597080730     0.0000000000
 ----------------------------------------------------------------
 Molecular Point Group                 Cs    NOp =  2
 Largest Abelian Subgroup              Cs    NOp =  2
 Nuclear Repulsion Energy =   790.5333539717 hartrees
 There are       54 alpha and       54 beta electrons
 Applying Cartesian multipole field
    Component          Value
    ---------          -----
     (2,0,0)        1.00000E-11
     (0,2,0)        2.00000E-11
     (0,0,2)       -3.00000E-11
 Nucleus-field energy     =     0.0000000210 hartrees
 Requested basis set is 6-311++G(d,p)
 There are 69 shells and 192 basis functions
 A cutoff of  1.0D-11 yielded   1870 shell pairs
 There are     15751 function pairs (     17406 Cartesian)
 Smallest overlap matrix eigenvalue = 2.48E-05
 Guess MOs from SCF MO coefficient file

 -----------------------------------------------------------------------
  General SCF calculation program by
  Eric Jon Sundstrom, Paul Horn, Yuezhi Mao, Dmitri Zuev, Alec White,
  David Stuck, Shaama M.S., Shane Yost, Joonho Lee, David Small,
  Daniel Levine, Susi Lehtola, Hugh Burton, Evgeny Epifanovsky
 -----------------------------------------------------------------------
 Exchange:     0.2000 Hartree-Fock + 0.0800 Slater + 0.7200 B88
 Correlation:  0.1900 VWN1RPA + 0.8100 LYP
 Using SG-1 standard quadrature grid
 using 8 threads for integral computing
 -------------------------------------------------------
 OpenMP Integral computing Module                
 Release: version 2.0, May 2017, Q-Chem Inc. Pleasanton 
 -------------------------------------------------------
 -------------------------------------------------------
 OpenMP BLAS3 based DFT computing Module                
 Release: version 1.0, May 2013, Q-Chem Inc. Pittsburgh 
 -------------------------------------------------------
 A restricted SCF calculation will be
 performed using DIIS
 SCF converges when DIIS error is below 1.0e-08
 ---------------------------------------
  Cycle       Energy         DIIS error
 ---------------------------------------
    1   -5784.4259097059      1.14e-03  
    2   -5784.4321629483      3.22e-04  
    3   -5784.4318568614      4.12e-04  
    4   -5784.4325722755      1.03e-04  
    5   -5784.4326066348      5.78e-05  
    6   -5784.4326214875      9.80e-06  
    7   -5784.4326218743      2.34e-06  
    8   -5784.4326218880      7.66e-07  
    9   -5784.4326218892      3.13e-07  
   10   -5784.4326218897      3.96e-08  
   11   -5784.4326218897      1.38e-08  
   12   -5784.4326218898      4.12e-09  Convergence criterion met
 ---------------------------------------
 SCF time:   CPU 91.59s  wall 12.00s 
 SCF   energy in the final basis set =    -5784.4326218898
 Total energy in the final basis set =    -5784.4326218898

 --------------------------------------------------------------
             Orbital Energies (a.u.) and Symmetries
 --------------------------------------------------------------

 Alpha MOs, Restricted
 -- Occupied --                  
-482.87 -482.86 -101.59  -62.52  -62.51  -56.34  -56.34  -56.34
  1 A'    2 A'    3 A'    4 A'    5 A'    6 A'    1 A"    7 A'                 
-56.334 -56.330 -56.330 -24.728 -10.348 -10.312  -9.506  -8.732
  8 A'    2 A"    9 A'   10 A'   11 A'   12 A'   13 A'   14 A'                 
 -8.725  -7.270  -7.260  -7.259  -6.564  -6.557  -6.551  -6.550
 15 A'   16 A'    3 A"   17 A'   18 A'   19 A'    4 A"   20 A'                 
 -6.543  -6.542  -2.676  -2.672  -2.671  -2.668  -2.664  -2.664
  5 A"   21 A'   22 A'    6 A"   23 A'   24 A'    7 A"   25 A'                 
 -2.660  -2.660  -2.653  -2.652  -1.280  -0.990  -0.882  -0.828
 26 A'    8 A"   27 A'    9 A"   28 A'   29 A'   30 A'   31 A'                 
 -0.717  -0.622  -0.555  -0.529  -0.517  -0.469  -0.445  -0.442
 32 A'   33 A'   34 A'   35 A'   10 A"   36 A'   11 A"   37 A'                 
 -0.386  -0.357  -0.326  -0.318  -0.274  -0.240
 38 A'   12 A"   13 A"   39 A'   40 A'   14 A"                                 
 -- Virtual --                   
 -0.069  -0.030  -0.008  -0.002   0.012   0.032   0.041   0.050
 15 A"   41 A'   42 A'   43 A'   44 A'   45 A'   16 A"   46 A'                 
  0.053   0.065   0.066   0.079   0.083   0.087   0.091   0.106
 47 A'   48 A'   17 A"   49 A'   50 A'   18 A"   51 A'   19 A"                 
  0.117   0.133   0.141   0.147   0.153   0.162   0.186   0.199
 52 A'   53 A'   54 A'   20 A"   55 A'   56 A'   57 A'   58 A'                 
  0.210   0.243   0.290   0.305   0.349   0.363   0.378   0.385
 59 A'   60 A'   21 A"   61 A'   62 A'   63 A'   64 A'   65 A'                 
  0.398   0.406   0.411   0.430   0.436   0.448   0.478   0.501
 22 A"   66 A'   23 A"   67 A'   24 A"   68 A'   69 A'   25 A"                 
  0.510   0.525   0.532   0.534   0.549   0.563   0.574   0.600
 70 A'   26 A"   27 A"   71 A'   28 A"   72 A'   29 A"   73 A'                 
  0.622   0.655   0.656   0.662   0.734   0.755   0.819   0.834
 74 A'   30 A"   75 A'   76 A'   77 A'   78 A'   79 A'   31 A"                 
  0.860   0.869   0.895   0.938   0.967   1.055   1.073   1.183
 32 A"   80 A'   81 A'   82 A'   83 A'   84 A'   85 A'   33 A"                 
  1.186   1.203   1.319   1.369   1.375   1.451   1.533   1.543
 86 A'   87 A'   34 A"   35 A"   88 A'   89 A'   90 A'   36 A"                 
  1.666   1.717   1.763   1.780   1.891   1.978   2.001   2.013
 91 A'   92 A'   93 A'   37 A"   94 A'   38 A"   39 A"   95 A'                 
  2.057   2.064   2.123   2.198   2.244   2.289   2.362   2.511
 96 A'   97 A'   98 A'   99 A'   40 A"  100 A'  101 A'  102 A'                 
  2.596   2.768   2.910   2.946   3.024   3.589   3.740   3.769
 41 A"   42 A"  103 A'  104 A'  105 A'  106 A'   43 A"  107 A'                 
  3.941   3.970   3.982   3.982   4.033   4.055   4.058   4.093
 44 A"  108 A'   45 A"   46 A"  109 A'   47 A"  110 A'   48 A"                 
  4.161   4.216   4.317   4.350   4.732   6.272   6.386   6.544
111 A'  112 A'  113 A'  114 A'  115 A'   49 A"  116 A'  117 A'                 
  6.717   6.742   7.520   7.536   7.560   7.594   7.635   7.734
118 A'  119 A'   50 A"   51 A"  120 A'  121 A'  122 A'  123 A'                 
  9.783  23.373  23.563  25.805  26.056  26.369  47.960  47.982
124 A'  125 A'  126 A'   52 A"  127 A'  128 A'  129 A'  130 A'                 
 66.735 215.779 289.721 289.739 289.760 289.797 289.857 289.955
131 A'  132 A'   53 A"   54 A"  133 A'  134 A'  135 A'  136 A'                 
*******1020.798
137 A'  138 A'                                                                 

 Beta MOs, Restricted
 -- Occupied --                  
-482.87 -482.86 -101.59  -62.52  -62.51  -56.34  -56.34  -56.34
  1 A'    2 A'    3 A'    4 A'    5 A'    6 A'    1 A"    7 A'                 
-56.334 -56.330 -56.330 -24.728 -10.348 -10.312  -9.506  -8.732
  8 A'    2 A"    9 A'   10 A'   11 A'   12 A'   13 A'   14 A'                 
 -8.725  -7.270  -7.260  -7.259  -6.564  -6.557  -6.551  -6.550
 15 A'   16 A'    3 A"   17 A'   18 A'   19 A'    4 A"   20 A'                 
 -6.543  -6.542  -2.676  -2.672  -2.671  -2.668  -2.664  -2.664
  5 A"   21 A'   22 A'    6 A"   23 A'   24 A'    7 A"   25 A'                 
 -2.660  -2.660  -2.653  -2.652  -1.280  -0.990  -0.882  -0.828
 26 A'    8 A"   27 A'    9 A"   28 A'   29 A'   30 A'   31 A'                 
 -0.717  -0.622  -0.555  -0.529  -0.517  -0.469  -0.445  -0.442
 32 A'   33 A'   34 A'   35 A'   10 A"   36 A'   11 A"   37 A'                 
 -0.386  -0.357  -0.326  -0.318  -0.274  -0.240
 38 A'   12 A"   13 A"   39 A'   40 A'   14 A"                                 
 -- Virtual --                   
 -0.069  -0.030  -0.008  -0.002   0.012   0.032   0.041   0.050
 15 A"   41 A'   42 A'   43 A'   44 A'   45 A'   16 A"   46 A'                 
  0.053   0.065   0.066   0.079   0.083   0.087   0.091   0.106
 47 A'   48 A'   17 A"   49 A'   50 A'   18 A"   51 A'   19 A"                 
  0.117   0.133   0.141   0.147   0.153   0.162   0.186   0.199
 52 A'   53 A'   54 A'   20 A"   55 A'   56 A'   57 A'   58 A'                 
  0.210   0.243   0.290   0.305   0.349   0.363   0.378   0.385
 59 A'   60 A'   21 A"   61 A'   62 A'   63 A'   64 A'   65 A'                 
  0.398   0.406   0.411   0.430   0.436   0.448   0.478   0.501
 22 A"   66 A'   23 A"   67 A'   24 A"   68 A'   69 A'   25 A"                 
  0.510   0.525   0.532   0.534   0.549   0.563   0.574   0.600
 70 A'   26 A"   27 A"   71 A'   28 A"   72 A'   29 A"   73 A'                 
  0.622   0.655   0.656   0.662   0.734   0.755   0.819   0.834
 74 A'   30 A"   75 A'   76 A'   77 A'   78 A'   79 A'   31 A"                 
  0.860   0.869   0.895   0.938   0.967   1.055   1.073   1.183
 32 A"   80 A'   81 A'   82 A'   83 A'   84 A'   85 A'   33 A"                 
  1.186   1.203   1.319   1.369   1.375   1.451   1.533   1.543
 86 A'   87 A'   34 A"   35 A"   88 A'   89 A'   90 A'   36 A"                 
  1.666   1.717   1.763   1.780   1.891   1.978   2.001   2.013
 91 A'   92 A'   93 A'   37 A"   94 A'   38 A"   39 A"   95 A'                 
  2.057   2.064   2.123   2.198   2.244   2.289   2.362   2.511
 96 A'   97 A'   98 A'   99 A'   40 A"  100 A'  101 A'  102 A'                 
  2.596   2.768   2.910   2.946   3.024   3.589   3.740   3.769
 41 A"   42 A"  103 A'  104 A'  105 A'  106 A'   43 A"  107 A'                 
  3.941   3.970   3.982   3.982   4.033   4.055   4.058   4.093
 44 A"  108 A'   45 A"   46 A"  109 A'   47 A"  110 A'   48 A"                 
  4.161   4.216   4.317   4.350   4.732   6.272   6.386   6.544
111 A'  112 A'  113 A'  114 A'  115 A'   49 A"  116 A'  117 A'                 
  6.717   6.742   7.520   7.536   7.560   7.594   7.635   7.734
118 A'  119 A'   50 A"   51 A"  120 A'  121 A'  122 A'  123 A'                 
  9.783  23.373  23.563  25.805  26.056  26.369  47.960  47.982
124 A'  125 A'  126 A'   52 A"  127 A'  128 A'  129 A'  130 A'                 
 66.735 215.779 289.721 289.739 289.760 289.797 289.857 289.955
131 A'  132 A'   53 A"   54 A"  133 A'  134 A'  135 A'  136 A'                 
*******1020.798
137 A'  138 A'                                                                 
 --------------------------------------------------------------

          Ground-State Mulliken Net Atomic Charges

     Atom                 Charge (a.u.)
  ----------------------------------------
      1 Br                    0.024657
      2 Cl                    0.350330
      3 F                    -0.016864
      4 Br                   -0.053312
      5 C                    -0.488203
      6 C                     0.183392
  ----------------------------------------
  Sum of atomic charges =     0.000000

 -----------------------------------------------------------------
                    Cartesian Multipole Moments
 -----------------------------------------------------------------
    Charge (ESU x 10^10)
                 0.0000
    Dipole Moment (Debye)
         X      -0.1656      Y       0.7355      Z       0.0000
       Tot       0.7539
    Quadrupole Moments (Debye-Ang)
        XX     -60.3854     XY       0.9751     YY     -67.4932
        XZ      -0.0000     YZ      -0.0000     ZZ     -65.4462
    Octopole Moments (Debye-Ang^2)
       XXX       7.3301    XXY       0.8202    XYY      -2.1747
       YYY      -5.7729    XXZ       0.0000    XYZ       0.0000
       YYZ      -0.0000    XZZ       2.2789    YZZ      -3.9566
       ZZZ       0.0000
    Hexadecapole Moments (Debye-Ang^3)
      XXXX   -1268.2482   XXXY     -19.2893   XXYY    -287.7310
      XYYY     -54.7653   YYYY    -430.4291   XXXZ      -0.0000
      XXYZ      -0.0000   XYYZ      -0.0000   YYYZ      -0.0000
      XXZZ    -244.2316   XYZZ     -17.6397   YYZZ     -85.1806
      XZZZ      -0.0000   YZZZ      -0.0000   ZZZZ     -75.2439
 -----------------------------------------------------------------
 Calculating analytic gradient of the SCF energy
 Gradient of SCF Energy
            1           2           3           4           5           6
    1  -0.0721480  -0.0282281   0.0555517   0.0764601   0.1424333  -0.1740689
    2  -0.1011169  -0.1497560   0.0555463   0.1434769   0.0037929   0.0480567
    3  -0.0000000  -0.0000000  -0.0000000   0.0000000   0.0000000   0.0000000
 Max gradient component =       1.741E-01
 RMS gradient           =       8.306E-02
 Gradient time:  CPU 32.42 s  wall 4.17 s
 Geometry Optimization Parameters
   NAtoms,    NIC,     NZ,  NCons,   NDum,   NFix, NCnnct, MaxDiis
        6      37       0       0       0       0       0       0

 Cartesian Hessian Update
 Hessian Updated using BFGS Update


** GEOMETRY OPTIMIZATION IN DELOCALIZED INTERNAL COORDINATES **
   Searching for a Minimum

   Optimization Cycle:   7

                       Coordinates (Angstroms)
     ATOM                X               Y               Z
      1  Br        2.3802275007    0.5053023674    0.0000000000
      2  Cl       -1.2886212754    1.5056689733    0.0000000000
      3  F         1.4183694485   -1.5708652937    0.0000000000
      4  Br       -2.0671202248   -0.8256791558    0.0000000000
      5  C         0.8818511130   -0.3392142336    0.0000000000
      6  C        -0.5862460782    0.0597080730    0.0000000000
   Point Group: cs    Number of degrees of freedom:     9


   Energy is  -5784.432621890

 Hessian Updated using BFGS Update

  9 Hessian modes will be used to form the next step
  Hessian Eigenvalues:
     0.118545    0.178746    0.248311    0.250844    0.279365    0.391539
     0.601675    0.955444    1.049502

 Minimum Search - Taking Simple RFO Step
 Searching for Lamda that Minimizes Along All modes
 Value Taken    Lamda =  -0.14867292
 Calculated Step too Large.  Step scaled by  0.416678
 Step Taken.  Stepsize is  0.300000

                             Maximum     Tolerance    Cnvgd?
         Gradient           0.139148      0.000300      NO
         Displacement       0.193988      0.001200      NO
         Energy change     -0.067057      0.000001      NO


 New Cartesian Coordinates Obtained by Inverse Iteration

 Displacement from previous Coordinates is:  0.330118
 ----------------------------------------------------------------
             Standard Nuclear Orientation (Angstroms)
    I     Atom           X                Y                Z
 ----------------------------------------------------------------
    1      Br      2.3410167303     0.5435033712     0.0000000000
    2      Cl     -1.2148823296     1.5176133324     0.0000000000
    3      F       1.3241271949    -1.5643718013     0.0000000000
    4      Br     -2.0140442098    -0.8792568699     0.0000000000
    5      C       0.8267747535    -0.3252227275     0.0000000000
    6      C      -0.5245316554     0.0426554257     0.0000000000
 ----------------------------------------------------------------
 Molecular Point Group                 Cs    NOp =  2
 Largest Abelian Subgroup              Cs    NOp =  2
 Nuclear Repulsion Energy =   795.0529948796 hartrees
 There are       54 alpha and       54 beta electrons
 Applying Cartesian multipole field
    Component          Value
    ---------          -----
     (2,0,0)        1.00000E-11
     (0,2,0)        2.00000E-11
     (0,0,2)       -3.00000E-11
 Nucleus-field energy     =     0.0000000207 hartrees
 Requested basis set is 6-311++G(d,p)
 There are 69 shells and 192 basis functions
 A cutoff of  1.0D-11 yielded   1885 shell pairs
 There are     15837 function pairs (     17504 Cartesian)
 Smallest overlap matrix eigenvalue = 1.60E-05
 Guess MOs from SCF MO coefficient file

 -----------------------------------------------------------------------
  General SCF calculation program by
  Eric Jon Sundstrom, Paul Horn, Yuezhi Mao, Dmitri Zuev, Alec White,
  David Stuck, Shaama M.S., Shane Yost, Joonho Lee, David Small,
  Daniel Levine, Susi Lehtola, Hugh Burton, Evgeny Epifanovsky
 -----------------------------------------------------------------------
 Exchange:     0.2000 Hartree-Fock + 0.0800 Slater + 0.7200 B88
 Correlation:  0.1900 VWN1RPA + 0.8100 LYP
 Using SG-1 standard quadrature grid
 using 8 threads for integral computing
 -------------------------------------------------------
 OpenMP Integral computing Module                
 Release: version 2.0, May 2017, Q-Chem Inc. Pleasanton 
 -------------------------------------------------------
 -------------------------------------------------------
 OpenMP BLAS3 based DFT computing Module                
 Release: version 1.0, May 2013, Q-Chem Inc. Pittsburgh 
 -------------------------------------------------------
 A restricted SCF calculation will be
 performed using DIIS
 SCF converges when DIIS error is below 1.0e-08
 ---------------------------------------
  Cycle       Energy         DIIS error
 ---------------------------------------
    1   -5784.4773110689      1.30e-03  
    2   -5784.4845590149      3.87e-04  
    3   -5784.4842093843      4.69e-04  
    4   -5784.4851773104      9.53e-05  
    5   -5784.4852116061      3.05e-05  
    6   -5784.4852149602      1.26e-05  
    7   -5784.4852156250      2.59e-06  
    8   -5784.4852156446      9.41e-07  
    9   -5784.4852156467      2.87e-07  
   10   -5784.4852156468      3.53e-08  
   11   -5784.4852156469      1.06e-08  
   12   -5784.4852156468      3.22e-09  Convergence criterion met
 ---------------------------------------
 SCF time:   CPU 92.72s  wall 12.00s 
 SCF   energy in the final basis set =    -5784.4852156468
 Total energy in the final basis set =    -5784.4852156468

 --------------------------------------------------------------
             Orbital Energies (a.u.) and Symmetries
 --------------------------------------------------------------

 Alpha MOs, Restricted
 -- Occupied --                  
-482.87 -482.86 -101.59  -62.52  -62.51  -56.34  -56.34  -56.34
  1 A'    2 A'    3 A'    4 A'    5 A'    6 A'    1 A"    7 A'                 
-56.334 -56.330 -56.330 -24.728 -10.340 -10.304  -9.504  -8.731
  8 A'    2 A"    9 A'   10 A'   11 A'   12 A'   13 A'   14 A'                 
 -8.724  -7.269  -7.258  -7.257  -6.563  -6.556  -6.550  -6.549
 15 A'   16 A'    3 A"   17 A'   18 A'   19 A'    4 A"   20 A'                 
 -6.543  -6.542  -2.674  -2.670  -2.670  -2.668  -2.664  -2.663
  5 A"   21 A'   22 A'    6 A"   23 A'   24 A'    7 A"   25 A'                 
 -2.659  -2.659  -2.652  -2.652  -1.282  -0.979  -0.878  -0.828
 26 A'    8 A"   27 A'    9 A"   28 A'   29 A'   30 A'   31 A'                 
 -0.744  -0.624  -0.555  -0.534  -0.520  -0.466  -0.440  -0.435
 32 A'   33 A'   34 A'   35 A'   10 A"   36 A'   11 A"   37 A'                 
 -0.383  -0.355  -0.327  -0.321  -0.280  -0.253
 38 A'   12 A"   13 A"   39 A'   40 A'   14 A"                                 
 -- Virtual --                   
 -0.051  -0.038  -0.006  -0.003   0.013   0.031   0.042   0.048
 15 A"   41 A'   42 A'   43 A'   44 A'   45 A'   16 A"   46 A'                 
  0.054   0.066   0.068   0.081   0.087   0.088   0.091   0.105
 47 A'   17 A"   48 A'   49 A'   18 A"   50 A'   51 A'   19 A"                 
  0.117   0.134   0.143   0.147   0.158   0.170   0.190   0.204
 52 A'   53 A'   54 A'   20 A"   55 A'   56 A'   57 A'   58 A'                 
  0.220   0.267   0.292   0.304   0.344   0.364   0.381   0.386
 59 A'   60 A'   21 A"   61 A'   62 A'   63 A'   64 A'   65 A'                 
  0.399   0.411   0.412   0.429   0.439   0.451   0.483   0.491
 22 A"   66 A'   23 A"   67 A'   24 A"   68 A'   69 A'   25 A"                 
  0.522   0.524   0.530   0.537   0.550   0.576   0.583   0.613
 26 A"   70 A'   71 A'   27 A"   28 A"   72 A'   29 A"   73 A'                 
  0.618   0.659   0.667   0.676   0.740   0.760   0.825   0.836
 74 A'   30 A"   75 A'   76 A'   77 A'   78 A'   79 A'   31 A"                 
  0.868   0.872   0.892   0.949   0.970   1.042   1.071   1.180
 80 A'   32 A"   81 A'   82 A'   83 A'   84 A'   85 A'   33 A"                 
  1.185   1.215   1.300   1.368   1.373   1.446   1.522   1.567
 86 A'   87 A'   34 A"   35 A"   88 A'   89 A'   90 A'   36 A"                 
  1.685   1.749   1.811   1.835   1.911   1.983   2.006   2.021
 91 A'   92 A'   93 A'   37 A"   94 A'   38 A"   39 A"   95 A'                 
  2.070   2.081   2.164   2.211   2.248   2.310   2.401   2.511
 96 A'   97 A'   98 A'   99 A'   40 A"  100 A'  101 A'  102 A'                 
  2.605   2.799   2.917   3.022   3.094   3.546   3.743   3.773
 41 A"   42 A"  103 A'  104 A'  105 A'  106 A'   43 A"  107 A'                 
  3.946   3.982   3.986   3.989   4.025   4.055   4.055   4.096
 44 A"   45 A"   46 A"  108 A'  109 A'  110 A'   47 A"   48 A"                 
  4.157   4.232   4.327   4.362   4.761   6.274   6.387   6.561
111 A'  112 A'  113 A'  114 A'  115 A'   49 A"  116 A'  117 A'                 
  6.711   6.742   7.521   7.538   7.562   7.597   7.639   7.741
118 A'  119 A'   50 A"   51 A"  120 A'  121 A'  122 A'  123 A'                 
  9.777  23.340  23.848  25.807  26.066  26.384  47.954  47.973
124 A'  125 A'  126 A'   52 A"  127 A'  128 A'  129 A'  130 A'                 
 66.738 215.769 289.722 289.739 289.761 289.800 289.863 289.962
131 A'  132 A'   53 A"   54 A"  133 A'  134 A'  135 A'  136 A'                 
*******1020.785
137 A'  138 A'                                                                 

 Beta MOs, Restricted
 -- Occupied --                  
-482.87 -482.86 -101.59  -62.52  -62.51  -56.34  -56.34  -56.34
  1 A'    2 A'    3 A'    4 A'    5 A'    6 A'    1 A"    7 A'                 
-56.334 -56.330 -56.330 -24.728 -10.340 -10.304  -9.504  -8.731
  8 A'    2 A"    9 A'   10 A'   11 A'   12 A'   13 A'   14 A'                 
 -8.724  -7.269  -7.258  -7.257  -6.563  -6.556  -6.550  -6.549
 15 A'   16 A'    3 A"   17 A'   18 A'   19 A'    4 A"   20 A'                 
 -6.543  -6.542  -2.674  -2.670  -2.670  -2.668  -2.664  -2.663
  5 A"   21 A'   22 A'    6 A"   23 A'   24 A'    7 A"   25 A'                 
 -2.659  -2.659  -2.652  -2.652  -1.282  -0.979  -0.878  -0.828
 26 A'    8 A"   27 A'    9 A"   28 A'   29 A'   30 A'   31 A'                 
 -0.744  -0.624  -0.555  -0.534  -0.520  -0.466  -0.440  -0.435
 32 A'   33 A'   34 A'   35 A'   10 A"   36 A'   11 A"   37 A'                 
 -0.383  -0.355  -0.327  -0.321  -0.280  -0.253
 38 A'   12 A"   13 A"   39 A'   40 A'   14 A"                                 
 -- Virtual --                   
 -0.051  -0.038  -0.006  -0.003   0.013   0.031   0.042   0.048
 15 A"   41 A'   42 A'   43 A'   44 A'   45 A'   16 A"   46 A'                 
  0.054   0.066   0.068   0.081   0.087   0.088   0.091   0.105
 47 A'   17 A"   48 A'   49 A'   18 A"   50 A'   51 A'   19 A"                 
  0.117   0.134   0.143   0.147   0.158   0.170   0.190   0.204
 52 A'   53 A'   54 A'   20 A"   55 A'   56 A'   57 A'   58 A'                 
  0.220   0.267   0.292   0.304   0.344   0.364   0.381   0.386
 59 A'   60 A'   21 A"   61 A'   62 A'   63 A'   64 A'   65 A'                 
  0.399   0.411   0.412   0.429   0.439   0.451   0.483   0.491
 22 A"   66 A'   23 A"   67 A'   24 A"   68 A'   69 A'   25 A"                 
  0.522   0.524   0.530   0.537   0.550   0.576   0.583   0.613
 26 A"   70 A'   71 A'   27 A"   28 A"   72 A'   29 A"   73 A'                 
  0.618   0.659   0.667   0.676   0.740   0.760   0.825   0.836
 74 A'   30 A"   75 A'   76 A'   77 A'   78 A'   79 A'   31 A"                 
  0.868   0.872   0.892   0.949   0.970   1.042   1.071   1.180
 80 A'   32 A"   81 A'   82 A'   83 A'   84 A'   85 A'   33 A"                 
  1.185   1.215   1.300   1.368   1.373   1.446   1.522   1.567
 86 A'   87 A'   34 A"   35 A"   88 A'   89 A'   90 A'   36 A"                 
  1.685   1.749   1.811   1.835   1.911   1.983   2.006   2.021
 91 A'   92 A'   93 A'   37 A"   94 A'   38 A"   39 A"   95 A'                 
  2.070   2.081   2.164   2.211   2.248   2.310   2.401   2.511
 96 A'   97 A'   98 A'   99 A'   40 A"  100 A'  101 A'  102 A'                 
  2.605   2.799   2.917   3.022   3.094   3.546   3.743   3.773
 41 A"   42 A"  103 A'  104 A'  105 A'  106 A'   43 A"  107 A'                 
  3.946   3.982   3.986   3.989   4.025   4.055   4.055   4.096
 44 A"   45 A"   46 A"  108 A'  109 A'  110 A'   47 A"   48 A"                 
  4.157   4.232   4.327   4.362   4.761   6.274   6.387   6.561
111 A'  112 A'  113 A'  114 A'  115 A'   49 A"  116 A'  117 A'                 
  6.711   6.742   7.521   7.538   7.562   7.597   7.639   7.741
118 A'  119 A'   50 A"   51 A"  120 A'  121 A'  122 A'  123 A'                 
  9.777  23.340  23.848  25.807  26.066  26.384  47.954  47.973
124 A'  125 A'  126 A'   52 A"  127 A'  128 A'  129 A'  130 A'                 
 66.738 215.769 289.722 289.739 289.761 289.800 289.863 289.962
131 A'  132 A'   53 A"   54 A"  133 A'  134 A'  135 A'  136 A'                 
*******1020.785
137 A'  138 A'                                                                 
 --------------------------------------------------------------

          Ground-State Mulliken Net Atomic Charges

     Atom                 Charge (a.u.)
  ----------------------------------------
      1 Br                    0.005122
      2 Cl                    0.346835
      3 F                    -0.024222
      4 Br                   -0.051032
      5 C                    -0.586391
      6 C                     0.309688
  ----------------------------------------
  Sum of atomic charges =     0.000000

 -----------------------------------------------------------------
                    Cartesian Multipole Moments
 -----------------------------------------------------------------
    Charge (ESU x 10^10)
                 0.0000
    Dipole Moment (Debye)
         X      -0.1189      Y       0.6707      Z      -0.0000
       Tot       0.6811
    Quadrupole Moments (Debye-Ang)
        XX     -60.7768     XY       1.2887     YY     -67.2026
        XZ       0.0000     YZ      -0.0000     ZZ     -65.3147
    Octopole Moments (Debye-Ang^2)
       XXX       5.4620    XXY       0.2053    XYY      -2.9748
       YYY      -5.4329    XXZ       0.0000    XYZ       0.0000
       YYZ       0.0000    XZZ       1.6139    YZZ      -3.9988
       ZZZ      -0.0000
    Hexadecapole Moments (Debye-Ang^3)
      XXXX   -1206.1214   XXXY     -29.9007   XXYY    -276.8804
      XYYY     -67.4245   YYYY    -443.4639   XXXZ       0.0000
      XXYZ       0.0000   XYYZ       0.0000   YYYZ       0.0000
      XXZZ    -232.9858   XYZZ     -22.1488   YYZZ     -87.8213
      XZZZ       0.0000   YZZZ      -0.0000   ZZZZ     -74.8452
 -----------------------------------------------------------------
 Calculating analytic gradient of the SCF energy
 Gradient of SCF Energy
            1           2           3           4           5           6
    1  -0.0578075  -0.0236585   0.0432743   0.0601041   0.0809538  -0.1028662
    2  -0.0815896  -0.1201373   0.0488665   0.1165891   0.0104681   0.0258032
    3   0.0000000  -0.0000000   0.0000000  -0.0000000  -0.0000000   0.0000000
 Max gradient component =       1.201E-01
 RMS gradient           =       5.980E-02
 Gradient time:  CPU 32.81 s  wall 4.22 s
 Geometry Optimization Parameters
   NAtoms,    NIC,     NZ,  NCons,   NDum,   NFix, NCnnct, MaxDiis
        6      37       0       0       0       0       0       0

 Cartesian Hessian Update
 Hessian Updated using BFGS Update


** GEOMETRY OPTIMIZATION IN DELOCALIZED INTERNAL COORDINATES **
   Searching for a Minimum

   Optimization Cycle:   8

                       Coordinates (Angstroms)
     ATOM                X               Y               Z
      1  Br        2.3410167303    0.5435033712    0.0000000000
      2  Cl       -1.2148823296    1.5176133324    0.0000000000
      3  F         1.3241271949   -1.5643718013    0.0000000000
      4  Br       -2.0140442098   -0.8792568699    0.0000000000
      5  C         0.8267747535   -0.3252227275    0.0000000000
      6  C        -0.5245316554    0.0426554257    0.0000000000
   Point Group: cs    Number of degrees of freedom:     9


   Energy is  -5784.485215647

 Hessian Updated using BFGS Update

  9 Hessian modes will be used to form the next step
  Hessian Eigenvalues:
     0.148608    0.233784    0.246872    0.252461    0.289900    0.394898
     0.578234    0.955244    1.049389

 Minimum Search - Taking Simple RFO Step
 Searching for Lamda that Minimizes Along All modes
 Value Taken    Lamda =  -0.08104832
 Calculated Step too Large.  Step scaled by  0.540382
 Step Taken.  Stepsize is  0.300000

                             Maximum     Tolerance    Cnvgd?
         Gradient           0.098181      0.000300      NO
         Displacement       0.231371      0.001200      NO
         Energy change     -0.052594      0.000001      NO


 New Cartesian Coordinates Obtained by Inverse Iteration

 Displacement from previous Coordinates is:  0.266860
 ----------------------------------------------------------------
             Standard Nuclear Orientation (Angstroms)
    I     Atom           X                Y                Z
 ----------------------------------------------------------------
    1      Br      2.3278833053     0.5876206317     0.0000000000
    2      Cl     -1.1589899962     1.5488001294     0.0000000000
    3      F       1.2421320623    -1.5732765404     0.0000000000
    4      Br     -1.9822960297    -0.9422700239     0.0000000000
    5      C       0.8002027447    -0.3208500117     0.0000000000
    6      C      -0.4904716025     0.0348965455     0.0000000000
 ----------------------------------------------------------------
 Molecular Point Group                 Cs    NOp =  2
 Largest Abelian Subgroup              Cs    NOp =  2
 Nuclear Repulsion Energy =   791.9015436132 hartrees
 There are       54 alpha and       54 beta electrons
 Applying Cartesian multipole field
    Component          Value
    ---------          -----
     (2,0,0)        1.00000E-11
     (0,2,0)        2.00000E-11
     (0,0,2)       -3.00000E-11
 Nucleus-field energy     =     0.0000000208 hartrees
 Requested basis set is 6-311++G(d,p)
 There are 69 shells and 192 basis functions
 A cutoff of  1.0D-11 yielded   1892 shell pairs
 There are     15909 function pairs (     17585 Cartesian)
 Smallest overlap matrix eigenvalue = 1.38E-05
 Guess MOs from SCF MO coefficient file

 -----------------------------------------------------------------------
  General SCF calculation program by
  Eric Jon Sundstrom, Paul Horn, Yuezhi Mao, Dmitri Zuev, Alec White,
  David Stuck, Shaama M.S., Shane Yost, Joonho Lee, David Small,
  Daniel Levine, Susi Lehtola, Hugh Burton, Evgeny Epifanovsky
 -----------------------------------------------------------------------
 Exchange:     0.2000 Hartree-Fock + 0.0800 Slater + 0.7200 B88
 Correlation:  0.1900 VWN1RPA + 0.8100 LYP
 Using SG-1 standard quadrature grid
 using 8 threads for integral computing
 -------------------------------------------------------
 OpenMP Integral computing Module                
 Release: version 2.0, May 2017, Q-Chem Inc. Pleasanton 
 -------------------------------------------------------
 -------------------------------------------------------
 OpenMP BLAS3 based DFT computing Module                
 Release: version 1.0, May 2013, Q-Chem Inc. Pittsburgh 
 -------------------------------------------------------
 A restricted SCF calculation will be
 performed using DIIS
 SCF converges when DIIS error is below 1.0e-08
 ---------------------------------------
  Cycle       Energy         DIIS error
 ---------------------------------------
    1   -5784.5155462311      1.01e-03  
    2   -5784.5204426042      2.52e-04  
    3   -5784.5204024970      2.59e-04  
    4   -5784.5206430499      1.08e-04  
    5   -5784.5206948110      1.29e-05  
    6   -5784.5206953315      6.72e-06  
    7   -5784.5206954958      1.62e-06  
    8   -5784.5206955069      6.19e-07  
    9   -5784.5206955081      1.81e-07  
   10   -5784.5206955083      3.36e-08  
   11   -5784.5206955082      7.17e-09  Convergence criterion met
 ---------------------------------------
 SCF time:   CPU 84.97s  wall 11.00s 
 SCF   energy in the final basis set =    -5784.5206955082
 Total energy in the final basis set =    -5784.5206955082

 --------------------------------------------------------------
             Orbital Energies (a.u.) and Symmetries
 --------------------------------------------------------------

 Alpha MOs, Restricted
 -- Occupied --                  
-482.87 -482.86 -101.59  -62.52  -62.51  -56.34  -56.34  -56.34
  1 A'    2 A'    3 A'    4 A'    5 A'    6 A'    1 A"    7 A'                 
-56.334 -56.330 -56.330 -24.730 -10.336 -10.300  -9.503  -8.731
  8 A'    2 A"    9 A'   10 A'   11 A'   12 A'   13 A'   14 A'                 
 -8.724  -7.268  -7.257  -7.257  -6.563  -6.556  -6.550  -6.549
 15 A'   16 A'    3 A"   17 A'   18 A'   19 A'    4 A"   20 A'                 
 -6.542  -6.541  -2.674  -2.671  -2.670  -2.667  -2.663  -2.663
  5 A"   21 A'   22 A'    6 A"   23 A'   24 A'    7 A"   25 A'                 
 -2.659  -2.659  -2.652  -2.651  -1.284  -0.966  -0.872  -0.828
 26 A'    8 A"   27 A'    9 A"   28 A'   29 A'   30 A'   31 A'                 
 -0.757  -0.624  -0.551  -0.538  -0.523  -0.462  -0.434  -0.430
 32 A'   33 A'   34 A'   35 A'   10 A"   36 A'   11 A"   37 A'                 
 -0.377  -0.354  -0.329  -0.326  -0.289  -0.261
 38 A'   12 A"   13 A"   39 A'   40 A'   14 A"                                 
 -- Virtual --                   
 -0.046  -0.039  -0.008  -0.006   0.013   0.030   0.042   0.046
 41 A'   15 A"   42 A'   43 A'   44 A'   45 A'   16 A"   46 A'                 
  0.053   0.066   0.068   0.081   0.087   0.088   0.093   0.104
 47 A'   17 A"   48 A'   49 A'   18 A"   50 A'   51 A'   19 A"                 
  0.117   0.134   0.144   0.147   0.160   0.172   0.192   0.207
 52 A'   53 A'   54 A'   20 A"   55 A'   56 A'   57 A'   58 A'                 
  0.229   0.277   0.292   0.302   0.344   0.364   0.378   0.391
 59 A'   60 A'   21 A"   61 A'   62 A'   63 A'   64 A'   65 A'                 
  0.400   0.413   0.414   0.424   0.442   0.452   0.483   0.484
 22 A"   23 A"   66 A'   67 A'   24 A"   68 A'   25 A"   69 A'                 
  0.519   0.521   0.539   0.540   0.549   0.587   0.590   0.614
 70 A'   26 A"   27 A"   71 A'   28 A"   72 A'   29 A"   73 A'                 
  0.622   0.662   0.671   0.692   0.743   0.770   0.822   0.836
 74 A'   30 A"   75 A'   76 A'   77 A'   78 A'   79 A'   31 A"                 
  0.865   0.882   0.883   0.945   0.976   1.023   1.058   1.177
 80 A'   32 A"   81 A'   82 A'   83 A'   84 A'   85 A'   33 A"                 
  1.178   1.220   1.286   1.369   1.370   1.442   1.522   1.577
 86 A'   87 A'   34 A"   35 A"   88 A'   89 A'   90 A'   36 A"                 
  1.687   1.747   1.846   1.861   1.928   1.986   2.009   2.027
 91 A'   92 A'   93 A'   37 A"   94 A'   38 A"   39 A"   95 A'                 
  2.070   2.104   2.185   2.223   2.249   2.308   2.409   2.503
 96 A'   97 A'   98 A'   99 A'   40 A"  100 A'  101 A'  102 A'                 
  2.611   2.811   2.913   3.035   3.169   3.487   3.745   3.774
 41 A"   42 A"  103 A'  104 A'  105 A'  106 A'   43 A"  107 A'                 
  3.948   3.982   3.988   4.003   4.019   4.044   4.054   4.094
 44 A"   45 A"   46 A"  108 A'  109 A'  110 A'   47 A"   48 A"                 
  4.156   4.243   4.338   4.371   4.774   6.274   6.382   6.559
111 A'  112 A'  113 A'  114 A'  115 A'   49 A"  116 A'  117 A'                 
  6.697   6.739   7.522   7.539   7.561   7.598   7.640   7.736
118 A'  119 A'   50 A"   51 A"  120 A'  121 A'  122 A'  123 A'                 
  9.765  23.310  24.058  25.806  26.066  26.388  47.941  47.957
124 A'  125 A'  126 A'   52 A"  127 A'  128 A'  129 A'  130 A'                 
 66.737 215.753 289.721 289.738 289.760 289.799 289.865 289.957
131 A'  132 A'   53 A"   54 A"  133 A'  134 A'  135 A'  136 A'                 
*******1020.764
137 A'  138 A'                                                                 

 Beta MOs, Restricted
 -- Occupied --                  
-482.87 -482.86 -101.59  -62.52  -62.51  -56.34  -56.34  -56.34
  1 A'    2 A'    3 A'    4 A'    5 A'    6 A'    1 A"    7 A'                 
-56.334 -56.330 -56.330 -24.730 -10.336 -10.300  -9.503  -8.731
  8 A'    2 A"    9 A'   10 A'   11 A'   12 A'   13 A'   14 A'                 
 -8.724  -7.268  -7.257  -7.257  -6.563  -6.556  -6.550  -6.549
 15 A'   16 A'    3 A"   17 A'   18 A'   19 A'    4 A"   20 A'                 
 -6.542  -6.541  -2.674  -2.671  -2.670  -2.667  -2.663  -2.663
  5 A"   21 A'   22 A'    6 A"   23 A'   24 A'    7 A"   25 A'                 
 -2.659  -2.659  -2.652  -2.651  -1.284  -0.966  -0.872  -0.828
 26 A'    8 A"   27 A'    9 A"   28 A'   29 A'   30 A'   31 A'                 
 -0.757  -0.624  -0.551  -0.538  -0.523  -0.462  -0.434  -0.430
 32 A'   33 A'   34 A'   35 A'   10 A"   36 A'   11 A"   37 A'                 
 -0.377  -0.354  -0.329  -0.326  -0.289  -0.261
 38 A'   12 A"   13 A"   39 A'   40 A'   14 A"                                 
 -- Virtual --                   
 -0.046  -0.039  -0.008  -0.006   0.013   0.030   0.042   0.046
 41 A'   15 A"   42 A'   43 A'   44 A'   45 A'   16 A"   46 A'                 
  0.053   0.066   0.068   0.081   0.087   0.088   0.093   0.104
 47 A'   17 A"   48 A'   49 A'   18 A"   50 A'   51 A'   19 A"                 
  0.117   0.134   0.144   0.147   0.160   0.172   0.192   0.207
 52 A'   53 A'   54 A'   20 A"   55 A'   56 A'   57 A'   58 A'                 
  0.229   0.277   0.292   0.302   0.344   0.364   0.378   0.391
 59 A'   60 A'   21 A"   61 A'   62 A'   63 A'   64 A'   65 A'                 
  0.400   0.413   0.414   0.424   0.442   0.452   0.483   0.484
 22 A"   23 A"   66 A'   67 A'   24 A"   68 A'   25 A"   69 A'                 
  0.519   0.521   0.539   0.540   0.549   0.587   0.590   0.614
 70 A'   26 A"   27 A"   71 A'   28 A"   72 A'   29 A"   73 A'                 
  0.622   0.662   0.671   0.692   0.743   0.770   0.822   0.836
 74 A'   30 A"   75 A'   76 A'   77 A'   78 A'   79 A'   31 A"                 
  0.865   0.882   0.883   0.945   0.976   1.023   1.058   1.177
 80 A'   32 A"   81 A'   82 A'   83 A'   84 A'   85 A'   33 A"                 
  1.178   1.220   1.286   1.369   1.370   1.442   1.522   1.577
 86 A'   87 A'   34 A"   35 A"   88 A'   89 A'   90 A'   36 A"                 
  1.687   1.747   1.846   1.861   1.928   1.986   2.009   2.027
 91 A'   92 A'   93 A'   37 A"   94 A'   38 A"   39 A"   95 A'                 
  2.070   2.104   2.185   2.223   2.249   2.308   2.409   2.503
 96 A'   97 A'   98 A'   99 A'   40 A"  100 A'  101 A'  102 A'                 
  2.611   2.811   2.913   3.035   3.169   3.487   3.745   3.774
 41 A"   42 A"  103 A'  104 A'  105 A'  106 A'   43 A"  107 A'                 
  3.948   3.982   3.988   4.003   4.019   4.044   4.054   4.094
 44 A"   45 A"   46 A"  108 A'  109 A'  110 A'   47 A"   48 A"                 
  4.156   4.243   4.338   4.371   4.774   6.274   6.382   6.559
111 A'  112 A'  113 A'  114 A'  115 A'   49 A"  116 A'  117 A'                 
  6.697   6.739   7.522   7.539   7.561   7.598   7.640   7.736
118 A'  119 A'   50 A"   51 A"  120 A'  121 A'  122 A'  123 A'                 
  9.765  23.310  24.058  25.806  26.066  26.388  47.941  47.957
124 A'  125 A'  126 A'   52 A"  127 A'  128 A'  129 A'  130 A'                 
 66.737 215.753 289.721 289.738 289.760 289.799 289.865 289.957
131 A'  132 A'   53 A"   54 A"  133 A'  134 A'  135 A'  136 A'                 
*******1020.764
137 A'  138 A'                                                                 
 --------------------------------------------------------------

          Ground-State Mulliken Net Atomic Charges

     Atom                 Charge (a.u.)
  ----------------------------------------
      1 Br                   -0.006781
      2 Cl                    0.346953
      3 F                    -0.027607
      4 Br                   -0.047442
      5 C                    -0.632596
      6 C                     0.367474
  ----------------------------------------
  Sum of atomic charges =    -0.000000

 -----------------------------------------------------------------
                    Cartesian Multipole Moments
 -----------------------------------------------------------------
    Charge (ESU x 10^10)
                -0.0000
    Dipole Moment (Debye)
         X      -0.0301      Y       0.6205      Z       0.0000
       Tot       0.6212
    Quadrupole Moments (Debye-Ang)
        XX     -61.0278     XY       1.7147     YY     -66.7735
        XZ      -0.0000     YZ       0.0000     ZZ     -65.3419
    Octopole Moments (Debye-Ang^2)
       XXX       4.1852    XXY      -0.3572    XYY      -3.7277
       YYY      -5.2967    XXZ       0.0000    XYZ      -0.0000
       YYZ       0.0000    XZZ       1.0366    YZZ      -4.1107
       ZZZ       0.0000
    Hexadecapole Moments (Debye-Ang^3)
      XXXX   -1173.8270   XXXY     -39.7144   XXYY    -271.9165
      XYYY     -79.5750   YYYY    -464.7777   XXXZ      -0.0000
      XXYZ       0.0000   XYYZ      -0.0000   YYYZ       0.0000
      XXZZ    -226.9865   XYZZ     -26.7640   YYZZ     -92.1125
      XZZZ      -0.0000   YZZZ       0.0000   ZZZZ     -74.9034
 -----------------------------------------------------------------
 Calculating analytic gradient of the SCF energy
 Gradient of SCF Energy
            1           2           3           4           5           6
    1  -0.0401929  -0.0197158   0.0284577   0.0409439   0.0244795  -0.0339724
    2  -0.0583162  -0.0849676   0.0388812   0.0857715   0.0163517   0.0022794
    3  -0.0000000   0.0000000  -0.0000000   0.0000000  -0.0000000  -0.0000000
 Max gradient component =       8.577E-02
 RMS gradient           =       3.801E-02
 Gradient time:  CPU 32.83 s  wall 4.22 s
 Geometry Optimization Parameters
   NAtoms,    NIC,     NZ,  NCons,   NDum,   NFix, NCnnct, MaxDiis
        6      37       0       0       0       0       0       0

 Cartesian Hessian Update
 Hessian Updated using BFGS Update


** GEOMETRY OPTIMIZATION IN DELOCALIZED INTERNAL COORDINATES **
   Searching for a Minimum

   Optimization Cycle:   9

                       Coordinates (Angstroms)
     ATOM                X               Y               Z
      1  Br        2.3278833053    0.5876206317    0.0000000000
      2  Cl       -1.1589899962    1.5488001294    0.0000000000
      3  F         1.2421320623   -1.5732765404    0.0000000000
      4  Br       -1.9822960297   -0.9422700239    0.0000000000
      5  C         0.8002027447   -0.3208500117    0.0000000000
      6  C        -0.4904716025    0.0348965455    0.0000000000
   Point Group: cs    Number of degrees of freedom:     9


   Energy is  -5784.520695508

 Hessian Updated using BFGS Update

  9 Hessian modes will be used to form the next step
  Hessian Eigenvalues:
     0.108507    0.227246    0.247860    0.250981    0.372815    0.451166
     0.568648    0.955118    1.049594

 Minimum Search - Taking Simple RFO Step
 Searching for Lamda that Minimizes Along All modes
 Value Taken    Lamda =  -0.04976157
 Calculated Step too Large.  Step scaled by  0.551932
 Step Taken.  Stepsize is  0.300000

                             Maximum     Tolerance    Cnvgd?
         Gradient           0.080644      0.000300      NO
         Displacement       0.284644      0.001200      NO
         Energy change     -0.035480      0.000001      NO


 New Cartesian Coordinates Obtained by Inverse Iteration

 Displacement from previous Coordinates is:  0.209576
 ----------------------------------------------------------------
             Standard Nuclear Orientation (Angstroms)
    I     Atom           X                Y                Z
 ----------------------------------------------------------------
    1      Br      2.3319690527     0.6322319102     0.0000000000
    2      Cl     -1.1207339467     1.5914436237     0.0000000000
    3      F       1.1882339319    -1.5945966062     0.0000000000
    4      Br     -1.9741316914    -1.0015482559     0.0000000000
    5      C       0.8001129478    -0.3284310991     0.0000000000
    6      C      -0.4869898104     0.0358211579     0.0000000000
 ----------------------------------------------------------------
 Molecular Point Group                 Cs    NOp =  2
 Largest Abelian Subgroup              Cs    NOp =  2
 Nuclear Repulsion Energy =   783.2194623467 hartrees
 There are       54 alpha and       54 beta electrons
 Applying Cartesian multipole field
    Component          Value
    ---------          -----
     (2,0,0)        1.00000E-11
     (0,2,0)        2.00000E-11
     (0,0,2)       -3.00000E-11
 Nucleus-field energy     =     0.0000000213 hartrees
 Requested basis set is 6-311++G(d,p)
 There are 69 shells and 192 basis functions
 A cutoff of  1.0D-11 yielded   1883 shell pairs
 There are     15855 function pairs (     17522 Cartesian)
 Smallest overlap matrix eigenvalue = 1.61E-05
 Guess MOs from SCF MO coefficient file

 -----------------------------------------------------------------------
  General SCF calculation program by
  Eric Jon Sundstrom, Paul Horn, Yuezhi Mao, Dmitri Zuev, Alec White,
  David Stuck, Shaama M.S., Shane Yost, Joonho Lee, David Small,
  Daniel Levine, Susi Lehtola, Hugh Burton, Evgeny Epifanovsky
 -----------------------------------------------------------------------
 Exchange:     0.2000 Hartree-Fock + 0.0800 Slater + 0.7200 B88
 Correlation:  0.1900 VWN1RPA + 0.8100 LYP
 Using SG-1 standard quadrature grid
 using 8 threads for integral computing
 -------------------------------------------------------
 OpenMP Integral computing Module                
 Release: version 2.0, May 2017, Q-Chem Inc. Pleasanton 
 -------------------------------------------------------
 -------------------------------------------------------
 OpenMP BLAS3 based DFT computing Module                
 Release: version 1.0, May 2013, Q-Chem Inc. Pittsburgh 
 -------------------------------------------------------
 A restricted SCF calculation will be
 performed using DIIS
 SCF converges when DIIS error is below 1.0e-08
 ---------------------------------------
  Cycle       Energy         DIIS error
 ---------------------------------------
    1   -5784.5402915943      6.85e-04  
    2   -5784.5429408459      3.31e-04  
    3   -5784.5427885159      3.77e-04  
    4   -5784.5433697588      5.90e-05  
    5   -5784.5433828458      2.26e-05  
    6   -5784.5433849897      6.66e-06  
    7   -5784.5433851964      8.62e-07  
    8   -5784.5433851988      4.56e-07  
    9   -5784.5433851993      9.50e-08  
   10   -5784.5433851994      3.08e-08  
   11   -5784.5433851993      1.00e-08  
   12   -5784.5433851994      1.18e-09  Convergence criterion met
 ---------------------------------------
 SCF time:   CPU 91.90s  wall 12.00s 
 SCF   energy in the final basis set =    -5784.5433851994
 Total energy in the final basis set =    -5784.5433851994

 --------------------------------------------------------------
             Orbital Energies (a.u.) and Symmetries
 --------------------------------------------------------------

 Alpha MOs, Restricted
 -- Occupied --                  
-482.87 -482.86 -101.59  -62.52  -62.51  -56.34  -56.34  -56.34
  1 A'    2 A'    3 A'    4 A'    5 A'    6 A'    1 A"    7 A'                 
-56.335 -56.331 -56.331 -24.733 -10.338 -10.302  -9.503  -8.732
  8 A'    2 A"    9 A'   10 A'   11 A'   12 A'   13 A'   14 A'                 
 -8.724  -7.268  -7.257  -7.257  -6.565  -6.557  -6.551  -6.550
 15 A'   16 A'    3 A"   17 A'   18 A'   19 A'    4 A"   20 A'                 
 -6.542  -6.542  -2.675  -2.672  -2.671  -2.667  -2.664  -2.663
  5 A"   21 A'   22 A'    6 A"   23 A'   24 A'    7 A"   25 A'                 
 -2.660  -2.660  -2.652  -2.651  -1.285  -0.953  -0.866  -0.828
 26 A'    8 A"   27 A'    9 A"   28 A'   29 A'   30 A'   31 A'                 
 -0.756  -0.625  -0.547  -0.539  -0.523  -0.459  -0.428  -0.427
 32 A'   33 A'   34 A'   35 A'   10 A"   36 A'   37 A'   11 A"                 
 -0.371  -0.353  -0.330  -0.330  -0.297  -0.262
 38 A'   12 A"   39 A'   13 A"   40 A'   14 A"                                 
 -- Virtual --                   
 -0.051  -0.039  -0.013  -0.006   0.010   0.028   0.043   0.045
 41 A'   15 A"   42 A'   43 A'   44 A'   45 A'   16 A"   46 A'                 
  0.052   0.066   0.068   0.080   0.086   0.087   0.092   0.104
 47 A'   17 A"   48 A'   49 A'   50 A'   18 A"   51 A'   19 A"                 
  0.116   0.133   0.144   0.147   0.162   0.171   0.193   0.207
 52 A'   53 A'   54 A'   20 A"   55 A'   56 A'   57 A'   58 A'                 
  0.231   0.274   0.293   0.301   0.345   0.364   0.374   0.393
 59 A'   60 A'   21 A"   61 A'   62 A'   63 A'   64 A'   65 A'                 
  0.401   0.411   0.414   0.423   0.446   0.447   0.480   0.480
 22 A"   66 A'   23 A"   67 A'   24 A"   68 A'   25 A"   69 A'                 
  0.509   0.519   0.539   0.547   0.548   0.587   0.592   0.613
 70 A'   26 A"   27 A"   71 A'   28 A"   72 A'   29 A"   73 A'                 
  0.624   0.660   0.670   0.696   0.744   0.779   0.811   0.836
 74 A'   30 A"   75 A'   76 A'   77 A'   78 A'   79 A'   31 A"                 
  0.858   0.872   0.885   0.936   0.970   1.006   1.039   1.171
 80 A'   81 A'   32 A"   82 A'   83 A'   84 A'   85 A'   86 A'                 
  1.173   1.215   1.274   1.368   1.369   1.448   1.530   1.571
 33 A"   87 A'   34 A"   35 A"   88 A'   89 A'   90 A'   36 A"                 
  1.670   1.724   1.857   1.858   1.931   1.986   2.005   2.029
 91 A'   92 A'   93 A'   37 A"   94 A'   38 A"   39 A"   95 A'                 
  2.061   2.111   2.183   2.216   2.248   2.298   2.389   2.494
 96 A'   97 A'   98 A'   99 A'   40 A"  100 A'  101 A'  102 A'                 
  2.609   2.808   2.912   3.035   3.163   3.469   3.744   3.776
 41 A"   42 A"  103 A'  104 A'  105 A'  106 A'   43 A"  107 A'                 
  3.947   3.981   3.988   4.004   4.015   4.030   4.051   4.088
 44 A"   45 A"   46 A"  108 A'  109 A'  110 A'   47 A"   48 A"                 
  4.157   4.244   4.347   4.375   4.773   6.272   6.374   6.544
111 A'  112 A'  113 A'  114 A'  115 A'   49 A"  116 A'  117 A'                 
  6.678   6.733   7.522   7.538   7.560   7.596   7.639   7.724
118 A'  119 A'   50 A"   51 A"  120 A'  121 A'  122 A'  123 A'                 
  9.750  23.300  24.054  25.803  26.057  26.386  47.925  47.940
124 A'  125 A'  126 A'   52 A"  127 A'  128 A'  129 A'  130 A'                 
 66.733 215.736 289.719 289.736 289.757 289.796 289.863 289.944
131 A'  132 A'   53 A"   54 A"  133 A'  134 A'  135 A'  136 A'                 
*******1020.743
137 A'  138 A'                                                                 

 Beta MOs, Restricted
 -- Occupied --                  
-482.87 -482.86 -101.59  -62.52  -62.51  -56.34  -56.34  -56.34
  1 A'    2 A'    3 A'    4 A'    5 A'    6 A'    1 A"    7 A'                 
-56.335 -56.331 -56.331 -24.733 -10.338 -10.302  -9.503  -8.732
  8 A'    2 A"    9 A'   10 A'   11 A'   12 A'   13 A'   14 A'                 
 -8.724  -7.268  -7.257  -7.257  -6.565  -6.557  -6.551  -6.550
 15 A'   16 A'    3 A"   17 A'   18 A'   19 A'    4 A"   20 A'                 
 -6.542  -6.542  -2.675  -2.672  -2.671  -2.667  -2.664  -2.663
  5 A"   21 A'   22 A'    6 A"   23 A'   24 A'    7 A"   25 A'                 
 -2.660  -2.660  -2.652  -2.651  -1.285  -0.953  -0.866  -0.828
 26 A'    8 A"   27 A'    9 A"   28 A'   29 A'   30 A'   31 A'                 
 -0.756  -0.625  -0.547  -0.539  -0.523  -0.459  -0.428  -0.427
 32 A'   33 A'   34 A'   35 A'   10 A"   36 A'   37 A'   11 A"                 
 -0.371  -0.353  -0.330  -0.330  -0.297  -0.262
 38 A'   12 A"   39 A'   13 A"   40 A'   14 A"                                 
 -- Virtual --                   
 -0.051  -0.039  -0.013  -0.006   0.010   0.028   0.043   0.045
 41 A'   15 A"   42 A'   43 A'   44 A'   45 A'   16 A"   46 A'                 
  0.052   0.066   0.068   0.080   0.086   0.087   0.092   0.104
 47 A'   17 A"   48 A'   49 A'   50 A'   18 A"   51 A'   19 A"                 
  0.116   0.133   0.144   0.147   0.162   0.171   0.193   0.207
 52 A'   53 A'   54 A'   20 A"   55 A'   56 A'   57 A'   58 A'                 
  0.231   0.274   0.293   0.301   0.345   0.364   0.374   0.393
 59 A'   60 A'   21 A"   61 A'   62 A'   63 A'   64 A'   65 A'                 
  0.401   0.411   0.414   0.423   0.446   0.447   0.480   0.480
 22 A"   66 A'   23 A"   67 A'   24 A"   68 A'   25 A"   69 A'                 
  0.509   0.519   0.539   0.547   0.548   0.587   0.592   0.613
 70 A'   26 A"   27 A"   71 A'   28 A"   72 A'   29 A"   73 A'                 
  0.624   0.660   0.670   0.696   0.744   0.779   0.811   0.836
 74 A'   30 A"   75 A'   76 A'   77 A'   78 A'   79 A'   31 A"                 
  0.858   0.872   0.885   0.936   0.970   1.006   1.039   1.171
 80 A'   81 A'   32 A"   82 A'   83 A'   84 A'   85 A'   86 A'                 
  1.173   1.215   1.274   1.368   1.369   1.448   1.530   1.571
 33 A"   87 A'   34 A"   35 A"   88 A'   89 A'   90 A'   36 A"                 
  1.670   1.724   1.857   1.858   1.931   1.986   2.005   2.029
 91 A'   92 A'   93 A'   37 A"   94 A'   38 A"   39 A"   95 A'                 
  2.061   2.111   2.183   2.216   2.248   2.298   2.389   2.494
 96 A'   97 A'   98 A'   99 A'   40 A"  100 A'  101 A'  102 A'                 
  2.609   2.808   2.912   3.035   3.163   3.469   3.744   3.776
 41 A"   42 A"  103 A'  104 A'  105 A'  106 A'   43 A"  107 A'                 
  3.947   3.981   3.988   4.004   4.015   4.030   4.051   4.088
 44 A"   45 A"   46 A"  108 A'  109 A'  110 A'   47 A"   48 A"                 
  4.157   4.244   4.347   4.375   4.773   6.272   6.374   6.544
111 A'  112 A'  113 A'  114 A'  115 A'   49 A"  116 A'  117 A'                 
  6.678   6.733   7.522   7.538   7.560   7.596   7.639   7.724
118 A'  119 A'   50 A"   51 A"  120 A'  121 A'  122 A'  123 A'                 
  9.750  23.300  24.054  25.803  26.057  26.386  47.925  47.940
124 A'  125 A'  126 A'   52 A"  127 A'  128 A'  129 A'  130 A'                 
 66.733 215.736 289.719 289.736 289.757 289.796 289.863 289.944
131 A'  132 A'   53 A"   54 A"  133 A'  134 A'  135 A'  136 A'                 
*******1020.743
137 A'  138 A'                                                                 
 --------------------------------------------------------------

          Ground-State Mulliken Net Atomic Charges

     Atom                 Charge (a.u.)
  ----------------------------------------
      1 Br                   -0.011679
      2 Cl                    0.350657
      3 F                    -0.027165
      4 Br                   -0.044840
      5 C                    -0.585926
      6 C                     0.318953
  ----------------------------------------
  Sum of atomic charges =    -0.000000

 -----------------------------------------------------------------
                    Cartesian Multipole Moments
 -----------------------------------------------------------------
    Charge (ESU x 10^10)
                -0.0000
    Dipole Moment (Debye)
         X       0.0722      Y       0.5832      Z      -0.0000
       Tot       0.5876
    Quadrupole Moments (Debye-Ang)
        XX     -61.2368     XY       2.1215     YY     -66.3039
        XZ       0.0000     YZ       0.0000     ZZ     -65.5125
    Octopole Moments (Debye-Ang^2)
       XXX       3.6042    XXY      -0.8281    XYY      -4.2042
       YYY      -5.4769    XXZ      -0.0000    XYZ      -0.0000
       YYZ      -0.0000    XZZ       0.6552    YZZ      -4.3112
       ZZZ      -0.0000
    Hexadecapole Moments (Debye-Ang^3)
      XXXX   -1168.0439   XXXY     -48.1617   XXYY    -271.9956
      XYYY     -89.8855   YYYY    -490.2756   XXXZ       0.0000
      XXYZ       0.0000   XYYZ       0.0000   YYYZ       0.0000
      XXZZ    -225.4859   XYZZ     -30.9716   YYZZ     -97.2347
      XZZZ       0.0000   YZZZ       0.0000   ZZZZ     -75.3192
 -----------------------------------------------------------------
 Calculating analytic gradient of the SCF energy
 Gradient of SCF Energy
            1           2           3           4           5           6
    1  -0.0239412  -0.0169157   0.0165454   0.0245541   0.0179307  -0.0181733
    2  -0.0376146  -0.0542317   0.0280042   0.0587281   0.0097943  -0.0046802
    3   0.0000000   0.0000000  -0.0000000  -0.0000000   0.0000000  -0.0000000
 Max gradient component =       5.873E-02
 RMS gradient           =       2.483E-02
 Gradient time:  CPU 32.62 s  wall 4.20 s
 Geometry Optimization Parameters
   NAtoms,    NIC,     NZ,  NCons,   NDum,   NFix, NCnnct, MaxDiis
        6      37       0       0       0       0       0       0

 Cartesian Hessian Update
 Hessian Updated using BFGS Update


** GEOMETRY OPTIMIZATION IN DELOCALIZED INTERNAL COORDINATES **
   Searching for a Minimum

   Optimization Cycle:  10

                       Coordinates (Angstroms)
     ATOM                X               Y               Z
      1  Br        2.3319690527    0.6322319102    0.0000000000
      2  Cl       -1.1207339467    1.5914436237    0.0000000000
      3  F         1.1882339319   -1.5945966062    0.0000000000
      4  Br       -1.9741316914   -1.0015482559    0.0000000000
      5  C         0.8001129478   -0.3284310991    0.0000000000
      6  C        -0.4869898104    0.0358211579    0.0000000000
   Point Group: cs    Number of degrees of freedom:     9


   Energy is  -5784.543385199

 Hessian Updated using BFGS Update

  9 Hessian modes will be used to form the next step
  Hessian Eigenvalues:
     0.096469    0.218716    0.249937    0.250727    0.370027    0.453356
     0.573977    0.955028    1.049470

 Minimum Search - Taking Simple RFO Step
 Searching for Lamda that Minimizes Along All modes
 Value Taken    Lamda =  -0.02904590
 Calculated Step too Large.  Step scaled by  0.633568
 Step Taken.  Stepsize is  0.300000

                             Maximum     Tolerance    Cnvgd?
         Gradient           0.054108      0.000300      NO
         Displacement       0.282235      0.001200      NO
         Energy change     -0.022690      0.000001      NO


 New Cartesian Coordinates Obtained by Inverse Iteration

 Displacement from previous Coordinates is:  0.223310
 ----------------------------------------------------------------
             Standard Nuclear Orientation (Angstroms)
    I     Atom           X                Y                Z
 ----------------------------------------------------------------
    1      Br      2.3158731180     0.6823234736     0.0000000000
    2      Cl     -1.0661933948     1.6358337905     0.0000000000
    3      F       1.1449229086    -1.6210095269     0.0000000000
    4      Br     -1.9627164522    -1.0588775893     0.0000000000
    5      C       0.7912266498    -0.3414920403     0.0000000000
    6      C      -0.4846523454     0.0381426229     0.0000000000
 ----------------------------------------------------------------
 Molecular Point Group                 Cs    NOp =  2
 Largest Abelian Subgroup              Cs    NOp =  2
 Nuclear Repulsion Energy =   777.0369812614 hartrees
 There are       54 alpha and       54 beta electrons
 Applying Cartesian multipole field
    Component          Value
    ---------          -----
     (2,0,0)        1.00000E-11
     (0,2,0)        2.00000E-11
     (0,0,2)       -3.00000E-11
 Nucleus-field energy     =     0.0000000218 hartrees
 Requested basis set is 6-311++G(d,p)
 There are 69 shells and 192 basis functions
 A cutoff of  1.0D-11 yielded   1875 shell pairs
 There are     15788 function pairs (     17439 Cartesian)
 Smallest overlap matrix eigenvalue = 1.87E-05
 Guess MOs from SCF MO coefficient file

 -----------------------------------------------------------------------
  General SCF calculation program by
  Eric Jon Sundstrom, Paul Horn, Yuezhi Mao, Dmitri Zuev, Alec White,
  David Stuck, Shaama M.S., Shane Yost, Joonho Lee, David Small,
  Daniel Levine, Susi Lehtola, Hugh Burton, Evgeny Epifanovsky
 -----------------------------------------------------------------------
 Exchange:     0.2000 Hartree-Fock + 0.0800 Slater + 0.7200 B88
 Correlation:  0.1900 VWN1RPA + 0.8100 LYP
 Using SG-1 standard quadrature grid
 using 8 threads for integral computing
 -------------------------------------------------------
 OpenMP Integral computing Module                
 Release: version 2.0, May 2017, Q-Chem Inc. Pleasanton 
 -------------------------------------------------------
 -------------------------------------------------------
 OpenMP BLAS3 based DFT computing Module                
 Release: version 1.0, May 2013, Q-Chem Inc. Pittsburgh 
 -------------------------------------------------------
 A restricted SCF calculation will be
 performed using DIIS
 SCF converges when DIIS error is below 1.0e-08
 ---------------------------------------
  Cycle       Energy         DIIS error
 ---------------------------------------
    1   -5784.5550981995      6.48e-04  
    2   -5784.5576375326      2.79e-04  
    3   -5784.5574933263      3.37e-04  
    4   -5784.5579350106      5.78e-05  
    5   -5784.5579485291      1.82e-05  
    6   -5784.5579497865      6.89e-06  
    7   -5784.5579500009      1.03e-06  
    8   -5784.5579500036      6.10e-07  
    9   -5784.5579500045      1.01e-07  
   10   -5784.5579500047      3.14e-08  
   11   -5784.5579500045      8.47e-09  Convergence criterion met
 ---------------------------------------
 SCF time:   CPU 83.60s  wall 11.00s 
 SCF   energy in the final basis set =    -5784.5579500045
 Total energy in the final basis set =    -5784.5579500045

 --------------------------------------------------------------
             Orbital Energies (a.u.) and Symmetries
 --------------------------------------------------------------

 Alpha MOs, Restricted
 -- Occupied --                  
-482.87 -482.86 -101.59  -62.52  -62.52  -56.34  -56.34  -56.34
  1 A'    2 A'    3 A'    4 A'    5 A'    6 A'    1 A"    7 A'                 
-56.336 -56.332 -56.331 -24.736 -10.339 -10.304  -9.504  -8.733
  8 A'    2 A"    9 A'   10 A'   11 A'   12 A'   13 A'   14 A'                 
 -8.725  -7.269  -7.258  -7.258  -6.565  -6.557  -6.551  -6.550
 15 A'   16 A'    3 A"   17 A'   18 A'   19 A'    4 A"   20 A'                 
 -6.543  -6.542  -2.676  -2.672  -2.671  -2.668  -2.664  -2.663
  5 A"   21 A'   22 A'    6 A"   23 A'   24 A'    7 A"   25 A'                 
 -2.660  -2.660  -2.652  -2.652  -1.284  -0.944  -0.860  -0.829
 26 A'    8 A"   27 A'    9 A"   28 A'   29 A'   30 A'   31 A'                 
 -0.756  -0.624  -0.544  -0.539  -0.522  -0.458  -0.426  -0.422
 32 A'   33 A'   34 A'   35 A'   10 A"   36 A'   37 A'   11 A"                 
 -0.366  -0.351  -0.333  -0.331  -0.303  -0.264
 38 A'   12 A"   39 A'   13 A"   40 A'   14 A"                                 
 -- Virtual --                   
 -0.056  -0.038  -0.020  -0.007   0.008   0.028   0.043   0.044
 41 A'   15 A"   42 A'   43 A'   44 A'   45 A'   16 A"   46 A'                 
  0.050   0.066   0.067   0.080   0.085   0.086   0.093   0.103
 47 A'   17 A"   48 A'   49 A'   50 A'   18 A"   51 A'   19 A"                 
  0.116   0.132   0.144   0.146   0.164   0.168   0.193   0.208
 52 A'   53 A'   54 A'   20 A"   55 A'   56 A'   57 A'   58 A'                 
  0.231   0.273   0.293   0.300   0.344   0.365   0.371   0.395
 59 A'   60 A'   21 A"   61 A'   62 A'   63 A'   64 A'   65 A'                 
  0.402   0.407   0.414   0.426   0.441   0.449   0.477   0.477
 22 A"   66 A'   23 A"   67 A'   68 A'   24 A"   25 A"   69 A'                 
  0.498   0.516   0.537   0.548   0.552   0.586   0.595   0.616
 70 A'   26 A"   27 A"   28 A"   71 A'   72 A'   29 A"   73 A'                 
  0.624   0.659   0.666   0.700   0.743   0.790   0.800   0.835
 74 A'   30 A"   75 A'   76 A'   77 A'   78 A'   79 A'   31 A"                 
  0.854   0.863   0.886   0.927   0.960   0.997   1.019   1.166
 80 A'   81 A'   32 A"   82 A'   83 A'   84 A'   85 A'   86 A'                 
  1.168   1.207   1.263   1.367   1.372   1.454   1.533   1.568
 33 A"   87 A'   34 A"   35 A"   88 A'   89 A'   90 A'   36 A"                 
  1.657   1.707   1.860   1.864   1.933   1.985   2.002   2.026
 91 A'   92 A'   37 A"   93 A'   94 A'   38 A"   39 A"   95 A'                 
  2.051   2.121   2.181   2.200   2.246   2.290   2.377   2.491
 96 A'   97 A'   98 A'   99 A'   40 A"  100 A'  101 A'  102 A'                 
  2.609   2.806   2.906   3.038   3.163   3.445   3.742   3.775
 41 A"   42 A"  103 A'  104 A'  105 A'  106 A'   43 A"  107 A'                 
  3.944   3.980   3.987   4.003   4.010   4.023   4.048   4.081
 44 A"   45 A"   46 A"  108 A'  109 A'  110 A'   47 A"   48 A"                 
  4.162   4.239   4.352   4.375   4.770   6.271   6.371   6.529
111 A'  112 A'  113 A'  114 A'  115 A'   49 A"  116 A'  117 A'                 
  6.665   6.725   7.522   7.537   7.560   7.594   7.638   7.710
118 A'  119 A'   50 A"   51 A"  120 A'  121 A'  122 A'  123 A'                 
  9.740  23.286  24.074  25.799  26.045  26.389  47.912  47.928
124 A'  125 A'  126 A'   52 A"  127 A'  128 A'  129 A'  130 A'                 
 66.731 215.725 289.718 289.734 289.757 289.792 289.862 289.931
131 A'  132 A'   53 A"   54 A"  133 A'  134 A'  135 A'  136 A'                 
*******1020.727
137 A'  138 A'                                                                 

 Beta MOs, Restricted
 -- Occupied --                  
-482.87 -482.86 -101.59  -62.52  -62.52  -56.34  -56.34  -56.34
  1 A'    2 A'    3 A'    4 A'    5 A'    6 A'    1 A"    7 A'                 
-56.336 -56.332 -56.331 -24.736 -10.339 -10.304  -9.504  -8.733
  8 A'    2 A"    9 A'   10 A'   11 A'   12 A'   13 A'   14 A'                 
 -8.725  -7.269  -7.258  -7.258  -6.565  -6.557  -6.551  -6.550
 15 A'   16 A'    3 A"   17 A'   18 A'   19 A'    4 A"   20 A'                 
 -6.543  -6.542  -2.676  -2.672  -2.671  -2.668  -2.664  -2.663
  5 A"   21 A'   22 A'    6 A"   23 A'   24 A'    7 A"   25 A'                 
 -2.660  -2.660  -2.652  -2.652  -1.284  -0.944  -0.860  -0.829
 26 A'    8 A"   27 A'    9 A"   28 A'   29 A'   30 A'   31 A'                 
 -0.756  -0.624  -0.544  -0.539  -0.522  -0.458  -0.426  -0.422
 32 A'   33 A'   34 A'   35 A'   10 A"   36 A'   37 A'   11 A"                 
 -0.366  -0.351  -0.333  -0.331  -0.303  -0.264
 38 A'   12 A"   39 A'   13 A"   40 A'   14 A"                                 
 -- Virtual --                   
 -0.056  -0.038  -0.020  -0.007   0.008   0.028   0.043   0.044
 41 A'   15 A"   42 A'   43 A'   44 A'   45 A'   16 A"   46 A'                 
  0.050   0.066   0.067   0.080   0.085   0.086   0.093   0.103
 47 A'   17 A"   48 A'   49 A'   50 A'   18 A"   51 A'   19 A"                 
  0.116   0.132   0.144   0.146   0.164   0.168   0.193   0.208
 52 A'   53 A'   54 A'   20 A"   55 A'   56 A'   57 A'   58 A'                 
  0.231   0.273   0.293   0.300   0.344   0.365   0.371   0.395
 59 A'   60 A'   21 A"   61 A'   62 A'   63 A'   64 A'   65 A'                 
  0.402   0.407   0.414   0.426   0.441   0.449   0.477   0.477
 22 A"   66 A'   23 A"   67 A'   68 A'   24 A"   25 A"   69 A'                 
  0.498   0.516   0.537   0.548   0.552   0.586   0.595   0.616
 70 A'   26 A"   27 A"   28 A"   71 A'   72 A'   29 A"   73 A'                 
  0.624   0.659   0.666   0.700   0.743   0.790   0.800   0.835
 74 A'   30 A"   75 A'   76 A'   77 A'   78 A'   79 A'   31 A"                 
  0.854   0.863   0.886   0.927   0.960   0.997   1.019   1.166
 80 A'   81 A'   32 A"   82 A'   83 A'   84 A'   85 A'   86 A'                 
  1.168   1.207   1.263   1.367   1.372   1.454   1.533   1.568
 33 A"   87 A'   34 A"   35 A"   88 A'   89 A'   90 A'   36 A"                 
  1.657   1.707   1.860   1.864   1.933   1.985   2.002   2.026
 91 A'   92 A'   37 A"   93 A'   94 A'   38 A"   39 A"   95 A'                 
  2.051   2.121   2.181   2.200   2.246   2.290   2.377   2.491
 96 A'   97 A'   98 A'   99 A'   40 A"  100 A'  101 A'  102 A'                 
  2.609   2.806   2.906   3.038   3.163   3.445   3.742   3.775
 41 A"   42 A"  103 A'  104 A'  105 A'  106 A'   43 A"  107 A'                 
  3.944   3.980   3.987   4.003   4.010   4.023   4.048   4.081
 44 A"   45 A"   46 A"  108 A'  109 A'  110 A'   47 A"   48 A"                 
  4.162   4.239   4.352   4.375   4.770   6.271   6.371   6.529
111 A'  112 A'  113 A'  114 A'  115 A'   49 A"  116 A'  117 A'                 
  6.665   6.725   7.522   7.537   7.560   7.594   7.638   7.710
118 A'  119 A'   50 A"   51 A"  120 A'  121 A'  122 A'  123 A'                 
  9.740  23.286  24.074  25.799  26.045  26.389  47.912  47.928
124 A'  125 A'  126 A'   52 A"  127 A'  128 A'  129 A'  130 A'                 
 66.731 215.725 289.718 289.734 289.757 289.792 289.862 289.931
131 A'  132 A'   53 A"   54 A"  133 A'  134 A'  135 A'  136 A'                 
*******1020.727
137 A'  138 A'                                                                 
 --------------------------------------------------------------

          Ground-State Mulliken Net Atomic Charges

     Atom                 Charge (a.u.)
  ----------------------------------------
      1 Br                   -0.018198
      2 Cl                    0.360304
      3 F                    -0.031583
      4 Br                   -0.042261
      5 C                    -0.529680
      6 C                     0.261418
  ----------------------------------------
  Sum of atomic charges =    -0.000000

 -----------------------------------------------------------------
                    Cartesian Multipole Moments
 -----------------------------------------------------------------
    Charge (ESU x 10^10)
                -0.0000
    Dipole Moment (Debye)
         X       0.1051      Y       0.5743      Z       0.0000
       Tot       0.5839
    Quadrupole Moments (Debye-Ang)
        XX     -61.6370     XY       2.4662     YY     -65.8013
        XZ       0.0000     YZ       0.0000     ZZ     -65.6465
    Octopole Moments (Debye-Ang^2)
       XXX       2.7087    XXY      -1.3824    XYY      -4.5966
       YYY      -5.7468    XXZ      -0.0000    XYZ      -0.0000
       YYZ       0.0000    XZZ       0.3155    YZZ      -4.5910
       ZZZ       0.0000
    Hexadecapole Moments (Debye-Ang^3)
      XXXX   -1152.0847   XXXY     -58.0303   XXYY    -270.5735
      XYYY     -99.9867   YYYY    -518.0361   XXXZ       0.0000
      XXYZ       0.0000   XYYZ       0.0000   YYYZ       0.0000
      XXZZ    -221.7160   XYZZ     -35.3335   YYZZ    -102.8471
      XZZZ       0.0000   YZZZ      -0.0000   ZZZZ     -75.6460
 -----------------------------------------------------------------
 Calculating analytic gradient of the SCF energy
 Gradient of SCF Energy
            1           2           3           4           5           6
    1  -0.0125692  -0.0127738   0.0089234   0.0133274   0.0052703  -0.0021781
    2  -0.0209128  -0.0306252   0.0155515   0.0363379   0.0074824  -0.0078337
    3  -0.0000000   0.0000000   0.0000000  -0.0000000   0.0000000  -0.0000000
 Max gradient component =       3.634E-02
 RMS gradient           =       1.427E-02
 Gradient time:  CPU 32.31 s  wall 4.16 s
 Geometry Optimization Parameters
   NAtoms,    NIC,     NZ,  NCons,   NDum,   NFix, NCnnct, MaxDiis
        6      37       0       0       0       0       0       0

 Cartesian Hessian Update
 Hessian Updated using BFGS Update


** GEOMETRY OPTIMIZATION IN DELOCALIZED INTERNAL COORDINATES **
   Searching for a Minimum

   Optimization Cycle:  11

                       Coordinates (Angstroms)
     ATOM                X               Y               Z
      1  Br        2.3158731180    0.6823234736    0.0000000000
      2  Cl       -1.0661933948    1.6358337905    0.0000000000
      3  F         1.1449229086   -1.6210095269    0.0000000000
      4  Br       -1.9627164522   -1.0588775893    0.0000000000
      5  C         0.7912266498   -0.3414920403    0.0000000000
      6  C        -0.4846523454    0.0381426229    0.0000000000
   Point Group: cs    Number of degrees of freedom:     9


   Energy is  -5784.557950004

 Hessian Updated using BFGS Update

  9 Hessian modes will be used to form the next step
  Hessian Eigenvalues:
     0.078926    0.214835    0.249981    0.250677    0.372489    0.462363
     0.574322    0.954941    1.049035

 Minimum Search - Taking Simple RFO Step
 Searching for Lamda that Minimizes Along All modes
 Value Taken    Lamda =  -0.01417186
 Calculated Step too Large.  Step scaled by  0.774333
 Step Taken.  Stepsize is  0.300000

                             Maximum     Tolerance    Cnvgd?
         Gradient           0.033476      0.000300      NO
         Displacement       0.284899      0.001200      NO
         Energy change     -0.014565      0.000001      NO


 New Cartesian Coordinates Obtained by Inverse Iteration

 Displacement from previous Coordinates is:  0.224360
 ----------------------------------------------------------------
             Standard Nuclear Orientation (Angstroms)
    I     Atom           X                Y                Z
 ----------------------------------------------------------------
    1      Br      2.2983341857     0.7299753794     0.0000000000
    2      Cl     -1.0086706240     1.6807404686     0.0000000000
    3      F       1.1047844375    -1.6460022114     0.0000000000
    4      Br     -1.9503914524    -1.1180872977     0.0000000000
    5      C       0.7839357264    -0.3553335022     0.0000000000
    6      C      -0.4895317892     0.0436278939     0.0000000000
 ----------------------------------------------------------------
 Molecular Point Group                 Cs    NOp =  2
 Largest Abelian Subgroup              Cs    NOp =  2
 Nuclear Repulsion Energy =   771.4586137062 hartrees
 There are       54 alpha and       54 beta electrons
 Applying Cartesian multipole field
    Component          Value
    ---------          -----
     (2,0,0)        1.00000E-11
     (0,2,0)        2.00000E-11
     (0,0,2)       -3.00000E-11
 Nucleus-field energy     =     0.0000000222 hartrees
 Requested basis set is 6-311++G(d,p)
 There are 69 shells and 192 basis functions
 A cutoff of  1.0D-11 yielded   1873 shell pairs
 There are     15793 function pairs (     17455 Cartesian)
 Smallest overlap matrix eigenvalue = 2.32E-05
 Guess MOs from SCF MO coefficient file

 -----------------------------------------------------------------------
  General SCF calculation program by
  Eric Jon Sundstrom, Paul Horn, Yuezhi Mao, Dmitri Zuev, Alec White,
  David Stuck, Shaama M.S., Shane Yost, Joonho Lee, David Small,
  Daniel Levine, Susi Lehtola, Hugh Burton, Evgeny Epifanovsky
 -----------------------------------------------------------------------
 Exchange:     0.2000 Hartree-Fock + 0.0800 Slater + 0.7200 B88
 Correlation:  0.1900 VWN1RPA + 0.8100 LYP
 Using SG-1 standard quadrature grid
 using 8 threads for integral computing
 -------------------------------------------------------
 OpenMP Integral computing Module                
 Release: version 2.0, May 2017, Q-Chem Inc. Pleasanton 
 -------------------------------------------------------
 -------------------------------------------------------
 OpenMP BLAS3 based DFT computing Module                
 Release: version 1.0, May 2013, Q-Chem Inc. Pittsburgh 
 -------------------------------------------------------
 A restricted SCF calculation will be
 performed using DIIS
 SCF converges when DIIS error is below 1.0e-08
 ---------------------------------------
  Cycle       Energy         DIIS error
 ---------------------------------------
    1   -5784.5630378951      6.22e-04  
    2   -5784.5654660525      2.84e-04  
    3   -5784.5653079361      3.47e-04  
    4   -5784.5657898666      5.18e-05  
    5   -5784.5658002963      2.00e-05  
    6   -5784.5658018769      6.84e-06  
    7   -5784.5658020900      1.02e-06  
    8   -5784.5658020926      5.88e-07  
    9   -5784.5658020933      9.03e-08  
   10   -5784.5658020933      3.67e-08  
   11   -5784.5658020933      7.44e-09  Convergence criterion met
 ---------------------------------------
 SCF time:   CPU 83.08s  wall 11.00s 
 SCF   energy in the final basis set =    -5784.5658020933
 Total energy in the final basis set =    -5784.5658020933

 --------------------------------------------------------------
             Orbital Energies (a.u.) and Symmetries
 --------------------------------------------------------------

 Alpha MOs, Restricted
 -- Occupied --                  
-482.87 -482.86 -101.59  -62.52  -62.52  -56.34  -56.34  -56.34
  1 A'    2 A'    3 A'    4 A'    5 A'    6 A'    1 A"    7 A'                 
-56.337 -56.332 -56.332 -24.738 -10.341 -10.307  -9.505  -8.733
  8 A'    2 A"    9 A'   10 A'   11 A'   12 A'   13 A'   14 A'                 
 -8.725  -7.270  -7.259  -7.259  -6.565  -6.557  -6.551  -6.550
 15 A'   16 A'    3 A"   17 A'   18 A'   19 A'    4 A"   20 A'                 
 -6.543  -6.543  -2.676  -2.672  -2.671  -2.668  -2.664  -2.664
  5 A"   21 A'   22 A'    6 A"   23 A'   24 A'    7 A"   25 A'                 
 -2.660  -2.660  -2.652  -2.652  -1.284  -0.937  -0.855  -0.829
 26 A'    8 A"    9 A"   27 A'   28 A'   29 A'   30 A'   31 A'                 
 -0.754  -0.624  -0.542  -0.536  -0.521  -0.457  -0.425  -0.418
 32 A'   33 A'   34 A'   35 A'   10 A"   36 A'   37 A'   11 A"                 
 -0.362  -0.349  -0.334  -0.333  -0.308  -0.265
 38 A'   12 A"   39 A'   13 A"   40 A'   14 A"                                 
 -- Virtual --                   
 -0.060  -0.039  -0.028  -0.009   0.005   0.027   0.043   0.044
 41 A'   15 A"   42 A'   43 A'   44 A'   45 A'   16 A"   46 A'                 
  0.049   0.066   0.066   0.080   0.084   0.086   0.093   0.103
 47 A'   17 A"   48 A'   49 A'   50 A'   18 A"   51 A'   19 A"                 
  0.116   0.130   0.144   0.146   0.164   0.165   0.193   0.209
 52 A'   53 A'   54 A'   20 A"   55 A'   56 A'   57 A'   58 A'                 
  0.230   0.271   0.293   0.300   0.343   0.364   0.369   0.395
 59 A'   60 A'   21 A"   61 A'   62 A'   63 A'   64 A'   65 A'                 
  0.403   0.404   0.414   0.428   0.436   0.452   0.474   0.476
 22 A"   66 A'   23 A"   67 A'   68 A'   24 A"   69 A'   25 A"                 
  0.488   0.514   0.535   0.549   0.556   0.585   0.596   0.618
 70 A'   26 A"   27 A"   28 A"   71 A'   72 A'   29 A"   73 A'                 
  0.623   0.657   0.659   0.699   0.742   0.791   0.800   0.834
 74 A'   30 A"   75 A'   76 A'   77 A'   78 A'   79 A'   31 A"                 
  0.848   0.856   0.887   0.919   0.948   0.987   1.003   1.160
 80 A'   81 A'   32 A"   82 A'   83 A'   84 A'   85 A'   86 A'                 
  1.163   1.199   1.253   1.366   1.373   1.460   1.538   1.563
 33 A"   87 A'   34 A"   35 A"   88 A'   89 A'   90 A'   36 A"                 
  1.640   1.689   1.859   1.867   1.932   1.984   1.998   2.016
 91 A'   92 A'   37 A"   93 A'   94 A'   38 A"   39 A"   95 A'                 
  2.040   2.126   2.176   2.181   2.244   2.275   2.367   2.487
 96 A'   97 A'   98 A'   99 A'   40 A"  100 A'  101 A'  102 A'                 
  2.607   2.802   2.901   3.040   3.152   3.432   3.741   3.772
 41 A"   42 A"  103 A'  104 A'  105 A'  106 A'   43 A"  107 A'                 
  3.942   3.979   3.986   4.001   4.005   4.023   4.046   4.074
 44 A"   45 A"   46 A"  108 A'  109 A'  110 A'   47 A"   48 A"                 
  4.162   4.229   4.354   4.373   4.766   6.269   6.371   6.517
111 A'  112 A'  113 A'  114 A'  115 A'   49 A"  116 A'  117 A'                 
  6.655   6.716   7.522   7.536   7.561   7.589   7.637   7.698
118 A'  119 A'   50 A"   51 A"  120 A'  121 A'  122 A'  123 A'                 
  9.733  23.278  24.057  25.796  26.027  26.386  47.901  47.919
124 A'  125 A'  126 A'   52 A"  127 A'  128 A'  129 A'  130 A'                 
 66.727 215.717 289.717 289.732 289.756 289.785 289.860 289.920
131 A'  132 A'   53 A"   54 A"  133 A'  134 A'  135 A'  136 A'                 
*******1020.716
137 A'  138 A'                                                                 

 Beta MOs, Restricted
 -- Occupied --                  
-482.87 -482.86 -101.59  -62.52  -62.52  -56.34  -56.34  -56.34
  1 A'    2 A'    3 A'    4 A'    5 A'    6 A'    1 A"    7 A'                 
-56.337 -56.332 -56.332 -24.738 -10.341 -10.307  -9.505  -8.733
  8 A'    2 A"    9 A'   10 A'   11 A'   12 A'   13 A'   14 A'                 
 -8.725  -7.270  -7.259  -7.259  -6.565  -6.557  -6.551  -6.550
 15 A'   16 A'    3 A"   17 A'   18 A'   19 A'    4 A"   20 A'                 
 -6.543  -6.543  -2.676  -2.672  -2.671  -2.668  -2.664  -2.664
  5 A"   21 A'   22 A'    6 A"   23 A'   24 A'    7 A"   25 A'                 
 -2.660  -2.660  -2.652  -2.652  -1.284  -0.937  -0.855  -0.829
 26 A'    8 A"    9 A"   27 A'   28 A'   29 A'   30 A'   31 A'                 
 -0.754  -0.624  -0.542  -0.536  -0.521  -0.457  -0.425  -0.418
 32 A'   33 A'   34 A'   35 A'   10 A"   36 A'   37 A'   11 A"                 
 -0.362  -0.349  -0.334  -0.333  -0.308  -0.265
 38 A'   12 A"   39 A'   13 A"   40 A'   14 A"                                 
 -- Virtual --                   
 -0.060  -0.039  -0.028  -0.009   0.005   0.027   0.043   0.044
 41 A'   15 A"   42 A'   43 A'   44 A'   45 A'   16 A"   46 A'                 
  0.049   0.066   0.066   0.080   0.084   0.086   0.093   0.103
 47 A'   17 A"   48 A'   49 A'   50 A'   18 A"   51 A'   19 A"                 
  0.116   0.130   0.144   0.146   0.164   0.165   0.193   0.209
 52 A'   53 A'   54 A'   20 A"   55 A'   56 A'   57 A'   58 A'                 
  0.230   0.271   0.293   0.300   0.343   0.364   0.369   0.395
 59 A'   60 A'   21 A"   61 A'   62 A'   63 A'   64 A'   65 A'                 
  0.403   0.404   0.414   0.428   0.436   0.452   0.474   0.476
 22 A"   66 A'   23 A"   67 A'   68 A'   24 A"   69 A'   25 A"                 
  0.488   0.514   0.535   0.549   0.556   0.585   0.596   0.618
 70 A'   26 A"   27 A"   28 A"   71 A'   72 A'   29 A"   73 A'                 
  0.623   0.657   0.659   0.699   0.742   0.791   0.800   0.834
 74 A'   30 A"   75 A'   76 A'   77 A'   78 A'   79 A'   31 A"                 
  0.848   0.856   0.887   0.919   0.948   0.987   1.003   1.160
 80 A'   81 A'   32 A"   82 A'   83 A'   84 A'   85 A'   86 A'                 
  1.163   1.199   1.253   1.366   1.373   1.460   1.538   1.563
 33 A"   87 A'   34 A"   35 A"   88 A'   89 A'   90 A'   36 A"                 
  1.640   1.689   1.859   1.867   1.932   1.984   1.998   2.016
 91 A'   92 A'   37 A"   93 A'   94 A'   38 A"   39 A"   95 A'                 
  2.040   2.126   2.176   2.181   2.244   2.275   2.367   2.487
 96 A'   97 A'   98 A'   99 A'   40 A"  100 A'  101 A'  102 A'                 
  2.607   2.802   2.901   3.040   3.152   3.432   3.741   3.772
 41 A"   42 A"  103 A'  104 A'  105 A'  106 A'   43 A"  107 A'                 
  3.942   3.979   3.986   4.001   4.005   4.023   4.046   4.074
 44 A"   45 A"   46 A"  108 A'  109 A'  110 A'   47 A"   48 A"                 
  4.162   4.229   4.354   4.373   4.766   6.269   6.371   6.517
111 A'  112 A'  113 A'  114 A'  115 A'   49 A"  116 A'  117 A'                 
  6.655   6.716   7.522   7.536   7.561   7.589   7.637   7.698
118 A'  119 A'   50 A"   51 A"  120 A'  121 A'  122 A'  123 A'                 
  9.733  23.278  24.057  25.796  26.027  26.386  47.901  47.919
124 A'  125 A'  126 A'   52 A"  127 A'  128 A'  129 A'  130 A'                 
 66.727 215.717 289.717 289.732 289.756 289.785 289.860 289.920
131 A'  132 A'   53 A"   54 A"  133 A'  134 A'  135 A'  136 A'                 
*******1020.716
137 A'  138 A'                                                                 
 --------------------------------------------------------------

          Ground-State Mulliken Net Atomic Charges

     Atom                 Charge (a.u.)
  ----------------------------------------
      1 Br                   -0.025166
      2 Cl                    0.370309
      3 F                    -0.033340
      4 Br                   -0.040266
      5 C                    -0.449889
      6 C                     0.178352
  ----------------------------------------
  Sum of atomic charges =     0.000000

 -----------------------------------------------------------------
                    Cartesian Multipole Moments
 -----------------------------------------------------------------
    Charge (ESU x 10^10)
                 0.0000
    Dipole Moment (Debye)
         X       0.1316      Y       0.5640      Z       0.0000
       Tot       0.5792
    Quadrupole Moments (Debye-Ang)
        XX     -62.0947     XY       2.7388     YY     -65.2813
        XZ       0.0000     YZ      -0.0000     ZZ     -65.7882
    Octopole Moments (Debye-Ang^2)
       XXX       1.7065    XXY      -1.9153    XYY      -4.9337
       YYY      -5.9198    XXZ       0.0000    XYZ      -0.0000
       YYZ      -0.0000    XZZ      -0.0545    YZZ      -4.8036
       ZZZ       0.0000
    Hexadecapole Moments (Debye-Ang^3)
      XXXX   -1136.6005   XXXY     -68.9956   XXYY    -269.6958
      XYYY    -109.6161   YYYY    -546.9941   XXXZ       0.0000
      XXYZ       0.0000   XYYZ       0.0000   YYYZ      -0.0000
      XXZZ    -217.8542   XYZZ     -39.7300   YYZZ    -108.7576
      XZZZ      -0.0000   YZZZ      -0.0000   ZZZZ     -75.9964
 -----------------------------------------------------------------
 Calculating analytic gradient of the SCF energy
 Gradient of SCF Energy
            1           2           3           4           5           6
    1  -0.0045372  -0.0076324   0.0026186   0.0055096   0.0040926  -0.0000512
    2  -0.0070405  -0.0125553   0.0057653   0.0178141   0.0018753  -0.0058588
    3  -0.0000000  -0.0000000  -0.0000000   0.0000000   0.0000000   0.0000000
 Max gradient component =       1.781E-02
 RMS gradient           =       6.361E-03
 Gradient time:  CPU 31.92 s  wall 4.11 s
 Geometry Optimization Parameters
   NAtoms,    NIC,     NZ,  NCons,   NDum,   NFix, NCnnct, MaxDiis
        6      37       0       0       0       0       0       0

 Cartesian Hessian Update
 Hessian Updated using BFGS Update


** GEOMETRY OPTIMIZATION IN DELOCALIZED INTERNAL COORDINATES **
   Searching for a Minimum

   Optimization Cycle:  12

                       Coordinates (Angstroms)
     ATOM                X               Y               Z
      1  Br        2.2983341857    0.7299753794    0.0000000000
      2  Cl       -1.0086706240    1.6807404686    0.0000000000
      3  F         1.1047844375   -1.6460022114    0.0000000000
      4  Br       -1.9503914524   -1.1180872977    0.0000000000
      5  C         0.7839357264   -0.3553335022    0.0000000000
      6  C        -0.4895317892    0.0436278939    0.0000000000
   Point Group: cs    Number of degrees of freedom:     9


   Energy is  -5784.565802093

 Hessian Updated using BFGS Update

  9 Hessian modes will be used to form the next step
  Hessian Eigenvalues:
     0.067233    0.212307    0.249994    0.250773    0.372092    0.462370
     0.576681    0.954819    1.047972

 Minimum Search - Taking Simple RFO Step
 Searching for Lamda that Minimizes Along All modes
 Value Taken    Lamda =  -0.00386536
 Step Taken.  Stepsize is  0.230550

                             Maximum     Tolerance    Cnvgd?
         Gradient           0.014186      0.000300      NO
         Displacement       0.212478      0.001200      NO
         Energy change     -0.007852      0.000001      NO


 New Cartesian Coordinates Obtained by Inverse Iteration

 Displacement from previous Coordinates is:  0.181049
 ----------------------------------------------------------------
             Standard Nuclear Orientation (Angstroms)
    I     Atom           X                Y                Z
 ----------------------------------------------------------------
    1      Br      2.2837623153     0.7608801762     0.0000000000
    2      Cl     -0.9609323054     1.7154687612     0.0000000000
    3      F       1.0709484063    -1.6611576578     0.0000000000
    4      Br     -1.9333001846    -1.1691488633     0.0000000000
    5      C       0.7727468556    -0.3621074148     0.0000000000
    6      C      -0.4947646033     0.0509857290     0.0000000000
 ----------------------------------------------------------------
 Molecular Point Group                 Cs    NOp =  2
 Largest Abelian Subgroup              Cs    NOp =  2
 Nuclear Repulsion Energy =   768.4055862946 hartrees
 There are       54 alpha and       54 beta electrons
 Applying Cartesian multipole field
    Component          Value
    ---------          -----
     (2,0,0)        1.00000E-11
     (0,2,0)        2.00000E-11
     (0,0,2)       -3.00000E-11
 Nucleus-field energy     =     0.0000000226 hartrees
 Requested basis set is 6-311++G(d,p)
 There are 69 shells and 192 basis functions
 A cutoff of  1.0D-11 yielded   1871 shell pairs
 There are     15802 function pairs (     17474 Cartesian)
 Smallest overlap matrix eigenvalue = 2.70E-05
 Guess MOs from SCF MO coefficient file

 -----------------------------------------------------------------------
  General SCF calculation program by
  Eric Jon Sundstrom, Paul Horn, Yuezhi Mao, Dmitri Zuev, Alec White,
  David Stuck, Shaama M.S., Shane Yost, Joonho Lee, David Small,
  Daniel Levine, Susi Lehtola, Hugh Burton, Evgeny Epifanovsky
 -----------------------------------------------------------------------
 Exchange:     0.2000 Hartree-Fock + 0.0800 Slater + 0.7200 B88
 Correlation:  0.1900 VWN1RPA + 0.8100 LYP
 Using SG-1 standard quadrature grid
 using 8 threads for integral computing
 -------------------------------------------------------
 OpenMP Integral computing Module                
 Release: version 2.0, May 2017, Q-Chem Inc. Pleasanton 
 -------------------------------------------------------
 -------------------------------------------------------
 OpenMP BLAS3 based DFT computing Module                
 Release: version 1.0, May 2013, Q-Chem Inc. Pittsburgh 
 -------------------------------------------------------
 A restricted SCF calculation will be
 performed using DIIS
 SCF converges when DIIS error is below 1.0e-08
 ---------------------------------------
  Cycle       Energy         DIIS error
 ---------------------------------------
    1   -5784.5664561720      4.69e-04  
    2   -5784.5679076910      1.84e-04  
    3   -5784.5678103834      2.42e-04  
    4   -5784.5680475660      3.99e-05  
    5   -5784.5680539016      1.34e-05  
    6   -5784.5680545702      5.51e-06  
    7   -5784.5680547074      7.63e-07  
    8   -5784.5680547088      4.23e-07  
    9   -5784.5680547091      6.91e-08  
   10   -5784.5680547093      2.68e-08  
   11   -5784.5680547091      6.19e-09  Convergence criterion met
 ---------------------------------------
 SCF time:   CPU 82.78s  wall 10.00s 
 SCF   energy in the final basis set =    -5784.5680547091
 Total energy in the final basis set =    -5784.5680547091

 --------------------------------------------------------------
             Orbital Energies (a.u.) and Symmetries
 --------------------------------------------------------------

 Alpha MOs, Restricted
 -- Occupied --                  
-482.87 -482.86 -101.59  -62.52  -62.52  -56.34  -56.34  -56.34
  1 A'    2 A'    3 A'    4 A'    5 A'    6 A'    1 A"    7 A'                 
-56.337 -56.333 -56.333 -24.740 -10.342 -10.308  -9.506  -8.732
  8 A'    2 A"    9 A'   10 A'   11 A'   12 A'   13 A'   14 A'                 
 -8.725  -7.271  -7.261  -7.260  -6.565  -6.558  -6.550  -6.550
 15 A'   16 A'    3 A"   17 A'   18 A'   19 A'    4 A"   20 A'                 
 -6.543  -6.543  -2.675  -2.671  -2.671  -2.669  -2.664  -2.664
  5 A"   21 A'   22 A'    6 A"   23 A'   24 A'    7 A"   25 A'                 
 -2.660  -2.660  -2.652  -2.652  -1.284  -0.933  -0.851  -0.829
 26 A'    8 A"    9 A"   27 A'   28 A'   29 A'   30 A'   31 A'                 
 -0.753  -0.624  -0.542  -0.534  -0.521  -0.457  -0.423  -0.416
 32 A'   33 A'   34 A'   35 A'   10 A"   36 A'   37 A'   11 A"                 
 -0.361  -0.348  -0.334  -0.333  -0.311  -0.266
 38 A'   12 A"   13 A"   39 A'   40 A'   14 A"                                 
 -- Virtual --                   
 -0.064  -0.039  -0.035  -0.010   0.005   0.027   0.043   0.044
 41 A'   15 A"   42 A'   43 A'   44 A'   45 A'   46 A'   16 A"                 
  0.048   0.066   0.066   0.080   0.084   0.085   0.092   0.103
 47 A'   17 A"   48 A'   49 A'   50 A'   18 A"   51 A'   19 A"                 
  0.117   0.129   0.144   0.145   0.161   0.164   0.194   0.210
 52 A'   53 A'   54 A'   20 A"   55 A'   56 A'   57 A'   58 A'                 
  0.228   0.271   0.293   0.301   0.343   0.363   0.370   0.394
 59 A'   60 A'   21 A"   61 A'   62 A'   63 A'   64 A'   65 A'                 
  0.403   0.403   0.415   0.429   0.434   0.454   0.471   0.476
 22 A"   66 A'   23 A"   67 A'   68 A'   24 A"   69 A'   25 A"                 
  0.479   0.512   0.535   0.550   0.557   0.587   0.597   0.619
 70 A'   26 A"   27 A"   28 A"   71 A'   72 A'   29 A"   73 A'                 
  0.625   0.654   0.657   0.699   0.741   0.785   0.805   0.833
 74 A'   75 A'   30 A"   76 A'   77 A'   78 A'   79 A'   31 A"                 
  0.846   0.852   0.887   0.914   0.940   0.974   0.999   1.152
 80 A'   81 A'   32 A"   82 A'   83 A'   84 A'   85 A'   86 A'                 
  1.157   1.193   1.246   1.366   1.374   1.463   1.541   1.561
 33 A"   87 A'   34 A"   35 A"   88 A'   89 A'   90 A'   36 A"                 
  1.628   1.680   1.862   1.870   1.932   1.983   1.996   2.006
 91 A'   92 A'   37 A"   93 A'   94 A'   38 A"   39 A"   95 A'                 
  2.032   2.131   2.165   2.177   2.242   2.263   2.360   2.481
 96 A'   97 A'   98 A'   99 A'   40 A"  100 A'  101 A'  102 A'                 
  2.607   2.800   2.896   3.041   3.148   3.419   3.740   3.770
 41 A"   42 A"  103 A'  104 A'  105 A'  106 A'   43 A"  107 A'                 
  3.940   3.978   3.985   3.999   4.005   4.024   4.044   4.069
 44 A"   45 A"   46 A"  108 A'  109 A'  110 A'   47 A"   48 A"                 
  4.160   4.218   4.354   4.371   4.764   6.268   6.370   6.512
111 A'  112 A'  113 A'  114 A'  115 A'   49 A"  116 A'  117 A'                 
  6.649   6.708   7.522   7.536   7.561   7.583   7.636   7.690
118 A'  119 A'   50 A"   51 A"  120 A'  121 A'  122 A'  123 A'                 
  9.729  23.270  24.060  25.793  26.008  26.380  47.894  47.914
124 A'  125 A'  126 A'   52 A"  127 A'  128 A'  129 A'  130 A'                 
 66.725 215.713 289.717 289.731 289.755 289.779 289.858 289.913
131 A'  132 A'   53 A"   54 A"  133 A'  134 A'  135 A'  136 A'                 
*******1020.710
137 A'  138 A'                                                                 

 Beta MOs, Restricted
 -- Occupied --                  
-482.87 -482.86 -101.59  -62.52  -62.52  -56.34  -56.34  -56.34
  1 A'    2 A'    3 A'    4 A'    5 A'    6 A'    1 A"    7 A'                 
-56.337 -56.333 -56.333 -24.740 -10.342 -10.308  -9.506  -8.732
  8 A'    2 A"    9 A'   10 A'   11 A'   12 A'   13 A'   14 A'                 
 -8.725  -7.271  -7.261  -7.260  -6.565  -6.558  -6.550  -6.550
 15 A'   16 A'    3 A"   17 A'   18 A'   19 A'    4 A"   20 A'                 
 -6.543  -6.543  -2.675  -2.671  -2.671  -2.669  -2.664  -2.664
  5 A"   21 A'   22 A'    6 A"   23 A'   24 A'    7 A"   25 A'                 
 -2.660  -2.660  -2.652  -2.652  -1.284  -0.933  -0.851  -0.829
 26 A'    8 A"    9 A"   27 A'   28 A'   29 A'   30 A'   31 A'                 
 -0.753  -0.624  -0.542  -0.534  -0.521  -0.457  -0.423  -0.416
 32 A'   33 A'   34 A'   35 A'   10 A"   36 A'   37 A'   11 A"                 
 -0.361  -0.348  -0.334  -0.333  -0.311  -0.266
 38 A'   12 A"   13 A"   39 A'   40 A'   14 A"                                 
 -- Virtual --                   
 -0.064  -0.039  -0.035  -0.010   0.005   0.027   0.043   0.044
 41 A'   15 A"   42 A'   43 A'   44 A'   45 A'   46 A'   16 A"                 
  0.048   0.066   0.066   0.080   0.084   0.085   0.092   0.103
 47 A'   17 A"   48 A'   49 A'   50 A'   18 A"   51 A'   19 A"                 
  0.117   0.129   0.144   0.145   0.161   0.164   0.194   0.210
 52 A'   53 A'   54 A'   20 A"   55 A'   56 A'   57 A'   58 A'                 
  0.228   0.271   0.293   0.301   0.343   0.363   0.370   0.394
 59 A'   60 A'   21 A"   61 A'   62 A'   63 A'   64 A'   65 A'                 
  0.403   0.403   0.415   0.429   0.434   0.454   0.471   0.476
 22 A"   66 A'   23 A"   67 A'   68 A'   24 A"   69 A'   25 A"                 
  0.479   0.512   0.535   0.550   0.557   0.587   0.597   0.619
 70 A'   26 A"   27 A"   28 A"   71 A'   72 A'   29 A"   73 A'                 
  0.625   0.654   0.657   0.699   0.741   0.785   0.805   0.833
 74 A'   75 A'   30 A"   76 A'   77 A'   78 A'   79 A'   31 A"                 
  0.846   0.852   0.887   0.914   0.940   0.974   0.999   1.152
 80 A'   81 A'   32 A"   82 A'   83 A'   84 A'   85 A'   86 A'                 
  1.157   1.193   1.246   1.366   1.374   1.463   1.541   1.561
 33 A"   87 A'   34 A"   35 A"   88 A'   89 A'   90 A'   36 A"                 
  1.628   1.680   1.862   1.870   1.932   1.983   1.996   2.006
 91 A'   92 A'   37 A"   93 A'   94 A'   38 A"   39 A"   95 A'                 
  2.032   2.131   2.165   2.177   2.242   2.263   2.360   2.481
 96 A'   97 A'   98 A'   99 A'   40 A"  100 A'  101 A'  102 A'                 
  2.607   2.800   2.896   3.041   3.148   3.419   3.740   3.770
 41 A"   42 A"  103 A'  104 A'  105 A'  106 A'   43 A"  107 A'                 
  3.940   3.978   3.985   3.999   4.005   4.024   4.044   4.069
 44 A"   45 A"   46 A"  108 A'  109 A'  110 A'   47 A"   48 A"                 
  4.160   4.218   4.354   4.371   4.764   6.268   6.370   6.512
111 A'  112 A'  113 A'  114 A'  115 A'   49 A"  116 A'  117 A'                 
  6.649   6.708   7.522   7.536   7.561   7.583   7.636   7.690
118 A'  119 A'   50 A"   51 A"  120 A'  121 A'  122 A'  123 A'                 
  9.729  23.270  24.060  25.793  26.008  26.380  47.894  47.914
124 A'  125 A'  126 A'   52 A"  127 A'  128 A'  129 A'  130 A'                 
 66.725 215.713 289.717 289.731 289.755 289.779 289.858 289.913
131 A'  132 A'   53 A"   54 A"  133 A'  134 A'  135 A'  136 A'                 
*******1020.710
137 A'  138 A'                                                                 
 --------------------------------------------------------------

          Ground-State Mulliken Net Atomic Charges

     Atom                 Charge (a.u.)
  ----------------------------------------
      1 Br                   -0.032242
      2 Cl                    0.378015
      3 F                    -0.034237
      4 Br                   -0.039221
      5 C                    -0.390103
      6 C                     0.117789
  ----------------------------------------
  Sum of atomic charges =     0.000000

 -----------------------------------------------------------------
                    Cartesian Multipole Moments
 -----------------------------------------------------------------
    Charge (ESU x 10^10)
                 0.0000
    Dipole Moment (Debye)
         X       0.1396      Y       0.5644      Z      -0.0000
       Tot       0.5814
    Quadrupole Moments (Debye-Ang)
        XX     -62.4941     XY       2.9036     YY     -64.8822
        XZ       0.0000     YZ       0.0000     ZZ     -65.8765
    Octopole Moments (Debye-Ang^2)
       XXX       0.7448    XXY      -2.1878    XYY      -5.3699
       YYY      -5.7405    XXZ       0.0000    XYZ      -0.0000
       YYZ      -0.0000    XZZ      -0.4614    YZZ      -4.8073
       ZZZ      -0.0000
    Hexadecapole Moments (Debye-Ang^3)
      XXXX   -1120.8769   XXXY     -78.2036   XXYY    -268.9063
      XYYY    -116.5629   YYYY    -569.9985   XXXZ      -0.0000
      XXYZ       0.0000   XYYZ       0.0000   YYYZ       0.0000
      XXZZ    -214.1650   XYZZ     -43.0739   YYZZ    -113.5077
      XZZZ      -0.0000   YZZZ       0.0000   ZZZZ     -76.2155
 -----------------------------------------------------------------
 Calculating analytic gradient of the SCF energy
 Gradient of SCF Energy
            1           2           3           4           5           6
    1  -0.0002443  -0.0026460  -0.0013088   0.0018532  -0.0006804   0.0030263
    2   0.0016359  -0.0016699  -0.0007340   0.0054752  -0.0002672  -0.0044401
    3  -0.0000000   0.0000000   0.0000000   0.0000000  -0.0000000  -0.0000000
 Max gradient component =       5.475E-03
 RMS gradient           =       2.076E-03
 Gradient time:  CPU 32.09 s  wall 4.14 s
 Geometry Optimization Parameters
   NAtoms,    NIC,     NZ,  NCons,   NDum,   NFix, NCnnct, MaxDiis
        6      37       0       0       0       0       0       0

 Cartesian Hessian Update
 Hessian Updated using BFGS Update


** GEOMETRY OPTIMIZATION IN DELOCALIZED INTERNAL COORDINATES **
   Searching for a Minimum

   Optimization Cycle:  13

                       Coordinates (Angstroms)
     ATOM                X               Y               Z
      1  Br        2.2837623153    0.7608801762    0.0000000000
      2  Cl       -0.9609323054    1.7154687612    0.0000000000
      3  F         1.0709484063   -1.6611576578    0.0000000000
      4  Br       -1.9333001846   -1.1691488633    0.0000000000
      5  C         0.7727468556   -0.3621074148    0.0000000000
      6  C        -0.4947646033    0.0509857290    0.0000000000
   Point Group: cs    Number of degrees of freedom:     9


   Energy is  -5784.568054709

 Hessian Updated using BFGS Update

  9 Hessian modes will be used to form the next step
  Hessian Eigenvalues:
     0.058748    0.208519    0.250412    0.251450    0.372910    0.466168
     0.576892    0.954748    1.045327

 Minimum Search - Taking Simple RFO Step
 Searching for Lamda that Minimizes Along All modes
 Value Taken    Lamda =  -0.00025725
 Step Taken.  Stepsize is  0.056667

                             Maximum     Tolerance    Cnvgd?
         Gradient           0.004124      0.000300      NO
         Displacement       0.045799      0.001200      NO
         Energy change     -0.002253      0.000001      NO


 New Cartesian Coordinates Obtained by Inverse Iteration

 Displacement from previous Coordinates is:  0.044704
 ----------------------------------------------------------------
             Standard Nuclear Orientation (Angstroms)
    I     Atom           X                Y                Z
 ----------------------------------------------------------------
    1      Br      2.2874229359     0.7608302317     0.0000000000
    2      Cl     -0.9545087400     1.7249509583     0.0000000000
    3      F       1.0629340394    -1.6610261733     0.0000000000
    4      Br     -1.9275732209    -1.1852643986     0.0000000000
    5      C       0.7699444976    -0.3602526295     0.0000000000
    6      C      -0.4997590280     0.0556827420     0.0000000000
 ----------------------------------------------------------------
 Molecular Point Group                 Cs    NOp =  2
 Largest Abelian Subgroup              Cs    NOp =  2
 Nuclear Repulsion Energy =   767.1796202926 hartrees
 There are       54 alpha and       54 beta electrons
 Applying Cartesian multipole field
    Component          Value
    ---------          -----
     (2,0,0)        1.00000E-11
     (0,2,0)        2.00000E-11
     (0,0,2)       -3.00000E-11
 Nucleus-field energy     =     0.0000000227 hartrees
 Requested basis set is 6-311++G(d,p)
 There are 69 shells and 192 basis functions
 A cutoff of  1.0D-11 yielded   1870 shell pairs
 There are     15799 function pairs (     17471 Cartesian)
 Smallest overlap matrix eigenvalue = 2.84E-05
 Guess MOs from SCF MO coefficient file

 -----------------------------------------------------------------------
  General SCF calculation program by
  Eric Jon Sundstrom, Paul Horn, Yuezhi Mao, Dmitri Zuev, Alec White,
  David Stuck, Shaama M.S., Shane Yost, Joonho Lee, David Small,
  Daniel Levine, Susi Lehtola, Hugh Burton, Evgeny Epifanovsky
 -----------------------------------------------------------------------
 Exchange:     0.2000 Hartree-Fock + 0.0800 Slater + 0.7200 B88
 Correlation:  0.1900 VWN1RPA + 0.8100 LYP
 Using SG-1 standard quadrature grid
 using 8 threads for integral computing
 -------------------------------------------------------
 OpenMP Integral computing Module                
 Release: version 2.0, May 2017, Q-Chem Inc. Pleasanton 
 -------------------------------------------------------
 -------------------------------------------------------
 OpenMP BLAS3 based DFT computing Module                
 Release: version 1.0, May 2013, Q-Chem Inc. Pittsburgh 
 -------------------------------------------------------
 A restricted SCF calculation will be
 performed using DIIS
 SCF converges when DIIS error is below 1.0e-08
 ---------------------------------------
  Cycle       Energy         DIIS error
 ---------------------------------------
    1   -5784.5681088711      1.19e-04  
    2   -5784.5682032250      5.25e-05  
    3   -5784.5681949105      6.88e-05  
    4   -5784.5682159981      8.88e-06  
    5   -5784.5682162533      4.09e-06  
    6   -5784.5682163221      1.41e-06  
    7   -5784.5682163312      2.05e-07  
    8   -5784.5682163315      1.23e-07  
    9   -5784.5682163313      2.17e-08  
   10   -5784.5682163312      4.88e-09  Convergence criterion met
 ---------------------------------------
 SCF time:   CPU 75.28s  wall 9.00s 
 SCF   energy in the final basis set =    -5784.5682163312
 Total energy in the final basis set =    -5784.5682163312

 --------------------------------------------------------------
             Orbital Energies (a.u.) and Symmetries
 --------------------------------------------------------------

 Alpha MOs, Restricted
 -- Occupied --                  
-482.87 -482.86 -101.59  -62.52  -62.52  -56.34  -56.34  -56.34
  1 A'    2 A'    3 A'    4 A'    5 A'    6 A'    1 A"    7 A'                 
-56.337 -56.333 -56.333 -24.740 -10.342 -10.308  -9.507  -8.732
  8 A'    2 A"    9 A'   10 A'   11 A'   12 A'   13 A'   14 A'                 
 -8.725  -7.272  -7.261  -7.261  -6.565  -6.558  -6.550  -6.550
 15 A'   16 A'    3 A"   17 A'   18 A'   19 A'    4 A"   20 A'                 
 -6.543  -6.543  -2.675  -2.671  -2.671  -2.669  -2.664  -2.664
  5 A"   21 A'   22 A'    6 A"   23 A'   24 A'    7 A"   25 A'                 
 -2.660  -2.660  -2.652  -2.652  -1.283  -0.932  -0.850  -0.829
 26 A'    8 A"    9 A"   27 A'   28 A'   29 A'   30 A'   31 A'                 
 -0.752  -0.624  -0.541  -0.533  -0.520  -0.457  -0.423  -0.416
 32 A'   33 A'   34 A'   35 A'   10 A"   36 A'   37 A'   11 A"                 
 -0.360  -0.348  -0.334  -0.333  -0.312  -0.266
 38 A'   12 A"   13 A"   39 A'   40 A'   14 A"                                 
 -- Virtual --                   
 -0.066  -0.040  -0.036  -0.010   0.004   0.027   0.043   0.044
 41 A'   15 A"   42 A'   43 A'   44 A'   45 A'   46 A'   16 A"                 
  0.048   0.066   0.066   0.080   0.083   0.085   0.092   0.103
 47 A'   17 A"   48 A'   49 A'   50 A'   18 A"   51 A'   19 A"                 
  0.117   0.129   0.144   0.145   0.160   0.164   0.194   0.211
 52 A'   53 A'   54 A'   20 A"   55 A'   56 A'   57 A'   58 A'                 
  0.227   0.271   0.292   0.301   0.342   0.363   0.370   0.394
 59 A'   60 A'   21 A"   61 A'   62 A'   63 A'   64 A'   65 A'                 
  0.403   0.403   0.415   0.429   0.433   0.454   0.471   0.476
 22 A"   66 A'   23 A"   67 A'   68 A'   24 A"   69 A'   25 A"                 
  0.477   0.511   0.535   0.550   0.557   0.587   0.596   0.619
 70 A'   26 A"   27 A"   28 A"   71 A'   72 A'   29 A"   73 A'                 
  0.625   0.654   0.657   0.697   0.741   0.784   0.805   0.833
 74 A'   75 A'   30 A"   76 A'   77 A'   78 A'   79 A'   31 A"                 
  0.844   0.851   0.887   0.913   0.939   0.970   0.999   1.150
 80 A'   81 A'   32 A"   82 A'   83 A'   84 A'   85 A'   86 A'                 
  1.156   1.192   1.245   1.366   1.373   1.463   1.543   1.560
 33 A"   87 A'   34 A"   35 A"   88 A'   89 A'   90 A'   36 A"                 
  1.623   1.678   1.860   1.870   1.932   1.983   1.995   2.003
 91 A'   92 A'   37 A"   93 A'   94 A'   38 A"   39 A"   95 A'                 
  2.030   2.130   2.161   2.176   2.242   2.260   2.358   2.479
 96 A'   97 A'   98 A'   99 A'   40 A"  100 A'  101 A'  102 A'                 
  2.606   2.799   2.894   3.040   3.144   3.419   3.739   3.770
 41 A"   42 A"  103 A'  104 A'  105 A'  106 A'   43 A"  107 A'                 
  3.939   3.978   3.984   3.998   4.005   4.024   4.043   4.068
 44 A"   45 A"   46 A"  108 A'  109 A'  110 A'   47 A"   48 A"                 
  4.158   4.215   4.353   4.371   4.763   6.268   6.370   6.511
111 A'  112 A'  113 A'  114 A'  115 A'   49 A"  116 A'  117 A'                 
  6.647   6.707   7.522   7.536   7.561   7.581   7.635   7.689
118 A'  119 A'   50 A"   51 A"  120 A'  121 A'  122 A'  123 A'                 
  9.728  23.270  24.047  25.793  26.001  26.378  47.893  47.912
124 A'  125 A'  126 A'   52 A"  127 A'  128 A'  129 A'  130 A'                 
 66.725 215.712 289.717 289.730 289.755 289.777 289.858 289.912
131 A'  132 A'   53 A"   54 A"  133 A'  134 A'  135 A'  136 A'                 
*******1020.708
137 A'  138 A'                                                                 

 Beta MOs, Restricted
 -- Occupied --                  
-482.87 -482.86 -101.59  -62.52  -62.52  -56.34  -56.34  -56.34
  1 A'    2 A'    3 A'    4 A'    5 A'    6 A'    1 A"    7 A'                 
-56.337 -56.333 -56.333 -24.740 -10.342 -10.308  -9.507  -8.732
  8 A'    2 A"    9 A'   10 A'   11 A'   12 A'   13 A'   14 A'                 
 -8.725  -7.272  -7.261  -7.261  -6.565  -6.558  -6.550  -6.550
 15 A'   16 A'    3 A"   17 A'   18 A'   19 A'    4 A"   20 A'                 
 -6.543  -6.543  -2.675  -2.671  -2.671  -2.669  -2.664  -2.664
  5 A"   21 A'   22 A'    6 A"   23 A'   24 A'    7 A"   25 A'                 
 -2.660  -2.660  -2.652  -2.652  -1.283  -0.932  -0.850  -0.829
 26 A'    8 A"    9 A"   27 A'   28 A'   29 A'   30 A'   31 A'                 
 -0.752  -0.624  -0.541  -0.533  -0.520  -0.457  -0.423  -0.416
 32 A'   33 A'   34 A'   35 A'   10 A"   36 A'   37 A'   11 A"                 
 -0.360  -0.348  -0.334  -0.333  -0.312  -0.266
 38 A'   12 A"   13 A"   39 A'   40 A'   14 A"                                 
 -- Virtual --                   
 -0.066  -0.040  -0.036  -0.010   0.004   0.027   0.043   0.044
 41 A'   15 A"   42 A'   43 A'   44 A'   45 A'   46 A'   16 A"                 
  0.048   0.066   0.066   0.080   0.083   0.085   0.092   0.103
 47 A'   17 A"   48 A'   49 A'   50 A'   18 A"   51 A'   19 A"                 
  0.117   0.129   0.144   0.145   0.160   0.164   0.194   0.211
 52 A'   53 A'   54 A'   20 A"   55 A'   56 A'   57 A'   58 A'                 
  0.227   0.271   0.292   0.301   0.342   0.363   0.370   0.394
 59 A'   60 A'   21 A"   61 A'   62 A'   63 A'   64 A'   65 A'                 
  0.403   0.403   0.415   0.429   0.433   0.454   0.471   0.476
 22 A"   66 A'   23 A"   67 A'   68 A'   24 A"   69 A'   25 A"                 
  0.477   0.511   0.535   0.550   0.557   0.587   0.596   0.619
 70 A'   26 A"   27 A"   28 A"   71 A'   72 A'   29 A"   73 A'                 
  0.625   0.654   0.657   0.697   0.741   0.784   0.805   0.833
 74 A'   75 A'   30 A"   76 A'   77 A'   78 A'   79 A'   31 A"                 
  0.844   0.851   0.887   0.913   0.939   0.970   0.999   1.150
 80 A'   81 A'   32 A"   82 A'   83 A'   84 A'   85 A'   86 A'                 
  1.156   1.192   1.245   1.366   1.373   1.463   1.543   1.560
 33 A"   87 A'   34 A"   35 A"   88 A'   89 A'   90 A'   36 A"                 
  1.623   1.678   1.860   1.870   1.932   1.983   1.995   2.003
 91 A'   92 A'   37 A"   93 A'   94 A'   38 A"   39 A"   95 A'                 
  2.030   2.130   2.161   2.176   2.242   2.260   2.358   2.479
 96 A'   97 A'   98 A'   99 A'   40 A"  100 A'  101 A'  102 A'                 
  2.606   2.799   2.894   3.040   3.144   3.419   3.739   3.770
 41 A"   42 A"  103 A'  104 A'  105 A'  106 A'   43 A"  107 A'                 
  3.939   3.978   3.984   3.998   4.005   4.024   4.043   4.068
 44 A"   45 A"   46 A"  108 A'  109 A'  110 A'   47 A"   48 A"                 
  4.158   4.215   4.353   4.371   4.763   6.268   6.370   6.511
111 A'  112 A'  113 A'  114 A'  115 A'   49 A"  116 A'  117 A'                 
  6.647   6.707   7.522   7.536   7.561   7.581   7.635   7.689
118 A'  119 A'   50 A"   51 A"  120 A'  121 A'  122 A'  123 A'                 
  9.728  23.270  24.047  25.793  26.001  26.378  47.893  47.912
124 A'  125 A'  126 A'   52 A"  127 A'  128 A'  129 A'  130 A'                 
 66.725 215.712 289.717 289.730 289.755 289.777 289.858 289.912
131 A'  132 A'   53 A"   54 A"  133 A'  134 A'  135 A'  136 A'                 
*******1020.708
137 A'  138 A'                                                                 
 --------------------------------------------------------------

          Ground-State Mulliken Net Atomic Charges

     Atom                 Charge (a.u.)
  ----------------------------------------
      1 Br                   -0.033476
      2 Cl                    0.380323
      3 F                    -0.033118
      4 Br                   -0.038745
      5 C                    -0.377521
      6 C                     0.102536
  ----------------------------------------
  Sum of atomic charges =     0.000000

 -----------------------------------------------------------------
                    Cartesian Multipole Moments
 -----------------------------------------------------------------
    Charge (ESU x 10^10)
                 0.0000
    Dipole Moment (Debye)
         X       0.1461      Y       0.5662      Z      -0.0000
       Tot       0.5848
    Quadrupole Moments (Debye-Ang)
        XX     -62.5581     XY       2.9266     YY     -64.7965
        XZ       0.0000     YZ       0.0000     ZZ     -65.9046
    Octopole Moments (Debye-Ang^2)
       XXX       0.6098    XXY      -2.0990    XYY      -5.6724
       YYY      -5.4124    XXZ      -0.0000    XYZ      -0.0000
       YYZ       0.0000    XZZ      -0.6305    YZZ      -4.6582
       ZZZ      -0.0000
    Hexadecapole Moments (Debye-Ang^3)
      XXXX   -1120.0183   XXXY     -79.9036   XXYY    -269.4270
      XYYY    -117.7285   YYYY    -575.2163   XXXZ      -0.0000
      XXYZ      -0.0000   XYYZ      -0.0000   YYYZ       0.0000
      XXZZ    -213.9052   XYZZ     -43.6716   YYZZ    -114.6139
      XZZZ       0.0000   YZZZ      -0.0000   ZZZZ     -76.2833
 -----------------------------------------------------------------
 Calculating analytic gradient of the SCF energy
 Gradient of SCF Energy
            1           2           3           4           5           6
    1   0.0012159  -0.0014466  -0.0017729   0.0011501   0.0010262  -0.0001727
    2   0.0027832   0.0005206  -0.0016232   0.0024176  -0.0013799  -0.0027182
    3   0.0000000   0.0000000   0.0000000  -0.0000000  -0.0000000   0.0000000
 Max gradient component =       2.783E-03
 RMS gradient           =       1.393E-03
 Gradient time:  CPU 31.78 s  wall 4.10 s
 Geometry Optimization Parameters
   NAtoms,    NIC,     NZ,  NCons,   NDum,   NFix, NCnnct, MaxDiis
        6      37       0       0       0       0       0       0

 Cartesian Hessian Update
 Hessian Updated using BFGS Update


** GEOMETRY OPTIMIZATION IN DELOCALIZED INTERNAL COORDINATES **
   Searching for a Minimum

   Optimization Cycle:  14

                       Coordinates (Angstroms)
     ATOM                X               Y               Z
      1  Br        2.2874229359    0.7608302317    0.0000000000
      2  Cl       -0.9545087400    1.7249509583    0.0000000000
      3  F         1.0629340394   -1.6610261733    0.0000000000
      4  Br       -1.9275732209   -1.1852643986    0.0000000000
      5  C         0.7699444976   -0.3602526295    0.0000000000
      6  C        -0.4997590280    0.0556827420    0.0000000000
   Point Group: cs    Number of degrees of freedom:     9


   Energy is  -5784.568216331

 Hessian Updated using BFGS Update

  9 Hessian modes will be used to form the next step
  Hessian Eigenvalues:
     0.052168    0.169364    0.249858    0.257289    0.377541    0.465062
     0.585677    0.958886    1.018682

 Minimum Search - Taking Simple RFO Step
 Searching for Lamda that Minimizes Along All modes
 Value Taken    Lamda =  -0.00008695
 Step Taken.  Stepsize is  0.030038

                             Maximum     Tolerance    Cnvgd?
         Gradient           0.002559      0.000300      NO
         Displacement       0.022278      0.001200      NO
         Energy change     -0.000162      0.000001      NO


 New Cartesian Coordinates Obtained by Inverse Iteration

 Displacement from previous Coordinates is:  0.023382
 ----------------------------------------------------------------
             Standard Nuclear Orientation (Angstroms)
    I     Atom           X                Y                Z
 ----------------------------------------------------------------
    1      Br      2.2882147207     0.7576862561     0.0000000000
    2      Cl     -0.9499349970     1.7286160327     0.0000000000
    3      F       1.0626055733    -1.6583120590     0.0000000000
    4      Br     -1.9256297987    -1.1931096365     0.0000000000
    5      C       0.7659850895    -0.3579066732     0.0000000000
    6      C      -0.5027801038     0.0579468106     0.0000000000
 ----------------------------------------------------------------
 Molecular Point Group                 Cs    NOp =  2
 Largest Abelian Subgroup              Cs    NOp =  2
 Nuclear Repulsion Energy =   766.9284133235 hartrees
 There are       54 alpha and       54 beta electrons
 Applying Cartesian multipole field
    Component          Value
    ---------          -----
     (2,0,0)        1.00000E-11
     (0,2,0)        2.00000E-11
     (0,0,2)       -3.00000E-11
 Nucleus-field energy     =     0.0000000227 hartrees
 Requested basis set is 6-311++G(d,p)
 There are 69 shells and 192 basis functions
 A cutoff of  1.0D-11 yielded   1869 shell pairs
 There are     15796 function pairs (     17468 Cartesian)
 Smallest overlap matrix eigenvalue = 2.86E-05
 Guess MOs from SCF MO coefficient file

 -----------------------------------------------------------------------
  General SCF calculation program by
  Eric Jon Sundstrom, Paul Horn, Yuezhi Mao, Dmitri Zuev, Alec White,
  David Stuck, Shaama M.S., Shane Yost, Joonho Lee, David Small,
  Daniel Levine, Susi Lehtola, Hugh Burton, Evgeny Epifanovsky
 -----------------------------------------------------------------------
 Exchange:     0.2000 Hartree-Fock + 0.0800 Slater + 0.7200 B88
 Correlation:  0.1900 VWN1RPA + 0.8100 LYP
 Using SG-1 standard quadrature grid
 using 8 threads for integral computing
 -------------------------------------------------------
 OpenMP Integral computing Module                
 Release: version 2.0, May 2017, Q-Chem Inc. Pleasanton 
 -------------------------------------------------------
 -------------------------------------------------------
 OpenMP BLAS3 based DFT computing Module                
 Release: version 1.0, May 2013, Q-Chem Inc. Pittsburgh 
 -------------------------------------------------------
 A restricted SCF calculation will be
 performed using DIIS
 SCF converges when DIIS error is below 1.0e-08
 ---------------------------------------
  Cycle       Energy         DIIS error
 ---------------------------------------
    1   -5784.5682439366      6.56e-05  
    2   -5784.5682762140      1.54e-05  
    3   -5784.5682761438      1.70e-05  
    4   -5784.5682772031      6.57e-06  
    5   -5784.5682773857      1.73e-06  
    6   -5784.5682773948      6.64e-07  
    7   -5784.5682773963      9.88e-08  
    8   -5784.5682773963      4.01e-08  
    9   -5784.5682773963      8.66e-09  Convergence criterion met
 ---------------------------------------
 SCF time:   CPU 67.66s  wall 8.00s 
 SCF   energy in the final basis set =    -5784.5682773963
 Total energy in the final basis set =    -5784.5682773963

 --------------------------------------------------------------
             Orbital Energies (a.u.) and Symmetries
 --------------------------------------------------------------

 Alpha MOs, Restricted
 -- Occupied --                  
-482.87 -482.86 -101.59  -62.52  -62.52  -56.34  -56.34  -56.34
  1 A'    2 A'    3 A'    4 A'    5 A'    6 A'    1 A"    7 A'                 
-56.337 -56.333 -56.333 -24.739 -10.342 -10.309  -9.507  -8.732
  8 A'    2 A"    9 A'   10 A'   11 A'   12 A'   13 A'   14 A'                 
 -8.725  -7.272  -7.262  -7.261  -6.564  -6.558  -6.550  -6.550
 15 A'   16 A'    3 A"   17 A'   18 A'   19 A'    4 A"   20 A'                 
 -6.543  -6.543  -2.675  -2.671  -2.671  -2.669  -2.664  -2.664
  5 A"   21 A'   22 A'    6 A"   23 A'   24 A'    7 A"   25 A'                 
 -2.659  -2.659  -2.653  -2.652  -1.283  -0.932  -0.850  -0.829
 26 A'    8 A"    9 A"   27 A'   28 A'   29 A'   30 A'   31 A'                 
 -0.752  -0.624  -0.541  -0.533  -0.520  -0.457  -0.422  -0.416
 32 A'   33 A'   34 A'   35 A'   10 A"   36 A'   37 A'   11 A"                 
 -0.360  -0.348  -0.334  -0.333  -0.312  -0.266
 38 A'   12 A"   13 A"   39 A'   40 A'   14 A"                                 
 -- Virtual --                   
 -0.066  -0.040  -0.037  -0.010   0.004   0.027   0.043   0.044
 41 A'   15 A"   42 A'   43 A'   44 A'   45 A'   46 A'   16 A"                 
  0.049   0.066   0.066   0.080   0.083   0.085   0.092   0.103
 47 A'   17 A"   48 A'   49 A'   50 A'   18 A"   51 A'   19 A"                 
  0.117   0.128   0.143   0.145   0.159   0.164   0.194   0.211
 52 A'   53 A'   54 A'   20 A"   55 A'   56 A'   57 A'   58 A'                 
  0.227   0.271   0.292   0.301   0.342   0.363   0.371   0.394
 59 A'   60 A'   21 A"   61 A'   62 A'   63 A'   64 A'   65 A'                 
  0.403   0.403   0.415   0.429   0.434   0.454   0.471   0.476
 22 A"   66 A'   23 A"   67 A'   68 A'   24 A"   69 A'   70 A'                 
  0.476   0.511   0.535   0.550   0.557   0.587   0.596   0.619
 25 A"   26 A"   27 A"   28 A"   71 A'   72 A'   29 A"   73 A'                 
  0.625   0.653   0.657   0.697   0.740   0.783   0.804   0.832
 74 A'   75 A'   30 A"   76 A'   77 A'   78 A'   79 A'   31 A"                 
  0.843   0.851   0.887   0.912   0.939   0.969   1.000   1.148
 80 A'   81 A'   32 A"   82 A'   83 A'   84 A'   85 A'   86 A'                 
  1.155   1.192   1.245   1.366   1.374   1.464   1.542   1.560
 33 A"   87 A'   34 A"   35 A"   88 A'   89 A'   90 A'   36 A"                 
  1.622   1.678   1.861   1.870   1.932   1.983   1.995   2.003
 91 A'   92 A'   37 A"   93 A'   94 A'   38 A"   39 A"   95 A'                 
  2.029   2.131   2.160   2.175   2.242   2.259   2.358   2.478
 96 A'   97 A'   98 A'   99 A'   40 A"  100 A'  101 A'  102 A'                 
  2.606   2.799   2.893   3.040   3.145   3.418   3.740   3.770
 41 A"   42 A"  103 A'  104 A'  105 A'  106 A'   43 A"  107 A'                 
  3.939   3.977   3.984   3.998   4.005   4.023   4.043   4.067
 44 A"   45 A"   46 A"  108 A'  109 A'  110 A'   47 A"   48 A"                 
  4.157   4.214   4.353   4.371   4.764   6.268   6.371   6.511
111 A'  112 A'  113 A'  114 A'  115 A'   49 A"  116 A'  117 A'                 
  6.647   6.707   7.522   7.535   7.561   7.580   7.635   7.689
118 A'  119 A'   50 A"   51 A"  120 A'  121 A'  122 A'  123 A'                 
  9.728  23.269  24.051  25.792  25.998  26.377  47.894  47.911
124 A'  125 A'  126 A'   52 A"  127 A'  128 A'  129 A'  130 A'                 
 66.725 215.712 289.717 289.730 289.755 289.775 289.858 289.912
131 A'  132 A'   53 A"   54 A"  133 A'  134 A'  135 A'  136 A'                 
*******1020.707
137 A'  138 A'                                                                 

 Beta MOs, Restricted
 -- Occupied --                  
-482.87 -482.86 -101.59  -62.52  -62.52  -56.34  -56.34  -56.34
  1 A'    2 A'    3 A'    4 A'    5 A'    6 A'    1 A"    7 A'                 
-56.337 -56.333 -56.333 -24.739 -10.342 -10.309  -9.507  -8.732
  8 A'    2 A"    9 A'   10 A'   11 A'   12 A'   13 A'   14 A'                 
 -8.725  -7.272  -7.262  -7.261  -6.564  -6.558  -6.550  -6.550
 15 A'   16 A'    3 A"   17 A'   18 A'   19 A'    4 A"   20 A'                 
 -6.543  -6.543  -2.675  -2.671  -2.671  -2.669  -2.664  -2.664
  5 A"   21 A'   22 A'    6 A"   23 A'   24 A'    7 A"   25 A'                 
 -2.659  -2.659  -2.653  -2.652  -1.283  -0.932  -0.850  -0.829
 26 A'    8 A"    9 A"   27 A'   28 A'   29 A'   30 A'   31 A'                 
 -0.752  -0.624  -0.541  -0.533  -0.520  -0.457  -0.422  -0.416
 32 A'   33 A'   34 A'   35 A'   10 A"   36 A'   37 A'   11 A"                 
 -0.360  -0.348  -0.334  -0.333  -0.312  -0.266
 38 A'   12 A"   13 A"   39 A'   40 A'   14 A"                                 
 -- Virtual --                   
 -0.066  -0.040  -0.037  -0.010   0.004   0.027   0.043   0.044
 41 A'   15 A"   42 A'   43 A'   44 A'   45 A'   46 A'   16 A"                 
  0.049   0.066   0.066   0.080   0.083   0.085   0.092   0.103
 47 A'   17 A"   48 A'   49 A'   50 A'   18 A"   51 A'   19 A"                 
  0.117   0.128   0.143   0.145   0.159   0.164   0.194   0.211
 52 A'   53 A'   54 A'   20 A"   55 A'   56 A'   57 A'   58 A'                 
  0.227   0.271   0.292   0.301   0.342   0.363   0.371   0.394
 59 A'   60 A'   21 A"   61 A'   62 A'   63 A'   64 A'   65 A'                 
  0.403   0.403   0.415   0.429   0.434   0.454   0.471   0.476
 22 A"   66 A'   23 A"   67 A'   68 A'   24 A"   69 A'   70 A'                 
  0.476   0.511   0.535   0.550   0.557   0.587   0.596   0.619
 25 A"   26 A"   27 A"   28 A"   71 A'   72 A'   29 A"   73 A'                 
  0.625   0.653   0.657   0.697   0.740   0.783   0.804   0.832
 74 A'   75 A'   30 A"   76 A'   77 A'   78 A'   79 A'   31 A"                 
  0.843   0.851   0.887   0.912   0.939   0.969   1.000   1.148
 80 A'   81 A'   32 A"   82 A'   83 A'   84 A'   85 A'   86 A'                 
  1.155   1.192   1.245   1.366   1.374   1.464   1.542   1.560
 33 A"   87 A'   34 A"   35 A"   88 A'   89 A'   90 A'   36 A"                 
  1.622   1.678   1.861   1.870   1.932   1.983   1.995   2.003
 91 A'   92 A'   37 A"   93 A'   94 A'   38 A"   39 A"   95 A'                 
  2.029   2.131   2.160   2.175   2.242   2.259   2.358   2.478
 96 A'   97 A'   98 A'   99 A'   40 A"  100 A'  101 A'  102 A'                 
  2.606   2.799   2.893   3.040   3.145   3.418   3.740   3.770
 41 A"   42 A"  103 A'  104 A'  105 A'  106 A'   43 A"  107 A'                 
  3.939   3.977   3.984   3.998   4.005   4.023   4.043   4.067
 44 A"   45 A"   46 A"  108 A'  109 A'  110 A'   47 A"   48 A"                 
  4.157   4.214   4.353   4.371   4.764   6.268   6.371   6.511
111 A'  112 A'  113 A'  114 A'  115 A'   49 A"  116 A'  117 A'                 
  6.647   6.707   7.522   7.535   7.561   7.580   7.635   7.689
118 A'  119 A'   50 A"   51 A"  120 A'  121 A'  122 A'  123 A'                 
  9.728  23.269  24.051  25.792  25.998  26.377  47.894  47.911
124 A'  125 A'  126 A'   52 A"  127 A'  128 A'  129 A'  130 A'                 
 66.725 215.712 289.717 289.730 289.755 289.775 289.858 289.912
131 A'  132 A'   53 A"   54 A"  133 A'  134 A'  135 A'  136 A'                 
*******1020.707
137 A'  138 A'                                                                 
 --------------------------------------------------------------

          Ground-State Mulliken Net Atomic Charges

     Atom                 Charge (a.u.)
  ----------------------------------------
      1 Br                   -0.034424
      2 Cl                    0.382047
      3 F                    -0.032926
      4 Br                   -0.038422
      5 C                    -0.375811
      6 C                     0.099537
  ----------------------------------------
  Sum of atomic charges =     0.000000

 -----------------------------------------------------------------
                    Cartesian Multipole Moments
 -----------------------------------------------------------------
    Charge (ESU x 10^10)
                 0.0000
    Dipole Moment (Debye)
         X       0.1384      Y       0.5683      Z       0.0000
       Tot       0.5849
    Quadrupole Moments (Debye-Ang)
        XX     -62.5928     XY       2.9307     YY     -64.7642
        XZ       0.0000     YZ       0.0000     ZZ     -65.9075
    Octopole Moments (Debye-Ang^2)
       XXX       0.5900    XXY      -2.0420    XYY      -5.8582
       YYY      -5.1311    XXZ       0.0000    XYZ       0.0000
       YYZ      -0.0000    XZZ      -0.6967    YZZ      -4.5326
       ZZZ       0.0000
    Hexadecapole Moments (Debye-Ang^3)
      XXXX   -1119.1029   XXXY     -80.5554   XXYY    -269.6430
      XYYY    -118.1367   YYYY    -576.7944   XXXZ       0.0000
      XXYZ       0.0000   XYYZ       0.0000   YYYZ       0.0000
      XXZZ    -213.7314   XYZZ     -43.8801   YYZZ    -114.9794
      XZZZ       0.0000   YZZZ       0.0000   ZZZZ     -76.2910
 -----------------------------------------------------------------
 Calculating analytic gradient of the SCF energy
 Gradient of SCF Energy
            1           2           3           4           5           6
    1   0.0015344  -0.0005054  -0.0011100   0.0007776  -0.0009345   0.0002380
    2   0.0024238   0.0008984  -0.0016851   0.0009678  -0.0005955  -0.0020095
    3  -0.0000000   0.0000000   0.0000000  -0.0000000   0.0000000  -0.0000000
 Max gradient component =       2.424E-03
 RMS gradient           =       1.060E-03
 Gradient time:  CPU 31.88 s  wall 4.11 s
 Geometry Optimization Parameters
   NAtoms,    NIC,     NZ,  NCons,   NDum,   NFix, NCnnct, MaxDiis
        6      37       0       0       0       0       0       0

 Cartesian Hessian Update
 Hessian Updated using BFGS Update


** GEOMETRY OPTIMIZATION IN DELOCALIZED INTERNAL COORDINATES **
   Searching for a Minimum

   Optimization Cycle:  15

                       Coordinates (Angstroms)
     ATOM                X               Y               Z
      1  Br        2.2882147207    0.7576862561    0.0000000000
      2  Cl       -0.9499349970    1.7286160327    0.0000000000
      3  F         1.0626055733   -1.6583120590    0.0000000000
      4  Br       -1.9256297987   -1.1931096365    0.0000000000
      5  C         0.7659850895   -0.3579066732    0.0000000000
      6  C        -0.5027801038    0.0579468106    0.0000000000
   Point Group: cs    Number of degrees of freedom:     9


   Energy is  -5784.568277396

 Hessian Updated using BFGS Update

  9 Hessian modes will be used to form the next step
  Hessian Eigenvalues:
     0.052454    0.100230    0.249796    0.256396    0.390254    0.470494
     0.584440    0.947863    0.989204

 Minimum Search - Taking Simple RFO Step
 Searching for Lamda that Minimizes Along All modes
 Value Taken    Lamda =  -0.00005632
 Step Taken.  Stepsize is  0.026808

                             Maximum     Tolerance    Cnvgd?
         Gradient           0.001602      0.000300      NO
         Displacement       0.019783      0.001200      NO
         Energy change     -0.000061      0.000001      NO


 New Cartesian Coordinates Obtained by Inverse Iteration

 Displacement from previous Coordinates is:  0.020865
 ----------------------------------------------------------------
             Standard Nuclear Orientation (Angstroms)
    I     Atom           X                Y                Z
 ----------------------------------------------------------------
    1      Br      2.2906017550     0.7513603893     0.0000000000
    2      Cl     -0.9495832619     1.7299278769     0.0000000000
    3      F       1.0653080552    -1.6538320059     0.0000000000
    4      Br     -1.9254960559    -1.1974646119     0.0000000000
    5      C       0.7636014641    -0.3551667425     0.0000000000
    6      C      -0.5059714726     0.0600958248     0.0000000000
 ----------------------------------------------------------------
 Molecular Point Group                 Cs    NOp =  2
 Largest Abelian Subgroup              Cs    NOp =  2
 Nuclear Repulsion Energy =   766.7984654545 hartrees
 There are       54 alpha and       54 beta electrons
 Applying Cartesian multipole field
    Component          Value
    ---------          -----
     (2,0,0)        1.00000E-11
     (0,2,0)        2.00000E-11
     (0,0,2)       -3.00000E-11
 Nucleus-field energy     =     0.0000000227 hartrees
 Requested basis set is 6-311++G(d,p)
 There are 69 shells and 192 basis functions
 A cutoff of  1.0D-11 yielded   1870 shell pairs
 There are     15816 function pairs (     17492 Cartesian)
 Smallest overlap matrix eigenvalue = 2.87E-05
 Guess MOs from SCF MO coefficient file

 -----------------------------------------------------------------------
  General SCF calculation program by
  Eric Jon Sundstrom, Paul Horn, Yuezhi Mao, Dmitri Zuev, Alec White,
  David Stuck, Shaama M.S., Shane Yost, Joonho Lee, David Small,
  Daniel Levine, Susi Lehtola, Hugh Burton, Evgeny Epifanovsky
 -----------------------------------------------------------------------
 Exchange:     0.2000 Hartree-Fock + 0.0800 Slater + 0.7200 B88
 Correlation:  0.1900 VWN1RPA + 0.8100 LYP
 Using SG-1 standard quadrature grid
 using 8 threads for integral computing
 -------------------------------------------------------
 OpenMP Integral computing Module                
 Release: version 2.0, May 2017, Q-Chem Inc. Pleasanton 
 -------------------------------------------------------
 -------------------------------------------------------
 OpenMP BLAS3 based DFT computing Module                
 Release: version 1.0, May 2013, Q-Chem Inc. Pittsburgh 
 -------------------------------------------------------
 A restricted SCF calculation will be
 performed using DIIS
 SCF converges when DIIS error is below 1.0e-08
 ---------------------------------------
  Cycle       Energy         DIIS error
 ---------------------------------------
    1   -5784.5682842276      5.99e-05  
    2   -5784.5683105658      1.56e-05  
    3   -5784.5683104223      1.81e-05  
    4   -5784.5683114774      4.77e-06  
    5   -5784.5683115610      1.98e-06  
    6   -5784.5683115752      5.76e-07  
    7   -5784.5683115764      1.43e-07  
    8   -5784.5683115765      6.07e-08  
    9   -5784.5683115765      1.74e-08  
   10   -5784.5683115765      4.02e-09  Convergence criterion met
 ---------------------------------------
 SCF time:   CPU 75.21s  wall 9.00s 
 SCF   energy in the final basis set =    -5784.5683115765
 Total energy in the final basis set =    -5784.5683115765

 --------------------------------------------------------------
             Orbital Energies (a.u.) and Symmetries
 --------------------------------------------------------------

 Alpha MOs, Restricted
 -- Occupied --                  
-482.87 -482.86 -101.59  -62.52  -62.52  -56.34  -56.34  -56.34
  1 A'    2 A'    3 A'    4 A'    5 A'    6 A'    1 A"    7 A'                 
-56.338 -56.333 -56.333 -24.739 -10.342 -10.309  -9.507  -8.732
  8 A'    2 A"    9 A'   10 A'   11 A'   12 A'   13 A'   14 A'                 
 -8.725  -7.273  -7.262  -7.262  -6.564  -6.558  -6.550  -6.550
 15 A'   16 A'    3 A"   17 A'   18 A'   19 A'    4 A"   20 A'                 
 -6.543  -6.543  -2.675  -2.671  -2.671  -2.669  -2.664  -2.664
  5 A"   21 A'   22 A'    6 A"   23 A'   24 A'    7 A"   25 A'                 
 -2.659  -2.659  -2.653  -2.653  -1.283  -0.932  -0.850  -0.829
 26 A'    8 A"    9 A"   27 A'   28 A'   29 A'   30 A'   31 A'                 
 -0.752  -0.624  -0.541  -0.533  -0.520  -0.458  -0.422  -0.416
 32 A'   33 A'   34 A'   35 A'   10 A"   36 A'   37 A'   11 A"                 
 -0.360  -0.347  -0.334  -0.333  -0.312  -0.266
 38 A'   12 A"   13 A"   39 A'   40 A'   14 A"                                 
 -- Virtual --                   
 -0.066  -0.040  -0.036  -0.009   0.005   0.027   0.044   0.044
 41 A'   15 A"   42 A'   43 A'   44 A'   45 A'   46 A'   16 A"                 
  0.049   0.066   0.066   0.080   0.083   0.085   0.092   0.103
 47 A'   17 A"   48 A'   49 A'   50 A'   18 A"   51 A'   19 A"                 
  0.116   0.128   0.143   0.145   0.159   0.164   0.193   0.211
 52 A'   53 A'   54 A'   20 A"   55 A'   56 A'   57 A'   58 A'                 
  0.227   0.271   0.292   0.301   0.342   0.363   0.371   0.394
 59 A'   60 A'   21 A"   61 A'   62 A'   63 A'   64 A'   65 A'                 
  0.403   0.404   0.415   0.428   0.434   0.454   0.471   0.476
 22 A"   66 A'   23 A"   67 A'   68 A'   24 A"   69 A'   70 A'                 
  0.476   0.511   0.535   0.550   0.558   0.586   0.596   0.619
 25 A"   26 A"   27 A"   28 A"   71 A'   72 A'   29 A"   73 A'                 
  0.625   0.654   0.656   0.697   0.741   0.783   0.804   0.832
 74 A'   75 A'   30 A"   76 A'   77 A'   78 A'   79 A'   31 A"                 
  0.843   0.851   0.888   0.912   0.939   0.969   1.002   1.148
 80 A'   81 A'   32 A"   82 A'   83 A'   84 A'   85 A'   86 A'                 
  1.154   1.192   1.246   1.366   1.373   1.464   1.542   1.560
 33 A"   87 A'   34 A"   35 A"   88 A'   89 A'   90 A'   36 A"                 
  1.622   1.678   1.861   1.870   1.933   1.983   1.995   2.004
 91 A'   92 A'   37 A"   93 A'   94 A'   38 A"   39 A"   95 A'                 
  2.029   2.131   2.160   2.175   2.241   2.260   2.358   2.478
 96 A'   97 A'   98 A'   99 A'   40 A"  100 A'  101 A'  102 A'                 
  2.606   2.799   2.893   3.040   3.146   3.420   3.740   3.770
 41 A"   42 A"  103 A'  104 A'  105 A'  106 A'   43 A"  107 A'                 
  3.940   3.978   3.985   3.999   4.005   4.023   4.043   4.068
 44 A"   45 A"   46 A"  108 A'  109 A'  110 A'   47 A"   48 A"                 
  4.157   4.214   4.353   4.371   4.764   6.268   6.371   6.512
111 A'  112 A'  113 A'  114 A'  115 A'   49 A"  116 A'  117 A'                 
  6.646   6.708   7.522   7.535   7.561   7.580   7.635   7.690
118 A'  119 A'   50 A"   51 A"  120 A'  121 A'  122 A'  123 A'                 
  9.729  23.270  24.048  25.792  25.997  26.377  47.895  47.911
124 A'  125 A'  126 A'   52 A"  127 A'  128 A'  129 A'  130 A'                 
 66.726 215.713 289.717 289.730 289.755 289.775 289.858 289.912
131 A'  132 A'   53 A"   54 A"  133 A'  134 A'  135 A'  136 A'                 
*******1020.706
137 A'  138 A'                                                                 

 Beta MOs, Restricted
 -- Occupied --                  
-482.87 -482.86 -101.59  -62.52  -62.52  -56.34  -56.34  -56.34
  1 A'    2 A'    3 A'    4 A'    5 A'    6 A'    1 A"    7 A'                 
-56.338 -56.333 -56.333 -24.739 -10.342 -10.309  -9.507  -8.732
  8 A'    2 A"    9 A'   10 A'   11 A'   12 A'   13 A'   14 A'                 
 -8.725  -7.273  -7.262  -7.262  -6.564  -6.558  -6.550  -6.550
 15 A'   16 A'    3 A"   17 A'   18 A'   19 A'    4 A"   20 A'                 
 -6.543  -6.543  -2.675  -2.671  -2.671  -2.669  -2.664  -2.664
  5 A"   21 A'   22 A'    6 A"   23 A'   24 A'    7 A"   25 A'                 
 -2.659  -2.659  -2.653  -2.653  -1.283  -0.932  -0.850  -0.829
 26 A'    8 A"    9 A"   27 A'   28 A'   29 A'   30 A'   31 A'                 
 -0.752  -0.624  -0.541  -0.533  -0.520  -0.458  -0.422  -0.416
 32 A'   33 A'   34 A'   35 A'   10 A"   36 A'   37 A'   11 A"                 
 -0.360  -0.347  -0.334  -0.333  -0.312  -0.266
 38 A'   12 A"   13 A"   39 A'   40 A'   14 A"                                 
 -- Virtual --                   
 -0.066  -0.040  -0.036  -0.009   0.005   0.027   0.044   0.044
 41 A'   15 A"   42 A'   43 A'   44 A'   45 A'   46 A'   16 A"                 
  0.049   0.066   0.066   0.080   0.083   0.085   0.092   0.103
 47 A'   17 A"   48 A'   49 A'   50 A'   18 A"   51 A'   19 A"                 
  0.116   0.128   0.143   0.145   0.159   0.164   0.193   0.211
 52 A'   53 A'   54 A'   20 A"   55 A'   56 A'   57 A'   58 A'                 
  0.227   0.271   0.292   0.301   0.342   0.363   0.371   0.394
 59 A'   60 A'   21 A"   61 A'   62 A'   63 A'   64 A'   65 A'                 
  0.403   0.404   0.415   0.428   0.434   0.454   0.471   0.476
 22 A"   66 A'   23 A"   67 A'   68 A'   24 A"   69 A'   70 A'                 
  0.476   0.511   0.535   0.550   0.558   0.586   0.596   0.619
 25 A"   26 A"   27 A"   28 A"   71 A'   72 A'   29 A"   73 A'                 
  0.625   0.654   0.656   0.697   0.741   0.783   0.804   0.832
 74 A'   75 A'   30 A"   76 A'   77 A'   78 A'   79 A'   31 A"                 
  0.843   0.851   0.888   0.912   0.939   0.969   1.002   1.148
 80 A'   81 A'   32 A"   82 A'   83 A'   84 A'   85 A'   86 A'                 
  1.154   1.192   1.246   1.366   1.373   1.464   1.542   1.560
 33 A"   87 A'   34 A"   35 A"   88 A'   89 A'   90 A'   36 A"                 
  1.622   1.678   1.861   1.870   1.933   1.983   1.995   2.004
 91 A'   92 A'   37 A"   93 A'   94 A'   38 A"   39 A"   95 A'                 
  2.029   2.131   2.160   2.175   2.241   2.260   2.358   2.478
 96 A'   97 A'   98 A'   99 A'   40 A"  100 A'  101 A'  102 A'                 
  2.606   2.799   2.893   3.040   3.146   3.420   3.740   3.770
 41 A"   42 A"  103 A'  104 A'  105 A'  106 A'   43 A"  107 A'                 
  3.940   3.978   3.985   3.999   4.005   4.023   4.043   4.068
 44 A"   45 A"   46 A"  108 A'  109 A'  110 A'   47 A"   48 A"                 
  4.157   4.214   4.353   4.371   4.764   6.268   6.371   6.512
111 A'  112 A'  113 A'  114 A'  115 A'   49 A"  116 A'  117 A'                 
  6.646   6.708   7.522   7.535   7.561   7.580   7.635   7.690
118 A'  119 A'   50 A"   51 A"  120 A'  121 A'  122 A'  123 A'                 
  9.729  23.270  24.048  25.792  25.997  26.377  47.895  47.911
124 A'  125 A'  126 A'   52 A"  127 A'  128 A'  129 A'  130 A'                 
 66.726 215.713 289.717 289.730 289.755 289.775 289.858 289.912
131 A'  132 A'   53 A"   54 A"  133 A'  134 A'  135 A'  136 A'                 
*******1020.706
137 A'  138 A'                                                                 
 --------------------------------------------------------------

          Ground-State Mulliken Net Atomic Charges

     Atom                 Charge (a.u.)
  ----------------------------------------
      1 Br                   -0.034611
      2 Cl                    0.383513
      3 F                    -0.032009
      4 Br                   -0.038269
      5 C                    -0.378053
      6 C                     0.099430
  ----------------------------------------
  Sum of atomic charges =     0.000000

 -----------------------------------------------------------------
                    Cartesian Multipole Moments
 -----------------------------------------------------------------
    Charge (ESU x 10^10)
                 0.0000
    Dipole Moment (Debye)
         X       0.1344      Y       0.5684      Z      -0.0000
       Tot       0.5841
    Quadrupole Moments (Debye-Ang)
        XX     -62.5970     XY       2.9148     YY     -64.7567
        XZ      -0.0000     YZ      -0.0000     ZZ     -65.9070
    Octopole Moments (Debye-Ang^2)
       XXX       0.6912    XXY      -1.9606    XYY      -6.0084
       YYY      -4.8320    XXZ      -0.0000    XYZ       0.0000
       YYZ      -0.0000    XZZ      -0.7205    YZZ      -4.3918
       ZZZ       0.0000
    Hexadecapole Moments (Debye-Ang^3)
      XXXX   -1119.9835   XXXY     -80.4512   XXYY    -270.0008
      XYYY    -117.9883   YYYY    -576.5376   XXXZ      -0.0000
      XXYZ       0.0000   XYYZ       0.0000   YYYZ      -0.0000
      XXZZ    -213.9411   XYZZ     -43.8157   YYZZ    -114.9712
      XZZZ      -0.0000   YZZZ      -0.0000   ZZZZ     -76.2921
 -----------------------------------------------------------------
 Calculating analytic gradient of the SCF energy
 Gradient of SCF Energy
            1           2           3           4           5           6
    1   0.0014236   0.0000485  -0.0001773   0.0004633  -0.0009369  -0.0008212
    2   0.0012229   0.0005232  -0.0007021   0.0002245  -0.0004875  -0.0007811
    3  -0.0000000  -0.0000000  -0.0000000  -0.0000000   0.0000000   0.0000000
 Max gradient component =       1.424E-03
 RMS gradient           =       6.231E-04
 Gradient time:  CPU 32.05 s  wall 4.13 s
 Geometry Optimization Parameters
   NAtoms,    NIC,     NZ,  NCons,   NDum,   NFix, NCnnct, MaxDiis
        6      37       0       0       0       0       0       0

 Cartesian Hessian Update
 Hessian Updated using BFGS Update


** GEOMETRY OPTIMIZATION IN DELOCALIZED INTERNAL COORDINATES **
   Searching for a Minimum

   Optimization Cycle:  16

                       Coordinates (Angstroms)
     ATOM                X               Y               Z
      1  Br        2.2906017550    0.7513603893    0.0000000000
      2  Cl       -0.9495832619    1.7299278769    0.0000000000
      3  F         1.0653080552   -1.6538320059    0.0000000000
      4  Br       -1.9254960559   -1.1974646119    0.0000000000
      5  C         0.7636014641   -0.3551667425    0.0000000000
      6  C        -0.5059714726    0.0600958248    0.0000000000
   Point Group: cs    Number of degrees of freedom:     9


   Energy is  -5784.568311576

 Hessian Updated using BFGS Update

  9 Hessian modes will be used to form the next step
  Hessian Eigenvalues:
     0.056551    0.074809    0.251062    0.256457    0.389293    0.471829
     0.587189    0.907627    0.999603

 Minimum Search - Taking Simple RFO Step
 Searching for Lamda that Minimizes Along All modes
 Value Taken    Lamda =  -0.00000993
 Step Taken.  Stepsize is  0.010147

                             Maximum     Tolerance    Cnvgd?
         Gradient           0.001023      0.000300      NO
         Displacement       0.008274      0.001200      NO
         Energy change     -0.000034      0.000001      NO


 New Cartesian Coordinates Obtained by Inverse Iteration

 Displacement from previous Coordinates is:  0.006622
 ----------------------------------------------------------------
             Standard Nuclear Orientation (Angstroms)
    I     Atom           X                Y                Z
 ----------------------------------------------------------------
    1      Br      2.2902744119     0.7490566779     0.0000000000
    2      Cl     -0.9500951546     1.7292641267     0.0000000000
    3      F       1.0669616404    -1.6522701052     0.0000000000
    4      Br     -1.9257767340    -1.1971255089     0.0000000000
    5      C       0.7631527024    -0.3545371011     0.0000000000
    6      C      -0.5060563822     0.0605326411     0.0000000000
 ----------------------------------------------------------------
 Molecular Point Group                 Cs    NOp =  2
 Largest Abelian Subgroup              Cs    NOp =  2
 Nuclear Repulsion Energy =   767.0122639352 hartrees
 There are       54 alpha and       54 beta electrons
 Applying Cartesian multipole field
    Component          Value
    ---------          -----
     (2,0,0)        1.00000E-11
     (0,2,0)        2.00000E-11
     (0,0,2)       -3.00000E-11
 Nucleus-field energy     =     0.0000000227 hartrees
 Requested basis set is 6-311++G(d,p)
 There are 69 shells and 192 basis functions
 A cutoff of  1.0D-11 yielded   1870 shell pairs
 There are     15816 function pairs (     17492 Cartesian)
 Smallest overlap matrix eigenvalue = 2.86E-05
 Guess MOs from SCF MO coefficient file

 -----------------------------------------------------------------------
  General SCF calculation program by
  Eric Jon Sundstrom, Paul Horn, Yuezhi Mao, Dmitri Zuev, Alec White,
  David Stuck, Shaama M.S., Shane Yost, Joonho Lee, David Small,
  Daniel Levine, Susi Lehtola, Hugh Burton, Evgeny Epifanovsky
 -----------------------------------------------------------------------
 Exchange:     0.2000 Hartree-Fock + 0.0800 Slater + 0.7200 B88
 Correlation:  0.1900 VWN1RPA + 0.8100 LYP
 Using SG-1 standard quadrature grid
 using 8 threads for integral computing
 -------------------------------------------------------
 OpenMP Integral computing Module                
 Release: version 2.0, May 2017, Q-Chem Inc. Pleasanton 
 -------------------------------------------------------
 -------------------------------------------------------
 OpenMP BLAS3 based DFT computing Module                
 Release: version 1.0, May 2013, Q-Chem Inc. Pittsburgh 
 -------------------------------------------------------
 A restricted SCF calculation will be
 performed using DIIS
 SCF converges when DIIS error is below 1.0e-08
 ---------------------------------------
  Cycle       Energy         DIIS error
 ---------------------------------------
    1   -5784.5683148333      2.19e-05  
    2   -5784.5683175052      9.80e-06  
    3   -5784.5683173105      1.19e-05  
    4   -5784.5683179099      1.17e-06  
    5   -5784.5683179158      3.97e-07  
    6   -5784.5683179162      1.15e-07  
    7   -5784.5683179164      3.79e-08  
    8   -5784.5683179163      1.70e-08  
    9   -5784.5683179163      4.17e-09  Convergence criterion met
 ---------------------------------------
 SCF time:   CPU 67.75s  wall 8.00s 
 SCF   energy in the final basis set =    -5784.5683179163
 Total energy in the final basis set =    -5784.5683179163

 --------------------------------------------------------------
             Orbital Energies (a.u.) and Symmetries
 --------------------------------------------------------------

 Alpha MOs, Restricted
 -- Occupied --                  
-482.87 -482.86 -101.59  -62.52  -62.52  -56.34  -56.34  -56.34
  1 A'    2 A'    3 A'    4 A'    5 A'    6 A'    1 A"    7 A'                 
-56.337 -56.333 -56.333 -24.739 -10.342 -10.309  -9.507  -8.732
  8 A'    2 A"    9 A'   10 A'   11 A'   12 A'   13 A'   14 A'                 
 -8.725  -7.273  -7.262  -7.262  -6.564  -6.558  -6.550  -6.549
 15 A'   16 A'    3 A"   17 A'   18 A'   19 A'    4 A"   20 A'                 
 -6.543  -6.543  -2.675  -2.671  -2.671  -2.669  -2.664  -2.664
  5 A"   21 A'   22 A'    6 A"   23 A'   24 A'    7 A"   25 A'                 
 -2.659  -2.659  -2.652  -2.652  -1.283  -0.932  -0.850  -0.829
 26 A'    8 A"    9 A"   27 A'   28 A'   29 A'   30 A'   31 A'                 
 -0.752  -0.624  -0.541  -0.533  -0.520  -0.458  -0.422  -0.416
 32 A'   33 A'   34 A'   35 A'   10 A"   36 A'   37 A'   11 A"                 
 -0.360  -0.348  -0.334  -0.333  -0.312  -0.266
 38 A'   12 A"   13 A"   39 A'   40 A'   14 A"                                 
 -- Virtual --                   
 -0.066  -0.040  -0.036  -0.009   0.005   0.027   0.044   0.044
 41 A'   15 A"   42 A'   43 A'   44 A'   45 A'   46 A'   16 A"                 
  0.049   0.066   0.066   0.080   0.083   0.085   0.092   0.103
 47 A'   17 A"   48 A'   49 A'   50 A'   18 A"   51 A'   19 A"                 
  0.116   0.128   0.143   0.145   0.159   0.164   0.193   0.211
 52 A'   53 A'   54 A'   20 A"   55 A'   56 A'   57 A'   58 A'                 
  0.227   0.272   0.292   0.301   0.342   0.363   0.371   0.394
 59 A'   60 A'   21 A"   61 A'   62 A'   63 A'   64 A'   65 A'                 
  0.403   0.404   0.415   0.428   0.434   0.454   0.472   0.476
 22 A"   66 A'   23 A"   67 A'   68 A'   24 A"   69 A'   70 A'                 
  0.476   0.511   0.535   0.550   0.558   0.586   0.596   0.619
 25 A"   26 A"   27 A"   28 A"   71 A'   72 A'   29 A"   73 A'                 
  0.625   0.654   0.656   0.697   0.741   0.783   0.804   0.832
 74 A'   75 A'   30 A"   76 A'   77 A'   78 A'   79 A'   31 A"                 
  0.842   0.852   0.888   0.912   0.940   0.970   1.002   1.148
 80 A'   81 A'   32 A"   82 A'   83 A'   84 A'   85 A'   86 A'                 
  1.154   1.193   1.246   1.366   1.373   1.464   1.541   1.560
 33 A"   87 A'   34 A"   35 A"   88 A'   89 A'   90 A'   36 A"                 
  1.623   1.679   1.861   1.870   1.933   1.983   1.995   2.004
 91 A'   92 A'   37 A"   93 A'   94 A'   38 A"   39 A"   95 A'                 
  2.029   2.131   2.161   2.175   2.241   2.261   2.358   2.478
 96 A'   97 A'   98 A'   99 A'   40 A"  100 A'  101 A'  102 A'                 
  2.606   2.799   2.893   3.041   3.147   3.420   3.740   3.770
 41 A"   42 A"  103 A'  104 A'  105 A'  106 A'   43 A"  107 A'                 
  3.940   3.978   3.985   3.999   4.005   4.023   4.043   4.068
 44 A"   45 A"   46 A"  108 A'  109 A'  110 A'   47 A"   48 A"                 
  4.157   4.215   4.353   4.371   4.764   6.268   6.371   6.512
111 A'  112 A'  113 A'  114 A'  115 A'   49 A"  116 A'  117 A'                 
  6.646   6.708   7.523   7.535   7.562   7.580   7.635   7.690
118 A'  119 A'   50 A"   51 A"  120 A'  121 A'  122 A'  123 A'                 
  9.729  23.271  24.050  25.792  25.997  26.377  47.895  47.911
124 A'  125 A'  126 A'   52 A"  127 A'  128 A'  129 A'  130 A'                 
 66.726 215.713 289.718 289.730 289.756 289.775 289.858 289.912
131 A'  132 A'   53 A"   54 A"  133 A'  134 A'  135 A'  136 A'                 
*******1020.707
137 A'  138 A'                                                                 

 Beta MOs, Restricted
 -- Occupied --                  
-482.87 -482.86 -101.59  -62.52  -62.52  -56.34  -56.34  -56.34
  1 A'    2 A'    3 A'    4 A'    5 A'    6 A'    1 A"    7 A'                 
-56.337 -56.333 -56.333 -24.739 -10.342 -10.309  -9.507  -8.732
  8 A'    2 A"    9 A'   10 A'   11 A'   12 A'   13 A'   14 A'                 
 -8.725  -7.273  -7.262  -7.262  -6.564  -6.558  -6.550  -6.549
 15 A'   16 A'    3 A"   17 A'   18 A'   19 A'    4 A"   20 A'                 
 -6.543  -6.543  -2.675  -2.671  -2.671  -2.669  -2.664  -2.664
  5 A"   21 A'   22 A'    6 A"   23 A'   24 A'    7 A"   25 A'                 
 -2.659  -2.659  -2.652  -2.652  -1.283  -0.932  -0.850  -0.829
 26 A'    8 A"    9 A"   27 A'   28 A'   29 A'   30 A'   31 A'                 
 -0.752  -0.624  -0.541  -0.533  -0.520  -0.458  -0.422  -0.416
 32 A'   33 A'   34 A'   35 A'   10 A"   36 A'   37 A'   11 A"                 
 -0.360  -0.348  -0.334  -0.333  -0.312  -0.266
 38 A'   12 A"   13 A"   39 A'   40 A'   14 A"                                 
 -- Virtual --                   
 -0.066  -0.040  -0.036  -0.009   0.005   0.027   0.044   0.044
 41 A'   15 A"   42 A'   43 A'   44 A'   45 A'   46 A'   16 A"                 
  0.049   0.066   0.066   0.080   0.083   0.085   0.092   0.103
 47 A'   17 A"   48 A'   49 A'   50 A'   18 A"   51 A'   19 A"                 
  0.116   0.128   0.143   0.145   0.159   0.164   0.193   0.211
 52 A'   53 A'   54 A'   20 A"   55 A'   56 A'   57 A'   58 A'                 
  0.227   0.272   0.292   0.301   0.342   0.363   0.371   0.394
 59 A'   60 A'   21 A"   61 A'   62 A'   63 A'   64 A'   65 A'                 
  0.403   0.404   0.415   0.428   0.434   0.454   0.472   0.476
 22 A"   66 A'   23 A"   67 A'   68 A'   24 A"   69 A'   70 A'                 
  0.476   0.511   0.535   0.550   0.558   0.586   0.596   0.619
 25 A"   26 A"   27 A"   28 A"   71 A'   72 A'   29 A"   73 A'                 
  0.625   0.654   0.656   0.697   0.741   0.783   0.804   0.832
 74 A'   75 A'   30 A"   76 A'   77 A'   78 A'   79 A'   31 A"                 
  0.842   0.852   0.888   0.912   0.940   0.970   1.002   1.148
 80 A'   81 A'   32 A"   82 A'   83 A'   84 A'   85 A'   86 A'                 
  1.154   1.193   1.246   1.366   1.373   1.464   1.541   1.560
 33 A"   87 A'   34 A"   35 A"   88 A'   89 A'   90 A'   36 A"                 
  1.623   1.679   1.861   1.870   1.933   1.983   1.995   2.004
 91 A'   92 A'   37 A"   93 A'   94 A'   38 A"   39 A"   95 A'                 
  2.029   2.131   2.161   2.175   2.241   2.261   2.358   2.478
 96 A'   97 A'   98 A'   99 A'   40 A"  100 A'  101 A'  102 A'                 
  2.606   2.799   2.893   3.041   3.147   3.420   3.740   3.770
 41 A"   42 A"  103 A'  104 A'  105 A'  106 A'   43 A"  107 A'                 
  3.940   3.978   3.985   3.999   4.005   4.023   4.043   4.068
 44 A"   45 A"   46 A"  108 A'  109 A'  110 A'   47 A"   48 A"                 
  4.157   4.215   4.353   4.371   4.764   6.268   6.371   6.512
111 A'  112 A'  113 A'  114 A'  115 A'   49 A"  116 A'  117 A'                 
  6.646   6.708   7.523   7.535   7.562   7.580   7.635   7.690
118 A'  119 A'   50 A"   51 A"  120 A'  121 A'  122 A'  123 A'                 
  9.729  23.271  24.050  25.792  25.997  26.377  47.895  47.911
124 A'  125 A'  126 A'   52 A"  127 A'  128 A'  129 A'  130 A'                 
 66.726 215.713 289.718 289.730 289.756 289.775 289.858 289.912
131 A'  132 A'   53 A"   54 A"  133 A'  134 A'  135 A'  136 A'                 
*******1020.707
137 A'  138 A'                                                                 
 --------------------------------------------------------------

          Ground-State Mulliken Net Atomic Charges

     Atom                 Charge (a.u.)
  ----------------------------------------
      1 Br                   -0.034442
      2 Cl                    0.383950
      3 F                    -0.031737
      4 Br                   -0.038431
      5 C                    -0.380864
      6 C                     0.101524
  ----------------------------------------
  Sum of atomic charges =     0.000000

 -----------------------------------------------------------------
                    Cartesian Multipole Moments
 -----------------------------------------------------------------
    Charge (ESU x 10^10)
                 0.0000
    Dipole Moment (Debye)
         X       0.1347      Y       0.5697      Z       0.0000
       Tot       0.5854
    Quadrupole Moments (Debye-Ang)
        XX     -62.5958     XY       2.9018     YY     -64.7617
        XZ      -0.0000     YZ      -0.0000     ZZ     -65.9019
    Octopole Moments (Debye-Ang^2)
       XXX       0.7583    XXY      -1.9382    XYY      -6.0159
       YYY      -4.7527    XXZ      -0.0000    XYZ       0.0000
       YYZ       0.0000    XZZ      -0.7009    YZZ      -4.3567
       ZZZ      -0.0000
    Hexadecapole Moments (Debye-Ang^3)
      XXXX   -1119.9527   XXXY     -80.2158   XXYY    -269.9703
      XYYY    -117.7623   YYYY    -575.8133   XXXZ      -0.0000
      XXYZ      -0.0000   XYYZ      -0.0000   YYYZ      -0.0000
      XXZZ    -213.9511   XYZZ     -43.7092   YYZZ    -114.8344
      XZZZ       0.0000   YZZZ      -0.0000   ZZZZ     -76.2814
 -----------------------------------------------------------------
 Calculating analytic gradient of the SCF energy
 Gradient of SCF Energy
            1           2           3           4           5           6
    1   0.0009457   0.0001039   0.0001594   0.0004085  -0.0011717  -0.0004458
    2   0.0005398   0.0000957  -0.0001100   0.0002741  -0.0003286  -0.0004710
    3   0.0000000  -0.0000000   0.0000000  -0.0000000  -0.0000000   0.0000000
 Max gradient component =       1.172E-03
 RMS gradient           =       4.338E-04
 Gradient time:  CPU 32.29 s  wall 4.16 s
 Geometry Optimization Parameters
   NAtoms,    NIC,     NZ,  NCons,   NDum,   NFix, NCnnct, MaxDiis
        6      37       0       0       0       0       0       0

 Cartesian Hessian Update
 Hessian Updated using BFGS Update


** GEOMETRY OPTIMIZATION IN DELOCALIZED INTERNAL COORDINATES **
   Searching for a Minimum

   Optimization Cycle:  17

                       Coordinates (Angstroms)
     ATOM                X               Y               Z
      1  Br        2.2902744119    0.7490566779    0.0000000000
      2  Cl       -0.9500951546    1.7292641267    0.0000000000
      3  F         1.0669616404   -1.6522701052    0.0000000000
      4  Br       -1.9257767340   -1.1971255089    0.0000000000
      5  C         0.7631527024   -0.3545371011    0.0000000000
      6  C        -0.5060563822    0.0605326411    0.0000000000
   Point Group: cs    Number of degrees of freedom:     9


   Energy is  -5784.568317916

 Hessian Updated using BFGS Update

  9 Hessian modes will be used to form the next step
  Hessian Eigenvalues:
     0.059883    0.065029    0.248392    0.257739    0.384283    0.472293
     0.565158    0.757258    0.996537

 Minimum Search - Taking Simple RFO Step
 Searching for Lamda that Minimizes Along All modes
 Value Taken    Lamda =  -0.00000310
 Step Taken.  Stepsize is  0.004457

                             Maximum     Tolerance    Cnvgd?
         Gradient           0.000726      0.000300      NO
         Displacement       0.003597      0.001200      NO
         Energy change     -0.000006      0.000001      NO


 New Cartesian Coordinates Obtained by Inverse Iteration

 Displacement from previous Coordinates is:  0.002937
 ----------------------------------------------------------------
             Standard Nuclear Orientation (Angstroms)
    I     Atom           X                Y                Z
 ----------------------------------------------------------------
    1      Br      2.2898151123     0.7482405251     0.0000000000
    2      Cl     -0.9507225639     1.7288347021     0.0000000000
    3      F       1.0673908883    -1.6519134489     0.0000000000
    4      Br     -1.9258743345    -1.1966098762     0.0000000000
    5      C       0.7635562535    -0.3544430330     0.0000000000
    6      C      -0.5057048717     0.0608118615     0.0000000000
 ----------------------------------------------------------------
 Molecular Point Group                 Cs    NOp =  2
 Largest Abelian Subgroup              Cs    NOp =  2
 Nuclear Repulsion Energy =   767.1417630401 hartrees
 There are       54 alpha and       54 beta electrons
 Applying Cartesian multipole field
    Component          Value
    ---------          -----
     (2,0,0)        1.00000E-11
     (0,2,0)        2.00000E-11
     (0,0,2)       -3.00000E-11
 Nucleus-field energy     =     0.0000000227 hartrees
 Requested basis set is 6-311++G(d,p)
 There are 69 shells and 192 basis functions
 A cutoff of  1.0D-11 yielded   1870 shell pairs
 There are     15816 function pairs (     17492 Cartesian)
 Smallest overlap matrix eigenvalue = 2.85E-05
 Guess MOs from SCF MO coefficient file

 -----------------------------------------------------------------------
  General SCF calculation program by
  Eric Jon Sundstrom, Paul Horn, Yuezhi Mao, Dmitri Zuev, Alec White,
  David Stuck, Shaama M.S., Shane Yost, Joonho Lee, David Small,
  Daniel Levine, Susi Lehtola, Hugh Burton, Evgeny Epifanovsky
 -----------------------------------------------------------------------
 Exchange:     0.2000 Hartree-Fock + 0.0800 Slater + 0.7200 B88
 Correlation:  0.1900 VWN1RPA + 0.8100 LYP
 Using SG-1 standard quadrature grid
 using 8 threads for integral computing
 -------------------------------------------------------
 OpenMP Integral computing Module                
 Release: version 2.0, May 2017, Q-Chem Inc. Pleasanton 
 -------------------------------------------------------
 -------------------------------------------------------
 OpenMP BLAS3 based DFT computing Module                
 Release: version 1.0, May 2013, Q-Chem Inc. Pittsburgh 
 -------------------------------------------------------
 A restricted SCF calculation will be
 performed using DIIS
 SCF converges when DIIS error is below 1.0e-08
 ---------------------------------------
  Cycle       Energy         DIIS error
 ---------------------------------------
    1   -5784.5683194234      1.04e-05  
    2   -5784.5683199909      4.69e-06  
    3   -5784.5683199435      5.69e-06  
    4   -5784.5683200895      7.60e-07  
    5   -5784.5683200921      3.38e-07  
    6   -5784.5683200925      1.03e-07  
    7   -5784.5683200926      2.57e-08  
    8   -5784.5683200926      7.27e-09  Convergence criterion met
 ---------------------------------------
 SCF time:   CPU 60.22s  wall 8.00s 
 SCF   energy in the final basis set =    -5784.5683200926
 Total energy in the final basis set =    -5784.5683200926

 --------------------------------------------------------------
             Orbital Energies (a.u.) and Symmetries
 --------------------------------------------------------------

 Alpha MOs, Restricted
 -- Occupied --                  
-482.87 -482.86 -101.59  -62.52  -62.52  -56.34  -56.34  -56.34
  1 A'    2 A'    3 A'    4 A'    5 A'    6 A'    1 A"    7 A'                 
-56.337 -56.333 -56.333 -24.739 -10.342 -10.309  -9.507  -8.732
  8 A'    2 A"    9 A'   10 A'   11 A'   12 A'   13 A'   14 A'                 
 -8.725  -7.273  -7.262  -7.262  -6.564  -6.558  -6.550  -6.550
 15 A'   16 A'    3 A"   17 A'   18 A'   19 A'    4 A"   20 A'                 
 -6.543  -6.543  -2.675  -2.671  -2.671  -2.669  -2.664  -2.664
  5 A"   21 A'   22 A'    6 A"   23 A'   24 A'    7 A"   25 A'                 
 -2.659  -2.659  -2.652  -2.652  -1.284  -0.932  -0.850  -0.829
 26 A'    8 A"    9 A"   27 A'   28 A'   29 A'   30 A'   31 A'                 
 -0.752  -0.624  -0.541  -0.533  -0.521  -0.458  -0.422  -0.416
 32 A'   33 A'   34 A'   35 A'   10 A"   36 A'   37 A'   11 A"                 
 -0.360  -0.348  -0.334  -0.333  -0.312  -0.266
 38 A'   12 A"   13 A"   39 A'   40 A'   14 A"                                 
 -- Virtual --                   
 -0.066  -0.040  -0.036  -0.009   0.005   0.027   0.044   0.044
 41 A'   15 A"   42 A'   43 A'   44 A'   45 A'   46 A'   16 A"                 
  0.049   0.066   0.066   0.080   0.083   0.085   0.092   0.103
 47 A'   17 A"   48 A'   49 A'   50 A'   18 A"   51 A'   19 A"                 
  0.116   0.128   0.143   0.145   0.159   0.164   0.193   0.211
 52 A'   53 A'   54 A'   20 A"   55 A'   56 A'   57 A'   58 A'                 
  0.228   0.272   0.292   0.301   0.342   0.363   0.371   0.394
 59 A'   60 A'   21 A"   61 A'   62 A'   63 A'   64 A'   65 A'                 
  0.403   0.404   0.415   0.428   0.434   0.454   0.472   0.476
 22 A"   66 A'   23 A"   67 A'   68 A'   24 A"   69 A'   70 A'                 
  0.476   0.511   0.535   0.550   0.558   0.586   0.596   0.619
 25 A"   26 A"   27 A"   28 A"   71 A'   72 A'   29 A"   73 A'                 
  0.625   0.654   0.656   0.698   0.741   0.783   0.804   0.832
 74 A'   75 A'   30 A"   76 A'   77 A'   78 A'   79 A'   31 A"                 
  0.843   0.852   0.888   0.912   0.940   0.970   1.002   1.148
 80 A'   81 A'   32 A"   82 A'   83 A'   84 A'   85 A'   86 A'                 
  1.154   1.193   1.247   1.366   1.373   1.464   1.541   1.560
 33 A"   87 A'   34 A"   35 A"   88 A'   89 A'   90 A'   36 A"                 
  1.623   1.679   1.861   1.870   1.933   1.983   1.995   2.004
 91 A'   92 A'   37 A"   93 A'   94 A'   38 A"   39 A"   95 A'                 
  2.029   2.131   2.161   2.175   2.241   2.261   2.358   2.478
 96 A'   97 A'   98 A'   99 A'   40 A"  100 A'  101 A'  102 A'                 
  2.606   2.799   2.893   3.041   3.147   3.421   3.740   3.770
 41 A"   42 A"  103 A'  104 A'  105 A'  106 A'   43 A"  107 A'                 
  3.940   3.978   3.985   3.999   4.005   4.023   4.043   4.068
 44 A"   45 A"   46 A"  108 A'  109 A'  110 A'   47 A"   48 A"                 
  4.157   4.215   4.353   4.371   4.764   6.268   6.371   6.512
111 A'  112 A'  113 A'  114 A'  115 A'   49 A"  116 A'  117 A'                 
  6.647   6.708   7.522   7.536   7.562   7.580   7.635   7.690
118 A'  119 A'   50 A"   51 A"  120 A'  121 A'  122 A'  123 A'                 
  9.729  23.271  24.050  25.792  25.997  26.377  47.895  47.911
124 A'  125 A'  126 A'   52 A"  127 A'  128 A'  129 A'  130 A'                 
 66.726 215.713 289.718 289.730 289.756 289.775 289.858 289.912
131 A'  132 A'   53 A"   54 A"  133 A'  134 A'  135 A'  136 A'                 
*******1020.707
137 A'  138 A'                                                                 

 Beta MOs, Restricted
 -- Occupied --                  
-482.87 -482.86 -101.59  -62.52  -62.52  -56.34  -56.34  -56.34
  1 A'    2 A'    3 A'    4 A'    5 A'    6 A'    1 A"    7 A'                 
-56.337 -56.333 -56.333 -24.739 -10.342 -10.309  -9.507  -8.732
  8 A'    2 A"    9 A'   10 A'   11 A'   12 A'   13 A'   14 A'                 
 -8.725  -7.273  -7.262  -7.262  -6.564  -6.558  -6.550  -6.550
 15 A'   16 A'    3 A"   17 A'   18 A'   19 A'    4 A"   20 A'                 
 -6.543  -6.543  -2.675  -2.671  -2.671  -2.669  -2.664  -2.664
  5 A"   21 A'   22 A'    6 A"   23 A'   24 A'    7 A"   25 A'                 
 -2.659  -2.659  -2.652  -2.652  -1.284  -0.932  -0.850  -0.829
 26 A'    8 A"    9 A"   27 A'   28 A'   29 A'   30 A'   31 A'                 
 -0.752  -0.624  -0.541  -0.533  -0.521  -0.458  -0.422  -0.416
 32 A'   33 A'   34 A'   35 A'   10 A"   36 A'   37 A'   11 A"                 
 -0.360  -0.348  -0.334  -0.333  -0.312  -0.266
 38 A'   12 A"   13 A"   39 A'   40 A'   14 A"                                 
 -- Virtual --                   
 -0.066  -0.040  -0.036  -0.009   0.005   0.027   0.044   0.044
 41 A'   15 A"   42 A'   43 A'   44 A'   45 A'   46 A'   16 A"                 
  0.049   0.066   0.066   0.080   0.083   0.085   0.092   0.103
 47 A'   17 A"   48 A'   49 A'   50 A'   18 A"   51 A'   19 A"                 
  0.116   0.128   0.143   0.145   0.159   0.164   0.193   0.211
 52 A'   53 A'   54 A'   20 A"   55 A'   56 A'   57 A'   58 A'                 
  0.228   0.272   0.292   0.301   0.342   0.363   0.371   0.394
 59 A'   60 A'   21 A"   61 A'   62 A'   63 A'   64 A'   65 A'                 
  0.403   0.404   0.415   0.428   0.434   0.454   0.472   0.476
 22 A"   66 A'   23 A"   67 A'   68 A'   24 A"   69 A'   70 A'                 
  0.476   0.511   0.535   0.550   0.558   0.586   0.596   0.619
 25 A"   26 A"   27 A"   28 A"   71 A'   72 A'   29 A"   73 A'                 
  0.625   0.654   0.656   0.698   0.741   0.783   0.804   0.832
 74 A'   75 A'   30 A"   76 A'   77 A'   78 A'   79 A'   31 A"                 
  0.843   0.852   0.888   0.912   0.940   0.970   1.002   1.148
 80 A'   81 A'   32 A"   82 A'   83 A'   84 A'   85 A'   86 A'                 
  1.154   1.193   1.247   1.366   1.373   1.464   1.541   1.560
 33 A"   87 A'   34 A"   35 A"   88 A'   89 A'   90 A'   36 A"                 
  1.623   1.679   1.861   1.870   1.933   1.983   1.995   2.004
 91 A'   92 A'   37 A"   93 A'   94 A'   38 A"   39 A"   95 A'                 
  2.029   2.131   2.161   2.175   2.241   2.261   2.358   2.478
 96 A'   97 A'   98 A'   99 A'   40 A"  100 A'  101 A'  102 A'                 
  2.606   2.799   2.893   3.041   3.147   3.421   3.740   3.770
 41 A"   42 A"  103 A'  104 A'  105 A'  106 A'   43 A"  107 A'                 
  3.940   3.978   3.985   3.999   4.005   4.023   4.043   4.068
 44 A"   45 A"   46 A"  108 A'  109 A'  110 A'   47 A"   48 A"                 
  4.157   4.215   4.353   4.371   4.764   6.268   6.371   6.512
111 A'  112 A'  113 A'  114 A'  115 A'   49 A"  116 A'  117 A'                 
  6.647   6.708   7.522   7.536   7.562   7.580   7.635   7.690
118 A'  119 A'   50 A"   51 A"  120 A'  121 A'  122 A'  123 A'                 
  9.729  23.271  24.050  25.792  25.997  26.377  47.895  47.911
124 A'  125 A'  126 A'   52 A"  127 A'  128 A'  129 A'  130 A'                 
 66.726 215.713 289.718 289.730 289.756 289.775 289.858 289.912
131 A'  132 A'   53 A"   54 A"  133 A'  134 A'  135 A'  136 A'                 
*******1020.707
137 A'  138 A'                                                                 
 --------------------------------------------------------------

          Ground-State Mulliken Net Atomic Charges

     Atom                 Charge (a.u.)
  ----------------------------------------
      1 Br                   -0.034105
      2 Cl                    0.384079
      3 F                    -0.031598
      4 Br                   -0.038671
      5 C                    -0.382135
      6 C                     0.102431
  ----------------------------------------
  Sum of atomic charges =     0.000000

 -----------------------------------------------------------------
                    Cartesian Multipole Moments
 -----------------------------------------------------------------
    Charge (ESU x 10^10)
                 0.0000
    Dipole Moment (Debye)
         X       0.1385      Y       0.5720      Z      -0.0000
       Tot       0.5885
    Quadrupole Moments (Debye-Ang)
        XX     -62.5931     XY       2.8945     YY     -64.7646
        XZ      -0.0000     YZ      -0.0000     ZZ     -65.8996
    Octopole Moments (Debye-Ang^2)
       XXX       0.8108    XXY      -1.9238    XYY      -6.0000
       YYY      -4.7253    XXZ      -0.0000    XYZ      -0.0000
       YYZ      -0.0000    XZZ      -0.6818    YZZ      -4.3461
       ZZZ      -0.0000
    Hexadecapole Moments (Debye-Ang^3)
      XXXX   -1119.8586   XXXY     -80.0732   XXYY    -269.9135
      XYYY    -117.6174   YYYY    -575.4604   XXXZ      -0.0000
      XXYZ      -0.0000   XYYZ      -0.0000   YYYZ       0.0000
      XXZZ    -213.9330   XYZZ     -43.6445   YYZZ    -114.7631
      XZZZ      -0.0000   YZZZ      -0.0000   ZZZZ     -76.2768
 -----------------------------------------------------------------
 Calculating analytic gradient of the SCF energy
 Gradient of SCF Energy
            1           2           3           4           5           6
    1   0.0005447   0.0000492   0.0001914   0.0003449  -0.0007159  -0.0004144
    2   0.0002037  -0.0001073   0.0001591   0.0003183  -0.0003592  -0.0002146
    3   0.0000000  -0.0000000  -0.0000000   0.0000000  -0.0000000   0.0000000
 Max gradient component =       7.159E-04
 RMS gradient           =       2.881E-04
 Gradient time:  CPU 32.14 s  wall 4.14 s
 Geometry Optimization Parameters
   NAtoms,    NIC,     NZ,  NCons,   NDum,   NFix, NCnnct, MaxDiis
        6      37       0       0       0       0       0       0

 Cartesian Hessian Update
 Hessian Updated using BFGS Update


** GEOMETRY OPTIMIZATION IN DELOCALIZED INTERNAL COORDINATES **
   Searching for a Minimum

   Optimization Cycle:  18

                       Coordinates (Angstroms)
     ATOM                X               Y               Z
      1  Br        2.2898151123    0.7482405251    0.0000000000
      2  Cl       -0.9507225639    1.7288347021    0.0000000000
      3  F         1.0673908883   -1.6519134489    0.0000000000
      4  Br       -1.9258743345   -1.1966098762    0.0000000000
      5  C         0.7635562535   -0.3544430330    0.0000000000
      6  C        -0.5057048717    0.0608118615    0.0000000000
   Point Group: cs    Number of degrees of freedom:     9


   Energy is  -5784.568320093

 Hessian Updated using BFGS Update

  9 Hessian modes will be used to form the next step
  Hessian Eigenvalues:
     0.059647    0.078764    0.231188    0.259563    0.309985    0.419010
     0.511669    0.622535    0.989552

 Minimum Search - Taking Simple RFO Step
 Searching for Lamda that Minimizes Along All modes
 Value Taken    Lamda =  -0.00000204
 Step Taken.  Stepsize is  0.002887

                             Maximum     Tolerance    Cnvgd?
         Gradient           0.000511      0.000300      NO
         Displacement       0.001719      0.001200      NO
         Energy change     -0.000002      0.000001      NO


 New Cartesian Coordinates Obtained by Inverse Iteration

 Displacement from previous Coordinates is:  0.002178
 ----------------------------------------------------------------
             Standard Nuclear Orientation (Angstroms)
    I     Atom           X                Y                Z
 ----------------------------------------------------------------
    1      Br      2.2891072776     0.7480492947     0.0000000000
    2      Cl     -0.9509115156     1.7287124990     0.0000000000
    3      F       1.0671174640    -1.6520111769     0.0000000000
    4      Br     -1.9257496500    -1.1965299300     0.0000000000
    5      C       0.7640514527    -0.3544023772     0.0000000000
    6      C      -0.5051545447     0.0611024210     0.0000000000
 ----------------------------------------------------------------
 Molecular Point Group                 Cs    NOp =  2
 Largest Abelian Subgroup              Cs    NOp =  2
 Nuclear Repulsion Energy =   767.2412271899 hartrees
 There are       54 alpha and       54 beta electrons
 Applying Cartesian multipole field
    Component          Value
    ---------          -----
     (2,0,0)        1.00000E-11
     (0,2,0)        2.00000E-11
     (0,0,2)       -3.00000E-11
 Nucleus-field energy     =     0.0000000227 hartrees
 Requested basis set is 6-311++G(d,p)
 There are 69 shells and 192 basis functions
 A cutoff of  1.0D-11 yielded   1870 shell pairs
 There are     15816 function pairs (     17492 Cartesian)
 Smallest overlap matrix eigenvalue = 2.85E-05
 Guess MOs from SCF MO coefficient file

 -----------------------------------------------------------------------
  General SCF calculation program by
  Eric Jon Sundstrom, Paul Horn, Yuezhi Mao, Dmitri Zuev, Alec White,
  David Stuck, Shaama M.S., Shane Yost, Joonho Lee, David Small,
  Daniel Levine, Susi Lehtola, Hugh Burton, Evgeny Epifanovsky
 -----------------------------------------------------------------------
 Exchange:     0.2000 Hartree-Fock + 0.0800 Slater + 0.7200 B88
 Correlation:  0.1900 VWN1RPA + 0.8100 LYP
 Using SG-1 standard quadrature grid
 using 8 threads for integral computing
 -------------------------------------------------------
 OpenMP Integral computing Module                
 Release: version 2.0, May 2017, Q-Chem Inc. Pleasanton 
 -------------------------------------------------------
 -------------------------------------------------------
 OpenMP BLAS3 based DFT computing Module                
 Release: version 1.0, May 2013, Q-Chem Inc. Pittsburgh 
 -------------------------------------------------------
 A restricted SCF calculation will be
 performed using DIIS
 SCF converges when DIIS error is below 1.0e-08
 ---------------------------------------
  Cycle       Energy         DIIS error
 ---------------------------------------
    1   -5784.5683207977      9.92e-06  
    2   -5784.5683213563      4.85e-06  
    3   -5784.5683212830      6.29e-06  
    4   -5784.5683214605      7.07e-07  
    5   -5784.5683214625      3.43e-07  
    6   -5784.5683214629      1.05e-07  
    7   -5784.5683214630      2.26e-08  
    8   -5784.5683214629      5.76e-09  Convergence criterion met
 ---------------------------------------
 SCF time:   CPU 60.19s  wall 8.00s 
 SCF   energy in the final basis set =    -5784.5683214629
 Total energy in the final basis set =    -5784.5683214629

 --------------------------------------------------------------
             Orbital Energies (a.u.) and Symmetries
 --------------------------------------------------------------

 Alpha MOs, Restricted
 -- Occupied --                  
-482.87 -482.86 -101.59  -62.52  -62.52  -56.34  -56.34  -56.34
  1 A'    2 A'    3 A'    4 A'    5 A'    6 A'    1 A"    7 A'                 
-56.337 -56.333 -56.333 -24.739 -10.342 -10.308  -9.507  -8.732
  8 A'    2 A"    9 A'   10 A'   11 A'   12 A'   13 A'   14 A'                 
 -8.725  -7.273  -7.262  -7.262  -6.564  -6.558  -6.550  -6.550
 15 A'   16 A'    3 A"   17 A'   18 A'   19 A'    4 A"   20 A'                 
 -6.543  -6.543  -2.675  -2.671  -2.671  -2.669  -2.664  -2.664
  5 A"   21 A'   22 A'    6 A"   23 A'   24 A'    7 A"   25 A'                 
 -2.659  -2.659  -2.652  -2.652  -1.284  -0.932  -0.851  -0.829
 26 A'    8 A"    9 A"   27 A'   28 A'   29 A'   30 A'   31 A'                 
 -0.752  -0.624  -0.541  -0.533  -0.521  -0.458  -0.422  -0.416
 32 A'   33 A'   34 A'   35 A'   10 A"   36 A'   37 A'   11 A"                 
 -0.360  -0.348  -0.334  -0.333  -0.312  -0.266
 38 A'   12 A"   13 A"   39 A'   40 A'   14 A"                                 
 -- Virtual --                   
 -0.066  -0.040  -0.036  -0.009   0.005   0.027   0.044   0.044
 41 A'   15 A"   42 A'   43 A'   44 A'   45 A'   46 A'   16 A"                 
  0.049   0.066   0.066   0.080   0.083   0.085   0.092   0.103
 47 A'   17 A"   48 A'   49 A'   50 A'   18 A"   51 A'   19 A"                 
  0.116   0.128   0.143   0.145   0.159   0.164   0.193   0.211
 52 A'   53 A'   54 A'   20 A"   55 A'   56 A'   57 A'   58 A'                 
  0.227   0.272   0.292   0.301   0.342   0.363   0.371   0.394
 59 A'   60 A'   21 A"   61 A'   62 A'   63 A'   64 A'   65 A'                 
  0.403   0.404   0.415   0.428   0.434   0.454   0.472   0.476
 22 A"   66 A'   23 A"   67 A'   68 A'   24 A"   69 A'   70 A'                 
  0.476   0.511   0.535   0.550   0.558   0.586   0.596   0.619
 25 A"   26 A"   27 A"   28 A"   71 A'   72 A'   29 A"   73 A'                 
  0.625   0.654   0.656   0.698   0.741   0.783   0.804   0.832
 74 A'   75 A'   30 A"   76 A'   77 A'   78 A'   79 A'   31 A"                 
  0.843   0.852   0.888   0.912   0.940   0.970   1.002   1.148
 80 A'   81 A'   32 A"   82 A'   83 A'   84 A'   85 A'   86 A'                 
  1.154   1.193   1.247   1.366   1.373   1.464   1.541   1.560
 33 A"   87 A'   34 A"   35 A"   88 A'   89 A'   90 A'   36 A"                 
  1.624   1.679   1.861   1.871   1.933   1.983   1.995   2.004
 91 A'   92 A'   37 A"   93 A'   94 A'   38 A"   39 A"   95 A'                 
  2.029   2.131   2.162   2.175   2.241   2.261   2.358   2.478
 96 A'   97 A'   98 A'   99 A'   40 A"  100 A'  101 A'  102 A'                 
  2.606   2.799   2.894   3.041   3.147   3.421   3.740   3.770
 41 A"   42 A"  103 A'  104 A'  105 A'  106 A'   43 A"  107 A'                 
  3.940   3.978   3.985   3.999   4.005   4.023   4.043   4.068
 44 A"   45 A"   46 A"  108 A'  109 A'  110 A'   47 A"   48 A"                 
  4.157   4.215   4.353   4.371   4.765   6.268   6.371   6.512
111 A'  112 A'  113 A'  114 A'  115 A'   49 A"  116 A'  117 A'                 
  6.647   6.709   7.522   7.536   7.562   7.580   7.635   7.690
118 A'  119 A'   50 A"   51 A"  120 A'  121 A'  122 A'  123 A'                 
  9.729  23.271  24.050  25.792  25.997  26.377  47.895  47.911
124 A'  125 A'  126 A'   52 A"  127 A'  128 A'  129 A'  130 A'                 
 66.726 215.713 289.717 289.730 289.756 289.775 289.858 289.912
131 A'  132 A'   53 A"   54 A"  133 A'  134 A'  135 A'  136 A'                 
*******1020.707
137 A'  138 A'                                                                 

 Beta MOs, Restricted
 -- Occupied --                  
-482.87 -482.86 -101.59  -62.52  -62.52  -56.34  -56.34  -56.34
  1 A'    2 A'    3 A'    4 A'    5 A'    6 A'    1 A"    7 A'                 
-56.337 -56.333 -56.333 -24.739 -10.342 -10.308  -9.507  -8.732
  8 A'    2 A"    9 A'   10 A'   11 A'   12 A'   13 A'   14 A'                 
 -8.725  -7.273  -7.262  -7.262  -6.564  -6.558  -6.550  -6.550
 15 A'   16 A'    3 A"   17 A'   18 A'   19 A'    4 A"   20 A'                 
 -6.543  -6.543  -2.675  -2.671  -2.671  -2.669  -2.664  -2.664
  5 A"   21 A'   22 A'    6 A"   23 A'   24 A'    7 A"   25 A'                 
 -2.659  -2.659  -2.652  -2.652  -1.284  -0.932  -0.851  -0.829
 26 A'    8 A"    9 A"   27 A'   28 A'   29 A'   30 A'   31 A'                 
 -0.752  -0.624  -0.541  -0.533  -0.521  -0.458  -0.422  -0.416
 32 A'   33 A'   34 A'   35 A'   10 A"   36 A'   37 A'   11 A"                 
 -0.360  -0.348  -0.334  -0.333  -0.312  -0.266
 38 A'   12 A"   13 A"   39 A'   40 A'   14 A"                                 
 -- Virtual --                   
 -0.066  -0.040  -0.036  -0.009   0.005   0.027   0.044   0.044
 41 A'   15 A"   42 A'   43 A'   44 A'   45 A'   46 A'   16 A"                 
  0.049   0.066   0.066   0.080   0.083   0.085   0.092   0.103
 47 A'   17 A"   48 A'   49 A'   50 A'   18 A"   51 A'   19 A"                 
  0.116   0.128   0.143   0.145   0.159   0.164   0.193   0.211
 52 A'   53 A'   54 A'   20 A"   55 A'   56 A'   57 A'   58 A'                 
  0.227   0.272   0.292   0.301   0.342   0.363   0.371   0.394
 59 A'   60 A'   21 A"   61 A'   62 A'   63 A'   64 A'   65 A'                 
  0.403   0.404   0.415   0.428   0.434   0.454   0.472   0.476
 22 A"   66 A'   23 A"   67 A'   68 A'   24 A"   69 A'   70 A'                 
  0.476   0.511   0.535   0.550   0.558   0.586   0.596   0.619
 25 A"   26 A"   27 A"   28 A"   71 A'   72 A'   29 A"   73 A'                 
  0.625   0.654   0.656   0.698   0.741   0.783   0.804   0.832
 74 A'   75 A'   30 A"   76 A'   77 A'   78 A'   79 A'   31 A"                 
  0.843   0.852   0.888   0.912   0.940   0.970   1.002   1.148
 80 A'   81 A'   32 A"   82 A'   83 A'   84 A'   85 A'   86 A'                 
  1.154   1.193   1.247   1.366   1.373   1.464   1.541   1.560
 33 A"   87 A'   34 A"   35 A"   88 A'   89 A'   90 A'   36 A"                 
  1.624   1.679   1.861   1.871   1.933   1.983   1.995   2.004
 91 A'   92 A'   37 A"   93 A'   94 A'   38 A"   39 A"   95 A'                 
  2.029   2.131   2.162   2.175   2.241   2.261   2.358   2.478
 96 A'   97 A'   98 A'   99 A'   40 A"  100 A'  101 A'  102 A'                 
  2.606   2.799   2.894   3.041   3.147   3.421   3.740   3.770
 41 A"   42 A"  103 A'  104 A'  105 A'  106 A'   43 A"  107 A'                 
  3.940   3.978   3.985   3.999   4.005   4.023   4.043   4.068
 44 A"   45 A"   46 A"  108 A'  109 A'  110 A'   47 A"   48 A"                 
  4.157   4.215   4.353   4.371   4.765   6.268   6.371   6.512
111 A'  112 A'  113 A'  114 A'  115 A'   49 A"  116 A'  117 A'                 
  6.647   6.709   7.522   7.536   7.562   7.580   7.635   7.690
118 A'  119 A'   50 A"   51 A"  120 A'  121 A'  122 A'  123 A'                 
  9.729  23.271  24.050  25.792  25.997  26.377  47.895  47.911
124 A'  125 A'  126 A'   52 A"  127 A'  128 A'  129 A'  130 A'                 
 66.726 215.713 289.717 289.730 289.756 289.775 289.858 289.912
131 A'  132 A'   53 A"   54 A"  133 A'  134 A'  135 A'  136 A'                 
*******1020.707
137 A'  138 A'                                                                 
 --------------------------------------------------------------

          Ground-State Mulliken Net Atomic Charges

     Atom                 Charge (a.u.)
  ----------------------------------------
      1 Br                   -0.033729
      2 Cl                    0.384131
      3 F                    -0.031622
      4 Br                   -0.038962
      5 C                    -0.382740
      6 C                     0.102923
  ----------------------------------------
  Sum of atomic charges =     0.000000

 -----------------------------------------------------------------
                    Cartesian Multipole Moments
 -----------------------------------------------------------------
    Charge (ESU x 10^10)
                 0.0000
    Dipole Moment (Debye)
         X       0.1437      Y       0.5758      Z      -0.0000
       Tot       0.5934
    Quadrupole Moments (Debye-Ang)
        XX     -62.5918     XY       2.8912     YY     -64.7651
        XZ      -0.0000     YZ       0.0000     ZZ     -65.8981
    Octopole Moments (Debye-Ang^2)
       XXX       0.8575    XXY      -1.9098    XYY      -5.9817
       YYY      -4.7031    XXZ      -0.0000    XYZ      -0.0000
       YYZ      -0.0000    XZZ      -0.6653    YZZ      -4.3398
       ZZZ      -0.0000
    Hexadecapole Moments (Debye-Ang^3)
      XXXX   -1119.5171   XXXY     -80.0376   XXYY    -269.8325
      XYYY    -117.5534   YYYY    -575.4073   XXXZ      -0.0000
      XXYZ      -0.0000   XYYZ      -0.0000   YYYZ       0.0000
      XXZZ    -213.8615   XYZZ     -43.6202   YYZZ    -114.7498
      XZZZ      -0.0000   YZZZ       0.0000   ZZZZ     -76.2735
 -----------------------------------------------------------------
 Calculating analytic gradient of the SCF energy
 Gradient of SCF Energy
            1           2           3           4           5           6
    1   0.0001534   0.0000146   0.0001111   0.0002234  -0.0002831  -0.0002195
    2   0.0000032  -0.0001818   0.0002128   0.0002450  -0.0002613  -0.0000179
    3   0.0000000   0.0000000   0.0000000   0.0000000  -0.0000000   0.0000000
 Max gradient component =       2.831E-04
 RMS gradient           =       1.530E-04
 Gradient time:  CPU 31.81 s  wall 4.10 s
 Geometry Optimization Parameters
   NAtoms,    NIC,     NZ,  NCons,   NDum,   NFix, NCnnct, MaxDiis
        6      37       0       0       0       0       0       0

 Cartesian Hessian Update
 Hessian Updated using BFGS Update


** GEOMETRY OPTIMIZATION IN DELOCALIZED INTERNAL COORDINATES **
   Searching for a Minimum

   Optimization Cycle:  19

                       Coordinates (Angstroms)
     ATOM                X               Y               Z
      1  Br        2.2891072776    0.7480492947    0.0000000000
      2  Cl       -0.9509115156    1.7287124990    0.0000000000
      3  F         1.0671174640   -1.6520111769    0.0000000000
      4  Br       -1.9257496500   -1.1965299300    0.0000000000
      5  C         0.7640514527   -0.3544023772    0.0000000000
      6  C        -0.5051545447    0.0611024210    0.0000000000
   Point Group: cs    Number of degrees of freedom:     9


   Energy is  -5784.568321463

 Hessian Updated using BFGS Update

  9 Hessian modes will be used to form the next step
  Hessian Eigenvalues:
     0.060959    0.090253    0.167997    0.257347    0.267579    0.402120
     0.495299    0.605997    0.987318

 Minimum Search - Taking Simple RFO Step
 Searching for Lamda that Minimizes Along All modes
 Value Taken    Lamda =   0.00000000
 Step Taken.  Stepsize is  0.002278

                             Maximum     Tolerance    Cnvgd?
         Gradient           0.000237      0.000300     YES
         Displacement       0.001507      0.001200      NO
         Energy change     -0.000001      0.000001      NO


 New Cartesian Coordinates Obtained by Inverse Iteration

 Displacement from previous Coordinates is:  0.001772
 ----------------------------------------------------------------
             Standard Nuclear Orientation (Angstroms)
    I     Atom           X                Y                Z
 ----------------------------------------------------------------
    1      Br      2.2887813094     0.7481823828     0.0000000000
    2      Cl     -0.9508119292     1.7288927621     0.0000000000
    3      F       1.0665961359    -1.6522489884     0.0000000000
    4      Br     -1.9256266236    -1.1968888357     0.0000000000
    5      C       0.7643770378    -0.3543095996     0.0000000000
    6      C      -0.5048554463     0.0612930093     0.0000000000
 ----------------------------------------------------------------
 Molecular Point Group                 Cs    NOp =  2
 Largest Abelian Subgroup              Cs    NOp =  2
 Nuclear Repulsion Energy =   767.2440192767 hartrees
 There are       54 alpha and       54 beta electrons
 Applying Cartesian multipole field
    Component          Value
    ---------          -----
     (2,0,0)        1.00000E-11
     (0,2,0)        2.00000E-11
     (0,0,2)       -3.00000E-11
 Nucleus-field energy     =     0.0000000227 hartrees
 Requested basis set is 6-311++G(d,p)
 There are 69 shells and 192 basis functions
 A cutoff of  1.0D-11 yielded   1870 shell pairs
 There are     15816 function pairs (     17492 Cartesian)
 Smallest overlap matrix eigenvalue = 2.85E-05
 Guess MOs from SCF MO coefficient file

 -----------------------------------------------------------------------
  General SCF calculation program by
  Eric Jon Sundstrom, Paul Horn, Yuezhi Mao, Dmitri Zuev, Alec White,
  David Stuck, Shaama M.S., Shane Yost, Joonho Lee, David Small,
  Daniel Levine, Susi Lehtola, Hugh Burton, Evgeny Epifanovsky
 -----------------------------------------------------------------------
 Exchange:     0.2000 Hartree-Fock + 0.0800 Slater + 0.7200 B88
 Correlation:  0.1900 VWN1RPA + 0.8100 LYP
 Using SG-1 standard quadrature grid
 using 8 threads for integral computing
 -------------------------------------------------------
 OpenMP Integral computing Module                
 Release: version 2.0, May 2017, Q-Chem Inc. Pleasanton 
 -------------------------------------------------------
 -------------------------------------------------------
 OpenMP BLAS3 based DFT computing Module                
 Release: version 1.0, May 2013, Q-Chem Inc. Pittsburgh 
 -------------------------------------------------------
 A restricted SCF calculation will be
 performed using DIIS
 SCF converges when DIIS error is below 1.0e-08
 ---------------------------------------
  Cycle       Energy         DIIS error
 ---------------------------------------
    1   -5784.5683215843      7.58e-06  
    2   -5784.5683219203      3.53e-06  
    3   -5784.5683218606      5.06e-06  
    4   -5784.5683219739      4.53e-07  
    5   -5784.5683219747      2.04e-07  
    6   -5784.5683219747      5.40e-08  
    7   -5784.5683219748      1.42e-08  
    8   -5784.5683219747      4.87e-09  Convergence criterion met
 ---------------------------------------
 SCF time:   CPU 60.18s  wall 8.00s 
 SCF   energy in the final basis set =    -5784.5683219747
 Total energy in the final basis set =    -5784.5683219747

 --------------------------------------------------------------
             Orbital Energies (a.u.) and Symmetries
 --------------------------------------------------------------

 Alpha MOs, Restricted
 -- Occupied --                  
-482.87 -482.86 -101.59  -62.52  -62.52  -56.34  -56.34  -56.34
  1 A'    2 A'    3 A'    4 A'    5 A'    6 A'    1 A"    7 A'                 
-56.337 -56.333 -56.333 -24.739 -10.342 -10.308  -9.507  -8.732
  8 A'    2 A"    9 A'   10 A'   11 A'   12 A'   13 A'   14 A'                 
 -8.725  -7.273  -7.262  -7.262  -6.564  -6.558  -6.550  -6.550
 15 A'   16 A'    3 A"   17 A'   18 A'   19 A'    4 A"   20 A'                 
 -6.543  -6.543  -2.675  -2.671  -2.671  -2.669  -2.664  -2.664
  5 A"   21 A'   22 A'    6 A"   23 A'   24 A'    7 A"   25 A'                 
 -2.659  -2.659  -2.652  -2.652  -1.283  -0.932  -0.851  -0.829
 26 A'    8 A"    9 A"   27 A'   28 A'   29 A'   30 A'   31 A'                 
 -0.752  -0.624  -0.541  -0.533  -0.521  -0.458  -0.423  -0.416
 32 A'   33 A'   34 A'   35 A'   10 A"   36 A'   37 A'   11 A"                 
 -0.360  -0.348  -0.334  -0.333  -0.312  -0.266
 38 A'   12 A"   13 A"   39 A'   40 A'   14 A"                                 
 -- Virtual --                   
 -0.066  -0.040  -0.036  -0.009   0.005   0.027   0.044   0.044
 41 A'   15 A"   42 A'   43 A'   44 A'   45 A'   46 A'   16 A"                 
  0.049   0.066   0.066   0.080   0.083   0.085   0.092   0.103
 47 A'   17 A"   48 A'   49 A'   50 A'   18 A"   51 A'   19 A"                 
  0.116   0.128   0.143   0.145   0.159   0.164   0.193   0.211
 52 A'   53 A'   54 A'   20 A"   55 A'   56 A'   57 A'   58 A'                 
  0.227   0.272   0.292   0.301   0.342   0.363   0.371   0.394
 59 A'   60 A'   21 A"   61 A'   62 A'   63 A'   64 A'   65 A'                 
  0.403   0.404   0.415   0.428   0.434   0.454   0.472   0.476
 22 A"   66 A'   23 A"   67 A'   68 A'   24 A"   69 A'   70 A'                 
  0.476   0.511   0.535   0.550   0.558   0.586   0.596   0.619
 25 A"   26 A"   27 A"   28 A"   71 A'   72 A'   29 A"   73 A'                 
  0.625   0.654   0.656   0.698   0.741   0.783   0.804   0.832
 74 A'   75 A'   30 A"   76 A'   77 A'   78 A'   79 A'   31 A"                 
  0.843   0.852   0.888   0.912   0.940   0.970   1.002   1.148
 80 A'   81 A'   32 A"   82 A'   83 A'   84 A'   85 A'   86 A'                 
  1.154   1.193   1.247   1.366   1.373   1.464   1.541   1.560
 33 A"   87 A'   34 A"   35 A"   88 A'   89 A'   90 A'   36 A"                 
  1.624   1.679   1.861   1.871   1.933   1.983   1.995   2.004
 91 A'   92 A'   37 A"   93 A'   94 A'   38 A"   39 A"   95 A'                 
  2.029   2.131   2.162   2.175   2.241   2.261   2.358   2.478
 96 A'   97 A'   98 A'   99 A'   40 A"  100 A'  101 A'  102 A'                 
  2.606   2.799   2.894   3.041   3.147   3.421   3.740   3.770
 41 A"   42 A"  103 A'  104 A'  105 A'  106 A'   43 A"  107 A'                 
  3.940   3.978   3.985   3.999   4.005   4.023   4.043   4.068
 44 A"   45 A"   46 A"  108 A'  109 A'  110 A'   47 A"   48 A"                 
  4.157   4.215   4.353   4.371   4.764   6.268   6.371   6.512
111 A'  112 A'  113 A'  114 A'  115 A'   49 A"  116 A'  117 A'                 
  6.647   6.709   7.522   7.536   7.562   7.580   7.635   7.690
118 A'  119 A'   50 A"   51 A"  120 A'  121 A'  122 A'  123 A'                 
  9.729  23.271  24.049  25.792  25.997  26.377  47.895  47.911
124 A'  125 A'  126 A'   52 A"  127 A'  128 A'  129 A'  130 A'                 
 66.726 215.713 289.717 289.730 289.756 289.775 289.858 289.912
131 A'  132 A'   53 A"   54 A"  133 A'  134 A'  135 A'  136 A'                 
*******1020.707
137 A'  138 A'                                                                 

 Beta MOs, Restricted
 -- Occupied --                  
-482.87 -482.86 -101.59  -62.52  -62.52  -56.34  -56.34  -56.34
  1 A'    2 A'    3 A'    4 A'    5 A'    6 A'    1 A"    7 A'                 
-56.337 -56.333 -56.333 -24.739 -10.342 -10.308  -9.507  -8.732
  8 A'    2 A"    9 A'   10 A'   11 A'   12 A'   13 A'   14 A'                 
 -8.725  -7.273  -7.262  -7.262  -6.564  -6.558  -6.550  -6.550
 15 A'   16 A'    3 A"   17 A'   18 A'   19 A'    4 A"   20 A'                 
 -6.543  -6.543  -2.675  -2.671  -2.671  -2.669  -2.664  -2.664
  5 A"   21 A'   22 A'    6 A"   23 A'   24 A'    7 A"   25 A'                 
 -2.659  -2.659  -2.652  -2.652  -1.283  -0.932  -0.851  -0.829
 26 A'    8 A"    9 A"   27 A'   28 A'   29 A'   30 A'   31 A'                 
 -0.752  -0.624  -0.541  -0.533  -0.521  -0.458  -0.423  -0.416
 32 A'   33 A'   34 A'   35 A'   10 A"   36 A'   37 A'   11 A"                 
 -0.360  -0.348  -0.334  -0.333  -0.312  -0.266
 38 A'   12 A"   13 A"   39 A'   40 A'   14 A"                                 
 -- Virtual --                   
 -0.066  -0.040  -0.036  -0.009   0.005   0.027   0.044   0.044
 41 A'   15 A"   42 A'   43 A'   44 A'   45 A'   46 A'   16 A"                 
  0.049   0.066   0.066   0.080   0.083   0.085   0.092   0.103
 47 A'   17 A"   48 A'   49 A'   50 A'   18 A"   51 A'   19 A"                 
  0.116   0.128   0.143   0.145   0.159   0.164   0.193   0.211
 52 A'   53 A'   54 A'   20 A"   55 A'   56 A'   57 A'   58 A'                 
  0.227   0.272   0.292   0.301   0.342   0.363   0.371   0.394
 59 A'   60 A'   21 A"   61 A'   62 A'   63 A'   64 A'   65 A'                 
  0.403   0.404   0.415   0.428   0.434   0.454   0.472   0.476
 22 A"   66 A'   23 A"   67 A'   68 A'   24 A"   69 A'   70 A'                 
  0.476   0.511   0.535   0.550   0.558   0.586   0.596   0.619
 25 A"   26 A"   27 A"   28 A"   71 A'   72 A'   29 A"   73 A'                 
  0.625   0.654   0.656   0.698   0.741   0.783   0.804   0.832
 74 A'   75 A'   30 A"   76 A'   77 A'   78 A'   79 A'   31 A"                 
  0.843   0.852   0.888   0.912   0.940   0.970   1.002   1.148
 80 A'   81 A'   32 A"   82 A'   83 A'   84 A'   85 A'   86 A'                 
  1.154   1.193   1.247   1.366   1.373   1.464   1.541   1.560
 33 A"   87 A'   34 A"   35 A"   88 A'   89 A'   90 A'   36 A"                 
  1.624   1.679   1.861   1.871   1.933   1.983   1.995   2.004
 91 A'   92 A'   37 A"   93 A'   94 A'   38 A"   39 A"   95 A'                 
  2.029   2.131   2.162   2.175   2.241   2.261   2.358   2.478
 96 A'   97 A'   98 A'   99 A'   40 A"  100 A'  101 A'  102 A'                 
  2.606   2.799   2.894   3.041   3.147   3.421   3.740   3.770
 41 A"   42 A"  103 A'  104 A'  105 A'  106 A'   43 A"  107 A'                 
  3.940   3.978   3.985   3.999   4.005   4.023   4.043   4.068
 44 A"   45 A"   46 A"  108 A'  109 A'  110 A'   47 A"   48 A"                 
  4.157   4.215   4.353   4.371   4.764   6.268   6.371   6.512
111 A'  112 A'  113 A'  114 A'  115 A'   49 A"  116 A'  117 A'                 
  6.647   6.709   7.522   7.536   7.562   7.580   7.635   7.690
118 A'  119 A'   50 A"   51 A"  120 A'  121 A'  122 A'  123 A'                 
  9.729  23.271  24.049  25.792  25.997  26.377  47.895  47.911
124 A'  125 A'  126 A'   52 A"  127 A'  128 A'  129 A'  130 A'                 
 66.726 215.713 289.717 289.730 289.756 289.775 289.858 289.912
131 A'  132 A'   53 A"   54 A"  133 A'  134 A'  135 A'  136 A'                 
*******1020.707
137 A'  138 A'                                                                 
 --------------------------------------------------------------

          Ground-State Mulliken Net Atomic Charges

     Atom                 Charge (a.u.)
  ----------------------------------------
      1 Br                   -0.033489
      2 Cl                    0.384102
      3 F                    -0.031729
      4 Br                   -0.039137
      5 C                    -0.382644
      6 C                     0.102897
  ----------------------------------------
  Sum of atomic charges =     0.000000

 -----------------------------------------------------------------
                    Cartesian Multipole Moments
 -----------------------------------------------------------------
    Charge (ESU x 10^10)
                 0.0000
    Dipole Moment (Debye)
         X       0.1474      Y       0.5787      Z      -0.0000
       Tot       0.5972
    Quadrupole Moments (Debye-Ang)
        XX     -62.5905     XY       2.8926     YY     -64.7643
        XZ       0.0000     YZ       0.0000     ZZ     -65.8982
    Octopole Moments (Debye-Ang^2)
       XXX       0.8833    XXY      -1.9004    XYY      -5.9749
       YYY      -4.6872    XXZ      -0.0000    XYZ      -0.0000
       YYZ      -0.0000    XZZ      -0.6587    YZZ      -4.3356
       ZZZ      -0.0000
    Hexadecapole Moments (Debye-Ang^3)
      XXXX   -1119.3005   XXXY     -80.0801   XXYY    -269.8030
      XYYY    -117.5722   YYYY    -575.5752   XXXZ       0.0000
      XXYZ       0.0000   XYYZ       0.0000   YYYZ       0.0000
      XXZZ    -213.8160   XYZZ     -43.6331   YYZZ    -114.7813
      XZZZ       0.0000   YZZZ      -0.0000   ZZZZ     -76.2735
 -----------------------------------------------------------------
 Calculating analytic gradient of the SCF energy
 Gradient of SCF Energy
            1           2           3           4           5           6
    1  -0.0000218   0.0000130   0.0000169   0.0000933   0.0000043  -0.0001058
    2  -0.0000345  -0.0001279   0.0001064   0.0001034  -0.0001226   0.0000751
    3   0.0000000   0.0000000   0.0000000  -0.0000000  -0.0000000   0.0000000
 Max gradient component =       1.279E-04
 RMS gradient           =       6.711E-05
 Gradient time:  CPU 31.75 s  wall 4.09 s
 Geometry Optimization Parameters
   NAtoms,    NIC,     NZ,  NCons,   NDum,   NFix, NCnnct, MaxDiis
        6      37       0       0       0       0       0       0

 Cartesian Hessian Update
 Hessian Updated using BFGS Update


** GEOMETRY OPTIMIZATION IN DELOCALIZED INTERNAL COORDINATES **
   Searching for a Minimum

   Optimization Cycle:  20

                       Coordinates (Angstroms)
     ATOM                X               Y               Z
      1  Br        2.2887813094    0.7481823828    0.0000000000
      2  Cl       -0.9508119292    1.7288927621    0.0000000000
      3  F         1.0665961359   -1.6522489884    0.0000000000
      4  Br       -1.9256266236   -1.1968888357    0.0000000000
      5  C         0.7643770378   -0.3543095996    0.0000000000
      6  C        -0.5048554463    0.0612930093    0.0000000000
   Point Group: cs    Number of degrees of freedom:     9


   Energy is  -5784.568321975

 Hessian Updated using BFGS Update

  9 Hessian modes will be used to form the next step
  Hessian Eigenvalues:
     0.059597    0.073863    0.173612    0.249751    0.271165    0.391964
     0.485993    0.589764    0.985903

 Minimum Search - Taking Simple RFO Step
 Searching for Lamda that Minimizes Along All modes
 Value Taken    Lamda =   0.00000000
 Step Taken.  Stepsize is  0.001222

                             Maximum     Tolerance    Cnvgd?
         Gradient           0.000107      0.000300     YES
         Displacement       0.001091      0.001200     YES
         Energy change     -0.000001      0.000001     YES


                       Distance Matrix (Angstroms)
             Br(  1)   Cl(  2)   F (  3)   Br(  4)   C (  5)
   Cl(  2)  3.384783
   F (  3)  2.693661  3.937265
   Br(  4)  4.641609  3.083904  3.026673
   C (  5)  1.881302  2.698445  1.332660  2.818876
   C (  6)  2.876843  1.726200  2.325013  1.897791  1.335544

 Final energy is   -5784.5683219746816     


 ******************************
 **  OPTIMIZATION CONVERGED  **
 ******************************

                       Coordinates (Angstroms)
     ATOM                X               Y               Z
      1  Br        2.2887813094    0.7481823828    0.0000000000
      2  Cl       -0.9508119292    1.7288927621    0.0000000000
      3  F         1.0665961359   -1.6522489884    0.0000000000
      4  Br       -1.9256266236   -1.1968888357    0.0000000000
      5  C         0.7643770378   -0.3543095996    0.0000000000
      6  C        -0.5048554463    0.0612930093    0.0000000000

Z-matrix Print:
$molecule
0 1
Br
C  1 1.897791
C  2 1.335544 1 120.342374
F  3 1.332660 2 121.238227 1 -0.000000 0
Cl 2 1.726200 1 116.554971 3 -180.000000 0
Br 3 1.881302 2 125.993764 1 -180.000000 0
$end


 --------------------------------------------------------------
             Orbital Energies (a.u.) and Symmetries
 --------------------------------------------------------------

 Alpha MOs, Restricted
 -- Occupied --                  
-482.87 -482.86 -101.59  -62.52  -62.52  -56.34  -56.34  -56.34
  1 A'    2 A'    3 A'    4 A'    5 A'    6 A'    1 A"    7 A'                 
-56.337 -56.333 -56.333 -24.739 -10.342 -10.308  -9.507  -8.732
  8 A'    2 A"    9 A'   10 A'   11 A'   12 A'   13 A'   14 A'                 
 -8.725  -7.273  -7.262  -7.262  -6.564  -6.558  -6.550  -6.550
 15 A'   16 A'    3 A"   17 A'   18 A'   19 A'    4 A"   20 A'                 
 -6.543  -6.543  -2.675  -2.671  -2.671  -2.669  -2.664  -2.664
  5 A"   21 A'   22 A'    6 A"   23 A'   24 A'    7 A"   25 A'                 
 -2.659  -2.659  -2.652  -2.652  -1.283  -0.932  -0.851  -0.829
 26 A'    8 A"    9 A"   27 A'   28 A'   29 A'   30 A'   31 A'                 
 -0.752  -0.624  -0.541  -0.533  -0.521  -0.458  -0.423  -0.416
 32 A'   33 A'   34 A'   35 A'   10 A"   36 A'   37 A'   11 A"                 
 -0.360  -0.348  -0.334  -0.333  -0.312  -0.266
 38 A'   12 A"   13 A"   39 A'   40 A'   14 A"                                 
 -- Virtual --                   
 -0.066  -0.040  -0.036  -0.009   0.005   0.027   0.044   0.044
 41 A'   15 A"   42 A'   43 A'   44 A'   45 A'   46 A'   16 A"                 
  0.049   0.066   0.066   0.080   0.083   0.085   0.092   0.103
 47 A'   17 A"   48 A'   49 A'   50 A'   18 A"   51 A'   19 A"                 
  0.116   0.128   0.143   0.145   0.159   0.164   0.193   0.211
 52 A'   53 A'   54 A'   20 A"   55 A'   56 A'   57 A'   58 A'                 
  0.227   0.272   0.292   0.301   0.342   0.363   0.371   0.394
 59 A'   60 A'   21 A"   61 A'   62 A'   63 A'   64 A'   65 A'                 
  0.403   0.404   0.415   0.428   0.434   0.454   0.472   0.476
 22 A"   66 A'   23 A"   67 A'   68 A'   24 A"   69 A'   70 A'                 
  0.476   0.511   0.535   0.550   0.558   0.586   0.596   0.619
 25 A"   26 A"   27 A"   28 A"   71 A'   72 A'   29 A"   73 A'                 
  0.625   0.654   0.656   0.698   0.741   0.783   0.804   0.832
 74 A'   75 A'   30 A"   76 A'   77 A'   78 A'   79 A'   31 A"                 
  0.843   0.852   0.888   0.912   0.940   0.970   1.002   1.148
 80 A'   81 A'   32 A"   82 A'   83 A'   84 A'   85 A'   86 A'                 
  1.154   1.193   1.247   1.366   1.373   1.464   1.541   1.560
 33 A"   87 A'   34 A"   35 A"   88 A'   89 A'   90 A'   36 A"                 
  1.624   1.679   1.861   1.871   1.933   1.983   1.995   2.004
 91 A'   92 A'   37 A"   93 A'   94 A'   38 A"   39 A"   95 A'                 
  2.029   2.131   2.162   2.175   2.241   2.261   2.358   2.478
 96 A'   97 A'   98 A'   99 A'   40 A"  100 A'  101 A'  102 A'                 
  2.606   2.799   2.894   3.041   3.147   3.421   3.740   3.770
 41 A"   42 A"  103 A'  104 A'  105 A'  106 A'   43 A"  107 A'                 
  3.940   3.978   3.985   3.999   4.005   4.023   4.043   4.068
 44 A"   45 A"   46 A"  108 A'  109 A'  110 A'   47 A"   48 A"                 
  4.157   4.215   4.353   4.371   4.764   6.268   6.371   6.512
111 A'  112 A'  113 A'  114 A'  115 A'   49 A"  116 A'  117 A'                 
  6.647   6.709   7.522   7.536   7.562   7.580   7.635   7.690
118 A'  119 A'   50 A"   51 A"  120 A'  121 A'  122 A'  123 A'                 
  9.729  23.271  24.049  25.792  25.997  26.377  47.895  47.911
124 A'  125 A'  126 A'   52 A"  127 A'  128 A'  129 A'  130 A'                 
 66.726 215.713 289.717 289.730 289.756 289.775 289.858 289.912
131 A'  132 A'   53 A"   54 A"  133 A'  134 A'  135 A'  136 A'                 
*******1020.707
137 A'  138 A'                                                                 

 Beta MOs, Restricted
 -- Occupied --                  
-482.87 -482.86 -101.59  -62.52  -62.52  -56.34  -56.34  -56.34
  1 A'    2 A'    3 A'    4 A'    5 A'    6 A'    1 A"    7 A'                 
-56.337 -56.333 -56.333 -24.739 -10.342 -10.308  -9.507  -8.732
  8 A'    2 A"    9 A'   10 A'   11 A'   12 A'   13 A'   14 A'                 
 -8.725  -7.273  -7.262  -7.262  -6.564  -6.558  -6.550  -6.550
 15 A'   16 A'    3 A"   17 A'   18 A'   19 A'    4 A"   20 A'                 
 -6.543  -6.543  -2.675  -2.671  -2.671  -2.669  -2.664  -2.664
  5 A"   21 A'   22 A'    6 A"   23 A'   24 A'    7 A"   25 A'                 
 -2.659  -2.659  -2.652  -2.652  -1.283  -0.932  -0.851  -0.829
 26 A'    8 A"    9 A"   27 A'   28 A'   29 A'   30 A'   31 A'                 
 -0.752  -0.624  -0.541  -0.533  -0.521  -0.458  -0.423  -0.416
 32 A'   33 A'   34 A'   35 A'   10 A"   36 A'   37 A'   11 A"                 
 -0.360  -0.348  -0.334  -0.333  -0.312  -0.266
 38 A'   12 A"   13 A"   39 A'   40 A'   14 A"                                 
 -- Virtual --                   
 -0.066  -0.040  -0.036  -0.009   0.005   0.027   0.044   0.044
 41 A'   15 A"   42 A'   43 A'   44 A'   45 A'   46 A'   16 A"                 
  0.049   0.066   0.066   0.080   0.083   0.085   0.092   0.103
 47 A'   17 A"   48 A'   49 A'   50 A'   18 A"   51 A'   19 A"                 
  0.116   0.128   0.143   0.145   0.159   0.164   0.193   0.211
 52 A'   53 A'   54 A'   20 A"   55 A'   56 A'   57 A'   58 A'                 
  0.227   0.272   0.292   0.301   0.342   0.363   0.371   0.394
 59 A'   60 A'   21 A"   61 A'   62 A'   63 A'   64 A'   65 A'                 
  0.403   0.404   0.415   0.428   0.434   0.454   0.472   0.476
 22 A"   66 A'   23 A"   67 A'   68 A'   24 A"   69 A'   70 A'                 
  0.476   0.511   0.535   0.550   0.558   0.586   0.596   0.619
 25 A"   26 A"   27 A"   28 A"   71 A'   72 A'   29 A"   73 A'                 
  0.625   0.654   0.656   0.698   0.741   0.783   0.804   0.832
 74 A'   75 A'   30 A"   76 A'   77 A'   78 A'   79 A'   31 A"                 
  0.843   0.852   0.888   0.912   0.940   0.970   1.002   1.148
 80 A'   81 A'   32 A"   82 A'   83 A'   84 A'   85 A'   86 A'                 
  1.154   1.193   1.247   1.366   1.373   1.464   1.541   1.560
 33 A"   87 A'   34 A"   35 A"   88 A'   89 A'   90 A'   36 A"                 
  1.624   1.679   1.861   1.871   1.933   1.983   1.995   2.004
 91 A'   92 A'   37 A"   93 A'   94 A'   38 A"   39 A"   95 A'                 
  2.029   2.131   2.162   2.175   2.241   2.261   2.358   2.478
 96 A'   97 A'   98 A'   99 A'   40 A"  100 A'  101 A'  102 A'                 
  2.606   2.799   2.894   3.041   3.147   3.421   3.740   3.770
 41 A"   42 A"  103 A'  104 A'  105 A'  106 A'   43 A"  107 A'                 
  3.940   3.978   3.985   3.999   4.005   4.023   4.043   4.068
 44 A"   45 A"   46 A"  108 A'  109 A'  110 A'   47 A"   48 A"                 
  4.157   4.215   4.353   4.371   4.764   6.268   6.371   6.512
111 A'  112 A'  113 A'  114 A'  115 A'   49 A"  116 A'  117 A'                 
  6.647   6.709   7.522   7.536   7.562   7.580   7.635   7.690
118 A'  119 A'   50 A"   51 A"  120 A'  121 A'  122 A'  123 A'                 
  9.729  23.271  24.049  25.792  25.997  26.377  47.895  47.911
124 A'  125 A'  126 A'   52 A"  127 A'  128 A'  129 A'  130 A'                 
 66.726 215.713 289.717 289.730 289.756 289.775 289.858 289.912
131 A'  132 A'   53 A"   54 A"  133 A'  134 A'  135 A'  136 A'                 
*******1020.707
137 A'  138 A'                                                                 
 --------------------------------------------------------------

          Ground-State Mulliken Net Atomic Charges

     Atom                 Charge (a.u.)
  ----------------------------------------
      1 Br                   -0.033489
      2 Cl                    0.384102
      3 F                    -0.031729
      4 Br                   -0.039137
      5 C                    -0.382644
      6 C                     0.102897
  ----------------------------------------
  Sum of atomic charges =     0.000000

 -----------------------------------------------------------------
                    Cartesian Multipole Moments
 -----------------------------------------------------------------
    Charge (ESU x 10^10)
                 0.0000
    Dipole Moment (Debye)
         X       0.1474      Y       0.5787      Z      -0.0000
       Tot       0.5972
    Quadrupole Moments (Debye-Ang)
        XX     -62.5905     XY       2.8926     YY     -64.7643
        XZ       0.0000     YZ       0.0000     ZZ     -65.8982
    Octopole Moments (Debye-Ang^2)
       XXX       0.8833    XXY      -1.9004    XYY      -5.9749
       YYY      -4.6872    XXZ      -0.0000    XYZ      -0.0000
       YYZ      -0.0000    XZZ      -0.6587    YZZ      -4.3356
       ZZZ      -0.0000
    Hexadecapole Moments (Debye-Ang^3)
      XXXX   -1119.3005   XXXY     -80.0801   XXYY    -269.8030
      XYYY    -117.5722   YYYY    -575.5752   XXXZ       0.0000
      XXYZ       0.0000   XYYZ       0.0000   YYYZ       0.0000
      XXZZ    -213.8160   XYZZ     -43.6331   YYZZ    -114.7813
      XZZZ       0.0000   YZZZ      -0.0000   ZZZZ     -76.2735
 -----------------------------------------------------------------
Archival summary:
1\1\K55V\OPT\ProcedureUnspecified\BasisUnspecified\r2l112\taweetha\MonAug2700:57:512018MonAug2700:57:512018\0\\#,OPT,ProcedureUnspecified,BasisUnspecified,\\0,1\Br\C,1,1.89779\C,2,1.33554,1,120.342\F,3,1.33266,2,121.238,1,-0,0\Cl,2,1.7262,1,116.555,3,-180,0\Br,3,1.8813,2,125.994,1,-180,0\\\@

 Total job time:  304.02s(wall), 2330.47s(cpu) 
 Mon Aug 27 00:57:51 2018

        *************************************************************
        *                                                           *
        *  Thank you very much for using Q-Chem.  Have a nice day.  *
        *                                                           *
        *************************************************************


 
User input: 2 of 2 
 
Q-Chem Developer Version!
                  Welcome to Q-Chem
     A Quantum Leap Into The Future Of Chemistry


 Q-Chem 5.1, Q-Chem, Inc., Pleasanton, CA (2018)

 Yihan Shao,  Zhengting Gan,  E. Epifanovsky,  A. T. B. Gilbert,  M. Wormit,  
 J. Kussmann,  A. W. Lange,  A. Behn,  Jia Deng,  Xintian Feng,  D. Ghosh,  
 M. Goldey,  P. R. Horn,  L. D. Jacobson,  I. Kaliman,  T. Kus,  A. Landau,  
 Jie Liu,  E. I. Proynov,  R. M. Richard,  R. P. Steele,  E. J. Sundstrom,  
 H. L. Woodcock III,  P. M. Zimmerman,  D. Zuev,  B. Albrecht,  E. Alguire,  
 S. A. Baeppler,  D. Barton,  Z. Benda,  Y. A. Bernard,  E. J. Berquist,  
 K. B. Bravaya,  H. Burton,  D. Casanova,  Chun-Min Chang,  Yunqing Chen,  
 A. Chien,  K. D. Closser,  M. P. Coons,  S. Coriani,  S. Dasgupta,  
 A. L. Dempwolff,  M. Diedenhofen,  Hainam Do,  R. G. Edgar,  Po-Tung Fang,  
 S. Faraji,  S. Fatehi,  Qingguo Feng,  K. D. Fenk,  J. Fosso-Tande,  
 Qinghui Ge,  A. Ghysels,  G. Gidofalvi,  J. Gomes,  J. Gonthier,  A. Gunina,  
 D. Hait,  M. W. D. Hanson-Heine,  P. H. P. Harbach,  A. W. Hauser,  
 J. E. Herr,  E. G. Hohenstein,  Z. C. Holden,  Kerwin Hui,  B. C. Huynh,  
 T.-C. Jagau,  Hyunjun Ji,  B. Kaduk,  K. Khistyaev,  Jaehoon Kim,  
 P. Klunzinger,  K. Koh,  D. Kosenkov,  L. Koulias,  T. Kowalczyk,  
 C. M. Krauter,  A. Kunitsa,  Ka Un Lao,  A. Laurent,  K. V. Lawler,  
 Joonho Lee,  D. Lefrancois,  S. Lehtola,  D. S. Levine,  Yi-Pei Li,  
 You-Sheng Lin,  Fenglai Liu,  E. Livshits,  A. Luenser,  P. Manohar,  
 E. Mansoor,  S. F. Manzer,  Shan-Ping Mao,  Yuezhi Mao,  N. Mardirossian,  
 A. V. Marenich,  T. Markovich,  L. A. Martinez-Martinez,  S. A. Maurer,  
 N. J. Mayhall,  S. C. McKenzie,  J.-M. Mewes,  A. F. Morrison,  
 J. W. Mullinax,  K. Nanda,  T. S. Nguyen-Beck,  R. Olivares-Amaya,  
 J. A. Parkhill,  T. M. Perrine,  F. Plasser,  P. Pokhilko,  S. Prager,  
 A. Prociuk,  E. Ramos,  D. R. Rehn,  F. Rob,  M. Schneider,  N. Sergueev,  
 S. M. Sharada,  S. Sharma,  D. W. Small,  T. Stauch,  T. Stein,  
 Yu-Chuan Su,  A. J. W. Thom,  A. Tkatchenko,  T. Tsuchimochi,  N. M. Tubman,  
 L. Vogt,  M. L. Vidal,  O. Vydrov,  M. A. Watson,  J. Wenzel,  
 M. de Wergifosse,  T. A. Wesolowski,  A. White,  J. Witte,  A. Yamada,  
 Jun Yang,  K. Yao,  S. Yeganeh,  S. R. Yost,  Zhi-Qiang You,  A. Zech,  
 Igor Ying Zhang,  Xing Zhang,  Yan Zhao,  Ying Zhu,  B. R. Brooks,  
 G. K. L. Chan,  C. J. Cramer,  M. S. Gordon,  W. J. Hehre,  A. Klamt,  
 M. W. Schmidt,  C. D. Sherrill,  D. G. Truhlar,  A. Aspuru-Guzik,  R. Baer,  
 A. T. Bell,  N. A. Besley,  Jeng-Da Chai,  A. E. DePrince, III,  
 R. A. DiStasio Jr.,  A. Dreuw,  B. D. Dunietz,  T. R. Furlani,  
 Chao-Ping Hsu,  Yousung Jung,  Jing Kong,  D. S. Lambrecht,  WanZhen Liang,  
 C. Ochsenfeld,  V. A. Rassolov,  L. V. Slipchenko,  J. E. Subotnik,  
 T. Van Voorhis,  J. M. Herbert,  A. I. Krylov,  P. M. W. Gill,  M. Head-Gordon

 Contributors to earlier versions of Q-Chem not listed above: 
 R. D. Adamson,  B. Austin,  J. Baker,  G. J. O. Beran,  K. Brandhorst,  
 S. T. Brown,  E. F. C. Byrd,  A. K. Chakraborty,  C.-L. Cheng,  
 Siu Hung Chien,  D. M. Chipman,  D. L. Crittenden,  H. Dachsel,  
 R. J. Doerksen,  A. D. Dutoi,  L. Fusti-Molnar,  W. A. Goddard III,  
 A. Golubeva-Zadorozhnaya,  S. R. Gwaltney,  G. Hawkins,  A. Heyden,  
 S. Hirata,  G. Kedziora,  F. J. Keil,  C. Kelley,  Jihan Kim,  R. A. King,  
 R. Z. Khaliullin,  P. P. Korambath,  W. Kurlancheek,  A. M. Lee,  M. S. Lee,  
 S. V. Levchenko,  Ching Yeh Lin,  D. Liotard,  R. C. Lochan,  I. Lotan,  
 P. E. Maslen,  N. Nair,  D. P. O'Neill,  D. Neuhauser,  E. Neuscamman,  
 C. M. Oana,  R. Olson,  B. Peters,  R. Peverati,  P. A. Pieniazek,  
 Y. M. Rhee,  J. Ritchie,  M. A. Rohrdanz,  E. Rosta,  N. J. Russ,  
 H. F. Schaefer III,  N. E. Schultz,  N. Shenvi,  A. C. Simmonett,  A. Sodt,  
 D. Stuck,  K. S. Thanthiriwatte,  V. Vanovschi,  Tao Wang,  A. Warshel,  
 C. F. Williams,  Q. Wu,  X. Xu,  W. Zhang

 Please cite Q-Chem as follows:
 Y. Shao et al., Mol. Phys. 113, 184-215 (2015)
 DOI: 10.1080/00268976.2014.952696

 Q-Chem 5.1.1 for Intel X86 EM64T Linux

 Parts of Q-Chem use Armadillo 8.300.2 (Tropical Shenanigans).
 http://arma.sourceforge.net/

 Q-Chem begins on Mon Aug 27 00:57:51 2018  

Host: 
0

     Scratch files written to /scratch/taweetham/qchem5453//
The previous job contains 0 fragments, simply inherited here
Input Ideriv = 2
Curr. Ideriv = -1
Max.  Ideriv = 2

Checking the input file for inconsistencies... 	...done.

--------------------------------------------------------------
User input:
--------------------------------------------------------------

$molecule
read
$end

$rem
   SCF_GUESS 	READ
   JOB_TYPE 	FREQUENCY
   BASIS 	6-311++G**
   EXCHANGE 	B3LYP
   MEM_TOTAL	7500	
$end


--------------------------------------------------------------
 ----------------------------------------------------------------
             Standard Nuclear Orientation (Angstroms)
    I     Atom           X                Y                Z
 ----------------------------------------------------------------
    1      Br      2.3465042433    -0.1109482136     0.0000000000
    2      Cl     -0.2905071954     2.0110621237    -0.0000000000
    3      F       0.3146741684    -1.8794147565     0.0000000000
    4      Br     -2.2895895900    -0.3371566110     0.0000000000
    5      C       0.5202479547    -0.5627058065     0.0000000000
    6      C      -0.5011576310     0.2977634007    -0.0000000000
 ----------------------------------------------------------------
 Molecular Point Group                 Cs    NOp =  2
 Largest Abelian Subgroup              Cs    NOp =  2
 Nuclear Repulsion Energy =   767.2440192767 hartrees
 There are       54 alpha and       54 beta electrons
 Requested basis set is 6-311++G(d,p)
 There are 69 shells and 192 basis functions

 Total QAlloc Memory Limit   7500 MB
 Mega-Array Size       188 MB
 MEM_STATIC part       192 MB

                       Distance Matrix (Angstroms)
             Br(  1)   Cl(  2)   F (  3)   Br(  4)   C (  5)
   Cl(  2)  3.384783
   F (  3)  2.693661  3.937265
   Br(  4)  4.641609  3.083904  3.026673
   C (  5)  1.881302  2.698445  1.332660  2.818876
   C (  6)  2.876843  1.726200  2.325013  1.897791  1.335544

 A cutoff of  1.0D-11 yielded   1870 shell pairs
 There are     15816 function pairs (     17492 Cartesian)

 -------------------------------------------------------
 OpenMP Integral Computing Module                       
 Release: version 1.0, May 2013, Q-Chem Inc. Pittsburgh 
 -------------------------------------------------------
 Integral Job Info:
 Integral job number is                      11
 Integral operator is                         1
 short-range coefficients                     0
 long-range coefficients              100000000
 Omega coefficients                           0
 if combine SR and LR in K                    0
 Integral screening is                        0
 Integral computing path is                   2
 max size of driver memory is            800000
 size of driver memory is                593474
 size of scratch memory is             29634545
 max col of scratch BK array               1296
 max len of scratch array in speh3          155
 max len of scratch index in speh4           18
 max int batch size is                      520
 min int batch size is                       52
 fixed nKL is                                45
 max L of basis functions is                  2
 order of int derivative is                   0
 number of shells is                         69
 number of basis is                         202
 number of cartesian basis is               202
 number of contracted shell pairs          1870
 number of primitive shell pairs           5028
 maxK2 (contraction) of shell pair           36
 max number of K2 of shell pair               1
 max number of CS2 of shell pair            196
 max number of PS2 of shell pair            432
 mem total for path MDJ                  526622
 -------------------------------------------------------
 Smallest overlap matrix eigenvalue = 2.85E-05
 Guess MOs from SCF MO coefficient file

 -----------------------------------------------------------------------
  General SCF calculation program by
  Eric Jon Sundstrom, Paul Horn, Yuezhi Mao, Dmitri Zuev, Alec White,
  David Stuck, Shaama M.S., Shane Yost, Joonho Lee, David Small,
  Daniel Levine, Susi Lehtola, Hugh Burton, Evgeny Epifanovsky
 -----------------------------------------------------------------------
 Exchange:     0.2000 Hartree-Fock + 0.0800 Slater + 0.7200 B88
 Correlation:  0.1900 VWN1RPA + 0.8100 LYP
 Using SG-1 standard quadrature grid
 using 8 threads for integral computing
 -------------------------------------------------------
 OpenMP Integral computing Module                
 Release: version 2.0, May 2017, Q-Chem Inc. Pleasanton 
 -------------------------------------------------------
 -------------------------------------------------------
 OpenMP BLAS3 based DFT computing Module                
 Release: version 1.0, May 2013, Q-Chem Inc. Pittsburgh 
 -------------------------------------------------------
 A restricted SCF calculation will be
 performed using DIIS
 SCF converges when DIIS error is below 1.0e-08
 ---------------------------------------
  Cycle       Energy         DIIS error
 ---------------------------------------
    1   -5784.2425164965      7.29e-03  
    2   -5784.5529949104      1.76e-03  
    3   -5784.5337800718      2.74e-03  
    4   -5784.5680903849      2.20e-04  
    5   -5784.5682199884      1.57e-04  
    6   -5784.5682956560      3.61e-05  
    7   -5784.5683001678      1.57e-05  
    8   -5784.5683010357      5.39e-06  
    9   -5784.5683011400      1.81e-06  
   10   -5784.5683011494      2.42e-07  
   11   -5784.5683011498      7.64e-08  
   12   -5784.5683011497      1.86e-08  
   13   -5784.5683011498      3.37e-09  Convergence criterion met
 ---------------------------------------
 SCF time:   CPU 101.42s  wall 13.00s 
 SCF   energy in the final basis set =    -5784.5683011498
 Total energy in the final basis set =    -5784.5683011498

 --------------------------------------------------------------
             Orbital Energies (a.u.) and Symmetries
 --------------------------------------------------------------

 Alpha MOs, Restricted
 -- Occupied --                  
-482.87 -482.86 -101.59  -62.52  -62.52  -56.34  -56.34  -56.34
  1 A'    2 A'    3 A'    4 A'    5 A'    6 A'    1 A"    7 A'                 
-56.337 -56.333 -56.333 -24.739 -10.342 -10.308  -9.508  -8.732
  8 A'    2 A"    9 A'   10 A'   11 A'   12 A'   13 A'   14 A'                 
 -8.725  -7.273  -7.262  -7.262  -6.564  -6.558  -6.550  -6.550
 15 A'   16 A'    3 A"   17 A'   18 A'   19 A'    4 A"   20 A'                 
 -6.543  -6.543  -2.675  -2.671  -2.671  -2.669  -2.664  -2.664
  5 A"   21 A'   22 A'    6 A"   23 A'   24 A'    7 A"   25 A'                 
 -2.659  -2.659  -2.652  -2.652  -1.284  -0.932  -0.851  -0.829
  8 A"   26 A'    9 A"   27 A'   28 A'   29 A'   30 A'   31 A'                 
 -0.752  -0.624  -0.541  -0.533  -0.521  -0.458  -0.423  -0.416
 32 A'   33 A'   34 A'   35 A'   10 A"   36 A'   37 A'   11 A"                 
 -0.360  -0.348  -0.334  -0.333  -0.312  -0.266
 38 A'   12 A"   13 A"   39 A'   40 A'   14 A"                                 
 -- Virtual --                   
 -0.066  -0.040  -0.036  -0.009   0.005   0.027   0.044   0.044
 41 A'   15 A"   42 A'   43 A'   44 A'   45 A'   46 A'   16 A"                 
  0.049   0.066   0.066   0.080   0.083   0.085   0.092   0.103
 47 A'   17 A"   48 A'   49 A'   50 A'   18 A"   51 A'   19 A"                 
  0.116   0.128   0.143   0.145   0.159   0.164   0.193   0.211
 52 A'   53 A'   54 A'   20 A"   55 A'   56 A'   57 A'   58 A'                 
  0.227   0.272   0.292   0.301   0.342   0.363   0.371   0.394
 59 A'   60 A'   21 A"   61 A'   62 A'   63 A'   64 A'   65 A'                 
  0.403   0.404   0.415   0.428   0.434   0.454   0.472   0.476
 22 A"   66 A'   23 A"   67 A'   68 A'   24 A"   69 A'   70 A'                 
  0.476   0.511   0.535   0.551   0.558   0.586   0.596   0.619
 25 A"   26 A"   27 A"   28 A"   71 A'   72 A'   29 A"   73 A'                 
  0.625   0.654   0.656   0.698   0.741   0.783   0.804   0.832
 74 A'   75 A'   30 A"   76 A'   77 A'   78 A'   79 A'   31 A"                 
  0.843   0.852   0.888   0.912   0.940   0.970   1.002   1.148
 80 A'   81 A'   32 A"   82 A'   83 A'   84 A'   85 A'   86 A'                 
  1.154   1.193   1.247   1.366   1.373   1.464   1.541   1.560
 33 A"   87 A'   34 A"   35 A"   88 A'   89 A'   90 A'   36 A"                 
  1.624   1.679   1.861   1.871   1.933   1.983   1.995   2.004
 91 A'   92 A'   37 A"   93 A'   94 A'   38 A"   39 A"   95 A'                 
  2.029   2.131   2.162   2.175   2.241   2.261   2.358   2.478
 96 A'   97 A'   98 A'   99 A'   40 A"  100 A'  101 A'  102 A'                 
  2.607   2.799   2.894   3.041   3.147   3.421   3.740   3.770
 41 A"   42 A"  103 A'  104 A'  105 A'  106 A'   43 A"  107 A'                 
  3.940   3.978   3.985   3.999   4.005   4.023   4.043   4.068
 44 A"   45 A"   46 A"  108 A'  109 A'  110 A'   47 A"   48 A"                 
  4.157   4.215   4.354   4.371   4.764   6.268   6.370   6.512
111 A'  112 A'  113 A'  114 A'  115 A'   49 A"  116 A'  117 A'                 
  6.647   6.709   7.522   7.535   7.562   7.579   7.635   7.690
118 A'  119 A'   50 A"   51 A"  120 A'  121 A'  122 A'  123 A'                 
  9.729  23.271  24.049  25.792  25.997  26.377  47.895  47.911
124 A'  125 A'  126 A'   52 A"  127 A'  128 A'  129 A'  130 A'                 
 66.726 215.713 289.717 289.730 289.756 289.775 289.858 289.912
131 A'  132 A'   53 A"   54 A"  133 A'  134 A'  135 A'  136 A'                 
*******1020.707
137 A'  138 A'                                                                 

 Beta MOs, Restricted
 -- Occupied --                  
-482.87 -482.86 -101.59  -62.52  -62.52  -56.34  -56.34  -56.34
  1 A'    2 A'    3 A'    4 A'    5 A'    6 A'    1 A"    7 A'                 
-56.337 -56.333 -56.333 -24.739 -10.342 -10.308  -9.508  -8.732
  8 A'    2 A"    9 A'   10 A'   11 A'   12 A'   13 A'   14 A'                 
 -8.725  -7.273  -7.262  -7.262  -6.564  -6.558  -6.550  -6.550
 15 A'   16 A'    3 A"   17 A'   18 A'   19 A'    4 A"   20 A'                 
 -6.543  -6.543  -2.675  -2.671  -2.671  -2.669  -2.664  -2.664
  5 A"   21 A'   22 A'    6 A"   23 A'   24 A'    7 A"   25 A'                 
 -2.659  -2.659  -2.652  -2.652  -1.284  -0.932  -0.851  -0.829
  8 A"   26 A'    9 A"   27 A'   28 A'   29 A'   30 A'   31 A'                 
 -0.752  -0.624  -0.541  -0.533  -0.521  -0.458  -0.423  -0.416
 32 A'   33 A'   34 A'   35 A'   10 A"   36 A'   37 A'   11 A"                 
 -0.360  -0.348  -0.334  -0.333  -0.312  -0.266
 38 A'   12 A"   13 A"   39 A'   40 A'   14 A"                                 
 -- Virtual --                   
 -0.066  -0.040  -0.036  -0.009   0.005   0.027   0.044   0.044
 41 A'   15 A"   42 A'   43 A'   44 A'   45 A'   46 A'   16 A"                 
  0.049   0.066   0.066   0.080   0.083   0.085   0.092   0.103
 47 A'   17 A"   48 A'   49 A'   50 A'   18 A"   51 A'   19 A"                 
  0.116   0.128   0.143   0.145   0.159   0.164   0.193   0.211
 52 A'   53 A'   54 A'   20 A"   55 A'   56 A'   57 A'   58 A'                 
  0.227   0.272   0.292   0.301   0.342   0.363   0.371   0.394
 59 A'   60 A'   21 A"   61 A'   62 A'   63 A'   64 A'   65 A'                 
  0.403   0.404   0.415   0.428   0.434   0.454   0.472   0.476
 22 A"   66 A'   23 A"   67 A'   68 A'   24 A"   69 A'   70 A'                 
  0.476   0.511   0.535   0.551   0.558   0.586   0.596   0.619
 25 A"   26 A"   27 A"   28 A"   71 A'   72 A'   29 A"   73 A'                 
  0.625   0.654   0.656   0.698   0.741   0.783   0.804   0.832
 74 A'   75 A'   30 A"   76 A'   77 A'   78 A'   79 A'   31 A"                 
  0.843   0.852   0.888   0.912   0.940   0.970   1.002   1.148
 80 A'   81 A'   32 A"   82 A'   83 A'   84 A'   85 A'   86 A'                 
  1.154   1.193   1.247   1.366   1.373   1.464   1.541   1.560
 33 A"   87 A'   34 A"   35 A"   88 A'   89 A'   90 A'   36 A"                 
  1.624   1.679   1.861   1.871   1.933   1.983   1.995   2.004
 91 A'   92 A'   37 A"   93 A'   94 A'   38 A"   39 A"   95 A'                 
  2.029   2.131   2.162   2.175   2.241   2.261   2.358   2.478
 96 A'   97 A'   98 A'   99 A'   40 A"  100 A'  101 A'  102 A'                 
  2.607   2.799   2.894   3.041   3.147   3.421   3.740   3.770
 41 A"   42 A"  103 A'  104 A'  105 A'  106 A'   43 A"  107 A'                 
  3.940   3.978   3.985   3.999   4.005   4.023   4.043   4.068
 44 A"   45 A"   46 A"  108 A'  109 A'  110 A'   47 A"   48 A"                 
  4.157   4.215   4.354   4.371   4.764   6.268   6.370   6.512
111 A'  112 A'  113 A'  114 A'  115 A'   49 A"  116 A'  117 A'                 
  6.647   6.709   7.522   7.535   7.562   7.579   7.635   7.690
118 A'  119 A'   50 A"   51 A"  120 A'  121 A'  122 A'  123 A'                 
  9.729  23.271  24.049  25.792  25.997  26.377  47.895  47.911
124 A'  125 A'  126 A'   52 A"  127 A'  128 A'  129 A'  130 A'                 
 66.726 215.713 289.717 289.730 289.756 289.775 289.858 289.912
131 A'  132 A'   53 A"   54 A"  133 A'  134 A'  135 A'  136 A'                 
*******1020.707
137 A'  138 A'                                                                 
 --------------------------------------------------------------

          Ground-State Mulliken Net Atomic Charges

     Atom                 Charge (a.u.)
  ----------------------------------------
      1 Br                   -0.033780
      2 Cl                    0.383582
      3 F                    -0.031955
      4 Br                   -0.039104
      5 C                    -0.382660
      6 C                     0.103917
  ----------------------------------------
  Sum of atomic charges =     0.000000

 -----------------------------------------------------------------
                    Cartesian Multipole Moments
 -----------------------------------------------------------------
    Charge (ESU x 10^10)
                 0.0000
    Dipole Moment (Debye)
         X       0.3537      Y       0.4819      Z       0.0000
       Tot       0.5978
    Quadrupole Moments (Debye-Ang)
        XX     -60.9305     XY       1.3196     YY     -66.4174
        XZ      -0.0000     YZ       0.0000     ZZ     -65.8979
    Octopole Moments (Debye-Ang^2)
       XXX       6.5268    XXY      -8.7585    XYY       0.3741
       YYY      -9.1118    XXZ       0.0000    XYZ      -0.0000
       YYZ       0.0000    XZZ       1.4550    YZZ      -7.1985
       ZZZ       0.0000
    Hexadecapole Moments (Debye-Ang^3)
      XXXX   -1152.7897   XXXY      34.6745   XXYY    -298.2688
      XYYY      13.0249   YYYY    -487.4643   XXXZ      -0.0000
      XXYZ       0.0000   XYYZ       0.0000   YYYZ       0.0000
      XXZZ    -230.1900   XYZZ       3.2543   YYZZ     -98.9371
      XZZZ      -0.0000   YZZZ       0.0000   ZZZZ     -76.2695
 -----------------------------------------------------------------
 Calculating MO derivatives via CPSCF
 D1JvT checksum  = 350064 26042.7884003014
 D1KAT checksum  = 836496 1200.8682138323
   1         3          18      0.118002    0.031581
   2         3          18      0.015705    0.004005
   3         3          18      0.002394    0.000786
   4         3          18      0.000241    0.000084
   5        18           3      0.000012    0.000006
   6        21           0      0.000000    0.000000    Roots Converged
 Time for AOints: 34.6 s (CPU) 4.4 s (wall)
 ------------------------------------------------------------------------------
                     AOints        : Timing summary (seconds)
 ------------------------------------------------------------------------------
     job step          cpu (% of tot)      sys (% of tot)     wall (% of tot)
 ------------------------------------------------------------------------------
  cpscf_lag         0.1450E+03 (37.3)   0.1200E-04 (23.1)   0.1855E+02 (36.5)
  iterzp            0.2095E+03 (53.8)   0.3800E-04 (73.1)   0.2774E+02 (54.6)
  make_fx           0.0000E+00 ( 0.0)   0.0000E+00 ( 0.0)   0.0000E+00 ( 0.0)
  AOints            0.3463E+02 ( 8.9)   0.2000E-05 ( 3.8)   0.4388E+01 ( 8.6)
 ------------------------------------------------------------------------------
   Grand Totals     0.3892E+03          0.5200E-04          0.5079E+02
 ------------------------------------------------------------------------------
 Calculating analytic Hessian of the SCF energy
 Polarizability Matrix (a.u.)
            1           2           3
    1-108.1788213  -0.5451105  -0.0000000
    2  -0.5451105 -73.3375557   0.0000000
    3  -0.0000000   0.0000000 -46.0879539

 Direct stationary perturbation theory relativistic correction:

 rels  =      34.431874670888
 relv  =    -117.270290552001
 rel2e =      19.162845345955
 E_rel =     -63.675570535158

 Hessian of the SCF Energy
            1           2           3           4           5           6
    1   0.2129476   0.0419285   0.0000000  -0.0032673   0.0027888  -0.0000000
    2   0.0419285   0.0448768   0.0000000   0.0060181  -0.0010815  -0.0000000
    3   0.0000000   0.0000000   0.0074514  -0.0000000  -0.0000000  -0.0011954
    4  -0.0032673   0.0060181  -0.0000000   0.0446202   0.0188892   0.0000000
    5   0.0027888  -0.0010815  -0.0000000   0.0188892   0.2397154   0.0000000
    6  -0.0000000  -0.0000000  -0.0011954   0.0000000   0.0000000   0.0104220
    7  -0.0198834  -0.0327436   0.0000000  -0.0011981   0.0027242  -0.0000000
    8  -0.0253365  -0.0193919   0.0000000   0.0023191  -0.0064544   0.0000000
    9   0.0000000   0.0000000   0.0040150  -0.0000000  -0.0000000   0.0069784
   10  -0.0017212   0.0013026   0.0000000  -0.0110319  -0.0181245   0.0000000
   11   0.0013491  -0.0002100   0.0000000  -0.0238454  -0.0190942   0.0000000
   12  -0.0000000  -0.0000000   0.0030179  -0.0000000  -0.0000000   0.0027723
   13  -0.1587401  -0.0229298  -0.0000000   0.0045377  -0.0083564  -0.0000000
   14  -0.0118422  -0.0273554  -0.0000000   0.0155671  -0.0317075   0.0000000
   15   0.0000000   0.0000000  -0.0182752   0.0000000  -0.0000000   0.0005944
   16  -0.0293356   0.0064242  -0.0000000  -0.0336607   0.0020786   0.0000000
   17  -0.0088877   0.0031619   0.0000000  -0.0189481  -0.1813778  -0.0000000
   18  -0.0000000  -0.0000000   0.0049862  -0.0000000   0.0000000  -0.0195717
            7           8           9          10          11          12
    1  -0.0198834  -0.0253365   0.0000000  -0.0017212   0.0013491  -0.0000000
    2  -0.0327436  -0.0193919   0.0000000   0.0013026  -0.0002100  -0.0000000
    3   0.0000000   0.0000000   0.0040150   0.0000000   0.0000000   0.0030179
    4  -0.0011981   0.0023191  -0.0000000  -0.0110319  -0.0238454  -0.0000000
    5   0.0027242  -0.0064544  -0.0000000  -0.0181245  -0.0190942  -0.0000000
    6  -0.0000000   0.0000000   0.0069784   0.0000000   0.0000000   0.0027723
    7   0.0796006   0.0423393   0.0000000  -0.0008039   0.0057024   0.0000000
    8   0.0423393   0.3975068  -0.0000000   0.0030254   0.0025377  -0.0000000
    9   0.0000000  -0.0000000   0.0183866   0.0000000   0.0000000  -0.0028942
   10  -0.0008039   0.0030254   0.0000000   0.1976401   0.0553128  -0.0000000
   11   0.0057024   0.0025377   0.0000000   0.0553128   0.0487609   0.0000000
   12   0.0000000  -0.0000000  -0.0028942  -0.0000000   0.0000000   0.0061294
   13  -0.0630002  -0.0133217  -0.0000000  -0.0345177   0.0026432  -0.0000000
   14  -0.0443483  -0.3245605   0.0000000  -0.0147349   0.0020779   0.0000000
   15  -0.0000000   0.0000000  -0.0323514   0.0000000  -0.0000000   0.0061177
   16   0.0052849  -0.0090256   0.0000000  -0.1495656  -0.0411621   0.0000000
   17   0.0263259  -0.0496377   0.0000000  -0.0267815  -0.0340724  -0.0000000
   18   0.0000000  -0.0000000   0.0058654  -0.0000000   0.0000000  -0.0151432
           13          14          15          16          17          18
    1  -0.1587401  -0.0118422   0.0000000  -0.0293356  -0.0088877  -0.0000000
    2  -0.0229298  -0.0273554   0.0000000   0.0064242   0.0031619  -0.0000000
    3  -0.0000000  -0.0000000  -0.0182752  -0.0000000   0.0000000   0.0049862
    4   0.0045377   0.0155671   0.0000000  -0.0336607  -0.0189481  -0.0000000
    5  -0.0083564  -0.0317075  -0.0000000   0.0020786  -0.1813778   0.0000000
    6  -0.0000000   0.0000000   0.0005944   0.0000000  -0.0000000  -0.0195717
    7  -0.0630002  -0.0443483  -0.0000000   0.0052849   0.0263259   0.0000000
    8  -0.0133217  -0.3245605   0.0000000  -0.0090256  -0.0496377  -0.0000000
    9  -0.0000000   0.0000000  -0.0323514   0.0000000   0.0000000   0.0058654
   10  -0.0345177  -0.0147349   0.0000000  -0.1495656  -0.0267815  -0.0000000
   11   0.0026432   0.0020779  -0.0000000  -0.0411621  -0.0340724   0.0000000
   12  -0.0000000   0.0000000   0.0061177   0.0000000  -0.0000000  -0.0151432
   13   0.5766953  -0.1740299   0.0000000  -0.3249751   0.2159946  -0.0000000
   14  -0.1740299   0.6264668  -0.0000000   0.2293882  -0.2449212   0.0000000
   15   0.0000000  -0.0000000   0.0872532  -0.0000000   0.0000000  -0.0433388
   16  -0.3249751   0.2293882  -0.0000000   0.5322521  -0.1877033   0.0000000
   17   0.2159946  -0.2449212   0.0000000  -0.1877033   0.5068473  -0.0000000
   18  -0.0000000   0.0000000  -0.0433388   0.0000000  -0.0000000   0.0672021
 Gradient time:  CPU 641.48 s  wall 83.20 s
 **********************************************************************
 **                                                                  **
 **                       VIBRATIONAL ANALYSIS                       **
 **                       --------------------                       **
 **                                                                  **
 **        VIBRATIONAL FREQUENCIES (CM**-1) AND NORMAL MODES         **
 **     FORCE CONSTANTS (mDYN/ANGSTROM) AND REDUCED MASSES (AMU)     **
 **                  INFRARED INTENSITIES (KM/MOL)                   **
 **                                                                  **
 **********************************************************************


 Mode:                 1                      2                      3
 Frequency:        90.80                 142.31                 194.22
 Force Cnst:      0.1178                 0.3604                 0.9247
 Red. Mass:      24.2423                30.2048                41.6097
 IR Active:          YES                    YES                    YES
 IR Intens:        0.253                  0.860                  0.108
 Raman Active:       YES                    YES                    YES
               X      Y      Z        X      Y      Z        X      Y      Z
 Br        -0.000  0.000 -0.215    0.100 -0.256  0.000   -0.390  0.088  0.000
 Cl         0.000  0.000  0.308   -0.422  0.429  0.000    0.588  0.182 -0.000
 F         -0.000 -0.000  0.765   -0.300  0.388  0.000   -0.472  0.090 -0.000
 Br         0.000 -0.000 -0.207    0.166 -0.140  0.000    0.273 -0.232  0.000
 C         -0.000 -0.000  0.400   -0.028  0.358 -0.000   -0.211  0.040  0.000
 C          0.000  0.000  0.265   -0.012  0.382 -0.000    0.016  0.235 -0.000
 TransDip   0.000  0.000 -0.016    0.029  0.006  0.000    0.010 -0.002  0.000

 Mode:                 4                      5                      6
 Frequency:       258.96                 298.97                 343.69
 Force Cnst:      1.7009                 0.6995                 1.6484
 Red. Mass:      43.0486                13.2834                23.6848
 IR Active:          YES                    YES                    YES
 IR Intens:        0.293                  0.177                  2.046
 Raman Active:       YES                    YES                    YES
               X      Y      Z        X      Y      Z        X      Y      Z
 Br        -0.274  0.005  0.000   -0.000 -0.000 -0.024   -0.212 -0.144  0.000
 Cl        -0.511 -0.191  0.000   -0.000  0.000 -0.156    0.056  0.239  0.000
 F          0.038 -0.378  0.000    0.000 -0.000 -0.295    0.912  0.039  0.000
 Br         0.454  0.256  0.000    0.000  0.000 -0.034   -0.028 -0.012  0.000
 C          0.039 -0.350 -0.000    0.000 -0.000  0.521    0.023  0.163 -0.000
 C          0.205 -0.212 -0.000   -0.000 -0.000  0.784   -0.050  0.100 -0.000
 TransDip   0.000  0.017  0.000   -0.000 -0.000 -0.013   -0.041 -0.021  0.000

 Mode:                 7                      8                      9
 Frequency:       478.03                 529.57                 744.91
 Force Cnst:      2.9421                 2.0234                 4.3479
 Red. Mass:      21.8521                12.2458                13.2992
 IR Active:          YES                    YES                    YES
 IR Intens:        0.019                  1.119                106.569
 Raman Active:       YES                    YES                    YES
               X      Y      Z        X      Y      Z        X      Y      Z
 Br         0.061  0.051 -0.000   -0.000 -0.000 -0.022   -0.088 -0.009  0.000
 Cl        -0.012  0.511  0.000    0.000 -0.000  0.030   -0.027  0.012 -0.000
 F         -0.068 -0.662 -0.000    0.000  0.000 -0.157   -0.089  0.151  0.000
 Br        -0.061 -0.034  0.000   -0.000  0.000  0.018   -0.088 -0.019 -0.000
 C         -0.036 -0.499  0.000   -0.000  0.000  0.785    0.659 -0.046 -0.000
 C          0.178 -0.054 -0.000    0.000  0.000 -0.597    0.717 -0.046  0.000
 TransDip  -0.004  0.001  0.000    0.000  0.000  0.034    0.328  0.039 -0.000

 Mode:                10                     11                     12
 Frequency:       930.61                1140.47                1670.82
 Force Cnst:      6.6311                10.3217                19.8640
 Red. Mass:      12.9957                13.4688                12.0769
 IR Active:          YES                    YES                    YES
 IR Intens:      106.758                124.958                 33.992
 Raman Active:       YES                    YES                    YES
               X      Y      Z        X      Y      Z        X      Y      Z
 Br         0.013  0.006  0.000   -0.018 -0.005 -0.000    0.008  0.000  0.000
 Cl        -0.030 -0.163 -0.000    0.011 -0.030  0.000   -0.001  0.020 -0.000
 F          0.060 -0.190  0.000   -0.091 -0.441 -0.000   -0.002 -0.093  0.000
 Br        -0.029 -0.017 -0.000    0.003  0.002  0.000   -0.007 -0.001 -0.000
 C         -0.287  0.014 -0.000    0.480  0.692  0.000   -0.509  0.533 -0.000
 C          0.383  0.838  0.000   -0.270  0.115 -0.000    0.505 -0.439  0.000
 TransDip   0.023  0.330 -0.000    0.107  0.342  0.000   -0.121  0.142 -0.000

 STANDARD THERMODYNAMIC QUANTITIES AT   298.15 K  AND     1.00 ATM

   This Molecule has  0 Imaginary Frequencies
   Zero point vibrational energy:        9.755 kcal/mol

   Atom    1 Element Br Has Mass   78.91830
   Atom    2 Element Cl Has Mass   34.96885
   Atom    3 Element F  Has Mass   18.99840
   Atom    4 Element Br Has Mass   78.91830
   Atom    5 Element C  Has Mass   12.00000
   Atom    6 Element C  Has Mass   12.00000
   Molecular Mass:   235.803850 amu
   Principal axes and moments of inertia in amu*Bohr^2:
                             1           2           3
    Eigenvalues --      797.26007  3068.79124  3866.05130
          X               0.99999    -0.00537     0.00000
          Y               0.00537     0.99999     0.00000
          Z              -0.00000    -0.00000     1.00000
   Rotational Symmetry Number is   1
   The Molecule is an Asymmetric Top
   Translational Enthalpy:        0.889 kcal/mol
   Rotational Enthalpy:           0.889 kcal/mol
   Vibrational Enthalpy:         12.173 kcal/mol
   gas constant (RT):             0.592 kcal/mol
   Translational Entropy:        42.275  cal/mol.K
   Rotational Entropy:           30.626  cal/mol.K
   Vibrational Entropy:          14.631  cal/mol.K

   Total Enthalpy:               14.543 kcal/mol
   Total Entropy:                87.532  cal/mol.K

 ======================================================================

 STANDARD THERMODYNAMIC QUANTITIES FOR ANHARMONIC VIBRATION -- TOSH

   Zero point vibrational energy: ************ kcal/mol

   Vibrational Enthalpy:       Infinity kcal/mol
   Vibrational Entropy:             NaN  cal/mol.K

   Total Enthalpy:             Infinity kcal/mol
   Total Entropy:                   NaN  cal/mol.K

 ======================================================================

 STANDARD THERMODYNAMIC QUANTITIES FOR ANHARMONIC VIBRATION -- VPT2

   Zero point vibrational energy: ************ kcal/mol

   Vibrational Enthalpy:       Infinity kcal/mol
   Vibrational Entropy:             NaN  cal/mol.K

   Total Enthalpy:             Infinity kcal/mol
   Total Entropy:                   NaN  cal/mol.K

 ======================================================================

Archival summary:
1\1\K55V\FREQ\ProcedureUnspecified\BasisUnspecified\r2l112\taweetha\MonAug2700:59:272018MonAug2700:59:272018\0\\#,FREQ,ProcedureUnspecified,BasisUnspecified,\\0,1\Br\C,1,1.89779\C,2,1.33554,1,120.342\F,3,1.33266,2,121.238,1,-0,0\Cl,2,1.7262,1,116.555,3,180,0\Br,3,1.8813,2,125.994,1,-180,0\\\@

 Total job time:  96.54s(wall), 743.16s(cpu) 
 Mon Aug 27 00:59:27 2018

        *************************************************************
        *                                                           *
        *  Thank you very much for using Q-Chem.  Have a nice day.  *
        *                                                           *
        *************************************************************
