# Supplementary material for: Geometric and energetic data from ab initio calculations of haloethene, haloimine, halomethylenephosphine, haloiminophosphine, halodiazene, halodiphosphene and halocyclopropane
Source: Data Brief. 2019 Nov 2;27:104738. doi: 10.1016/j.dib.2019.104738 (PMC6861602; doi:10.1016/j.dib.2019.104738)
Supplement: Multimedia component 2 [file mmc2.zip › CC/B3LYP/BrFCCClI.out]

Q-Chem Developer Version!
                  Welcome to Q-Chem
     A Quantum Leap Into The Future Of Chemistry


 Q-Chem 5.1, Q-Chem, Inc., Pleasanton, CA (2018)

 Yihan Shao,  Zhengting Gan,  E. Epifanovsky,  A. T. B. Gilbert,  M. Wormit,  
 J. Kussmann,  A. W. Lange,  A. Behn,  Jia Deng,  Xintian Feng,  D. Ghosh,  
 M. Goldey,  P. R. Horn,  L. D. Jacobson,  I. Kaliman,  T. Kus,  A. Landau,  
 Jie Liu,  E. I. Proynov,  R. M. Richard,  R. P. Steele,  E. J. Sundstrom,  
 H. L. Woodcock III,  P. M. Zimmerman,  D. Zuev,  B. Albrecht,  E. Alguire,  
 S. A. Baeppler,  D. Barton,  Z. Benda,  Y. A. Bernard,  E. J. Berquist,  
 K. B. Bravaya,  H. Burton,  D. Casanova,  Chun-Min Chang,  Yunqing Chen,  
 A. Chien,  K. D. Closser,  M. P. Coons,  S. Coriani,  S. Dasgupta,  
 A. L. Dempwolff,  M. Diedenhofen,  Hainam Do,  R. G. Edgar,  Po-Tung Fang,  
 S. Faraji,  S. Fatehi,  Qingguo Feng,  K. D. Fenk,  J. Fosso-Tande,  
 Qinghui Ge,  A. Ghysels,  G. Gidofalvi,  J. Gomes,  J. Gonthier,  A. Gunina,  
 D. Hait,  M. W. D. Hanson-Heine,  P. H. P. Harbach,  A. W. Hauser,  
 J. E. Herr,  E. G. Hohenstein,  Z. C. Holden,  Kerwin Hui,  B. C. Huynh,  
 T.-C. Jagau,  Hyunjun Ji,  B. Kaduk,  K. Khistyaev,  Jaehoon Kim,  
 P. Klunzinger,  K. Koh,  D. Kosenkov,  L. Koulias,  T. Kowalczyk,  
 C. M. Krauter,  A. Kunitsa,  Ka Un Lao,  A. Laurent,  K. V. Lawler,  
 Joonho Lee,  D. Lefrancois,  S. Lehtola,  D. S. Levine,  Yi-Pei Li,  
 You-Sheng Lin,  Fenglai Liu,  E. Livshits,  A. Luenser,  P. Manohar,  
 E. Mansoor,  S. F. Manzer,  Shan-Ping Mao,  Yuezhi Mao,  N. Mardirossian,  
 A. V. Marenich,  T. Markovich,  L. A. Martinez-Martinez,  S. A. Maurer,  
 N. J. Mayhall,  S. C. McKenzie,  J.-M. Mewes,  A. F. Morrison,  
 J. W. Mullinax,  K. Nanda,  T. S. Nguyen-Beck,  R. Olivares-Amaya,  
 J. A. Parkhill,  T. M. Perrine,  F. Plasser,  P. Pokhilko,  S. Prager,  
 A. Prociuk,  E. Ramos,  D. R. Rehn,  F. Rob,  M. Schneider,  N. Sergueev,  
 S. M. Sharada,  S. Sharma,  D. W. Small,  T. Stauch,  T. Stein,  
 Yu-Chuan Su,  A. J. W. Thom,  A. Tkatchenko,  T. Tsuchimochi,  N. M. Tubman,  
 L. Vogt,  M. L. Vidal,  O. Vydrov,  M. A. Watson,  J. Wenzel,  
 M. de Wergifosse,  T. A. Wesolowski,  A. White,  J. Witte,  A. Yamada,  
 Jun Yang,  K. Yao,  S. Yeganeh,  S. R. Yost,  Zhi-Qiang You,  A. Zech,  
 Igor Ying Zhang,  Xing Zhang,  Yan Zhao,  Ying Zhu,  B. R. Brooks,  
 G. K. L. Chan,  C. J. Cramer,  M. S. Gordon,  W. J. Hehre,  A. Klamt,  
 M. W. Schmidt,  C. D. Sherrill,  D. G. Truhlar,  A. Aspuru-Guzik,  R. Baer,  
 A. T. Bell,  N. A. Besley,  Jeng-Da Chai,  A. E. DePrince, III,  
 R. A. DiStasio Jr.,  A. Dreuw,  B. D. Dunietz,  T. R. Furlani,  
 Chao-Ping Hsu,  Yousung Jung,  Jing Kong,  D. S. Lambrecht,  WanZhen Liang,  
 C. Ochsenfeld,  V. A. Rassolov,  L. V. Slipchenko,  J. E. Subotnik,  
 T. Van Voorhis,  J. M. Herbert,  A. I. Krylov,  P. M. W. Gill,  M. Head-Gordon

 Contributors to earlier versions of Q-Chem not listed above: 
 R. D. Adamson,  B. Austin,  J. Baker,  G. J. O. Beran,  K. Brandhorst,  
 S. T. Brown,  E. F. C. Byrd,  A. K. Chakraborty,  C.-L. Cheng,  
 Siu Hung Chien,  D. M. Chipman,  D. L. Crittenden,  H. Dachsel,  
 R. J. Doerksen,  A. D. Dutoi,  L. Fusti-Molnar,  W. A. Goddard III,  
 A. Golubeva-Zadorozhnaya,  S. R. Gwaltney,  G. Hawkins,  A. Heyden,  
 S. Hirata,  G. Kedziora,  F. J. Keil,  C. Kelley,  Jihan Kim,  R. A. King,  
 R. Z. Khaliullin,  P. P. Korambath,  W. Kurlancheek,  A. M. Lee,  M. S. Lee,  
 S. V. Levchenko,  Ching Yeh Lin,  D. Liotard,  R. C. Lochan,  I. Lotan,  
 P. E. Maslen,  N. Nair,  D. P. O'Neill,  D. Neuhauser,  E. Neuscamman,  
 C. M. Oana,  R. Olson,  B. Peters,  R. Peverati,  P. A. Pieniazek,  
 Y. M. Rhee,  J. Ritchie,  M. A. Rohrdanz,  E. Rosta,  N. J. Russ,  
 H. F. Schaefer III,  N. E. Schultz,  N. Shenvi,  A. C. Simmonett,  A. Sodt,  
 D. Stuck,  K. S. Thanthiriwatte,  V. Vanovschi,  Tao Wang,  A. Warshel,  
 C. F. Williams,  Q. Wu,  X. Xu,  W. Zhang

 Please cite Q-Chem as follows:
 Y. Shao et al., Mol. Phys. 113, 184-215 (2015)
 DOI: 10.1080/00268976.2014.952696

 Q-Chem 5.1.1 for Intel X86 EM64T Linux

 Parts of Q-Chem use Armadillo 8.300.2 (Tropical Shenanigans).
 http://arma.sourceforge.net/

 Q-Chem begins on Mon Aug 27 00:59:28 2018  

Host: 
0

     Scratch files written to /scratch/taweetham/qchem5518//
Input Ideriv = 2
Curr. Ideriv = -1
Max.  Ideriv = 2

Checking the input file for inconsistencies... 	...done.

--------------------------------------------------------------
User input:
--------------------------------------------------------------
inp/BrClFI.inp
$molecule
0	1
Br	-2.0	1.0	0.0
Cl	2.0	1.0	0.0
F	-2.0	-1.0	0.0
I	2.0	-1.0	0.0
C	-1.0	0.0	0.0
C	1.0	0.0	0.0
$end
$rem
   JOB_TYPE		OPTIMIZATION
   BASIS		6-311++G**
   EXCHANGE		B3LYP
$end

--------------------------------------------------------------
 ----------------------------------------------------------------
             Standard Nuclear Orientation (Angstroms)
    I     Atom           X                Y                Z
 ----------------------------------------------------------------
    1      Br      2.6274731654     0.2872757737     0.0000000000
    2      Cl     -1.1797069336     1.5142149300     0.0000000000
    3      F       2.0140035873    -1.6163142758    -0.0000000000
    4      I      -1.7931765118    -0.3893751195    -0.0000000000
    5      C       1.3689433516    -0.3577844620    -0.0000000000
    6      C      -0.5346466980     0.2556851162     0.0000000000
 ----------------------------------------------------------------
 Molecular Point Group                 Cs    NOp =  2
 Largest Abelian Subgroup              Cs    NOp =  2
 Nuclear Repulsion Energy =  1081.0896103667 hartrees
 There are       63 alpha and       63 beta electrons
 Requested basis set is 6-311++G(d,p)
 There are 74 shells and 206 basis functions

 Total QAlloc Memory Limit   2000 MB
 Mega-Array Size       188 MB
 MEM_STATIC part       192 MB
 A cutoff of  1.0D-11 yielded   2124 shell pairs
 There are     17723 function pairs (     19827 Cartesian)

 -------------------------------------------------------
 OpenMP Integral Computing Module                       
 Release: version 1.0, May 2013, Q-Chem Inc. Pittsburgh 
 -------------------------------------------------------
 Integral Job Info:
 Integral job number is                      11
 Integral operator is                         1
 short-range coefficients                     0
 long-range coefficients              100000000
 Omega coefficients                           0
 if combine SR and LR in K                    0
 Integral screening is                        0
 Integral computing path is                   2
 max size of driver memory is            800000
 size of driver memory is                593474
 size of scratch memory is             29634545
 max col of scratch BK array               1296
 max len of scratch array in speh3          155
 max len of scratch index in speh4           18
 max int batch size is                      520
 min int batch size is                       52
 fixed nKL is                                45
 max L of basis functions is                  2
 order of int derivative is                   0
 number of shells is                         74
 number of basis is                         218
 number of cartesian basis is               218
 number of contracted shell pairs          2124
 number of primitive shell pairs           5073
 maxK2 (contraction) of shell pair           36
 max number of K2 of shell pair               1
 max number of CS2 of shell pair            226
 max number of PS2 of shell pair            330
 mem total for path MDJ                  531356
 -------------------------------------------------------
 Smallest overlap matrix eigenvalue = 1.06E-04

 Scale SEOQF with 1.000000e-01/1.000000e-01/1.000000e-01

 Standard Electronic Orientation quadrupole field applied
 Nucleus-field energy     =     0.0000000227 hartrees
 Guess from superposition of atomic densities
 Warning:  Energy on first SCF cycle will be non-variational
 SAD guess density has 126.000000 electrons

 -----------------------------------------------------------------------
  General SCF calculation program by
  Eric Jon Sundstrom, Paul Horn, Yuezhi Mao, Dmitri Zuev, Alec White,
  David Stuck, Shaama M.S., Shane Yost, Joonho Lee, David Small,
  Daniel Levine, Susi Lehtola, Hugh Burton, Evgeny Epifanovsky
 -----------------------------------------------------------------------
 Exchange:     0.2000 Hartree-Fock + 0.0800 Slater + 0.7200 B88
 Correlation:  0.1900 VWN1RPA + 0.8100 LYP
 Using SG-1 standard quadrature grid
 using 8 threads for integral computing
 -------------------------------------------------------
 OpenMP Integral computing Module                
 Release: version 2.0, May 2017, Q-Chem Inc. Pleasanton 
 -------------------------------------------------------
 -------------------------------------------------------
 OpenMP BLAS3 based DFT computing Module                
 Release: version 1.0, May 2013, Q-Chem Inc. Pittsburgh 
 -------------------------------------------------------
 A restricted SCF calculation will be
 performed using DIIS
 SCF converges when DIIS error is below 1.0e-08
 ---------------------------------------
  Cycle       Energy         DIIS error
 ---------------------------------------
    1  -10133.3282505813      8.65e-02  
    2  -10128.4368678058      7.78e-03  
    3  -10127.2944397600      1.50e-02  
    4  -10128.4802918567      5.91e-03  
    5  -10128.4806199447      5.87e-03  
    6  -10128.7386271606      9.83e-04  
    7  -10128.7394582353      1.05e-03  
    8  -10128.7459670825      4.42e-04  
    9  -10128.7470288465      2.34e-04  
   10  -10128.7473464983      1.31e-04  
   11  -10128.7474664821      3.73e-05  
   12  -10128.7474784604      1.02e-05  
   13  -10128.7474796303      4.90e-06  
   14  -10128.7474797605      2.83e-06  
   15  -10128.7474798289      1.48e-06  
   16  -10128.7474798536      5.23e-07  
   17  -10128.7474798560      1.46e-07  
   18  -10128.7474798563      4.37e-08  
   19  -10128.7474798562      7.90e-09  Convergence criterion met
 ---------------------------------------
 SCF time:   CPU 156.58s  wall 20.00s 
 SCF   energy in the final basis set =   -10128.7474798562
 Total energy in the final basis set =   -10128.7474798562

 --------------------------------------------------------------
             Orbital Energies (a.u.) and Symmetries
 --------------------------------------------------------------

 Alpha MOs, Restricted
 -- Occupied --                  
******* -482.88 -176.31 -165.72 -165.72 -165.72 -101.61  -62.54
  1 A'    2 A'    3 A'    1 A"    4 A'    5 A'    6 A'    7 A'                 
-56.360 -56.359 -56.358 -35.819 -31.309 -31.308 -31.307 -24.710
  8 A'    2 A"    9 A'   10 A'   11 A'    3 A"   12 A'   13 A'                 
-22.960 -22.959 -22.959 -22.958 -22.958 -10.335 -10.282  -9.547
 14 A'    4 A"   15 A'    5 A"   16 A'   17 A'   18 A'   19 A'                 
 -8.760  -7.310  -7.301  -7.298  -6.591  -6.581  -6.578  -6.390
 20 A'   21 A'   22 A'    6 A"   23 A'    7 A"   24 A'   25 A'                 
 -4.809  -4.786  -4.785  -2.707  -2.700  -2.698  -2.690  -2.690
 26 A'   27 A'    8 A"   28 A'    9 A"   29 A'   30 A'   10 A"                 
 -2.100  -2.075  -2.070  -2.050  -2.050  -1.274  -1.158  -0.976
 31 A'   32 A'   11 A"   33 A'   12 A"   34 A'   35 A'   36 A'                 
 -0.786  -0.647  -0.622  -0.570  -0.557  -0.524  -0.521  -0.508
 37 A'   38 A'   39 A'   40 A'   13 A"   14 A"   41 A'   42 A'                 
 -0.433  -0.392  -0.384  -0.309  -0.300  -0.186  -0.174
 43 A'   15 A"   44 A'   16 A"   45 A'   17 A"   46 A'                         
 -- Virtual --                   
 -0.112  -0.108  -0.009   0.013   0.017   0.029   0.035   0.041
 18 A"   47 A'   48 A'   49 A'   50 A'   19 A"   51 A'   52 A'                 
  0.044   0.070   0.072   0.089   0.090   0.107   0.110   0.127
 53 A'   20 A"   54 A'   55 A'   21 A"   56 A'   57 A'   58 A'                 
  0.131   0.150   0.156   0.166   0.182   0.196   0.238   0.268
 22 A"   59 A'   60 A'   61 A'   62 A'   63 A'   23 A"   64 A'                 
  0.286   0.294   0.317   0.338   0.340   0.353   0.367   0.369
 65 A'   24 A"   66 A'   67 A'   25 A"   68 A'   26 A"   69 A'                 
  0.388   0.399   0.405   0.439   0.476   0.477   0.496   0.497
 70 A'   27 A"   71 A'   72 A'   28 A"   73 A'   74 A'   29 A"                 
  0.526   0.533   0.550   0.561   0.602   0.619   0.626   0.664
 75 A'   30 A"   76 A'   31 A"   77 A'   32 A"   78 A'   79 A'                 
  0.684   0.725   0.766   0.792   0.816   0.846   0.864   0.945
 80 A'   81 A'   82 A'   33 A"   83 A'   84 A'   34 A"   85 A'                 
  1.023   1.082   1.156   1.191   1.201   1.246   1.301   1.321
 86 A'   87 A'   88 A'   89 A'   35 A"   90 A'   36 A"   91 A'                 
  1.392   1.411   1.433   1.471   1.479   1.487   1.517   1.577
 92 A'   37 A"   93 A'   38 A"   94 A'   95 A'   39 A"   96 A'                 
  1.651   1.711   1.787   1.878   1.916   1.932   2.023   2.061
 40 A"   97 A'   98 A'   99 A'  100 A'   41 A"  101 A'  102 A'                 
  2.166   2.186   2.281   2.384   2.613   2.658   2.771   2.925
103 A'   42 A"  104 A'  105 A'   43 A"   44 A"  106 A'  107 A'                 
  3.083   3.295   3.725   3.758   3.856   3.885   3.959   3.973
108 A'  109 A'   45 A"  110 A'  111 A'   46 A"   47 A"   48 A"                 
  4.024   4.031   4.062   4.071   4.216   4.281   4.459   4.552
 49 A"  112 A'  113 A'   50 A"  114 A'  115 A'  116 A'  117 A'                 
  4.638   4.692   6.010   6.120   6.209   6.280   6.366   6.485
118 A'  119 A'   51 A"  120 A'  121 A'   52 A"  122 A'  123 A'                 
  6.809   7.482   7.586   7.741   9.875  23.540  23.630  25.749
124 A'   53 A"  125 A'  126 A'  127 A'  128 A'  129 A'   54 A"                 
 26.006  26.567  28.018  28.352  28.423  28.446  28.530  28.566
130 A'  131 A'  132 A'   55 A"  133 A'  134 A'   56 A"  135 A'                 
 28.576  28.728  28.949  48.059  66.757 127.903 127.967 128.032
 57 A"  136 A'  137 A'  138 A'  139 A'   58 A"  140 A'  141 A'                 
151.811 215.922 289.700 289.780 289.9781020.9211901.992
142 A'  143 A'   59 A"  144 A'  145 A'  146 A'  147 A'                         

 Beta MOs, Restricted
 -- Occupied --                  
******* -482.88 -176.31 -165.72 -165.72 -165.72 -101.61  -62.54
  1 A'    2 A'    3 A'    1 A"    4 A'    5 A'    6 A'    7 A'                 
-56.360 -56.359 -56.358 -35.819 -31.309 -31.308 -31.307 -24.710
  8 A'    2 A"    9 A'   10 A'   11 A'    3 A"   12 A'   13 A'                 
-22.960 -22.959 -22.959 -22.958 -22.958 -10.335 -10.282  -9.547
 14 A'    4 A"   15 A'    5 A"   16 A'   17 A'   18 A'   19 A'                 
 -8.760  -7.310  -7.301  -7.298  -6.591  -6.581  -6.578  -6.390
 20 A'   21 A'   22 A'    6 A"   23 A'    7 A"   24 A'   25 A'                 
 -4.809  -4.786  -4.785  -2.707  -2.700  -2.698  -2.690  -2.690
 26 A'   27 A'    8 A"   28 A'    9 A"   29 A'   30 A'   10 A"                 
 -2.100  -2.075  -2.070  -2.050  -2.050  -1.274  -1.158  -0.976
 31 A'   32 A'   11 A"   33 A'   12 A"   34 A'   35 A'   36 A'                 
 -0.786  -0.647  -0.622  -0.570  -0.557  -0.524  -0.521  -0.508
 37 A'   38 A'   39 A'   40 A'   13 A"   14 A"   41 A'   42 A'                 
 -0.433  -0.392  -0.384  -0.309  -0.300  -0.186  -0.174
 43 A'   15 A"   44 A'   16 A"   45 A'   17 A"   46 A'                         
 -- Virtual --                   
 -0.112  -0.108  -0.009   0.013   0.017   0.029   0.035   0.041
 18 A"   47 A'   48 A'   49 A'   50 A'   19 A"   51 A'   52 A'                 
  0.044   0.070   0.072   0.089   0.090   0.107   0.110   0.127
 53 A'   20 A"   54 A'   55 A'   21 A"   56 A'   57 A'   58 A'                 
  0.131   0.150   0.156   0.166   0.182   0.196   0.238   0.268
 22 A"   59 A'   60 A'   61 A'   62 A'   63 A'   23 A"   64 A'                 
  0.286   0.294   0.317   0.338   0.340   0.353   0.367   0.369
 65 A'   24 A"   66 A'   67 A'   25 A"   68 A'   26 A"   69 A'                 
  0.388   0.399   0.405   0.439   0.476   0.477   0.496   0.497
 70 A'   27 A"   71 A'   72 A'   28 A"   73 A'   74 A'   29 A"                 
  0.526   0.533   0.550   0.561   0.602   0.619   0.626   0.664
 75 A'   30 A"   76 A'   31 A"   77 A'   32 A"   78 A'   79 A'                 
  0.684   0.725   0.766   0.792   0.816   0.846   0.864   0.945
 80 A'   81 A'   82 A'   33 A"   83 A'   84 A'   34 A"   85 A'                 
  1.023   1.082   1.156   1.191   1.201   1.246   1.301   1.321
 86 A'   87 A'   88 A'   89 A'   35 A"   90 A'   36 A"   91 A'                 
  1.392   1.411   1.433   1.471   1.479   1.487   1.517   1.577
 92 A'   37 A"   93 A'   38 A"   94 A'   95 A'   39 A"   96 A'                 
  1.651   1.711   1.787   1.878   1.916   1.932   2.023   2.061
 40 A"   97 A'   98 A'   99 A'  100 A'   41 A"  101 A'  102 A'                 
  2.166   2.186   2.281   2.384   2.613   2.658   2.771   2.925
103 A'   42 A"  104 A'  105 A'   43 A"   44 A"  106 A'  107 A'                 
  3.083   3.295   3.725   3.758   3.856   3.885   3.959   3.973
108 A'  109 A'   45 A"  110 A'  111 A'   46 A"   47 A"   48 A"                 
  4.024   4.031   4.062   4.071   4.216   4.281   4.459   4.552
 49 A"  112 A'  113 A'   50 A"  114 A'  115 A'  116 A'  117 A'                 
  4.638   4.692   6.010   6.120   6.209   6.280   6.366   6.485
118 A'  119 A'   51 A"  120 A'  121 A'   52 A"  122 A'  123 A'                 
  6.809   7.482   7.586   7.741   9.875  23.540  23.630  25.749
124 A'   53 A"  125 A'  126 A'  127 A'  128 A'  129 A'   54 A"                 
 26.006  26.567  28.018  28.352  28.423  28.446  28.530  28.566
130 A'  131 A'  132 A'   55 A"  133 A'  134 A'   56 A"  135 A'                 
 28.576  28.728  28.949  48.059  66.757 127.903 127.967 128.032
 57 A"  136 A'  137 A'  138 A'  139 A'   58 A"  140 A'  141 A'                 
151.811 215.922 289.700 289.780 289.9781020.9211901.992
142 A'  143 A'   59 A"  144 A'  145 A'  146 A'  147 A'                         
 --------------------------------------------------------------

          Ground-State Mulliken Net Atomic Charges

     Atom                 Charge (a.u.)
  ----------------------------------------
      1 Br                    0.311863
      2 Cl                    0.566924
      3 F                    -0.040143
      4 I                     0.257176
      5 C                    -0.390027
      6 C                    -0.705793
  ----------------------------------------
  Sum of atomic charges =     0.000000

 -----------------------------------------------------------------
                    Cartesian Multipole Moments
 -----------------------------------------------------------------
    Charge (ESU x 10^10)
                 0.0000
    Dipole Moment (Debye)
         X       0.9797      Y       2.5884      Z      -0.0000
       Tot       2.7676
    Quadrupole Moments (Debye-Ang)
        XX     -70.4865     XY      -2.0903     YY     -79.5414
        XZ       0.0000     YZ       0.0000     ZZ     -73.9405
    Octopole Moments (Debye-Ang^2)
       XXX      26.4521    XXY       7.3030    XYY      -1.1833
       YYY      -2.1460    XXZ       0.0000    XYZ      -0.0000
       YYZ      -0.0000    XZZ       5.3689    YZZ      -3.4379
       ZZZ       0.0000
    Hexadecapole Moments (Debye-Ang^3)
      XXXX   -1582.9391   XXXY      28.3280   XXYY    -344.9324
      XYYY       9.7110   YYYY    -414.2503   XXXZ      -0.0000
      XXYZ       0.0000   XYYZ       0.0000   YYYZ       0.0000
      XXZZ    -295.0118   XYZZ       4.8604   YYZZ     -83.0062
      XZZZ      -0.0000   YZZZ       0.0000   ZZZZ     -90.4489
 -----------------------------------------------------------------
 Calculating analytic gradient of the SCF energy
 Gradient of SCF Energy
            1           2           3           4           5           6
    1  -0.5215160  -0.0764399   0.0961198   1.1334469   0.5328481  -1.1644589
    2  -0.4190357  -0.6809585   0.1420953   0.9841748   0.2182243  -0.2445001
    3  -0.0000000   0.0000000  -0.0000000  -0.0000000   0.0000000   0.0000000
 Max gradient component =       1.164E+00
 RMS gradient           =       5.243E-01
 Gradient time:  CPU 37.88 s  wall 4.86 s
 Geometry Optimization Parameters
   NAtoms,    NIC,     NZ,  NCons,   NDum,   NFix, NCnnct, MaxDiis
        6      37       0       0       0       0       0       0


** GEOMETRY OPTIMIZATION IN DELOCALIZED INTERNAL COORDINATES **
   Searching for a Minimum

   Optimization Cycle:   1

                       Coordinates (Angstroms)
     ATOM                X               Y               Z
      1  Br        2.6274731654    0.2872757737    0.0000000000
      2  Cl       -1.1797069336    1.5142149300    0.0000000000
      3  F         2.0140035873   -1.6163142758    0.0000000000
      4  I        -1.7931765118   -0.3893751195    0.0000000000
      5  C         1.3689433516   -0.3577844620    0.0000000000
      6  C        -0.5346466980    0.2556851162    0.0000000000
   Point Group: cs    Number of degrees of freedom:     9


   Energy is -10128.747479856


 Attempting to Generate Delocalized Internal Coordinates

 ** Taking Steepest Descent Step **
 Calculated Step too Large.  Step scaled by  0.229431
 Step Taken.  Stepsize is  0.300000

                             Maximum     Tolerance    Cnvgd?
         Gradient           0.752240      0.000300      NO
         Displacement       0.172587      0.001200      NO
         Energy change     *********      0.000001      NO


 New Cartesian Coordinates Obtained by Inverse Iteration

 Displacement from previous Coordinates is:  0.229680
 ----------------------------------------------------------------
             Standard Nuclear Orientation (Angstroms)
    I     Atom           X                Y                Z
 ----------------------------------------------------------------
    1      Br      2.6893479056     0.2990325908     0.0000000000
    2      Cl     -1.1729558622     1.5303255825     0.0000000000
    3      F       2.0138083167    -1.6135459186     0.0000000000
    4      I      -1.8889709085    -0.4181151239     0.0000000000
    5      C       1.3750872516    -0.3583120871     0.0000000000
    6      C      -0.5134267423     0.2543169189     0.0000000000
 ----------------------------------------------------------------
 Molecular Point Group                 Cs    NOp =  2
 Largest Abelian Subgroup              Cs    NOp =  2
 Nuclear Repulsion Energy =  1046.6289708929 hartrees
 There are       63 alpha and       63 beta electrons
 Applying Cartesian multipole field
    Component          Value
    ---------          -----
     (2,0,0)        1.00000E-11
     (0,2,0)        2.00000E-11
     (0,0,2)       -3.00000E-11
 Nucleus-field energy     =     0.0000000239 hartrees
 Requested basis set is 6-311++G(d,p)
 There are 74 shells and 206 basis functions
 A cutoff of  1.0D-11 yielded   2102 shell pairs
 There are     17550 function pairs (     19608 Cartesian)
 Smallest overlap matrix eigenvalue = 1.05E-04
 Guess MOs from SCF MO coefficient file

 -----------------------------------------------------------------------
  General SCF calculation program by
  Eric Jon Sundstrom, Paul Horn, Yuezhi Mao, Dmitri Zuev, Alec White,
  David Stuck, Shaama M.S., Shane Yost, Joonho Lee, David Small,
  Daniel Levine, Susi Lehtola, Hugh Burton, Evgeny Epifanovsky
 -----------------------------------------------------------------------
 Exchange:     0.2000 Hartree-Fock + 0.0800 Slater + 0.7200 B88
 Correlation:  0.1900 VWN1RPA + 0.8100 LYP
 Using SG-1 standard quadrature grid
 using 8 threads for integral computing
 -------------------------------------------------------
 OpenMP Integral computing Module                
 Release: version 2.0, May 2017, Q-Chem Inc. Pleasanton 
 -------------------------------------------------------
 -------------------------------------------------------
 OpenMP BLAS3 based DFT computing Module                
 Release: version 1.0, May 2013, Q-Chem Inc. Pittsburgh 
 -------------------------------------------------------
 A restricted SCF calculation will be
 performed using DIIS
 SCF converges when DIIS error is below 1.0e-08
 ---------------------------------------
  Cycle       Energy         DIIS error
 ---------------------------------------
    1  -10129.0529133283      2.02e-03  
    2  -10129.0410490043      2.25e-03  
    3  -10129.0248602339      2.50e-03  
    4  -10129.0533430419      1.47e-03  
    5  -10129.0679347229      1.24e-04  
    6  -10129.0679797850      6.01e-05  
    7  -10129.0679922580      2.05e-05  
    8  -10129.0679939884      3.74e-06  
    9  -10129.0679940884      2.40e-06  
   10  -10129.0679941370      4.99e-07  
   11  -10129.0679941473      2.43e-07  
   12  -10129.0679941482      3.94e-08  
   13  -10129.0679941481      1.51e-08  
   14  -10129.0679941480      4.49e-09  Convergence criterion met
 ---------------------------------------
 SCF time:   CPU 111.26s  wall 15.00s 
 SCF   energy in the final basis set =   -10129.0679941480
 Total energy in the final basis set =   -10129.0679941480

 --------------------------------------------------------------
             Orbital Energies (a.u.) and Symmetries
 --------------------------------------------------------------

 Alpha MOs, Restricted
 -- Occupied --                  
******* -482.88 -176.31 -165.72 -165.71 -165.71 -101.61  -62.54
  1 A'    2 A'    3 A'    4 A'    1 A"    5 A'    6 A'    7 A'                 
-56.357 -56.355 -56.354 -35.815 -31.306 -31.304 -31.303 -24.713
  8 A'    2 A"    9 A'   10 A'   11 A'    3 A"   12 A'   13 A'                 
-22.956 -22.956 -22.955 -22.954 -22.954 -10.340 -10.279  -9.542
 14 A'    4 A"   15 A'    5 A"   16 A'   17 A'   18 A'   19 A'                 
 -8.755  -7.304  -7.296  -7.293  -6.585  -6.575  -6.572  -6.379
 20 A'   21 A'   22 A'    6 A"   23 A'    7 A"   24 A'   25 A'                 
 -4.795  -4.776  -4.776  -2.700  -2.694  -2.693  -2.684  -2.684
 26 A'    8 A"   27 A'   28 A'    9 A"   29 A'   10 A"   30 A'                 
 -2.076  -2.060  -2.057  -2.041  -2.040  -1.272  -1.125  -0.957
 31 A'   32 A'   11 A"   33 A'   12 A"   34 A'   35 A'   36 A'                 
 -0.774  -0.649  -0.618  -0.558  -0.532  -0.517  -0.515  -0.499
 37 A'   38 A'   39 A'   40 A'   13 A"   14 A"   41 A'   42 A'                 
 -0.440  -0.385  -0.384  -0.302  -0.301  -0.193  -0.185
 43 A'   15 A"   44 A'   16 A"   45 A'   17 A"   46 A'                         
 -- Virtual --                   
 -0.112  -0.104  -0.008   0.012   0.018   0.031   0.032   0.040
 18 A"   47 A'   48 A'   49 A'   50 A'   51 A'   19 A"   52 A'                 
  0.046   0.067   0.071   0.089   0.092   0.107   0.110   0.126
 53 A'   54 A'   20 A"   55 A'   21 A"   56 A'   57 A'   58 A'                 
  0.133   0.150   0.151   0.167   0.182   0.193   0.234   0.262
 22 A"   59 A'   60 A'   61 A'   62 A'   63 A'   23 A"   64 A'                 
  0.278   0.290   0.322   0.335   0.351   0.356   0.367   0.374
 65 A'   24 A"   66 A'   67 A'   25 A"   68 A'   69 A'   26 A"                 
  0.389   0.399   0.405   0.439   0.465   0.467   0.491   0.497
 70 A'   71 A'   27 A"   72 A'   73 A'   28 A"   74 A'   29 A"                 
  0.520   0.539   0.542   0.559   0.585   0.618   0.618   0.658
 75 A'   30 A"   76 A'   31 A"   77 A'   78 A'   32 A"   79 A'                 
  0.687   0.718   0.770   0.790   0.810   0.841   0.853   0.908
 80 A'   81 A'   82 A'   33 A"   83 A'   84 A'   34 A"   85 A'                 
  1.018   1.085   1.125   1.148   1.199   1.236   1.307   1.313
 86 A'   87 A'   88 A'   89 A'   35 A"   90 A'   91 A'   36 A"                 
  1.391   1.394   1.426   1.468   1.478   1.485   1.504   1.581
 92 A'   37 A"   93 A'   38 A"   94 A'   95 A'   39 A"   96 A'                 
  1.649   1.688   1.805   1.875   1.926   1.942   2.019   2.062
 40 A"   97 A'   98 A'   99 A'  100 A'   41 A"  101 A'  102 A'                 
  2.154   2.192   2.275   2.389   2.611   2.666   2.762   2.909
103 A'   42 A"  104 A'  105 A'   43 A"   44 A"  106 A'  107 A'                 
  3.003   3.300   3.728   3.757   3.866   3.891   3.964   3.974
108 A'  109 A'   45 A"  110 A'  111 A'   46 A"   47 A"   48 A"                 
  4.016   4.032   4.061   4.066   4.211   4.226   4.426   4.505
 49 A"  112 A'  113 A'   50 A"  114 A'  115 A'  116 A'  117 A'                 
  4.554   4.641   6.007   6.110   6.200   6.278   6.366   6.484
118 A'  119 A'   51 A"  120 A'  121 A'   52 A"  122 A'  123 A'                 
  6.800   7.489   7.578   7.720   9.849  23.471  23.529  25.753
124 A'   53 A"  125 A'  126 A'  127 A'  128 A'  129 A'   54 A"                 
 25.996  26.478  27.988  28.351  28.421  28.433  28.533  28.567
130 A'  131 A'  132 A'   55 A"  133 A'  134 A'   56 A"  135 A'                 
 28.567  28.688  28.864  48.045  66.753 127.898 127.959 128.026
 57 A"  136 A'  137 A'  138 A'  139 A'   58 A"  140 A'  141 A'                 
151.776 215.888 289.704 289.773 289.9491020.8971901.952
142 A'  143 A'   59 A"  144 A'  145 A'  146 A'  147 A'                         

 Beta MOs, Restricted
 -- Occupied --                  
******* -482.88 -176.31 -165.72 -165.71 -165.71 -101.61  -62.54
  1 A'    2 A'    3 A'    4 A'    1 A"    5 A'    6 A'    7 A'                 
-56.357 -56.355 -56.354 -35.815 -31.306 -31.304 -31.303 -24.713
  8 A'    2 A"    9 A'   10 A'   11 A'    3 A"   12 A'   13 A'                 
-22.956 -22.956 -22.955 -22.954 -22.954 -10.340 -10.279  -9.542
 14 A'    4 A"   15 A'    5 A"   16 A'   17 A'   18 A'   19 A'                 
 -8.755  -7.304  -7.296  -7.293  -6.585  -6.575  -6.572  -6.379
 20 A'   21 A'   22 A'    6 A"   23 A'    7 A"   24 A'   25 A'                 
 -4.795  -4.776  -4.776  -2.700  -2.694  -2.693  -2.684  -2.684
 26 A'    8 A"   27 A'   28 A'    9 A"   29 A'   10 A"   30 A'                 
 -2.076  -2.060  -2.057  -2.041  -2.040  -1.272  -1.125  -0.957
 31 A'   32 A'   11 A"   33 A'   12 A"   34 A'   35 A'   36 A'                 
 -0.774  -0.649  -0.618  -0.558  -0.532  -0.517  -0.515  -0.499
 37 A'   38 A'   39 A'   40 A'   13 A"   14 A"   41 A'   42 A'                 
 -0.440  -0.385  -0.384  -0.302  -0.301  -0.193  -0.185
 43 A'   15 A"   44 A'   16 A"   45 A'   17 A"   46 A'                         
 -- Virtual --                   
 -0.112  -0.104  -0.008   0.012   0.018   0.031   0.032   0.040
 18 A"   47 A'   48 A'   49 A'   50 A'   51 A'   19 A"   52 A'                 
  0.046   0.067   0.071   0.089   0.092   0.107   0.110   0.126
 53 A'   54 A'   20 A"   55 A'   21 A"   56 A'   57 A'   58 A'                 
  0.133   0.150   0.151   0.167   0.182   0.193   0.234   0.262
 22 A"   59 A'   60 A'   61 A'   62 A'   63 A'   23 A"   64 A'                 
  0.278   0.290   0.322   0.335   0.351   0.356   0.367   0.374
 65 A'   24 A"   66 A'   67 A'   25 A"   68 A'   69 A'   26 A"                 
  0.389   0.399   0.405   0.439   0.465   0.467   0.491   0.497
 70 A'   71 A'   27 A"   72 A'   73 A'   28 A"   74 A'   29 A"                 
  0.520   0.539   0.542   0.559   0.585   0.618   0.618   0.658
 75 A'   30 A"   76 A'   31 A"   77 A'   78 A'   32 A"   79 A'                 
  0.687   0.718   0.770   0.790   0.810   0.841   0.853   0.908
 80 A'   81 A'   82 A'   33 A"   83 A'   84 A'   34 A"   85 A'                 
  1.018   1.085   1.125   1.148   1.199   1.236   1.307   1.313
 86 A'   87 A'   88 A'   89 A'   35 A"   90 A'   91 A'   36 A"                 
  1.391   1.394   1.426   1.468   1.478   1.485   1.504   1.581
 92 A'   37 A"   93 A'   38 A"   94 A'   95 A'   39 A"   96 A'                 
  1.649   1.688   1.805   1.875   1.926   1.942   2.019   2.062
 40 A"   97 A'   98 A'   99 A'  100 A'   41 A"  101 A'  102 A'                 
  2.154   2.192   2.275   2.389   2.611   2.666   2.762   2.909
103 A'   42 A"  104 A'  105 A'   43 A"   44 A"  106 A'  107 A'                 
  3.003   3.300   3.728   3.757   3.866   3.891   3.964   3.974
108 A'  109 A'   45 A"  110 A'  111 A'   46 A"   47 A"   48 A"                 
  4.016   4.032   4.061   4.066   4.211   4.226   4.426   4.505
 49 A"  112 A'  113 A'   50 A"  114 A'  115 A'  116 A'  117 A'                 
  4.554   4.641   6.007   6.110   6.200   6.278   6.366   6.484
118 A'  119 A'   51 A"  120 A'  121 A'   52 A"  122 A'  123 A'                 
  6.800   7.489   7.578   7.720   9.849  23.471  23.529  25.753
124 A'   53 A"  125 A'  126 A'  127 A'  128 A'  129 A'   54 A"                 
 25.996  26.478  27.988  28.351  28.421  28.433  28.533  28.567
130 A'  131 A'  132 A'   55 A"  133 A'  134 A'   56 A"  135 A'                 
 28.567  28.688  28.864  48.045  66.753 127.898 127.959 128.026
 57 A"  136 A'  137 A'  138 A'  139 A'   58 A"  140 A'  141 A'                 
151.776 215.888 289.704 289.773 289.9491020.8971901.952
142 A'  143 A'   59 A"  144 A'  145 A'  146 A'  147 A'                         
 --------------------------------------------------------------

          Ground-State Mulliken Net Atomic Charges

     Atom                 Charge (a.u.)
  ----------------------------------------
      1 Br                    0.246666
      2 Cl                    0.552577
      3 F                    -0.033001
      4 I                     0.157957
      5 C                    -0.371424
      6 C                    -0.552775
  ----------------------------------------
  Sum of atomic charges =     0.000000

 -----------------------------------------------------------------
                    Cartesian Multipole Moments
 -----------------------------------------------------------------
    Charge (ESU x 10^10)
                 0.0000
    Dipole Moment (Debye)
         X       0.7642      Y       2.4108      Z      -0.0000
       Tot       2.5290
    Quadrupole Moments (Debye-Ang)
        XX     -70.0543     XY      -1.7902     YY     -79.1201
        XZ       0.0000     YZ       0.0000     ZZ     -74.4665
    Octopole Moments (Debye-Ang^2)
       XXX      28.6796    XXY       6.6911    XYY      -0.0568
       YYY      -1.4053    XXZ      -0.0000    XYZ      -0.0000
       YYZ      -0.0000    XZZ       6.4692    YZZ      -3.0642
       ZZZ      -0.0000
    Hexadecapole Moments (Debye-Ang^3)
      XXXX   -1660.3962   XXXY      22.6363   XXYY    -361.3711
      XYYY      -0.5949   YYYY    -417.3017   XXXZ       0.0000
      XXYZ       0.0000   XYYZ       0.0000   YYYZ      -0.0000
      XXZZ    -310.7669   XYZZ       1.5683   YYZZ     -83.7857
      XZZZ       0.0000   YZZZ       0.0000   ZZZZ     -91.2238
 -----------------------------------------------------------------
 Calculating analytic gradient of the SCF energy
 Gradient of SCF Energy
            1           2           3           4           5           6
    1  -0.3913438  -0.0700641   0.0957267   0.7010614   0.4112031  -0.7465833
    2  -0.3355397  -0.5703026   0.1267217   0.6634812   0.1518304  -0.0361910
    3  -0.0000000  -0.0000000   0.0000000  -0.0000000  -0.0000000   0.0000000
 Max gradient component =       7.466E-01
 RMS gradient           =       3.577E-01
 Gradient time:  CPU 37.00 s  wall 4.74 s
 Geometry Optimization Parameters
   NAtoms,    NIC,     NZ,  NCons,   NDum,   NFix, NCnnct, MaxDiis
        6      37       0       0       0       0       0       0


** GEOMETRY OPTIMIZATION IN DELOCALIZED INTERNAL COORDINATES **
   Searching for a Minimum

   Optimization Cycle:   2

                       Coordinates (Angstroms)
     ATOM                X               Y               Z
      1  Br        2.6893479056    0.2990325908    0.0000000000
      2  Cl       -1.1729558622    1.5303255825    0.0000000000
      3  F         2.0138083167   -1.6135459186    0.0000000000
      4  I        -1.8889709085   -0.4181151239    0.0000000000
      5  C         1.3750872516   -0.3583120871    0.0000000000
      6  C        -0.5134267423    0.2543169189    0.0000000000
   Point Group: cs    Number of degrees of freedom:     9


   Energy is -10129.067994148

 Hessian Updated using BFGS Update

 ** Taking Steepest Descent Step **
 Calculated Step too Large.  Step scaled by  0.344860
 Step Taken.  Stepsize is  0.300000

                             Maximum     Tolerance    Cnvgd?
         Gradient           0.530486      0.000300      NO
         Displacement       0.182943      0.001200      NO
         Energy change     -0.320514      0.000001      NO


 New Cartesian Coordinates Obtained by Inverse Iteration

 Displacement from previous Coordinates is:  0.211220
 ----------------------------------------------------------------
             Standard Nuclear Orientation (Angstroms)
    I     Atom           X                Y                Z
 ----------------------------------------------------------------
    1      Br      2.7480485118     0.3152160179     0.0000000000
    2      Cl     -1.1638185042     1.5537575953     0.0000000000
    3      F       2.0046024678    -1.6108624905     0.0000000000
    4      I      -1.9691476525    -0.4510666045     0.0000000000
    5      C       1.3746716792    -0.3597592148     0.0000000000
    6      C      -0.4914665412     0.2464166592     0.0000000000
 ----------------------------------------------------------------
 Molecular Point Group                 Cs    NOp =  2
 Largest Abelian Subgroup              Cs    NOp =  2
 Nuclear Repulsion Energy =  1015.8085114331 hartrees
 There are       63 alpha and       63 beta electrons
 Applying Cartesian multipole field
    Component          Value
    ---------          -----
     (2,0,0)        1.00000E-11
     (0,2,0)        2.00000E-11
     (0,0,2)       -3.00000E-11
 Nucleus-field energy     =     0.0000000250 hartrees
 Requested basis set is 6-311++G(d,p)
 There are 74 shells and 206 basis functions
 A cutoff of  1.0D-11 yielded   2092 shell pairs
 There are     17464 function pairs (     19513 Cartesian)
 Smallest overlap matrix eigenvalue = 1.03E-04
 Guess MOs from SCF MO coefficient file

 -----------------------------------------------------------------------
  General SCF calculation program by
  Eric Jon Sundstrom, Paul Horn, Yuezhi Mao, Dmitri Zuev, Alec White,
  David Stuck, Shaama M.S., Shane Yost, Joonho Lee, David Small,
  Daniel Levine, Susi Lehtola, Hugh Burton, Evgeny Epifanovsky
 -----------------------------------------------------------------------
 Exchange:     0.2000 Hartree-Fock + 0.0800 Slater + 0.7200 B88
 Correlation:  0.1900 VWN1RPA + 0.8100 LYP
 Using SG-1 standard quadrature grid
 using 8 threads for integral computing
 -------------------------------------------------------
 OpenMP Integral computing Module                
 Release: version 2.0, May 2017, Q-Chem Inc. Pleasanton 
 -------------------------------------------------------
 -------------------------------------------------------
 OpenMP BLAS3 based DFT computing Module                
 Release: version 1.0, May 2013, Q-Chem Inc. Pittsburgh 
 -------------------------------------------------------
 A restricted SCF calculation will be
 performed using DIIS
 SCF converges when DIIS error is below 1.0e-08
 ---------------------------------------
  Cycle       Energy         DIIS error
 ---------------------------------------
    1  -10129.2758635206      1.55e-03  
    2  -10129.2709434209      1.71e-03  
    3  -10129.2645407654      1.82e-03  
    4  -10129.2781851740      1.12e-03  
    5  -10129.2864901889      9.55e-05  
    6  -10129.2865220135      3.76e-05  
    7  -10129.2865265516      1.36e-05  
    8  -10129.2865271750      2.63e-06  
    9  -10129.2865271974      9.33e-07  
   10  -10129.2865272023      2.03e-07  
   11  -10129.2865272025      6.69e-08  
   12  -10129.2865272026      1.56e-08  
   13  -10129.2865272026      6.32e-09  Convergence criterion met
 ---------------------------------------
 SCF time:   CPU 101.03s  wall 14.00s 
 SCF   energy in the final basis set =   -10129.2865272026
 Total energy in the final basis set =   -10129.2865272026

 --------------------------------------------------------------
             Orbital Energies (a.u.) and Symmetries
 --------------------------------------------------------------

 Alpha MOs, Restricted
 -- Occupied --                  
******* -482.88 -176.31 -165.72 -165.72 -165.72 -101.61  -62.53
  1 A'    2 A'    3 A'    4 A'    1 A"    5 A'    6 A'    7 A'                 
-56.353 -56.351 -56.350 -35.815 -31.306 -31.303 -31.302 -24.716
  8 A'    2 A"    9 A'   10 A'   11 A'    3 A"   12 A'   13 A'                 
-22.957 -22.956 -22.956 -22.953 -22.953 -10.346 -10.286  -9.535
 14 A'    4 A"   15 A'    5 A"   16 A'   17 A'   18 A'   19 A'                 
 -8.749  -7.298  -7.290  -7.288  -6.580  -6.569  -6.566  -6.374
 20 A'   21 A'   22 A'    6 A"   23 A'    7 A"   24 A'   25 A'                 
 -4.788  -4.772  -4.771  -2.693  -2.688  -2.687  -2.678  -2.678
 26 A'    8 A"   27 A'   28 A'    9 A"   29 A'   10 A"   30 A'                 
 -2.064  -2.052  -2.051  -2.036  -2.036  -1.271  -1.088  -0.937
 31 A'   32 A'   11 A"   12 A"   33 A'   34 A'   35 A'   36 A'                 
 -0.761  -0.651  -0.613  -0.549  -0.517  -0.515  -0.502  -0.486
 37 A'   38 A'   39 A'   40 A'   13 A"   41 A'   14 A"   42 A'                 
 -0.444  -0.382  -0.377  -0.302  -0.298  -0.199  -0.198
 43 A'   44 A'   15 A"   45 A'   16 A"   17 A"   46 A'                         
 -- Virtual --                   
 -0.111  -0.099  -0.007   0.009   0.016   0.027   0.036   0.040
 18 A"   47 A'   48 A'   49 A'   50 A'   51 A'   19 A"   52 A'                 
  0.049   0.064   0.073   0.090   0.093   0.105   0.107   0.123
 53 A'   54 A'   20 A"   55 A'   21 A"   56 A'   57 A'   58 A'                 
  0.135   0.147   0.151   0.168   0.181   0.192   0.231   0.258
 22 A"   59 A'   60 A'   61 A'   62 A'   63 A'   23 A"   64 A'                 
  0.270   0.287   0.323   0.334   0.357   0.363   0.368   0.382
 65 A'   24 A"   66 A'   67 A'   25 A"   68 A'   69 A'   26 A"                 
  0.386   0.397   0.413   0.441   0.451   0.453   0.487   0.502
 70 A'   71 A'   27 A"   72 A'   73 A'   28 A"   74 A'   29 A"                 
  0.513   0.535   0.540   0.553   0.567   0.613   0.621   0.651
 75 A'   76 A'   30 A"   31 A"   77 A'   78 A'   32 A"   79 A'                 
  0.685   0.719   0.772   0.789   0.807   0.827   0.844   0.879
 80 A'   81 A'   82 A'   33 A"   83 A'   84 A'   34 A"   85 A'                 
  1.005   1.075   1.092   1.109   1.196   1.226   1.299   1.320
 86 A'   87 A'   88 A'   89 A'   35 A"   90 A'   91 A'   36 A"                 
  1.377   1.392   1.418   1.464   1.480   1.484   1.487   1.586
 37 A"   92 A'   93 A'   38 A"   94 A'   39 A"   95 A'   96 A'                 
  1.641   1.664   1.810   1.871   1.941   1.953   2.023   2.064
 40 A"   97 A'   98 A'   99 A'  100 A'   41 A"  101 A'  102 A'                 
  2.137   2.199   2.271   2.400   2.607   2.673   2.747   2.893
103 A'   42 A"  104 A'  105 A'   43 A"   44 A"  106 A'  107 A'                 
  2.961   3.309   3.731   3.756   3.879   3.898   3.964   3.976
108 A'  109 A'   45 A"  110 A'  111 A'   46 A"   47 A"   48 A"                 
  4.013   4.028   4.060   4.066   4.187   4.204   4.386   4.395
 49 A"  112 A'  113 A'   50 A"  114 A'  115 A'  116 A'  117 A'                 
  4.528   4.626   6.002   6.098   6.189   6.275   6.366   6.483
118 A'  119 A'   51 A"  120 A'  121 A'   52 A"  122 A'  123 A'                 
  6.785   7.497   7.572   7.699   9.823  23.417  23.461  25.761
124 A'   53 A"  125 A'  126 A'  127 A'  128 A'  129 A'   54 A"                 
 25.979  26.393  27.968  28.346  28.419  28.437  28.533  28.563
130 A'  131 A'  132 A'   55 A"  133 A'  134 A'   56 A"   57 A"                 
 28.564  28.656  28.795  48.025  66.747 127.892 127.949 128.015
135 A'  136 A'  137 A'  138 A'  139 A'   58 A"  140 A'  141 A'                 
151.752 215.852 289.708 289.767 289.9211020.8671901.925
142 A'  143 A'   59 A"  144 A'  145 A'  146 A'  147 A'                         

 Beta MOs, Restricted
 -- Occupied --                  
******* -482.88 -176.31 -165.72 -165.72 -165.72 -101.61  -62.53
  1 A'    2 A'    3 A'    4 A'    1 A"    5 A'    6 A'    7 A'                 
-56.353 -56.351 -56.350 -35.815 -31.306 -31.303 -31.302 -24.716
  8 A'    2 A"    9 A'   10 A'   11 A'    3 A"   12 A'   13 A'                 
-22.957 -22.956 -22.956 -22.953 -22.953 -10.346 -10.286  -9.535
 14 A'    4 A"   15 A'    5 A"   16 A'   17 A'   18 A'   19 A'                 
 -8.749  -7.298  -7.290  -7.288  -6.580  -6.569  -6.566  -6.374
 20 A'   21 A'   22 A'    6 A"   23 A'    7 A"   24 A'   25 A'                 
 -4.788  -4.772  -4.771  -2.693  -2.688  -2.687  -2.678  -2.678
 26 A'    8 A"   27 A'   28 A'    9 A"   29 A'   10 A"   30 A'                 
 -2.064  -2.052  -2.051  -2.036  -2.036  -1.271  -1.088  -0.937
 31 A'   32 A'   11 A"   12 A"   33 A'   34 A'   35 A'   36 A'                 
 -0.761  -0.651  -0.613  -0.549  -0.517  -0.515  -0.502  -0.486
 37 A'   38 A'   39 A'   40 A'   13 A"   41 A'   14 A"   42 A'                 
 -0.444  -0.382  -0.377  -0.302  -0.298  -0.199  -0.198
 43 A'   44 A'   15 A"   45 A'   16 A"   17 A"   46 A'                         
 -- Virtual --                   
 -0.111  -0.099  -0.007   0.009   0.016   0.027   0.036   0.040
 18 A"   47 A'   48 A'   49 A'   50 A'   51 A'   19 A"   52 A'                 
  0.049   0.064   0.073   0.090   0.093   0.105   0.107   0.123
 53 A'   54 A'   20 A"   55 A'   21 A"   56 A'   57 A'   58 A'                 
  0.135   0.147   0.151   0.168   0.181   0.192   0.231   0.258
 22 A"   59 A'   60 A'   61 A'   62 A'   63 A'   23 A"   64 A'                 
  0.270   0.287   0.323   0.334   0.357   0.363   0.368   0.382
 65 A'   24 A"   66 A'   67 A'   25 A"   68 A'   69 A'   26 A"                 
  0.386   0.397   0.413   0.441   0.451   0.453   0.487   0.502
 70 A'   71 A'   27 A"   72 A'   73 A'   28 A"   74 A'   29 A"                 
  0.513   0.535   0.540   0.553   0.567   0.613   0.621   0.651
 75 A'   76 A'   30 A"   31 A"   77 A'   78 A'   32 A"   79 A'                 
  0.685   0.719   0.772   0.789   0.807   0.827   0.844   0.879
 80 A'   81 A'   82 A'   33 A"   83 A'   84 A'   34 A"   85 A'                 
  1.005   1.075   1.092   1.109   1.196   1.226   1.299   1.320
 86 A'   87 A'   88 A'   89 A'   35 A"   90 A'   91 A'   36 A"                 
  1.377   1.392   1.418   1.464   1.480   1.484   1.487   1.586
 37 A"   92 A'   93 A'   38 A"   94 A'   39 A"   95 A'   96 A'                 
  1.641   1.664   1.810   1.871   1.941   1.953   2.023   2.064
 40 A"   97 A'   98 A'   99 A'  100 A'   41 A"  101 A'  102 A'                 
  2.137   2.199   2.271   2.400   2.607   2.673   2.747   2.893
103 A'   42 A"  104 A'  105 A'   43 A"   44 A"  106 A'  107 A'                 
  2.961   3.309   3.731   3.756   3.879   3.898   3.964   3.976
108 A'  109 A'   45 A"  110 A'  111 A'   46 A"   47 A"   48 A"                 
  4.013   4.028   4.060   4.066   4.187   4.204   4.386   4.395
 49 A"  112 A'  113 A'   50 A"  114 A'  115 A'  116 A'  117 A'                 
  4.528   4.626   6.002   6.098   6.189   6.275   6.366   6.483
118 A'  119 A'   51 A"  120 A'  121 A'   52 A"  122 A'  123 A'                 
  6.785   7.497   7.572   7.699   9.823  23.417  23.461  25.761
124 A'   53 A"  125 A'  126 A'  127 A'  128 A'  129 A'   54 A"                 
 25.979  26.393  27.968  28.346  28.419  28.437  28.533  28.563
130 A'  131 A'  132 A'   55 A"  133 A'  134 A'   56 A"   57 A"                 
 28.564  28.656  28.795  48.025  66.747 127.892 127.949 128.015
135 A'  136 A'  137 A'  138 A'  139 A'   58 A"  140 A'  141 A'                 
151.752 215.852 289.708 289.767 289.9211020.8671901.925
142 A'  143 A'   59 A"  144 A'  145 A'  146 A'  147 A'                         
 --------------------------------------------------------------

          Ground-State Mulliken Net Atomic Charges

     Atom                 Charge (a.u.)
  ----------------------------------------
      1 Br                    0.179982
      2 Cl                    0.538391
      3 F                    -0.025515
      4 I                     0.111754
      5 C                    -0.356164
      6 C                    -0.448448
  ----------------------------------------
  Sum of atomic charges =     0.000000

 -----------------------------------------------------------------
                    Cartesian Multipole Moments
 -----------------------------------------------------------------
    Charge (ESU x 10^10)
                 0.0000
    Dipole Moment (Debye)
         X       0.4701      Y       2.1295      Z       0.0000
       Tot       2.1808
    Quadrupole Moments (Debye-Ang)
        XX     -69.6243     XY      -1.4639     YY     -78.8210
        XZ      -0.0000     YZ      -0.0000     ZZ     -74.9574
    Octopole Moments (Debye-Ang^2)
       XXX      28.6201    XXY       6.0115    XYY       0.7455
       YYY      -1.1883    XXZ       0.0000    XYZ       0.0000
       YYZ       0.0000    XZZ       7.0842    YZZ      -2.7909
       ZZZ       0.0000
    Hexadecapole Moments (Debye-Ang^3)
      XXXX   -1727.1999   XXXY      15.3635   XXYY    -376.2410
      XYYY     -12.2163   YYYY    -424.2271   XXXZ      -0.0000
      XXYZ      -0.0000   XYYZ      -0.0000   YYYZ       0.0000
      XXZZ    -325.1667   XYZZ      -2.2459   YYZZ     -85.1776
      XZZZ      -0.0000   YZZZ      -0.0000   ZZZZ     -92.0593
 -----------------------------------------------------------------
 Calculating analytic gradient of the SCF energy
 Gradient of SCF Energy
            1           2           3           4           5           6
    1  -0.2826229  -0.0689179   0.0943670   0.4531434   0.3113355  -0.5073051
    2  -0.2651940  -0.4592556   0.1097785   0.4718080   0.0982082   0.0446548
    3  -0.0000000   0.0000000   0.0000000   0.0000000  -0.0000000  -0.0000000
 Max gradient component =       5.073E-01
 RMS gradient           =       2.561E-01
 Gradient time:  CPU 36.03 s  wall 4.62 s
 Geometry Optimization Parameters
   NAtoms,    NIC,     NZ,  NCons,   NDum,   NFix, NCnnct, MaxDiis
        6      37       0       0       0       0       0       0


** GEOMETRY OPTIMIZATION IN DELOCALIZED INTERNAL COORDINATES **
   Searching for a Minimum

   Optimization Cycle:   3

                       Coordinates (Angstroms)
     ATOM                X               Y               Z
      1  Br        2.7480485118    0.3152160179    0.0000000000
      2  Cl       -1.1638185042    1.5537575953    0.0000000000
      3  F         2.0046024678   -1.6108624905    0.0000000000
      4  I        -1.9691476525   -0.4510666045    0.0000000000
      5  C         1.3746716792   -0.3597592148    0.0000000000
      6  C        -0.4914665412    0.2464166592    0.0000000000
   Point Group: cs    Number of degrees of freedom:     9


   Energy is -10129.286527203

 Hessian Updated using BFGS Update

 ** Taking Steepest Descent Step **
 Calculated Step too Large.  Step scaled by  0.489909
 Step Taken.  Stepsize is  0.300000

                             Maximum     Tolerance    Cnvgd?
         Gradient           0.383075      0.000300      NO
         Displacement       0.187672      0.001200      NO
         Energy change     -0.218533      0.000001      NO


 New Cartesian Coordinates Obtained by Inverse Iteration

 Displacement from previous Coordinates is:  0.193471
 ----------------------------------------------------------------
             Standard Nuclear Orientation (Angstroms)
    I     Atom           X                Y                Z
 ----------------------------------------------------------------
    1      Br      2.7968826593     0.3363151087     0.0000000000
    2      Cl     -1.1471086664     1.5818788241     0.0000000000
    3      F       1.9824597281    -1.6076610072     0.0000000000
    4      I      -2.0300957913    -0.4899191593     0.0000000000
    5      C       1.3670563672    -0.3604664631     0.0000000000
    6      C      -0.4663043360     0.2335546595     0.0000000000
 ----------------------------------------------------------------
 Molecular Point Group                 Cs    NOp =  2
 Largest Abelian Subgroup              Cs    NOp =  2
 Nuclear Repulsion Energy =   989.6369052483 hartrees
 There are       63 alpha and       63 beta electrons
 Applying Cartesian multipole field
    Component          Value
    ---------          -----
     (2,0,0)        1.00000E-11
     (0,2,0)        2.00000E-11
     (0,0,2)       -3.00000E-11
 Nucleus-field energy     =     0.0000000261 hartrees
 Requested basis set is 6-311++G(d,p)
 There are 74 shells and 206 basis functions
 A cutoff of  1.0D-11 yielded   2087 shell pairs
 There are     17434 function pairs (     19475 Cartesian)
 Smallest overlap matrix eigenvalue = 9.89E-05
 Guess MOs from SCF MO coefficient file

 -----------------------------------------------------------------------
  General SCF calculation program by
  Eric Jon Sundstrom, Paul Horn, Yuezhi Mao, Dmitri Zuev, Alec White,
  David Stuck, Shaama M.S., Shane Yost, Joonho Lee, David Small,
  Daniel Levine, Susi Lehtola, Hugh Burton, Evgeny Epifanovsky
 -----------------------------------------------------------------------
 Exchange:     0.2000 Hartree-Fock + 0.0800 Slater + 0.7200 B88
 Correlation:  0.1900 VWN1RPA + 0.8100 LYP
 Using SG-1 standard quadrature grid
 using 8 threads for integral computing
 -------------------------------------------------------
 OpenMP Integral computing Module                
 Release: version 2.0, May 2017, Q-Chem Inc. Pleasanton 
 -------------------------------------------------------
 -------------------------------------------------------
 OpenMP BLAS3 based DFT computing Module                
 Release: version 1.0, May 2013, Q-Chem Inc. Pittsburgh 
 -------------------------------------------------------
 A restricted SCF calculation will be
 performed using DIIS
 SCF converges when DIIS error is below 1.0e-08
 ---------------------------------------
  Cycle       Energy         DIIS error
 ---------------------------------------
    1  -10129.4354908593      1.25e-03  
    2  -10129.4346108303      1.29e-03  
    3  -10129.4306725848      1.41e-03  
    4  -10129.4387002901      8.58e-04  
    5  -10129.4434840201      7.77e-05  
    6  -10129.4435083954      2.84e-05  
    7  -10129.4435110515      1.03e-05  
    8  -10129.4435114133      1.99e-06  
    9  -10129.4435114279      7.75e-07  
   10  -10129.4435114319      2.63e-07  
   11  -10129.4435114323      1.01e-07  
   12  -10129.4435114324      1.87e-08  
   13  -10129.4435114323      6.62e-09  Convergence criterion met
 ---------------------------------------
 SCF time:   CPU 99.47s  wall 13.00s 
 SCF   energy in the final basis set =   -10129.4435114323
 Total energy in the final basis set =   -10129.4435114323

 --------------------------------------------------------------
             Orbital Energies (a.u.) and Symmetries
 --------------------------------------------------------------

 Alpha MOs, Restricted
 -- Occupied --                  
******* -482.88 -176.32 -165.72 -165.72 -165.72 -101.60  -62.53
  1 A'    2 A'    3 A'    4 A'    1 A"    5 A'    6 A'    7 A'                 
-56.350 -56.348 -56.347 -35.816 -31.308 -31.304 -31.303 -24.720
  8 A'    2 A"    9 A'   10 A'   11 A'    3 A"   12 A'   13 A'                 
-22.958 -22.957 -22.957 -22.954 -22.954 -10.352 -10.295  -9.528
 14 A'    4 A"   15 A'    5 A"   16 A'   17 A'   18 A'   19 A'                 
 -8.744  -7.291  -7.283  -7.281  -6.575  -6.563  -6.561  -6.372
 20 A'   21 A'   22 A'    6 A"   23 A'    7 A"   24 A'   25 A'                 
 -4.785  -4.770  -4.769  -2.687  -2.683  -2.682  -2.672  -2.672
 26 A'    8 A"   27 A'   28 A'    9 A"   29 A'   10 A"   30 A'                 
 -2.058  -2.048  -2.048  -2.034  -2.033  -1.271  -1.052  -0.918
 31 A'   32 A'   11 A"   12 A"   33 A'   34 A'   35 A'   36 A'                 
 -0.751  -0.655  -0.608  -0.542  -0.516  -0.513  -0.481  -0.472
 37 A'   38 A'   39 A'   40 A'   41 A'   13 A"   14 A"   42 A'                 
 -0.446  -0.380  -0.370  -0.305  -0.297  -0.211  -0.206
 43 A'   44 A'   15 A"   45 A'   16 A"   46 A'   17 A"                         
 -- Virtual --                   
 -0.110  -0.093  -0.008   0.005   0.010   0.026   0.039   0.040
 18 A"   47 A'   48 A'   49 A'   50 A'   51 A'   19 A"   52 A'                 
  0.051   0.062   0.074   0.091   0.094   0.099   0.107   0.119
 53 A'   54 A'   20 A"   55 A'   21 A"   56 A'   57 A'   58 A'                 
  0.136   0.143   0.153   0.169   0.180   0.191   0.228   0.256
 22 A"   59 A'   60 A'   61 A'   62 A'   63 A'   23 A"   64 A'                 
  0.263   0.285   0.318   0.336   0.361   0.366   0.375   0.382
 65 A'   24 A"   66 A'   67 A'   25 A"   68 A'   69 A'   70 A'                 
  0.390   0.398   0.424   0.435   0.442   0.446   0.484   0.506
 26 A"   71 A'   27 A"   72 A'   28 A"   73 A'   74 A'   29 A"                 
  0.507   0.526   0.533   0.553   0.553   0.613   0.625   0.647
 75 A'   76 A'   30 A"   77 A'   31 A"   78 A'   32 A"   79 A'                 
  0.675   0.725   0.773   0.791   0.796   0.812   0.838   0.871
 80 A'   81 A'   82 A'   33 A"   83 A'   84 A'   34 A"   85 A'                 
  0.990   1.036   1.055   1.108   1.190   1.213   1.300   1.320
 86 A'   87 A'   88 A'   89 A'   35 A"   90 A'   91 A'   36 A"                 
  1.364   1.393   1.407   1.443   1.479   1.485   1.488   1.592
 37 A"   92 A'   93 A'   38 A"   39 A"   94 A'   95 A'   96 A'                 
  1.632   1.644   1.793   1.870   1.953   1.962   2.035   2.073
 40 A"   97 A'   98 A'   99 A'  100 A'   41 A"  101 A'  102 A'                 
  2.119   2.207   2.270   2.416   2.600   2.678   2.731   2.886
103 A'   42 A"  104 A'  105 A'   43 A"   44 A"  106 A'  107 A'                 
  2.933   3.325   3.732   3.753   3.895   3.905   3.962   3.977
108 A'  109 A'   45 A"  110 A'  111 A'   46 A"   47 A"   48 A"                 
  4.013   4.023   4.059   4.068   4.163   4.195   4.315   4.350
 49 A"  112 A'  113 A'   50 A"  114 A'  115 A'  116 A'  117 A'                 
  4.507   4.623   5.998   6.086   6.176   6.272   6.367   6.485
118 A'  119 A'   51 A"  120 A'  121 A'   52 A"  122 A'  123 A'                 
  6.764   7.504   7.566   7.681   9.799  23.377  23.412  25.769
124 A'   53 A"  125 A'  126 A'  127 A'  128 A'  129 A'   54 A"                 
 25.962  26.332  27.948  28.342  28.412  28.438  28.531  28.560
130 A'  131 A'  132 A'   55 A"  133 A'  134 A'   56 A"   57 A"                 
 28.560  28.634  28.744  48.003  66.741 127.887 127.940 128.000
135 A'  136 A'  137 A'  138 A'  139 A'   58 A"  140 A'  141 A'                 
151.731 215.817 289.712 289.762 289.8991020.8331901.902
142 A'  143 A'   59 A"  144 A'  145 A'  146 A'  147 A'                         

 Beta MOs, Restricted
 -- Occupied --                  
******* -482.88 -176.32 -165.72 -165.72 -165.72 -101.60  -62.53
  1 A'    2 A'    3 A'    4 A'    1 A"    5 A'    6 A'    7 A'                 
-56.350 -56.348 -56.347 -35.816 -31.308 -31.304 -31.303 -24.720
  8 A'    2 A"    9 A'   10 A'   11 A'    3 A"   12 A'   13 A'                 
-22.958 -22.957 -22.957 -22.954 -22.954 -10.352 -10.295  -9.528
 14 A'    4 A"   15 A'    5 A"   16 A'   17 A'   18 A'   19 A'                 
 -8.744  -7.291  -7.283  -7.281  -6.575  -6.563  -6.561  -6.372
 20 A'   21 A'   22 A'    6 A"   23 A'    7 A"   24 A'   25 A'                 
 -4.785  -4.770  -4.769  -2.687  -2.683  -2.682  -2.672  -2.672
 26 A'    8 A"   27 A'   28 A'    9 A"   29 A'   10 A"   30 A'                 
 -2.058  -2.048  -2.048  -2.034  -2.033  -1.271  -1.052  -0.918
 31 A'   32 A'   11 A"   12 A"   33 A'   34 A'   35 A'   36 A'                 
 -0.751  -0.655  -0.608  -0.542  -0.516  -0.513  -0.481  -0.472
 37 A'   38 A'   39 A'   40 A'   41 A'   13 A"   14 A"   42 A'                 
 -0.446  -0.380  -0.370  -0.305  -0.297  -0.211  -0.206
 43 A'   44 A'   15 A"   45 A'   16 A"   46 A'   17 A"                         
 -- Virtual --                   
 -0.110  -0.093  -0.008   0.005   0.010   0.026   0.039   0.040
 18 A"   47 A'   48 A'   49 A'   50 A'   51 A'   19 A"   52 A'                 
  0.051   0.062   0.074   0.091   0.094   0.099   0.107   0.119
 53 A'   54 A'   20 A"   55 A'   21 A"   56 A'   57 A'   58 A'                 
  0.136   0.143   0.153   0.169   0.180   0.191   0.228   0.256
 22 A"   59 A'   60 A'   61 A'   62 A'   63 A'   23 A"   64 A'                 
  0.263   0.285   0.318   0.336   0.361   0.366   0.375   0.382
 65 A'   24 A"   66 A'   67 A'   25 A"   68 A'   69 A'   70 A'                 
  0.390   0.398   0.424   0.435   0.442   0.446   0.484   0.506
 26 A"   71 A'   27 A"   72 A'   28 A"   73 A'   74 A'   29 A"                 
  0.507   0.526   0.533   0.553   0.553   0.613   0.625   0.647
 75 A'   76 A'   30 A"   77 A'   31 A"   78 A'   32 A"   79 A'                 
  0.675   0.725   0.773   0.791   0.796   0.812   0.838   0.871
 80 A'   81 A'   82 A'   33 A"   83 A'   84 A'   34 A"   85 A'                 
  0.990   1.036   1.055   1.108   1.190   1.213   1.300   1.320
 86 A'   87 A'   88 A'   89 A'   35 A"   90 A'   91 A'   36 A"                 
  1.364   1.393   1.407   1.443   1.479   1.485   1.488   1.592
 37 A"   92 A'   93 A'   38 A"   39 A"   94 A'   95 A'   96 A'                 
  1.632   1.644   1.793   1.870   1.953   1.962   2.035   2.073
 40 A"   97 A'   98 A'   99 A'  100 A'   41 A"  101 A'  102 A'                 
  2.119   2.207   2.270   2.416   2.600   2.678   2.731   2.886
103 A'   42 A"  104 A'  105 A'   43 A"   44 A"  106 A'  107 A'                 
  2.933   3.325   3.732   3.753   3.895   3.905   3.962   3.977
108 A'  109 A'   45 A"  110 A'  111 A'   46 A"   47 A"   48 A"                 
  4.013   4.023   4.059   4.068   4.163   4.195   4.315   4.350
 49 A"  112 A'  113 A'   50 A"  114 A'  115 A'  116 A'  117 A'                 
  4.507   4.623   5.998   6.086   6.176   6.272   6.367   6.485
118 A'  119 A'   51 A"  120 A'  121 A'   52 A"  122 A'  123 A'                 
  6.764   7.504   7.566   7.681   9.799  23.377  23.412  25.769
124 A'   53 A"  125 A'  126 A'  127 A'  128 A'  129 A'   54 A"                 
 25.962  26.332  27.948  28.342  28.412  28.438  28.531  28.560
130 A'  131 A'  132 A'   55 A"  133 A'  134 A'   56 A"   57 A"                 
 28.560  28.634  28.744  48.003  66.741 127.887 127.940 128.000
135 A'  136 A'  137 A'  138 A'  139 A'   58 A"  140 A'  141 A'                 
151.731 215.817 289.712 289.762 289.8991020.8331901.902
142 A'  143 A'   59 A"  144 A'  145 A'  146 A'  147 A'                         
 --------------------------------------------------------------

          Ground-State Mulliken Net Atomic Charges

     Atom                 Charge (a.u.)
  ----------------------------------------
      1 Br                    0.123273
      2 Cl                    0.520940
      3 F                    -0.017412
      4 I                     0.099117
      5 C                    -0.352694
      6 C                    -0.373223
  ----------------------------------------
  Sum of atomic charges =     0.000000

 -----------------------------------------------------------------
                    Cartesian Multipole Moments
 -----------------------------------------------------------------
    Charge (ESU x 10^10)
                 0.0000
    Dipole Moment (Debye)
         X       0.2007      Y       1.8118      Z       0.0000
       Tot       1.8228
    Quadrupole Moments (Debye-Ang)
        XX     -69.2376     XY      -1.0793     YY     -78.5714
        XZ      -0.0000     YZ       0.0000     ZZ     -75.3960
    Octopole Moments (Debye-Ang^2)
       XXX      27.2589    XXY       5.2500    XYY       1.2403
       YYY      -0.9392    XXZ       0.0000    XYZ      -0.0000
       YYZ       0.0000    XZZ       7.3416    YZZ      -2.5528
       ZZZ       0.0000
    Hexadecapole Moments (Debye-Ang^3)
      XXXX   -1775.8141   XXXY       6.5664   XXYY    -387.8713
      XYYY     -25.7382   YYYY    -434.3002   XXXZ      -0.0000
      XXYZ       0.0000   XYYZ       0.0000   YYYZ       0.0000
      XXZZ    -336.5276   XYZZ      -6.7060   YYZZ     -87.1952
      XZZZ      -0.0000   YZZZ       0.0000   ZZZZ     -92.8814
 -----------------------------------------------------------------
 Calculating analytic gradient of the SCF energy
 Gradient of SCF Energy
            1           2           3           4           5           6
    1  -0.1985277  -0.0687211   0.0913125   0.2973965   0.2378810  -0.3593412
    2  -0.2073519  -0.3574695   0.0929967   0.3417735   0.0562506   0.0738006
    3   0.0000000   0.0000000   0.0000000  -0.0000000  -0.0000000  -0.0000000
 Max gradient component =       3.593E-01
 RMS gradient           =       1.873E-01
 Gradient time:  CPU 35.09 s  wall 4.51 s
 Geometry Optimization Parameters
   NAtoms,    NIC,     NZ,  NCons,   NDum,   NFix, NCnnct, MaxDiis
        6      37       0       0       0       0       0       0


** GEOMETRY OPTIMIZATION IN DELOCALIZED INTERNAL COORDINATES **
   Searching for a Minimum

   Optimization Cycle:   4

                       Coordinates (Angstroms)
     ATOM                X               Y               Z
      1  Br        2.7968826593    0.3363151087    0.0000000000
      2  Cl       -1.1471086664    1.5818788241    0.0000000000
      3  F         1.9824597281   -1.6076610072    0.0000000000
      4  I        -2.0300957913   -0.4899191593    0.0000000000
      5  C         1.3670563672   -0.3604664631    0.0000000000
      6  C        -0.4663043360    0.2335546595    0.0000000000
   Point Group: cs    Number of degrees of freedom:     9


   Energy is -10129.443511432

 Hessian Updated using BFGS Update

 ** Taking Steepest Descent Step **
 Calculated Step too Large.  Step scaled by  0.670989
 Step Taken.  Stepsize is  0.300000

                             Maximum     Tolerance    Cnvgd?
         Gradient           0.281402      0.000300      NO
         Displacement       0.188818      0.001200      NO
         Energy change     -0.156984      0.000001      NO


 New Cartesian Coordinates Obtained by Inverse Iteration

 Displacement from previous Coordinates is:  0.190803
 ----------------------------------------------------------------
             Standard Nuclear Orientation (Angstroms)
    I     Atom           X                Y                Z
 ----------------------------------------------------------------
    1      Br      2.8295036817     0.3637131652     0.0000000000
    2      Cl     -1.1160767999     1.6109036722     0.0000000000
    3      F       1.9440816356    -1.6027517389     0.0000000000
    4      I      -2.0695176414    -0.5346759354     0.0000000000
    5      C       1.3507108718    -0.3591124750     0.0000000000
    6      C      -0.4358117870     0.2156252746     0.0000000000
 ----------------------------------------------------------------
 Molecular Point Group                 Cs    NOp =  2
 Largest Abelian Subgroup              Cs    NOp =  2
 Nuclear Repulsion Energy =   969.1117034124 hartrees
 There are       63 alpha and       63 beta electrons
 Applying Cartesian multipole field
    Component          Value
    ---------          -----
     (2,0,0)        1.00000E-11
     (0,2,0)        2.00000E-11
     (0,0,2)       -3.00000E-11
 Nucleus-field energy     =     0.0000000268 hartrees
 Requested basis set is 6-311++G(d,p)
 There are 74 shells and 206 basis functions
 A cutoff of  1.0D-11 yielded   2077 shell pairs
 There are     17361 function pairs (     19391 Cartesian)
 Smallest overlap matrix eigenvalue = 9.12E-05
 Guess MOs from SCF MO coefficient file

 -----------------------------------------------------------------------
  General SCF calculation program by
  Eric Jon Sundstrom, Paul Horn, Yuezhi Mao, Dmitri Zuev, Alec White,
  David Stuck, Shaama M.S., Shane Yost, Joonho Lee, David Small,
  Daniel Levine, Susi Lehtola, Hugh Burton, Evgeny Epifanovsky
 -----------------------------------------------------------------------
 Exchange:     0.2000 Hartree-Fock + 0.0800 Slater + 0.7200 B88
 Correlation:  0.1900 VWN1RPA + 0.8100 LYP
 Using SG-1 standard quadrature grid
 using 8 threads for integral computing
 -------------------------------------------------------
 OpenMP Integral computing Module                
 Release: version 2.0, May 2017, Q-Chem Inc. Pleasanton 
 -------------------------------------------------------
 -------------------------------------------------------
 OpenMP BLAS3 based DFT computing Module                
 Release: version 1.0, May 2013, Q-Chem Inc. Pittsburgh 
 -------------------------------------------------------
 A restricted SCF calculation will be
 performed using DIIS
 SCF converges when DIIS error is below 1.0e-08
 ---------------------------------------
  Cycle       Energy         DIIS error
 ---------------------------------------
    1  -10129.5536596755      1.04e-03  
    2  -10129.5552797019      9.32e-04  
    3  -10129.5517489132      1.15e-03  
    4  -10129.5574677137      6.20e-04  
    5  -10129.5599075922      6.60e-05  
    6  -10129.5599278474      2.15e-05  
    7  -10129.5599294172      8.01e-06  
    8  -10129.5599296377      1.58e-06  
    9  -10129.5599296464      6.51e-07  
   10  -10129.5599296489      1.86e-07  
   11  -10129.5599296491      8.89e-08  
   12  -10129.5599296491      1.37e-08  
   13  -10129.5599296491      4.59e-09  Convergence criterion met
 ---------------------------------------
 SCF time:   CPU 98.34s  wall 13.00s 
 SCF   energy in the final basis set =   -10129.5599296491
 Total energy in the final basis set =   -10129.5599296491

 --------------------------------------------------------------
             Orbital Energies (a.u.) and Symmetries
 --------------------------------------------------------------

 Alpha MOs, Restricted
 -- Occupied --                  
******* -482.87 -176.32 -165.72 -165.72 -165.72 -101.60  -62.53
  1 A'    2 A'    3 A'    4 A'    1 A"    5 A'    6 A'    7 A'                 
-56.348 -56.345 -56.344 -35.817 -31.309 -31.305 -31.304 -24.725
  8 A'    2 A"    9 A'   10 A'   11 A'    3 A"   12 A'   13 A'                 
-22.960 -22.959 -22.958 -22.955 -22.955 -10.357 -10.303  -9.522
 14 A'    4 A"   15 A'    5 A"   16 A'   17 A'   18 A'   19 A'                 
 -8.740  -7.285  -7.276  -7.275  -6.571  -6.559  -6.557  -6.371
 20 A'   21 A'   22 A'    6 A"   23 A'    7 A"   24 A'   25 A'                 
 -4.784  -4.769  -4.768  -2.683  -2.679  -2.678  -2.668  -2.668
 26 A'    8 A"   27 A'   28 A'    9 A"   29 A'   10 A"   30 A'                 
 -2.055  -2.047  -2.046  -2.032  -2.032  -1.274  -1.018  -0.902
 31 A'   32 A'   11 A"   12 A"   33 A'   34 A'   35 A'   36 A'                 
 -0.742  -0.661  -0.604  -0.539  -0.518  -0.512  -0.462  -0.460
 37 A'   38 A'   39 A'   40 A'   41 A'   13 A"   14 A"   42 A'                 
 -0.445  -0.377  -0.364  -0.308  -0.297  -0.223  -0.212
 43 A'   44 A'   15 A"   45 A'   16 A"   46 A'   17 A"                         
 -- Virtual --                   
 -0.107  -0.084  -0.010  -0.001   0.006   0.028   0.040   0.042
 18 A"   47 A'   48 A'   49 A'   50 A'   51 A'   52 A'   19 A"                 
  0.052   0.062   0.075   0.088   0.094   0.097   0.107   0.114
 53 A'   54 A'   20 A"   55 A'   21 A"   56 A'   57 A'   58 A'                 
  0.136   0.140   0.154   0.172   0.179   0.191   0.226   0.256
 22 A"   59 A'   60 A'   61 A'   62 A'   63 A'   23 A"   64 A'                 
  0.259   0.284   0.313   0.338   0.362   0.364   0.382   0.385
 65 A'   24 A"   66 A'   67 A'   68 A'   25 A"   69 A'   70 A'                 
  0.396   0.400   0.428   0.433   0.437   0.447   0.480   0.495
 26 A"   71 A'   72 A'   27 A"   28 A"   73 A'   74 A'   75 A'                 
  0.510   0.519   0.525   0.546   0.555   0.614   0.628   0.647
 29 A"   76 A'   30 A"   77 A'   31 A"   78 A'   32 A"   79 A'                 
  0.664   0.733   0.766   0.773   0.796   0.820   0.834   0.875
 80 A'   81 A'   82 A'   83 A'   33 A"   84 A'   34 A"   85 A'                 
  0.974   1.001   1.019   1.118   1.182   1.195   1.308   1.316
 86 A'   87 A'   88 A'   89 A'   35 A"   90 A'   91 A'   36 A"                 
  1.353   1.394   1.396   1.415   1.481   1.488   1.490   1.597
 37 A"   92 A'   93 A'   38 A"   39 A"   94 A'   95 A'   96 A'                 
  1.630   1.632   1.765   1.868   1.965   1.968   2.041   2.095
 40 A"   97 A'   98 A'   99 A'  100 A'   41 A"  101 A'  102 A'                 
  2.108   2.215   2.273   2.432   2.592   2.685   2.715   2.886
103 A'   42 A"  104 A'  105 A'   43 A"   44 A"  106 A'  107 A'                 
  2.913   3.357   3.733   3.748   3.913   3.913   3.959   3.977
108 A'  109 A'   45 A"  110 A'  111 A'   46 A"   47 A"   48 A"                 
  4.012   4.017   4.058   4.068   4.145   4.182   4.271   4.326
 49 A"  112 A'  113 A'   50 A"  114 A'  115 A'  116 A'  117 A'                 
  4.488   4.632   5.995   6.076   6.160   6.269   6.369   6.490
118 A'  119 A'   51 A"  120 A'  121 A'   52 A"  122 A'  123 A'                 
  6.741   7.509   7.562   7.666   9.779  23.346  23.384  25.776
124 A'   53 A"  125 A'  126 A'  127 A'  128 A'  129 A'   54 A"                 
 25.948  26.300  27.928  28.339  28.403  28.433  28.528  28.556
130 A'  131 A'  132 A'   55 A"  133 A'  134 A'   56 A"  135 A'                 
 28.557  28.620  28.715  47.980  66.734 127.884 127.932 127.985
 57 A"  136 A'  137 A'  138 A'  139 A'   58 A"  140 A'  141 A'                 
151.713 215.788 289.715 289.758 289.8851020.8011901.882
142 A'  143 A'   59 A"  144 A'  145 A'  146 A'  147 A'                         

 Beta MOs, Restricted
 -- Occupied --                  
******* -482.87 -176.32 -165.72 -165.72 -165.72 -101.60  -62.53
  1 A'    2 A'    3 A'    4 A'    1 A"    5 A'    6 A'    7 A'                 
-56.348 -56.345 -56.344 -35.817 -31.309 -31.305 -31.304 -24.725
  8 A'    2 A"    9 A'   10 A'   11 A'    3 A"   12 A'   13 A'                 
-22.960 -22.959 -22.958 -22.955 -22.955 -10.357 -10.303  -9.522
 14 A'    4 A"   15 A'    5 A"   16 A'   17 A'   18 A'   19 A'                 
 -8.740  -7.285  -7.276  -7.275  -6.571  -6.559  -6.557  -6.371
 20 A'   21 A'   22 A'    6 A"   23 A'    7 A"   24 A'   25 A'                 
 -4.784  -4.769  -4.768  -2.683  -2.679  -2.678  -2.668  -2.668
 26 A'    8 A"   27 A'   28 A'    9 A"   29 A'   10 A"   30 A'                 
 -2.055  -2.047  -2.046  -2.032  -2.032  -1.274  -1.018  -0.902
 31 A'   32 A'   11 A"   12 A"   33 A'   34 A'   35 A'   36 A'                 
 -0.742  -0.661  -0.604  -0.539  -0.518  -0.512  -0.462  -0.460
 37 A'   38 A'   39 A'   40 A'   41 A'   13 A"   14 A"   42 A'                 
 -0.445  -0.377  -0.364  -0.308  -0.297  -0.223  -0.212
 43 A'   44 A'   15 A"   45 A'   16 A"   46 A'   17 A"                         
 -- Virtual --                   
 -0.107  -0.084  -0.010  -0.001   0.006   0.028   0.040   0.042
 18 A"   47 A'   48 A'   49 A'   50 A'   51 A'   52 A'   19 A"                 
  0.052   0.062   0.075   0.088   0.094   0.097   0.107   0.114
 53 A'   54 A'   20 A"   55 A'   21 A"   56 A'   57 A'   58 A'                 
  0.136   0.140   0.154   0.172   0.179   0.191   0.226   0.256
 22 A"   59 A'   60 A'   61 A'   62 A'   63 A'   23 A"   64 A'                 
  0.259   0.284   0.313   0.338   0.362   0.364   0.382   0.385
 65 A'   24 A"   66 A'   67 A'   68 A'   25 A"   69 A'   70 A'                 
  0.396   0.400   0.428   0.433   0.437   0.447   0.480   0.495
 26 A"   71 A'   72 A'   27 A"   28 A"   73 A'   74 A'   75 A'                 
  0.510   0.519   0.525   0.546   0.555   0.614   0.628   0.647
 29 A"   76 A'   30 A"   77 A'   31 A"   78 A'   32 A"   79 A'                 
  0.664   0.733   0.766   0.773   0.796   0.820   0.834   0.875
 80 A'   81 A'   82 A'   83 A'   33 A"   84 A'   34 A"   85 A'                 
  0.974   1.001   1.019   1.118   1.182   1.195   1.308   1.316
 86 A'   87 A'   88 A'   89 A'   35 A"   90 A'   91 A'   36 A"                 
  1.353   1.394   1.396   1.415   1.481   1.488   1.490   1.597
 37 A"   92 A'   93 A'   38 A"   39 A"   94 A'   95 A'   96 A'                 
  1.630   1.632   1.765   1.868   1.965   1.968   2.041   2.095
 40 A"   97 A'   98 A'   99 A'  100 A'   41 A"  101 A'  102 A'                 
  2.108   2.215   2.273   2.432   2.592   2.685   2.715   2.886
103 A'   42 A"  104 A'  105 A'   43 A"   44 A"  106 A'  107 A'                 
  2.913   3.357   3.733   3.748   3.913   3.913   3.959   3.977
108 A'  109 A'   45 A"  110 A'  111 A'   46 A"   47 A"   48 A"                 
  4.012   4.017   4.058   4.068   4.145   4.182   4.271   4.326
 49 A"  112 A'  113 A'   50 A"  114 A'  115 A'  116 A'  117 A'                 
  4.488   4.632   5.995   6.076   6.160   6.269   6.369   6.490
118 A'  119 A'   51 A"  120 A'  121 A'   52 A"  122 A'  123 A'                 
  6.741   7.509   7.562   7.666   9.779  23.346  23.384  25.776
124 A'   53 A"  125 A'  126 A'  127 A'  128 A'  129 A'   54 A"                 
 25.948  26.300  27.928  28.339  28.403  28.433  28.528  28.556
130 A'  131 A'  132 A'   55 A"  133 A'  134 A'   56 A"  135 A'                 
 28.557  28.620  28.715  47.980  66.734 127.884 127.932 127.985
 57 A"  136 A'  137 A'  138 A'  139 A'   58 A"  140 A'  141 A'                 
151.713 215.788 289.715 289.758 289.8851020.8011901.882
142 A'  143 A'   59 A"  144 A'  145 A'  146 A'  147 A'                         
 --------------------------------------------------------------

          Ground-State Mulliken Net Atomic Charges

     Atom                 Charge (a.u.)
  ----------------------------------------
      1 Br                    0.079875
      2 Cl                    0.496664
      3 F                    -0.009062
      4 I                     0.105139
      5 C                    -0.361544
      6 C                    -0.311073
  ----------------------------------------
  Sum of atomic charges =     0.000000

 -----------------------------------------------------------------
                    Cartesian Multipole Moments
 -----------------------------------------------------------------
    Charge (ESU x 10^10)
                 0.0000
    Dipole Moment (Debye)
         X       0.0110      Y       1.4882      Z       0.0000
       Tot       1.4882
    Quadrupole Moments (Debye-Ang)
        XX     -68.9523     XY      -0.6262     YY     -78.3278
        XZ      -0.0000     YZ       0.0000     ZZ     -75.7555
    Octopole Moments (Debye-Ang^2)
       XXX      25.2025    XXY       4.4266    XYY       1.4600
       YYY      -0.4779    XXZ       0.0000    XYZ      -0.0000
       YYZ       0.0000    XZZ       7.3146    YZZ      -2.3197
       ZZZ       0.0000
    Hexadecapole Moments (Debye-Ang^3)
      XXXX   -1799.6619   XXXY      -4.0559   XXYY    -394.7791
      XYYY     -41.7043   YYYY    -446.6232   XXXZ      -0.0000
      XXYZ       0.0000   XYYZ      -0.0000   YYYZ       0.0000
      XXZZ    -343.2611   XYZZ     -11.9988   YYZZ     -89.7190
      XZZZ      -0.0000   YZZZ       0.0000   ZZZZ     -93.5883
 -----------------------------------------------------------------
 Calculating analytic gradient of the SCF energy
 Gradient of SCF Energy
            1           2           3           4           5           6
    1  -0.1363772  -0.0665232   0.0859418   0.1956211   0.1888010  -0.2674635
    2  -0.1616035  -0.2703297   0.0779165   0.2498822   0.0248042   0.0793304
    3   0.0000000   0.0000000  -0.0000000  -0.0000000   0.0000000  -0.0000000
 Max gradient component =       2.703E-01
 RMS gradient           =       1.395E-01
 Gradient time:  CPU 34.44 s  wall 4.43 s
 Geometry Optimization Parameters
   NAtoms,    NIC,     NZ,  NCons,   NDum,   NFix, NCnnct, MaxDiis
        6      37       0       0       0       0       0       0

 Cartesian Hessian Update
 Hessian Updated using BFGS Update


** GEOMETRY OPTIMIZATION IN DELOCALIZED INTERNAL COORDINATES **
   Searching for a Minimum

   Optimization Cycle:   5

                       Coordinates (Angstroms)
     ATOM                X               Y               Z
      1  Br        2.8295036817    0.3637131652    0.0000000000
      2  Cl       -1.1160767999    1.6109036722    0.0000000000
      3  F         1.9440816356   -1.6027517389    0.0000000000
      4  I        -2.0695176414   -0.5346759354    0.0000000000
      5  C         1.3507108718   -0.3591124750    0.0000000000
      6  C        -0.4358117870    0.2156252746    0.0000000000
   Point Group: cs    Number of degrees of freedom:     9


   Energy is -10129.559929649

 Hessian Updated using BFGS Update

  9 Hessian modes will be used to form the next step
  Hessian Eigenvalues:
     0.082403    0.185691    0.249488    0.250041    0.311974    0.388499
     0.585220    0.953066    1.137133

 Minimum Search - Taking Simple RFO Step
 Searching for Lamda that Minimizes Along All modes
 Value Taken    Lamda =  -0.24331261
 Calculated Step too Large.  Step scaled by  0.395477
 Step Taken.  Stepsize is  0.300000

                             Maximum     Tolerance    Cnvgd?
         Gradient           0.212398      0.000300      NO
         Displacement       0.193325      0.001200      NO
         Energy change     -0.116418      0.000001      NO


 New Cartesian Coordinates Obtained by Inverse Iteration

 Displacement from previous Coordinates is:  0.298133
 ----------------------------------------------------------------
             Standard Nuclear Orientation (Angstroms)
    I     Atom           X                Y                Z
 ----------------------------------------------------------------
    1      Br      2.8031661788     0.4060173315     0.0000000000
    2      Cl     -1.0394156027     1.6214561031     0.0000000000
    3      F       1.8604127688    -1.5917491346     0.0000000000
    4      I      -2.0450794881    -0.5854708188     0.0000000000
    5      C       1.3040916832    -0.3459267714     0.0000000000
    6      C      -0.3802855791     0.1893752528     0.0000000000
 ----------------------------------------------------------------
 Molecular Point Group                 Cs    NOp =  2
 Largest Abelian Subgroup              Cs    NOp =  2
 Nuclear Repulsion Energy =   966.2645550798 hartrees
 There are       63 alpha and       63 beta electrons
 Applying Cartesian multipole field
    Component          Value
    ---------          -----
     (2,0,0)        1.00000E-11
     (0,2,0)        2.00000E-11
     (0,0,2)       -3.00000E-11
 Nucleus-field energy     =     0.0000000265 hartrees
 Requested basis set is 6-311++G(d,p)
 There are 74 shells and 206 basis functions
 A cutoff of  1.0D-11 yielded   2078 shell pairs
 There are     17407 function pairs (     19444 Cartesian)
 Smallest overlap matrix eigenvalue = 6.91E-05
 Guess MOs from SCF MO coefficient file

 -----------------------------------------------------------------------
  General SCF calculation program by
  Eric Jon Sundstrom, Paul Horn, Yuezhi Mao, Dmitri Zuev, Alec White,
  David Stuck, Shaama M.S., Shane Yost, Joonho Lee, David Small,
  Daniel Levine, Susi Lehtola, Hugh Burton, Evgeny Epifanovsky
 -----------------------------------------------------------------------
 Exchange:     0.2000 Hartree-Fock + 0.0800 Slater + 0.7200 B88
 Correlation:  0.1900 VWN1RPA + 0.8100 LYP
 Using SG-1 standard quadrature grid
 using 8 threads for integral computing
 -------------------------------------------------------
 OpenMP Integral computing Module                
 Release: version 2.0, May 2017, Q-Chem Inc. Pleasanton 
 -------------------------------------------------------
 -------------------------------------------------------
 OpenMP BLAS3 based DFT computing Module                
 Release: version 1.0, May 2013, Q-Chem Inc. Pittsburgh 
 -------------------------------------------------------
 A restricted SCF calculation will be
 performed using DIIS
 SCF converges when DIIS error is below 1.0e-08
 ---------------------------------------
  Cycle       Energy         DIIS error
 ---------------------------------------
    1  -10129.6459009373      9.10e-04  
    2  -10129.6501831440      3.54e-04  
    3  -10129.6471349870      7.80e-04  
    4  -10129.6506124429      2.02e-04  
    5  -10129.6508429869      4.57e-05  
    6  -10129.6508526521      1.11e-05  
    7  -10129.6508532979      4.86e-06  
    8  -10129.6508533769      1.46e-06  
    9  -10129.6508533845      5.93e-07  
   10  -10129.6508533862      1.31e-07  
   11  -10129.6508533863      6.49e-08  
   12  -10129.6508533862      1.08e-08  
   13  -10129.6508533862      2.53e-09  Convergence criterion met
 ---------------------------------------
 SCF time:   CPU 99.07s  wall 13.00s 
 SCF   energy in the final basis set =   -10129.6508533862
 Total energy in the final basis set =   -10129.6508533862

 --------------------------------------------------------------
             Orbital Energies (a.u.) and Symmetries
 --------------------------------------------------------------

 Alpha MOs, Restricted
 -- Occupied --                  
******* -482.87 -176.32 -165.72 -165.72 -165.72 -101.59  -62.53
  1 A'    2 A'    3 A'    4 A'    1 A"    5 A'    6 A'    7 A'                 
-56.346 -56.343 -56.342 -35.817 -31.310 -31.305 -31.304 -24.727
  8 A'    2 A"    9 A'   10 A'   11 A'    3 A"   12 A'   13 A'                 
-22.960 -22.959 -22.959 -22.955 -22.955 -10.357 -10.304  -9.516
 14 A'    4 A"   15 A'    5 A"   16 A'   17 A'   18 A'   19 A'                 
 -8.737  -7.280  -7.270  -7.270  -6.569  -6.557  -6.555  -6.370
 20 A'   21 A'    6 A"   22 A'   23 A'    7 A"   24 A'   25 A'                 
 -4.783  -4.768  -4.767  -2.681  -2.677  -2.675  -2.666  -2.666
 26 A'    8 A"   27 A'   28 A'    9 A"   29 A'   10 A"   30 A'                 
 -2.053  -2.045  -2.045  -2.032  -2.031  -1.277  -0.998  -0.893
 31 A'   32 A'   11 A"   12 A"   33 A'   34 A'   35 A'   36 A'                 
 -0.740  -0.669  -0.606  -0.540  -0.520  -0.513  -0.452  -0.451
 37 A'   38 A'   39 A'   40 A'   41 A'   13 A"   42 A'   14 A"                 
 -0.444  -0.375  -0.361  -0.313  -0.298  -0.233  -0.220
 43 A'   44 A'   15 A"   45 A'   16 A"   46 A'   17 A"                         
 -- Virtual --                   
 -0.098  -0.058  -0.010  -0.005   0.004   0.034   0.042   0.043
 18 A"   47 A'   48 A'   49 A'   50 A'   51 A'   52 A'   19 A"                 
  0.053   0.065   0.077   0.083   0.093   0.099   0.107   0.113
 53 A'   54 A'   20 A"   55 A'   21 A"   56 A'   57 A'   58 A'                 
  0.136   0.137   0.155   0.179   0.182   0.191   0.226   0.256
 22 A"   59 A'   60 A'   61 A'   62 A'   63 A'   23 A"   64 A'                 
  0.265   0.286   0.309   0.339   0.356   0.367   0.388   0.395
 65 A'   24 A"   66 A'   67 A'   68 A'   25 A"   69 A'   70 A'                 
  0.399   0.402   0.428   0.431   0.445   0.448   0.479   0.483
 26 A"   71 A'   72 A'   27 A"   28 A"   73 A'   74 A'   75 A'                 
  0.510   0.519   0.525   0.554   0.556   0.619   0.632   0.650
 29 A"   76 A'   30 A"   77 A'   31 A"   78 A'   32 A"   79 A'                 
  0.660   0.734   0.750   0.771   0.807   0.834   0.845   0.889
 80 A'   81 A'   82 A'   83 A'   33 A"   34 A"   84 A'   85 A'                 
  0.960   0.989   1.003   1.142   1.167   1.183   1.317   1.336
 86 A'   87 A'   88 A'   89 A'   35 A"   90 A'   36 A"   91 A'                 
  1.341   1.389   1.394   1.404   1.489   1.494   1.500   1.594
 37 A"   38 A"   92 A'   93 A'   94 A'   39 A"   95 A'   96 A'                 
  1.647   1.664   1.736   1.872   1.972   1.995   2.040   2.116
 97 A'   40 A"   98 A'   99 A'   41 A"  100 A'  101 A'  102 A'                 
  2.145   2.222   2.284   2.451   2.582   2.705   2.723   2.897
103 A'   42 A"  104 A'  105 A'   43 A"   44 A"  106 A'  107 A'                 
  2.918   3.455   3.735   3.748   3.924   3.933   3.957   3.977
108 A'  109 A'   45 A"  110 A'   46 A"  111 A'   47 A"   48 A"                 
  4.013   4.013   4.058   4.071   4.138   4.172   4.259   4.318
 49 A"  112 A'  113 A'   50 A"  114 A'  115 A'  116 A'  117 A'                 
  4.483   4.659   5.995   6.074   6.156   6.269   6.374   6.508
118 A'  119 A'   51 A"  120 A'  121 A'   52 A"  122 A'  123 A'                 
  6.728   7.513   7.563   7.666   9.773  23.345  23.383  25.783
124 A'   53 A"  125 A'  126 A'  127 A'  128 A'  129 A'   54 A"                 
 25.951  26.304  27.919  28.339  28.399  28.429  28.527  28.554
130 A'  131 A'  132 A'   55 A"  133 A'  134 A'   56 A"  135 A'                 
 28.557  28.614  28.709  47.968  66.731 127.883 127.928 127.979
 57 A"  136 A'  137 A'  138 A'  139 A'   58 A"  140 A'  141 A'                 
151.707 215.777 289.717 289.760 289.8861020.7851901.874
142 A'  143 A'   59 A"  144 A'  145 A'  146 A'  147 A'                         

 Beta MOs, Restricted
 -- Occupied --                  
******* -482.87 -176.32 -165.72 -165.72 -165.72 -101.59  -62.53
  1 A'    2 A'    3 A'    4 A'    1 A"    5 A'    6 A'    7 A'                 
-56.346 -56.343 -56.342 -35.817 -31.310 -31.305 -31.304 -24.727
  8 A'    2 A"    9 A'   10 A'   11 A'    3 A"   12 A'   13 A'                 
-22.960 -22.959 -22.959 -22.955 -22.955 -10.357 -10.304  -9.516
 14 A'    4 A"   15 A'    5 A"   16 A'   17 A'   18 A'   19 A'                 
 -8.737  -7.280  -7.270  -7.270  -6.569  -6.557  -6.555  -6.370
 20 A'   21 A'    6 A"   22 A'   23 A'    7 A"   24 A'   25 A'                 
 -4.783  -4.768  -4.767  -2.681  -2.677  -2.675  -2.666  -2.666
 26 A'    8 A"   27 A'   28 A'    9 A"   29 A'   10 A"   30 A'                 
 -2.053  -2.045  -2.045  -2.032  -2.031  -1.277  -0.998  -0.893
 31 A'   32 A'   11 A"   12 A"   33 A'   34 A'   35 A'   36 A'                 
 -0.740  -0.669  -0.606  -0.540  -0.520  -0.513  -0.452  -0.451
 37 A'   38 A'   39 A'   40 A'   41 A'   13 A"   42 A'   14 A"                 
 -0.444  -0.375  -0.361  -0.313  -0.298  -0.233  -0.220
 43 A'   44 A'   15 A"   45 A'   16 A"   46 A'   17 A"                         
 -- Virtual --                   
 -0.098  -0.058  -0.010  -0.005   0.004   0.034   0.042   0.043
 18 A"   47 A'   48 A'   49 A'   50 A'   51 A'   52 A'   19 A"                 
  0.053   0.065   0.077   0.083   0.093   0.099   0.107   0.113
 53 A'   54 A'   20 A"   55 A'   21 A"   56 A'   57 A'   58 A'                 
  0.136   0.137   0.155   0.179   0.182   0.191   0.226   0.256
 22 A"   59 A'   60 A'   61 A'   62 A'   63 A'   23 A"   64 A'                 
  0.265   0.286   0.309   0.339   0.356   0.367   0.388   0.395
 65 A'   24 A"   66 A'   67 A'   68 A'   25 A"   69 A'   70 A'                 
  0.399   0.402   0.428   0.431   0.445   0.448   0.479   0.483
 26 A"   71 A'   72 A'   27 A"   28 A"   73 A'   74 A'   75 A'                 
  0.510   0.519   0.525   0.554   0.556   0.619   0.632   0.650
 29 A"   76 A'   30 A"   77 A'   31 A"   78 A'   32 A"   79 A'                 
  0.660   0.734   0.750   0.771   0.807   0.834   0.845   0.889
 80 A'   81 A'   82 A'   83 A'   33 A"   34 A"   84 A'   85 A'                 
  0.960   0.989   1.003   1.142   1.167   1.183   1.317   1.336
 86 A'   87 A'   88 A'   89 A'   35 A"   90 A'   36 A"   91 A'                 
  1.341   1.389   1.394   1.404   1.489   1.494   1.500   1.594
 37 A"   38 A"   92 A'   93 A'   94 A'   39 A"   95 A'   96 A'                 
  1.647   1.664   1.736   1.872   1.972   1.995   2.040   2.116
 97 A'   40 A"   98 A'   99 A'   41 A"  100 A'  101 A'  102 A'                 
  2.145   2.222   2.284   2.451   2.582   2.705   2.723   2.897
103 A'   42 A"  104 A'  105 A'   43 A"   44 A"  106 A'  107 A'                 
  2.918   3.455   3.735   3.748   3.924   3.933   3.957   3.977
108 A'  109 A'   45 A"  110 A'   46 A"  111 A'   47 A"   48 A"                 
  4.013   4.013   4.058   4.071   4.138   4.172   4.259   4.318
 49 A"  112 A'  113 A'   50 A"  114 A'  115 A'  116 A'  117 A'                 
  4.483   4.659   5.995   6.074   6.156   6.269   6.374   6.508
118 A'  119 A'   51 A"  120 A'  121 A'   52 A"  122 A'  123 A'                 
  6.728   7.513   7.563   7.666   9.773  23.345  23.383  25.783
124 A'   53 A"  125 A'  126 A'  127 A'  128 A'  129 A'   54 A"                 
 25.951  26.304  27.919  28.339  28.399  28.429  28.527  28.554
130 A'  131 A'  132 A'   55 A"  133 A'  134 A'   56 A"  135 A'                 
 28.557  28.614  28.709  47.968  66.731 127.883 127.928 127.979
 57 A"  136 A'  137 A'  138 A'  139 A'   58 A"  140 A'  141 A'                 
151.707 215.777 289.717 289.760 289.8861020.7851901.874
142 A'  143 A'   59 A"  144 A'  145 A'  146 A'  147 A'                         
 --------------------------------------------------------------

          Ground-State Mulliken Net Atomic Charges

     Atom                 Charge (a.u.)
  ----------------------------------------
      1 Br                    0.057751
      2 Cl                    0.464339
      3 F                    -0.008802
      4 I                     0.119989
      5 C                    -0.381412
      6 C                    -0.251865
  ----------------------------------------
  Sum of atomic charges =     0.000000

 -----------------------------------------------------------------
                    Cartesian Multipole Moments
 -----------------------------------------------------------------
    Charge (ESU x 10^10)
                 0.0000
    Dipole Moment (Debye)
         X      -0.0590      Y       1.2427      Z       0.0000
       Tot       1.2441
    Quadrupole Moments (Debye-Ang)
        XX     -69.0593     XY      -0.0829     YY     -78.1159
        XZ      -0.0000     YZ       0.0000     ZZ     -75.8200
    Octopole Moments (Debye-Ang^2)
       XXX      21.1198    XXY       3.7893    XYY       0.8593
       YYY       0.5721    XXZ       0.0000    XYZ      -0.0000
       YYZ       0.0000    XZZ       6.4081    YZZ      -1.9791
       ZZZ       0.0000
    Hexadecapole Moments (Debye-Ang^3)
      XXXX   -1741.1232   XXXY     -19.0853   XXYY    -385.1398
      XYYY     -61.6580   YYYY    -457.4959   XXXZ      -0.0000
      XXYZ       0.0000   XYYZ       0.0000   YYYZ       0.0000
      XXZZ    -333.7810   XYZZ     -18.8123   YYZZ     -91.9630
      XZZZ      -0.0000   YZZZ       0.0000   ZZZZ     -93.5863
 -----------------------------------------------------------------
 Calculating analytic gradient of the SCF energy
 Gradient of SCF Energy
            1           2           3           4           5           6
    1  -0.1065491  -0.0593767   0.0765720   0.1538295   0.1761762  -0.2406519
    2  -0.1332397  -0.2198723   0.0646511   0.2034947   0.0087002   0.0762659
    3   0.0000000   0.0000000   0.0000000  -0.0000000  -0.0000000  -0.0000000
 Max gradient component =       2.407E-01
 RMS gradient           =       1.181E-01
 Gradient time:  CPU 34.66 s  wall 4.46 s
 Geometry Optimization Parameters
   NAtoms,    NIC,     NZ,  NCons,   NDum,   NFix, NCnnct, MaxDiis
        6      37       0       0       0       0       0       0

 Cartesian Hessian Update
 Hessian Updated using BFGS Update


** GEOMETRY OPTIMIZATION IN DELOCALIZED INTERNAL COORDINATES **
   Searching for a Minimum

   Optimization Cycle:   6

                       Coordinates (Angstroms)
     ATOM                X               Y               Z
      1  Br        2.8031661788    0.4060173315    0.0000000000
      2  Cl       -1.0394156027    1.6214561031    0.0000000000
      3  F         1.8604127688   -1.5917491346    0.0000000000
      4  I        -2.0450794881   -0.5854708188    0.0000000000
      5  C         1.3040916832   -0.3459267714    0.0000000000
      6  C        -0.3802855791    0.1893752528    0.0000000000
   Point Group: cs    Number of degrees of freedom:     9


   Energy is -10129.650853386

 Hessian Updated using BFGS Update

  9 Hessian modes will be used to form the next step
  Hessian Eigenvalues:
     0.045497    0.190024    0.248662    0.251158    0.320284    0.387813
     0.651239    0.955059    1.138795

 Minimum Search - Taking Simple RFO Step
 Searching for Lamda that Minimizes Along All modes
 Value Taken    Lamda =  -0.23849399
 Calculated Step too Large.  Step scaled by  0.346619
 Step Taken.  Stepsize is  0.300000

                             Maximum     Tolerance    Cnvgd?
         Gradient           0.188034      0.000300      NO
         Displacement       0.198030      0.001200      NO
         Energy change     -0.090924      0.000001      NO


 New Cartesian Coordinates Obtained by Inverse Iteration

 Displacement from previous Coordinates is:  0.325410
 ----------------------------------------------------------------
             Standard Nuclear Orientation (Angstroms)
    I     Atom           X                Y                Z
 ----------------------------------------------------------------
    1      Br      2.7672699034     0.4436052891     0.0000000000
    2      Cl     -0.9610674966     1.6270333447     0.0000000000
    3      F       1.7683184055    -1.5763918787     0.0000000000
    4      I      -2.0044157793    -0.6373150428     0.0000000000
    5      C       1.2502245388    -0.3286551061     0.0000000000
    6      C      -0.3174396109     0.1654253565     0.0000000000
 ----------------------------------------------------------------
 Molecular Point Group                 Cs    NOp =  2
 Largest Abelian Subgroup              Cs    NOp =  2
 Nuclear Repulsion Energy =   968.5450341435 hartrees
 There are       63 alpha and       63 beta electrons
 Applying Cartesian multipole field
    Component          Value
    ---------          -----
     (2,0,0)        1.00000E-11
     (0,2,0)        2.00000E-11
     (0,0,2)       -3.00000E-11
 Nucleus-field energy     =     0.0000000260 hartrees
 Requested basis set is 6-311++G(d,p)
 There are 74 shells and 206 basis functions
 A cutoff of  1.0D-11 yielded   2091 shell pairs
 There are     17491 function pairs (     19532 Cartesian)
 Smallest overlap matrix eigenvalue = 4.84E-05
 Guess MOs from SCF MO coefficient file

 -----------------------------------------------------------------------
  General SCF calculation program by
  Eric Jon Sundstrom, Paul Horn, Yuezhi Mao, Dmitri Zuev, Alec White,
  David Stuck, Shaama M.S., Shane Yost, Joonho Lee, David Small,
  Daniel Levine, Susi Lehtola, Hugh Burton, Evgeny Epifanovsky
 -----------------------------------------------------------------------
 Exchange:     0.2000 Hartree-Fock + 0.0800 Slater + 0.7200 B88
 Correlation:  0.1900 VWN1RPA + 0.8100 LYP
 Using SG-1 standard quadrature grid
 using 8 threads for integral computing
 -------------------------------------------------------
 OpenMP Integral computing Module                
 Release: version 2.0, May 2017, Q-Chem Inc. Pleasanton 
 -------------------------------------------------------
 -------------------------------------------------------
 OpenMP BLAS3 based DFT computing Module                
 Release: version 1.0, May 2013, Q-Chem Inc. Pittsburgh 
 -------------------------------------------------------
 A restricted SCF calculation will be
 performed using DIIS
 SCF converges when DIIS error is below 1.0e-08
 ---------------------------------------
  Cycle       Energy         DIIS error
 ---------------------------------------
    1  -10129.7243387734      1.01e-03  
    2  -10129.7293490997      2.77e-04  
    3  -10129.7282108148      5.14e-04  
    4  -10129.7296157131      1.57e-04  
    5  -10129.7297470197      4.69e-05  
    6  -10129.7297547651      9.32e-06  
    7  -10129.7297551454      2.82e-06  
    8  -10129.7297551856      1.15e-06  
    9  -10129.7297551915      4.03e-07  
   10  -10129.7297551920      6.85e-08  
   11  -10129.7297551921      3.44e-08  
   12  -10129.7297551922      7.29e-09  Convergence criterion met
 ---------------------------------------
 SCF time:   CPU 92.26s  wall 12.00s 
 SCF   energy in the final basis set =   -10129.7297551922
 Total energy in the final basis set =   -10129.7297551922

 --------------------------------------------------------------
             Orbital Energies (a.u.) and Symmetries
 --------------------------------------------------------------

 Alpha MOs, Restricted
 -- Occupied --                  
******* -482.87 -176.32 -165.72 -165.72 -165.72 -101.59  -62.52
  1 A'    2 A'    3 A'    4 A'    1 A"    5 A'    6 A'    7 A'                 
-56.344 -56.341 -56.340 -35.817 -31.310 -31.305 -31.304 -24.729
  8 A'    2 A"    9 A'   10 A'   11 A'    3 A"   12 A'   13 A'                 
-22.960 -22.959 -22.959 -22.955 -22.955 -10.355 -10.303  -9.511
 14 A'    4 A"   15 A'    5 A"   16 A'   17 A'   18 A'   19 A'                 
 -8.735  -7.276  -7.265  -7.265  -6.567  -6.554  -6.553  -6.370
 20 A'   21 A'    6 A"   22 A'   23 A'    7 A"   24 A'   25 A'                 
 -4.783  -4.767  -4.767  -2.678  -2.675  -2.673  -2.663  -2.663
 26 A'    8 A"   27 A'   28 A'    9 A"   29 A'   30 A'   10 A"                 
 -2.051  -2.045  -2.045  -2.031  -2.031  -1.280  -0.983  -0.887
 31 A'   11 A"   32 A'   12 A"   33 A'   34 A'   35 A'   36 A'                 
 -0.742  -0.681  -0.611  -0.541  -0.523  -0.516  -0.449  -0.443
 37 A'   38 A'   39 A'   40 A'   41 A'   13 A"   42 A'   14 A"                 
 -0.441  -0.374  -0.359  -0.316  -0.299  -0.240  -0.229
 43 A'   44 A'   15 A"   45 A'   16 A"   46 A'   17 A"                         
 -- Virtual --                   
 -0.086  -0.043  -0.008  -0.004   0.004   0.039   0.045   0.049
 18 A"   47 A'   48 A'   49 A'   50 A'   51 A'   19 A"   52 A'                 
  0.056   0.070   0.079   0.080   0.093   0.100   0.108   0.117
 53 A'   54 A'   20 A"   55 A'   21 A"   56 A'   57 A'   58 A'                 
  0.135   0.136   0.155   0.183   0.187   0.197   0.227   0.260
 59 A'   22 A"   60 A'   61 A'   62 A'   63 A'   23 A"   64 A'                 
  0.273   0.288   0.306   0.339   0.350   0.369   0.393   0.399
 65 A'   24 A"   66 A'   67 A'   68 A'   25 A"   69 A'   70 A'                 
  0.401   0.409   0.430   0.436   0.447   0.451   0.471   0.479
 26 A"   71 A'   27 A"   72 A'   73 A'   28 A"   74 A'   75 A'                 
  0.504   0.522   0.530   0.557   0.569   0.621   0.636   0.650
 29 A"   76 A'   30 A"   31 A"   77 A'   78 A'   32 A"   79 A'                 
  0.668   0.732   0.740   0.772   0.818   0.836   0.865   0.909
 80 A'   81 A'   82 A'   83 A'   33 A"   34 A"   84 A'   85 A'                 
  0.941   0.984   1.003   1.151   1.165   1.173   1.319   1.331
 86 A'   87 A'   88 A'   35 A"   89 A'   90 A'   36 A"   37 A"                 
  1.355   1.367   1.404   1.410   1.483   1.511   1.512   1.601
 91 A'   38 A"   92 A'   93 A'   94 A'   39 A"   95 A'   96 A'                 
  1.669   1.713   1.730   1.878   1.976   2.027   2.041   2.138
 97 A'   40 A"   98 A'   99 A'   41 A"  100 A'  101 A'  102 A'                 
  2.199   2.228   2.299   2.466   2.576   2.733   2.766   2.906
103 A'   42 A"  104 A'  105 A'   43 A"   44 A"  106 A'  107 A'                 
  2.941   3.539   3.736   3.753   3.933   3.952   3.955   3.979
108 A'  109 A'   45 A"  110 A'   46 A"  111 A'   47 A"   48 A"                 
  4.009   4.014   4.057   4.074   4.131   4.171   4.254   4.320
112 A'   49 A"  113 A'   50 A"  114 A'  115 A'  116 A'  117 A'                 
  4.482   4.692   5.996   6.072   6.153   6.270   6.377   6.532
118 A'  119 A'   51 A"  120 A'  121 A'   52 A"  122 A'  123 A'                 
  6.721   7.516   7.566   7.672   9.770  23.362  23.414  25.788
124 A'   53 A"  125 A'  126 A'  127 A'  128 A'  129 A'   54 A"                 
 25.959  26.320  27.913  28.340  28.396  28.426  28.526  28.551
130 A'  131 A'  132 A'   55 A"  133 A'  134 A'   56 A"  135 A'                 
 28.557  28.611  28.708  47.960  66.731 127.883 127.926 127.976
 57 A"  136 A'  137 A'  138 A'  139 A'   58 A"  140 A'  141 A'                 
151.703 215.770 289.719 289.763 289.8921020.7741901.871
142 A'  143 A'   59 A"  144 A'  145 A'  146 A'  147 A'                         

 Beta MOs, Restricted
 -- Occupied --                  
******* -482.87 -176.32 -165.72 -165.72 -165.72 -101.59  -62.52
  1 A'    2 A'    3 A'    4 A'    1 A"    5 A'    6 A'    7 A'                 
-56.344 -56.341 -56.340 -35.817 -31.310 -31.305 -31.304 -24.729
  8 A'    2 A"    9 A'   10 A'   11 A'    3 A"   12 A'   13 A'                 
-22.960 -22.959 -22.959 -22.955 -22.955 -10.355 -10.303  -9.511
 14 A'    4 A"   15 A'    5 A"   16 A'   17 A'   18 A'   19 A'                 
 -8.735  -7.276  -7.265  -7.265  -6.567  -6.554  -6.553  -6.370
 20 A'   21 A'    6 A"   22 A'   23 A'    7 A"   24 A'   25 A'                 
 -4.783  -4.767  -4.767  -2.678  -2.675  -2.673  -2.663  -2.663
 26 A'    8 A"   27 A'   28 A'    9 A"   29 A'   30 A'   10 A"                 
 -2.051  -2.045  -2.045  -2.031  -2.031  -1.280  -0.983  -0.887
 31 A'   11 A"   32 A'   12 A"   33 A'   34 A'   35 A'   36 A'                 
 -0.742  -0.681  -0.611  -0.541  -0.523  -0.516  -0.449  -0.443
 37 A'   38 A'   39 A'   40 A'   41 A'   13 A"   42 A'   14 A"                 
 -0.441  -0.374  -0.359  -0.316  -0.299  -0.240  -0.229
 43 A'   44 A'   15 A"   45 A'   16 A"   46 A'   17 A"                         
 -- Virtual --                   
 -0.086  -0.043  -0.008  -0.004   0.004   0.039   0.045   0.049
 18 A"   47 A'   48 A'   49 A'   50 A'   51 A'   19 A"   52 A'                 
  0.056   0.070   0.079   0.080   0.093   0.100   0.108   0.117
 53 A'   54 A'   20 A"   55 A'   21 A"   56 A'   57 A'   58 A'                 
  0.135   0.136   0.155   0.183   0.187   0.197   0.227   0.260
 59 A'   22 A"   60 A'   61 A'   62 A'   63 A'   23 A"   64 A'                 
  0.273   0.288   0.306   0.339   0.350   0.369   0.393   0.399
 65 A'   24 A"   66 A'   67 A'   68 A'   25 A"   69 A'   70 A'                 
  0.401   0.409   0.430   0.436   0.447   0.451   0.471   0.479
 26 A"   71 A'   27 A"   72 A'   73 A'   28 A"   74 A'   75 A'                 
  0.504   0.522   0.530   0.557   0.569   0.621   0.636   0.650
 29 A"   76 A'   30 A"   31 A"   77 A'   78 A'   32 A"   79 A'                 
  0.668   0.732   0.740   0.772   0.818   0.836   0.865   0.909
 80 A'   81 A'   82 A'   83 A'   33 A"   34 A"   84 A'   85 A'                 
  0.941   0.984   1.003   1.151   1.165   1.173   1.319   1.331
 86 A'   87 A'   88 A'   35 A"   89 A'   90 A'   36 A"   37 A"                 
  1.355   1.367   1.404   1.410   1.483   1.511   1.512   1.601
 91 A'   38 A"   92 A'   93 A'   94 A'   39 A"   95 A'   96 A'                 
  1.669   1.713   1.730   1.878   1.976   2.027   2.041   2.138
 97 A'   40 A"   98 A'   99 A'   41 A"  100 A'  101 A'  102 A'                 
  2.199   2.228   2.299   2.466   2.576   2.733   2.766   2.906
103 A'   42 A"  104 A'  105 A'   43 A"   44 A"  106 A'  107 A'                 
  2.941   3.539   3.736   3.753   3.933   3.952   3.955   3.979
108 A'  109 A'   45 A"  110 A'   46 A"  111 A'   47 A"   48 A"                 
  4.009   4.014   4.057   4.074   4.131   4.171   4.254   4.320
112 A'   49 A"  113 A'   50 A"  114 A'  115 A'  116 A'  117 A'                 
  4.482   4.692   5.996   6.072   6.153   6.270   6.377   6.532
118 A'  119 A'   51 A"  120 A'  121 A'   52 A"  122 A'  123 A'                 
  6.721   7.516   7.566   7.672   9.770  23.362  23.414  25.788
124 A'   53 A"  125 A'  126 A'  127 A'  128 A'  129 A'   54 A"                 
 25.959  26.320  27.913  28.340  28.396  28.426  28.526  28.551
130 A'  131 A'  132 A'   55 A"  133 A'  134 A'   56 A"  135 A'                 
 28.557  28.611  28.708  47.960  66.731 127.883 127.926 127.976
 57 A"  136 A'  137 A'  138 A'  139 A'   58 A"  140 A'  141 A'                 
151.703 215.770 289.719 289.763 289.8921020.7741901.871
142 A'  143 A'   59 A"  144 A'  145 A'  146 A'  147 A'                         
 --------------------------------------------------------------

          Ground-State Mulliken Net Atomic Charges

     Atom                 Charge (a.u.)
  ----------------------------------------
      1 Br                    0.039172
      2 Cl                    0.440341
      3 F                    -0.010520
      4 I                     0.129045
      5 C                    -0.408587
      6 C                    -0.189451
  ----------------------------------------
  Sum of atomic charges =     0.000000

 -----------------------------------------------------------------
                    Cartesian Multipole Moments
 -----------------------------------------------------------------
    Charge (ESU x 10^10)
                 0.0000
    Dipole Moment (Debye)
         X      -0.0844      Y       1.0422      Z       0.0000
       Tot       1.0456
    Quadrupole Moments (Debye-Ang)
        XX     -69.3132     XY       0.3561     YY     -77.9302
        XZ      -0.0000     YZ       0.0000     ZZ     -75.7934
    Octopole Moments (Debye-Ang^2)
       XXX      16.8077    XXY       3.2716    XYY      -0.0560
       YYY       2.1178    XXZ       0.0000    XYZ      -0.0000
       YYZ       0.0000    XZZ       5.3585    YZZ      -1.5088
       ZZZ       0.0000
    Hexadecapole Moments (Debye-Ang^3)
      XXXX   -1669.5987   XXXY     -34.1331   XXYY    -372.8107
      XYYY     -80.2846   YYYY    -468.3570   XXXZ      -0.0000
      XXYZ       0.0000   XYYZ       0.0000   YYYZ       0.0000
      XXZZ    -321.4658   XYZZ     -25.2519   YYZZ     -94.1808
      XZZZ      -0.0000   YZZZ       0.0000   ZZZZ     -93.4004
 -----------------------------------------------------------------
 Calculating analytic gradient of the SCF energy
 Gradient of SCF Energy
            1           2           3           4           5           6
    1  -0.0870769  -0.0521337   0.0668687   0.1259285   0.1650369  -0.2186235
    2  -0.1122756  -0.1826783   0.0571628   0.1714725  -0.0024736   0.0687923
    3   0.0000000   0.0000000  -0.0000000  -0.0000000  -0.0000000  -0.0000000
 Max gradient component =       2.186E-01
 RMS gradient           =       1.025E-01
 Gradient time:  CPU 34.86 s  wall 4.48 s
 Geometry Optimization Parameters
   NAtoms,    NIC,     NZ,  NCons,   NDum,   NFix, NCnnct, MaxDiis
        6      37       0       0       0       0       0       0

 Cartesian Hessian Update
 Hessian Updated using BFGS Update


** GEOMETRY OPTIMIZATION IN DELOCALIZED INTERNAL COORDINATES **
   Searching for a Minimum

   Optimization Cycle:   7

                       Coordinates (Angstroms)
     ATOM                X               Y               Z
      1  Br        2.7672699034    0.4436052891    0.0000000000
      2  Cl       -0.9610674966    1.6270333447    0.0000000000
      3  F         1.7683184055   -1.5763918787    0.0000000000
      4  I        -2.0044157793   -0.6373150428    0.0000000000
      5  C         1.2502245388   -0.3286551061    0.0000000000
      6  C        -0.3174396109    0.1654253565    0.0000000000
   Point Group: cs    Number of degrees of freedom:     9


   Energy is -10129.729755192

 Hessian Updated using BFGS Update

  9 Hessian modes will be used to form the next step
  Hessian Eigenvalues:
     0.053925    0.189306    0.247530    0.251862    0.310330    0.390716
     0.625966    0.956102    1.138563

 Minimum Search - Taking Simple RFO Step
 Searching for Lamda that Minimizes Along All modes
 Value Taken    Lamda =  -0.20942196
 Calculated Step too Large.  Step scaled by  0.352067
 Step Taken.  Stepsize is  0.300000

                             Maximum     Tolerance    Cnvgd?
         Gradient           0.169275      0.000300      NO
         Displacement       0.201005      0.001200      NO
         Energy change     -0.078902      0.000001      NO


 New Cartesian Coordinates Obtained by Inverse Iteration

 Displacement from previous Coordinates is:  0.332918
 ----------------------------------------------------------------
             Standard Nuclear Orientation (Angstroms)
    I     Atom           X                Y                Z
 ----------------------------------------------------------------
    1      Br      2.7285117435     0.4781207219     0.0000000000
    2      Cl     -0.8848569582     1.6321014280     0.0000000000
    3      F       1.6740066839    -1.5613407625     0.0000000000
    4      I      -1.9563460257    -0.6905916026     0.0000000000
    5      C       1.1936862692    -0.3096625876     0.0000000000
    6      C      -0.2521117518     0.1450747654     0.0000000000
 ----------------------------------------------------------------
 Molecular Point Group                 Cs    NOp =  2
 Largest Abelian Subgroup              Cs    NOp =  2
 Nuclear Repulsion Energy =   973.2265759612 hartrees
 There are       63 alpha and       63 beta electrons
 Applying Cartesian multipole field
    Component          Value
    ---------          -----
     (2,0,0)        1.00000E-11
     (0,2,0)        2.00000E-11
     (0,0,2)       -3.00000E-11
 Nucleus-field energy     =     0.0000000255 hartrees
 Requested basis set is 6-311++G(d,p)
 There are 74 shells and 206 basis functions
 A cutoff of  1.0D-11 yielded   2094 shell pairs
 There are     17526 function pairs (     19578 Cartesian)
 Smallest overlap matrix eigenvalue = 3.21E-05
 Guess MOs from SCF MO coefficient file

 -----------------------------------------------------------------------
  General SCF calculation program by
  Eric Jon Sundstrom, Paul Horn, Yuezhi Mao, Dmitri Zuev, Alec White,
  David Stuck, Shaama M.S., Shane Yost, Joonho Lee, David Small,
  Daniel Levine, Susi Lehtola, Hugh Burton, Evgeny Epifanovsky
 -----------------------------------------------------------------------
 Exchange:     0.2000 Hartree-Fock + 0.0800 Slater + 0.7200 B88
 Correlation:  0.1900 VWN1RPA + 0.8100 LYP
 Using SG-1 standard quadrature grid
 using 8 threads for integral computing
 -------------------------------------------------------
 OpenMP Integral computing Module                
 Release: version 2.0, May 2017, Q-Chem Inc. Pleasanton 
 -------------------------------------------------------
 -------------------------------------------------------
 OpenMP BLAS3 based DFT computing Module                
 Release: version 1.0, May 2013, Q-Chem Inc. Pittsburgh 
 -------------------------------------------------------
 A restricted SCF calculation will be
 performed using DIIS
 SCF converges when DIIS error is below 1.0e-08
 ---------------------------------------
  Cycle       Energy         DIIS error
 ---------------------------------------
    1  -10129.7914503237      1.17e-03  
    2  -10129.7975508211      3.23e-04  
    3  -10129.7969204887      4.66e-04  
    4  -10129.7980198579      1.14e-04  
    5  -10129.7980737161      5.86e-05  
    6  -10129.7980902924      8.84e-06  
    7  -10129.7980906680      2.06e-06  
    8  -10129.7980906884      5.71e-07  
    9  -10129.7980906900      2.18e-07  
   10  -10129.7980906901      4.99e-08  
   11  -10129.7980906900      1.92e-08  
   12  -10129.7980906901      3.75e-09  Convergence criterion met
 ---------------------------------------
 SCF time:   CPU 93.31s  wall 13.00s 
 SCF   energy in the final basis set =   -10129.7980906901
 Total energy in the final basis set =   -10129.7980906901

 --------------------------------------------------------------
             Orbital Energies (a.u.) and Symmetries
 --------------------------------------------------------------

 Alpha MOs, Restricted
 -- Occupied --                  
******* -482.87 -176.32 -165.72 -165.72 -165.72 -101.59  -62.52
  1 A'    2 A'    3 A'    4 A'    1 A"    5 A'    6 A'    7 A'                 
-56.343 -56.339 -56.339 -35.817 -31.310 -31.305 -31.304 -24.730
  8 A'    2 A"    9 A'   10 A'   11 A'    3 A"   12 A'   13 A'                 
-22.961 -22.959 -22.959 -22.955 -22.955 -10.349 -10.298  -9.508
 14 A'    4 A"   15 A'   16 A'    5 A"   17 A'   18 A'   19 A'                 
 -8.733  -7.272  -7.262  -7.261  -6.565  -6.552  -6.551  -6.369
 20 A'   21 A'    6 A"   22 A'   23 A'    7 A"   24 A'   25 A'                 
 -4.783  -4.767  -4.766  -2.676  -2.672  -2.672  -2.661  -2.661
 26 A'    8 A"   27 A'   28 A'    9 A"   29 A'   30 A'   10 A"                 
 -2.051  -2.044  -2.044  -2.030  -2.030  -1.283  -0.971  -0.882
 31 A'   11 A"   32 A'   12 A"   33 A'   34 A'   35 A'   36 A'                 
 -0.749  -0.693  -0.617  -0.542  -0.524  -0.519  -0.448  -0.437
 37 A'   38 A'   39 A'   40 A'   41 A'   13 A"   42 A'   14 A"                 
 -0.435  -0.373  -0.357  -0.319  -0.301  -0.247  -0.240
 43 A'   44 A'   15 A"   45 A'   16 A"   46 A'   17 A"                         
 -- Virtual --                   
 -0.071  -0.043  -0.011  -0.000   0.006   0.040   0.046   0.052
 18 A"   47 A'   48 A'   49 A'   50 A'   51 A'   19 A"   52 A'                 
  0.064   0.075   0.080   0.081   0.092   0.100   0.110   0.127
 53 A'   54 A'   20 A"   55 A'   21 A"   56 A'   57 A'   58 A'                 
  0.135   0.136   0.156   0.185   0.192   0.207   0.227   0.276
 59 A'   22 A"   60 A'   61 A'   62 A'   63 A'   23 A"   64 A'                 
  0.280   0.289   0.304   0.334   0.349   0.371   0.396   0.399
 65 A'   24 A"   66 A'   67 A'   68 A'   25 A"   69 A'   70 A'                 
  0.403   0.420   0.430   0.446   0.452   0.456   0.463   0.476
 26 A"   71 A'   27 A"   72 A'   73 A'   28 A"   74 A'   75 A'                 
  0.497   0.529   0.535   0.559   0.586   0.617   0.641   0.657
 29 A"   76 A'   30 A"   31 A"   77 A'   78 A'   32 A"   79 A'                 
  0.676   0.728   0.737   0.777   0.828   0.841   0.875   0.922
 80 A'   81 A'   82 A'   83 A'   33 A"   34 A"   84 A'   85 A'                 
  0.930   0.981   1.012   1.141   1.165   1.182   1.312   1.325
 86 A'   87 A'   88 A'   35 A"   89 A'   90 A'   36 A"   37 A"                 
  1.357   1.360   1.398   1.428   1.472   1.509   1.534   1.624
 38 A"   91 A'   92 A'   93 A'   94 A'   95 A'   39 A"   96 A'                 
  1.698   1.761   1.772   1.888   1.981   2.040   2.066   2.161
 97 A'   98 A'   40 A"   99 A'   41 A"  100 A'  101 A'  102 A'                 
  2.234   2.246   2.326   2.477   2.577   2.767   2.824   2.935
 42 A"  103 A'  104 A'  105 A'   43 A"   44 A"  106 A'  107 A'                 
  2.987   3.562   3.738   3.763   3.941   3.954   3.971   3.982
108 A'  109 A'   45 A"  110 A'   46 A"   47 A"  111 A'   48 A"                 
  4.004   4.015   4.055   4.078   4.123   4.179   4.254   4.328
112 A'   49 A"  113 A'   50 A"  114 A'  115 A'  116 A'  117 A'                 
  4.483   4.727   5.997   6.070   6.150   6.271   6.380   6.559
118 A'  119 A'   51 A"  120 A'  121 A'   52 A"  122 A'  123 A'                 
  6.718   7.519   7.569   7.682   9.768  23.354  23.563  25.792
124 A'   53 A"  125 A'  126 A'  127 A'  128 A'  129 A'   54 A"                 
 25.969  26.341  27.910  28.340  28.393  28.423  28.526  28.548
130 A'  131 A'  132 A'   55 A"  133 A'  134 A'   56 A"  135 A'                 
 28.557  28.609  28.710  47.954  66.732 127.883 127.924 127.972
 57 A"  136 A'  137 A'  138 A'  139 A'   58 A"  140 A'  141 A'                 
151.701 215.765 289.721 289.767 289.9021020.7651901.867
142 A'  143 A'   59 A"  144 A'  145 A'  146 A'  147 A'                         

 Beta MOs, Restricted
 -- Occupied --                  
******* -482.87 -176.32 -165.72 -165.72 -165.72 -101.59  -62.52
  1 A'    2 A'    3 A'    4 A'    1 A"    5 A'    6 A'    7 A'                 
-56.343 -56.339 -56.339 -35.817 -31.310 -31.305 -31.304 -24.730
  8 A'    2 A"    9 A'   10 A'   11 A'    3 A"   12 A'   13 A'                 
-22.961 -22.959 -22.959 -22.955 -22.955 -10.349 -10.298  -9.508
 14 A'    4 A"   15 A'   16 A'    5 A"   17 A'   18 A'   19 A'                 
 -8.733  -7.272  -7.262  -7.261  -6.565  -6.552  -6.551  -6.369
 20 A'   21 A'    6 A"   22 A'   23 A'    7 A"   24 A'   25 A'                 
 -4.783  -4.767  -4.766  -2.676  -2.672  -2.672  -2.661  -2.661
 26 A'    8 A"   27 A'   28 A'    9 A"   29 A'   30 A'   10 A"                 
 -2.051  -2.044  -2.044  -2.030  -2.030  -1.283  -0.971  -0.882
 31 A'   11 A"   32 A'   12 A"   33 A'   34 A'   35 A'   36 A'                 
 -0.749  -0.693  -0.617  -0.542  -0.524  -0.519  -0.448  -0.437
 37 A'   38 A'   39 A'   40 A'   41 A'   13 A"   42 A'   14 A"                 
 -0.435  -0.373  -0.357  -0.319  -0.301  -0.247  -0.240
 43 A'   44 A'   15 A"   45 A'   16 A"   46 A'   17 A"                         
 -- Virtual --                   
 -0.071  -0.043  -0.011  -0.000   0.006   0.040   0.046   0.052
 18 A"   47 A'   48 A'   49 A'   50 A'   51 A'   19 A"   52 A'                 
  0.064   0.075   0.080   0.081   0.092   0.100   0.110   0.127
 53 A'   54 A'   20 A"   55 A'   21 A"   56 A'   57 A'   58 A'                 
  0.135   0.136   0.156   0.185   0.192   0.207   0.227   0.276
 59 A'   22 A"   60 A'   61 A'   62 A'   63 A'   23 A"   64 A'                 
  0.280   0.289   0.304   0.334   0.349   0.371   0.396   0.399
 65 A'   24 A"   66 A'   67 A'   68 A'   25 A"   69 A'   70 A'                 
  0.403   0.420   0.430   0.446   0.452   0.456   0.463   0.476
 26 A"   71 A'   27 A"   72 A'   73 A'   28 A"   74 A'   75 A'                 
  0.497   0.529   0.535   0.559   0.586   0.617   0.641   0.657
 29 A"   76 A'   30 A"   31 A"   77 A'   78 A'   32 A"   79 A'                 
  0.676   0.728   0.737   0.777   0.828   0.841   0.875   0.922
 80 A'   81 A'   82 A'   83 A'   33 A"   34 A"   84 A'   85 A'                 
  0.930   0.981   1.012   1.141   1.165   1.182   1.312   1.325
 86 A'   87 A'   88 A'   35 A"   89 A'   90 A'   36 A"   37 A"                 
  1.357   1.360   1.398   1.428   1.472   1.509   1.534   1.624
 38 A"   91 A'   92 A'   93 A'   94 A'   95 A'   39 A"   96 A'                 
  1.698   1.761   1.772   1.888   1.981   2.040   2.066   2.161
 97 A'   98 A'   40 A"   99 A'   41 A"  100 A'  101 A'  102 A'                 
  2.234   2.246   2.326   2.477   2.577   2.767   2.824   2.935
 42 A"  103 A'  104 A'  105 A'   43 A"   44 A"  106 A'  107 A'                 
  2.987   3.562   3.738   3.763   3.941   3.954   3.971   3.982
108 A'  109 A'   45 A"  110 A'   46 A"   47 A"  111 A'   48 A"                 
  4.004   4.015   4.055   4.078   4.123   4.179   4.254   4.328
112 A'   49 A"  113 A'   50 A"  114 A'  115 A'  116 A'  117 A'                 
  4.483   4.727   5.997   6.070   6.150   6.271   6.380   6.559
118 A'  119 A'   51 A"  120 A'  121 A'   52 A"  122 A'  123 A'                 
  6.718   7.519   7.569   7.682   9.768  23.354  23.563  25.792
124 A'   53 A"  125 A'  126 A'  127 A'  128 A'  129 A'   54 A"                 
 25.969  26.341  27.910  28.340  28.393  28.423  28.526  28.548
130 A'  131 A'  132 A'   55 A"  133 A'  134 A'   56 A"  135 A'                 
 28.557  28.609  28.710  47.954  66.732 127.883 127.924 127.972
 57 A"  136 A'  137 A'  138 A'  139 A'   58 A"  140 A'  141 A'                 
151.701 215.765 289.721 289.767 289.9021020.7651901.867
142 A'  143 A'   59 A"  144 A'  145 A'  146 A'  147 A'                         
 --------------------------------------------------------------

          Ground-State Mulliken Net Atomic Charges

     Atom                 Charge (a.u.)
  ----------------------------------------
      1 Br                    0.023076
      2 Cl                    0.422979
      3 F                    -0.016212
      4 I                     0.135280
      5 C                    -0.449409
      6 C                    -0.115714
  ----------------------------------------
  Sum of atomic charges =     0.000000

 -----------------------------------------------------------------
                    Cartesian Multipole Moments
 -----------------------------------------------------------------
    Charge (ESU x 10^10)
                 0.0000
    Dipole Moment (Debye)
         X      -0.1129      Y       0.8875      Z       0.0000
       Tot       0.8947
    Quadrupole Moments (Debye-Ang)
        XX     -69.6032     XY       0.7639     YY     -77.7506
        XZ      -0.0000     YZ      -0.0000     ZZ     -75.7054
    Octopole Moments (Debye-Ang^2)
       XXX      12.3674    XXY       2.9169    XYY      -1.2368
       YYY       4.0292    XXZ       0.0000    XYZ      -0.0000
       YYZ       0.0000    XZZ       4.2394    YZZ      -0.9464
       ZZZ       0.0000
    Hexadecapole Moments (Debye-Ang^3)
      XXXX   -1595.3867   XXXY     -48.5673   XXYY    -360.0499
      XYYY     -97.2943   YYYY    -480.6639   XXXZ      -0.0000
      XXYZ      -0.0000   XYYZ      -0.0000   YYYZ      -0.0000
      XXZZ    -308.4140   XYZZ     -31.2513   YYZZ     -96.6511
      XZZZ      -0.0000   YZZZ      -0.0000   ZZZZ     -93.1170
 -----------------------------------------------------------------
 Calculating analytic gradient of the SCF energy
 Gradient of SCF Energy
            1           2           3           4           5           6
    1  -0.0726487  -0.0447043   0.0564651   0.1031493   0.1375883  -0.1798497
    2  -0.0946948  -0.1524967   0.0518764   0.1452497  -0.0049070   0.0549723
    3   0.0000000  -0.0000000   0.0000000   0.0000000  -0.0000000  -0.0000000
 Max gradient component =       1.798E-01
 RMS gradient           =       8.545E-02
 Gradient time:  CPU 35.71 s  wall 4.59 s
 Geometry Optimization Parameters
   NAtoms,    NIC,     NZ,  NCons,   NDum,   NFix, NCnnct, MaxDiis
        6      37       0       0       0       0       0       0

 Cartesian Hessian Update
 Hessian Updated using BFGS Update


** GEOMETRY OPTIMIZATION IN DELOCALIZED INTERNAL COORDINATES **
   Searching for a Minimum

   Optimization Cycle:   8

                       Coordinates (Angstroms)
     ATOM                X               Y               Z
      1  Br        2.7285117435    0.4781207219    0.0000000000
      2  Cl       -0.8848569582    1.6321014280    0.0000000000
      3  F         1.6740066839   -1.5613407625    0.0000000000
      4  I        -1.9563460257   -0.6905916026    0.0000000000
      5  C         1.1936862692   -0.3096625876    0.0000000000
      6  C        -0.2521117518    0.1450747654    0.0000000000
   Point Group: cs    Number of degrees of freedom:     9


   Energy is -10129.798090690

 Hessian Updated using BFGS Update

  9 Hessian modes will be used to form the next step
  Hessian Eigenvalues:
     0.121166    0.176472    0.243195    0.252796    0.274174    0.392537
     0.575946    0.955917    1.138363

 Minimum Search - Taking Simple RFO Step
 Searching for Lamda that Minimizes Along All modes
 Value Taken    Lamda =  -0.15178668
 Calculated Step too Large.  Step scaled by  0.416625
 Step Taken.  Stepsize is  0.300000

                             Maximum     Tolerance    Cnvgd?
         Gradient           0.141109      0.000300      NO
         Displacement       0.193476      0.001200      NO
         Energy change     -0.068335      0.000001      NO


 New Cartesian Coordinates Obtained by Inverse Iteration

 Displacement from previous Coordinates is:  0.321281
 ----------------------------------------------------------------
             Standard Nuclear Orientation (Angstroms)
    I     Atom           X                Y                Z
 ----------------------------------------------------------------
    1      Br      2.6966494752     0.5124296845     0.0000000000
    2      Cl     -0.8141157384     1.6446346413     0.0000000000
    3      F       1.5795242228    -1.5516142872     0.0000000000
    4      I      -1.9094550084    -0.7501441965     0.0000000000
    5      C       1.1422717583    -0.2920275896     0.0000000000
    6      C      -0.1919847486     0.1304237101     0.0000000000
 ----------------------------------------------------------------
 Molecular Point Group                 Cs    NOp =  2
 Largest Abelian Subgroup              Cs    NOp =  2
 Nuclear Repulsion Energy =   976.4251394520 hartrees
 There are       63 alpha and       63 beta electrons
 Applying Cartesian multipole field
    Component          Value
    ---------          -----
     (2,0,0)        1.00000E-11
     (0,2,0)        2.00000E-11
     (0,0,2)       -3.00000E-11
 Nucleus-field energy     =     0.0000000251 hartrees
 Requested basis set is 6-311++G(d,p)
 There are 74 shells and 206 basis functions
 A cutoff of  1.0D-11 yielded   2105 shell pairs
 There are     17592 function pairs (     19657 Cartesian)
 Smallest overlap matrix eigenvalue = 2.16E-05
 Guess MOs from SCF MO coefficient file

 -----------------------------------------------------------------------
  General SCF calculation program by
  Eric Jon Sundstrom, Paul Horn, Yuezhi Mao, Dmitri Zuev, Alec White,
  David Stuck, Shaama M.S., Shane Yost, Joonho Lee, David Small,
  Daniel Levine, Susi Lehtola, Hugh Burton, Evgeny Epifanovsky
 -----------------------------------------------------------------------
 Exchange:     0.2000 Hartree-Fock + 0.0800 Slater + 0.7200 B88
 Correlation:  0.1900 VWN1RPA + 0.8100 LYP
 Using SG-1 standard quadrature grid
 using 8 threads for integral computing
 -------------------------------------------------------
 OpenMP Integral computing Module                
 Release: version 2.0, May 2017, Q-Chem Inc. Pleasanton 
 -------------------------------------------------------
 -------------------------------------------------------
 OpenMP BLAS3 based DFT computing Module                
 Release: version 1.0, May 2013, Q-Chem Inc. Pittsburgh 
 -------------------------------------------------------
 A restricted SCF calculation will be
 performed using DIIS
 SCF converges when DIIS error is below 1.0e-08
 ---------------------------------------
  Cycle       Energy         DIIS error
 ---------------------------------------
    1  -10129.8444000875      1.31e-03  
    2  -10129.8514219035      3.59e-04  
    3  -10129.8508951267      4.71e-04  
    4  -10129.8520428384      8.91e-05  
    5  -10129.8520781272      2.99e-05  
    6  -10129.8520818849      1.19e-05  
    7  -10129.8520825706      1.90e-06  
    8  -10129.8520825878      5.70e-07  
    9  -10129.8520825889      1.45e-07  
   10  -10129.8520825889      5.07e-08  
   11  -10129.8520825891      1.39e-08  
   12  -10129.8520825891      2.86e-09  Convergence criterion met
 ---------------------------------------
 SCF time:   CPU 94.11s  wall 13.00s 
 SCF   energy in the final basis set =   -10129.8520825891
 Total energy in the final basis set =   -10129.8520825891

 --------------------------------------------------------------
             Orbital Energies (a.u.) and Symmetries
 --------------------------------------------------------------

 Alpha MOs, Restricted
 -- Occupied --                  
******* -482.87 -176.32 -165.72 -165.72 -165.72 -101.59  -62.52
  1 A'    2 A'    3 A'    4 A'    1 A"    5 A'    6 A'    7 A'                 
-56.342 -56.338 -56.337 -35.818 -31.311 -31.305 -31.305 -24.729
  8 A'    2 A"    9 A'   10 A'   11 A'    3 A"   12 A'   13 A'                 
-22.961 -22.960 -22.960 -22.956 -22.956 -10.341 -10.292  -9.505
 14 A'    4 A"   15 A'   16 A'    5 A"   17 A'   18 A'   19 A'                 
 -8.731  -7.270  -7.260  -7.259  -6.563  -6.550  -6.549  -6.369
 20 A'   21 A'    6 A"   22 A'   23 A'    7 A"   24 A'   25 A'                 
 -4.783  -4.767  -4.766  -2.675  -2.671  -2.670  -2.659  -2.659
 26 A'    8 A"   27 A'   28 A'    9 A"   29 A'   30 A'   10 A"                 
 -2.050  -2.044  -2.044  -2.030  -2.030  -1.284  -0.961  -0.877
 31 A'   11 A"   32 A'   33 A'   12 A"   34 A'   35 A'   36 A'                 
 -0.765  -0.700  -0.620  -0.543  -0.525  -0.521  -0.447  -0.432
 37 A'   38 A'   39 A'   40 A'   41 A'   13 A"   42 A'   14 A"                 
 -0.429  -0.370  -0.355  -0.321  -0.303  -0.254  -0.250
 43 A'   44 A'   15 A"   45 A'   16 A"   46 A'   17 A"                         
 -- Virtual --                   
 -0.053  -0.050  -0.014  -0.001   0.010   0.040   0.046   0.052
 18 A"   47 A'   48 A'   49 A'   50 A'   51 A'   19 A"   52 A'                 
  0.067   0.075   0.081   0.088   0.091   0.099   0.112   0.131
 53 A'   54 A'   20 A"   55 A'   21 A"   56 A'   57 A'   58 A'                 
  0.136   0.141   0.158   0.185   0.197   0.213   0.227   0.283
 22 A"   59 A'   60 A'   61 A'   62 A'   63 A'   23 A"   64 A'                 
  0.290   0.300   0.309   0.329   0.352   0.372   0.394   0.402
 24 A"   65 A'   66 A'   67 A'   68 A'   25 A"   69 A'   70 A'                 
  0.405   0.429   0.432   0.443   0.452   0.460   0.473   0.475
 26 A"   27 A"   71 A'   72 A'   73 A'   28 A"   74 A'   75 A'                 
  0.489   0.539   0.547   0.562   0.601   0.613   0.647   0.667
 29 A"   30 A"   76 A'   31 A"   77 A'   78 A'   32 A"   79 A'                 
  0.681   0.729   0.741   0.788   0.831   0.852   0.878   0.902
 80 A'   81 A'   82 A'   83 A'   33 A"   34 A"   84 A'   85 A'                 
  0.943   0.986   1.022   1.139   1.158   1.194   1.294   1.327
 86 A'   87 A'   88 A'   35 A"   89 A'   90 A'   36 A"   37 A"                 
  1.358   1.360   1.385   1.437   1.460   1.507   1.559   1.643
 38 A"   91 A'   92 A'   93 A'   94 A'   95 A'   39 A"   96 A'                 
  1.731   1.811   1.829   1.905   1.986   2.040   2.113   2.180
 97 A'   98 A'   40 A"   99 A'   41 A"  100 A'  101 A'  102 A'                 
  2.240   2.268   2.363   2.485   2.586   2.798   2.846   2.971
 42 A"  103 A'  104 A'  105 A'   43 A"   44 A"  106 A'  107 A'                 
  3.092   3.515   3.742   3.768   3.946   3.953   3.985   3.989
108 A'  109 A'   45 A"  110 A'   46 A"   47 A"   48 A"  111 A'                 
  3.999   4.015   4.052   4.081   4.115   4.191   4.254   4.338
112 A'   49 A"  113 A'   50 A"  114 A'  115 A'  116 A'  117 A'                 
  4.481   4.754   5.998   6.067   6.143   6.273   6.381   6.581
118 A'  119 A'   51 A"  120 A'  121 A'   52 A"  122 A'  123 A'                 
  6.717   7.522   7.571   7.692   9.765  23.325  23.845  25.795
124 A'   53 A"  125 A'  126 A'  127 A'  128 A'  129 A'   54 A"                 
 25.978  26.361  27.904  28.340  28.389  28.419  28.525  28.545
130 A'  131 A'  132 A'   55 A"  133 A'  134 A'   56 A"  135 A'                 
 28.556  28.606  28.711  47.947  66.735 127.883 127.922 127.967
 57 A"  136 A'  137 A'  138 A'  139 A'   58 A"  140 A'  141 A'                 
151.696 215.758 289.722 289.770 289.9101020.7551901.862
142 A'  143 A'   59 A"  144 A'  145 A'  146 A'  147 A'                         

 Beta MOs, Restricted
 -- Occupied --                  
******* -482.87 -176.32 -165.72 -165.72 -165.72 -101.59  -62.52
  1 A'    2 A'    3 A'    4 A'    1 A"    5 A'    6 A'    7 A'                 
-56.342 -56.338 -56.337 -35.818 -31.311 -31.305 -31.305 -24.729
  8 A'    2 A"    9 A'   10 A'   11 A'    3 A"   12 A'   13 A'                 
-22.961 -22.960 -22.960 -22.956 -22.956 -10.341 -10.292  -9.505
 14 A'    4 A"   15 A'   16 A'    5 A"   17 A'   18 A'   19 A'                 
 -8.731  -7.270  -7.260  -7.259  -6.563  -6.550  -6.549  -6.369
 20 A'   21 A'    6 A"   22 A'   23 A'    7 A"   24 A'   25 A'                 
 -4.783  -4.767  -4.766  -2.675  -2.671  -2.670  -2.659  -2.659
 26 A'    8 A"   27 A'   28 A'    9 A"   29 A'   30 A'   10 A"                 
 -2.050  -2.044  -2.044  -2.030  -2.030  -1.284  -0.961  -0.877
 31 A'   11 A"   32 A'   33 A'   12 A"   34 A'   35 A'   36 A'                 
 -0.765  -0.700  -0.620  -0.543  -0.525  -0.521  -0.447  -0.432
 37 A'   38 A'   39 A'   40 A'   41 A'   13 A"   42 A'   14 A"                 
 -0.429  -0.370  -0.355  -0.321  -0.303  -0.254  -0.250
 43 A'   44 A'   15 A"   45 A'   16 A"   46 A'   17 A"                         
 -- Virtual --                   
 -0.053  -0.050  -0.014  -0.001   0.010   0.040   0.046   0.052
 18 A"   47 A'   48 A'   49 A'   50 A'   51 A'   19 A"   52 A'                 
  0.067   0.075   0.081   0.088   0.091   0.099   0.112   0.131
 53 A'   54 A'   20 A"   55 A'   21 A"   56 A'   57 A'   58 A'                 
  0.136   0.141   0.158   0.185   0.197   0.213   0.227   0.283
 22 A"   59 A'   60 A'   61 A'   62 A'   63 A'   23 A"   64 A'                 
  0.290   0.300   0.309   0.329   0.352   0.372   0.394   0.402
 24 A"   65 A'   66 A'   67 A'   68 A'   25 A"   69 A'   70 A'                 
  0.405   0.429   0.432   0.443   0.452   0.460   0.473   0.475
 26 A"   27 A"   71 A'   72 A'   73 A'   28 A"   74 A'   75 A'                 
  0.489   0.539   0.547   0.562   0.601   0.613   0.647   0.667
 29 A"   30 A"   76 A'   31 A"   77 A'   78 A'   32 A"   79 A'                 
  0.681   0.729   0.741   0.788   0.831   0.852   0.878   0.902
 80 A'   81 A'   82 A'   83 A'   33 A"   34 A"   84 A'   85 A'                 
  0.943   0.986   1.022   1.139   1.158   1.194   1.294   1.327
 86 A'   87 A'   88 A'   35 A"   89 A'   90 A'   36 A"   37 A"                 
  1.358   1.360   1.385   1.437   1.460   1.507   1.559   1.643
 38 A"   91 A'   92 A'   93 A'   94 A'   95 A'   39 A"   96 A'                 
  1.731   1.811   1.829   1.905   1.986   2.040   2.113   2.180
 97 A'   98 A'   40 A"   99 A'   41 A"  100 A'  101 A'  102 A'                 
  2.240   2.268   2.363   2.485   2.586   2.798   2.846   2.971
 42 A"  103 A'  104 A'  105 A'   43 A"   44 A"  106 A'  107 A'                 
  3.092   3.515   3.742   3.768   3.946   3.953   3.985   3.989
108 A'  109 A'   45 A"  110 A'   46 A"   47 A"   48 A"  111 A'                 
  3.999   4.015   4.052   4.081   4.115   4.191   4.254   4.338
112 A'   49 A"  113 A'   50 A"  114 A'  115 A'  116 A'  117 A'                 
  4.481   4.754   5.998   6.067   6.143   6.273   6.381   6.581
118 A'  119 A'   51 A"  120 A'  121 A'   52 A"  122 A'  123 A'                 
  6.717   7.522   7.571   7.692   9.765  23.325  23.845  25.795
124 A'   53 A"  125 A'  126 A'  127 A'  128 A'  129 A'   54 A"                 
 25.978  26.361  27.904  28.340  28.389  28.419  28.525  28.545
130 A'  131 A'  132 A'   55 A"  133 A'  134 A'   56 A"  135 A'                 
 28.556  28.606  28.711  47.947  66.735 127.883 127.922 127.967
 57 A"  136 A'  137 A'  138 A'  139 A'   58 A"  140 A'  141 A'                 
151.696 215.758 289.722 289.770 289.9101020.7551901.862
142 A'  143 A'   59 A"  144 A'  145 A'  146 A'  147 A'                         
 --------------------------------------------------------------

          Ground-State Mulliken Net Atomic Charges

     Atom                 Charge (a.u.)
  ----------------------------------------
      1 Br                    0.009074
      2 Cl                    0.409298
      3 F                    -0.024034
      4 I                     0.143262
      5 C                    -0.508206
      6 C                    -0.029393
  ----------------------------------------
  Sum of atomic charges =     0.000000

 -----------------------------------------------------------------
                    Cartesian Multipole Moments
 -----------------------------------------------------------------
    Charge (ESU x 10^10)
                 0.0000
    Dipole Moment (Debye)
         X      -0.1538      Y       0.7583      Z       0.0000
       Tot       0.7737
    Quadrupole Moments (Debye-Ang)
        XX     -69.8278     XY       1.2341     YY     -77.5051
        XZ      -0.0000     YZ      -0.0000     ZZ     -75.6155
    Octopole Moments (Debye-Ang^2)
       XXX       8.0760    XXY       2.6921    XYY      -2.6220
       YYY       6.2873    XXZ       0.0000    XYZ      -0.0000
       YYZ       0.0000    XZZ       3.0889    YZZ      -0.2894
       ZZZ       0.0000
    Hexadecapole Moments (Debye-Ang^3)
      XXXX   -1529.8001   XXXY     -62.5253   XXYY    -349.2037
      XYYY    -113.4979   YYYY    -497.6708   XXXZ      -0.0000
      XXYZ       0.0000   XYYZ      -0.0000   YYYZ      -0.0000
      XXZZ    -296.8041   XYZZ     -37.1450   YYZZ    -100.0247
      XZZZ       0.0000   YZZZ      -0.0000   ZZZZ     -92.8945
 -----------------------------------------------------------------
 Calculating analytic gradient of the SCF energy
 Gradient of SCF Energy
            1           2           3           4           5           6
    1  -0.0588270  -0.0368282   0.0441026   0.0793947   0.0796792  -0.1075214
    2  -0.0766638  -0.1222597   0.0459533   0.1179401   0.0044820   0.0305482
    3  -0.0000000  -0.0000000  -0.0000000  -0.0000000   0.0000000   0.0000000
 Max gradient component =       1.223E-01
 RMS gradient           =       6.181E-02
 Gradient time:  CPU 36.33 s  wall 4.67 s
 Geometry Optimization Parameters
   NAtoms,    NIC,     NZ,  NCons,   NDum,   NFix, NCnnct, MaxDiis
        6      37       0       0       0       0       0       0

 Cartesian Hessian Update
 Hessian Updated using BFGS Update


** GEOMETRY OPTIMIZATION IN DELOCALIZED INTERNAL COORDINATES **
   Searching for a Minimum

   Optimization Cycle:   9

                       Coordinates (Angstroms)
     ATOM                X               Y               Z
      1  Br        2.6966494752    0.5124296845    0.0000000000
      2  Cl       -0.8141157384    1.6446346413    0.0000000000
      3  F         1.5795242228   -1.5516142872    0.0000000000
      4  I        -1.9094550084   -0.7501441965    0.0000000000
      5  C         1.1422717583   -0.2920275896    0.0000000000
      6  C        -0.1919847486    0.1304237101    0.0000000000
   Point Group: cs    Number of degrees of freedom:     9


   Energy is -10129.852082589

 Hessian Updated using BFGS Update

  9 Hessian modes will be used to form the next step
  Hessian Eigenvalues:
     0.143825    0.225412    0.245040    0.257991    0.286553    0.397003
     0.554467    0.955777    1.138280

 Minimum Search - Taking Simple RFO Step
 Searching for Lamda that Minimizes Along All modes
 Value Taken    Lamda =  -0.08617536
 Calculated Step too Large.  Step scaled by  0.522527
 Step Taken.  Stepsize is  0.300000

                             Maximum     Tolerance    Cnvgd?
         Gradient           0.101368      0.000300      NO
         Displacement       0.235171      0.001200      NO
         Energy change     -0.053992      0.000001      NO


 New Cartesian Coordinates Obtained by Inverse Iteration

 Displacement from previous Coordinates is:  0.259203
 ----------------------------------------------------------------
             Standard Nuclear Orientation (Angstroms)
    I     Atom           X                Y                Z
 ----------------------------------------------------------------
    1      Br      2.6918589530     0.5492261634     0.0000000000
    2      Cl     -0.7612006387     1.6775646251     0.0000000000
    3      F       1.4983828397    -1.5569834160     0.0000000000
    4      I      -1.8840839395    -0.8182339987     0.0000000000
    5      C       1.1180866415    -0.2849212047     0.0000000000
    6      C      -0.1601538951     0.1270497936     0.0000000000
 ----------------------------------------------------------------
 Molecular Point Group                 Cs    NOp =  2
 Largest Abelian Subgroup              Cs    NOp =  2
 Nuclear Repulsion Energy =   970.5431365463 hartrees
 There are       63 alpha and       63 beta electrons
 Applying Cartesian multipole field
    Component          Value
    ---------          -----
     (2,0,0)        1.00000E-11
     (0,2,0)        2.00000E-11
     (0,0,2)       -3.00000E-11
 Nucleus-field energy     =     0.0000000254 hartrees
 Requested basis set is 6-311++G(d,p)
 There are 74 shells and 206 basis functions
 A cutoff of  1.0D-11 yielded   2106 shell pairs
 There are     17610 function pairs (     19679 Cartesian)
 Smallest overlap matrix eigenvalue = 1.90E-05
 Guess MOs from SCF MO coefficient file

 -----------------------------------------------------------------------
  General SCF calculation program by
  Eric Jon Sundstrom, Paul Horn, Yuezhi Mao, Dmitri Zuev, Alec White,
  David Stuck, Shaama M.S., Shane Yost, Joonho Lee, David Small,
  Daniel Levine, Susi Lehtola, Hugh Burton, Evgeny Epifanovsky
 -----------------------------------------------------------------------
 Exchange:     0.2000 Hartree-Fock + 0.0800 Slater + 0.7200 B88
 Correlation:  0.1900 VWN1RPA + 0.8100 LYP
 Using SG-1 standard quadrature grid
 using 8 threads for integral computing
 -------------------------------------------------------
 OpenMP Integral computing Module                
 Release: version 2.0, May 2017, Q-Chem Inc. Pleasanton 
 -------------------------------------------------------
 -------------------------------------------------------
 OpenMP BLAS3 based DFT computing Module                
 Release: version 1.0, May 2013, Q-Chem Inc. Pittsburgh 
 -------------------------------------------------------
 A restricted SCF calculation will be
 performed using DIIS
 SCF converges when DIIS error is below 1.0e-08
 ---------------------------------------
  Cycle       Energy         DIIS error
 ---------------------------------------
    1  -10129.8843529598      9.55e-04  
    2  -10129.8888171786      2.50e-04  
    3  -10129.8886601691      2.96e-04  
    4  -10129.8890681802      1.01e-04  
    5  -10129.8891199254      1.13e-05  
    6  -10129.8891204399      6.36e-06  
    7  -10129.8891206025      1.68e-06  
    8  -10129.8891206167      5.90e-07  
    9  -10129.8891206183      7.93e-08  
   10  -10129.8891206182      2.44e-08  
   11  -10129.8891206184      5.47e-09  Convergence criterion met
 ---------------------------------------
 SCF time:   CPU 86.03s  wall 12.00s 
 SCF   energy in the final basis set =   -10129.8891206184
 Total energy in the final basis set =   -10129.8891206184

 --------------------------------------------------------------
             Orbital Energies (a.u.) and Symmetries
 --------------------------------------------------------------

 Alpha MOs, Restricted
 -- Occupied --                  
******* -482.87 -176.32 -165.73 -165.72 -165.72 -101.59  -62.52
  1 A'    2 A'    3 A'    4 A'    1 A"    5 A'    6 A'    7 A'                 
-56.342 -56.338 -56.338 -35.819 -31.312 -31.306 -31.306 -24.730
  8 A'    2 A"    9 A'   10 A'   11 A'    3 A"   12 A'   13 A'                 
-22.962 -22.961 -22.961 -22.957 -22.957 -10.337 -10.289  -9.503
 14 A'    4 A"   15 A'   16 A'    5 A"   17 A'   18 A'   19 A'                 
 -8.731  -7.268  -7.258  -7.257  -6.563  -6.550  -6.549  -6.370
 20 A'   21 A'    6 A"   22 A'   23 A'    7 A"   24 A'   25 A'                 
 -4.783  -4.767  -4.766  -2.674  -2.670  -2.670  -2.659  -2.659
 26 A'    8 A"   27 A'   28 A'    9 A"   29 A'   30 A'   10 A"                 
 -2.050  -2.044  -2.044  -2.030  -2.030  -1.284  -0.950  -0.870
 31 A'   11 A"   32 A'   33 A'   12 A"   34 A'   35 A'   36 A'                 
 -0.775  -0.699  -0.621  -0.543  -0.524  -0.522  -0.445  -0.426
 37 A'   38 A'   39 A'   40 A'   41 A'   13 A"   42 A'   14 A"                 
 -0.424  -0.364  -0.353  -0.325  -0.305  -0.262  -0.256
 43 A'   44 A'   15 A"   45 A'   16 A"   46 A'   17 A"                         
 -- Virtual --                   
 -0.059  -0.043  -0.018  -0.002   0.010   0.039   0.047   0.051
 47 A'   18 A"   48 A'   49 A'   50 A'   51 A'   19 A"   52 A'                 
  0.066   0.076   0.081   0.089   0.090   0.100   0.113   0.132
 53 A'   54 A'   20 A"   55 A'   21 A"   56 A'   57 A'   58 A'                 
  0.136   0.144   0.159   0.184   0.198   0.214   0.228   0.280
 22 A"   59 A'   60 A'   61 A'   62 A'   63 A'   23 A"   64 A'                 
  0.289   0.299   0.327   0.327   0.355   0.375   0.390   0.406
 24 A"   65 A'   66 A'   67 A'   68 A'   25 A"   69 A'   26 A"                 
  0.406   0.427   0.432   0.440   0.453   0.462   0.471   0.483
 70 A'   27 A"   71 A'   72 A'   73 A'   28 A"   74 A'   29 A"                 
  0.484   0.540   0.563   0.564   0.597   0.621   0.652   0.675
 75 A'   30 A"   31 A"   76 A'   77 A'   78 A'   32 A"   79 A'                 
  0.684   0.733   0.743   0.798   0.832   0.862   0.873   0.880
 80 A'   81 A'   82 A'   83 A'   33 A"   34 A"   84 A'   85 A'                 
  0.943   0.988   1.020   1.138   1.150   1.199   1.280   1.329
 86 A'   87 A'   88 A'   35 A"   89 A'   90 A'   36 A"   37 A"                 
  1.356   1.360   1.378   1.436   1.448   1.516   1.570   1.648
 91 A'   38 A"   92 A'   93 A'   94 A'   95 A'   39 A"   96 A'                 
  1.732   1.847   1.856   1.920   1.989   2.038   2.140   2.187
 97 A'   98 A'   40 A"   99 A'   41 A"  100 A'  101 A'  102 A'                 
  2.244   2.266   2.371   2.489   2.592   2.810   2.847   2.986
 42 A"  103 A'  104 A'  105 A'   43 A"   44 A"  106 A'  107 A'                 
  3.158   3.459   3.744   3.772   3.948   3.952   3.988   3.989
108 A'  109 A'   45 A"  110 A'   46 A"   47 A"   48 A"  111 A'                 
  4.003   4.015   4.043   4.079   4.108   4.201   4.255   4.350
112 A'   49 A"  113 A'   50 A"  114 A'  115 A'  116 A'  117 A'                 
  4.471   4.765   5.998   6.062   6.128   6.273   6.377   6.581
118 A'  119 A'   51 A"  120 A'  121 A'   52 A"  122 A'  123 A'                 
  6.715   7.523   7.570   7.693   9.755  23.300  24.038  25.797
124 A'   53 A"  125 A'  126 A'  127 A'  128 A'  129 A'   54 A"                 
 25.980  26.369  27.894  28.339  28.385  28.413  28.523  28.541
130 A'  131 A'  132 A'   55 A"  133 A'  134 A'   56 A"  135 A'                 
 28.554  28.603  28.707  47.935  66.735 127.881 127.918 127.958
 57 A"  136 A'  137 A'  138 A'  139 A'   58 A"  140 A'  141 A'                 
151.686 215.745 289.722 289.768 289.9101020.7381901.851
142 A'  143 A'   59 A"  144 A'  145 A'  146 A'  147 A'                         

 Beta MOs, Restricted
 -- Occupied --                  
******* -482.87 -176.32 -165.73 -165.72 -165.72 -101.59  -62.52
  1 A'    2 A'    3 A'    4 A'    1 A"    5 A'    6 A'    7 A'                 
-56.342 -56.338 -56.338 -35.819 -31.312 -31.306 -31.306 -24.730
  8 A'    2 A"    9 A'   10 A'   11 A'    3 A"   12 A'   13 A'                 
-22.962 -22.961 -22.961 -22.957 -22.957 -10.337 -10.289  -9.503
 14 A'    4 A"   15 A'   16 A'    5 A"   17 A'   18 A'   19 A'                 
 -8.731  -7.268  -7.258  -7.257  -6.563  -6.550  -6.549  -6.370
 20 A'   21 A'    6 A"   22 A'   23 A'    7 A"   24 A'   25 A'                 
 -4.783  -4.767  -4.766  -2.674  -2.670  -2.670  -2.659  -2.659
 26 A'    8 A"   27 A'   28 A'    9 A"   29 A'   30 A'   10 A"                 
 -2.050  -2.044  -2.044  -2.030  -2.030  -1.284  -0.950  -0.870
 31 A'   11 A"   32 A'   33 A'   12 A"   34 A'   35 A'   36 A'                 
 -0.775  -0.699  -0.621  -0.543  -0.524  -0.522  -0.445  -0.426
 37 A'   38 A'   39 A'   40 A'   41 A'   13 A"   42 A'   14 A"                 
 -0.424  -0.364  -0.353  -0.325  -0.305  -0.262  -0.256
 43 A'   44 A'   15 A"   45 A'   16 A"   46 A'   17 A"                         
 -- Virtual --                   
 -0.059  -0.043  -0.018  -0.002   0.010   0.039   0.047   0.051
 47 A'   18 A"   48 A'   49 A'   50 A'   51 A'   19 A"   52 A'                 
  0.066   0.076   0.081   0.089   0.090   0.100   0.113   0.132
 53 A'   54 A'   20 A"   55 A'   21 A"   56 A'   57 A'   58 A'                 
  0.136   0.144   0.159   0.184   0.198   0.214   0.228   0.280
 22 A"   59 A'   60 A'   61 A'   62 A'   63 A'   23 A"   64 A'                 
  0.289   0.299   0.327   0.327   0.355   0.375   0.390   0.406
 24 A"   65 A'   66 A'   67 A'   68 A'   25 A"   69 A'   26 A"                 
  0.406   0.427   0.432   0.440   0.453   0.462   0.471   0.483
 70 A'   27 A"   71 A'   72 A'   73 A'   28 A"   74 A'   29 A"                 
  0.484   0.540   0.563   0.564   0.597   0.621   0.652   0.675
 75 A'   30 A"   31 A"   76 A'   77 A'   78 A'   32 A"   79 A'                 
  0.684   0.733   0.743   0.798   0.832   0.862   0.873   0.880
 80 A'   81 A'   82 A'   83 A'   33 A"   34 A"   84 A'   85 A'                 
  0.943   0.988   1.020   1.138   1.150   1.199   1.280   1.329
 86 A'   87 A'   88 A'   35 A"   89 A'   90 A'   36 A"   37 A"                 
  1.356   1.360   1.378   1.436   1.448   1.516   1.570   1.648
 91 A'   38 A"   92 A'   93 A'   94 A'   95 A'   39 A"   96 A'                 
  1.732   1.847   1.856   1.920   1.989   2.038   2.140   2.187
 97 A'   98 A'   40 A"   99 A'   41 A"  100 A'  101 A'  102 A'                 
  2.244   2.266   2.371   2.489   2.592   2.810   2.847   2.986
 42 A"  103 A'  104 A'  105 A'   43 A"   44 A"  106 A'  107 A'                 
  3.158   3.459   3.744   3.772   3.948   3.952   3.988   3.989
108 A'  109 A'   45 A"  110 A'   46 A"   47 A"   48 A"  111 A'                 
  4.003   4.015   4.043   4.079   4.108   4.201   4.255   4.350
112 A'   49 A"  113 A'   50 A"  114 A'  115 A'  116 A'  117 A'                 
  4.471   4.765   5.998   6.062   6.128   6.273   6.377   6.581
118 A'  119 A'   51 A"  120 A'  121 A'   52 A"  122 A'  123 A'                 
  6.715   7.523   7.570   7.693   9.755  23.300  24.038  25.797
124 A'   53 A"  125 A'  126 A'  127 A'  128 A'  129 A'   54 A"                 
 25.980  26.369  27.894  28.339  28.385  28.413  28.523  28.541
130 A'  131 A'  132 A'   55 A"  133 A'  134 A'   56 A"  135 A'                 
 28.554  28.603  28.707  47.935  66.735 127.881 127.918 127.958
 57 A"  136 A'  137 A'  138 A'  139 A'   58 A"  140 A'  141 A'                 
151.686 215.745 289.722 289.768 289.9101020.7381901.851
142 A'  143 A'   59 A"  144 A'  145 A'  146 A'  147 A'                         
 --------------------------------------------------------------

          Ground-State Mulliken Net Atomic Charges

     Atom                 Charge (a.u.)
  ----------------------------------------
      1 Br                   -0.000234
      2 Cl                    0.396375
      3 F                    -0.027805
      4 I                     0.155794
      5 C                    -0.544358
      6 C                     0.020228
  ----------------------------------------
  Sum of atomic charges =     0.000000

 -----------------------------------------------------------------
                    Cartesian Multipole Moments
 -----------------------------------------------------------------
    Charge (ESU x 10^10)
                 0.0000
    Dipole Moment (Debye)
         X      -0.1477      Y       0.6255      Z      -0.0000
       Tot       0.6427
    Quadrupole Moments (Debye-Ang)
        XX     -69.8681     XY       1.8394     YY     -77.1226
        XZ       0.0000     YZ       0.0000     ZZ     -75.6710
    Octopole Moments (Debye-Ang^2)
       XXX       5.2961    XXY       2.6108    XYY      -3.8103
       YYY       8.5520    XXZ      -0.0000    XYZ      -0.0000
       YYZ      -0.0000    XZZ       2.1610    YZZ       0.3774
       ZZZ      -0.0000
    Hexadecapole Moments (Debye-Ang^3)
      XXXX   -1499.0495   XXXY     -75.4664   XXYY    -345.2878
      XYYY    -129.2928   YYYY    -524.1386   XXXZ       0.0000
      XXYZ       0.0000   XYYZ       0.0000   YYYZ       0.0000
      XXZZ    -291.4172   XYZZ     -43.1867   YYZZ    -105.2254
      XZZZ       0.0000   YZZZ       0.0000   ZZZZ     -93.0494
 -----------------------------------------------------------------
 Calculating analytic gradient of the SCF energy
 Gradient of SCF Energy
            1           2           3           4           5           6
    1  -0.0412527  -0.0296943   0.0297734   0.0526508   0.0290511  -0.0405283
    2  -0.0553381  -0.0872154   0.0368095   0.0868464   0.0120399   0.0068577
    3  -0.0000000   0.0000000   0.0000000  -0.0000000   0.0000000   0.0000000
 Max gradient component =       8.722E-02
 RMS gradient           =       3.978E-02
 Gradient time:  CPU 35.97 s  wall 4.62 s
 Geometry Optimization Parameters
   NAtoms,    NIC,     NZ,  NCons,   NDum,   NFix, NCnnct, MaxDiis
        6      37       0       0       0       0       0       0

 Cartesian Hessian Update
 Hessian Updated using BFGS Update


** GEOMETRY OPTIMIZATION IN DELOCALIZED INTERNAL COORDINATES **
   Searching for a Minimum

   Optimization Cycle:  10

                       Coordinates (Angstroms)
     ATOM                X               Y               Z
      1  Br        2.6918589530    0.5492261634    0.0000000000
      2  Cl       -0.7612006387    1.6775646251    0.0000000000
      3  F         1.4983828397   -1.5569834160    0.0000000000
      4  I        -1.8840839395   -0.8182339987    0.0000000000
      5  C         1.1180866415   -0.2849212047    0.0000000000
      6  C        -0.1601538951    0.1270497936    0.0000000000
   Point Group: cs    Number of degrees of freedom:     9


   Energy is -10129.889120618

 Hessian Updated using BFGS Update

  9 Hessian modes will be used to form the next step
  Hessian Eigenvalues:
     0.107621    0.220257    0.246712    0.255046    0.364595    0.442163
     0.545092    0.955739    1.138256

 Minimum Search - Taking Simple RFO Step
 Searching for Lamda that Minimizes Along All modes
 Value Taken    Lamda =  -0.05360023
 Calculated Step too Large.  Step scaled by  0.537048
 Step Taken.  Stepsize is  0.300000

                             Maximum     Tolerance    Cnvgd?
         Gradient           0.082415      0.000300      NO
         Displacement       0.282318      0.001200      NO
         Energy change     -0.037038      0.000001      NO


 New Cartesian Coordinates Obtained by Inverse Iteration

 Displacement from previous Coordinates is:  0.210623
 ----------------------------------------------------------------
             Standard Nuclear Orientation (Angstroms)
    I     Atom           X                Y                Z
 ----------------------------------------------------------------
    1      Br      2.6999277938     0.5873034667     0.0000000000
    2      Cl     -0.7206907897     1.7213660112     0.0000000000
    3      F       1.4439071954    -1.5746895941     0.0000000000
    4      I      -1.8791692283    -0.8812668002     0.0000000000
    5      C       1.1157076817    -0.2905948997     0.0000000000
    6      C      -0.1567926920     0.1315837788     0.0000000000
 ----------------------------------------------------------------
 Molecular Point Group                 Cs    NOp =  2
 Largest Abelian Subgroup              Cs    NOp =  2
 Nuclear Repulsion Energy =   959.3330456621 hartrees
 There are       63 alpha and       63 beta electrons
 Applying Cartesian multipole field
    Component          Value
    ---------          -----
     (2,0,0)        1.00000E-11
     (0,2,0)        2.00000E-11
     (0,0,2)       -3.00000E-11
 Nucleus-field energy     =     0.0000000261 hartrees
 Requested basis set is 6-311++G(d,p)
 There are 74 shells and 206 basis functions
 A cutoff of  1.0D-11 yielded   2097 shell pairs
 There are     17565 function pairs (     19621 Cartesian)
 Smallest overlap matrix eigenvalue = 2.15E-05
 Guess MOs from SCF MO coefficient file

 -----------------------------------------------------------------------
  General SCF calculation program by
  Eric Jon Sundstrom, Paul Horn, Yuezhi Mao, Dmitri Zuev, Alec White,
  David Stuck, Shaama M.S., Shane Yost, Joonho Lee, David Small,
  Daniel Levine, Susi Lehtola, Hugh Burton, Evgeny Epifanovsky
 -----------------------------------------------------------------------
 Exchange:     0.2000 Hartree-Fock + 0.0800 Slater + 0.7200 B88
 Correlation:  0.1900 VWN1RPA + 0.8100 LYP
 Using SG-1 standard quadrature grid
 using 8 threads for integral computing
 -------------------------------------------------------
 OpenMP Integral computing Module                
 Release: version 2.0, May 2017, Q-Chem Inc. Pleasanton 
 -------------------------------------------------------
 -------------------------------------------------------
 OpenMP BLAS3 based DFT computing Module                
 Release: version 1.0, May 2013, Q-Chem Inc. Pittsburgh 
 -------------------------------------------------------
 A restricted SCF calculation will be
 performed using DIIS
 SCF converges when DIIS error is below 1.0e-08
 ---------------------------------------
  Cycle       Energy         DIIS error
 ---------------------------------------
    1  -10129.9102192496      6.42e-04  
    2  -10129.9126472692      3.32e-04  
    3  -10129.9124658644      3.78e-04  
    4  -10129.9131557889      6.29e-05  
    5  -10129.9131744052      2.10e-05  
    6  -10129.9131764551      6.80e-06  
    7  -10129.9131767095      1.06e-06  
    8  -10129.9131767135      4.96e-07  
    9  -10129.9131767139      9.38e-08  
   10  -10129.9131767140      3.33e-08  
   11  -10129.9131767140      1.02e-08  
   12  -10129.9131767139      1.44e-09  Convergence criterion met
 ---------------------------------------
 SCF time:   CPU 92.93s  wall 13.00s 
 SCF   energy in the final basis set =   -10129.9131767139
 Total energy in the final basis set =   -10129.9131767139

 --------------------------------------------------------------
             Orbital Energies (a.u.) and Symmetries
 --------------------------------------------------------------

 Alpha MOs, Restricted
 -- Occupied --                  
******* -482.87 -176.32 -165.73 -165.72 -165.72 -101.59  -62.52
  1 A'    2 A'    3 A'    4 A'    1 A"    5 A'    6 A'    7 A'                 
-56.343 -56.339 -56.339 -35.820 -31.313 -31.307 -31.307 -24.733
  8 A'    2 A"    9 A'   10 A'   11 A'    3 A"   12 A'   13 A'                 
-22.963 -22.962 -22.962 -22.958 -22.957 -10.339 -10.291  -9.502
 14 A'    4 A"   15 A'   16 A'    5 A"   17 A'   18 A'   19 A'                 
 -8.732  -7.267  -7.256  -7.256  -6.564  -6.550  -6.550  -6.370
 20 A'   21 A'    6 A"   22 A'   23 A'    7 A"   24 A'   25 A'                 
 -4.784  -4.768  -4.767  -2.675  -2.671  -2.671  -2.660  -2.660
 26 A'    8 A"   27 A'   28 A'    9 A"   29 A'   30 A'   10 A"                 
 -2.050  -2.045  -2.044  -2.030  -2.030  -1.285  -0.938  -0.864
 31 A'   11 A"   32 A'   33 A'   12 A"   34 A'   35 A'   36 A'                 
 -0.776  -0.695  -0.620  -0.542  -0.522  -0.522  -0.442  -0.422
 37 A'   38 A'   39 A'   40 A'   41 A'   13 A"   42 A'   43 A'                 
 -0.419  -0.358  -0.352  -0.328  -0.306  -0.270  -0.257
 14 A"   44 A'   15 A"   45 A'   16 A"   46 A'   17 A"                         
 -- Virtual --                   
 -0.064  -0.042  -0.022  -0.002   0.007   0.037   0.048   0.050
 47 A'   18 A"   48 A'   49 A'   50 A'   51 A'   19 A"   52 A'                 
  0.065   0.077   0.081   0.087   0.090   0.102   0.114   0.132
 53 A'   54 A'   20 A"   55 A'   21 A"   56 A'   57 A'   58 A'                 
  0.136   0.144   0.159   0.182   0.195   0.212   0.228   0.273
 22 A"   59 A'   60 A'   61 A'   62 A'   63 A'   23 A"   64 A'                 
  0.288   0.297   0.326   0.330   0.360   0.377   0.386   0.407
 24 A"   65 A'   66 A'   67 A'   68 A'   25 A"   69 A'   70 A'                 
  0.407   0.422   0.426   0.439   0.459   0.461   0.471   0.480
 26 A"   71 A'   27 A"   72 A'   73 A'   28 A"   74 A'   29 A"                 
  0.486   0.538   0.563   0.563   0.591   0.627   0.653   0.671
 75 A'   30 A"   31 A"   76 A'   77 A'   78 A'   32 A"   79 A'                 
  0.688   0.737   0.741   0.801   0.833   0.856   0.865   0.870
 80 A'   81 A'   82 A'   83 A'   33 A"   84 A'   34 A"   85 A'                 
  0.940   0.985   1.007   1.135   1.141   1.196   1.269   1.327
 86 A'   87 A'   88 A'   35 A"   89 A'   90 A'   36 A"   37 A"                 
  1.351   1.360   1.377   1.438   1.442   1.527   1.567   1.641
 91 A'   38 A"   92 A'   93 A'   94 A'   95 A'   39 A"   96 A'                 
  1.715   1.856   1.858   1.923   1.988   2.035   2.131   2.183
 97 A'   40 A"   98 A'   99 A'   41 A"  100 A'  101 A'  102 A'                 
  2.244   2.248   2.359   2.488   2.592   2.807   2.846   2.988
 42 A"  103 A'  104 A'  105 A'   43 A"   44 A"  106 A'  107 A'                 
  3.154   3.442   3.744   3.774   3.946   3.951   3.983   3.988
108 A'  109 A'   45 A"  110 A'   46 A"   47 A"  111 A'   48 A"                 
  4.005   4.013   4.030   4.074   4.105   4.205   4.254   4.357
112 A'   49 A"  113 A'   50 A"  114 A'  115 A'  116 A'  117 A'                 
  4.456   4.764   5.996   6.058   6.111   6.272   6.371   6.566
118 A'  119 A'   51 A"  120 A'  121 A'   52 A"  122 A'  123 A'                 
  6.711   7.522   7.567   7.686   9.744  23.292  24.041  25.796
124 A'   53 A"  125 A'  126 A'  127 A'  128 A'  129 A'   54 A"                 
 25.976  26.368  27.882  28.337  28.381  28.404  28.522  28.537
130 A'  131 A'  132 A'   55 A"  133 A'  134 A'   56 A"  135 A'                 
 28.552  28.601  28.701  47.920  66.732 127.880 127.915 127.949
 57 A"  136 A'  137 A'  138 A'  139 A'   58 A"  140 A'  141 A'                 
151.674 215.731 289.720 289.764 289.9041020.7201901.838
142 A'  143 A'   59 A"  144 A'  145 A'  146 A'  147 A'                         

 Beta MOs, Restricted
 -- Occupied --                  
******* -482.87 -176.32 -165.73 -165.72 -165.72 -101.59  -62.52
  1 A'    2 A'    3 A'    4 A'    1 A"    5 A'    6 A'    7 A'                 
-56.343 -56.339 -56.339 -35.820 -31.313 -31.307 -31.307 -24.733
  8 A'    2 A"    9 A'   10 A'   11 A'    3 A"   12 A'   13 A'                 
-22.963 -22.962 -22.962 -22.958 -22.957 -10.339 -10.291  -9.502
 14 A'    4 A"   15 A'   16 A'    5 A"   17 A'   18 A'   19 A'                 
 -8.732  -7.267  -7.256  -7.256  -6.564  -6.550  -6.550  -6.370
 20 A'   21 A'    6 A"   22 A'   23 A'    7 A"   24 A'   25 A'                 
 -4.784  -4.768  -4.767  -2.675  -2.671  -2.671  -2.660  -2.660
 26 A'    8 A"   27 A'   28 A'    9 A"   29 A'   30 A'   10 A"                 
 -2.050  -2.045  -2.044  -2.030  -2.030  -1.285  -0.938  -0.864
 31 A'   11 A"   32 A'   33 A'   12 A"   34 A'   35 A'   36 A'                 
 -0.776  -0.695  -0.620  -0.542  -0.522  -0.522  -0.442  -0.422
 37 A'   38 A'   39 A'   40 A'   41 A'   13 A"   42 A'   43 A'                 
 -0.419  -0.358  -0.352  -0.328  -0.306  -0.270  -0.257
 14 A"   44 A'   15 A"   45 A'   16 A"   46 A'   17 A"                         
 -- Virtual --                   
 -0.064  -0.042  -0.022  -0.002   0.007   0.037   0.048   0.050
 47 A'   18 A"   48 A'   49 A'   50 A'   51 A'   19 A"   52 A'                 
  0.065   0.077   0.081   0.087   0.090   0.102   0.114   0.132
 53 A'   54 A'   20 A"   55 A'   21 A"   56 A'   57 A'   58 A'                 
  0.136   0.144   0.159   0.182   0.195   0.212   0.228   0.273
 22 A"   59 A'   60 A'   61 A'   62 A'   63 A'   23 A"   64 A'                 
  0.288   0.297   0.326   0.330   0.360   0.377   0.386   0.407
 24 A"   65 A'   66 A'   67 A'   68 A'   25 A"   69 A'   70 A'                 
  0.407   0.422   0.426   0.439   0.459   0.461   0.471   0.480
 26 A"   71 A'   27 A"   72 A'   73 A'   28 A"   74 A'   29 A"                 
  0.486   0.538   0.563   0.563   0.591   0.627   0.653   0.671
 75 A'   30 A"   31 A"   76 A'   77 A'   78 A'   32 A"   79 A'                 
  0.688   0.737   0.741   0.801   0.833   0.856   0.865   0.870
 80 A'   81 A'   82 A'   83 A'   33 A"   84 A'   34 A"   85 A'                 
  0.940   0.985   1.007   1.135   1.141   1.196   1.269   1.327
 86 A'   87 A'   88 A'   35 A"   89 A'   90 A'   36 A"   37 A"                 
  1.351   1.360   1.377   1.438   1.442   1.527   1.567   1.641
 91 A'   38 A"   92 A'   93 A'   94 A'   95 A'   39 A"   96 A'                 
  1.715   1.856   1.858   1.923   1.988   2.035   2.131   2.183
 97 A'   40 A"   98 A'   99 A'   41 A"  100 A'  101 A'  102 A'                 
  2.244   2.248   2.359   2.488   2.592   2.807   2.846   2.988
 42 A"  103 A'  104 A'  105 A'   43 A"   44 A"  106 A'  107 A'                 
  3.154   3.442   3.744   3.774   3.946   3.951   3.983   3.988
108 A'  109 A'   45 A"  110 A'   46 A"   47 A"  111 A'   48 A"                 
  4.005   4.013   4.030   4.074   4.105   4.205   4.254   4.357
112 A'   49 A"  113 A'   50 A"  114 A'  115 A'  116 A'  117 A'                 
  4.456   4.764   5.996   6.058   6.111   6.272   6.371   6.566
118 A'  119 A'   51 A"  120 A'  121 A'   52 A"  122 A'  123 A'                 
  6.711   7.522   7.567   7.686   9.744  23.292  24.041  25.796
124 A'   53 A"  125 A'  126 A'  127 A'  128 A'  129 A'   54 A"                 
 25.976  26.368  27.882  28.337  28.381  28.404  28.522  28.537
130 A'  131 A'  132 A'   55 A"  133 A'  134 A'   56 A"  135 A'                 
 28.552  28.601  28.701  47.920  66.732 127.880 127.915 127.949
 57 A"  136 A'  137 A'  138 A'  139 A'   58 A"  140 A'  141 A'                 
151.674 215.731 289.720 289.764 289.9041020.7201901.838
142 A'  143 A'   59 A"  144 A'  145 A'  146 A'  147 A'                         
 --------------------------------------------------------------

          Ground-State Mulliken Net Atomic Charges

     Atom                 Charge (a.u.)
  ----------------------------------------
      1 Br                   -0.005083
      2 Cl                    0.388116
      3 F                    -0.028336
      4 I                     0.166090
      5 C                    -0.524126
      6 C                     0.003340
  ----------------------------------------
  Sum of atomic charges =     0.000000

 -----------------------------------------------------------------
                    Cartesian Multipole Moments
 -----------------------------------------------------------------
    Charge (ESU x 10^10)
                 0.0000
    Dipole Moment (Debye)
         X      -0.1083      Y       0.5088      Z      -0.0000
       Tot       0.5202
    Quadrupole Moments (Debye-Ang)
        XX     -69.8987     XY       2.4215     YY     -76.6789
        XZ      -0.0000     YZ      -0.0000     ZZ     -75.8389
    Octopole Moments (Debye-Ang^2)
       XXX       4.0226    XXY       2.5894    XYY      -4.5428
       YYY      10.2536    XXZ      -0.0000    XYZ      -0.0000
       YYZ       0.0000    XZZ       1.5807    YZZ       0.8662
       ZZZ       0.0000
    Hexadecapole Moments (Debye-Ang^3)
      XXXX   -1495.0388   XXXY     -86.9413   XXYY    -346.2685
      XYYY    -143.3258   YYYY    -554.7157   XXXZ       0.0000
      XXYZ       0.0000   XYYZ      -0.0000   YYYZ      -0.0000
      XXZZ    -290.5146   XYZZ     -48.8563   YYZZ    -111.2311
      XZZZ      -0.0000   YZZZ      -0.0000   ZZZZ     -93.4568
 -----------------------------------------------------------------
 Calculating analytic gradient of the SCF energy
 Gradient of SCF Energy
            1           2           3           4           5           6
    1  -0.0247911  -0.0243548   0.0184385   0.0325366   0.0208511  -0.0226803
    2  -0.0363655  -0.0570461   0.0264971   0.0611450   0.0070030  -0.0012334
    3  -0.0000000  -0.0000000  -0.0000000   0.0000000   0.0000000  -0.0000000
 Max gradient component =       6.115E-02
 RMS gradient           =       2.648E-02
 Gradient time:  CPU 36.08 s  wall 4.63 s
 Geometry Optimization Parameters
   NAtoms,    NIC,     NZ,  NCons,   NDum,   NFix, NCnnct, MaxDiis
        6      37       0       0       0       0       0       0

 Cartesian Hessian Update
 Hessian Updated using BFGS Update


** GEOMETRY OPTIMIZATION IN DELOCALIZED INTERNAL COORDINATES **
   Searching for a Minimum

   Optimization Cycle:  11

                       Coordinates (Angstroms)
     ATOM                X               Y               Z
      1  Br        2.6999277938    0.5873034667    0.0000000000
      2  Cl       -0.7206907897    1.7213660112    0.0000000000
      3  F         1.4439071954   -1.5746895941    0.0000000000
      4  I        -1.8791692283   -0.8812668002    0.0000000000
      5  C         1.1157076817   -0.2905948997    0.0000000000
      6  C        -0.1567926920    0.1315837788    0.0000000000
   Point Group: cs    Number of degrees of freedom:     9


   Energy is -10129.913176714

 Hessian Updated using BFGS Update

  9 Hessian modes will be used to form the next step
  Hessian Eigenvalues:
     0.095260    0.212882    0.247536    0.254452    0.359476    0.442335
     0.555227    0.955613    1.138420

 Minimum Search - Taking Simple RFO Step
 Searching for Lamda that Minimizes Along All modes
 Value Taken    Lamda =  -0.03313226
 Calculated Step too Large.  Step scaled by  0.599763
 Step Taken.  Stepsize is  0.300000

                             Maximum     Tolerance    Cnvgd?
         Gradient           0.056683      0.000300      NO
         Displacement       0.277917      0.001200      NO
         Energy change     -0.024056      0.000001      NO


 New Cartesian Coordinates Obtained by Inverse Iteration

 Displacement from previous Coordinates is:  0.226156
 ----------------------------------------------------------------
             Standard Nuclear Orientation (Angstroms)
    I     Atom           X                Y                Z
 ----------------------------------------------------------------
    1      Br      2.6872699145     0.6320723960     0.0000000000
    2      Cl     -0.6617950457     1.7648635457     0.0000000000
    3      F       1.3974165492    -1.5960947985     0.0000000000
    4      I      -1.8692262377    -0.9428609149     0.0000000000
    5      C       1.1033188211    -0.3006591056     0.0000000000
    6      C      -0.1540940405     0.1363808400     0.0000000000
 ----------------------------------------------------------------
 Molecular Point Group                 Cs    NOp =  2
 Largest Abelian Subgroup              Cs    NOp =  2
 Nuclear Repulsion Energy =   951.5263479707 hartrees
 There are       63 alpha and       63 beta electrons
 Applying Cartesian multipole field
    Component          Value
    ---------          -----
     (2,0,0)        1.00000E-11
     (0,2,0)        2.00000E-11
     (0,0,2)       -3.00000E-11
 Nucleus-field energy     =     0.0000000266 hartrees
 Requested basis set is 6-311++G(d,p)
 There are 74 shells and 206 basis functions
 A cutoff of  1.0D-11 yielded   2086 shell pairs
 There are     17496 function pairs (     19548 Cartesian)
 Smallest overlap matrix eigenvalue = 2.38E-05
 Guess MOs from SCF MO coefficient file

 -----------------------------------------------------------------------
  General SCF calculation program by
  Eric Jon Sundstrom, Paul Horn, Yuezhi Mao, Dmitri Zuev, Alec White,
  David Stuck, Shaama M.S., Shane Yost, Joonho Lee, David Small,
  Daniel Levine, Susi Lehtola, Hugh Burton, Evgeny Epifanovsky
 -----------------------------------------------------------------------
 Exchange:     0.2000 Hartree-Fock + 0.0800 Slater + 0.7200 B88
 Correlation:  0.1900 VWN1RPA + 0.8100 LYP
 Using SG-1 standard quadrature grid
 using 8 threads for integral computing
 -------------------------------------------------------
 OpenMP Integral computing Module                
 Release: version 2.0, May 2017, Q-Chem Inc. Pleasanton 
 -------------------------------------------------------
 -------------------------------------------------------
 OpenMP BLAS3 based DFT computing Module                
 Release: version 1.0, May 2013, Q-Chem Inc. Pittsburgh 
 -------------------------------------------------------
 A restricted SCF calculation will be
 performed using DIIS
 SCF converges when DIIS error is below 1.0e-08
 ---------------------------------------
  Cycle       Energy         DIIS error
 ---------------------------------------
    1  -10129.9264874865      6.32e-04  
    2  -10129.9289433099      2.68e-04  
    3  -10129.9287566346      3.32e-04  
    4  -10129.9292614519      6.41e-05  
    5  -10129.9292820973      1.61e-05  
    6  -10129.9292831181      6.78e-06  
    7  -10129.9292833457      1.34e-06  
    8  -10129.9292833517      7.04e-07  
    9  -10129.9292833534      1.54e-07  
   10  -10129.9292833536      2.47e-08  
   11  -10129.9292833534      8.61e-09  Convergence criterion met
 ---------------------------------------
 SCF time:   CPU 84.56s  wall 11.00s 
 SCF   energy in the final basis set =   -10129.9292833534
 Total energy in the final basis set =   -10129.9292833534

 --------------------------------------------------------------
             Orbital Energies (a.u.) and Symmetries
 --------------------------------------------------------------

 Alpha MOs, Restricted
 -- Occupied --                  
******* -482.87 -176.32 -165.73 -165.73 -165.73 -101.59  -62.52
  1 A'    2 A'    3 A'    4 A'    1 A"    5 A'    6 A'    7 A'                 
-56.343 -56.339 -56.339 -35.821 -31.314 -31.308 -31.308 -24.735
  8 A'    2 A"    9 A'   10 A'   11 A'    3 A"   12 A'   13 A'                 
-22.965 -22.963 -22.963 -22.959 -22.959 -10.339 -10.293  -9.502
 14 A'    4 A"   15 A'   16 A'    5 A"   17 A'   18 A'   19 A'                 
 -8.732  -7.267  -7.256  -7.256  -6.564  -6.550  -6.549  -6.371
 20 A'   21 A'    6 A"   22 A'   23 A'    7 A"   24 A'   25 A'                 
 -4.784  -4.768  -4.768  -2.675  -2.671  -2.670  -2.659  -2.659
 26 A'    8 A"   27 A'   28 A'    9 A"   29 A'   30 A'   10 A"                 
 -2.051  -2.045  -2.045  -2.031  -2.031  -1.284  -0.931  -0.858
 31 A'   11 A"   32 A'   33 A'   12 A"   34 A'   35 A'   36 A'                 
 -0.778  -0.692  -0.619  -0.541  -0.521  -0.520  -0.441  -0.420
 37 A'   38 A'   39 A'   40 A'   13 A"   41 A'   42 A'   43 A'                 
 -0.415  -0.354  -0.350  -0.329  -0.308  -0.277  -0.259
 14 A"   44 A'   15 A"   45 A'   16 A"   46 A'   17 A"                         
 -- Virtual --                   
 -0.069  -0.040  -0.028  -0.003   0.005   0.036   0.049   0.049
 47 A'   18 A"   48 A'   49 A'   50 A'   51 A'   19 A"   52 A'                 
  0.065   0.078   0.081   0.085   0.090   0.105   0.115   0.132
 53 A'   54 A'   20 A"   55 A'   21 A"   56 A'   57 A'   58 A'                 
  0.135   0.143   0.160   0.179   0.191   0.213   0.228   0.266
 22 A"   59 A'   60 A'   61 A'   62 A'   63 A'   23 A"   64 A'                 
  0.288   0.296   0.324   0.332   0.364   0.380   0.384   0.404
 24 A"   65 A'   66 A'   67 A'   68 A'   25 A"   69 A'   70 A'                 
  0.408   0.418   0.425   0.435   0.460   0.463   0.471   0.478
 26 A"   71 A'   27 A"   72 A'   28 A"   73 A'   74 A'   29 A"                 
  0.488   0.537   0.558   0.564   0.593   0.629   0.654   0.666
 75 A'   30 A"   76 A'   31 A"   77 A'   78 A'   32 A"   79 A'                 
  0.695   0.736   0.744   0.803   0.833   0.843   0.866   0.867
 80 A'   81 A'   82 A'   83 A'   33 A"   84 A'   85 A'   34 A"                 
  0.936   0.985   0.994   1.133   1.137   1.188   1.261   1.325
 86 A'   87 A'   88 A'   35 A"   89 A'   90 A'   36 A"   37 A"                 
  1.348   1.360   1.379   1.437   1.445   1.535   1.567   1.637
 91 A'   38 A"   92 A'   93 A'   94 A'   95 A'   39 A"   96 A'                 
  1.702   1.861   1.866   1.925   1.987   2.034   2.133   2.177
 97 A'   40 A"   98 A'   99 A'   41 A"  100 A'  101 A'  102 A'                 
  2.233   2.243   2.353   2.486   2.593   2.806   2.844   2.992
103 A'   42 A"  104 A'  105 A'   43 A"   44 A"  106 A'  107 A'                 
  3.159   3.418   3.743   3.773   3.943   3.950   3.979   3.986
108 A'  109 A'   45 A"  110 A'   46 A"   47 A"  111 A'   48 A"                 
  4.004   4.011   4.022   4.069   4.107   4.207   4.253   4.360
112 A'   49 A"  113 A'   50 A"  114 A'  115 A'  116 A'  117 A'                 
  4.442   4.762   5.995   6.055   6.098   6.271   6.368   6.555
118 A'  119 A'   51 A"  120 A'  121 A'   52 A"  122 A'  123 A'                 
  6.705   7.523   7.566   7.678   9.737  23.279  24.074  25.795
124 A'   53 A"  125 A'  126 A'  127 A'  128 A'  129 A'   54 A"                 
 25.971  26.371  27.871  28.336  28.378  28.396  28.520  28.534
130 A'  131 A'  132 A'   55 A"  133 A'  134 A'   56 A"  135 A'                 
 28.550  28.601  28.696  47.909  66.729 127.878 127.913 127.941
 57 A"  136 A'  137 A'  138 A'  139 A'   58 A"  140 A'  141 A'                 
151.664 215.723 289.719 289.762 289.8971020.7051901.828
142 A'  143 A'   59 A"  144 A'  145 A'  146 A'  147 A'                         

 Beta MOs, Restricted
 -- Occupied --                  
******* -482.87 -176.32 -165.73 -165.73 -165.73 -101.59  -62.52
  1 A'    2 A'    3 A'    4 A'    1 A"    5 A'    6 A'    7 A'                 
-56.343 -56.339 -56.339 -35.821 -31.314 -31.308 -31.308 -24.735
  8 A'    2 A"    9 A'   10 A'   11 A'    3 A"   12 A'   13 A'                 
-22.965 -22.963 -22.963 -22.959 -22.959 -10.339 -10.293  -9.502
 14 A'    4 A"   15 A'   16 A'    5 A"   17 A'   18 A'   19 A'                 
 -8.732  -7.267  -7.256  -7.256  -6.564  -6.550  -6.549  -6.371
 20 A'   21 A'    6 A"   22 A'   23 A'    7 A"   24 A'   25 A'                 
 -4.784  -4.768  -4.768  -2.675  -2.671  -2.670  -2.659  -2.659
 26 A'    8 A"   27 A'   28 A'    9 A"   29 A'   30 A'   10 A"                 
 -2.051  -2.045  -2.045  -2.031  -2.031  -1.284  -0.931  -0.858
 31 A'   11 A"   32 A'   33 A'   12 A"   34 A'   35 A'   36 A'                 
 -0.778  -0.692  -0.619  -0.541  -0.521  -0.520  -0.441  -0.420
 37 A'   38 A'   39 A'   40 A'   13 A"   41 A'   42 A'   43 A'                 
 -0.415  -0.354  -0.350  -0.329  -0.308  -0.277  -0.259
 14 A"   44 A'   15 A"   45 A'   16 A"   46 A'   17 A"                         
 -- Virtual --                   
 -0.069  -0.040  -0.028  -0.003   0.005   0.036   0.049   0.049
 47 A'   18 A"   48 A'   49 A'   50 A'   51 A'   19 A"   52 A'                 
  0.065   0.078   0.081   0.085   0.090   0.105   0.115   0.132
 53 A'   54 A'   20 A"   55 A'   21 A"   56 A'   57 A'   58 A'                 
  0.135   0.143   0.160   0.179   0.191   0.213   0.228   0.266
 22 A"   59 A'   60 A'   61 A'   62 A'   63 A'   23 A"   64 A'                 
  0.288   0.296   0.324   0.332   0.364   0.380   0.384   0.404
 24 A"   65 A'   66 A'   67 A'   68 A'   25 A"   69 A'   70 A'                 
  0.408   0.418   0.425   0.435   0.460   0.463   0.471   0.478
 26 A"   71 A'   27 A"   72 A'   28 A"   73 A'   74 A'   29 A"                 
  0.488   0.537   0.558   0.564   0.593   0.629   0.654   0.666
 75 A'   30 A"   76 A'   31 A"   77 A'   78 A'   32 A"   79 A'                 
  0.695   0.736   0.744   0.803   0.833   0.843   0.866   0.867
 80 A'   81 A'   82 A'   83 A'   33 A"   84 A'   85 A'   34 A"                 
  0.936   0.985   0.994   1.133   1.137   1.188   1.261   1.325
 86 A'   87 A'   88 A'   35 A"   89 A'   90 A'   36 A"   37 A"                 
  1.348   1.360   1.379   1.437   1.445   1.535   1.567   1.637
 91 A'   38 A"   92 A'   93 A'   94 A'   95 A'   39 A"   96 A'                 
  1.702   1.861   1.866   1.925   1.987   2.034   2.133   2.177
 97 A'   40 A"   98 A'   99 A'   41 A"  100 A'  101 A'  102 A'                 
  2.233   2.243   2.353   2.486   2.593   2.806   2.844   2.992
103 A'   42 A"  104 A'  105 A'   43 A"   44 A"  106 A'  107 A'                 
  3.159   3.418   3.743   3.773   3.943   3.950   3.979   3.986
108 A'  109 A'   45 A"  110 A'   46 A"   47 A"  111 A'   48 A"                 
  4.004   4.011   4.022   4.069   4.107   4.207   4.253   4.360
112 A'   49 A"  113 A'   50 A"  114 A'  115 A'  116 A'  117 A'                 
  4.442   4.762   5.995   6.055   6.098   6.271   6.368   6.555
118 A'  119 A'   51 A"  120 A'  121 A'   52 A"  122 A'  123 A'                 
  6.705   7.523   7.566   7.678   9.737  23.279  24.074  25.795
124 A'   53 A"  125 A'  126 A'  127 A'  128 A'  129 A'   54 A"                 
 25.971  26.371  27.871  28.336  28.378  28.396  28.520  28.534
130 A'  131 A'  132 A'   55 A"  133 A'  134 A'   56 A"  135 A'                 
 28.550  28.601  28.696  47.909  66.729 127.878 127.913 127.941
 57 A"  136 A'  137 A'  138 A'  139 A'   58 A"  140 A'  141 A'                 
151.664 215.723 289.719 289.762 289.8971020.7051901.828
142 A'  143 A'   59 A"  144 A'  145 A'  146 A'  147 A'                         
 --------------------------------------------------------------

          Ground-State Mulliken Net Atomic Charges

     Atom                 Charge (a.u.)
  ----------------------------------------
      1 Br                   -0.011235
      2 Cl                    0.387301
      3 F                    -0.032854
      4 I                     0.170794
      5 C                    -0.488781
      6 C                    -0.025224
  ----------------------------------------
  Sum of atomic charges =     0.000000

 -----------------------------------------------------------------
                    Cartesian Multipole Moments
 -----------------------------------------------------------------
    Charge (ESU x 10^10)
                 0.0000
    Dipole Moment (Debye)
         X      -0.1185      Y       0.4275      Z       0.0000
       Tot       0.4437
    Quadrupole Moments (Debye-Ang)
        XX     -70.1999     XY       2.9461     YY     -76.1709
        XZ      -0.0000     YZ      -0.0000     ZZ     -75.9608
    Octopole Moments (Debye-Ang^2)
       XXX       2.2410    XXY       2.5075    XYY      -5.2583
       YYY      11.8235    XXZ       0.0000    XYZ       0.0000
       YYZ       0.0000    XZZ       0.9939    YZZ       1.2780
       ZZZ       0.0000
    Hexadecapole Moments (Debye-Ang^3)
      XXXX   -1479.4421   XXXY    -100.3520   XXYY    -345.0120
      XYYY    -157.4542   YYYY    -587.2216   XXXZ      -0.0000
      XXYZ      -0.0000   XYYZ      -0.0000   YYYZ      -0.0000
      XXZZ    -286.8494   XYZZ     -54.8507   YYZZ    -117.6804
      XZZZ      -0.0000   YZZZ      -0.0000   ZZZZ     -93.7617
 -----------------------------------------------------------------
 Calculating analytic gradient of the SCF energy
 Gradient of SCF Energy
            1           2           3           4           5           6
    1  -0.0132036  -0.0182730   0.0105918   0.0201743   0.0054722  -0.0047618
    2  -0.0211878  -0.0341953   0.0155603   0.0405299   0.0065578  -0.0072649
    3  -0.0000000   0.0000000  -0.0000000   0.0000000   0.0000000  -0.0000000
 Max gradient component =       4.053E-02
 RMS gradient           =       1.612E-02
 Gradient time:  CPU 35.04 s  wall 4.51 s
 Geometry Optimization Parameters
   NAtoms,    NIC,     NZ,  NCons,   NDum,   NFix, NCnnct, MaxDiis
        6      37       0       0       0       0       0       0

 Cartesian Hessian Update
 Hessian Updated using BFGS Update


** GEOMETRY OPTIMIZATION IN DELOCALIZED INTERNAL COORDINATES **
   Searching for a Minimum

   Optimization Cycle:  12

                       Coordinates (Angstroms)
     ATOM                X               Y               Z
      1  Br        2.6872699145    0.6320723960    0.0000000000
      2  Cl       -0.6617950457    1.7648635457    0.0000000000
      3  F         1.3974165492   -1.5960947985    0.0000000000
      4  I        -1.8692262377   -0.9428609149    0.0000000000
      5  C         1.1033188211   -0.3006591056    0.0000000000
      6  C        -0.1540940405    0.1363808400    0.0000000000
   Point Group: cs    Number of degrees of freedom:     9


   Energy is -10129.929283353

 Hessian Updated using BFGS Update

  9 Hessian modes will be used to form the next step
  Hessian Eigenvalues:
     0.075918    0.209871    0.247657    0.254201    0.365747    0.452844
     0.556236    0.955505    1.138723

 Minimum Search - Taking Simple RFO Step
 Searching for Lamda that Minimizes Along All modes
 Value Taken    Lamda =  -0.01835919
 Calculated Step too Large.  Step scaled by  0.683826
 Step Taken.  Stepsize is  0.300000

                             Maximum     Tolerance    Cnvgd?
         Gradient           0.037568      0.000300      NO
         Displacement       0.281760      0.001200      NO
         Energy change     -0.016107      0.000001      NO


 New Cartesian Coordinates Obtained by Inverse Iteration

 Displacement from previous Coordinates is:  0.224182
 ----------------------------------------------------------------
             Standard Nuclear Orientation (Angstroms)
    I     Atom           X                Y                Z
 ----------------------------------------------------------------
    1      Br      2.6730920958     0.6762564843     0.0000000000
    2      Cl     -0.5990450403     1.8081261829     0.0000000000
    3      F       1.3578574898    -1.6168295144     0.0000000000
    4      I      -1.8631436451    -1.0041897358     0.0000000000
    5      C       1.0942975385    -0.3129738275     0.0000000000
    6      C      -0.1601684777     0.1433123731     0.0000000000
 ----------------------------------------------------------------
 Molecular Point Group                 Cs    NOp =  2
 Largest Abelian Subgroup              Cs    NOp =  2
 Nuclear Repulsion Energy =   943.8902770387 hartrees
 There are       63 alpha and       63 beta electrons
 Applying Cartesian multipole field
    Component          Value
    ---------          -----
     (2,0,0)        1.00000E-11
     (0,2,0)        2.00000E-11
     (0,0,2)       -3.00000E-11
 Nucleus-field energy     =     0.0000000272 hartrees
 Requested basis set is 6-311++G(d,p)
 There are 74 shells and 206 basis functions
 A cutoff of  1.0D-11 yielded   2081 shell pairs
 There are     17497 function pairs (     19559 Cartesian)
 Smallest overlap matrix eigenvalue = 2.83E-05
 Guess MOs from SCF MO coefficient file

 -----------------------------------------------------------------------
  General SCF calculation program by
  Eric Jon Sundstrom, Paul Horn, Yuezhi Mao, Dmitri Zuev, Alec White,
  David Stuck, Shaama M.S., Shane Yost, Joonho Lee, David Small,
  Daniel Levine, Susi Lehtola, Hugh Burton, Evgeny Epifanovsky
 -----------------------------------------------------------------------
 Exchange:     0.2000 Hartree-Fock + 0.0800 Slater + 0.7200 B88
 Correlation:  0.1900 VWN1RPA + 0.8100 LYP
 Using SG-1 standard quadrature grid
 using 8 threads for integral computing
 -------------------------------------------------------
 OpenMP Integral computing Module                
 Release: version 2.0, May 2017, Q-Chem Inc. Pleasanton 
 -------------------------------------------------------
 -------------------------------------------------------
 OpenMP BLAS3 based DFT computing Module                
 Release: version 1.0, May 2013, Q-Chem Inc. Pittsburgh 
 -------------------------------------------------------
 A restricted SCF calculation will be
 performed using DIIS
 SCF converges when DIIS error is below 1.0e-08
 ---------------------------------------
  Cycle       Energy         DIIS error
 ---------------------------------------
    1  -10129.9361297229      6.04e-04  
    2  -10129.9384142885      2.90e-04  
    3  -10129.9382103979      3.54e-04  
    4  -10129.9388039672      5.70e-05  
    5  -10129.9388199897      1.93e-05  
    6  -10129.9388216080      6.72e-06  
    7  -10129.9388218461      1.36e-06  
    8  -10129.9388218518      6.81e-07  
    9  -10129.9388218535      1.36e-07  
   10  -10129.9388218536      2.73e-08  
   11  -10129.9388218536      6.87e-09  Convergence criterion met
 ---------------------------------------
 SCF time:   CPU 84.10s  wall 11.00s 
 SCF   energy in the final basis set =   -10129.9388218536
 Total energy in the final basis set =   -10129.9388218536

 --------------------------------------------------------------
             Orbital Energies (a.u.) and Symmetries
 --------------------------------------------------------------

 Alpha MOs, Restricted
 -- Occupied --                  
******* -482.87 -176.33 -165.73 -165.73 -165.73 -101.59  -62.52
  1 A'    2 A'    3 A'    4 A'    1 A"    5 A'    6 A'    7 A'                 
-56.343 -56.339 -56.339 -35.822 -31.315 -31.309 -31.309 -24.737
  8 A'    2 A"    9 A'   10 A'   11 A'    3 A"   12 A'   13 A'                 
-22.966 -22.964 -22.964 -22.960 -22.960 -10.340 -10.295  -9.502
 14 A'    4 A"   15 A'   16 A'    5 A"   17 A'   18 A'   19 A'                 
 -8.731  -7.267  -7.257  -7.256  -6.564  -6.550  -6.549  -6.372
 20 A'   21 A'    6 A"   22 A'   23 A'    7 A"   24 A'   25 A'                 
 -4.785  -4.769  -4.769  -2.674  -2.671  -2.670  -2.659  -2.659
 26 A'    8 A"   27 A'   28 A'    9 A"   29 A'   30 A'   10 A"                 
 -2.051  -2.046  -2.046  -2.032  -2.032  -1.284  -0.925  -0.853
 31 A'   11 A"   32 A'   33 A'   12 A"   34 A'   35 A'   36 A'                 
 -0.777  -0.689  -0.619  -0.540  -0.520  -0.518  -0.441  -0.418
 37 A'   38 A'   39 A'   40 A'   13 A"   41 A'   42 A'   43 A'                 
 -0.411  -0.351  -0.348  -0.329  -0.309  -0.282  -0.259
 14 A"   44 A'   15 A"   45 A'   16 A"   46 A'   17 A"                         
 -- Virtual --                   
 -0.074  -0.041  -0.033  -0.005   0.004   0.036   0.049   0.050
 47 A'   18 A"   48 A'   49 A'   50 A'   51 A'   52 A'   19 A"                 
  0.064   0.078   0.081   0.083   0.089   0.108   0.116   0.131
 53 A'   54 A'   20 A"   55 A'   21 A"   56 A'   57 A'   58 A'                 
  0.135   0.142   0.161   0.174   0.187   0.214   0.229   0.259
 22 A"   59 A'   60 A'   61 A'   62 A'   63 A'   23 A"   64 A'                 
  0.286   0.296   0.323   0.330   0.367   0.382   0.383   0.399
 24 A"   65 A'   66 A'   67 A'   68 A'   69 A'   25 A"   70 A'                 
  0.409   0.418   0.425   0.432   0.457   0.465   0.473   0.478
 26 A"   71 A'   27 A"   72 A'   28 A"   73 A'   74 A'   29 A"                 
  0.488   0.536   0.550   0.565   0.595   0.627   0.654   0.657
 75 A'   30 A"   76 A'   31 A"   77 A'   78 A'   32 A"   79 A'                 
  0.700   0.729   0.747   0.803   0.833   0.836   0.864   0.867
 80 A'   81 A'   82 A'   83 A'   33 A"   84 A'   85 A'   34 A"                 
  0.931   0.973   0.990   1.130   1.131   1.176   1.253   1.322
 86 A'   87 A'   88 A'   35 A"   89 A'   90 A'   36 A"   37 A"                 
  1.344   1.360   1.383   1.435   1.452   1.542   1.564   1.629
 91 A'   38 A"   92 A'   93 A'   94 A'   95 A'   39 A"   96 A'                 
  1.687   1.861   1.870   1.924   1.985   2.028   2.125   2.167
 97 A'   40 A"   98 A'   99 A'   41 A"  100 A'  101 A'  102 A'                 
  2.216   2.242   2.347   2.482   2.592   2.802   2.843   2.993
103 A'   42 A"  104 A'  105 A'   43 A"   44 A"  106 A'  107 A'                 
  3.149   3.409   3.741   3.771   3.941   3.948   3.977   3.985
108 A'  109 A'   45 A"  110 A'   46 A"   47 A"  111 A'   48 A"                 
  4.001   4.009   4.018   4.064   4.108   4.205   4.249   4.359
112 A'   49 A"  113 A'   50 A"  114 A'  115 A'  116 A'  117 A'                 
  4.430   4.758   5.994   6.053   6.086   6.269   6.366   6.547
118 A'  119 A'   51 A"  120 A'  121 A'   52 A"  122 A'  123 A'                 
  6.698   7.523   7.564   7.670   9.731  23.274  24.056  25.793
124 A'   53 A"  125 A'  126 A'  127 A'  128 A'  129 A'   54 A"                 
 25.962  26.369  27.861  28.334  28.376  28.387  28.519  28.533
130 A'  131 A'  132 A'   55 A"  133 A'  134 A'   56 A"  135 A'                 
 28.547  28.599  28.692  47.899  66.726 127.876 127.911 127.935
 57 A"  136 A'  137 A'  138 A'  139 A'   58 A"  140 A'  141 A'                 
151.655 215.717 289.719 289.759 289.8911020.6931901.819
142 A'  143 A'   59 A"  144 A'  145 A'  146 A'  147 A'                         

 Beta MOs, Restricted
 -- Occupied --                  
******* -482.87 -176.33 -165.73 -165.73 -165.73 -101.59  -62.52
  1 A'    2 A'    3 A'    4 A'    1 A"    5 A'    6 A'    7 A'                 
-56.343 -56.339 -56.339 -35.822 -31.315 -31.309 -31.309 -24.737
  8 A'    2 A"    9 A'   10 A'   11 A'    3 A"   12 A'   13 A'                 
-22.966 -22.964 -22.964 -22.960 -22.960 -10.340 -10.295  -9.502
 14 A'    4 A"   15 A'   16 A'    5 A"   17 A'   18 A'   19 A'                 
 -8.731  -7.267  -7.257  -7.256  -6.564  -6.550  -6.549  -6.372
 20 A'   21 A'    6 A"   22 A'   23 A'    7 A"   24 A'   25 A'                 
 -4.785  -4.769  -4.769  -2.674  -2.671  -2.670  -2.659  -2.659
 26 A'    8 A"   27 A'   28 A'    9 A"   29 A'   30 A'   10 A"                 
 -2.051  -2.046  -2.046  -2.032  -2.032  -1.284  -0.925  -0.853
 31 A'   11 A"   32 A'   33 A'   12 A"   34 A'   35 A'   36 A'                 
 -0.777  -0.689  -0.619  -0.540  -0.520  -0.518  -0.441  -0.418
 37 A'   38 A'   39 A'   40 A'   13 A"   41 A'   42 A'   43 A'                 
 -0.411  -0.351  -0.348  -0.329  -0.309  -0.282  -0.259
 14 A"   44 A'   15 A"   45 A'   16 A"   46 A'   17 A"                         
 -- Virtual --                   
 -0.074  -0.041  -0.033  -0.005   0.004   0.036   0.049   0.050
 47 A'   18 A"   48 A'   49 A'   50 A'   51 A'   52 A'   19 A"                 
  0.064   0.078   0.081   0.083   0.089   0.108   0.116   0.131
 53 A'   54 A'   20 A"   55 A'   21 A"   56 A'   57 A'   58 A'                 
  0.135   0.142   0.161   0.174   0.187   0.214   0.229   0.259
 22 A"   59 A'   60 A'   61 A'   62 A'   63 A'   23 A"   64 A'                 
  0.286   0.296   0.323   0.330   0.367   0.382   0.383   0.399
 24 A"   65 A'   66 A'   67 A'   68 A'   69 A'   25 A"   70 A'                 
  0.409   0.418   0.425   0.432   0.457   0.465   0.473   0.478
 26 A"   71 A'   27 A"   72 A'   28 A"   73 A'   74 A'   29 A"                 
  0.488   0.536   0.550   0.565   0.595   0.627   0.654   0.657
 75 A'   30 A"   76 A'   31 A"   77 A'   78 A'   32 A"   79 A'                 
  0.700   0.729   0.747   0.803   0.833   0.836   0.864   0.867
 80 A'   81 A'   82 A'   83 A'   33 A"   84 A'   85 A'   34 A"                 
  0.931   0.973   0.990   1.130   1.131   1.176   1.253   1.322
 86 A'   87 A'   88 A'   35 A"   89 A'   90 A'   36 A"   37 A"                 
  1.344   1.360   1.383   1.435   1.452   1.542   1.564   1.629
 91 A'   38 A"   92 A'   93 A'   94 A'   95 A'   39 A"   96 A'                 
  1.687   1.861   1.870   1.924   1.985   2.028   2.125   2.167
 97 A'   40 A"   98 A'   99 A'   41 A"  100 A'  101 A'  102 A'                 
  2.216   2.242   2.347   2.482   2.592   2.802   2.843   2.993
103 A'   42 A"  104 A'  105 A'   43 A"   44 A"  106 A'  107 A'                 
  3.149   3.409   3.741   3.771   3.941   3.948   3.977   3.985
108 A'  109 A'   45 A"  110 A'   46 A"   47 A"  111 A'   48 A"                 
  4.001   4.009   4.018   4.064   4.108   4.205   4.249   4.359
112 A'   49 A"  113 A'   50 A"  114 A'  115 A'  116 A'  117 A'                 
  4.430   4.758   5.994   6.053   6.086   6.269   6.366   6.547
118 A'  119 A'   51 A"  120 A'  121 A'   52 A"  122 A'  123 A'                 
  6.698   7.523   7.564   7.670   9.731  23.274  24.056  25.793
124 A'   53 A"  125 A'  126 A'  127 A'  128 A'  129 A'   54 A"                 
 25.962  26.369  27.861  28.334  28.376  28.387  28.519  28.533
130 A'  131 A'  132 A'   55 A"  133 A'  134 A'   56 A"  135 A'                 
 28.547  28.599  28.692  47.899  66.726 127.876 127.911 127.935
 57 A"  136 A'  137 A'  138 A'  139 A'   58 A"  140 A'  141 A'                 
151.655 215.717 289.719 289.759 289.8911020.6931901.819
142 A'  143 A'   59 A"  144 A'  145 A'  146 A'  147 A'                         
 --------------------------------------------------------------

          Ground-State Mulliken Net Atomic Charges

     Atom                 Charge (a.u.)
  ----------------------------------------
      1 Br                   -0.017728
      2 Cl                    0.387062
      3 F                    -0.034437
      4 I                     0.170928
      5 C                    -0.427766
      6 C                    -0.078059
  ----------------------------------------
  Sum of atomic charges =     0.000000

 -----------------------------------------------------------------
                    Cartesian Multipole Moments
 -----------------------------------------------------------------
    Charge (ESU x 10^10)
                 0.0000
    Dipole Moment (Debye)
         X      -0.1214      Y       0.3509      Z       0.0000
       Tot       0.3713
    Quadrupole Moments (Debye-Ang)
        XX     -70.5692     XY       3.3976     YY     -75.6339
        XZ       0.0000     YZ       0.0000     ZZ     -76.0981
    Octopole Moments (Debye-Ang^2)
       XXX       0.6660    XXY       2.4523    XYY      -5.7785
       YYY      13.3493    XXZ      -0.0000    XYZ      -0.0000
       YYZ       0.0000    XZZ       0.4848    YZZ       1.7179
       ZZZ       0.0000
    Hexadecapole Moments (Debye-Ang^3)
      XXXX   -1467.9473   XXXY    -115.1358   XXYY    -344.5788
      XYYY    -171.3294   YYYY    -621.0530   XXXZ       0.0000
      XXYZ       0.0000   XYYZ       0.0000   YYYZ       0.0000
      XXZZ    -283.6492   XYZZ     -61.0067   YYZZ    -124.4284
      XZZZ       0.0000   YZZZ       0.0000   ZZZZ     -94.1046
 -----------------------------------------------------------------
 Calculating analytic gradient of the SCF energy
 Gradient of SCF Energy
            1           2           3           4           5           6
    1  -0.0046725  -0.0117471   0.0042705   0.0118567   0.0044101  -0.0041177
    2  -0.0085467  -0.0163179   0.0070916   0.0236902   0.0012839  -0.0072011
    3   0.0000000   0.0000000   0.0000000   0.0000000   0.0000000  -0.0000000
 Max gradient component =       2.369E-02
 RMS gradient           =       8.690E-03
 Gradient time:  CPU 35.03 s  wall 4.50 s
 Geometry Optimization Parameters
   NAtoms,    NIC,     NZ,  NCons,   NDum,   NFix, NCnnct, MaxDiis
        6      37       0       0       0       0       0       0

 Cartesian Hessian Update
 Hessian Updated using BFGS Update


** GEOMETRY OPTIMIZATION IN DELOCALIZED INTERNAL COORDINATES **
   Searching for a Minimum

   Optimization Cycle:  13

                       Coordinates (Angstroms)
     ATOM                X               Y               Z
      1  Br        2.6730920958    0.6762564843    0.0000000000
      2  Cl       -0.5990450403    1.8081261829    0.0000000000
      3  F         1.3578574898   -1.6168295144    0.0000000000
      4  I        -1.8631436451   -1.0041897358    0.0000000000
      5  C         1.0942975385   -0.3129738275    0.0000000000
      6  C        -0.1601684777    0.1433123731    0.0000000000
   Point Group: cs    Number of degrees of freedom:     9


   Energy is -10129.938821854

 Hessian Updated using BFGS Update

  9 Hessian modes will be used to form the next step
  Hessian Eigenvalues:
     0.064930    0.208133    0.247608    0.254119    0.365265    0.452334
     0.558243    0.955570    1.138098

 Minimum Search - Taking Simple RFO Step
 Searching for Lamda that Minimizes Along All modes
 Value Taken    Lamda =  -0.00710419
 Calculated Step too Large.  Step scaled by  0.963317
 Step Taken.  Stepsize is  0.300000

                             Maximum     Tolerance    Cnvgd?
         Gradient           0.018861      0.000300      NO
         Displacement       0.271844      0.001200      NO
         Energy change     -0.009539      0.000001      NO


 New Cartesian Coordinates Obtained by Inverse Iteration

 Displacement from previous Coordinates is:  0.239978
 ----------------------------------------------------------------
             Standard Nuclear Orientation (Angstroms)
    I     Atom           X                Y                Z
 ----------------------------------------------------------------
    1      Br      2.6510058146     0.7182375517     0.0000000000
    2      Cl     -0.5255510548     1.8489431024     0.0000000000
    3      F       1.3174537601    -1.6333812155     0.0000000000
    4      I      -1.8518809230    -1.0698722984     0.0000000000
    5      C       1.0776823149    -0.3220137500     0.0000000000
    6      C      -0.1658199509     0.1517885724     0.0000000000
 ----------------------------------------------------------------
 Molecular Point Group                 Cs    NOp =  2
 Largest Abelian Subgroup              Cs    NOp =  2
 Nuclear Repulsion Energy =   938.5760879479 hartrees
 There are       63 alpha and       63 beta electrons
 Applying Cartesian multipole field
    Component          Value
    ---------          -----
     (2,0,0)        1.00000E-11
     (0,2,0)        2.00000E-11
     (0,0,2)       -3.00000E-11
 Nucleus-field energy     =     0.0000000278 hartrees
 Requested basis set is 6-311++G(d,p)
 There are 74 shells and 206 basis functions
 A cutoff of  1.0D-11 yielded   2075 shell pairs
 There are     17456 function pairs (     19514 Cartesian)
 Smallest overlap matrix eigenvalue = 3.26E-05
 Guess MOs from SCF MO coefficient file

 -----------------------------------------------------------------------
  General SCF calculation program by
  Eric Jon Sundstrom, Paul Horn, Yuezhi Mao, Dmitri Zuev, Alec White,
  David Stuck, Shaama M.S., Shane Yost, Joonho Lee, David Small,
  Daniel Levine, Susi Lehtola, Hugh Burton, Evgeny Epifanovsky
 -----------------------------------------------------------------------
 Exchange:     0.2000 Hartree-Fock + 0.0800 Slater + 0.7200 B88
 Correlation:  0.1900 VWN1RPA + 0.8100 LYP
 Using SG-1 standard quadrature grid
 using 8 threads for integral computing
 -------------------------------------------------------
 OpenMP Integral computing Module                
 Release: version 2.0, May 2017, Q-Chem Inc. Pleasanton 
 -------------------------------------------------------
 -------------------------------------------------------
 OpenMP BLAS3 based DFT computing Module                
 Release: version 1.0, May 2013, Q-Chem Inc. Pittsburgh 
 -------------------------------------------------------
 A restricted SCF calculation will be
 performed using DIIS
 SCF converges when DIIS error is below 1.0e-08
 ---------------------------------------
  Cycle       Energy         DIIS error
 ---------------------------------------
    1  -10129.9404173717      5.98e-04  
    2  -10129.9427515007      2.44e-04  
    3  -10129.9425398226      3.24e-04  
    4  -10129.9430316662      5.83e-05  
    5  -10129.9430489724      1.57e-05  
    6  -10129.9430499377      6.97e-06  
    7  -10129.9430501791      1.32e-06  
    8  -10129.9430501853      7.14e-07  
    9  -10129.9430501873      1.29e-07  
   10  -10129.9430501874      2.90e-08  
   11  -10129.9430501874      6.20e-09  Convergence criterion met
 ---------------------------------------
 SCF time:   CPU 83.87s  wall 11.00s 
 SCF   energy in the final basis set =   -10129.9430501874
 Total energy in the final basis set =   -10129.9430501874

 --------------------------------------------------------------
             Orbital Energies (a.u.) and Symmetries
 --------------------------------------------------------------

 Alpha MOs, Restricted
 -- Occupied --                  
******* -482.87 -176.33 -165.73 -165.73 -165.73 -101.59  -62.52
  1 A'    2 A'    3 A'    4 A'    1 A"    5 A'    6 A'    7 A'                 
-56.343 -56.338 -56.338 -35.823 -31.317 -31.310 -31.310 -24.739
  8 A'    2 A"    9 A'   10 A'   11 A'    3 A"   12 A'   13 A'                 
-22.967 -22.965 -22.965 -22.961 -22.961 -10.341 -10.296  -9.503
 14 A'    4 A"   15 A'   16 A'    5 A"   17 A'   18 A'   19 A'                 
 -8.731  -7.268  -7.257  -7.257  -6.563  -6.549  -6.548  -6.372
 20 A'   21 A'    6 A"   22 A'   23 A'    7 A"   24 A'   25 A'                 
 -4.786  -4.770  -4.769  -2.673  -2.670  -2.669  -2.658  -2.658
 26 A'    8 A"   27 A'   28 A'    9 A"   29 A'   30 A'   10 A"                 
 -2.052  -2.047  -2.046  -2.032  -2.032  -1.283  -0.921  -0.848
 31 A'   11 A"   32 A'   33 A'   12 A"   34 A'   35 A'   36 A'                 
 -0.778  -0.686  -0.619  -0.539  -0.520  -0.516  -0.441  -0.416
 37 A'   38 A'   39 A'   40 A'   13 A"   41 A'   42 A'   43 A'                 
 -0.409  -0.351  -0.346  -0.327  -0.310  -0.286  -0.261
 14 A"   44 A'   15 A"   45 A'   16 A"   46 A'   17 A"                         
 -- Virtual --                   
 -0.079  -0.040  -0.039  -0.006   0.004   0.035   0.048   0.050
 47 A'   18 A"   48 A'   49 A'   50 A'   51 A'   52 A'   19 A"                 
  0.064   0.079   0.081   0.082   0.089   0.111   0.117   0.130
 53 A'   54 A'   20 A"   55 A'   21 A"   56 A'   57 A'   58 A'                 
  0.134   0.141   0.162   0.169   0.184   0.217   0.228   0.254
 22 A"   59 A'   60 A'   61 A'   62 A'   63 A'   23 A"   64 A'                 
  0.285   0.297   0.321   0.328   0.369   0.381   0.386   0.397
 24 A"   65 A'   66 A'   67 A'   68 A'   69 A'   25 A"   70 A'                 
  0.409   0.420   0.424   0.429   0.454   0.463   0.475   0.478
 26 A"   71 A'   27 A"   72 A'   28 A"   73 A'   74 A'   29 A"                 
  0.489   0.537   0.542   0.566   0.601   0.625   0.647   0.654
 75 A'   30 A"   76 A'   31 A"   77 A'   78 A'   79 A'   32 A"                 
  0.705   0.721   0.748   0.801   0.833   0.836   0.863   0.866
 80 A'   81 A'   82 A'   83 A'   33 A"   84 A'   85 A'   34 A"                 
  0.925   0.957   0.995   1.117   1.127   1.166   1.246   1.318
 86 A'   87 A'   88 A'   89 A'   35 A"   90 A'   36 A"   37 A"                 
  1.340   1.361   1.387   1.431   1.457   1.546   1.564   1.619
 91 A'   38 A"   92 A'   93 A'   94 A'   95 A'   39 A"   96 A'                 
  1.678   1.866   1.873   1.925   1.985   2.019   2.126   2.159
 97 A'   40 A"   98 A'   99 A'   41 A"  100 A'  101 A'  102 A'                 
  2.204   2.241   2.344   2.476   2.592   2.800   2.842   2.995
103 A'   42 A"  104 A'  105 A'   43 A"   44 A"  106 A'  107 A'                 
  3.150   3.394   3.740   3.768   3.939   3.947   3.977   3.983
108 A'  109 A'   45 A"  110 A'   46 A"   47 A"  111 A'   48 A"                 
  4.000   4.007   4.017   4.059   4.106   4.201   4.245   4.357
112 A'   49 A"  113 A'   50 A"  114 A'  115 A'  116 A'  117 A'                 
  4.420   4.755   5.992   6.049   6.075   6.268   6.366   6.544
118 A'  119 A'   51 A"  120 A'  121 A'   52 A"  122 A'  123 A'                 
  6.690   7.524   7.563   7.665   9.728  23.266  24.070  25.792
124 A'   53 A"  125 A'  126 A'  127 A'  128 A'  129 A'   54 A"                 
 25.950  26.363  27.854  28.332  28.374  28.380  28.518  28.533
130 A'  131 A'  132 A'   55 A"  133 A'  134 A'   56 A"  135 A'                 
 28.544  28.596  28.688  47.893  66.724 127.874 127.908 127.928
 57 A"  136 A'  137 A'  138 A'  139 A'   58 A"  140 A'  141 A'                 
151.649 215.712 289.719 289.758 289.8871020.6851901.812
142 A'  143 A'   59 A"  144 A'  145 A'  146 A'  147 A'                         

 Beta MOs, Restricted
 -- Occupied --                  
******* -482.87 -176.33 -165.73 -165.73 -165.73 -101.59  -62.52
  1 A'    2 A'    3 A'    4 A'    1 A"    5 A'    6 A'    7 A'                 
-56.343 -56.338 -56.338 -35.823 -31.317 -31.310 -31.310 -24.739
  8 A'    2 A"    9 A'   10 A'   11 A'    3 A"   12 A'   13 A'                 
-22.967 -22.965 -22.965 -22.961 -22.961 -10.341 -10.296  -9.503
 14 A'    4 A"   15 A'   16 A'    5 A"   17 A'   18 A'   19 A'                 
 -8.731  -7.268  -7.257  -7.257  -6.563  -6.549  -6.548  -6.372
 20 A'   21 A'    6 A"   22 A'   23 A'    7 A"   24 A'   25 A'                 
 -4.786  -4.770  -4.769  -2.673  -2.670  -2.669  -2.658  -2.658
 26 A'    8 A"   27 A'   28 A'    9 A"   29 A'   30 A'   10 A"                 
 -2.052  -2.047  -2.046  -2.032  -2.032  -1.283  -0.921  -0.848
 31 A'   11 A"   32 A'   33 A'   12 A"   34 A'   35 A'   36 A'                 
 -0.778  -0.686  -0.619  -0.539  -0.520  -0.516  -0.441  -0.416
 37 A'   38 A'   39 A'   40 A'   13 A"   41 A'   42 A'   43 A'                 
 -0.409  -0.351  -0.346  -0.327  -0.310  -0.286  -0.261
 14 A"   44 A'   15 A"   45 A'   16 A"   46 A'   17 A"                         
 -- Virtual --                   
 -0.079  -0.040  -0.039  -0.006   0.004   0.035   0.048   0.050
 47 A'   18 A"   48 A'   49 A'   50 A'   51 A'   52 A'   19 A"                 
  0.064   0.079   0.081   0.082   0.089   0.111   0.117   0.130
 53 A'   54 A'   20 A"   55 A'   21 A"   56 A'   57 A'   58 A'                 
  0.134   0.141   0.162   0.169   0.184   0.217   0.228   0.254
 22 A"   59 A'   60 A'   61 A'   62 A'   63 A'   23 A"   64 A'                 
  0.285   0.297   0.321   0.328   0.369   0.381   0.386   0.397
 24 A"   65 A'   66 A'   67 A'   68 A'   69 A'   25 A"   70 A'                 
  0.409   0.420   0.424   0.429   0.454   0.463   0.475   0.478
 26 A"   71 A'   27 A"   72 A'   28 A"   73 A'   74 A'   29 A"                 
  0.489   0.537   0.542   0.566   0.601   0.625   0.647   0.654
 75 A'   30 A"   76 A'   31 A"   77 A'   78 A'   79 A'   32 A"                 
  0.705   0.721   0.748   0.801   0.833   0.836   0.863   0.866
 80 A'   81 A'   82 A'   83 A'   33 A"   84 A'   85 A'   34 A"                 
  0.925   0.957   0.995   1.117   1.127   1.166   1.246   1.318
 86 A'   87 A'   88 A'   89 A'   35 A"   90 A'   36 A"   37 A"                 
  1.340   1.361   1.387   1.431   1.457   1.546   1.564   1.619
 91 A'   38 A"   92 A'   93 A'   94 A'   95 A'   39 A"   96 A'                 
  1.678   1.866   1.873   1.925   1.985   2.019   2.126   2.159
 97 A'   40 A"   98 A'   99 A'   41 A"  100 A'  101 A'  102 A'                 
  2.204   2.241   2.344   2.476   2.592   2.800   2.842   2.995
103 A'   42 A"  104 A'  105 A'   43 A"   44 A"  106 A'  107 A'                 
  3.150   3.394   3.740   3.768   3.939   3.947   3.977   3.983
108 A'  109 A'   45 A"  110 A'   46 A"   47 A"  111 A'   48 A"                 
  4.000   4.007   4.017   4.059   4.106   4.201   4.245   4.357
112 A'   49 A"  113 A'   50 A"  114 A'  115 A'  116 A'  117 A'                 
  4.420   4.755   5.992   6.049   6.075   6.268   6.366   6.544
118 A'  119 A'   51 A"  120 A'  121 A'   52 A"  122 A'  123 A'                 
  6.690   7.524   7.563   7.665   9.728  23.266  24.070  25.792
124 A'   53 A"  125 A'  126 A'  127 A'  128 A'  129 A'   54 A"                 
 25.950  26.363  27.854  28.332  28.374  28.380  28.518  28.533
130 A'  131 A'  132 A'   55 A"  133 A'  134 A'   56 A"  135 A'                 
 28.544  28.596  28.688  47.893  66.724 127.874 127.908 127.928
 57 A"  136 A'  137 A'  138 A'  139 A'   58 A"  140 A'  141 A'                 
151.649 215.712 289.719 289.758 289.8871020.6851901.812
142 A'  143 A'   59 A"  144 A'  145 A'  146 A'  147 A'                         
 --------------------------------------------------------------

          Ground-State Mulliken Net Atomic Charges

     Atom                 Charge (a.u.)
  ----------------------------------------
      1 Br                   -0.026852
      2 Cl                    0.386416
      3 F                    -0.036375
      4 I                     0.166478
      5 C                    -0.365558
      6 C                    -0.124109
  ----------------------------------------
  Sum of atomic charges =     0.000000

 -----------------------------------------------------------------
                    Cartesian Multipole Moments
 -----------------------------------------------------------------
    Charge (ESU x 10^10)
                 0.0000
    Dipole Moment (Debye)
         X      -0.1415      Y       0.2897      Z      -0.0000
       Tot       0.3224
    Quadrupole Moments (Debye-Ang)
        XX     -71.0631     XY       3.7972     YY     -75.0807
        XZ       0.0000     YZ       0.0000     ZZ     -76.2025
    Octopole Moments (Debye-Ang^2)
       XXX      -1.2965    XXY       2.5274    XYY      -6.3958
       YYY      15.2156    XXZ      -0.0000    XYZ      -0.0000
       YYZ      -0.0000    XZZ      -0.1122    YZZ       2.3363
       ZZZ      -0.0000
    Hexadecapole Moments (Debye-Ang^3)
      XXXX   -1449.8576   XXXY    -132.1254   XXYY    -343.3562
      XYYY    -185.2525   YYYY    -656.5468   XXXZ       0.0000
      XXYZ       0.0000   XYYZ       0.0000   YYYZ       0.0000
      XXZZ    -279.0348   XYZZ     -67.4590   YYZZ    -131.5430
      XZZZ       0.0000   YZZZ       0.0000   ZZZZ     -94.3770
 -----------------------------------------------------------------
 Calculating analytic gradient of the SCF energy
 Gradient of SCF Energy
            1           2           3           4           5           6
    1   0.0004853  -0.0039757  -0.0006916   0.0064591  -0.0036369   0.0013597
    2   0.0017744  -0.0028324  -0.0000722   0.0097885  -0.0000398  -0.0086184
    3  -0.0000000  -0.0000000   0.0000000   0.0000000   0.0000000  -0.0000000
 Max gradient component =       9.788E-03
 RMS gradient           =       3.761E-03
 Gradient time:  CPU 34.62 s  wall 4.46 s
 Geometry Optimization Parameters
   NAtoms,    NIC,     NZ,  NCons,   NDum,   NFix, NCnnct, MaxDiis
        6      37       0       0       0       0       0       0

 Cartesian Hessian Update
 Hessian Updated using BFGS Update


** GEOMETRY OPTIMIZATION IN DELOCALIZED INTERNAL COORDINATES **
   Searching for a Minimum

   Optimization Cycle:  14

                       Coordinates (Angstroms)
     ATOM                X               Y               Z
      1  Br        2.6510058146    0.7182375517    0.0000000000
      2  Cl       -0.5255510548    1.8489431024    0.0000000000
      3  F         1.3174537601   -1.6333812155    0.0000000000
      4  I        -1.8518809230   -1.0698722984    0.0000000000
      5  C         1.0776823149   -0.3220137500    0.0000000000
      6  C        -0.1658199509    0.1517885724    0.0000000000
   Point Group: cs    Number of degrees of freedom:     9


   Energy is -10129.943050187

 Hessian Updated using BFGS Update

  9 Hessian modes will be used to form the next step
  Hessian Eigenvalues:
     0.054624    0.206023    0.250248    0.255201    0.368171    0.458602
     0.559047    0.955670    1.134545

 Minimum Search - Taking Simple RFO Step
 Searching for Lamda that Minimizes Along All modes
 Value Taken    Lamda =  -0.00084249
 Step Taken.  Stepsize is  0.113766

                             Maximum     Tolerance    Cnvgd?
         Gradient           0.005286      0.000300      NO
         Displacement       0.097952      0.001200      NO
         Energy change     -0.004228      0.000001      NO


 New Cartesian Coordinates Obtained by Inverse Iteration

 Displacement from previous Coordinates is:  0.087955
 ----------------------------------------------------------------
             Standard Nuclear Orientation (Angstroms)
    I     Atom           X                Y                Z
 ----------------------------------------------------------------
    1      Br      2.6573078042     0.7200732843     0.0000000000
    2      Cl     -0.5108921576     1.8676729469     0.0000000000
    3      F       1.2994979901    -1.6343437972     0.0000000000
    4      I      -1.8446615047    -1.1017028472     0.0000000000
    5      C       1.0745613163    -0.3200210997     0.0000000000
    6      C      -0.1729234874     0.1620234756     0.0000000000
 ----------------------------------------------------------------
 Molecular Point Group                 Cs    NOp =  2
 Largest Abelian Subgroup              Cs    NOp =  2
 Nuclear Repulsion Energy =   935.2334144544 hartrees
 There are       63 alpha and       63 beta electrons
 Applying Cartesian multipole field
    Component          Value
    ---------          -----
     (2,0,0)        1.00000E-11
     (0,2,0)        2.00000E-11
     (0,0,2)       -3.00000E-11
 Nucleus-field energy     =     0.0000000281 hartrees
 Requested basis set is 6-311++G(d,p)
 There are 74 shells and 206 basis functions
 A cutoff of  1.0D-11 yielded   2075 shell pairs
 There are     17447 function pairs (     19503 Cartesian)
 Smallest overlap matrix eigenvalue = 3.54E-05
 Guess MOs from SCF MO coefficient file

 -----------------------------------------------------------------------
  General SCF calculation program by
  Eric Jon Sundstrom, Paul Horn, Yuezhi Mao, Dmitri Zuev, Alec White,
  David Stuck, Shaama M.S., Shane Yost, Joonho Lee, David Small,
  Daniel Levine, Susi Lehtola, Hugh Burton, Evgeny Epifanovsky
 -----------------------------------------------------------------------
 Exchange:     0.2000 Hartree-Fock + 0.0800 Slater + 0.7200 B88
 Correlation:  0.1900 VWN1RPA + 0.8100 LYP
 Using SG-1 standard quadrature grid
 using 8 threads for integral computing
 -------------------------------------------------------
 OpenMP Integral computing Module                
 Release: version 2.0, May 2017, Q-Chem Inc. Pleasanton 
 -------------------------------------------------------
 -------------------------------------------------------
 OpenMP BLAS3 based DFT computing Module                
 Release: version 1.0, May 2013, Q-Chem Inc. Pittsburgh 
 -------------------------------------------------------
 A restricted SCF calculation will be
 performed using DIIS
 SCF converges when DIIS error is below 1.0e-08
 ---------------------------------------
  Cycle       Energy         DIIS error
 ---------------------------------------
    1  -10129.9431482407      2.33e-04  
    2  -10129.9434523347      1.25e-04  
    3  -10129.9434128868      1.54e-04  
    4  -10129.9435337265      1.88e-05  
    5  -10129.9435352351      8.88e-06  
    6  -10129.9435356289      2.54e-06  
    7  -10129.9435356647      2.84e-07  
    8  -10129.9435356650      1.17e-07  
    9  -10129.9435356651      2.55e-08  
   10  -10129.9435356650      9.77e-09  Convergence criterion met
 ---------------------------------------
 SCF time:   CPU 75.95s  wall 10.00s 
 SCF   energy in the final basis set =   -10129.9435356650
 Total energy in the final basis set =   -10129.9435356650

 --------------------------------------------------------------
             Orbital Energies (a.u.) and Symmetries
 --------------------------------------------------------------

 Alpha MOs, Restricted
 -- Occupied --                  
******* -482.87 -176.33 -165.73 -165.73 -165.73 -101.59  -62.52
  1 A'    2 A'    3 A'    4 A'    1 A"    5 A'    6 A'    7 A'                 
-56.343 -56.338 -56.338 -35.823 -31.317 -31.310 -31.310 -24.740
  8 A'    2 A"    9 A'   10 A'   11 A'    3 A"   12 A'   13 A'                 
-22.967 -22.966 -22.965 -22.961 -22.961 -10.342 -10.298  -9.503
 14 A'    4 A"   15 A'   16 A'    5 A"   17 A'   18 A'   19 A'                 
 -8.731  -7.268  -7.258  -7.258  -6.563  -6.549  -6.548  -6.373
 20 A'   21 A'    6 A"   22 A'   23 A'    7 A"   24 A'   25 A'                 
 -4.786  -4.770  -4.769  -2.674  -2.670  -2.669  -2.658  -2.658
 26 A'    8 A"   27 A'   28 A'    9 A"   29 A'   30 A'   10 A"                 
 -2.052  -2.047  -2.046  -2.032  -2.032  -1.284  -0.919  -0.846
 31 A'   11 A"   32 A'   33 A'   12 A"   34 A'   35 A'   36 A'                 
 -0.777  -0.684  -0.618  -0.539  -0.520  -0.516  -0.441  -0.415
 37 A'   38 A'   39 A'   40 A'   13 A"   41 A'   42 A'   43 A'                 
 -0.407  -0.350  -0.345  -0.326  -0.310  -0.287  -0.261
 14 A"   44 A'   15 A"   45 A'   16 A"   46 A'   17 A"                         
 -- Virtual --                   
 -0.081  -0.041  -0.041  -0.007   0.003   0.035   0.048   0.050
 47 A'   48 A'   18 A"   49 A'   50 A'   51 A'   52 A'   19 A"                 
  0.064   0.078   0.081   0.082   0.089   0.111   0.116   0.129
 53 A'   54 A'   20 A"   55 A'   21 A"   56 A'   57 A'   58 A'                 
  0.133   0.141   0.161   0.168   0.183   0.217   0.228   0.252
 22 A"   59 A'   60 A'   61 A'   62 A'   63 A'   23 A"   64 A'                 
  0.283   0.297   0.320   0.326   0.369   0.381   0.387   0.396
 24 A"   65 A'   66 A'   67 A'   68 A'   69 A'   25 A"   70 A'                 
  0.409   0.420   0.424   0.429   0.453   0.464   0.476   0.478
 26 A"   71 A'   27 A"   72 A'   28 A"   73 A'   74 A'   29 A"                 
  0.489   0.537   0.540   0.565   0.599   0.623   0.643   0.654
 75 A'   30 A"   76 A'   31 A"   77 A'   78 A'   79 A'   32 A"                 
  0.705   0.715   0.747   0.801   0.832   0.835   0.863   0.866
 80 A'   81 A'   82 A'   83 A'   33 A"   84 A'   85 A'   34 A"                 
  0.924   0.951   0.995   1.110   1.125   1.164   1.244   1.316
 86 A'   87 A'   88 A'   89 A'   35 A"   90 A'   36 A"   37 A"                 
  1.335   1.360   1.389   1.429   1.458   1.549   1.561   1.612
 91 A'   38 A"   92 A'   93 A'   94 A'   95 A'   39 A"   96 A'                 
  1.674   1.863   1.872   1.923   1.984   2.015   2.117   2.153
 97 A'   40 A"   98 A'   99 A'   41 A"  100 A'  101 A'  102 A'                 
  2.199   2.240   2.342   2.473   2.591   2.797   2.841   2.991
103 A'   42 A"  104 A'  105 A'   43 A"   44 A"  106 A'  107 A'                 
  3.141   3.397   3.739   3.767   3.939   3.947   3.977   3.983
108 A'  109 A'   45 A"  110 A'   46 A"   47 A"  111 A'   48 A"                 
  3.999   4.006   4.016   4.058   4.104   4.197   4.243   4.356
112 A'   49 A"  113 A'   50 A"  114 A'  115 A'  116 A'  117 A'                 
  4.417   4.754   5.991   6.047   6.070   6.267   6.366   6.541
118 A'  119 A'   51 A"  120 A'  121 A'   52 A"  122 A'  123 A'                 
  6.687   7.524   7.562   7.664   9.726  23.267  24.043  25.792
124 A'   53 A"  125 A'  126 A'  127 A'  128 A'  129 A'   54 A"                 
 25.941  26.359  27.852  28.331  28.372  28.377  28.518  28.533
130 A'  131 A'  132 A'   55 A"  133 A'  134 A'   56 A"  135 A'                 
 28.543  28.593  28.686  47.890  66.722 127.873 127.906 127.925
 57 A"  136 A'  137 A'  138 A'  139 A'   58 A"  140 A'  141 A'                 
151.647 215.710 289.719 289.757 289.8851020.6821901.809
142 A'  143 A'   59 A"  144 A'  145 A'  146 A'  147 A'                         

 Beta MOs, Restricted
 -- Occupied --                  
******* -482.87 -176.33 -165.73 -165.73 -165.73 -101.59  -62.52
  1 A'    2 A'    3 A'    4 A'    1 A"    5 A'    6 A'    7 A'                 
-56.343 -56.338 -56.338 -35.823 -31.317 -31.310 -31.310 -24.740
  8 A'    2 A"    9 A'   10 A'   11 A'    3 A"   12 A'   13 A'                 
-22.967 -22.966 -22.965 -22.961 -22.961 -10.342 -10.298  -9.503
 14 A'    4 A"   15 A'   16 A'    5 A"   17 A'   18 A'   19 A'                 
 -8.731  -7.268  -7.258  -7.258  -6.563  -6.549  -6.548  -6.373
 20 A'   21 A'    6 A"   22 A'   23 A'    7 A"   24 A'   25 A'                 
 -4.786  -4.770  -4.769  -2.674  -2.670  -2.669  -2.658  -2.658
 26 A'    8 A"   27 A'   28 A'    9 A"   29 A'   30 A'   10 A"                 
 -2.052  -2.047  -2.046  -2.032  -2.032  -1.284  -0.919  -0.846
 31 A'   11 A"   32 A'   33 A'   12 A"   34 A'   35 A'   36 A'                 
 -0.777  -0.684  -0.618  -0.539  -0.520  -0.516  -0.441  -0.415
 37 A'   38 A'   39 A'   40 A'   13 A"   41 A'   42 A'   43 A'                 
 -0.407  -0.350  -0.345  -0.326  -0.310  -0.287  -0.261
 14 A"   44 A'   15 A"   45 A'   16 A"   46 A'   17 A"                         
 -- Virtual --                   
 -0.081  -0.041  -0.041  -0.007   0.003   0.035   0.048   0.050
 47 A'   48 A'   18 A"   49 A'   50 A'   51 A'   52 A'   19 A"                 
  0.064   0.078   0.081   0.082   0.089   0.111   0.116   0.129
 53 A'   54 A'   20 A"   55 A'   21 A"   56 A'   57 A'   58 A'                 
  0.133   0.141   0.161   0.168   0.183   0.217   0.228   0.252
 22 A"   59 A'   60 A'   61 A'   62 A'   63 A'   23 A"   64 A'                 
  0.283   0.297   0.320   0.326   0.369   0.381   0.387   0.396
 24 A"   65 A'   66 A'   67 A'   68 A'   69 A'   25 A"   70 A'                 
  0.409   0.420   0.424   0.429   0.453   0.464   0.476   0.478
 26 A"   71 A'   27 A"   72 A'   28 A"   73 A'   74 A'   29 A"                 
  0.489   0.537   0.540   0.565   0.599   0.623   0.643   0.654
 75 A'   30 A"   76 A'   31 A"   77 A'   78 A'   79 A'   32 A"                 
  0.705   0.715   0.747   0.801   0.832   0.835   0.863   0.866
 80 A'   81 A'   82 A'   83 A'   33 A"   84 A'   85 A'   34 A"                 
  0.924   0.951   0.995   1.110   1.125   1.164   1.244   1.316
 86 A'   87 A'   88 A'   89 A'   35 A"   90 A'   36 A"   37 A"                 
  1.335   1.360   1.389   1.429   1.458   1.549   1.561   1.612
 91 A'   38 A"   92 A'   93 A'   94 A'   95 A'   39 A"   96 A'                 
  1.674   1.863   1.872   1.923   1.984   2.015   2.117   2.153
 97 A'   40 A"   98 A'   99 A'   41 A"  100 A'  101 A'  102 A'                 
  2.199   2.240   2.342   2.473   2.591   2.797   2.841   2.991
103 A'   42 A"  104 A'  105 A'   43 A"   44 A"  106 A'  107 A'                 
  3.141   3.397   3.739   3.767   3.939   3.947   3.977   3.983
108 A'  109 A'   45 A"  110 A'   46 A"   47 A"  111 A'   48 A"                 
  3.999   4.006   4.016   4.058   4.104   4.197   4.243   4.356
112 A'   49 A"  113 A'   50 A"  114 A'  115 A'  116 A'  117 A'                 
  4.417   4.754   5.991   6.047   6.070   6.267   6.366   6.541
118 A'  119 A'   51 A"  120 A'  121 A'   52 A"  122 A'  123 A'                 
  6.687   7.524   7.562   7.664   9.726  23.267  24.043  25.792
124 A'   53 A"  125 A'  126 A'  127 A'  128 A'  129 A'   54 A"                 
 25.941  26.359  27.852  28.331  28.372  28.377  28.518  28.533
130 A'  131 A'  132 A'   55 A"  133 A'  134 A'   56 A"  135 A'                 
 28.543  28.593  28.686  47.890  66.722 127.873 127.906 127.925
 57 A"  136 A'  137 A'  138 A'  139 A'   58 A"  140 A'  141 A'                 
151.647 215.710 289.719 289.757 289.8851020.6821901.809
142 A'  143 A'   59 A"  144 A'  145 A'  146 A'  147 A'                         
 --------------------------------------------------------------

          Ground-State Mulliken Net Atomic Charges

     Atom                 Charge (a.u.)
  ----------------------------------------
      1 Br                   -0.028841
      2 Cl                    0.386749
      3 F                    -0.034237
      4 I                     0.163530
      5 C                    -0.346574
      6 C                    -0.140627
  ----------------------------------------
  Sum of atomic charges =     0.000000

 -----------------------------------------------------------------
                    Cartesian Multipole Moments
 -----------------------------------------------------------------
    Charge (ESU x 10^10)
                 0.0000
    Dipole Moment (Debye)
         X      -0.1199      Y       0.2700      Z       0.0000
       Tot       0.2954
    Quadrupole Moments (Debye-Ang)
        XX     -71.1787     XY       3.9035     YY     -74.8816
        XZ      -0.0000     YZ       0.0000     ZZ     -76.2640
    Octopole Moments (Debye-Ang^2)
       XXX      -1.7024    XXY       2.8911    XYY      -7.0305
       YYY      16.6230    XXZ       0.0000    XYZ      -0.0000
       YYZ       0.0000    XZZ      -0.4852    YZZ       2.9124
       ZZZ       0.0000
    Hexadecapole Moments (Debye-Ang^3)
      XXXX   -1448.8563   XXXY    -137.5319   XXYY    -344.5728
      XYYY    -189.3479   YYYY    -671.1298   XXXZ      -0.0000
      XXYZ      -0.0000   XYYZ      -0.0000   YYYZ       0.0000
      XXZZ    -278.6084   XYZZ     -69.4439   YYZZ    -134.4639
      XZZZ      -0.0000   YZZZ       0.0000   ZZZZ     -94.5300
 -----------------------------------------------------------------
 Calculating analytic gradient of the SCF energy
 Gradient of SCF Energy
            1           2           3           4           5           6
    1   0.0030551  -0.0018136  -0.0022723   0.0044325   0.0014462  -0.0048478
    2   0.0042812   0.0015879  -0.0015289   0.0044933  -0.0033587  -0.0054748
    3   0.0000000   0.0000000  -0.0000000   0.0000000   0.0000000  -0.0000000
 Max gradient component =       5.475E-03
 RMS gradient           =       2.864E-03
 Gradient time:  CPU 34.41 s  wall 4.43 s
 Geometry Optimization Parameters
   NAtoms,    NIC,     NZ,  NCons,   NDum,   NFix, NCnnct, MaxDiis
        6      37       0       0       0       0       0       0

 Cartesian Hessian Update
 Hessian Updated using BFGS Update


** GEOMETRY OPTIMIZATION IN DELOCALIZED INTERNAL COORDINATES **
   Searching for a Minimum

   Optimization Cycle:  15

                       Coordinates (Angstroms)
     ATOM                X               Y               Z
      1  Br        2.6573078042    0.7200732843    0.0000000000
      2  Cl       -0.5108921576    1.8676729469    0.0000000000
      3  F         1.2994979901   -1.6343437972    0.0000000000
      4  I        -1.8446615047   -1.1017028472    0.0000000000
      5  C         1.0745613163   -0.3200210997    0.0000000000
      6  C        -0.1729234874    0.1620234756    0.0000000000
   Point Group: cs    Number of degrees of freedom:     9


   Energy is -10129.943535665

 Hessian Updated using BFGS Update

  9 Hessian modes will be used to form the next step
  Hessian Eigenvalues:
     0.046508    0.194434    0.252370    0.259014    0.380004    0.475124
     0.561905    0.957912    1.093502

 Minimum Search - Taking Simple RFO Step
 Searching for Lamda that Minimizes Along All modes
 Value Taken    Lamda =  -0.00017475
 Step Taken.  Stepsize is  0.040865

                             Maximum     Tolerance    Cnvgd?
         Gradient           0.005578      0.000300      NO
         Displacement       0.024171      0.001200      NO
         Energy change     -0.000485      0.000001      NO


 New Cartesian Coordinates Obtained by Inverse Iteration

 Displacement from previous Coordinates is:  0.031518
 ----------------------------------------------------------------
             Standard Nuclear Orientation (Angstroms)
    I     Atom           X                Y                Z
 ----------------------------------------------------------------
    1      Br      2.6559710913     0.7181898288     0.0000000000
    2      Cl     -0.5022833311     1.8723361364     0.0000000000
    3      F       1.2977504811    -1.6320187315     0.0000000000
    4      I      -1.8436144816    -1.1126907274     0.0000000000
    5      C       1.0693124230    -0.3172973036     0.0000000000
    6      C      -0.1742462217     0.1651827600     0.0000000000
 ----------------------------------------------------------------
 Molecular Point Group                 Cs    NOp =  2
 Largest Abelian Subgroup              Cs    NOp =  2
 Nuclear Repulsion Energy =   934.6740038741 hartrees
 There are       63 alpha and       63 beta electrons
 Applying Cartesian multipole field
    Component          Value
    ---------          -----
     (2,0,0)        1.00000E-11
     (0,2,0)        2.00000E-11
     (0,0,2)       -3.00000E-11
 Nucleus-field energy     =     0.0000000282 hartrees
 Requested basis set is 6-311++G(d,p)
 There are 74 shells and 206 basis functions
 A cutoff of  1.0D-11 yielded   2073 shell pairs
 There are     17451 function pairs (     19508 Cartesian)
 Smallest overlap matrix eigenvalue = 3.54E-05
 Guess MOs from SCF MO coefficient file

 -----------------------------------------------------------------------
  General SCF calculation program by
  Eric Jon Sundstrom, Paul Horn, Yuezhi Mao, Dmitri Zuev, Alec White,
  David Stuck, Shaama M.S., Shane Yost, Joonho Lee, David Small,
  Daniel Levine, Susi Lehtola, Hugh Burton, Evgeny Epifanovsky
 -----------------------------------------------------------------------
 Exchange:     0.2000 Hartree-Fock + 0.0800 Slater + 0.7200 B88
 Correlation:  0.1900 VWN1RPA + 0.8100 LYP
 Using SG-1 standard quadrature grid
 using 8 threads for integral computing
 -------------------------------------------------------
 OpenMP Integral computing Module                
 Release: version 2.0, May 2017, Q-Chem Inc. Pleasanton 
 -------------------------------------------------------
 -------------------------------------------------------
 OpenMP BLAS3 based DFT computing Module                
 Release: version 1.0, May 2013, Q-Chem Inc. Pittsburgh 
 -------------------------------------------------------
 A restricted SCF calculation will be
 performed using DIIS
 SCF converges when DIIS error is below 1.0e-08
 ---------------------------------------
  Cycle       Energy         DIIS error
 ---------------------------------------
    1  -10129.9436041131      8.89e-05  
    2  -10129.9436537416      2.59e-05  
    3  -10129.9436504349      3.66e-05  
    4  -10129.9436572233      8.45e-06  
    5  -10129.9436575713      2.00e-06  
    6  -10129.9436575832      9.53e-07  
    7  -10129.9436575868      1.63e-07  
    8  -10129.9436575867      1.03e-07  
    9  -10129.9436575870      2.22e-08  
   10  -10129.9436575867      3.82e-09  Convergence criterion met
 ---------------------------------------
 SCF time:   CPU 76.11s  wall 10.00s 
 SCF   energy in the final basis set =   -10129.9436575867
 Total energy in the final basis set =   -10129.9436575867

 --------------------------------------------------------------
             Orbital Energies (a.u.) and Symmetries
 --------------------------------------------------------------

 Alpha MOs, Restricted
 -- Occupied --                  
******* -482.87 -176.33 -165.73 -165.73 -165.73 -101.59  -62.52
  1 A'    2 A'    3 A'    4 A'    1 A"    5 A'    6 A'    7 A'                 
-56.342 -56.338 -56.338 -35.823 -31.317 -31.310 -31.310 -24.739
  8 A'    2 A"    9 A'   10 A'   11 A'    3 A"   12 A'   13 A'                 
-22.967 -22.966 -22.966 -22.961 -22.961 -10.341 -10.298  -9.504
 14 A'    4 A"   15 A'   16 A'    5 A"   17 A'   18 A'   19 A'                 
 -8.730  -7.269  -7.258  -7.258  -6.563  -6.549  -6.548  -6.373
 20 A'   21 A'    6 A"   22 A'   23 A'    7 A"   24 A'   25 A'                 
 -4.786  -4.770  -4.770  -2.673  -2.670  -2.669  -2.658  -2.658
 26 A'    8 A"   27 A'   28 A'    9 A"   29 A'   30 A'   10 A"                 
 -2.052  -2.047  -2.047  -2.032  -2.032  -1.283  -0.920  -0.846
 31 A'   11 A"   32 A'   33 A'   12 A"   34 A'   35 A'   36 A'                 
 -0.777  -0.683  -0.618  -0.539  -0.519  -0.516  -0.441  -0.415
 37 A'   38 A'   39 A'   40 A'   13 A"   41 A'   42 A'   43 A'                 
 -0.407  -0.350  -0.345  -0.326  -0.310  -0.287  -0.261
 14 A"   44 A'   15 A"   45 A'   16 A"   46 A'   17 A"                         
 -- Virtual --                   
 -0.083  -0.042  -0.041  -0.007   0.004   0.035   0.048   0.050
 47 A'   48 A'   18 A"   49 A'   50 A'   51 A'   52 A'   19 A"                 
  0.064   0.078   0.081   0.081   0.089   0.112   0.116   0.129
 53 A'   54 A'   20 A"   55 A'   21 A"   56 A'   57 A'   58 A'                 
  0.133   0.142   0.160   0.168   0.183   0.218   0.228   0.251
 22 A"   59 A'   60 A'   61 A'   62 A'   63 A'   23 A"   64 A'                 
  0.283   0.297   0.320   0.326   0.369   0.381   0.387   0.396
 24 A"   65 A'   66 A'   67 A'   68 A'   69 A'   25 A"   70 A'                 
  0.409   0.420   0.424   0.429   0.453   0.464   0.476   0.478
 26 A"   71 A'   27 A"   72 A'   28 A"   73 A'   74 A'   29 A"                 
  0.489   0.537   0.540   0.566   0.600   0.623   0.641   0.654
 75 A'   30 A"   76 A'   31 A"   77 A'   78 A'   79 A'   32 A"                 
  0.706   0.714   0.747   0.800   0.832   0.834   0.864   0.865
 80 A'   81 A'   82 A'   83 A'   33 A"   84 A'   85 A'   34 A"                 
  0.924   0.950   0.997   1.107   1.124   1.164   1.244   1.316
 86 A'   87 A'   88 A'   89 A'   35 A"   90 A'   36 A"   37 A"                 
  1.335   1.361   1.389   1.427   1.459   1.548   1.562   1.611
 91 A'   38 A"   92 A'   93 A'   94 A'   95 A'   39 A"   96 A'                 
  1.675   1.865   1.872   1.925   1.984   2.016   2.120   2.154
 97 A'   40 A"   98 A'   99 A'   41 A"  100 A'  101 A'  102 A'                 
  2.199   2.240   2.343   2.472   2.592   2.798   2.841   2.992
103 A'   42 A"  104 A'  105 A'   43 A"   44 A"  106 A'  107 A'                 
  3.145   3.393   3.740   3.767   3.939   3.947   3.977   3.983
108 A'  109 A'   45 A"  110 A'   46 A"   47 A"  111 A'   48 A"                 
  4.000   4.005   4.015   4.058   4.102   4.197   4.242   4.356
112 A'   49 A"  113 A'   50 A"  114 A'  115 A'  116 A'  117 A'                 
  4.416   4.754   5.991   6.046   6.068   6.268   6.366   6.541
118 A'  119 A'   51 A"  120 A'  121 A'   52 A"  122 A'  123 A'                 
  6.687   7.524   7.563   7.664   9.726  23.265  24.056  25.791
124 A'   53 A"  125 A'  126 A'  127 A'  128 A'  129 A'   54 A"                 
 25.939  26.358  27.851  28.331  28.371  28.376  28.518  28.533
130 A'  131 A'  132 A'   55 A"  133 A'  134 A'   56 A"  135 A'                 
 28.543  28.592  28.685  47.891  66.723 127.873 127.906 127.924
 57 A"  136 A'  137 A'  138 A'  139 A'   58 A"  140 A'  141 A'                 
151.646 215.710 289.719 289.757 289.8861020.6821901.809
142 A'  143 A'   59 A"  144 A'  145 A'  146 A'  147 A'                         

 Beta MOs, Restricted
 -- Occupied --                  
******* -482.87 -176.33 -165.73 -165.73 -165.73 -101.59  -62.52
  1 A'    2 A'    3 A'    4 A'    1 A"    5 A'    6 A'    7 A'                 
-56.342 -56.338 -56.338 -35.823 -31.317 -31.310 -31.310 -24.739
  8 A'    2 A"    9 A'   10 A'   11 A'    3 A"   12 A'   13 A'                 
-22.967 -22.966 -22.966 -22.961 -22.961 -10.341 -10.298  -9.504
 14 A'    4 A"   15 A'   16 A'    5 A"   17 A'   18 A'   19 A'                 
 -8.730  -7.269  -7.258  -7.258  -6.563  -6.549  -6.548  -6.373
 20 A'   21 A'    6 A"   22 A'   23 A'    7 A"   24 A'   25 A'                 
 -4.786  -4.770  -4.770  -2.673  -2.670  -2.669  -2.658  -2.658
 26 A'    8 A"   27 A'   28 A'    9 A"   29 A'   30 A'   10 A"                 
 -2.052  -2.047  -2.047  -2.032  -2.032  -1.283  -0.920  -0.846
 31 A'   11 A"   32 A'   33 A'   12 A"   34 A'   35 A'   36 A'                 
 -0.777  -0.683  -0.618  -0.539  -0.519  -0.516  -0.441  -0.415
 37 A'   38 A'   39 A'   40 A'   13 A"   41 A'   42 A'   43 A'                 
 -0.407  -0.350  -0.345  -0.326  -0.310  -0.287  -0.261
 14 A"   44 A'   15 A"   45 A'   16 A"   46 A'   17 A"                         
 -- Virtual --                   
 -0.083  -0.042  -0.041  -0.007   0.004   0.035   0.048   0.050
 47 A'   48 A'   18 A"   49 A'   50 A'   51 A'   52 A'   19 A"                 
  0.064   0.078   0.081   0.081   0.089   0.112   0.116   0.129
 53 A'   54 A'   20 A"   55 A'   21 A"   56 A'   57 A'   58 A'                 
  0.133   0.142   0.160   0.168   0.183   0.218   0.228   0.251
 22 A"   59 A'   60 A'   61 A'   62 A'   63 A'   23 A"   64 A'                 
  0.283   0.297   0.320   0.326   0.369   0.381   0.387   0.396
 24 A"   65 A'   66 A'   67 A'   68 A'   69 A'   25 A"   70 A'                 
  0.409   0.420   0.424   0.429   0.453   0.464   0.476   0.478
 26 A"   71 A'   27 A"   72 A'   28 A"   73 A'   74 A'   29 A"                 
  0.489   0.537   0.540   0.566   0.600   0.623   0.641   0.654
 75 A'   30 A"   76 A'   31 A"   77 A'   78 A'   79 A'   32 A"                 
  0.706   0.714   0.747   0.800   0.832   0.834   0.864   0.865
 80 A'   81 A'   82 A'   83 A'   33 A"   84 A'   85 A'   34 A"                 
  0.924   0.950   0.997   1.107   1.124   1.164   1.244   1.316
 86 A'   87 A'   88 A'   89 A'   35 A"   90 A'   36 A"   37 A"                 
  1.335   1.361   1.389   1.427   1.459   1.548   1.562   1.611
 91 A'   38 A"   92 A'   93 A'   94 A'   95 A'   39 A"   96 A'                 
  1.675   1.865   1.872   1.925   1.984   2.016   2.120   2.154
 97 A'   40 A"   98 A'   99 A'   41 A"  100 A'  101 A'  102 A'                 
  2.199   2.240   2.343   2.472   2.592   2.798   2.841   2.992
103 A'   42 A"  104 A'  105 A'   43 A"   44 A"  106 A'  107 A'                 
  3.145   3.393   3.740   3.767   3.939   3.947   3.977   3.983
108 A'  109 A'   45 A"  110 A'   46 A"   47 A"  111 A'   48 A"                 
  4.000   4.005   4.015   4.058   4.102   4.197   4.242   4.356
112 A'   49 A"  113 A'   50 A"  114 A'  115 A'  116 A'  117 A'                 
  4.416   4.754   5.991   6.046   6.068   6.268   6.366   6.541
118 A'  119 A'   51 A"  120 A'  121 A'   52 A"  122 A'  123 A'                 
  6.687   7.524   7.563   7.664   9.726  23.265  24.056  25.791
124 A'   53 A"  125 A'  126 A'  127 A'  128 A'  129 A'   54 A"                 
 25.939  26.358  27.851  28.331  28.371  28.376  28.518  28.533
130 A'  131 A'  132 A'   55 A"  133 A'  134 A'   56 A"  135 A'                 
 28.543  28.592  28.685  47.891  66.723 127.873 127.906 127.924
 57 A"  136 A'  137 A'  138 A'  139 A'   58 A"  140 A'  141 A'                 
151.646 215.710 289.719 289.757 289.8861020.6821901.809
142 A'  143 A'   59 A"  144 A'  145 A'  146 A'  147 A'                         
 --------------------------------------------------------------

          Ground-State Mulliken Net Atomic Charges

     Atom                 Charge (a.u.)
  ----------------------------------------
      1 Br                   -0.030369
      2 Cl                    0.387475
      3 F                    -0.034845
      4 I                     0.161865
      5 C                    -0.345839
      6 C                    -0.138287
  ----------------------------------------
  Sum of atomic charges =     0.000000

 -----------------------------------------------------------------
                    Cartesian Multipole Moments
 -----------------------------------------------------------------
    Charge (ESU x 10^10)
                 0.0000
    Dipole Moment (Debye)
         X      -0.1306      Y       0.2712      Z      -0.0000
       Tot       0.3010
    Quadrupole Moments (Debye-Ang)
        XX     -71.2438     XY       3.9359     YY     -74.8227
        XZ      -0.0000     YZ       0.0000     ZZ     -76.2671
    Octopole Moments (Debye-Ang^2)
       XXX      -1.7949    XXY       3.0067    XYY      -7.2551
       YYY      17.2709    XXZ       0.0000    XYZ       0.0000
       YYZ      -0.0000    XZZ      -0.5480    YZZ       3.1702
       ZZZ      -0.0000
    Hexadecapole Moments (Debye-Ang^3)
      XXXX   -1447.0563   XXXY    -139.5100   XXYY    -344.8323
      XYYY    -190.7581   YYYY    -675.1142   XXXZ       0.0000
      XXYZ       0.0000   XYYZ       0.0000   YYYZ       0.0000
      XXZZ    -278.2328   XYZZ     -70.1109   YYZZ    -135.2870
      XZZZ       0.0000   YZZZ       0.0000   ZZZZ     -94.5445
 -----------------------------------------------------------------
 Calculating analytic gradient of the SCF energy
 Gradient of SCF Energy
            1           2           3           4           5           6
    1   0.0031200  -0.0006021  -0.0016460   0.0035163  -0.0028616  -0.0015266
    2   0.0040740   0.0021644  -0.0020376   0.0025444  -0.0012669  -0.0054784
    3   0.0000000   0.0000000  -0.0000000   0.0000000  -0.0000000   0.0000000
 Max gradient component =       5.478E-03
 RMS gradient           =       2.348E-03
 Gradient time:  CPU 34.45 s  wall 4.45 s
 Geometry Optimization Parameters
   NAtoms,    NIC,     NZ,  NCons,   NDum,   NFix, NCnnct, MaxDiis
        6      37       0       0       0       0       0       0

 Cartesian Hessian Update
 Hessian Updated using BFGS Update


** GEOMETRY OPTIMIZATION IN DELOCALIZED INTERNAL COORDINATES **
   Searching for a Minimum

   Optimization Cycle:  16

                       Coordinates (Angstroms)
     ATOM                X               Y               Z
      1  Br        2.6559710913    0.7181898288    0.0000000000
      2  Cl       -0.5022833311    1.8723361364    0.0000000000
      3  F         1.2977504811   -1.6320187315    0.0000000000
      4  I        -1.8436144816   -1.1126907274    0.0000000000
      5  C         1.0693124230   -0.3172973036    0.0000000000
      6  C        -0.1742462217    0.1651827600    0.0000000000
   Point Group: cs    Number of degrees of freedom:     9


   Energy is -10129.943657587

 Hessian Updated using BFGS Update

  9 Hessian modes will be used to form the next step
  Hessian Eigenvalues:
     0.044739    0.116764    0.253231    0.259939    0.398414    0.524193
     0.607531    0.882575    0.983560

 Minimum Search - Taking Simple RFO Step
 Searching for Lamda that Minimizes Along All modes
 Value Taken    Lamda =  -0.00016212
 Step Taken.  Stepsize is  0.042561

                             Maximum     Tolerance    Cnvgd?
         Gradient           0.004609      0.000300      NO
         Displacement       0.029100      0.001200      NO
         Energy change     -0.000122      0.000001      NO


 New Cartesian Coordinates Obtained by Inverse Iteration

 Displacement from previous Coordinates is:  0.032013
 ----------------------------------------------------------------
             Standard Nuclear Orientation (Angstroms)
    I     Atom           X                Y                Z
 ----------------------------------------------------------------
    1      Br      2.6591786002     0.7095705034     0.0000000000
    2      Cl     -0.5004417009     1.8755162938     0.0000000000
    3      F       1.3009382329    -1.6263856460     0.0000000000
    4      I      -1.8459940982    -1.1218523094     0.0000000000
    5      C       1.0664781114    -0.3129156481     0.0000000000
    6      C      -0.1772691846     0.1697687689     0.0000000000
 ----------------------------------------------------------------
 Molecular Point Group                 Cs    NOp =  2
 Largest Abelian Subgroup              Cs    NOp =  2
 Nuclear Repulsion Energy =   933.6452635639 hartrees
 There are       63 alpha and       63 beta electrons
 Applying Cartesian multipole field
    Component          Value
    ---------          -----
     (2,0,0)        1.00000E-11
     (0,2,0)        2.00000E-11
     (0,0,2)       -3.00000E-11
 Nucleus-field energy     =     0.0000000283 hartrees
 Requested basis set is 6-311++G(d,p)
 There are 74 shells and 206 basis functions
 A cutoff of  1.0D-11 yielded   2071 shell pairs
 There are     17466 function pairs (     19527 Cartesian)
 Smallest overlap matrix eigenvalue = 3.56E-05
 Guess MOs from SCF MO coefficient file

 -----------------------------------------------------------------------
  General SCF calculation program by
  Eric Jon Sundstrom, Paul Horn, Yuezhi Mao, Dmitri Zuev, Alec White,
  David Stuck, Shaama M.S., Shane Yost, Joonho Lee, David Small,
  Daniel Levine, Susi Lehtola, Hugh Burton, Evgeny Epifanovsky
 -----------------------------------------------------------------------
 Exchange:     0.2000 Hartree-Fock + 0.0800 Slater + 0.7200 B88
 Correlation:  0.1900 VWN1RPA + 0.8100 LYP
 Using SG-1 standard quadrature grid
 using 8 threads for integral computing
 -------------------------------------------------------
 OpenMP Integral computing Module                
 Release: version 2.0, May 2017, Q-Chem Inc. Pleasanton 
 -------------------------------------------------------
 -------------------------------------------------------
 OpenMP BLAS3 based DFT computing Module                
 Release: version 1.0, May 2013, Q-Chem Inc. Pittsburgh 
 -------------------------------------------------------
 A restricted SCF calculation will be
 performed using DIIS
 SCF converges when DIIS error is below 1.0e-08
 ---------------------------------------
  Cycle       Energy         DIIS error
 ---------------------------------------
    1  -10129.9437122523      8.34e-05  
    2  -10129.9437618726      3.26e-05  
    3  -10129.9437554766      4.81e-05  
    4  -10129.9437675368      7.46e-06  
    5  -10129.9437677509      2.87e-06  
    6  -10129.9437677753      7.76e-07  
    7  -10129.9437677777      1.72e-07  
    8  -10129.9437677778      5.05e-08  
    9  -10129.9437677777      9.10e-09  Convergence criterion met
 ---------------------------------------
 SCF time:   CPU 68.37s  wall 9.00s 
 SCF   energy in the final basis set =   -10129.9437677777
 Total energy in the final basis set =   -10129.9437677777

 --------------------------------------------------------------
             Orbital Energies (a.u.) and Symmetries
 --------------------------------------------------------------

 Alpha MOs, Restricted
 -- Occupied --                  
******* -482.87 -176.33 -165.73 -165.73 -165.73 -101.59  -62.52
  1 A'    2 A'    3 A'    4 A'    1 A"    5 A'    6 A'    7 A'                 
-56.342 -56.338 -56.338 -35.823 -31.317 -31.310 -31.310 -24.739
  8 A'    2 A"    9 A'   10 A'   11 A'    3 A"   12 A'   13 A'                 
-22.967 -22.966 -22.966 -22.961 -22.961 -10.341 -10.298  -9.504
 14 A'    4 A"   15 A'   16 A'    5 A"   17 A'   18 A'   19 A'                 
 -8.730  -7.269  -7.259  -7.258  -6.563  -6.548  -6.548  -6.373
 20 A'   21 A'    6 A"   22 A'   23 A'    7 A"   24 A'   25 A'                 
 -4.786  -4.770  -4.770  -2.673  -2.669  -2.669  -2.658  -2.658
 26 A'    8 A"   27 A'   28 A'    9 A"   29 A'   30 A'   10 A"                 
 -2.052  -2.047  -2.047  -2.032  -2.032  -1.283  -0.920  -0.846
 31 A'   11 A"   32 A'   33 A'   12 A"   34 A'   35 A'   36 A'                 
 -0.777  -0.683  -0.619  -0.539  -0.519  -0.516  -0.441  -0.415
 37 A'   38 A'   39 A'   40 A'   13 A"   41 A'   42 A'   43 A'                 
 -0.408  -0.350  -0.345  -0.326  -0.310  -0.288  -0.261
 14 A"   44 A'   15 A"   45 A'   16 A"   46 A'   17 A"                         
 -- Virtual --                   
 -0.084  -0.041  -0.040  -0.006   0.004   0.035   0.048   0.050
 47 A'   48 A'   18 A"   49 A'   50 A'   51 A'   52 A'   19 A"                 
  0.064   0.078   0.081   0.081   0.089   0.112   0.116   0.129
 53 A'   54 A'   20 A"   55 A'   21 A"   56 A'   57 A'   58 A'                 
  0.133   0.142   0.160   0.169   0.183   0.218   0.228   0.250
 22 A"   59 A'   60 A'   61 A'   62 A'   63 A'   23 A"   64 A'                 
  0.283   0.296   0.320   0.326   0.369   0.381   0.388   0.395
 24 A"   65 A'   66 A'   67 A'   68 A'   69 A'   25 A"   70 A'                 
  0.409   0.420   0.424   0.429   0.452   0.465   0.476   0.478
 26 A"   71 A'   27 A"   72 A'   28 A"   73 A'   74 A'   29 A"                 
  0.488   0.538   0.540   0.566   0.600   0.624   0.640   0.653
 75 A'   30 A"   76 A'   31 A"   77 A'   78 A'   79 A'   32 A"                 
  0.706   0.713   0.746   0.800   0.831   0.834   0.865   0.865
 80 A'   81 A'   82 A'   83 A'   33 A"   84 A'   85 A'   34 A"                 
  0.924   0.951   0.998   1.105   1.124   1.164   1.245   1.315
 86 A'   87 A'   88 A'   89 A'   35 A"   90 A'   36 A"   37 A"                 
  1.334   1.361   1.388   1.425   1.459   1.548   1.563   1.611
 91 A'   38 A"   92 A'   93 A'   94 A'   95 A'   39 A"   96 A'                 
  1.676   1.865   1.872   1.925   1.985   2.017   2.120   2.154
 97 A'   40 A"   98 A'   99 A'   41 A"  100 A'  101 A'  102 A'                 
  2.199   2.240   2.343   2.472   2.592   2.798   2.840   2.991
103 A'   42 A"  104 A'  105 A'   43 A"   44 A"  106 A'  107 A'                 
  3.146   3.395   3.740   3.767   3.939   3.947   3.977   3.983
108 A'  109 A'   45 A"  110 A'   46 A"   47 A"  111 A'   48 A"                 
  4.000   4.004   4.014   4.058   4.101   4.198   4.242   4.356
112 A'   49 A"  113 A'   50 A"  114 A'  115 A'  116 A'  117 A'                 
  4.414   4.754   5.990   6.045   6.066   6.268   6.367   6.541
118 A'  119 A'   51 A"  120 A'  121 A'   52 A"  122 A'  123 A'                 
  6.688   7.524   7.563   7.665   9.726  23.265  24.055  25.791
124 A'   53 A"  125 A'  126 A'  127 A'  128 A'  129 A'   54 A"                 
 25.936  26.357  27.850  28.331  28.370  28.375  28.518  28.533
130 A'  131 A'  132 A'   55 A"  133 A'  134 A'   56 A"  135 A'                 
 28.542  28.591  28.684  47.892  66.723 127.873 127.905 127.923
 57 A"  136 A'  137 A'  138 A'  139 A'   58 A"  140 A'  141 A'                 
151.645 215.711 289.719 289.757 289.8861020.6831901.807
142 A'  143 A'   59 A"  144 A'  145 A'  146 A'  147 A'                         

 Beta MOs, Restricted
 -- Occupied --                  
******* -482.87 -176.33 -165.73 -165.73 -165.73 -101.59  -62.52
  1 A'    2 A'    3 A'    4 A'    1 A"    5 A'    6 A'    7 A'                 
-56.342 -56.338 -56.338 -35.823 -31.317 -31.310 -31.310 -24.739
  8 A'    2 A"    9 A'   10 A'   11 A'    3 A"   12 A'   13 A'                 
-22.967 -22.966 -22.966 -22.961 -22.961 -10.341 -10.298  -9.504
 14 A'    4 A"   15 A'   16 A'    5 A"   17 A'   18 A'   19 A'                 
 -8.730  -7.269  -7.259  -7.258  -6.563  -6.548  -6.548  -6.373
 20 A'   21 A'    6 A"   22 A'   23 A'    7 A"   24 A'   25 A'                 
 -4.786  -4.770  -4.770  -2.673  -2.669  -2.669  -2.658  -2.658
 26 A'    8 A"   27 A'   28 A'    9 A"   29 A'   30 A'   10 A"                 
 -2.052  -2.047  -2.047  -2.032  -2.032  -1.283  -0.920  -0.846
 31 A'   11 A"   32 A'   33 A'   12 A"   34 A'   35 A'   36 A'                 
 -0.777  -0.683  -0.619  -0.539  -0.519  -0.516  -0.441  -0.415
 37 A'   38 A'   39 A'   40 A'   13 A"   41 A'   42 A'   43 A'                 
 -0.408  -0.350  -0.345  -0.326  -0.310  -0.288  -0.261
 14 A"   44 A'   15 A"   45 A'   16 A"   46 A'   17 A"                         
 -- Virtual --                   
 -0.084  -0.041  -0.040  -0.006   0.004   0.035   0.048   0.050
 47 A'   48 A'   18 A"   49 A'   50 A'   51 A'   52 A'   19 A"                 
  0.064   0.078   0.081   0.081   0.089   0.112   0.116   0.129
 53 A'   54 A'   20 A"   55 A'   21 A"   56 A'   57 A'   58 A'                 
  0.133   0.142   0.160   0.169   0.183   0.218   0.228   0.250
 22 A"   59 A'   60 A'   61 A'   62 A'   63 A'   23 A"   64 A'                 
  0.283   0.296   0.320   0.326   0.369   0.381   0.388   0.395
 24 A"   65 A'   66 A'   67 A'   68 A'   69 A'   25 A"   70 A'                 
  0.409   0.420   0.424   0.429   0.452   0.465   0.476   0.478
 26 A"   71 A'   27 A"   72 A'   28 A"   73 A'   74 A'   29 A"                 
  0.488   0.538   0.540   0.566   0.600   0.624   0.640   0.653
 75 A'   30 A"   76 A'   31 A"   77 A'   78 A'   79 A'   32 A"                 
  0.706   0.713   0.746   0.800   0.831   0.834   0.865   0.865
 80 A'   81 A'   82 A'   83 A'   33 A"   84 A'   85 A'   34 A"                 
  0.924   0.951   0.998   1.105   1.124   1.164   1.245   1.315
 86 A'   87 A'   88 A'   89 A'   35 A"   90 A'   36 A"   37 A"                 
  1.334   1.361   1.388   1.425   1.459   1.548   1.563   1.611
 91 A'   38 A"   92 A'   93 A'   94 A'   95 A'   39 A"   96 A'                 
  1.676   1.865   1.872   1.925   1.985   2.017   2.120   2.154
 97 A'   40 A"   98 A'   99 A'   41 A"  100 A'  101 A'  102 A'                 
  2.199   2.240   2.343   2.472   2.592   2.798   2.840   2.991
103 A'   42 A"  104 A'  105 A'   43 A"   44 A"  106 A'  107 A'                 
  3.146   3.395   3.740   3.767   3.939   3.947   3.977   3.983
108 A'  109 A'   45 A"  110 A'   46 A"   47 A"  111 A'   48 A"                 
  4.000   4.004   4.014   4.058   4.101   4.198   4.242   4.356
112 A'   49 A"  113 A'   50 A"  114 A'  115 A'  116 A'  117 A'                 
  4.414   4.754   5.990   6.045   6.066   6.268   6.367   6.541
118 A'  119 A'   51 A"  120 A'  121 A'   52 A"  122 A'  123 A'                 
  6.688   7.524   7.563   7.665   9.726  23.265  24.055  25.791
124 A'   53 A"  125 A'  126 A'  127 A'  128 A'  129 A'   54 A"                 
 25.936  26.357  27.850  28.331  28.370  28.375  28.518  28.533
130 A'  131 A'  132 A'   55 A"  133 A'  134 A'   56 A"  135 A'                 
 28.542  28.591  28.684  47.892  66.723 127.873 127.905 127.923
 57 A"  136 A'  137 A'  138 A'  139 A'   58 A"  140 A'  141 A'                 
151.645 215.711 289.719 289.757 289.8861020.6831901.807
142 A'  143 A'   59 A"  144 A'  145 A'  146 A'  147 A'                         
 --------------------------------------------------------------

          Ground-State Mulliken Net Atomic Charges

     Atom                 Charge (a.u.)
  ----------------------------------------
      1 Br                   -0.030809
      2 Cl                    0.388944
      3 F                    -0.034287
      4 I                     0.159959
      5 C                    -0.349474
      6 C                    -0.134333
  ----------------------------------------
  Sum of atomic charges =     0.000000

 -----------------------------------------------------------------
                    Cartesian Multipole Moments
 -----------------------------------------------------------------
    Charge (ESU x 10^10)
                 0.0000
    Dipole Moment (Debye)
         X      -0.1327      Y       0.2754      Z      -0.0000
       Tot       0.3057
    Quadrupole Moments (Debye-Ang)
        XX     -71.2558     XY       3.9327     YY     -74.7920
        XZ       0.0000     YZ      -0.0000     ZZ     -76.2749
    Octopole Moments (Debye-Ang^2)
       XXX      -1.4856    XXY       3.1600    XYY      -7.4694
       YYY      18.0576    XXZ       0.0000    XYZ      -0.0000
       YYZ      -0.0000    XZZ      -0.5198    YZZ       3.4965
       ZZZ      -0.0000
    Hexadecapole Moments (Debye-Ang^3)
      XXXX   -1449.6293   XXXY    -140.3402   XXYY    -345.8841
      XYYY    -191.3555   YYYY    -677.0058   XXXZ       0.0000
      XXYZ       0.0000   XYYZ       0.0000   YYYZ       0.0000
      XXZZ    -278.8074   XYZZ     -70.3675   YYZZ    -135.6997
      XZZZ       0.0000   YZZZ      -0.0000   ZZZZ     -94.5730
 -----------------------------------------------------------------
 Calculating analytic gradient of the SCF energy
 Gradient of SCF Energy
            1           2           3           4           5           6
    1   0.0028454   0.0001343  -0.0002913   0.0021980  -0.0032104  -0.0016760
    2   0.0025487   0.0019140  -0.0012473   0.0007828  -0.0005442  -0.0034540
    3  -0.0000000   0.0000000   0.0000000   0.0000000  -0.0000000   0.0000000
 Max gradient component =       3.454E-03
 RMS gradient           =       1.678E-03
 Gradient time:  CPU 34.75 s  wall 4.47 s
 Geometry Optimization Parameters
   NAtoms,    NIC,     NZ,  NCons,   NDum,   NFix, NCnnct, MaxDiis
        6      37       0       0       0       0       0       0

 Cartesian Hessian Update
 Hessian Updated using BFGS Update


** GEOMETRY OPTIMIZATION IN DELOCALIZED INTERNAL COORDINATES **
   Searching for a Minimum

   Optimization Cycle:  17

                       Coordinates (Angstroms)
     ATOM                X               Y               Z
      1  Br        2.6591786002    0.7095705034    0.0000000000
      2  Cl       -0.5004417009    1.8755162938    0.0000000000
      3  F         1.3009382329   -1.6263856460    0.0000000000
      4  I        -1.8459940982   -1.1218523094    0.0000000000
      5  C         1.0664781114   -0.3129156481    0.0000000000
      6  C        -0.1772691846    0.1697687689    0.0000000000
   Point Group: cs    Number of degrees of freedom:     9


   Energy is -10129.943767778

 Hessian Updated using BFGS Update

  9 Hessian modes will be used to form the next step
  Hessian Eigenvalues:
     0.050800    0.077293    0.253974    0.260160    0.400996    0.523206
     0.599361    0.751489    0.987274

 Minimum Search - Taking Simple RFO Step
 Searching for Lamda that Minimizes Along All modes
 Value Taken    Lamda =  -0.00007214
 Step Taken.  Stepsize is  0.027063

                             Maximum     Tolerance    Cnvgd?
         Gradient           0.003188      0.000300      NO
         Displacement       0.016111      0.001200      NO
         Energy change     -0.000110      0.000001      NO


 New Cartesian Coordinates Obtained by Inverse Iteration

 Displacement from previous Coordinates is:  0.019934
 ----------------------------------------------------------------
             Standard Nuclear Orientation (Angstroms)
    I     Atom           X                Y                Z
 ----------------------------------------------------------------
    1      Br      2.6601637543     0.7030296920     0.0000000000
    2      Cl     -0.5023432747     1.8745804041     0.0000000000
    3      F       1.3056865178    -1.6221739793     0.0000000000
    4      I      -1.8492485763    -1.1231291148     0.0000000000
    5      C       1.0662744461    -0.3105395004     0.0000000000
    6      C      -0.1776429064     0.1719344610     0.0000000000
 ----------------------------------------------------------------
 Molecular Point Group                 Cs    NOp =  2
 Largest Abelian Subgroup              Cs    NOp =  2
 Nuclear Repulsion Energy =   933.4388219589 hartrees
 There are       63 alpha and       63 beta electrons
 Applying Cartesian multipole field
    Component          Value
    ---------          -----
     (2,0,0)        1.00000E-11
     (0,2,0)        2.00000E-11
     (0,0,2)       -3.00000E-11
 Nucleus-field energy     =     0.0000000283 hartrees
 Requested basis set is 6-311++G(d,p)
 There are 74 shells and 206 basis functions
 A cutoff of  1.0D-11 yielded   2068 shell pairs
 There are     17433 function pairs (     19488 Cartesian)
 Smallest overlap matrix eigenvalue = 3.54E-05
 Guess MOs from SCF MO coefficient file

 -----------------------------------------------------------------------
  General SCF calculation program by
  Eric Jon Sundstrom, Paul Horn, Yuezhi Mao, Dmitri Zuev, Alec White,
  David Stuck, Shaama M.S., Shane Yost, Joonho Lee, David Small,
  Daniel Levine, Susi Lehtola, Hugh Burton, Evgeny Epifanovsky
 -----------------------------------------------------------------------
 Exchange:     0.2000 Hartree-Fock + 0.0800 Slater + 0.7200 B88
 Correlation:  0.1900 VWN1RPA + 0.8100 LYP
 Using SG-1 standard quadrature grid
 using 8 threads for integral computing
 -------------------------------------------------------
 OpenMP Integral computing Module                
 Release: version 2.0, May 2017, Q-Chem Inc. Pleasanton 
 -------------------------------------------------------
 -------------------------------------------------------
 OpenMP BLAS3 based DFT computing Module                
 Release: version 1.0, May 2013, Q-Chem Inc. Pittsburgh 
 -------------------------------------------------------
 A restricted SCF calculation will be
 performed using DIIS
 SCF converges when DIIS error is below 1.0e-08
 ---------------------------------------
  Cycle       Energy         DIIS error
 ---------------------------------------
    1  -10129.9437898112      5.58e-05  
    2  -10129.9438113988      2.12e-05  
    3  -10129.9438096998      2.83e-05  
    4  -10129.9438134787      5.24e-06  
    5  -10129.9438135998      2.21e-06  
    6  -10129.9438136169      5.62e-07  
    7  -10129.9438136184      1.99e-07  
    8  -10129.9438136186      6.19e-08  
    9  -10129.9438136185      2.29e-08  
   10  -10129.9438136186      2.45e-09  Convergence criterion met
 ---------------------------------------
 SCF time:   CPU 75.89s  wall 10.00s 
 SCF   energy in the final basis set =   -10129.9438136186
 Total energy in the final basis set =   -10129.9438136186

 --------------------------------------------------------------
             Orbital Energies (a.u.) and Symmetries
 --------------------------------------------------------------

 Alpha MOs, Restricted
 -- Occupied --                  
******* -482.87 -176.33 -165.73 -165.73 -165.73 -101.59  -62.52
  1 A'    2 A'    3 A'    4 A'    1 A"    5 A'    6 A'    7 A'                 
-56.342 -56.338 -56.338 -35.823 -31.317 -31.310 -31.310 -24.739
  8 A'    2 A"    9 A'   10 A'   11 A'    3 A"   12 A'   13 A'                 
-22.967 -22.966 -22.966 -22.961 -22.961 -10.341 -10.298  -9.504
 14 A'    4 A"   15 A'   16 A'    5 A"   17 A'   18 A'   19 A'                 
 -8.730  -7.270  -7.259  -7.259  -6.563  -6.548  -6.548  -6.373
 20 A'   21 A'    6 A"   22 A'   23 A'    7 A"   24 A'   25 A'                 
 -4.786  -4.770  -4.769  -2.673  -2.669  -2.669  -2.658  -2.658
 26 A'    8 A"   27 A'   28 A'    9 A"   29 A'   30 A'   10 A"                 
 -2.052  -2.046  -2.046  -2.032  -2.032  -1.283  -0.921  -0.847
 31 A'   11 A"   32 A'   33 A'   12 A"   34 A'   35 A'   36 A'                 
 -0.777  -0.682  -0.619  -0.539  -0.520  -0.516  -0.441  -0.415
 37 A'   38 A'   39 A'   40 A'   13 A"   41 A'   42 A'   43 A'                 
 -0.408  -0.350  -0.345  -0.326  -0.309  -0.288  -0.261
 14 A"   44 A'   15 A"   45 A'   16 A"   46 A'   17 A"                         
 -- Virtual --                   
 -0.085  -0.041  -0.040  -0.006   0.004   0.036   0.048   0.050
 47 A'   48 A'   18 A"   49 A'   50 A'   51 A'   52 A'   19 A"                 
  0.064   0.079   0.081   0.081   0.089   0.111   0.116   0.129
 53 A'   54 A'   20 A"   55 A'   21 A"   56 A'   57 A'   58 A'                 
  0.133   0.143   0.160   0.169   0.183   0.218   0.228   0.250
 22 A"   59 A'   60 A'   61 A'   62 A'   63 A'   23 A"   64 A'                 
  0.283   0.296   0.320   0.326   0.368   0.381   0.388   0.395
 24 A"   65 A'   66 A'   67 A'   68 A'   69 A'   25 A"   70 A'                 
  0.409   0.420   0.423   0.430   0.452   0.465   0.476   0.478
 26 A"   71 A'   27 A"   72 A'   28 A"   73 A'   74 A'   29 A"                 
  0.487   0.538   0.541   0.566   0.600   0.624   0.639   0.653
 75 A'   30 A"   76 A'   31 A"   77 A'   78 A'   79 A'   32 A"                 
  0.706   0.714   0.746   0.800   0.831   0.833   0.865   0.865
 80 A'   81 A'   82 A'   83 A'   33 A"   84 A'   34 A"   85 A'                 
  0.925   0.952   0.999   1.105   1.124   1.165   1.246   1.315
 86 A'   87 A'   88 A'   89 A'   35 A"   90 A'   36 A"   37 A"                 
  1.334   1.361   1.387   1.424   1.459   1.548   1.563   1.612
 91 A'   38 A"   92 A'   93 A'   94 A'   95 A'   39 A"   96 A'                 
  1.677   1.865   1.872   1.926   1.985   2.018   2.121   2.156
 97 A'   40 A"   98 A'   99 A'   41 A"  100 A'  101 A'  102 A'                 
  2.199   2.239   2.344   2.472   2.592   2.799   2.841   2.991
103 A'   42 A"  104 A'  105 A'   43 A"   44 A"  106 A'  107 A'                 
  3.147   3.398   3.740   3.767   3.940   3.947   3.978   3.983
108 A'  109 A'   45 A"  110 A'   46 A"   47 A"  111 A'   48 A"                 
  4.001   4.004   4.014   4.058   4.100   4.198   4.242   4.355
112 A'   49 A"  113 A'   50 A"  114 A'  115 A'  116 A'  117 A'                 
  4.414   4.755   5.990   6.045   6.065   6.268   6.367   6.541
118 A'  119 A'   51 A"  120 A'  121 A'   52 A"  122 A'  123 A'                 
  6.689   7.524   7.563   7.665   9.727  23.266  24.054  25.791
124 A'   53 A"  125 A'  126 A'  127 A'  128 A'  129 A'   54 A"                 
 25.936  26.357  27.849  28.331  28.370  28.374  28.518  28.533
130 A'  131 A'  132 A'   55 A"  133 A'  134 A'   56 A"  135 A'                 
 28.542  28.591  28.684  47.893  66.724 127.873 127.905 127.923
 57 A"  136 A'  137 A'  138 A'  139 A'   58 A"  140 A'  141 A'                 
151.644 215.711 289.719 289.758 289.8871020.6851901.807
142 A'  143 A'   59 A"  144 A'  145 A'  146 A'  147 A'                         

 Beta MOs, Restricted
 -- Occupied --                  
******* -482.87 -176.33 -165.73 -165.73 -165.73 -101.59  -62.52
  1 A'    2 A'    3 A'    4 A'    1 A"    5 A'    6 A'    7 A'                 
-56.342 -56.338 -56.338 -35.823 -31.317 -31.310 -31.310 -24.739
  8 A'    2 A"    9 A'   10 A'   11 A'    3 A"   12 A'   13 A'                 
-22.967 -22.966 -22.966 -22.961 -22.961 -10.341 -10.298  -9.504
 14 A'    4 A"   15 A'   16 A'    5 A"   17 A'   18 A'   19 A'                 
 -8.730  -7.270  -7.259  -7.259  -6.563  -6.548  -6.548  -6.373
 20 A'   21 A'    6 A"   22 A'   23 A'    7 A"   24 A'   25 A'                 
 -4.786  -4.770  -4.769  -2.673  -2.669  -2.669  -2.658  -2.658
 26 A'    8 A"   27 A'   28 A'    9 A"   29 A'   30 A'   10 A"                 
 -2.052  -2.046  -2.046  -2.032  -2.032  -1.283  -0.921  -0.847
 31 A'   11 A"   32 A'   33 A'   12 A"   34 A'   35 A'   36 A'                 
 -0.777  -0.682  -0.619  -0.539  -0.520  -0.516  -0.441  -0.415
 37 A'   38 A'   39 A'   40 A'   13 A"   41 A'   42 A'   43 A'                 
 -0.408  -0.350  -0.345  -0.326  -0.309  -0.288  -0.261
 14 A"   44 A'   15 A"   45 A'   16 A"   46 A'   17 A"                         
 -- Virtual --                   
 -0.085  -0.041  -0.040  -0.006   0.004   0.036   0.048   0.050
 47 A'   48 A'   18 A"   49 A'   50 A'   51 A'   52 A'   19 A"                 
  0.064   0.079   0.081   0.081   0.089   0.111   0.116   0.129
 53 A'   54 A'   20 A"   55 A'   21 A"   56 A'   57 A'   58 A'                 
  0.133   0.143   0.160   0.169   0.183   0.218   0.228   0.250
 22 A"   59 A'   60 A'   61 A'   62 A'   63 A'   23 A"   64 A'                 
  0.283   0.296   0.320   0.326   0.368   0.381   0.388   0.395
 24 A"   65 A'   66 A'   67 A'   68 A'   69 A'   25 A"   70 A'                 
  0.409   0.420   0.423   0.430   0.452   0.465   0.476   0.478
 26 A"   71 A'   27 A"   72 A'   28 A"   73 A'   74 A'   29 A"                 
  0.487   0.538   0.541   0.566   0.600   0.624   0.639   0.653
 75 A'   30 A"   76 A'   31 A"   77 A'   78 A'   79 A'   32 A"                 
  0.706   0.714   0.746   0.800   0.831   0.833   0.865   0.865
 80 A'   81 A'   82 A'   83 A'   33 A"   84 A'   34 A"   85 A'                 
  0.925   0.952   0.999   1.105   1.124   1.165   1.246   1.315
 86 A'   87 A'   88 A'   89 A'   35 A"   90 A'   36 A"   37 A"                 
  1.334   1.361   1.387   1.424   1.459   1.548   1.563   1.612
 91 A'   38 A"   92 A'   93 A'   94 A'   95 A'   39 A"   96 A'                 
  1.677   1.865   1.872   1.926   1.985   2.018   2.121   2.156
 97 A'   40 A"   98 A'   99 A'   41 A"  100 A'  101 A'  102 A'                 
  2.199   2.239   2.344   2.472   2.592   2.799   2.841   2.991
103 A'   42 A"  104 A'  105 A'   43 A"   44 A"  106 A'  107 A'                 
  3.147   3.398   3.740   3.767   3.940   3.947   3.978   3.983
108 A'  109 A'   45 A"  110 A'   46 A"   47 A"  111 A'   48 A"                 
  4.001   4.004   4.014   4.058   4.100   4.198   4.242   4.355
112 A'   49 A"  113 A'   50 A"  114 A'  115 A'  116 A'  117 A'                 
  4.414   4.755   5.990   6.045   6.065   6.268   6.367   6.541
118 A'  119 A'   51 A"  120 A'  121 A'   52 A"  122 A'  123 A'                 
  6.689   7.524   7.563   7.665   9.727  23.266  24.054  25.791
124 A'   53 A"  125 A'  126 A'  127 A'  128 A'  129 A'   54 A"                 
 25.936  26.357  27.849  28.331  28.370  28.374  28.518  28.533
130 A'  131 A'  132 A'   55 A"  133 A'  134 A'   56 A"  135 A'                 
 28.542  28.591  28.684  47.893  66.724 127.873 127.905 127.923
 57 A"  136 A'  137 A'  138 A'  139 A'   58 A"  140 A'  141 A'                 
151.644 215.711 289.719 289.758 289.8871020.6851901.807
142 A'  143 A'   59 A"  144 A'  145 A'  146 A'  147 A'                         
 --------------------------------------------------------------

          Ground-State Mulliken Net Atomic Charges

     Atom                 Charge (a.u.)
  ----------------------------------------
      1 Br                   -0.030265
      2 Cl                    0.390512
      3 F                    -0.033717
      4 I                     0.158574
      5 C                    -0.355201
      6 C                    -0.129903
  ----------------------------------------
  Sum of atomic charges =     0.000000

 -----------------------------------------------------------------
                    Cartesian Multipole Moments
 -----------------------------------------------------------------
    Charge (ESU x 10^10)
                 0.0000
    Dipole Moment (Debye)
         X      -0.1282      Y       0.2839      Z      -0.0000
       Tot       0.3115
    Quadrupole Moments (Debye-Ang)
        XX     -71.2420     XY       3.9026     YY     -74.7980
        XZ       0.0000     YZ       0.0000     ZZ     -76.2724
    Octopole Moments (Debye-Ang^2)
       XXX      -1.1126    XXY       3.2153    XYY      -7.4766
       YYY      18.4142    XXZ      -0.0000    XYZ      -0.0000
       YYZ      -0.0000    XZZ      -0.4086    YZZ       3.6404
       ZZZ      -0.0000
    Hexadecapole Moments (Debye-Ang^3)
      XXXX   -1451.8907   XXXY    -140.0309   XXYY    -346.4063
      XYYY    -191.1202   YYYY    -675.8846   XXXZ       0.0000
      XXYZ       0.0000   XYYZ       0.0000   YYYZ       0.0000
      XXZZ    -279.3144   XYZZ     -70.2161   YYZZ    -135.4951
      XZZZ       0.0000   YZZZ       0.0000   ZZZZ     -94.5773
 -----------------------------------------------------------------
 Calculating analytic gradient of the SCF energy
 Gradient of SCF Energy
            1           2           3           4           5           6
    1   0.0018097   0.0002268   0.0007192   0.0013992  -0.0027300  -0.0014249
    2   0.0008918   0.0009379   0.0000701   0.0002862  -0.0002771  -0.0019088
    3  -0.0000000  -0.0000000   0.0000000  -0.0000000   0.0000000  -0.0000000
 Max gradient component =       2.730E-03
 RMS gradient           =       1.074E-03
 Gradient time:  CPU 34.85 s  wall 4.48 s
 Geometry Optimization Parameters
   NAtoms,    NIC,     NZ,  NCons,   NDum,   NFix, NCnnct, MaxDiis
        6      37       0       0       0       0       0       0

 Cartesian Hessian Update
 Hessian Updated using BFGS Update


** GEOMETRY OPTIMIZATION IN DELOCALIZED INTERNAL COORDINATES **
   Searching for a Minimum

   Optimization Cycle:  18

                       Coordinates (Angstroms)
     ATOM                X               Y               Z
      1  Br        2.6601637543    0.7030296920    0.0000000000
      2  Cl       -0.5023432747    1.8745804041    0.0000000000
      3  F         1.3056865178   -1.6221739793    0.0000000000
      4  I        -1.8492485763   -1.1231291148    0.0000000000
      5  C         1.0662744461   -0.3105395004    0.0000000000
      6  C        -0.1776429064    0.1719344610    0.0000000000
   Point Group: cs    Number of degrees of freedom:     9


   Energy is -10129.943813619

 Hessian Updated using BFGS Update

  9 Hessian modes will be used to form the next step
  Hessian Eigenvalues:
     0.054440    0.070071    0.254232    0.260609    0.394141    0.517865
     0.546873    0.632138    0.990966

 Minimum Search - Taking Simple RFO Step
 Searching for Lamda that Minimizes Along All modes
 Value Taken    Lamda =  -0.00002192
 Step Taken.  Stepsize is  0.011218

                             Maximum     Tolerance    Cnvgd?
         Gradient           0.002033      0.000300      NO
         Displacement       0.008260      0.001200      NO
         Energy change     -0.000046      0.000001      NO


 New Cartesian Coordinates Obtained by Inverse Iteration

 Displacement from previous Coordinates is:  0.008250
 ----------------------------------------------------------------
             Standard Nuclear Orientation (Angstroms)
    I     Atom           X                Y                Z
 ----------------------------------------------------------------
    1      Br      2.6597491249     0.7010967959     0.0000000000
    2      Cl     -0.5043124008     1.8733434020     0.0000000000
    3      F       1.3071051632    -1.6212289008     0.0000000000
    4      I      -1.8506852131    -1.1221363638     0.0000000000
    5      C       1.0675771320    -0.3101736897     0.0000000000
    6      C      -0.1765438453     0.1728007190     0.0000000000
 ----------------------------------------------------------------
 Molecular Point Group                 Cs    NOp =  2
 Largest Abelian Subgroup              Cs    NOp =  2
 Nuclear Repulsion Energy =   933.5270505272 hartrees
 There are       63 alpha and       63 beta electrons
 Applying Cartesian multipole field
    Component          Value
    ---------          -----
     (2,0,0)        1.00000E-11
     (0,2,0)        2.00000E-11
     (0,0,2)       -3.00000E-11
 Nucleus-field energy     =     0.0000000283 hartrees
 Requested basis set is 6-311++G(d,p)
 There are 74 shells and 206 basis functions
 A cutoff of  1.0D-11 yielded   2069 shell pairs
 There are     17437 function pairs (     19492 Cartesian)
 Smallest overlap matrix eigenvalue = 3.52E-05
 Guess MOs from SCF MO coefficient file

 -----------------------------------------------------------------------
  General SCF calculation program by
  Eric Jon Sundstrom, Paul Horn, Yuezhi Mao, Dmitri Zuev, Alec White,
  David Stuck, Shaama M.S., Shane Yost, Joonho Lee, David Small,
  Daniel Levine, Susi Lehtola, Hugh Burton, Evgeny Epifanovsky
 -----------------------------------------------------------------------
 Exchange:     0.2000 Hartree-Fock + 0.0800 Slater + 0.7200 B88
 Correlation:  0.1900 VWN1RPA + 0.8100 LYP
 Using SG-1 standard quadrature grid
 using 8 threads for integral computing
 -------------------------------------------------------
 OpenMP Integral computing Module                
 Release: version 2.0, May 2017, Q-Chem Inc. Pleasanton 
 -------------------------------------------------------
 -------------------------------------------------------
 OpenMP BLAS3 based DFT computing Module                
 Release: version 1.0, May 2013, Q-Chem Inc. Pittsburgh 
 -------------------------------------------------------
 A restricted SCF calculation will be
 performed using DIIS
 SCF converges when DIIS error is below 1.0e-08
 ---------------------------------------
  Cycle       Energy         DIIS error
 ---------------------------------------
    1  -10129.9438243071      2.67e-05  
    2  -10129.9438289257      1.10e-05  
    3  -10129.9438284801      1.45e-05  
    4  -10129.9438295319      2.60e-06  
    5  -10129.9438295670      8.66e-07  
    6  -10129.9438295697      2.71e-07  
    7  -10129.9438295700      9.28e-08  
    8  -10129.9438295700      2.31e-08  
    9  -10129.9438295701      1.20e-08  
   10  -10129.9438295700      1.74e-09  Convergence criterion met
 ---------------------------------------
 SCF time:   CPU 75.85s  wall 10.00s 
 SCF   energy in the final basis set =   -10129.9438295700
 Total energy in the final basis set =   -10129.9438295700

 --------------------------------------------------------------
             Orbital Energies (a.u.) and Symmetries
 --------------------------------------------------------------

 Alpha MOs, Restricted
 -- Occupied --                  
******* -482.87 -176.33 -165.73 -165.73 -165.73 -101.59  -62.52
  1 A'    2 A'    3 A'    4 A'    1 A"    5 A'    6 A'    7 A'                 
-56.342 -56.338 -56.338 -35.823 -31.317 -31.310 -31.310 -24.739
  8 A'    2 A"    9 A'   10 A'   11 A'    3 A"   12 A'   13 A'                 
-22.967 -22.966 -22.965 -22.961 -22.961 -10.341 -10.298  -9.505
 14 A'    4 A"   15 A'   16 A'    5 A"   17 A'   18 A'   19 A'                 
 -8.730  -7.270  -7.259  -7.259  -6.563  -6.548  -6.548  -6.372
 20 A'   21 A'    6 A"   22 A'   23 A'    7 A"   24 A'   25 A'                 
 -4.786  -4.769  -4.769  -2.673  -2.670  -2.669  -2.658  -2.658
 26 A'    8 A"   27 A'   28 A'    9 A"   29 A'   30 A'   10 A"                 
 -2.051  -2.046  -2.046  -2.032  -2.032  -1.283  -0.921  -0.848
 31 A'   11 A"   32 A'   33 A'   12 A"   34 A'   35 A'   36 A'                 
 -0.777  -0.682  -0.619  -0.539  -0.520  -0.516  -0.441  -0.415
 37 A'   38 A'   39 A'   40 A'   13 A"   41 A'   42 A'   43 A'                 
 -0.408  -0.350  -0.346  -0.326  -0.309  -0.287  -0.261
 14 A"   44 A'   15 A"   45 A'   16 A"   46 A'   17 A"                         
 -- Virtual --                   
 -0.085  -0.040  -0.040  -0.005   0.004   0.036   0.048   0.050
 47 A'   18 A"   48 A'   49 A'   50 A'   51 A'   52 A'   19 A"                 
  0.064   0.079   0.081   0.082   0.089   0.111   0.116   0.129
 53 A'   54 A'   20 A"   55 A'   21 A"   56 A'   57 A'   58 A'                 
  0.133   0.143   0.160   0.168   0.183   0.218   0.228   0.250
 22 A"   59 A'   60 A'   61 A'   62 A'   63 A'   23 A"   64 A'                 
  0.283   0.296   0.320   0.326   0.368   0.382   0.388   0.395
 24 A"   65 A'   66 A'   67 A'   68 A'   69 A'   25 A"   70 A'                 
  0.409   0.420   0.423   0.430   0.452   0.466   0.476   0.478
 26 A"   71 A'   27 A"   72 A'   28 A"   73 A'   74 A'   29 A"                 
  0.487   0.538   0.541   0.566   0.599   0.624   0.639   0.653
 75 A'   30 A"   76 A'   31 A"   77 A'   78 A'   79 A'   32 A"                 
  0.706   0.714   0.746   0.800   0.831   0.833   0.865   0.866
 80 A'   81 A'   82 A'   83 A'   33 A"   84 A'   34 A"   85 A'                 
  0.926   0.953   0.999   1.106   1.124   1.165   1.247   1.315
 86 A'   87 A'   88 A'   89 A'   35 A"   90 A'   36 A"   37 A"                 
  1.334   1.361   1.387   1.424   1.459   1.548   1.563   1.613
 91 A'   38 A"   92 A'   93 A'   94 A'   95 A'   39 A"   96 A'                 
  1.677   1.865   1.873   1.925   1.985   2.019   2.121   2.157
 97 A'   40 A"   98 A'   99 A'   41 A"  100 A'  101 A'  102 A'                 
  2.199   2.239   2.344   2.472   2.592   2.799   2.841   2.992
103 A'   42 A"  104 A'  105 A'   43 A"   44 A"  106 A'  107 A'                 
  3.147   3.399   3.740   3.767   3.940   3.948   3.978   3.983
108 A'  109 A'   45 A"  110 A'   46 A"   47 A"  111 A'   48 A"                 
  4.001   4.004   4.015   4.059   4.100   4.199   4.243   4.355
112 A'   49 A"  113 A'   50 A"  114 A'  115 A'  116 A'  117 A'                 
  4.413   4.755   5.991   6.045   6.065   6.268   6.367   6.542
118 A'  119 A'   51 A"  120 A'  121 A'   52 A"  122 A'  123 A'                 
  6.690   7.524   7.563   7.666   9.727  23.267  24.053  25.791
124 A'   53 A"  125 A'  126 A'  127 A'  128 A'  129 A'   54 A"                 
 25.936  26.357  27.849  28.331  28.370  28.374  28.518  28.533
130 A'  131 A'  132 A'   55 A"  133 A'  134 A'   56 A"  135 A'                 
 28.542  28.591  28.684  47.893  66.724 127.873 127.905 127.923
 57 A"  136 A'  137 A'  138 A'  139 A'   58 A"  140 A'  141 A'                 
151.644 215.712 289.719 289.758 289.8871020.6851901.807
142 A'  143 A'   59 A"  144 A'  145 A'  146 A'  147 A'                         

 Beta MOs, Restricted
 -- Occupied --                  
******* -482.87 -176.33 -165.73 -165.73 -165.73 -101.59  -62.52
  1 A'    2 A'    3 A'    4 A'    1 A"    5 A'    6 A'    7 A'                 
-56.342 -56.338 -56.338 -35.823 -31.317 -31.310 -31.310 -24.739
  8 A'    2 A"    9 A'   10 A'   11 A'    3 A"   12 A'   13 A'                 
-22.967 -22.966 -22.965 -22.961 -22.961 -10.341 -10.298  -9.505
 14 A'    4 A"   15 A'   16 A'    5 A"   17 A'   18 A'   19 A'                 
 -8.730  -7.270  -7.259  -7.259  -6.563  -6.548  -6.548  -6.372
 20 A'   21 A'    6 A"   22 A'   23 A'    7 A"   24 A'   25 A'                 
 -4.786  -4.769  -4.769  -2.673  -2.670  -2.669  -2.658  -2.658
 26 A'    8 A"   27 A'   28 A'    9 A"   29 A'   30 A'   10 A"                 
 -2.051  -2.046  -2.046  -2.032  -2.032  -1.283  -0.921  -0.848
 31 A'   11 A"   32 A'   33 A'   12 A"   34 A'   35 A'   36 A'                 
 -0.777  -0.682  -0.619  -0.539  -0.520  -0.516  -0.441  -0.415
 37 A'   38 A'   39 A'   40 A'   13 A"   41 A'   42 A'   43 A'                 
 -0.408  -0.350  -0.346  -0.326  -0.309  -0.287  -0.261
 14 A"   44 A'   15 A"   45 A'   16 A"   46 A'   17 A"                         
 -- Virtual --                   
 -0.085  -0.040  -0.040  -0.005   0.004   0.036   0.048   0.050
 47 A'   18 A"   48 A'   49 A'   50 A'   51 A'   52 A'   19 A"                 
  0.064   0.079   0.081   0.082   0.089   0.111   0.116   0.129
 53 A'   54 A'   20 A"   55 A'   21 A"   56 A'   57 A'   58 A'                 
  0.133   0.143   0.160   0.168   0.183   0.218   0.228   0.250
 22 A"   59 A'   60 A'   61 A'   62 A'   63 A'   23 A"   64 A'                 
  0.283   0.296   0.320   0.326   0.368   0.382   0.388   0.395
 24 A"   65 A'   66 A'   67 A'   68 A'   69 A'   25 A"   70 A'                 
  0.409   0.420   0.423   0.430   0.452   0.466   0.476   0.478
 26 A"   71 A'   27 A"   72 A'   28 A"   73 A'   74 A'   29 A"                 
  0.487   0.538   0.541   0.566   0.599   0.624   0.639   0.653
 75 A'   30 A"   76 A'   31 A"   77 A'   78 A'   79 A'   32 A"                 
  0.706   0.714   0.746   0.800   0.831   0.833   0.865   0.866
 80 A'   81 A'   82 A'   83 A'   33 A"   84 A'   34 A"   85 A'                 
  0.926   0.953   0.999   1.106   1.124   1.165   1.247   1.315
 86 A'   87 A'   88 A'   89 A'   35 A"   90 A'   36 A"   37 A"                 
  1.334   1.361   1.387   1.424   1.459   1.548   1.563   1.613
 91 A'   38 A"   92 A'   93 A'   94 A'   95 A'   39 A"   96 A'                 
  1.677   1.865   1.873   1.925   1.985   2.019   2.121   2.157
 97 A'   40 A"   98 A'   99 A'   41 A"  100 A'  101 A'  102 A'                 
  2.199   2.239   2.344   2.472   2.592   2.799   2.841   2.992
103 A'   42 A"  104 A'  105 A'   43 A"   44 A"  106 A'  107 A'                 
  3.147   3.399   3.740   3.767   3.940   3.948   3.978   3.983
108 A'  109 A'   45 A"  110 A'   46 A"   47 A"  111 A'   48 A"                 
  4.001   4.004   4.015   4.059   4.100   4.199   4.243   4.355
112 A'   49 A"  113 A'   50 A"  114 A'  115 A'  116 A'  117 A'                 
  4.413   4.755   5.991   6.045   6.065   6.268   6.367   6.542
118 A'  119 A'   51 A"  120 A'  121 A'   52 A"  122 A'  123 A'                 
  6.690   7.524   7.563   7.666   9.727  23.267  24.053  25.791
124 A'   53 A"  125 A'  126 A'  127 A'  128 A'  129 A'   54 A"                 
 25.936  26.357  27.849  28.331  28.370  28.374  28.518  28.533
130 A'  131 A'  132 A'   55 A"  133 A'  134 A'   56 A"  135 A'                 
 28.542  28.591  28.684  47.893  66.724 127.873 127.905 127.923
 57 A"  136 A'  137 A'  138 A'  139 A'   58 A"  140 A'  141 A'                 
151.644 215.712 289.719 289.758 289.8871020.6851901.807
142 A'  143 A'   59 A"  144 A'  145 A'  146 A'  147 A'                         
 --------------------------------------------------------------

          Ground-State Mulliken Net Atomic Charges

     Atom                 Charge (a.u.)
  ----------------------------------------
      1 Br                   -0.029350
      2 Cl                    0.391523
      3 F                    -0.033497
      4 I                     0.157701
      5 C                    -0.358070
      6 C                    -0.128306
  ----------------------------------------
  Sum of atomic charges =     0.000000

 -----------------------------------------------------------------
                    Cartesian Multipole Moments
 -----------------------------------------------------------------
    Charge (ESU x 10^10)
                 0.0000
    Dipole Moment (Debye)
         X      -0.1177      Y       0.2931      Z      -0.0000
       Tot       0.3159
    Quadrupole Moments (Debye-Ang)
        XX     -71.2279     XY       3.8823     YY     -74.8053
        XZ       0.0000     YZ       0.0000     ZZ     -76.2704
    Octopole Moments (Debye-Ang^2)
       XXX      -0.8944    XXY       3.2376    XYY      -7.4157
       YYY      18.4912    XXZ      -0.0000    XYZ      -0.0000
       YYZ      -0.0000    XZZ      -0.3321    YZZ       3.6653
       ZZZ      -0.0000
    Hexadecapole Moments (Debye-Ang^3)
      XXXX   -1452.5929   XXXY    -139.6878   XXYY    -346.4522
      XYYY    -190.8749   YYYY    -674.9459   XXXZ      -0.0000
      XXYZ      -0.0000   XYYZ       0.0000   YYYZ       0.0000
      XXZZ    -279.4645   XYZZ     -70.0778   YYZZ    -135.3066
      XZZZ       0.0000   YZZZ       0.0000   ZZZZ     -94.5785
 -----------------------------------------------------------------
 Calculating analytic gradient of the SCF energy
 Gradient of SCF Energy
            1           2           3           4           5           6
    1   0.0009520   0.0000618   0.0008667   0.0010559  -0.0015939  -0.0013425
    2   0.0001752   0.0003408   0.0006623   0.0002512  -0.0004043  -0.0010253
    3  -0.0000000   0.0000000  -0.0000000  -0.0000000   0.0000000   0.0000000
 Max gradient component =       1.594E-03
 RMS gradient           =       7.064E-04
 Gradient time:  CPU 34.50 s  wall 4.43 s
 Geometry Optimization Parameters
   NAtoms,    NIC,     NZ,  NCons,   NDum,   NFix, NCnnct, MaxDiis
        6      37       0       0       0       0       0       0

 Cartesian Hessian Update
 Hessian Updated using BFGS Update


** GEOMETRY OPTIMIZATION IN DELOCALIZED INTERNAL COORDINATES **
   Searching for a Minimum

   Optimization Cycle:  19

                       Coordinates (Angstroms)
     ATOM                X               Y               Z
      1  Br        2.6597491249    0.7010967959    0.0000000000
      2  Cl       -0.5043124008    1.8733434020    0.0000000000
      3  F         1.3071051632   -1.6212289008    0.0000000000
      4  I        -1.8506852131   -1.1221363638    0.0000000000
      5  C         1.0675771320   -0.3101736897    0.0000000000
      6  C        -0.1765438453    0.1728007190    0.0000000000
   Point Group: cs    Number of degrees of freedom:     9


   Energy is -10129.943829570

 Hessian Updated using BFGS Update

  9 Hessian modes will be used to form the next step
  Hessian Eigenvalues:
     0.052423    0.086272    0.215034    0.260525    0.283338    0.416515
     0.533153    0.613589    0.984754

 Minimum Search - Taking Simple RFO Step
 Searching for Lamda that Minimizes Along All modes
 Value Taken    Lamda =  -0.00001857
 Step Taken.  Stepsize is  0.010363

                             Maximum     Tolerance    Cnvgd?
         Gradient           0.001398      0.000300      NO
         Displacement       0.007344      0.001200      NO
         Energy change     -0.000016      0.000001      NO


 New Cartesian Coordinates Obtained by Inverse Iteration

 Displacement from previous Coordinates is:  0.007619
 ----------------------------------------------------------------
             Standard Nuclear Orientation (Angstroms)
    I     Atom           X                Y                Z
 ----------------------------------------------------------------
    1      Br      2.6584119088     0.7010826682     0.0000000000
    2      Cl     -0.5056787095     1.8721613305     0.0000000000
    3      F       1.3068111996    -1.6216193597     0.0000000000
    4      I      -1.8517486815    -1.1211517632     0.0000000000
    5      C       1.0695656043    -0.3103388723     0.0000000000
    6      C      -0.1744713608     0.1735679592     0.0000000000
 ----------------------------------------------------------------
 Molecular Point Group                 Cs    NOp =  2
 Largest Abelian Subgroup              Cs    NOp =  2
 Nuclear Repulsion Energy =   933.6513768649 hartrees
 There are       63 alpha and       63 beta electrons
 Applying Cartesian multipole field
    Component          Value
    ---------          -----
     (2,0,0)        1.00000E-11
     (0,2,0)        2.00000E-11
     (0,0,2)       -3.00000E-11
 Nucleus-field energy     =     0.0000000283 hartrees
 Requested basis set is 6-311++G(d,p)
 There are 74 shells and 206 basis functions
 A cutoff of  1.0D-11 yielded   2069 shell pairs
 There are     17437 function pairs (     19492 Cartesian)
 Smallest overlap matrix eigenvalue = 3.52E-05
 Guess MOs from SCF MO coefficient file

 -----------------------------------------------------------------------
  General SCF calculation program by
  Eric Jon Sundstrom, Paul Horn, Yuezhi Mao, Dmitri Zuev, Alec White,
  David Stuck, Shaama M.S., Shane Yost, Joonho Lee, David Small,
  Daniel Levine, Susi Lehtola, Hugh Burton, Evgeny Epifanovsky
 -----------------------------------------------------------------------
 Exchange:     0.2000 Hartree-Fock + 0.0800 Slater + 0.7200 B88
 Correlation:  0.1900 VWN1RPA + 0.8100 LYP
 Using SG-1 standard quadrature grid
 using 8 threads for integral computing
 -------------------------------------------------------
 OpenMP Integral computing Module                
 Release: version 2.0, May 2017, Q-Chem Inc. Pleasanton 
 -------------------------------------------------------
 -------------------------------------------------------
 OpenMP BLAS3 based DFT computing Module                
 Release: version 1.0, May 2013, Q-Chem Inc. Pittsburgh 
 -------------------------------------------------------
 A restricted SCF calculation will be
 performed using DIIS
 SCF converges when DIIS error is below 1.0e-08
 ---------------------------------------
  Cycle       Energy         DIIS error
 ---------------------------------------
    1  -10129.9438341270      3.14e-05  
    2  -10129.9438410367      1.29e-05  
    3  -10129.9438401110      1.87e-05  
    4  -10129.9438418728      2.70e-06  
    5  -10129.9438419127      8.43e-07  
    6  -10129.9438419154      3.64e-07  
    7  -10129.9438419160      9.53e-08  
    8  -10129.9438419161      2.11e-08  
    9  -10129.9438419161      8.50e-09  Convergence criterion met
 ---------------------------------------
 SCF time:   CPU 68.31s  wall 9.00s 
 SCF   energy in the final basis set =   -10129.9438419161
 Total energy in the final basis set =   -10129.9438419161

 --------------------------------------------------------------
             Orbital Energies (a.u.) and Symmetries
 --------------------------------------------------------------

 Alpha MOs, Restricted
 -- Occupied --                  
******* -482.87 -176.33 -165.73 -165.73 -165.73 -101.59  -62.52
  1 A'    2 A'    3 A'    4 A'    1 A"    5 A'    6 A'    7 A'                 
-56.342 -56.338 -56.338 -35.823 -31.317 -31.310 -31.310 -24.739
  8 A'    2 A"    9 A'   10 A'   11 A'    3 A"   12 A'   13 A'                 
-22.967 -22.965 -22.965 -22.961 -22.960 -10.341 -10.298  -9.505
 14 A'    4 A"   15 A'   16 A'    5 A"   17 A'   18 A'   19 A'                 
 -8.730  -7.270  -7.259  -7.259  -6.563  -6.549  -6.548  -6.372
 20 A'   21 A'    6 A"   22 A'   23 A'    7 A"   24 A'   25 A'                 
 -4.786  -4.769  -4.769  -2.673  -2.670  -2.669  -2.658  -2.658
 26 A'    8 A"   27 A'   28 A'    9 A"   29 A'   30 A'   10 A"                 
 -2.051  -2.046  -2.046  -2.032  -2.032  -1.283  -0.921  -0.848
 31 A'   11 A"   32 A'   33 A'   12 A"   34 A'   35 A'   36 A'                 
 -0.776  -0.681  -0.619  -0.539  -0.520  -0.516  -0.441  -0.415
 37 A'   38 A'   39 A'   40 A'   13 A"   41 A'   42 A'   43 A'                 
 -0.408  -0.350  -0.346  -0.326  -0.309  -0.287  -0.261
 14 A"   44 A'   15 A"   45 A'   16 A"   46 A'   17 A"                         
 -- Virtual --                   
 -0.085  -0.040  -0.039  -0.005   0.004   0.036   0.048   0.050
 47 A'   18 A"   48 A'   49 A'   50 A'   51 A'   52 A'   19 A"                 
  0.064   0.079   0.081   0.082   0.089   0.111   0.116   0.129
 53 A'   54 A'   20 A"   55 A'   21 A"   56 A'   57 A'   58 A'                 
  0.133   0.143   0.160   0.168   0.183   0.218   0.228   0.250
 22 A"   59 A'   60 A'   61 A'   62 A'   63 A'   23 A"   64 A'                 
  0.283   0.296   0.320   0.325   0.368   0.382   0.388   0.396
 24 A"   65 A'   66 A'   67 A'   68 A'   69 A'   25 A"   70 A'                 
  0.409   0.420   0.423   0.430   0.452   0.466   0.476   0.478
 26 A"   71 A'   27 A"   72 A'   28 A"   73 A'   74 A'   29 A"                 
  0.487   0.537   0.541   0.566   0.599   0.624   0.639   0.652
 75 A'   30 A"   76 A'   31 A"   77 A'   78 A'   79 A'   32 A"                 
  0.706   0.714   0.746   0.800   0.830   0.834   0.864   0.866
 80 A'   81 A'   82 A'   83 A'   33 A"   84 A'   34 A"   85 A'                 
  0.926   0.954   0.998   1.106   1.124   1.165   1.248   1.315
 86 A'   87 A'   88 A'   89 A'   35 A"   90 A'   36 A"   37 A"                 
  1.334   1.361   1.387   1.423   1.459   1.548   1.564   1.615
 91 A'   38 A"   92 A'   93 A'   94 A'   95 A'   39 A"   96 A'                 
  1.677   1.865   1.873   1.925   1.985   2.019   2.121   2.158
 97 A'   40 A"   98 A'   99 A'   41 A"  100 A'  101 A'  102 A'                 
  2.199   2.240   2.344   2.473   2.592   2.799   2.841   2.992
103 A'   42 A"  104 A'  105 A'   43 A"   44 A"  106 A'  107 A'                 
  3.147   3.401   3.740   3.767   3.940   3.948   3.978   3.983
108 A'  109 A'   45 A"  110 A'   46 A"   47 A"  111 A'   48 A"                 
  4.001   4.004   4.015   4.059   4.100   4.199   4.243   4.355
112 A'   49 A"  113 A'   50 A"  114 A'  115 A'  116 A'  117 A'                 
  4.413   4.755   5.991   6.045   6.065   6.268   6.367   6.542
118 A'  119 A'   51 A"  120 A'  121 A'   52 A"  122 A'  123 A'                 
  6.691   7.524   7.563   7.666   9.728  23.268  24.052  25.791
124 A'   53 A"  125 A'  126 A'  127 A'  128 A'  129 A'   54 A"                 
 25.936  26.357  27.849  28.331  28.370  28.374  28.518  28.533
130 A'  131 A'  132 A'   55 A"  133 A'  134 A'   56 A"  135 A'                 
 28.543  28.591  28.684  47.894  66.724 127.873 127.905 127.923
 57 A"  136 A'  137 A'  138 A'  139 A'   58 A"  140 A'  141 A'                 
151.644 215.712 289.719 289.758 289.8871020.6861901.807
142 A'  143 A'   59 A"  144 A'  145 A'  146 A'  147 A'                         

 Beta MOs, Restricted
 -- Occupied --                  
******* -482.87 -176.33 -165.73 -165.73 -165.73 -101.59  -62.52
  1 A'    2 A'    3 A'    4 A'    1 A"    5 A'    6 A'    7 A'                 
-56.342 -56.338 -56.338 -35.823 -31.317 -31.310 -31.310 -24.739
  8 A'    2 A"    9 A'   10 A'   11 A'    3 A"   12 A'   13 A'                 
-22.967 -22.965 -22.965 -22.961 -22.960 -10.341 -10.298  -9.505
 14 A'    4 A"   15 A'   16 A'    5 A"   17 A'   18 A'   19 A'                 
 -8.730  -7.270  -7.259  -7.259  -6.563  -6.549  -6.548  -6.372
 20 A'   21 A'    6 A"   22 A'   23 A'    7 A"   24 A'   25 A'                 
 -4.786  -4.769  -4.769  -2.673  -2.670  -2.669  -2.658  -2.658
 26 A'    8 A"   27 A'   28 A'    9 A"   29 A'   30 A'   10 A"                 
 -2.051  -2.046  -2.046  -2.032  -2.032  -1.283  -0.921  -0.848
 31 A'   11 A"   32 A'   33 A'   12 A"   34 A'   35 A'   36 A'                 
 -0.776  -0.681  -0.619  -0.539  -0.520  -0.516  -0.441  -0.415
 37 A'   38 A'   39 A'   40 A'   13 A"   41 A'   42 A'   43 A'                 
 -0.408  -0.350  -0.346  -0.326  -0.309  -0.287  -0.261
 14 A"   44 A'   15 A"   45 A'   16 A"   46 A'   17 A"                         
 -- Virtual --                   
 -0.085  -0.040  -0.039  -0.005   0.004   0.036   0.048   0.050
 47 A'   18 A"   48 A'   49 A'   50 A'   51 A'   52 A'   19 A"                 
  0.064   0.079   0.081   0.082   0.089   0.111   0.116   0.129
 53 A'   54 A'   20 A"   55 A'   21 A"   56 A'   57 A'   58 A'                 
  0.133   0.143   0.160   0.168   0.183   0.218   0.228   0.250
 22 A"   59 A'   60 A'   61 A'   62 A'   63 A'   23 A"   64 A'                 
  0.283   0.296   0.320   0.325   0.368   0.382   0.388   0.396
 24 A"   65 A'   66 A'   67 A'   68 A'   69 A'   25 A"   70 A'                 
  0.409   0.420   0.423   0.430   0.452   0.466   0.476   0.478
 26 A"   71 A'   27 A"   72 A'   28 A"   73 A'   74 A'   29 A"                 
  0.487   0.537   0.541   0.566   0.599   0.624   0.639   0.652
 75 A'   30 A"   76 A'   31 A"   77 A'   78 A'   79 A'   32 A"                 
  0.706   0.714   0.746   0.800   0.830   0.834   0.864   0.866
 80 A'   81 A'   82 A'   83 A'   33 A"   84 A'   34 A"   85 A'                 
  0.926   0.954   0.998   1.106   1.124   1.165   1.248   1.315
 86 A'   87 A'   88 A'   89 A'   35 A"   90 A'   36 A"   37 A"                 
  1.334   1.361   1.387   1.423   1.459   1.548   1.564   1.615
 91 A'   38 A"   92 A'   93 A'   94 A'   95 A'   39 A"   96 A'                 
  1.677   1.865   1.873   1.925   1.985   2.019   2.121   2.158
 97 A'   40 A"   98 A'   99 A'   41 A"  100 A'  101 A'  102 A'                 
  2.199   2.240   2.344   2.473   2.592   2.799   2.841   2.992
103 A'   42 A"  104 A'  105 A'   43 A"   44 A"  106 A'  107 A'                 
  3.147   3.401   3.740   3.767   3.940   3.948   3.978   3.983
108 A'  109 A'   45 A"  110 A'   46 A"   47 A"  111 A'   48 A"                 
  4.001   4.004   4.015   4.059   4.100   4.199   4.243   4.355
112 A'   49 A"  113 A'   50 A"  114 A'  115 A'  116 A'  117 A'                 
  4.413   4.755   5.991   6.045   6.065   6.268   6.367   6.542
118 A'  119 A'   51 A"  120 A'  121 A'   52 A"  122 A'  123 A'                 
  6.691   7.524   7.563   7.666   9.728  23.268  24.052  25.791
124 A'   53 A"  125 A'  126 A'  127 A'  128 A'  129 A'   54 A"                 
 25.936  26.357  27.849  28.331  28.370  28.374  28.518  28.533
130 A'  131 A'  132 A'   55 A"  133 A'  134 A'   56 A"  135 A'                 
 28.543  28.591  28.684  47.894  66.724 127.873 127.905 127.923
 57 A"  136 A'  137 A'  138 A'  139 A'   58 A"  140 A'  141 A'                 
151.644 215.712 289.719 289.758 289.8871020.6861901.807
142 A'  143 A'   59 A"  144 A'  145 A'  146 A'  147 A'                         
 --------------------------------------------------------------

          Ground-State Mulliken Net Atomic Charges

     Atom                 Charge (a.u.)
  ----------------------------------------
      1 Br                   -0.028095
      2 Cl                    0.392485
      3 F                    -0.033650
      4 I                     0.156636
      5 C                    -0.360009
      6 C                    -0.127366
  ----------------------------------------
  Sum of atomic charges =     0.000000

 -----------------------------------------------------------------
                    Cartesian Multipole Moments
 -----------------------------------------------------------------
    Charge (ESU x 10^10)
                 0.0000
    Dipole Moment (Debye)
         X      -0.1021      Y       0.3069      Z      -0.0000
       Tot       0.3234
    Quadrupole Moments (Debye-Ang)
        XX     -71.2131     XY       3.8695     YY     -74.8094
        XZ       0.0000     YZ      -0.0000     ZZ     -76.2691
    Octopole Moments (Debye-Ang^2)
       XXX      -0.6893    XXY       3.2670    XYY      -7.3232
       YYY      18.5264    XXZ       0.0000    XYZ      -0.0000
       YYZ       0.0000    XZZ      -0.2550    YZZ       3.6668
       ZZZ      -0.0000
    Hexadecapole Moments (Debye-Ang^3)
      XXXX   -1452.6273   XXXY    -139.5352   XXYY    -346.3323
      XYYY    -190.8094   YYYY    -674.4391   XXXZ       0.0000
      XXYZ       0.0000   XYYZ       0.0000   YYYZ      -0.0000
      XXZZ    -279.4614   XYZZ     -70.0225   YYZZ    -135.1937
      XZZZ       0.0000   YZZZ      -0.0000   ZZZZ     -94.5812
 -----------------------------------------------------------------
 Calculating analytic gradient of the SCF energy
 Gradient of SCF Energy
            1           2           3           4           5           6
    1  -0.0000142  -0.0001255   0.0006393   0.0006741  -0.0002299  -0.0009438
    2  -0.0002189  -0.0001436   0.0008159   0.0001625  -0.0003766  -0.0002393
    3   0.0000000  -0.0000000   0.0000000  -0.0000000   0.0000000  -0.0000000
 Max gradient component =       9.438E-04
 RMS gradient           =       3.932E-04
 Gradient time:  CPU 34.74 s  wall 4.47 s
 Geometry Optimization Parameters
   NAtoms,    NIC,     NZ,  NCons,   NDum,   NFix, NCnnct, MaxDiis
        6      37       0       0       0       0       0       0

 Cartesian Hessian Update
 Hessian Updated using BFGS Update


** GEOMETRY OPTIMIZATION IN DELOCALIZED INTERNAL COORDINATES **
   Searching for a Minimum

   Optimization Cycle:  20

                       Coordinates (Angstroms)
     ATOM                X               Y               Z
      1  Br        2.6584119088    0.7010826682    0.0000000000
      2  Cl       -0.5056787095    1.8721613305    0.0000000000
      3  F         1.3068111996   -1.6216193597    0.0000000000
      4  I        -1.8517486815   -1.1211517632    0.0000000000
      5  C         1.0695656043   -0.3103388723    0.0000000000
      6  C        -0.1744713608    0.1735679592    0.0000000000
   Point Group: cs    Number of degrees of freedom:     9


   Energy is -10129.943841916

 Hessian Updated using BFGS Update

  9 Hessian modes will be used to form the next step
  Hessian Eigenvalues:
     0.053588    0.099854    0.130261    0.259587    0.268508    0.409673
     0.541715    0.608692    0.984854

 Minimum Search - Taking Simple RFO Step
 Searching for Lamda that Minimizes Along All modes
 Value Taken    Lamda =  -0.00000724
 Step Taken.  Stepsize is  0.007540

                             Maximum     Tolerance    Cnvgd?
         Gradient           0.000645      0.000300      NO
         Displacement       0.005524      0.001200      NO
         Energy change     -0.000012      0.000001      NO


 New Cartesian Coordinates Obtained by Inverse Iteration

 Displacement from previous Coordinates is:  0.005693
 ----------------------------------------------------------------
             Standard Nuclear Orientation (Angstroms)
    I     Atom           X                Y                Z
 ----------------------------------------------------------------
    1      Br      2.6575154413     0.7023363702     0.0000000000
    2      Cl     -0.5055940856     1.8719159067     0.0000000000
    3      F       1.3054307481    -1.6226085634     0.0000000000
    4      I      -1.8521574996    -1.1212783517     0.0000000000
    5      C       1.0707487426    -0.3105592208     0.0000000000
    6      C      -0.1730533858     0.1738958215     0.0000000000
 ----------------------------------------------------------------
 Molecular Point Group                 Cs    NOp =  2
 Largest Abelian Subgroup              Cs    NOp =  2
 Nuclear Repulsion Energy =   933.6208882007 hartrees
 There are       63 alpha and       63 beta electrons
 Applying Cartesian multipole field
    Component          Value
    ---------          -----
     (2,0,0)        1.00000E-11
     (0,2,0)        2.00000E-11
     (0,0,2)       -3.00000E-11
 Nucleus-field energy     =     0.0000000283 hartrees
 Requested basis set is 6-311++G(d,p)
 There are 74 shells and 206 basis functions
 A cutoff of  1.0D-11 yielded   2069 shell pairs
 There are     17436 function pairs (     19491 Cartesian)
 Smallest overlap matrix eigenvalue = 3.52E-05
 Guess MOs from SCF MO coefficient file

 -----------------------------------------------------------------------
  General SCF calculation program by
  Eric Jon Sundstrom, Paul Horn, Yuezhi Mao, Dmitri Zuev, Alec White,
  David Stuck, Shaama M.S., Shane Yost, Joonho Lee, David Small,
  Daniel Levine, Susi Lehtola, Hugh Burton, Evgeny Epifanovsky
 -----------------------------------------------------------------------
 Exchange:     0.2000 Hartree-Fock + 0.0800 Slater + 0.7200 B88
 Correlation:  0.1900 VWN1RPA + 0.8100 LYP
 Using SG-1 standard quadrature grid
 using 8 threads for integral computing
 -------------------------------------------------------
 OpenMP Integral computing Module                
 Release: version 2.0, May 2017, Q-Chem Inc. Pleasanton 
 -------------------------------------------------------
 -------------------------------------------------------
 OpenMP BLAS3 based DFT computing Module                
 Release: version 1.0, May 2013, Q-Chem Inc. Pittsburgh 
 -------------------------------------------------------
 A restricted SCF calculation will be
 performed using DIIS
 SCF converges when DIIS error is below 1.0e-08
 ---------------------------------------
  Cycle       Energy         DIIS error
 ---------------------------------------
    1  -10129.9438427086      2.19e-05  
    2  -10129.9438461757      8.73e-06  
    3  -10129.9438455974      1.37e-05  
    4  -10129.9438465474      1.49e-06  
    5  -10129.9438465596      3.88e-07  
    6  -10129.9438465603      1.16e-07  
    7  -10129.9438465604      3.73e-08  
    8  -10129.9438465605      1.99e-08  
    9  -10129.9438465606      3.04e-09  Convergence criterion met
 ---------------------------------------
 SCF time:   CPU 68.32s  wall 9.00s 
 SCF   energy in the final basis set =   -10129.9438465606
 Total energy in the final basis set =   -10129.9438465606

 --------------------------------------------------------------
             Orbital Energies (a.u.) and Symmetries
 --------------------------------------------------------------

 Alpha MOs, Restricted
 -- Occupied --                  
******* -482.87 -176.33 -165.73 -165.73 -165.73 -101.59  -62.52
  1 A'    2 A'    3 A'    4 A'    1 A"    5 A'    6 A'    7 A'                 
-56.343 -56.338 -56.338 -35.823 -31.316 -31.310 -31.310 -24.739
  8 A'    2 A"    9 A'   10 A'   11 A'    3 A"   12 A'   13 A'                 
-22.967 -22.965 -22.965 -22.960 -22.960 -10.341 -10.298  -9.505
 14 A'    4 A"   15 A'   16 A'    5 A"   17 A'   18 A'   19 A'                 
 -8.731  -7.270  -7.259  -7.259  -6.563  -6.549  -6.548  -6.372
 20 A'   21 A'    6 A"   22 A'   23 A'    7 A"   24 A'   25 A'                 
 -4.785  -4.769  -4.769  -2.674  -2.670  -2.669  -2.658  -2.658
 26 A'    8 A"   27 A'   28 A'    9 A"   29 A'   30 A'   10 A"                 
 -2.051  -2.046  -2.046  -2.032  -2.032  -1.283  -0.921  -0.848
 31 A'   11 A"   32 A'   33 A'   12 A"   34 A'   35 A'   36 A'                 
 -0.776  -0.681  -0.619  -0.539  -0.520  -0.517  -0.441  -0.415
 37 A'   38 A'   39 A'   40 A'   13 A"   41 A'   42 A'   43 A'                 
 -0.408  -0.350  -0.346  -0.326  -0.309  -0.287  -0.261
 14 A"   44 A'   15 A"   45 A'   16 A"   46 A'   17 A"                         
 -- Virtual --                   
 -0.085  -0.040  -0.039  -0.005   0.004   0.036   0.048   0.050
 47 A'   18 A"   48 A'   49 A'   50 A'   51 A'   52 A'   19 A"                 
  0.064   0.079   0.081   0.082   0.089   0.111   0.116   0.129
 53 A'   54 A'   20 A"   55 A'   21 A"   56 A'   57 A'   58 A'                 
  0.133   0.143   0.160   0.168   0.183   0.218   0.228   0.249
 22 A"   59 A'   60 A'   61 A'   62 A'   63 A'   23 A"   64 A'                 
  0.283   0.296   0.321   0.325   0.368   0.382   0.388   0.396
 24 A"   65 A'   66 A'   67 A'   68 A'   69 A'   25 A"   70 A'                 
  0.409   0.420   0.423   0.430   0.452   0.466   0.476   0.478
 26 A"   71 A'   27 A"   72 A'   28 A"   73 A'   74 A'   29 A"                 
  0.487   0.537   0.541   0.566   0.599   0.624   0.639   0.652
 75 A'   30 A"   76 A'   31 A"   77 A'   78 A'   79 A'   32 A"                 
  0.706   0.714   0.746   0.800   0.830   0.834   0.864   0.866
 80 A'   81 A'   82 A'   83 A'   33 A"   84 A'   34 A"   85 A'                 
  0.926   0.954   0.998   1.106   1.124   1.165   1.248   1.315
 86 A'   87 A'   88 A'   89 A'   35 A"   90 A'   36 A"   37 A"                 
  1.334   1.361   1.387   1.423   1.459   1.548   1.564   1.615
 91 A'   38 A"   92 A'   93 A'   94 A'   95 A'   39 A"   96 A'                 
  1.677   1.865   1.874   1.925   1.985   2.018   2.121   2.158
 97 A'   40 A"   98 A'   99 A'   41 A"  100 A'  101 A'  102 A'                 
  2.199   2.240   2.343   2.473   2.593   2.799   2.841   2.993
103 A'   42 A"  104 A'  105 A'   43 A"   44 A"  106 A'  107 A'                 
  3.147   3.401   3.740   3.767   3.940   3.948   3.978   3.983
108 A'  109 A'   45 A"  110 A'   46 A"   47 A"  111 A'   48 A"                 
  4.001   4.004   4.015   4.059   4.100   4.200   4.243   4.355
112 A'   49 A"  113 A'   50 A"  114 A'  115 A'  116 A'  117 A'                 
  4.412   4.755   5.991   6.045   6.065   6.268   6.367   6.542
118 A'  119 A'   51 A"  120 A'  121 A'   52 A"  122 A'  123 A'                 
  6.691   7.524   7.563   7.666   9.728  23.268  24.052  25.791
124 A'   53 A"  125 A'  126 A'  127 A'  128 A'  129 A'   54 A"                 
 25.936  26.357  27.848  28.331  28.370  28.374  28.518  28.534
130 A'  131 A'  132 A'   55 A"  133 A'  134 A'   56 A"  135 A'                 
 28.543  28.591  28.684  47.894  66.724 127.873 127.905 127.923
 57 A"  136 A'  137 A'  138 A'  139 A'   58 A"  140 A'  141 A'                 
151.644 215.712 289.719 289.758 289.8871020.6861901.806
142 A'  143 A'   59 A"  144 A'  145 A'  146 A'  147 A'                         

 Beta MOs, Restricted
 -- Occupied --                  
******* -482.87 -176.33 -165.73 -165.73 -165.73 -101.59  -62.52
  1 A'    2 A'    3 A'    4 A'    1 A"    5 A'    6 A'    7 A'                 
-56.343 -56.338 -56.338 -35.823 -31.316 -31.310 -31.310 -24.739
  8 A'    2 A"    9 A'   10 A'   11 A'    3 A"   12 A'   13 A'                 
-22.967 -22.965 -22.965 -22.960 -22.960 -10.341 -10.298  -9.505
 14 A'    4 A"   15 A'   16 A'    5 A"   17 A'   18 A'   19 A'                 
 -8.731  -7.270  -7.259  -7.259  -6.563  -6.549  -6.548  -6.372
 20 A'   21 A'    6 A"   22 A'   23 A'    7 A"   24 A'   25 A'                 
 -4.785  -4.769  -4.769  -2.674  -2.670  -2.669  -2.658  -2.658
 26 A'    8 A"   27 A'   28 A'    9 A"   29 A'   30 A'   10 A"                 
 -2.051  -2.046  -2.046  -2.032  -2.032  -1.283  -0.921  -0.848
 31 A'   11 A"   32 A'   33 A'   12 A"   34 A'   35 A'   36 A'                 
 -0.776  -0.681  -0.619  -0.539  -0.520  -0.517  -0.441  -0.415
 37 A'   38 A'   39 A'   40 A'   13 A"   41 A'   42 A'   43 A'                 
 -0.408  -0.350  -0.346  -0.326  -0.309  -0.287  -0.261
 14 A"   44 A'   15 A"   45 A'   16 A"   46 A'   17 A"                         
 -- Virtual --                   
 -0.085  -0.040  -0.039  -0.005   0.004   0.036   0.048   0.050
 47 A'   18 A"   48 A'   49 A'   50 A'   51 A'   52 A'   19 A"                 
  0.064   0.079   0.081   0.082   0.089   0.111   0.116   0.129
 53 A'   54 A'   20 A"   55 A'   21 A"   56 A'   57 A'   58 A'                 
  0.133   0.143   0.160   0.168   0.183   0.218   0.228   0.249
 22 A"   59 A'   60 A'   61 A'   62 A'   63 A'   23 A"   64 A'                 
  0.283   0.296   0.321   0.325   0.368   0.382   0.388   0.396
 24 A"   65 A'   66 A'   67 A'   68 A'   69 A'   25 A"   70 A'                 
  0.409   0.420   0.423   0.430   0.452   0.466   0.476   0.478
 26 A"   71 A'   27 A"   72 A'   28 A"   73 A'   74 A'   29 A"                 
  0.487   0.537   0.541   0.566   0.599   0.624   0.639   0.652
 75 A'   30 A"   76 A'   31 A"   77 A'   78 A'   79 A'   32 A"                 
  0.706   0.714   0.746   0.800   0.830   0.834   0.864   0.866
 80 A'   81 A'   82 A'   83 A'   33 A"   84 A'   34 A"   85 A'                 
  0.926   0.954   0.998   1.106   1.124   1.165   1.248   1.315
 86 A'   87 A'   88 A'   89 A'   35 A"   90 A'   36 A"   37 A"                 
  1.334   1.361   1.387   1.423   1.459   1.548   1.564   1.615
 91 A'   38 A"   92 A'   93 A'   94 A'   95 A'   39 A"   96 A'                 
  1.677   1.865   1.874   1.925   1.985   2.018   2.121   2.158
 97 A'   40 A"   98 A'   99 A'   41 A"  100 A'  101 A'  102 A'                 
  2.199   2.240   2.343   2.473   2.593   2.799   2.841   2.993
103 A'   42 A"  104 A'  105 A'   43 A"   44 A"  106 A'  107 A'                 
  3.147   3.401   3.740   3.767   3.940   3.948   3.978   3.983
108 A'  109 A'   45 A"  110 A'   46 A"   47 A"  111 A'   48 A"                 
  4.001   4.004   4.015   4.059   4.100   4.200   4.243   4.355
112 A'   49 A"  113 A'   50 A"  114 A'  115 A'  116 A'  117 A'                 
  4.412   4.755   5.991   6.045   6.065   6.268   6.367   6.542
118 A'  119 A'   51 A"  120 A'  121 A'   52 A"  122 A'  123 A'                 
  6.691   7.524   7.563   7.666   9.728  23.268  24.052  25.791
124 A'   53 A"  125 A'  126 A'  127 A'  128 A'  129 A'   54 A"                 
 25.936  26.357  27.848  28.331  28.370  28.374  28.518  28.534
130 A'  131 A'  132 A'   55 A"  133 A'  134 A'   56 A"  135 A'                 
 28.543  28.591  28.684  47.894  66.724 127.873 127.905 127.923
 57 A"  136 A'  137 A'  138 A'  139 A'   58 A"  140 A'  141 A'                 
151.644 215.712 289.719 289.758 289.8871020.6861901.806
142 A'  143 A'   59 A"  144 A'  145 A'  146 A'  147 A'                         
 --------------------------------------------------------------

          Ground-State Mulliken Net Atomic Charges

     Atom                 Charge (a.u.)
  ----------------------------------------
      1 Br                   -0.027411
      2 Cl                    0.392785
      3 F                    -0.034058
      4 I                     0.156032
      5 C                    -0.360151
      6 C                    -0.127197
  ----------------------------------------
  Sum of atomic charges =     0.000000

 -----------------------------------------------------------------
                    Cartesian Multipole Moments
 -----------------------------------------------------------------
    Charge (ESU x 10^10)
                 0.0000
    Dipole Moment (Debye)
         X      -0.0925      Y       0.3157      Z       0.0000
       Tot       0.3290
    Quadrupole Moments (Debye-Ang)
        XX     -71.2053     XY       3.8727     YY     -74.8078
        XZ       0.0000     YZ      -0.0000     ZZ     -76.2700
    Octopole Moments (Debye-Ang^2)
       XXX      -0.6055    XXY       3.2896    XYY      -7.2728
       YYY      18.5427    XXZ       0.0000    XYZ      -0.0000
       YYZ       0.0000    XZZ      -0.2234    YZZ       3.6634
       ZZZ       0.0000
    Hexadecapole Moments (Debye-Ang^3)
      XXXX   -1452.4043   XXXY    -139.7002   XXYY    -346.2435
      XYYY    -191.0060   YYYY    -674.7338   XXXZ      -0.0000
      XXYZ      -0.0000   XYYZ      -0.0000   YYYZ       0.0000
      XXZZ    -279.4039   XYZZ     -70.0985   YYZZ    -135.2399
      XZZZ       0.0000   YZZZ       0.0000   ZZZZ     -94.5857
 -----------------------------------------------------------------
 Calculating analytic gradient of the SCF energy
 Gradient of SCF Energy
            1           2           3           4           5           6
    1  -0.0003983  -0.0001777   0.0003036   0.0004051   0.0003731  -0.0005059
    2  -0.0001303  -0.0002111   0.0004937  -0.0000163  -0.0001357  -0.0000003
    3   0.0000000  -0.0000000  -0.0000000   0.0000000   0.0000000  -0.0000000
 Max gradient component =       5.059E-04
 RMS gradient           =       2.545E-04
 Gradient time:  CPU 34.57 s  wall 4.46 s
 Geometry Optimization Parameters
   NAtoms,    NIC,     NZ,  NCons,   NDum,   NFix, NCnnct, MaxDiis
        6      37       0       0       0       0       0       0

 Cartesian Hessian Update
 Hessian Updated using BFGS Update


** GEOMETRY OPTIMIZATION IN DELOCALIZED INTERNAL COORDINATES **
   Searching for a Minimum

   Optimization Cycle:  21

                       Coordinates (Angstroms)
     ATOM                X               Y               Z
      1  Br        2.6575154413    0.7023363702    0.0000000000
      2  Cl       -0.5055940856    1.8719159067    0.0000000000
      3  F         1.3054307481   -1.6226085634    0.0000000000
      4  I        -1.8521574996   -1.1212783517    0.0000000000
      5  C         1.0707487426   -0.3105592208    0.0000000000
      6  C        -0.1730533858    0.1738958215    0.0000000000
   Point Group: cs    Number of degrees of freedom:     9


   Energy is -10129.943846561

 Hessian Updated using BFGS Update

  9 Hessian modes will be used to form the next step
  Hessian Eigenvalues:
     0.054595    0.071143    0.135411    0.257546    0.267205    0.400308
     0.525069    0.614329    0.990814

 Minimum Search - Taking Simple RFO Step
 Searching for Lamda that Minimizes Along All modes
 Value Taken    Lamda =  -0.00000180
 Step Taken.  Stepsize is  0.004488

                             Maximum     Tolerance    Cnvgd?
         Gradient           0.000445      0.000300      NO
         Displacement       0.003697      0.001200      NO
         Energy change     -0.000005      0.000001      NO


 New Cartesian Coordinates Obtained by Inverse Iteration

 Displacement from previous Coordinates is:  0.003107
 ----------------------------------------------------------------
             Standard Nuclear Orientation (Angstroms)
    I     Atom           X                Y                Z
 ----------------------------------------------------------------
    1      Br      2.6574197015     0.7032584774     0.0000000000
    2      Cl     -0.5051616905     1.8720727580     0.0000000000
    3      F       1.3045917759    -1.6231925343     0.0000000000
    4      I      -1.8524273693    -1.1217279442     0.0000000000
    5      C       1.0710563615    -0.3106059390     0.0000000000
    6      C      -0.1725888182     0.1738971448     0.0000000000
 ----------------------------------------------------------------
 Molecular Point Group                 Cs    NOp =  2
 Largest Abelian Subgroup              Cs    NOp =  2
 Nuclear Repulsion Energy =   933.5008610670 hartrees
 There are       63 alpha and       63 beta electrons
 Applying Cartesian multipole field
    Component          Value
    ---------          -----
     (2,0,0)        1.00000E-11
     (0,2,0)        2.00000E-11
     (0,0,2)       -3.00000E-11
 Nucleus-field energy     =     0.0000000283 hartrees
 Requested basis set is 6-311++G(d,p)
 There are 74 shells and 206 basis functions
 A cutoff of  1.0D-11 yielded   2069 shell pairs
 There are     17436 function pairs (     19491 Cartesian)
 Smallest overlap matrix eigenvalue = 3.52E-05
 Guess MOs from SCF MO coefficient file

 -----------------------------------------------------------------------
  General SCF calculation program by
  Eric Jon Sundstrom, Paul Horn, Yuezhi Mao, Dmitri Zuev, Alec White,
  David Stuck, Shaama M.S., Shane Yost, Joonho Lee, David Small,
  Daniel Levine, Susi Lehtola, Hugh Burton, Evgeny Epifanovsky
 -----------------------------------------------------------------------
 Exchange:     0.2000 Hartree-Fock + 0.0800 Slater + 0.7200 B88
 Correlation:  0.1900 VWN1RPA + 0.8100 LYP
 Using SG-1 standard quadrature grid
 using 8 threads for integral computing
 -------------------------------------------------------
 OpenMP Integral computing Module                
 Release: version 2.0, May 2017, Q-Chem Inc. Pleasanton 
 -------------------------------------------------------
 -------------------------------------------------------
 OpenMP BLAS3 based DFT computing Module                
 Release: version 1.0, May 2013, Q-Chem Inc. Pittsburgh 
 -------------------------------------------------------
 A restricted SCF calculation will be
 performed using DIIS
 SCF converges when DIIS error is below 1.0e-08
 ---------------------------------------
  Cycle       Energy         DIIS error
 ---------------------------------------
    1  -10129.9438469425      1.00e-05  
    2  -10129.9438475842      4.06e-06  
    3  -10129.9438474718      6.13e-06  
    4  -10129.9438476661      6.91e-07  
    5  -10129.9438476680      3.00e-07  
    6  -10129.9438476686      9.12e-08  
    7  -10129.9438476684      1.99e-08  
    8  -10129.9438476684      7.46e-09  Convergence criterion met
 ---------------------------------------
 SCF time:   CPU 60.66s  wall 8.00s 
 SCF   energy in the final basis set =   -10129.9438476684
 Total energy in the final basis set =   -10129.9438476684

 --------------------------------------------------------------
             Orbital Energies (a.u.) and Symmetries
 --------------------------------------------------------------

 Alpha MOs, Restricted
 -- Occupied --                  
******* -482.87 -176.33 -165.73 -165.73 -165.73 -101.59  -62.52
  1 A'    2 A'    3 A'    4 A'    1 A"    5 A'    6 A'    7 A'                 
-56.343 -56.338 -56.338 -35.823 -31.316 -31.310 -31.310 -24.739
  8 A'    2 A"    9 A'   10 A'   11 A'    3 A"   12 A'   13 A'                 
-22.967 -22.965 -22.965 -22.960 -22.960 -10.341 -10.298  -9.505
 14 A'    4 A"   15 A'   16 A'    5 A"   17 A'   18 A'   19 A'                 
 -8.731  -7.270  -7.259  -7.259  -6.563  -6.549  -6.548  -6.372
 20 A'   21 A'    6 A"   22 A'   23 A'    7 A"   24 A'   25 A'                 
 -4.785  -4.769  -4.769  -2.674  -2.670  -2.669  -2.658  -2.658
 26 A'    8 A"   27 A'   28 A'    9 A"   29 A'   30 A'   10 A"                 
 -2.051  -2.046  -2.046  -2.032  -2.032  -1.283  -0.921  -0.848
 31 A'   11 A"   32 A'   33 A'   12 A"   34 A'   35 A'   36 A'                 
 -0.776  -0.681  -0.619  -0.539  -0.520  -0.517  -0.441  -0.415
 37 A'   38 A'   39 A'   40 A'   13 A"   41 A'   42 A'   43 A'                 
 -0.408  -0.350  -0.346  -0.326  -0.309  -0.287  -0.261
 14 A"   44 A'   15 A"   45 A'   16 A"   46 A'   17 A"                         
 -- Virtual --                   
 -0.085  -0.040  -0.039  -0.006   0.004   0.036   0.048   0.050
 47 A'   18 A"   48 A'   49 A'   50 A'   51 A'   52 A'   19 A"                 
  0.064   0.079   0.081   0.082   0.089   0.111   0.116   0.129
 53 A'   54 A'   20 A"   55 A'   21 A"   56 A'   57 A'   58 A'                 
  0.133   0.143   0.160   0.168   0.183   0.217   0.228   0.249
 22 A"   59 A'   60 A'   61 A'   62 A'   63 A'   23 A"   64 A'                 
  0.283   0.296   0.321   0.325   0.368   0.382   0.388   0.396
 24 A"   65 A'   66 A'   67 A'   68 A'   69 A'   25 A"   70 A'                 
  0.409   0.420   0.423   0.430   0.452   0.466   0.476   0.478
 26 A"   71 A'   27 A"   72 A'   28 A"   73 A'   74 A'   29 A"                 
  0.487   0.537   0.541   0.566   0.599   0.624   0.639   0.652
 75 A'   30 A"   76 A'   31 A"   77 A'   78 A'   79 A'   32 A"                 
  0.705   0.714   0.746   0.800   0.830   0.834   0.864   0.866
 80 A'   81 A'   82 A'   83 A'   33 A"   84 A'   34 A"   85 A'                 
  0.926   0.954   0.998   1.106   1.123   1.165   1.248   1.315
 86 A'   87 A'   88 A'   89 A'   35 A"   90 A'   36 A"   37 A"                 
  1.334   1.361   1.387   1.423   1.459   1.548   1.564   1.615
 91 A'   38 A"   92 A'   93 A'   94 A'   95 A'   39 A"   96 A'                 
  1.677   1.865   1.874   1.925   1.985   2.018   2.121   2.158
 97 A'   40 A"   98 A'   99 A'   41 A"  100 A'  101 A'  102 A'                 
  2.199   2.240   2.343   2.473   2.593   2.799   2.841   2.993
103 A'   42 A"  104 A'  105 A'   43 A"   44 A"  106 A'  107 A'                 
  3.147   3.400   3.740   3.767   3.939   3.948   3.978   3.983
108 A'  109 A'   45 A"  110 A'   46 A"   47 A"  111 A'   48 A"                 
  4.000   4.004   4.015   4.059   4.100   4.199   4.243   4.355
112 A'   49 A"  113 A'   50 A"  114 A'  115 A'  116 A'  117 A'                 
  4.412   4.755   5.991   6.045   6.064   6.268   6.367   6.542
118 A'  119 A'   51 A"  120 A'  121 A'   52 A"  122 A'  123 A'                 
  6.691   7.524   7.563   7.666   9.728  23.267  24.053  25.791
124 A'   53 A"  125 A'  126 A'  127 A'  128 A'  129 A'   54 A"                 
 25.936  26.357  27.848  28.331  28.370  28.374  28.518  28.534
130 A'  131 A'  132 A'   55 A"  133 A'  134 A'   56 A"  135 A'                 
 28.543  28.591  28.684  47.894  66.724 127.873 127.905 127.923
 57 A"  136 A'  137 A'  138 A'  139 A'   58 A"  140 A'  141 A'                 
151.644 215.712 289.719 289.758 289.8871020.6861901.806
142 A'  143 A'   59 A"  144 A'  145 A'  146 A'  147 A'                         

 Beta MOs, Restricted
 -- Occupied --                  
******* -482.87 -176.33 -165.73 -165.73 -165.73 -101.59  -62.52
  1 A'    2 A'    3 A'    4 A'    1 A"    5 A'    6 A'    7 A'                 
-56.343 -56.338 -56.338 -35.823 -31.316 -31.310 -31.310 -24.739
  8 A'    2 A"    9 A'   10 A'   11 A'    3 A"   12 A'   13 A'                 
-22.967 -22.965 -22.965 -22.960 -22.960 -10.341 -10.298  -9.505
 14 A'    4 A"   15 A'   16 A'    5 A"   17 A'   18 A'   19 A'                 
 -8.731  -7.270  -7.259  -7.259  -6.563  -6.549  -6.548  -6.372
 20 A'   21 A'    6 A"   22 A'   23 A'    7 A"   24 A'   25 A'                 
 -4.785  -4.769  -4.769  -2.674  -2.670  -2.669  -2.658  -2.658
 26 A'    8 A"   27 A'   28 A'    9 A"   29 A'   30 A'   10 A"                 
 -2.051  -2.046  -2.046  -2.032  -2.032  -1.283  -0.921  -0.848
 31 A'   11 A"   32 A'   33 A'   12 A"   34 A'   35 A'   36 A'                 
 -0.776  -0.681  -0.619  -0.539  -0.520  -0.517  -0.441  -0.415
 37 A'   38 A'   39 A'   40 A'   13 A"   41 A'   42 A'   43 A'                 
 -0.408  -0.350  -0.346  -0.326  -0.309  -0.287  -0.261
 14 A"   44 A'   15 A"   45 A'   16 A"   46 A'   17 A"                         
 -- Virtual --                   
 -0.085  -0.040  -0.039  -0.006   0.004   0.036   0.048   0.050
 47 A'   18 A"   48 A'   49 A'   50 A'   51 A'   52 A'   19 A"                 
  0.064   0.079   0.081   0.082   0.089   0.111   0.116   0.129
 53 A'   54 A'   20 A"   55 A'   21 A"   56 A'   57 A'   58 A'                 
  0.133   0.143   0.160   0.168   0.183   0.217   0.228   0.249
 22 A"   59 A'   60 A'   61 A'   62 A'   63 A'   23 A"   64 A'                 
  0.283   0.296   0.321   0.325   0.368   0.382   0.388   0.396
 24 A"   65 A'   66 A'   67 A'   68 A'   69 A'   25 A"   70 A'                 
  0.409   0.420   0.423   0.430   0.452   0.466   0.476   0.478
 26 A"   71 A'   27 A"   72 A'   28 A"   73 A'   74 A'   29 A"                 
  0.487   0.537   0.541   0.566   0.599   0.624   0.639   0.652
 75 A'   30 A"   76 A'   31 A"   77 A'   78 A'   79 A'   32 A"                 
  0.705   0.714   0.746   0.800   0.830   0.834   0.864   0.866
 80 A'   81 A'   82 A'   83 A'   33 A"   84 A'   34 A"   85 A'                 
  0.926   0.954   0.998   1.106   1.123   1.165   1.248   1.315
 86 A'   87 A'   88 A'   89 A'   35 A"   90 A'   36 A"   37 A"                 
  1.334   1.361   1.387   1.423   1.459   1.548   1.564   1.615
 91 A'   38 A"   92 A'   93 A'   94 A'   95 A'   39 A"   96 A'                 
  1.677   1.865   1.874   1.925   1.985   2.018   2.121   2.158
 97 A'   40 A"   98 A'   99 A'   41 A"  100 A'  101 A'  102 A'                 
  2.199   2.240   2.343   2.473   2.593   2.799   2.841   2.993
103 A'   42 A"  104 A'  105 A'   43 A"   44 A"  106 A'  107 A'                 
  3.147   3.400   3.740   3.767   3.939   3.948   3.978   3.983
108 A'  109 A'   45 A"  110 A'   46 A"   47 A"  111 A'   48 A"                 
  4.000   4.004   4.015   4.059   4.100   4.199   4.243   4.355
112 A'   49 A"  113 A'   50 A"  114 A'  115 A'  116 A'  117 A'                 
  4.412   4.755   5.991   6.045   6.064   6.268   6.367   6.542
118 A'  119 A'   51 A"  120 A'  121 A'   52 A"  122 A'  123 A'                 
  6.691   7.524   7.563   7.666   9.728  23.267  24.053  25.791
124 A'   53 A"  125 A'  126 A'  127 A'  128 A'  129 A'   54 A"                 
 25.936  26.357  27.848  28.331  28.370  28.374  28.518  28.534
130 A'  131 A'  132 A'   55 A"  133 A'  134 A'   56 A"  135 A'                 
 28.543  28.591  28.684  47.894  66.724 127.873 127.905 127.923
 57 A"  136 A'  137 A'  138 A'  139 A'   58 A"  140 A'  141 A'                 
151.644 215.712 289.719 289.758 289.8871020.6861901.806
142 A'  143 A'   59 A"  144 A'  145 A'  146 A'  147 A'                         
 --------------------------------------------------------------

          Ground-State Mulliken Net Atomic Charges

     Atom                 Charge (a.u.)
  ----------------------------------------
      1 Br                   -0.027296
      2 Cl                    0.392726
      3 F                    -0.034367
      4 I                     0.155877
      5 C                    -0.359838
      6 C                    -0.127102
  ----------------------------------------
  Sum of atomic charges =     0.000000

 -----------------------------------------------------------------
                    Cartesian Multipole Moments
 -----------------------------------------------------------------
    Charge (ESU x 10^10)
                 0.0000
    Dipole Moment (Debye)
         X      -0.0904      Y       0.3185      Z      -0.0000
       Tot       0.3311
    Quadrupole Moments (Debye-Ang)
        XX     -71.2020     XY       3.8797     YY     -74.8062
        XZ       0.0000     YZ      -0.0000     ZZ     -76.2717
    Octopole Moments (Debye-Ang^2)
       XXX      -0.5920    XXY       3.2976    XYY      -7.2606
       YYY      18.5510    XXZ      -0.0000    XYZ       0.0000
       YYZ      -0.0000    XZZ      -0.2182    YZZ       3.6625
       ZZZ      -0.0000
    Hexadecapole Moments (Debye-Ang^3)
      XXXX   -1452.4599   XXXY    -139.8880   XXYY    -346.2613
      XYYY    -191.2124   YYYY    -675.1230   XXXZ       0.0000
      XXYZ       0.0000   XYYZ       0.0000   YYYZ       0.0000
      XXZZ    -279.4115   XYZZ     -70.1845   YYZZ    -135.3109
      XZZZ       0.0000   YZZZ      -0.0000   ZZZZ     -94.5896
 -----------------------------------------------------------------
 Calculating analytic gradient of the SCF energy
 Gradient of SCF Energy
            1           2           3           4           5           6
    1  -0.0003555  -0.0001630   0.0001368   0.0002618   0.0003560  -0.0002361
    2   0.0000614  -0.0001067   0.0001813  -0.0001559   0.0000872  -0.0000673
    3   0.0000000  -0.0000000   0.0000000   0.0000000   0.0000000  -0.0000000
 Max gradient component =       3.560E-04
 RMS gradient           =       1.678E-04
 Gradient time:  CPU 34.90 s  wall 4.49 s
 Geometry Optimization Parameters
   NAtoms,    NIC,     NZ,  NCons,   NDum,   NFix, NCnnct, MaxDiis
        6      37       0       0       0       0       0       0

 Cartesian Hessian Update
 Hessian Updated using BFGS Update


** GEOMETRY OPTIMIZATION IN DELOCALIZED INTERNAL COORDINATES **
   Searching for a Minimum

   Optimization Cycle:  22

                       Coordinates (Angstroms)
     ATOM                X               Y               Z
      1  Br        2.6574197015    0.7032584774    0.0000000000
      2  Cl       -0.5051616905    1.8720727580    0.0000000000
      3  F         1.3045917759   -1.6231925343    0.0000000000
      4  I        -1.8524273693   -1.1217279442    0.0000000000
      5  C         1.0710563615   -0.3106059390    0.0000000000
      6  C        -0.1725888182    0.1738971448    0.0000000000
   Point Group: cs    Number of degrees of freedom:     9


   Energy is -10129.943847668

 Hessian Updated using BFGS Update

  9 Hessian modes will be used to form the next step
  Hessian Eigenvalues:
     0.051913    0.066438    0.138387    0.254323    0.266457    0.377897
     0.473230    0.623022    0.985203

 Minimum Search - Taking Simple RFO Step
 Searching for Lamda that Minimizes Along All modes
 Value Taken    Lamda =   0.00000000
 Step Taken.  Stepsize is  0.001590

                             Maximum     Tolerance    Cnvgd?
         Gradient           0.000243      0.000300     YES
         Displacement       0.001237      0.001200      NO
         Energy change     -0.000001      0.000001      NO


 New Cartesian Coordinates Obtained by Inverse Iteration

 Displacement from previous Coordinates is:  0.001034
 ----------------------------------------------------------------
             Standard Nuclear Orientation (Angstroms)
    I     Atom           X                Y                Z
 ----------------------------------------------------------------
    1      Br      2.6576449978     0.7035341206     0.0000000000
    2      Cl     -0.5050538646     1.8721531121     0.0000000000
    3      F       1.3044868419    -1.6233240793     0.0000000000
    4      I      -1.8527232280    -1.1219011517     0.0000000000
    5      C       1.0710643807    -0.3105895447     0.0000000000
    6      C      -0.1725291668     0.1738295056     0.0000000000
 ----------------------------------------------------------------
 Molecular Point Group                 Cs    NOp =  2
 Largest Abelian Subgroup              Cs    NOp =  2
 Nuclear Repulsion Energy =   933.4025735627 hartrees
 There are       63 alpha and       63 beta electrons
 Applying Cartesian multipole field
    Component          Value
    ---------          -----
     (2,0,0)        1.00000E-11
     (0,2,0)        2.00000E-11
     (0,0,2)       -3.00000E-11
 Nucleus-field energy     =     0.0000000283 hartrees
 Requested basis set is 6-311++G(d,p)
 There are 74 shells and 206 basis functions
 A cutoff of  1.0D-11 yielded   2069 shell pairs
 There are     17436 function pairs (     19491 Cartesian)
 Smallest overlap matrix eigenvalue = 3.52E-05
 Guess MOs from SCF MO coefficient file

 -----------------------------------------------------------------------
  General SCF calculation program by
  Eric Jon Sundstrom, Paul Horn, Yuezhi Mao, Dmitri Zuev, Alec White,
  David Stuck, Shaama M.S., Shane Yost, Joonho Lee, David Small,
  Daniel Levine, Susi Lehtola, Hugh Burton, Evgeny Epifanovsky
 -----------------------------------------------------------------------
 Exchange:     0.2000 Hartree-Fock + 0.0800 Slater + 0.7200 B88
 Correlation:  0.1900 VWN1RPA + 0.8100 LYP
 Using SG-1 standard quadrature grid
 using 8 threads for integral computing
 -------------------------------------------------------
 OpenMP Integral computing Module                
 Release: version 2.0, May 2017, Q-Chem Inc. Pleasanton 
 -------------------------------------------------------
 -------------------------------------------------------
 OpenMP BLAS3 based DFT computing Module                
 Release: version 1.0, May 2013, Q-Chem Inc. Pittsburgh 
 -------------------------------------------------------
 A restricted SCF calculation will be
 performed using DIIS
 SCF converges when DIIS error is below 1.0e-08
 ---------------------------------------
  Cycle       Energy         DIIS error
 ---------------------------------------
    1  -10129.9438478411      3.29e-06  
    2  -10129.9438478913      1.58e-06  
    3  -10129.9438478828      1.99e-06  
    4  -10129.9438479045      2.24e-07  
    5  -10129.9438479047      1.35e-07  
    6  -10129.9438479049      2.28e-08  
    7  -10129.9438479048      8.10e-09  Convergence criterion met
 ---------------------------------------
 SCF time:   CPU 53.12s  wall 7.00s 
 SCF   energy in the final basis set =   -10129.9438479048
 Total energy in the final basis set =   -10129.9438479048

 --------------------------------------------------------------
             Orbital Energies (a.u.) and Symmetries
 --------------------------------------------------------------

 Alpha MOs, Restricted
 -- Occupied --                  
******* -482.87 -176.33 -165.73 -165.73 -165.73 -101.59  -62.52
  1 A'    2 A'    3 A'    4 A'    1 A"    5 A'    6 A'    7 A'                 
-56.343 -56.338 -56.338 -35.823 -31.316 -31.310 -31.310 -24.739
  8 A'    2 A"    9 A'   10 A'   11 A'    3 A"   12 A'   13 A'                 
-22.967 -22.965 -22.965 -22.960 -22.960 -10.341 -10.298  -9.505
 14 A'    4 A"   15 A'   16 A'    5 A"   17 A'   18 A'   19 A'                 
 -8.731  -7.270  -7.259  -7.259  -6.563  -6.549  -6.548  -6.372
 20 A'   21 A'    6 A"   22 A'   23 A'    7 A"   24 A'   25 A'                 
 -4.785  -4.769  -4.769  -2.674  -2.670  -2.669  -2.658  -2.658
 26 A'    8 A"   27 A'   28 A'    9 A"   29 A'   30 A'   10 A"                 
 -2.051  -2.046  -2.046  -2.032  -2.032  -1.283  -0.921  -0.848
 31 A'   11 A"   32 A'   33 A'   12 A"   34 A'   35 A'   36 A'                 
 -0.776  -0.681  -0.619  -0.539  -0.519  -0.517  -0.441  -0.415
 37 A'   38 A'   39 A'   40 A'   13 A"   41 A'   42 A'   43 A'                 
 -0.408  -0.350  -0.346  -0.326  -0.309  -0.287  -0.261
 14 A"   44 A'   15 A"   45 A'   16 A"   46 A'   17 A"                         
 -- Virtual --                   
 -0.085  -0.040  -0.039  -0.006   0.004   0.036   0.048   0.050
 47 A'   18 A"   48 A'   49 A'   50 A'   51 A'   52 A'   19 A"                 
  0.064   0.079   0.081   0.082   0.089   0.111   0.116   0.129
 53 A'   54 A'   20 A"   55 A'   21 A"   56 A'   57 A'   58 A'                 
  0.133   0.143   0.160   0.168   0.183   0.217   0.228   0.249
 22 A"   59 A'   60 A'   61 A'   62 A'   63 A'   23 A"   64 A'                 
  0.283   0.296   0.321   0.325   0.368   0.382   0.388   0.396
 24 A"   65 A'   66 A'   67 A'   68 A'   69 A'   25 A"   70 A'                 
  0.409   0.420   0.423   0.430   0.452   0.465   0.476   0.478
 26 A"   71 A'   27 A"   72 A'   28 A"   73 A'   74 A'   29 A"                 
  0.487   0.537   0.541   0.566   0.599   0.624   0.639   0.652
 75 A'   30 A"   76 A'   31 A"   77 A'   78 A'   79 A'   32 A"                 
  0.705   0.714   0.746   0.800   0.830   0.834   0.864   0.866
 80 A'   81 A'   82 A'   83 A'   33 A"   84 A'   34 A"   85 A'                 
  0.926   0.954   0.998   1.106   1.123   1.165   1.248   1.315
 86 A'   87 A'   88 A'   89 A'   35 A"   90 A'   36 A"   37 A"                 
  1.334   1.361   1.386   1.423   1.459   1.548   1.564   1.615
 91 A'   38 A"   92 A'   93 A'   94 A'   95 A'   39 A"   96 A'                 
  1.677   1.865   1.874   1.925   1.985   2.018   2.121   2.158
 97 A'   40 A"   98 A'   99 A'   41 A"  100 A'  101 A'  102 A'                 
  2.199   2.240   2.343   2.473   2.593   2.799   2.841   2.993
103 A'   42 A"  104 A'  105 A'   43 A"   44 A"  106 A'  107 A'                 
  3.147   3.400   3.740   3.767   3.939   3.948   3.978   3.983
108 A'  109 A'   45 A"  110 A'   46 A"   47 A"  111 A'   48 A"                 
  4.000   4.004   4.015   4.059   4.100   4.199   4.243   4.355
112 A'   49 A"  113 A'   50 A"  114 A'  115 A'  116 A'  117 A'                 
  4.412   4.755   5.991   6.045   6.064   6.268   6.367   6.542
118 A'  119 A'   51 A"  120 A'  121 A'   52 A"  122 A'  123 A'                 
  6.690   7.524   7.563   7.665   9.728  23.267  24.053  25.791
124 A'   53 A"  125 A'  126 A'  127 A'  128 A'  129 A'   54 A"                 
 25.936  26.357  27.848  28.331  28.370  28.374  28.518  28.533
130 A'  131 A'  132 A'   55 A"  133 A'  134 A'   56 A"  135 A'                 
 28.542  28.591  28.684  47.894  66.724 127.873 127.905 127.923
 57 A"  136 A'  137 A'  138 A'  139 A'   58 A"  140 A'  141 A'                 
151.644 215.712 289.719 289.758 289.8871020.6861901.806
142 A'  143 A'   59 A"  144 A'  145 A'  146 A'  147 A'                         

 Beta MOs, Restricted
 -- Occupied --                  
******* -482.87 -176.33 -165.73 -165.73 -165.73 -101.59  -62.52
  1 A'    2 A'    3 A'    4 A'    1 A"    5 A'    6 A'    7 A'                 
-56.343 -56.338 -56.338 -35.823 -31.316 -31.310 -31.310 -24.739
  8 A'    2 A"    9 A'   10 A'   11 A'    3 A"   12 A'   13 A'                 
-22.967 -22.965 -22.965 -22.960 -22.960 -10.341 -10.298  -9.505
 14 A'    4 A"   15 A'   16 A'    5 A"   17 A'   18 A'   19 A'                 
 -8.731  -7.270  -7.259  -7.259  -6.563  -6.549  -6.548  -6.372
 20 A'   21 A'    6 A"   22 A'   23 A'    7 A"   24 A'   25 A'                 
 -4.785  -4.769  -4.769  -2.674  -2.670  -2.669  -2.658  -2.658
 26 A'    8 A"   27 A'   28 A'    9 A"   29 A'   30 A'   10 A"                 
 -2.051  -2.046  -2.046  -2.032  -2.032  -1.283  -0.921  -0.848
 31 A'   11 A"   32 A'   33 A'   12 A"   34 A'   35 A'   36 A'                 
 -0.776  -0.681  -0.619  -0.539  -0.519  -0.517  -0.441  -0.415
 37 A'   38 A'   39 A'   40 A'   13 A"   41 A'   42 A'   43 A'                 
 -0.408  -0.350  -0.346  -0.326  -0.309  -0.287  -0.261
 14 A"   44 A'   15 A"   45 A'   16 A"   46 A'   17 A"                         
 -- Virtual --                   
 -0.085  -0.040  -0.039  -0.006   0.004   0.036   0.048   0.050
 47 A'   18 A"   48 A'   49 A'   50 A'   51 A'   52 A'   19 A"                 
  0.064   0.079   0.081   0.082   0.089   0.111   0.116   0.129
 53 A'   54 A'   20 A"   55 A'   21 A"   56 A'   57 A'   58 A'                 
  0.133   0.143   0.160   0.168   0.183   0.217   0.228   0.249
 22 A"   59 A'   60 A'   61 A'   62 A'   63 A'   23 A"   64 A'                 
  0.283   0.296   0.321   0.325   0.368   0.382   0.388   0.396
 24 A"   65 A'   66 A'   67 A'   68 A'   69 A'   25 A"   70 A'                 
  0.409   0.420   0.423   0.430   0.452   0.465   0.476   0.478
 26 A"   71 A'   27 A"   72 A'   28 A"   73 A'   74 A'   29 A"                 
  0.487   0.537   0.541   0.566   0.599   0.624   0.639   0.652
 75 A'   30 A"   76 A'   31 A"   77 A'   78 A'   79 A'   32 A"                 
  0.705   0.714   0.746   0.800   0.830   0.834   0.864   0.866
 80 A'   81 A'   82 A'   83 A'   33 A"   84 A'   34 A"   85 A'                 
  0.926   0.954   0.998   1.106   1.123   1.165   1.248   1.315
 86 A'   87 A'   88 A'   89 A'   35 A"   90 A'   36 A"   37 A"                 
  1.334   1.361   1.386   1.423   1.459   1.548   1.564   1.615
 91 A'   38 A"   92 A'   93 A'   94 A'   95 A'   39 A"   96 A'                 
  1.677   1.865   1.874   1.925   1.985   2.018   2.121   2.158
 97 A'   40 A"   98 A'   99 A'   41 A"  100 A'  101 A'  102 A'                 
  2.199   2.240   2.343   2.473   2.593   2.799   2.841   2.993
103 A'   42 A"  104 A'  105 A'   43 A"   44 A"  106 A'  107 A'                 
  3.147   3.400   3.740   3.767   3.939   3.948   3.978   3.983
108 A'  109 A'   45 A"  110 A'   46 A"   47 A"  111 A'   48 A"                 
  4.000   4.004   4.015   4.059   4.100   4.199   4.243   4.355
112 A'   49 A"  113 A'   50 A"  114 A'  115 A'  116 A'  117 A'                 
  4.412   4.755   5.991   6.045   6.064   6.268   6.367   6.542
118 A'  119 A'   51 A"  120 A'  121 A'   52 A"  122 A'  123 A'                 
  6.690   7.524   7.563   7.665   9.728  23.267  24.053  25.791
124 A'   53 A"  125 A'  126 A'  127 A'  128 A'  129 A'   54 A"                 
 25.936  26.357  27.848  28.331  28.370  28.374  28.518  28.533
130 A'  131 A'  132 A'   55 A"  133 A'  134 A'   56 A"  135 A'                 
 28.542  28.591  28.684  47.894  66.724 127.873 127.905 127.923
 57 A"  136 A'  137 A'  138 A'  139 A'   58 A"  140 A'  141 A'                 
151.644 215.712 289.719 289.758 289.8871020.6861901.806
142 A'  143 A'   59 A"  144 A'  145 A'  146 A'  147 A'                         
 --------------------------------------------------------------

          Ground-State Mulliken Net Atomic Charges

     Atom                 Charge (a.u.)
  ----------------------------------------
      1 Br                   -0.027359
      2 Cl                    0.392681
      3 F                    -0.034479
      4 I                     0.155868
      5 C                    -0.359809
      6 C                    -0.126902
  ----------------------------------------
  Sum of atomic charges =     0.000000

 -----------------------------------------------------------------
                    Cartesian Multipole Moments
 -----------------------------------------------------------------
    Charge (ESU x 10^10)
                 0.0000
    Dipole Moment (Debye)
         X      -0.0910      Y       0.3186      Z      -0.0000
       Tot       0.3314
    Quadrupole Moments (Debye-Ang)
        XX     -71.2004     XY       3.8824     YY     -74.8064
        XZ       0.0000     YZ       0.0000     ZZ     -76.2728
    Octopole Moments (Debye-Ang^2)
       XXX      -0.5894    XXY       3.2968    XYY      -7.2587
       YYY      18.5529    XXZ       0.0000    XYZ       0.0000
       YYZ       0.0000    XZZ      -0.2164    YZZ       3.6622
       ZZZ      -0.0000
    Hexadecapole Moments (Debye-Ang^3)
      XXXX   -1452.7199   XXXY    -139.9593   XXYY    -346.3190
      XYYY    -191.3080   YYYY    -675.2592   XXXZ       0.0000
      XXYZ       0.0000   XYYZ       0.0000   YYYZ       0.0000
      XXZZ    -279.4650   XYZZ     -70.2212   YYZZ    -135.3361
      XZZZ       0.0000   YZZZ      -0.0000   ZZZZ     -94.5920
 -----------------------------------------------------------------
 Calculating analytic gradient of the SCF energy
 Gradient of SCF Energy
            1           2           3           4           5           6
    1  -0.0002422  -0.0001605   0.0001152   0.0001922   0.0002190  -0.0001236
    2   0.0001543  -0.0000390   0.0000663  -0.0002113   0.0001694  -0.0001397
    3   0.0000000   0.0000000   0.0000000  -0.0000000  -0.0000000   0.0000000
 Max gradient component =       2.422E-04
 RMS gradient           =       1.334E-04
 Gradient time:  CPU 34.50 s  wall 4.44 s
 Geometry Optimization Parameters
   NAtoms,    NIC,     NZ,  NCons,   NDum,   NFix, NCnnct, MaxDiis
        6      37       0       0       0       0       0       0

 Cartesian Hessian Update
 Hessian Updated using BFGS Update


** GEOMETRY OPTIMIZATION IN DELOCALIZED INTERNAL COORDINATES **
   Searching for a Minimum

   Optimization Cycle:  23

                       Coordinates (Angstroms)
     ATOM                X               Y               Z
      1  Br        2.6576449978    0.7035341206    0.0000000000
      2  Cl       -0.5050538646    1.8721531121    0.0000000000
      3  F         1.3044868419   -1.6233240793    0.0000000000
      4  I        -1.8527232280   -1.1219011517    0.0000000000
      5  C         1.0710643807   -0.3105895447    0.0000000000
      6  C        -0.1725291668    0.1738295056    0.0000000000
   Point Group: cs    Number of degrees of freedom:     9


   Energy is -10129.943847905

 Hessian Updated using BFGS Update

  9 Hessian modes will be used to form the next step
  Hessian Eigenvalues:
     0.053384    0.071475    0.139596    0.234712    0.263646    0.283974
     0.422860    0.605695    0.939624

 Minimum Search - Taking Simple RFO Step
 Searching for Lamda that Minimizes Along All modes
 Value Taken    Lamda =   0.00000000
 Step Taken.  Stepsize is  0.000892

                             Maximum     Tolerance    Cnvgd?
         Gradient           0.000131      0.000300     YES
         Displacement       0.000640      0.001200     YES
         Energy change     -0.000000      0.000001     YES


                       Distance Matrix (Angstroms)
             Br(  1)   Cl(  2)   F (  3)   I (  4)   C (  5)
   Cl(  2)  3.371696
   F (  3)  2.691711  3.936089
   I (  4)  4.865762  3.283378  3.196780
   C (  5)  1.882999  2.692306  1.333326  3.034264
   C (  6)  2.879318  1.730571  2.326228  2.121785  1.334611

 Final energy is   -10129.943847904815     


 ******************************
 **  OPTIMIZATION CONVERGED  **
 ******************************

                       Coordinates (Angstroms)
     ATOM                X               Y               Z
      1  Br        2.6576449978    0.7035341206    0.0000000000
      2  Cl       -0.5050538646    1.8721531121    0.0000000000
      3  F         1.3044868419   -1.6233240793    0.0000000000
      4  I        -1.8527232280   -1.1219011517    0.0000000000
      5  C         1.0710643807   -0.3105895447    0.0000000000
      6  C        -0.1725291668    0.1738295056    0.0000000000

Z-matrix Print:
$molecule
0 1
I 
C  1 2.121785
C  2 1.334611 1 121.078851
F  3 1.333326 2 121.365093 1 -0.000000 0
Cl 2 1.730571 1 116.560531 3 -180.000000 0
Br 3 1.882999 2 126.131276 1 -180.000000 0
$end


 --------------------------------------------------------------
             Orbital Energies (a.u.) and Symmetries
 --------------------------------------------------------------

 Alpha MOs, Restricted
 -- Occupied --                  
******* -482.87 -176.33 -165.73 -165.73 -165.73 -101.59  -62.52
  1 A'    2 A'    3 A'    4 A'    1 A"    5 A'    6 A'    7 A'                 
-56.343 -56.338 -56.338 -35.823 -31.316 -31.310 -31.310 -24.739
  8 A'    2 A"    9 A'   10 A'   11 A'    3 A"   12 A'   13 A'                 
-22.967 -22.965 -22.965 -22.960 -22.960 -10.341 -10.298  -9.505
 14 A'    4 A"   15 A'   16 A'    5 A"   17 A'   18 A'   19 A'                 
 -8.731  -7.270  -7.259  -7.259  -6.563  -6.549  -6.548  -6.372
 20 A'   21 A'    6 A"   22 A'   23 A'    7 A"   24 A'   25 A'                 
 -4.785  -4.769  -4.769  -2.674  -2.670  -2.669  -2.658  -2.658
 26 A'    8 A"   27 A'   28 A'    9 A"   29 A'   30 A'   10 A"                 
 -2.051  -2.046  -2.046  -2.032  -2.032  -1.283  -0.921  -0.848
 31 A'   11 A"   32 A'   33 A'   12 A"   34 A'   35 A'   36 A'                 
 -0.776  -0.681  -0.619  -0.539  -0.519  -0.517  -0.441  -0.415
 37 A'   38 A'   39 A'   40 A'   13 A"   41 A'   42 A'   43 A'                 
 -0.408  -0.350  -0.346  -0.326  -0.309  -0.287  -0.261
 14 A"   44 A'   15 A"   45 A'   16 A"   46 A'   17 A"                         
 -- Virtual --                   
 -0.085  -0.040  -0.039  -0.006   0.004   0.036   0.048   0.050
 47 A'   18 A"   48 A'   49 A'   50 A'   51 A'   52 A'   19 A"                 
  0.064   0.079   0.081   0.082   0.089   0.111   0.116   0.129
 53 A'   54 A'   20 A"   55 A'   21 A"   56 A'   57 A'   58 A'                 
  0.133   0.143   0.160   0.168   0.183   0.217   0.228   0.249
 22 A"   59 A'   60 A'   61 A'   62 A'   63 A'   23 A"   64 A'                 
  0.283   0.296   0.321   0.325   0.368   0.382   0.388   0.396
 24 A"   65 A'   66 A'   67 A'   68 A'   69 A'   25 A"   70 A'                 
  0.409   0.420   0.423   0.430   0.452   0.465   0.476   0.478
 26 A"   71 A'   27 A"   72 A'   28 A"   73 A'   74 A'   29 A"                 
  0.487   0.537   0.541   0.566   0.599   0.624   0.639   0.652
 75 A'   30 A"   76 A'   31 A"   77 A'   78 A'   79 A'   32 A"                 
  0.705   0.714   0.746   0.800   0.830   0.834   0.864   0.866
 80 A'   81 A'   82 A'   83 A'   33 A"   84 A'   34 A"   85 A'                 
  0.926   0.954   0.998   1.106   1.123   1.165   1.248   1.315
 86 A'   87 A'   88 A'   89 A'   35 A"   90 A'   36 A"   37 A"                 
  1.334   1.361   1.386   1.423   1.459   1.548   1.564   1.615
 91 A'   38 A"   92 A'   93 A'   94 A'   95 A'   39 A"   96 A'                 
  1.677   1.865   1.874   1.925   1.985   2.018   2.121   2.158
 97 A'   40 A"   98 A'   99 A'   41 A"  100 A'  101 A'  102 A'                 
  2.199   2.240   2.343   2.473   2.593   2.799   2.841   2.993
103 A'   42 A"  104 A'  105 A'   43 A"   44 A"  106 A'  107 A'                 
  3.147   3.400   3.740   3.767   3.939   3.948   3.978   3.983
108 A'  109 A'   45 A"  110 A'   46 A"   47 A"  111 A'   48 A"                 
  4.000   4.004   4.015   4.059   4.100   4.199   4.243   4.355
112 A'   49 A"  113 A'   50 A"  114 A'  115 A'  116 A'  117 A'                 
  4.412   4.755   5.991   6.045   6.064   6.268   6.367   6.542
118 A'  119 A'   51 A"  120 A'  121 A'   52 A"  122 A'  123 A'                 
  6.690   7.524   7.563   7.665   9.728  23.267  24.053  25.791
124 A'   53 A"  125 A'  126 A'  127 A'  128 A'  129 A'   54 A"                 
 25.936  26.357  27.848  28.331  28.370  28.374  28.518  28.533
130 A'  131 A'  132 A'   55 A"  133 A'  134 A'   56 A"  135 A'                 
 28.542  28.591  28.684  47.894  66.724 127.873 127.905 127.923
 57 A"  136 A'  137 A'  138 A'  139 A'   58 A"  140 A'  141 A'                 
151.644 215.712 289.719 289.758 289.8871020.6861901.806
142 A'  143 A'   59 A"  144 A'  145 A'  146 A'  147 A'                         

 Beta MOs, Restricted
 -- Occupied --                  
******* -482.87 -176.33 -165.73 -165.73 -165.73 -101.59  -62.52
  1 A'    2 A'    3 A'    4 A'    1 A"    5 A'    6 A'    7 A'                 
-56.343 -56.338 -56.338 -35.823 -31.316 -31.310 -31.310 -24.739
  8 A'    2 A"    9 A'   10 A'   11 A'    3 A"   12 A'   13 A'                 
-22.967 -22.965 -22.965 -22.960 -22.960 -10.341 -10.298  -9.505
 14 A'    4 A"   15 A'   16 A'    5 A"   17 A'   18 A'   19 A'                 
 -8.731  -7.270  -7.259  -7.259  -6.563  -6.549  -6.548  -6.372
 20 A'   21 A'    6 A"   22 A'   23 A'    7 A"   24 A'   25 A'                 
 -4.785  -4.769  -4.769  -2.674  -2.670  -2.669  -2.658  -2.658
 26 A'    8 A"   27 A'   28 A'    9 A"   29 A'   30 A'   10 A"                 
 -2.051  -2.046  -2.046  -2.032  -2.032  -1.283  -0.921  -0.848
 31 A'   11 A"   32 A'   33 A'   12 A"   34 A'   35 A'   36 A'                 
 -0.776  -0.681  -0.619  -0.539  -0.519  -0.517  -0.441  -0.415
 37 A'   38 A'   39 A'   40 A'   13 A"   41 A'   42 A'   43 A'                 
 -0.408  -0.350  -0.346  -0.326  -0.309  -0.287  -0.261
 14 A"   44 A'   15 A"   45 A'   16 A"   46 A'   17 A"                         
 -- Virtual --                   
 -0.085  -0.040  -0.039  -0.006   0.004   0.036   0.048   0.050
 47 A'   18 A"   48 A'   49 A'   50 A'   51 A'   52 A'   19 A"                 
  0.064   0.079   0.081   0.082   0.089   0.111   0.116   0.129
 53 A'   54 A'   20 A"   55 A'   21 A"   56 A'   57 A'   58 A'                 
  0.133   0.143   0.160   0.168   0.183   0.217   0.228   0.249
 22 A"   59 A'   60 A'   61 A'   62 A'   63 A'   23 A"   64 A'                 
  0.283   0.296   0.321   0.325   0.368   0.382   0.388   0.396
 24 A"   65 A'   66 A'   67 A'   68 A'   69 A'   25 A"   70 A'                 
  0.409   0.420   0.423   0.430   0.452   0.465   0.476   0.478
 26 A"   71 A'   27 A"   72 A'   28 A"   73 A'   74 A'   29 A"                 
  0.487   0.537   0.541   0.566   0.599   0.624   0.639   0.652
 75 A'   30 A"   76 A'   31 A"   77 A'   78 A'   79 A'   32 A"                 
  0.705   0.714   0.746   0.800   0.830   0.834   0.864   0.866
 80 A'   81 A'   82 A'   83 A'   33 A"   84 A'   34 A"   85 A'                 
  0.926   0.954   0.998   1.106   1.123   1.165   1.248   1.315
 86 A'   87 A'   88 A'   89 A'   35 A"   90 A'   36 A"   37 A"                 
  1.334   1.361   1.386   1.423   1.459   1.548   1.564   1.615
 91 A'   38 A"   92 A'   93 A'   94 A'   95 A'   39 A"   96 A'                 
  1.677   1.865   1.874   1.925   1.985   2.018   2.121   2.158
 97 A'   40 A"   98 A'   99 A'   41 A"  100 A'  101 A'  102 A'                 
  2.199   2.240   2.343   2.473   2.593   2.799   2.841   2.993
103 A'   42 A"  104 A'  105 A'   43 A"   44 A"  106 A'  107 A'                 
  3.147   3.400   3.740   3.767   3.939   3.948   3.978   3.983
108 A'  109 A'   45 A"  110 A'   46 A"   47 A"  111 A'   48 A"                 
  4.000   4.004   4.015   4.059   4.100   4.199   4.243   4.355
112 A'   49 A"  113 A'   50 A"  114 A'  115 A'  116 A'  117 A'                 
  4.412   4.755   5.991   6.045   6.064   6.268   6.367   6.542
118 A'  119 A'   51 A"  120 A'  121 A'   52 A"  122 A'  123 A'                 
  6.690   7.524   7.563   7.665   9.728  23.267  24.053  25.791
124 A'   53 A"  125 A'  126 A'  127 A'  128 A'  129 A'   54 A"                 
 25.936  26.357  27.848  28.331  28.370  28.374  28.518  28.533
130 A'  131 A'  132 A'   55 A"  133 A'  134 A'   56 A"  135 A'                 
 28.542  28.591  28.684  47.894  66.724 127.873 127.905 127.923
 57 A"  136 A'  137 A'  138 A'  139 A'   58 A"  140 A'  141 A'                 
151.644 215.712 289.719 289.758 289.8871020.6861901.806
142 A'  143 A'   59 A"  144 A'  145 A'  146 A'  147 A'                         
 --------------------------------------------------------------

          Ground-State Mulliken Net Atomic Charges

     Atom                 Charge (a.u.)
  ----------------------------------------
      1 Br                   -0.027359
      2 Cl                    0.392681
      3 F                    -0.034479
      4 I                     0.155868
      5 C                    -0.359809
      6 C                    -0.126902
  ----------------------------------------
  Sum of atomic charges =     0.000000

 -----------------------------------------------------------------
                    Cartesian Multipole Moments
 -----------------------------------------------------------------
    Charge (ESU x 10^10)
                 0.0000
    Dipole Moment (Debye)
         X      -0.0910      Y       0.3186      Z      -0.0000
       Tot       0.3314
    Quadrupole Moments (Debye-Ang)
        XX     -71.2004     XY       3.8824     YY     -74.8064
        XZ       0.0000     YZ       0.0000     ZZ     -76.2728
    Octopole Moments (Debye-Ang^2)
       XXX      -0.5894    XXY       3.2968    XYY      -7.2587
       YYY      18.5529    XXZ       0.0000    XYZ       0.0000
       YYZ       0.0000    XZZ      -0.2164    YZZ       3.6622
       ZZZ      -0.0000
    Hexadecapole Moments (Debye-Ang^3)
      XXXX   -1452.7199   XXXY    -139.9593   XXYY    -346.3190
      XYYY    -191.3080   YYYY    -675.2592   XXXZ       0.0000
      XXYZ       0.0000   XYYZ       0.0000   YYYZ       0.0000
      XXZZ    -279.4650   XYZZ     -70.2212   YYZZ    -135.3361
      XZZZ       0.0000   YZZZ      -0.0000   ZZZZ     -94.5920
 -----------------------------------------------------------------
Archival summary:
1\1\K55V\OPT\ProcedureUnspecified\BasisUnspecified\1r1l112\taweetha\MonAug2701:05:362018MonAug2701:05:362018\0\\#,OPT,ProcedureUnspecified,BasisUnspecified,\\0,1\I\C,1,2.12178\C,2,1.33461,1,121.079\F,3,1.33333,2,121.365,1,-0,0\Cl,2,1.73057,1,116.561,3,-180,0\Br,3,1.883,2,126.131,1,-180,0\\\@

 Total job time:  368.36s(wall), 2814.86s(cpu) 
 Mon Aug 27 01:05:36 2018

        *************************************************************
        *                                                           *
        *  Thank you very much for using Q-Chem.  Have a nice day.  *
        *                                                           *
        *************************************************************


 
User input: 2 of 2 
 
Q-Chem Developer Version!
                  Welcome to Q-Chem
     A Quantum Leap Into The Future Of Chemistry


 Q-Chem 5.1, Q-Chem, Inc., Pleasanton, CA (2018)

 Yihan Shao,  Zhengting Gan,  E. Epifanovsky,  A. T. B. Gilbert,  M. Wormit,  
 J. Kussmann,  A. W. Lange,  A. Behn,  Jia Deng,  Xintian Feng,  D. Ghosh,  
 M. Goldey,  P. R. Horn,  L. D. Jacobson,  I. Kaliman,  T. Kus,  A. Landau,  
 Jie Liu,  E. I. Proynov,  R. M. Richard,  R. P. Steele,  E. J. Sundstrom,  
 H. L. Woodcock III,  P. M. Zimmerman,  D. Zuev,  B. Albrecht,  E. Alguire,  
 S. A. Baeppler,  D. Barton,  Z. Benda,  Y. A. Bernard,  E. J. Berquist,  
 K. B. Bravaya,  H. Burton,  D. Casanova,  Chun-Min Chang,  Yunqing Chen,  
 A. Chien,  K. D. Closser,  M. P. Coons,  S. Coriani,  S. Dasgupta,  
 A. L. Dempwolff,  M. Diedenhofen,  Hainam Do,  R. G. Edgar,  Po-Tung Fang,  
 S. Faraji,  S. Fatehi,  Qingguo Feng,  K. D. Fenk,  J. Fosso-Tande,  
 Qinghui Ge,  A. Ghysels,  G. Gidofalvi,  J. Gomes,  J. Gonthier,  A. Gunina,  
 D. Hait,  M. W. D. Hanson-Heine,  P. H. P. Harbach,  A. W. Hauser,  
 J. E. Herr,  E. G. Hohenstein,  Z. C. Holden,  Kerwin Hui,  B. C. Huynh,  
 T.-C. Jagau,  Hyunjun Ji,  B. Kaduk,  K. Khistyaev,  Jaehoon Kim,  
 P. Klunzinger,  K. Koh,  D. Kosenkov,  L. Koulias,  T. Kowalczyk,  
 C. M. Krauter,  A. Kunitsa,  Ka Un Lao,  A. Laurent,  K. V. Lawler,  
 Joonho Lee,  D. Lefrancois,  S. Lehtola,  D. S. Levine,  Yi-Pei Li,  
 You-Sheng Lin,  Fenglai Liu,  E. Livshits,  A. Luenser,  P. Manohar,  
 E. Mansoor,  S. F. Manzer,  Shan-Ping Mao,  Yuezhi Mao,  N. Mardirossian,  
 A. V. Marenich,  T. Markovich,  L. A. Martinez-Martinez,  S. A. Maurer,  
 N. J. Mayhall,  S. C. McKenzie,  J.-M. Mewes,  A. F. Morrison,  
 J. W. Mullinax,  K. Nanda,  T. S. Nguyen-Beck,  R. Olivares-Amaya,  
 J. A. Parkhill,  T. M. Perrine,  F. Plasser,  P. Pokhilko,  S. Prager,  
 A. Prociuk,  E. Ramos,  D. R. Rehn,  F. Rob,  M. Schneider,  N. Sergueev,  
 S. M. Sharada,  S. Sharma,  D. W. Small,  T. Stauch,  T. Stein,  
 Yu-Chuan Su,  A. J. W. Thom,  A. Tkatchenko,  T. Tsuchimochi,  N. M. Tubman,  
 L. Vogt,  M. L. Vidal,  O. Vydrov,  M. A. Watson,  J. Wenzel,  
 M. de Wergifosse,  T. A. Wesolowski,  A. White,  J. Witte,  A. Yamada,  
 Jun Yang,  K. Yao,  S. Yeganeh,  S. R. Yost,  Zhi-Qiang You,  A. Zech,  
 Igor Ying Zhang,  Xing Zhang,  Yan Zhao,  Ying Zhu,  B. R. Brooks,  
 G. K. L. Chan,  C. J. Cramer,  M. S. Gordon,  W. J. Hehre,  A. Klamt,  
 M. W. Schmidt,  C. D. Sherrill,  D. G. Truhlar,  A. Aspuru-Guzik,  R. Baer,  
 A. T. Bell,  N. A. Besley,  Jeng-Da Chai,  A. E. DePrince, III,  
 R. A. DiStasio Jr.,  A. Dreuw,  B. D. Dunietz,  T. R. Furlani,  
 Chao-Ping Hsu,  Yousung Jung,  Jing Kong,  D. S. Lambrecht,  WanZhen Liang,  
 C. Ochsenfeld,  V. A. Rassolov,  L. V. Slipchenko,  J. E. Subotnik,  
 T. Van Voorhis,  J. M. Herbert,  A. I. Krylov,  P. M. W. Gill,  M. Head-Gordon

 Contributors to earlier versions of Q-Chem not listed above: 
 R. D. Adamson,  B. Austin,  J. Baker,  G. J. O. Beran,  K. Brandhorst,  
 S. T. Brown,  E. F. C. Byrd,  A. K. Chakraborty,  C.-L. Cheng,  
 Siu Hung Chien,  D. M. Chipman,  D. L. Crittenden,  H. Dachsel,  
 R. J. Doerksen,  A. D. Dutoi,  L. Fusti-Molnar,  W. A. Goddard III,  
 A. Golubeva-Zadorozhnaya,  S. R. Gwaltney,  G. Hawkins,  A. Heyden,  
 S. Hirata,  G. Kedziora,  F. J. Keil,  C. Kelley,  Jihan Kim,  R. A. King,  
 R. Z. Khaliullin,  P. P. Korambath,  W. Kurlancheek,  A. M. Lee,  M. S. Lee,  
 S. V. Levchenko,  Ching Yeh Lin,  D. Liotard,  R. C. Lochan,  I. Lotan,  
 P. E. Maslen,  N. Nair,  D. P. O'Neill,  D. Neuhauser,  E. Neuscamman,  
 C. M. Oana,  R. Olson,  B. Peters,  R. Peverati,  P. A. Pieniazek,  
 Y. M. Rhee,  J. Ritchie,  M. A. Rohrdanz,  E. Rosta,  N. J. Russ,  
 H. F. Schaefer III,  N. E. Schultz,  N. Shenvi,  A. C. Simmonett,  A. Sodt,  
 D. Stuck,  K. S. Thanthiriwatte,  V. Vanovschi,  Tao Wang,  A. Warshel,  
 C. F. Williams,  Q. Wu,  X. Xu,  W. Zhang

 Please cite Q-Chem as follows:
 Y. Shao et al., Mol. Phys. 113, 184-215 (2015)
 DOI: 10.1080/00268976.2014.952696

 Q-Chem 5.1.1 for Intel X86 EM64T Linux

 Parts of Q-Chem use Armadillo 8.300.2 (Tropical Shenanigans).
 http://arma.sourceforge.net/

 Q-Chem begins on Mon Aug 27 01:05:36 2018  

Host: 
0

     Scratch files written to /scratch/taweetham/qchem5518//
The previous job contains 0 fragments, simply inherited here
Input Ideriv = 2
Curr. Ideriv = -1
Max.  Ideriv = 2

Checking the input file for inconsistencies... 	...done.

--------------------------------------------------------------
User input:
--------------------------------------------------------------

$molecule
read
$end

$rem
   SCF_GUESS 	READ
   JOB_TYPE 	FREQUENCY
   BASIS 	6-311++G**
   EXCHANGE 	B3LYP
   MEM_TOTAL	7500	
$end


--------------------------------------------------------------
 ----------------------------------------------------------------
             Standard Nuclear Orientation (Angstroms)
    I     Atom           X                Y                Z
 ----------------------------------------------------------------
    1      Br      2.7581997658    -0.1905855268     0.0000000000
    2      Cl      0.2578485895     2.0713999809    -0.0000000000
    3      F       0.6360918442    -1.8464732181     0.0000000000
    4      I      -2.1075380804    -0.2057736068     0.0000000000
    5      C       0.9081299256    -0.5411942112     0.0000000000
    6      C      -0.0657509522     0.3713531923    -0.0000000000
 ----------------------------------------------------------------
 Molecular Point Group                 Cs    NOp =  2
 Largest Abelian Subgroup              Cs    NOp =  2
 Nuclear Repulsion Energy =   933.4025735627 hartrees
 There are       63 alpha and       63 beta electrons
 Requested basis set is 6-311++G(d,p)
 There are 74 shells and 206 basis functions

 Total QAlloc Memory Limit   7500 MB
 Mega-Array Size       188 MB
 MEM_STATIC part       192 MB

                       Distance Matrix (Angstroms)
             Br(  1)   Cl(  2)   F (  3)   I (  4)   C (  5)
   Cl(  2)  3.371696
   F (  3)  2.691711  3.936089
   I (  4)  4.865762  3.283378  3.196780
   C (  5)  1.882999  2.692306  1.333326  3.034264
   C (  6)  2.879318  1.730571  2.326228  2.121785  1.334611

 A cutoff of  1.0D-11 yielded   2069 shell pairs
 There are     17436 function pairs (     19491 Cartesian)

 -------------------------------------------------------
 OpenMP Integral Computing Module                       
 Release: version 1.0, May 2013, Q-Chem Inc. Pittsburgh 
 -------------------------------------------------------
 Integral Job Info:
 Integral job number is                      11
 Integral operator is                         1
 short-range coefficients                     0
 long-range coefficients              100000000
 Omega coefficients                           0
 if combine SR and LR in K                    0
 Integral screening is                        0
 Integral computing path is                   2
 max size of driver memory is            800000
 size of driver memory is                593474
 size of scratch memory is             29634545
 max col of scratch BK array               1296
 max len of scratch array in speh3          155
 max len of scratch index in speh4           18
 max int batch size is                      520
 min int batch size is                       52
 fixed nKL is                                45
 max L of basis functions is                  2
 order of int derivative is                   0
 number of shells is                         74
 number of basis is                         218
 number of cartesian basis is               218
 number of contracted shell pairs          2069
 number of primitive shell pairs           4920
 maxK2 (contraction) of shell pair           36
 max number of K2 of shell pair               1
 max number of CS2 of shell pair            209
 max number of PS2 of shell pair            330
 mem total for path MDJ                  530940
 -------------------------------------------------------
 Smallest overlap matrix eigenvalue = 3.52E-05
 Guess MOs from SCF MO coefficient file

 -----------------------------------------------------------------------
  General SCF calculation program by
  Eric Jon Sundstrom, Paul Horn, Yuezhi Mao, Dmitri Zuev, Alec White,
  David Stuck, Shaama M.S., Shane Yost, Joonho Lee, David Small,
  Daniel Levine, Susi Lehtola, Hugh Burton, Evgeny Epifanovsky
 -----------------------------------------------------------------------
 Exchange:     0.2000 Hartree-Fock + 0.0800 Slater + 0.7200 B88
 Correlation:  0.1900 VWN1RPA + 0.8100 LYP
 Using SG-1 standard quadrature grid
 using 8 threads for integral computing
 -------------------------------------------------------
 OpenMP Integral computing Module                
 Release: version 2.0, May 2017, Q-Chem Inc. Pleasanton 
 -------------------------------------------------------
 -------------------------------------------------------
 OpenMP BLAS3 based DFT computing Module                
 Release: version 1.0, May 2013, Q-Chem Inc. Pittsburgh 
 -------------------------------------------------------
 A restricted SCF calculation will be
 performed using DIIS
 SCF converges when DIIS error is below 1.0e-08
 ---------------------------------------
  Cycle       Energy         DIIS error
 ---------------------------------------
    1  -10129.6169102629      7.07e-03  
    2  -10129.9314705897      1.40e-03  
    3  -10129.9161656209      2.20e-03  
    4  -10129.9431045368      3.15e-04  
    5  -10129.9435132863      1.67e-04  
    6  -10129.9436084441      5.98e-05  
    7  -10129.9436259198      1.50e-05  
    8  -10129.9436269614      5.51e-06  
    9  -10129.9436270755      1.36e-06  
   10  -10129.9436270837      2.97e-07  
   11  -10129.9436270840      6.80e-08  
   12  -10129.9436270841      1.90e-08  
   13  -10129.9436270841      4.55e-09  Convergence criterion met
 ---------------------------------------
 SCF time:   CPU 101.64s  wall 13.00s 
 SCF   energy in the final basis set =   -10129.9436270841
 Total energy in the final basis set =   -10129.9436270841

 --------------------------------------------------------------
             Orbital Energies (a.u.) and Symmetries
 --------------------------------------------------------------

 Alpha MOs, Restricted
 -- Occupied --                  
******* -482.87 -176.33 -165.73 -165.73 -165.73 -101.59  -62.52
  1 A'    2 A'    3 A'    4 A'    1 A"    5 A'    6 A'    7 A'                 
-56.343 -56.338 -56.338 -35.823 -31.317 -31.310 -31.310 -24.739
  8 A'    2 A"    9 A'   10 A'   11 A'    3 A"   12 A'   13 A'                 
-22.967 -22.965 -22.965 -22.960 -22.960 -10.341 -10.298  -9.505
 14 A'    4 A"   15 A'   16 A'    5 A"   17 A'   18 A'   19 A'                 
 -8.731  -7.270  -7.259  -7.259  -6.563  -6.549  -6.548  -6.372
 20 A'   21 A'    6 A"   22 A'   23 A'    7 A"   24 A'   25 A'                 
 -4.785  -4.769  -4.769  -2.674  -2.670  -2.669  -2.658  -2.658
 26 A'    8 A"   27 A'   28 A'    9 A"   29 A'   30 A'   10 A"                 
 -2.051  -2.046  -2.046  -2.032  -2.032  -1.283  -0.921  -0.848
 31 A'   32 A'   11 A"   33 A'   12 A"   34 A'   35 A'   36 A'                 
 -0.776  -0.681  -0.619  -0.539  -0.519  -0.517  -0.441  -0.415
 37 A'   38 A'   39 A'   40 A'   13 A"   41 A'   42 A'   43 A'                 
 -0.408  -0.350  -0.346  -0.326  -0.309  -0.287  -0.261
 14 A"   44 A'   15 A"   45 A'   16 A"   46 A'   17 A"                         
 -- Virtual --                   
 -0.085  -0.040  -0.039  -0.006   0.004   0.036   0.048   0.050
 47 A'   18 A"   48 A'   49 A'   50 A'   51 A'   52 A'   19 A"                 
  0.064   0.079   0.081   0.082   0.090   0.111   0.116   0.129
 53 A'   54 A'   20 A"   55 A'   21 A"   56 A'   57 A'   58 A'                 
  0.134   0.143   0.161   0.168   0.183   0.218   0.228   0.249
 22 A"   59 A'   60 A'   61 A'   62 A'   63 A'   23 A"   64 A'                 
  0.283   0.296   0.321   0.325   0.368   0.382   0.388   0.396
 24 A"   65 A'   66 A'   67 A'   68 A'   69 A'   25 A"   70 A'                 
  0.408   0.420   0.423   0.429   0.452   0.465   0.476   0.478
 26 A"   71 A'   27 A"   72 A'   28 A"   73 A'   74 A'   29 A"                 
  0.487   0.537   0.540   0.566   0.599   0.624   0.639   0.652
 75 A'   30 A"   76 A'   31 A"   77 A'   78 A'   79 A'   32 A"                 
  0.705   0.714   0.746   0.800   0.830   0.834   0.864   0.866
 80 A'   81 A'   82 A'   83 A'   33 A"   84 A'   34 A"   85 A'                 
  0.926   0.954   0.997   1.106   1.123   1.165   1.248   1.315
 86 A'   87 A'   88 A'   89 A'   35 A"   90 A'   36 A"   37 A"                 
  1.334   1.361   1.386   1.423   1.459   1.548   1.564   1.615
 91 A'   38 A"   92 A'   93 A'   94 A'   95 A'   39 A"   96 A'                 
  1.677   1.865   1.874   1.925   1.985   2.018   2.121   2.158
 97 A'   40 A"   98 A'   99 A'   41 A"  100 A'  101 A'  102 A'                 
  2.199   2.239   2.343   2.473   2.593   2.799   2.841   2.993
103 A'   42 A"  104 A'  105 A'   43 A"   44 A"  106 A'  107 A'                 
  3.147   3.400   3.740   3.767   3.939   3.948   3.978   3.983
108 A'  109 A'   45 A"  110 A'   46 A"   47 A"  111 A'   48 A"                 
  4.000   4.004   4.015   4.059   4.100   4.199   4.243   4.355
112 A'   49 A"  113 A'   50 A"  114 A'  115 A'  116 A'  117 A'                 
  4.412   4.755   5.990   6.045   6.064   6.268   6.367   6.542
118 A'  119 A'   51 A"  120 A'  121 A'   52 A"  122 A'  123 A'                 
  6.691   7.524   7.564   7.666   9.728  23.267  24.053  25.791
124 A'   53 A"  125 A'  126 A'  127 A'  128 A'  129 A'   54 A"                 
 25.936  26.357  27.848  28.331  28.370  28.374  28.518  28.533
130 A'  131 A'  132 A'   55 A"  133 A'  134 A'   56 A"  135 A'                 
 28.542  28.591  28.684  47.894  66.724 127.873 127.905 127.923
 57 A"  136 A'  137 A'  138 A'  139 A'   58 A"  140 A'  141 A'                 
151.643 215.712 289.719 289.758 289.8871020.6861901.806
142 A'  143 A'   59 A"  144 A'  145 A'  146 A'  147 A'                         

 Beta MOs, Restricted
 -- Occupied --                  
******* -482.87 -176.33 -165.73 -165.73 -165.73 -101.59  -62.52
  1 A'    2 A'    3 A'    4 A'    1 A"    5 A'    6 A'    7 A'                 
-56.343 -56.338 -56.338 -35.823 -31.317 -31.310 -31.310 -24.739
  8 A'    2 A"    9 A'   10 A'   11 A'    3 A"   12 A'   13 A'                 
-22.967 -22.965 -22.965 -22.960 -22.960 -10.341 -10.298  -9.505
 14 A'    4 A"   15 A'   16 A'    5 A"   17 A'   18 A'   19 A'                 
 -8.731  -7.270  -7.259  -7.259  -6.563  -6.549  -6.548  -6.372
 20 A'   21 A'    6 A"   22 A'   23 A'    7 A"   24 A'   25 A'                 
 -4.785  -4.769  -4.769  -2.674  -2.670  -2.669  -2.658  -2.658
 26 A'    8 A"   27 A'   28 A'    9 A"   29 A'   30 A'   10 A"                 
 -2.051  -2.046  -2.046  -2.032  -2.032  -1.283  -0.921  -0.848
 31 A'   32 A'   11 A"   33 A'   12 A"   34 A'   35 A'   36 A'                 
 -0.776  -0.681  -0.619  -0.539  -0.519  -0.517  -0.441  -0.415
 37 A'   38 A'   39 A'   40 A'   13 A"   41 A'   42 A'   43 A'                 
 -0.408  -0.350  -0.346  -0.326  -0.309  -0.287  -0.261
 14 A"   44 A'   15 A"   45 A'   16 A"   46 A'   17 A"                         
 -- Virtual --                   
 -0.085  -0.040  -0.039  -0.006   0.004   0.036   0.048   0.050
 47 A'   18 A"   48 A'   49 A'   50 A'   51 A'   52 A'   19 A"                 
  0.064   0.079   0.081   0.082   0.090   0.111   0.116   0.129
 53 A'   54 A'   20 A"   55 A'   21 A"   56 A'   57 A'   58 A'                 
  0.134   0.143   0.161   0.168   0.183   0.218   0.228   0.249
 22 A"   59 A'   60 A'   61 A'   62 A'   63 A'   23 A"   64 A'                 
  0.283   0.296   0.321   0.325   0.368   0.382   0.388   0.396
 24 A"   65 A'   66 A'   67 A'   68 A'   69 A'   25 A"   70 A'                 
  0.408   0.420   0.423   0.429   0.452   0.465   0.476   0.478
 26 A"   71 A'   27 A"   72 A'   28 A"   73 A'   74 A'   29 A"                 
  0.487   0.537   0.540   0.566   0.599   0.624   0.639   0.652
 75 A'   30 A"   76 A'   31 A"   77 A'   78 A'   79 A'   32 A"                 
  0.705   0.714   0.746   0.800   0.830   0.834   0.864   0.866
 80 A'   81 A'   82 A'   83 A'   33 A"   84 A'   34 A"   85 A'                 
  0.926   0.954   0.997   1.106   1.123   1.165   1.248   1.315
 86 A'   87 A'   88 A'   89 A'   35 A"   90 A'   36 A"   37 A"                 
  1.334   1.361   1.386   1.423   1.459   1.548   1.564   1.615
 91 A'   38 A"   92 A'   93 A'   94 A'   95 A'   39 A"   96 A'                 
  1.677   1.865   1.874   1.925   1.985   2.018   2.121   2.158
 97 A'   40 A"   98 A'   99 A'   41 A"  100 A'  101 A'  102 A'                 
  2.199   2.239   2.343   2.473   2.593   2.799   2.841   2.993
103 A'   42 A"  104 A'  105 A'   43 A"   44 A"  106 A'  107 A'                 
  3.147   3.400   3.740   3.767   3.939   3.948   3.978   3.983
108 A'  109 A'   45 A"  110 A'   46 A"   47 A"  111 A'   48 A"                 
  4.000   4.004   4.015   4.059   4.100   4.199   4.243   4.355
112 A'   49 A"  113 A'   50 A"  114 A'  115 A'  116 A'  117 A'                 
  4.412   4.755   5.990   6.045   6.064   6.268   6.367   6.542
118 A'  119 A'   51 A"  120 A'  121 A'   52 A"  122 A'  123 A'                 
  6.691   7.524   7.564   7.666   9.728  23.267  24.053  25.791
124 A'   53 A"  125 A'  126 A'  127 A'  128 A'  129 A'   54 A"                 
 25.936  26.357  27.848  28.331  28.370  28.374  28.518  28.533
130 A'  131 A'  132 A'   55 A"  133 A'  134 A'   56 A"  135 A'                 
 28.542  28.591  28.684  47.894  66.724 127.873 127.905 127.923
 57 A"  136 A'  137 A'  138 A'  139 A'   58 A"  140 A'  141 A'                 
151.643 215.712 289.719 289.758 289.8871020.6861901.806
142 A'  143 A'   59 A"  144 A'  145 A'  146 A'  147 A'                         
 --------------------------------------------------------------

          Ground-State Mulliken Net Atomic Charges

     Atom                 Charge (a.u.)
  ----------------------------------------
      1 Br                   -0.027574
      2 Cl                    0.392648
      3 F                    -0.034684
      4 I                     0.155353
      5 C                    -0.360310
      6 C                    -0.125433
  ----------------------------------------
  Sum of atomic charges =     0.000000

 -----------------------------------------------------------------
                    Cartesian Multipole Moments
 -----------------------------------------------------------------
    Charge (ESU x 10^10)
                 0.0000
    Dipole Moment (Debye)
         X       0.0353      Y       0.3306      Z       0.0000
       Tot       0.3325
    Quadrupole Moments (Debye-Ang)
        XX     -69.0156     XY       1.5741     YY     -76.8923
        XZ      -0.0000     YZ       0.0000     ZZ     -76.2738
    Octopole Moments (Debye-Ang^2)
       XXX      -5.2756    XXY      -9.8830    XYY      -1.8293
       YYY     -10.5310    XXZ      -0.0000    XYZ       0.0000
       YYZ      -0.0000    XZZ      -1.0967    YZZ      -7.6393
       ZZZ       0.0000
    Hexadecapole Moments (Debye-Ang^3)
      XXXX   -1542.5234   XXXY      21.2199   XXYY    -379.4206
      XYYY       6.9566   YYYY    -518.7872   XXXZ      -0.0000
      XXYZ      -0.0000   XYYZ      -0.0000   YYYZ       0.0000
      XXZZ    -308.0235   XYZZ      -1.0206   YYZZ    -107.3918
      XZZZ       0.0000   YZZZ       0.0000   ZZZZ     -94.5954
 -----------------------------------------------------------------
 Calculating MO derivatives via CPSCF
 D1JvT checksum  = 392832 27799.7657768914
 D1KAT checksum  = 980496 1159.1256446846
   1         3          18      0.112531    0.030663
   2         3          18      0.014694    0.003694
   3         3          18      0.002105    0.000732
   4         3          18      0.000234    0.000086
   5        18           3      0.000015    0.000008
   6        21           0      0.000000    0.000000    Roots Converged
 Time for AOints: 42.4 s (CPU) 5.4 s (wall)
 ------------------------------------------------------------------------------
                     AOints        : Timing summary (seconds)
 ------------------------------------------------------------------------------
     job step          cpu (% of tot)      sys (% of tot)     wall (% of tot)
 ------------------------------------------------------------------------------
  cpscf_lag         0.1654E+03 (36.9)   0.1300E-04 (25.0)   0.2117E+02 (36.3)
  iterzp            0.2406E+03 (53.6)   0.3700E-04 (71.2)   0.3167E+02 (54.3)
  make_fx           0.0000E+00 ( 0.0)   0.0000E+00 ( 0.0)   0.0000E+00 ( 0.0)
  AOints            0.4236E+02 ( 9.4)   0.2000E-05 ( 3.8)   0.5385E+01 ( 9.2)
 ------------------------------------------------------------------------------
   Grand Totals     0.4485E+03          0.5200E-04          0.5836E+02
 ------------------------------------------------------------------------------
 Calculating analytic Hessian of the SCF energy
 Polarizability Matrix (a.u.)
            1           2           3
    1-126.5807176  -1.0364720  -0.0000000
    2  -1.0364720 -80.7342590  -0.0000000
    3  -0.0000000  -0.0000000 -53.5608285

 Direct stationary perturbation theory relativistic correction:

 rels  =     114.590707146992
 relv  =    -382.175283951160
 rel2e =      52.292751282400
 E_rel =    -215.291825521768

 Hessian of the SCF Energy
            1           2           3           4           5           6
    1   0.2126488   0.0338195   0.0000000  -0.0027123   0.0026890  -0.0000000
    2   0.0338195   0.0414627   0.0000000   0.0061889  -0.0015357  -0.0000000
    3   0.0000000   0.0000000   0.0082188  -0.0000000  -0.0000000  -0.0013702
    4  -0.0027123   0.0061889  -0.0000000   0.0458648   0.0301946  -0.0000000
    5   0.0026890  -0.0015357  -0.0000000   0.0301946   0.2317239  -0.0000000
    6  -0.0000000  -0.0000000  -0.0013702  -0.0000000  -0.0000000   0.0102895
    7  -0.0234917  -0.0328375   0.0000000  -0.0008579   0.0025308  -0.0000000
    8  -0.0249953  -0.0161906   0.0000000   0.0019918  -0.0067124   0.0000000
    9   0.0000000   0.0000000   0.0042527  -0.0000000  -0.0000000   0.0072532
   10  -0.0004163   0.0011928  -0.0000000  -0.0126844  -0.0154319   0.0000000
   11   0.0013433  -0.0003324   0.0000000  -0.0207169  -0.0141628  -0.0000000
   12   0.0000000   0.0000000   0.0024373   0.0000000   0.0000000   0.0025090
   13  -0.1548492  -0.0166317   0.0000000   0.0039058  -0.0113524  -0.0000000
   14  -0.0063611  -0.0263216  -0.0000000   0.0142990  -0.0331411   0.0000000
   15  -0.0000000   0.0000000  -0.0197009   0.0000000   0.0000000   0.0002908
   16  -0.0311793   0.0082681  -0.0000000  -0.0335160  -0.0086301   0.0000000
   17  -0.0064954   0.0029176  -0.0000000  -0.0319575  -0.1761718   0.0000000
   18  -0.0000000  -0.0000000   0.0061623  -0.0000000   0.0000000  -0.0189723
            7           8           9          10          11          12
    1  -0.0234917  -0.0249953   0.0000000  -0.0004163   0.0013433   0.0000000
    2  -0.0328375  -0.0161906   0.0000000   0.0011928  -0.0003324   0.0000000
    3   0.0000000   0.0000000   0.0042527  -0.0000000   0.0000000   0.0024373
    4  -0.0008579   0.0019918  -0.0000000  -0.0126844  -0.0207169   0.0000000
    5   0.0025308  -0.0067124  -0.0000000  -0.0154319  -0.0141628   0.0000000
    6  -0.0000000   0.0000000   0.0072532   0.0000000  -0.0000000   0.0025090
    7   0.0844570   0.0576529   0.0000000  -0.0017097   0.0045268  -0.0000000
    8   0.0576529   0.3899708  -0.0000000   0.0017650   0.0007837   0.0000000
    9   0.0000000  -0.0000000   0.0187132   0.0000000  -0.0000000  -0.0024128
   10  -0.0017097   0.0017650   0.0000000   0.1010936   0.0347046  -0.0000000
   11   0.0045268   0.0007837  -0.0000000   0.0347046   0.0355591   0.0000000
   12  -0.0000000   0.0000000  -0.0024128  -0.0000000   0.0000000   0.0037919
   13  -0.0652496  -0.0273527  -0.0000000  -0.0292342   0.0032997   0.0000000
   14  -0.0560535  -0.3170806   0.0000000  -0.0093781   0.0030688  -0.0000000
   15  -0.0000000   0.0000000  -0.0327255  -0.0000000   0.0000000   0.0047338
   16   0.0068520  -0.0090617  -0.0000000  -0.0570490  -0.0231575   0.0000000
   17   0.0241806  -0.0507708   0.0000000  -0.0128525  -0.0249164  -0.0000000
   18  -0.0000000  -0.0000000   0.0049192   0.0000000  -0.0000000  -0.0110592
           13          14          15          16          17          18
    1  -0.1548492  -0.0063611  -0.0000000  -0.0311793  -0.0064954  -0.0000000
    2  -0.0166317  -0.0263216   0.0000000   0.0082681   0.0029176  -0.0000000
    3   0.0000000  -0.0000000  -0.0197009  -0.0000000  -0.0000000   0.0061623
    4   0.0039058   0.0142990   0.0000000  -0.0335160  -0.0319575  -0.0000000
    5  -0.0113524  -0.0331411   0.0000000  -0.0086301  -0.1761718   0.0000000
    6  -0.0000000   0.0000000   0.0002908   0.0000000   0.0000000  -0.0189723
    7  -0.0652496  -0.0560535  -0.0000000   0.0068520   0.0241806  -0.0000000
    8  -0.0273527  -0.3170806   0.0000000  -0.0090617  -0.0507708  -0.0000000
    9  -0.0000000   0.0000000  -0.0327255  -0.0000000   0.0000000   0.0049192
   10  -0.0292342  -0.0093781  -0.0000000  -0.0570490  -0.0128525   0.0000000
   11   0.0032997   0.0030688   0.0000000  -0.0231575  -0.0249164  -0.0000000
   12   0.0000000  -0.0000000   0.0047338   0.0000000  -0.0000000  -0.0110592
   13   0.5470894  -0.1693710   0.0000000  -0.3016622   0.2214081  -0.0000000
   14  -0.1693710   0.6415253   0.0000000   0.2268646  -0.2680508  -0.0000000
   15   0.0000000   0.0000000   0.0897624  -0.0000000  -0.0000000  -0.0423607
   16  -0.3016622   0.2268646  -0.0000000   0.4165545  -0.1942834   0.0000000
   17   0.2214081  -0.2680508  -0.0000000  -0.1942834   0.5169923   0.0000000
   18  -0.0000000  -0.0000000  -0.0423607   0.0000000   0.0000000   0.0613108
 Gradient time:  CPU 723.75 s  wall 93.80 s
 **********************************************************************
 **                                                                  **
 **                       VIBRATIONAL ANALYSIS                       **
 **                       --------------------                       **
 **                                                                  **
 **        VIBRATIONAL FREQUENCIES (CM**-1) AND NORMAL MODES         **
 **     FORCE CONSTANTS (mDYN/ANGSTROM) AND REDUCED MASSES (AMU)     **
 **                  INFRARED INTENSITIES (KM/MOL)                   **
 **                                                                  **
 **********************************************************************


 Mode:                 1                      2                      3
 Frequency:        85.62                 125.26                 170.85
 Force Cnst:      0.1002                 0.2842                 0.8337
 Red. Mass:      23.1908                30.7416                48.4750
 IR Active:          YES                    YES                    YES
 IR Intens:        0.395                  0.671                  0.084
 Raman Active:       YES                    YES                    YES
               X      Y      Z        X      Y      Z        X      Y      Z
 Br         0.000  0.000 -0.225   -0.100 -0.216 -0.000    0.502 -0.232  0.000
 Cl        -0.000 -0.000  0.294   -0.245  0.436  0.000   -0.610  0.166 -0.000
 F         -0.000 -0.000  0.762   -0.443  0.374  0.000    0.307  0.177 -0.000
 I         -0.000  0.000 -0.124    0.218 -0.111 -0.000   -0.223  0.050  0.000
 C          0.000 -0.000  0.402   -0.151  0.327  0.000    0.269  0.193 -0.000
 C          0.000 -0.000  0.325   -0.076  0.402 -0.000    0.079  0.042  0.000
 TransDip   0.000  0.000 -0.020    0.026 -0.006  0.000    0.006  0.007 -0.000

 Mode:                 4                      5                      6
 Frequency:       210.22                 292.05                 343.91
 Force Cnst:      0.9720                 0.6700                 1.6556
 Red. Mass:      37.3302                13.3332                23.7579
 IR Active:          YES                    YES                    YES
 IR Intens:        0.274                  0.669                  2.537
 Raman Active:       YES                    YES                    YES
               X      Y      Z        X      Y      Z        X      Y      Z
 Br         0.140 -0.005 -0.000   -0.000 -0.000 -0.020   -0.220 -0.133 -0.000
 Cl         0.665  0.273  0.000    0.000  0.000 -0.165    0.063  0.243  0.000
 F         -0.167  0.356  0.000    0.000  0.000 -0.303    0.914 -0.017  0.000
 I         -0.248 -0.187 -0.000    0.000 -0.000 -0.018   -0.017 -0.005 -0.000
 C         -0.003  0.302 -0.000   -0.000  0.000  0.473    0.035  0.151 -0.000
 C          0.033  0.347 -0.000   -0.000  0.000  0.810   -0.037  0.099 -0.000
 TransDip   0.002 -0.017  0.000   -0.000 -0.000 -0.026   -0.047 -0.020  0.000

 Mode:                 7                      8                      9
 Frequency:       464.30                 526.63                 642.28
 Force Cnst:      2.5619                 2.0015                 3.2864
 Red. Mass:      20.1708                12.2485                13.5212
 IR Active:          YES                    YES                    YES
 IR Intens:        1.291                  2.017                 84.430
 Raman Active:       YES                    YES                    YES
               X      Y      Z        X      Y      Z        X      Y      Z
 Br         0.021  0.047 -0.000   -0.000 -0.000 -0.025   -0.114 -0.010  0.000
 Cl        -0.012  0.472 -0.000   -0.000 -0.000  0.027   -0.051 -0.078 -0.000
 F         -0.132 -0.616 -0.000    0.000  0.000 -0.162   -0.070  0.206  0.000
 I         -0.026 -0.015  0.000   -0.000  0.000  0.008   -0.032 -0.006 -0.000
 C          0.032 -0.501  0.000   -0.000  0.000  0.814    0.563 -0.021 -0.000
 C          0.350 -0.046 -0.000    0.000  0.000 -0.557    0.781  0.051  0.000
 TransDip   0.031  0.020  0.000   -0.000  0.000  0.045    0.285  0.072 -0.000

 Mode:                10                     11                     12
 Frequency:       898.35                1132.43                1652.71
 Force Cnst:      6.2004                10.2052                19.4344
 Red. Mass:      13.0400                13.5067                12.0761
 IR Active:          YES                    YES                    YES
 IR Intens:       87.112                121.653                 57.133
 Raman Active:       YES                    YES                    YES
               X      Y      Z        X      Y      Z        X      Y      Z
 Br         0.024  0.005  0.000   -0.018 -0.004 -0.000    0.008 -0.000  0.000
 Cl        -0.041 -0.167 -0.000    0.007 -0.036  0.000    0.002  0.020 -0.000
 F          0.070 -0.198  0.000   -0.112 -0.442 -0.000   -0.008 -0.094  0.000
 I         -0.004 -0.006 -0.000   -0.002  0.001  0.000   -0.001  0.000 -0.000
 C         -0.426  0.032 -0.000    0.526  0.658  0.000   -0.485  0.571 -0.000
 C          0.313  0.803  0.000   -0.231  0.169 -0.000    0.448 -0.479  0.000
 TransDip  -0.039  0.296 -0.000    0.131  0.328  0.000   -0.188  0.152  0.000

 STANDARD THERMODYNAMIC QUANTITIES AT   298.15 K  AND     1.00 ATM

   This Molecule has  0 Imaginary Frequencies
   Zero point vibrational energy:        9.356 kcal/mol

   Atom    1 Element Br Has Mass   78.91830
   Atom    2 Element Cl Has Mass   34.96885
   Atom    3 Element F  Has Mass   18.99840
   Atom    4 Element I  Has Mass  126.90440
   Atom    5 Element C  Has Mass   12.00000
   Atom    6 Element C  Has Mass   12.00000
   Molecular Mass:   283.789950 amu
   Principal axes and moments of inertia in amu*Bohr^2:
                             1           2           3
    Eigenvalues --      814.53451  4223.90463  5038.43914
          X               0.99999    -0.00350     0.00000
          Y               0.00350     0.99999     0.00000
          Z              -0.00000    -0.00000     1.00000
   Rotational Symmetry Number is   1
   The Molecule is an Asymmetric Top
   Translational Enthalpy:        0.889 kcal/mol
   Rotational Enthalpy:           0.889 kcal/mol
   Vibrational Enthalpy:         11.913 kcal/mol
   gas constant (RT):             0.592 kcal/mol
   Translational Entropy:        42.827  cal/mol.K
   Rotational Entropy:           31.228  cal/mol.K
   Vibrational Entropy:          15.831  cal/mol.K

   Total Enthalpy:               14.283 kcal/mol
   Total Entropy:                89.886  cal/mol.K

 ======================================================================

 STANDARD THERMODYNAMIC QUANTITIES FOR ANHARMONIC VIBRATION -- TOSH

   Zero point vibrational energy: ************ kcal/mol

   Vibrational Enthalpy:       Infinity kcal/mol
   Vibrational Entropy:             NaN  cal/mol.K

   Total Enthalpy:             Infinity kcal/mol
   Total Entropy:                   NaN  cal/mol.K

 ======================================================================

 STANDARD THERMODYNAMIC QUANTITIES FOR ANHARMONIC VIBRATION -- VPT2

   Zero point vibrational energy: ************ kcal/mol

   Vibrational Enthalpy:       Infinity kcal/mol
   Vibrational Entropy:             NaN  cal/mol.K

   Total Enthalpy:             Infinity kcal/mol
   Total Entropy:                   NaN  cal/mol.K

 ======================================================================

Archival summary:
1\1\K55V\FREQ\ProcedureUnspecified\BasisUnspecified\1r1l112\taweetha\MonAug2701:07:232018MonAug2701:07:232018\0\\#,FREQ,ProcedureUnspecified,BasisUnspecified,\\0,1\I\C,1,2.12178\C,2,1.33461,1,121.079\F,3,1.33333,2,121.365,1,0,0\Cl,2,1.73057,1,116.561,3,180,0\Br,3,1.883,2,126.131,1,-180,0\\\@

 Total job time:  107.29s(wall), 825.66s(cpu) 
 Mon Aug 27 01:07:23 2018

        *************************************************************
        *                                                           *
        *  Thank you very much for using Q-Chem.  Have a nice day.  *
        *                                                           *
        *************************************************************
