# Supplementary material for: Geometric and energetic data from ab initio calculations of haloethene, haloimine, halomethylenephosphine, haloiminophosphine, halodiazene, halodiphosphene and halocyclopropane
Source: Data Brief. 2019 Nov 2;27:104738. doi: 10.1016/j.dib.2019.104738 (PMC6861602; doi:10.1016/j.dib.2019.104738)
Supplement: Multimedia component 2 [file mmc2.zip › CC/B3LYP/BrFCCFCl.out]

Q-Chem Developer Version!
                  Welcome to Q-Chem
     A Quantum Leap Into The Future Of Chemistry


 Q-Chem 5.1, Q-Chem, Inc., Pleasanton, CA (2018)

 Yihan Shao,  Zhengting Gan,  E. Epifanovsky,  A. T. B. Gilbert,  M. Wormit,  
 J. Kussmann,  A. W. Lange,  A. Behn,  Jia Deng,  Xintian Feng,  D. Ghosh,  
 M. Goldey,  P. R. Horn,  L. D. Jacobson,  I. Kaliman,  T. Kus,  A. Landau,  
 Jie Liu,  E. I. Proynov,  R. M. Richard,  R. P. Steele,  E. J. Sundstrom,  
 H. L. Woodcock III,  P. M. Zimmerman,  D. Zuev,  B. Albrecht,  E. Alguire,  
 S. A. Baeppler,  D. Barton,  Z. Benda,  Y. A. Bernard,  E. J. Berquist,  
 K. B. Bravaya,  H. Burton,  D. Casanova,  Chun-Min Chang,  Yunqing Chen,  
 A. Chien,  K. D. Closser,  M. P. Coons,  S. Coriani,  S. Dasgupta,  
 A. L. Dempwolff,  M. Diedenhofen,  Hainam Do,  R. G. Edgar,  Po-Tung Fang,  
 S. Faraji,  S. Fatehi,  Qingguo Feng,  K. D. Fenk,  J. Fosso-Tande,  
 Qinghui Ge,  A. Ghysels,  G. Gidofalvi,  J. Gomes,  J. Gonthier,  A. Gunina,  
 D. Hait,  M. W. D. Hanson-Heine,  P. H. P. Harbach,  A. W. Hauser,  
 J. E. Herr,  E. G. Hohenstein,  Z. C. Holden,  Kerwin Hui,  B. C. Huynh,  
 T.-C. Jagau,  Hyunjun Ji,  B. Kaduk,  K. Khistyaev,  Jaehoon Kim,  
 P. Klunzinger,  K. Koh,  D. Kosenkov,  L. Koulias,  T. Kowalczyk,  
 C. M. Krauter,  A. Kunitsa,  Ka Un Lao,  A. Laurent,  K. V. Lawler,  
 Joonho Lee,  D. Lefrancois,  S. Lehtola,  D. S. Levine,  Yi-Pei Li,  
 You-Sheng Lin,  Fenglai Liu,  E. Livshits,  A. Luenser,  P. Manohar,  
 E. Mansoor,  S. F. Manzer,  Shan-Ping Mao,  Yuezhi Mao,  N. Mardirossian,  
 A. V. Marenich,  T. Markovich,  L. A. Martinez-Martinez,  S. A. Maurer,  
 N. J. Mayhall,  S. C. McKenzie,  J.-M. Mewes,  A. F. Morrison,  
 J. W. Mullinax,  K. Nanda,  T. S. Nguyen-Beck,  R. Olivares-Amaya,  
 J. A. Parkhill,  T. M. Perrine,  F. Plasser,  P. Pokhilko,  S. Prager,  
 A. Prociuk,  E. Ramos,  D. R. Rehn,  F. Rob,  M. Schneider,  N. Sergueev,  
 S. M. Sharada,  S. Sharma,  D. W. Small,  T. Stauch,  T. Stein,  
 Yu-Chuan Su,  A. J. W. Thom,  A. Tkatchenko,  T. Tsuchimochi,  N. M. Tubman,  
 L. Vogt,  M. L. Vidal,  O. Vydrov,  M. A. Watson,  J. Wenzel,  
 M. de Wergifosse,  T. A. Wesolowski,  A. White,  J. Witte,  A. Yamada,  
 Jun Yang,  K. Yao,  S. Yeganeh,  S. R. Yost,  Zhi-Qiang You,  A. Zech,  
 Igor Ying Zhang,  Xing Zhang,  Yan Zhao,  Ying Zhu,  B. R. Brooks,  
 G. K. L. Chan,  C. J. Cramer,  M. S. Gordon,  W. J. Hehre,  A. Klamt,  
 M. W. Schmidt,  C. D. Sherrill,  D. G. Truhlar,  A. Aspuru-Guzik,  R. Baer,  
 A. T. Bell,  N. A. Besley,  Jeng-Da Chai,  A. E. DePrince, III,  
 R. A. DiStasio Jr.,  A. Dreuw,  B. D. Dunietz,  T. R. Furlani,  
 Chao-Ping Hsu,  Yousung Jung,  Jing Kong,  D. S. Lambrecht,  WanZhen Liang,  
 C. Ochsenfeld,  V. A. Rassolov,  L. V. Slipchenko,  J. E. Subotnik,  
 T. Van Voorhis,  J. M. Herbert,  A. I. Krylov,  P. M. W. Gill,  M. Head-Gordon

 Contributors to earlier versions of Q-Chem not listed above: 
 R. D. Adamson,  B. Austin,  J. Baker,  G. J. O. Beran,  K. Brandhorst,  
 S. T. Brown,  E. F. C. Byrd,  A. K. Chakraborty,  C.-L. Cheng,  
 Siu Hung Chien,  D. M. Chipman,  D. L. Crittenden,  H. Dachsel,  
 R. J. Doerksen,  A. D. Dutoi,  L. Fusti-Molnar,  W. A. Goddard III,  
 A. Golubeva-Zadorozhnaya,  S. R. Gwaltney,  G. Hawkins,  A. Heyden,  
 S. Hirata,  G. Kedziora,  F. J. Keil,  C. Kelley,  Jihan Kim,  R. A. King,  
 R. Z. Khaliullin,  P. P. Korambath,  W. Kurlancheek,  A. M. Lee,  M. S. Lee,  
 S. V. Levchenko,  Ching Yeh Lin,  D. Liotard,  R. C. Lochan,  I. Lotan,  
 P. E. Maslen,  N. Nair,  D. P. O'Neill,  D. Neuhauser,  E. Neuscamman,  
 C. M. Oana,  R. Olson,  B. Peters,  R. Peverati,  P. A. Pieniazek,  
 Y. M. Rhee,  J. Ritchie,  M. A. Rohrdanz,  E. Rosta,  N. J. Russ,  
 H. F. Schaefer III,  N. E. Schultz,  N. Shenvi,  A. C. Simmonett,  A. Sodt,  
 D. Stuck,  K. S. Thanthiriwatte,  V. Vanovschi,  Tao Wang,  A. Warshel,  
 C. F. Williams,  Q. Wu,  X. Xu,  W. Zhang

 Please cite Q-Chem as follows:
 Y. Shao et al., Mol. Phys. 113, 184-215 (2015)
 DOI: 10.1080/00268976.2014.952696

 Q-Chem 5.1.1 for Intel X86 EM64T Linux

 Parts of Q-Chem use Armadillo 8.300.2 (Tropical Shenanigans).
 http://arma.sourceforge.net/

 Q-Chem begins on Mon Aug 27 01:19:02 2018  

Host: 
0

     Scratch files written to /scratch/taweetham/qchem5734//
Input Ideriv = 2
Curr. Ideriv = -1
Max.  Ideriv = 2

Checking the input file for inconsistencies... 	...done.

--------------------------------------------------------------
User input:
--------------------------------------------------------------
inp/BrFFCl.inp
$molecule
0	1
Br	-2.0	1.0	0.0
F	2.0	1.0	0.0
F	-2.0	-1.0	0.0
Cl	2.0	-1.0	0.0
C	-1.0	0.0	0.0
C	1.0	0.0	0.0
$end
$rem
   JOB_TYPE		OPTIMIZATION
   BASIS		6-311++G**
   EXCHANGE		B3LYP
$end

--------------------------------------------------------------
 ----------------------------------------------------------------
             Standard Nuclear Orientation (Angstroms)
    I     Atom           X                Y                Z
 ----------------------------------------------------------------
    1      Br      1.7090792542     0.3533470964    -0.0000000000
    2      F      -2.1567139908     1.3807917843    -0.0000000000
    3      F       1.1953569103    -1.5795495261     0.0000000000
    4      Cl     -2.6704363347    -0.5521048382     0.0000000000
    5      C       0.4857697710    -0.3562400428     0.0000000000
    6      C      -1.4471268515     0.1574823011    -0.0000000000
 ----------------------------------------------------------------
 Molecular Point Group                 Cs    NOp =  2
 Largest Abelian Subgroup              Cs    NOp =  2
 Nuclear Repulsion Energy =   502.6964979423 hartrees
 There are       41 alpha and       41 beta electrons
 Requested basis set is 6-311++G(d,p)
 There are 56 shells and 166 basis functions

 Total QAlloc Memory Limit   2000 MB
 Mega-Array Size       188 MB
 MEM_STATIC part       192 MB
 A cutoff of  1.0D-11 yielded   1295 shell pairs
 There are     12197 function pairs (     13383 Cartesian)

 -------------------------------------------------------
 OpenMP Integral Computing Module                       
 Release: version 1.0, May 2013, Q-Chem Inc. Pittsburgh 
 -------------------------------------------------------
 Integral Job Info:
 Integral job number is                      11
 Integral operator is                         1
 short-range coefficients                     0
 long-range coefficients              100000000
 Omega coefficients                           0
 if combine SR and LR in K                    0
 Integral screening is                        0
 Integral computing path is                   2
 max size of driver memory is            800000
 size of driver memory is                593474
 size of scratch memory is             29634545
 max col of scratch BK array               1296
 max len of scratch array in speh3          155
 max len of scratch index in speh4           18
 max int batch size is                      520
 min int batch size is                       52
 fixed nKL is                                45
 max L of basis functions is                  2
 order of int derivative is                   0
 number of shells is                         56
 number of basis is                         174
 number of cartesian basis is               174
 number of contracted shell pairs          1295
 number of primitive shell pairs           3717
 maxK2 (contraction) of shell pair           36
 max number of K2 of shell pair               1
 max number of CS2 of shell pair            136
 max number of PS2 of shell pair            480
 mem total for path MDJ                  524700
 -------------------------------------------------------
 Smallest overlap matrix eigenvalue = 1.42E-04

 Scale SEOQF with 1.000000e-01/1.000000e-01/1.000000e-01

 Standard Electronic Orientation quadrupole field applied
 Nucleus-field energy     =     0.0000000140 hartrees
 Guess from superposition of atomic densities
 Warning:  Energy on first SCF cycle will be non-variational
 SAD guess density has 82.000000 electrons

 -----------------------------------------------------------------------
  General SCF calculation program by
  Eric Jon Sundstrom, Paul Horn, Yuezhi Mao, Dmitri Zuev, Alec White,
  David Stuck, Shaama M.S., Shane Yost, Joonho Lee, David Small,
  Daniel Levine, Susi Lehtola, Hugh Burton, Evgeny Epifanovsky
 -----------------------------------------------------------------------
 Exchange:     0.2000 Hartree-Fock + 0.0800 Slater + 0.7200 B88
 Correlation:  0.1900 VWN1RPA + 0.8100 LYP
 Using SG-1 standard quadrature grid
 using 8 threads for integral computing
 -------------------------------------------------------
 OpenMP Integral computing Module                
 Release: version 2.0, May 2017, Q-Chem Inc. Pleasanton 
 -------------------------------------------------------
 -------------------------------------------------------
 OpenMP BLAS3 based DFT computing Module                
 Release: version 1.0, May 2013, Q-Chem Inc. Pittsburgh 
 -------------------------------------------------------
 A restricted SCF calculation will be
 performed using DIIS
 SCF converges when DIIS error is below 1.0e-08
 ---------------------------------------
  Cycle       Energy         DIIS error
 ---------------------------------------
    1   -3311.9576299362      6.24e-02  
    2   -3309.7003464649      4.13e-03  
    3   -3309.6027355656      7.40e-03  
    4   -3309.6815544315      3.44e-03  
    5   -3309.7224268561      1.63e-03  
    6   -3309.7334550395      2.26e-04  
    7   -3309.7335464968      9.04e-05  
    8   -3309.7335661608      2.69e-05  
    9   -3309.7335682481      8.78e-06  
   10   -3309.7335685431      2.06e-06  
   11   -3309.7335685548      8.54e-07  
   12   -3309.7335685566      3.03e-07  
   13   -3309.7335685572      6.56e-08  
   14   -3309.7335685571      2.48e-08  
   15   -3309.7335685571      3.52e-09  Convergence criterion met
 ---------------------------------------
 SCF time:   CPU 62.98s  wall 8.00s 
 SCF   energy in the final basis set =    -3309.7335685571
 Total energy in the final basis set =    -3309.7335685571

 --------------------------------------------------------------
             Orbital Energies (a.u.) and Symmetries
 --------------------------------------------------------------

 Alpha MOs, Restricted
 -- Occupied --                  
-482.88 -101.60  -62.54  -56.35  -56.35  -56.35  -24.72  -24.71
  1 A'    2 A'    3 A'    4 A'    1 A"    5 A'    6 A'    7 A'                 
-10.351 -10.344  -9.523  -8.754  -7.286  -7.277  -7.276  -6.585
  8 A'    9 A'   10 A'   11 A'   12 A'    2 A"   13 A'   14 A'                 
 -6.574  -6.572  -2.700  -2.694  -2.692  -2.683  -2.683  -1.278
  3 A"   15 A'   16 A'    4 A"   17 A'   18 A'    5 A"   19 A'                 
 -1.263  -0.993  -0.973  -0.658  -0.635  -0.574  -0.535  -0.529
 20 A'   21 A'   22 A'   23 A'   24 A'   25 A'   26 A'    6 A"                 
 -0.516  -0.514  -0.511  -0.416  -0.400  -0.390  -0.326  -0.297
  7 A"   27 A'   28 A'   29 A'    8 A"    9 A"   30 A'   31 A'                 
 -0.193
 10 A"                                                                         
 -- Virtual --                   
 -0.128  -0.100  -0.002   0.006   0.030   0.033   0.038   0.049
 32 A'   11 A"   33 A'   34 A'   35 A'   36 A'   12 A"   37 A'                 
  0.069   0.070   0.073   0.089   0.107   0.107   0.116   0.123
 38 A'   39 A'   13 A"   40 A'   14 A"   41 A'   15 A"   42 A'                 
  0.140   0.141   0.158   0.172   0.199   0.212   0.246   0.287
 43 A'   44 A'   45 A'   46 A'   47 A'   48 A'   16 A"   49 A'                 
  0.310   0.315   0.332   0.335   0.346   0.367   0.381   0.409
 17 A"   50 A'   51 A'   52 A'   53 A'   54 A'   18 A"   55 A'                 
  0.418   0.421   0.474   0.491   0.508   0.517   0.539   0.560
 56 A'   19 A"   57 A'   58 A'   20 A"   59 A'   21 A"   60 A'                 
  0.563   0.578   0.635   0.661   0.691   0.724   0.745   0.769
 22 A"   61 A'   23 A"   62 A'   63 A'   64 A'   65 A'   24 A"                 
  0.788   0.797   0.844   0.923   1.025   1.062   1.158   1.185
 66 A'   25 A"   67 A'   68 A'   69 A'   70 A'   26 A"   71 A'                 
  1.267   1.287   1.378   1.396   1.401   1.431   1.440   1.445
 27 A"   72 A'   73 A'   74 A'   28 A"   75 A'   76 A'   29 A"                 
  1.481   1.569   1.573   1.613   1.673   1.772   1.852   1.920
 77 A'   78 A'   30 A"   79 A'   31 A"   80 A'   81 A'   82 A'                 
  1.939   1.966   2.023   2.088   2.157   2.216   2.288   2.376
 32 A"   83 A'   84 A'   85 A'   86 A'   33 A"   87 A'   88 A'                 
  2.616   2.657   2.754   2.871   3.004   3.296   3.721   3.751
 34 A"   35 A"   89 A'   90 A'   91 A'   92 A'   36 A"   37 A"                 
  3.755   3.801   3.850   3.881   3.899   3.977   3.979   4.054
 93 A'   94 A'   95 A'   38 A"   39 A"   96 A'   40 A"   41 A"                 
  4.068   4.225   4.458   4.612   4.652   6.252   6.293   6.344
 97 A'   98 A'   99 A'  100 A'  101 A'   42 A"   43 A"  102 A'                 
  6.363   6.452   6.511   6.814   7.489   7.589   7.736   9.889
103 A'  104 A'  105 A'  106 A'   44 A"  107 A'  108 A'  109 A'                 
 23.451  23.532  25.770  25.933  26.474  48.063  66.740  66.753
110 A'  111 A'   45 A"  112 A'  113 A'  114 A'  115 A'  116 A'                 
215.922 289.706 289.783 289.9711020.925
117 A'   46 A"  118 A'  119 A'  120 A'                                         

 Beta MOs, Restricted
 -- Occupied --                  
-482.88 -101.60  -62.54  -56.35  -56.35  -56.35  -24.72  -24.71
  1 A'    2 A'    3 A'    4 A'    1 A"    5 A'    6 A'    7 A'                 
-10.351 -10.344  -9.523  -8.754  -7.286  -7.277  -7.276  -6.585
  8 A'    9 A'   10 A'   11 A'   12 A'    2 A"   13 A'   14 A'                 
 -6.574  -6.572  -2.700  -2.694  -2.692  -2.683  -2.683  -1.278
  3 A"   15 A'   16 A'    4 A"   17 A'   18 A'    5 A"   19 A'                 
 -1.263  -0.993  -0.973  -0.658  -0.635  -0.574  -0.535  -0.529
 20 A'   21 A'   22 A'   23 A'   24 A'   25 A'   26 A'    6 A"                 
 -0.516  -0.514  -0.511  -0.416  -0.400  -0.390  -0.326  -0.297
  7 A"   27 A'   28 A'   29 A'    8 A"    9 A"   30 A'   31 A'                 
 -0.193
 10 A"                                                                         
 -- Virtual --                   
 -0.128  -0.100  -0.002   0.006   0.030   0.033   0.038   0.049
 32 A'   11 A"   33 A'   34 A'   35 A'   36 A'   12 A"   37 A'                 
  0.069   0.070   0.073   0.089   0.107   0.107   0.116   0.123
 38 A'   39 A'   13 A"   40 A'   14 A"   41 A'   15 A"   42 A'                 
  0.140   0.141   0.158   0.172   0.199   0.212   0.246   0.287
 43 A'   44 A'   45 A'   46 A'   47 A'   48 A'   16 A"   49 A'                 
  0.310   0.315   0.332   0.335   0.346   0.367   0.381   0.409
 17 A"   50 A'   51 A'   52 A'   53 A'   54 A'   18 A"   55 A'                 
  0.418   0.421   0.474   0.491   0.508   0.517   0.539   0.560
 56 A'   19 A"   57 A'   58 A'   20 A"   59 A'   21 A"   60 A'                 
  0.563   0.578   0.635   0.661   0.691   0.724   0.745   0.769
 22 A"   61 A'   23 A"   62 A'   63 A'   64 A'   65 A'   24 A"                 
  0.788   0.797   0.844   0.923   1.025   1.062   1.158   1.185
 66 A'   25 A"   67 A'   68 A'   69 A'   70 A'   26 A"   71 A'                 
  1.267   1.287   1.378   1.396   1.401   1.431   1.440   1.445
 27 A"   72 A'   73 A'   74 A'   28 A"   75 A'   76 A'   29 A"                 
  1.481   1.569   1.573   1.613   1.673   1.772   1.852   1.920
 77 A'   78 A'   30 A"   79 A'   31 A"   80 A'   81 A'   82 A'                 
  1.939   1.966   2.023   2.088   2.157   2.216   2.288   2.376
 32 A"   83 A'   84 A'   85 A'   86 A'   33 A"   87 A'   88 A'                 
  2.616   2.657   2.754   2.871   3.004   3.296   3.721   3.751
 34 A"   35 A"   89 A'   90 A'   91 A'   92 A'   36 A"   37 A"                 
  3.755   3.801   3.850   3.881   3.899   3.977   3.979   4.054
 93 A'   94 A'   95 A'   38 A"   39 A"   96 A'   40 A"   41 A"                 
  4.068   4.225   4.458   4.612   4.652   6.252   6.293   6.344
 97 A'   98 A'   99 A'  100 A'  101 A'   42 A"   43 A"  102 A'                 
  6.363   6.452   6.511   6.814   7.489   7.589   7.736   9.889
103 A'  104 A'  105 A'  106 A'   44 A"  107 A'  108 A'  109 A'                 
 23.451  23.532  25.770  25.933  26.474  48.063  66.740  66.753
110 A'  111 A'   45 A"  112 A'  113 A'  114 A'  115 A'  116 A'                 
215.922 289.706 289.783 289.9711020.925
117 A'   46 A"  118 A'  119 A'  120 A'                                         
 --------------------------------------------------------------

          Ground-State Mulliken Net Atomic Charges

     Atom                 Charge (a.u.)
  ----------------------------------------
      1 Br                    0.312323
      2 F                    -0.064249
      3 F                    -0.045408
      4 Cl                    0.371581
      5 C                    -0.265252
      6 C                    -0.308996
  ----------------------------------------
  Sum of atomic charges =    -0.000000

 -----------------------------------------------------------------
                    Cartesian Multipole Moments
 -----------------------------------------------------------------
    Charge (ESU x 10^10)
                -0.0000
    Dipole Moment (Debye)
         X       0.3357      Y      -0.1599      Z      -0.0000
       Tot       0.3719
    Quadrupole Moments (Debye-Ang)
        XX     -47.5144     XY       3.5832     YY     -55.8259
        XZ       0.0000     YZ      -0.0000     ZZ     -51.5362
    Octopole Moments (Debye-Ang^2)
       XXX      34.7457    XXY      -1.3317    XYY      14.0255
       YYY       8.1143    XXZ      -0.0000    XYZ       0.0000
       YYZ      -0.0000    XZZ      12.6972    YZZ       2.4137
       ZZZ      -0.0000
    Hexadecapole Moments (Debye-Ang^3)
      XXXX   -1069.0362   XXXY      17.5638   XXYY    -235.9131
      XYYY       1.0468   YYYY    -245.8676   XXXZ       0.0000
      XXYZ      -0.0000   XYYZ       0.0000   YYYZ      -0.0000
      XXZZ    -200.7950   XYZZ      -3.9146   YYZZ     -48.2180
      XZZZ      -0.0000   YZZZ      -0.0000   ZZZZ     -56.4639
 -----------------------------------------------------------------
 Calculating analytic gradient of the SCF energy
 Gradient of SCF Energy
            1           2           3           4           5           6
    1  -0.5016462  -0.0921292   0.0946011   0.2546811   0.5379654  -0.2934723
    2  -0.4513940  -0.1114815   0.1504470   0.2870960   0.2421360  -0.1168035
    3   0.0000000  -0.0000000   0.0000000   0.0000000  -0.0000000   0.0000000
 Max gradient component =       5.380E-01
 RMS gradient           =       2.475E-01
 Gradient time:  CPU 18.86 s  wall 2.47 s
 Geometry Optimization Parameters
   NAtoms,    NIC,     NZ,  NCons,   NDum,   NFix, NCnnct, MaxDiis
        6      37       0       0       0       0       0       0


** GEOMETRY OPTIMIZATION IN DELOCALIZED INTERNAL COORDINATES **
   Searching for a Minimum

   Optimization Cycle:   1

                       Coordinates (Angstroms)
     ATOM                X               Y               Z
      1  Br        1.7090792542    0.3533470964    0.0000000000
      2  F        -2.1567139908    1.3807917843    0.0000000000
      3  F         1.1953569103   -1.5795495261    0.0000000000
      4  Cl       -2.6704363347   -0.5521048382    0.0000000000
      5  C         0.4857697710   -0.3562400428    0.0000000000
      6  C        -1.4471268515    0.1574823011    0.0000000000
   Point Group: cs    Number of degrees of freedom:     9


   Energy is  -3309.733568557


 Attempting to Generate Delocalized Internal Coordinates

 ** Taking Steepest Descent Step **
 Calculated Step too Large.  Step scaled by  0.476363
 Step Taken.  Stepsize is  0.300000

                             Maximum     Tolerance    Cnvgd?
         Gradient           0.343871      0.000300      NO
         Displacement       0.163807      0.001200      NO
         Energy change     *********      0.000001      NO


 New Cartesian Coordinates Obtained by Inverse Iteration

 Displacement from previous Coordinates is:  0.232798
 ----------------------------------------------------------------
             Standard Nuclear Orientation (Angstroms)
    I     Atom           X                Y                Z
 ----------------------------------------------------------------
    1      Br      1.7939503940     0.3873945408     0.0000000000
    2      F      -2.1281959521     1.3729194114     0.0000000000
    3      F       1.1535098884    -1.5708115886     0.0000000000
    4      Cl     -2.7190043349    -0.5809547203     0.0000000000
    5      C       0.4569385792    -0.3550302296     0.0000000000
    6      C      -1.4412698161     0.1502093610     0.0000000000
 ----------------------------------------------------------------
 Molecular Point Group                 Cs    NOp =  2
 Largest Abelian Subgroup              Cs    NOp =  2
 Nuclear Repulsion Energy =   489.3585000694 hartrees
 There are       41 alpha and       41 beta electrons
 Applying Cartesian multipole field
    Component          Value
    ---------          -----
     (2,0,0)        1.00000E-11
     (0,2,0)        2.00000E-11
     (0,0,2)       -3.00000E-11
 Nucleus-field energy     =     0.0000000145 hartrees
 Requested basis set is 6-311++G(d,p)
 There are 56 shells and 166 basis functions
 A cutoff of  1.0D-11 yielded   1284 shell pairs
 There are     12114 function pairs (     13289 Cartesian)
 Smallest overlap matrix eigenvalue = 1.50E-04
 Guess MOs from SCF MO coefficient file

 -----------------------------------------------------------------------
  General SCF calculation program by
  Eric Jon Sundstrom, Paul Horn, Yuezhi Mao, Dmitri Zuev, Alec White,
  David Stuck, Shaama M.S., Shane Yost, Joonho Lee, David Small,
  Daniel Levine, Susi Lehtola, Hugh Burton, Evgeny Epifanovsky
 -----------------------------------------------------------------------
 Exchange:     0.2000 Hartree-Fock + 0.0800 Slater + 0.7200 B88
 Correlation:  0.1900 VWN1RPA + 0.8100 LYP
 Using SG-1 standard quadrature grid
 using 8 threads for integral computing
 -------------------------------------------------------
 OpenMP Integral computing Module                
 Release: version 2.0, May 2017, Q-Chem Inc. Pleasanton 
 -------------------------------------------------------
 -------------------------------------------------------
 OpenMP BLAS3 based DFT computing Module                
 Release: version 1.0, May 2013, Q-Chem Inc. Pittsburgh 
 -------------------------------------------------------
 A restricted SCF calculation will be
 performed using DIIS
 SCF converges when DIIS error is below 1.0e-08
 ---------------------------------------
  Cycle       Energy         DIIS error
 ---------------------------------------
    1   -3309.8709244322      1.92e-03  
    2   -3309.8736412134      1.68e-03  
    3   -3309.8626875449      2.22e-03  
    4   -3309.8751750579      1.37e-03  
    5   -3309.8830525376      1.15e-04  
    6   -3309.8830794068      5.30e-05  
    7   -3309.8830850322      8.55e-06  
    8   -3309.8830852985      2.62e-06  
    9   -3309.8830853186      9.11e-07  
   10   -3309.8830853215      2.94e-07  
   11   -3309.8830853218      1.14e-07  
   12   -3309.8830853218      3.42e-08  
   13   -3309.8830853218      1.90e-08  
   14   -3309.8830853218      2.49e-09  Convergence criterion met
 ---------------------------------------
 SCF time:   CPU 57.62s  wall 7.00s 
 SCF   energy in the final basis set =    -3309.8830853218
 Total energy in the final basis set =    -3309.8830853218

 --------------------------------------------------------------
             Orbital Energies (a.u.) and Symmetries
 --------------------------------------------------------------

 Alpha MOs, Restricted
 -- Occupied --                  
-482.87 -101.60  -62.53  -56.35  -56.35  -56.35  -24.72  -24.72
  1 A'    2 A'    3 A'    4 A'    1 A"    5 A'    6 A'    7 A'                 
-10.364 -10.354  -9.523  -8.745  -7.287  -7.278  -7.276  -6.576
  8 A'    9 A'   10 A'   11 A'   12 A'    2 A"   13 A'   14 A'                 
 -6.564  -6.563  -2.689  -2.684  -2.683  -2.674  -2.673  -1.276
  3 A"   15 A'   16 A'    4 A"   17 A'   18 A'    5 A"   19 A'                 
 -1.267  -0.977  -0.936  -0.668  -0.641  -0.569  -0.534  -0.522
 20 A'   21 A'   22 A'   23 A'   24 A'   25 A'   26 A'    6 A"                 
 -0.516  -0.513  -0.506  -0.417  -0.399  -0.376  -0.333  -0.300
 27 A'    7 A"   28 A'   29 A'    8 A"    9 A"   30 A'   31 A'                 
 -0.206
 10 A"                                                                         
 -- Virtual --                   
 -0.123  -0.104  -0.003   0.001   0.028   0.032   0.040   0.052
 32 A'   11 A"   33 A'   34 A'   35 A'   36 A'   12 A"   37 A'                 
  0.065   0.071   0.072   0.090   0.108   0.110   0.115   0.117
 38 A'   39 A'   13 A"   40 A'   14 A"   41 A'   15 A"   42 A'                 
  0.132   0.142   0.155   0.171   0.195   0.205   0.249   0.285
 43 A'   44 A'   45 A'   46 A'   47 A'   48 A'   16 A"   49 A'                 
  0.308   0.318   0.329   0.335   0.344   0.366   0.390   0.409
 17 A"   50 A'   51 A'   52 A'   53 A'   54 A'   18 A"   55 A'                 
  0.418   0.424   0.457   0.471   0.510   0.517   0.533   0.555
 56 A'   19 A"   57 A'   58 A'   20 A"   59 A'   21 A"   22 A"                 
  0.564   0.580   0.620   0.638   0.686   0.698   0.737   0.768
 60 A'   61 A'   23 A"   62 A'   63 A'   64 A'   65 A'   24 A"                 
  0.796   0.805   0.839   0.920   1.007   1.057   1.092   1.152
 66 A'   25 A"   67 A'   68 A'   69 A'   70 A'   71 A'   26 A"                 
  1.240   1.263   1.371   1.380   1.396   1.428   1.430   1.436
 72 A'   27 A"   73 A'   74 A'   28 A"   29 A"   75 A'   76 A'                 
  1.454   1.524   1.575   1.610   1.642   1.782   1.866   1.896
 77 A'   30 A"   78 A'   79 A'   31 A"   80 A'   81 A'   82 A'                 
  1.958   1.967   2.025   2.064   2.111   2.217   2.284   2.401
 32 A"   83 A'   84 A'   85 A'   86 A'   33 A"   87 A'   88 A'                 
  2.602   2.651   2.741   2.868   2.972   3.289   3.725   3.745
 34 A"   35 A"   89 A'   90 A'   91 A'   92 A'   36 A"   37 A"                 
  3.751   3.786   3.874   3.892   3.901   3.967   3.981   4.061
 93 A'   94 A'   95 A'   38 A"   39 A"   96 A'   40 A"   41 A"                 
  4.065   4.213   4.388   4.607   4.623   6.246   6.288   6.342
 97 A'   98 A'   99 A'  100 A'  101 A'   42 A"   43 A"  102 A'                 
  6.358   6.449   6.504   6.786   7.502   7.574   7.693   9.843
103 A'  104 A'  105 A'  106 A'   44 A"  107 A'  108 A'  109 A'                 
 23.393  23.422  25.773  25.910  26.367  48.024  66.729  66.743
110 A'  111 A'   45 A"  112 A'  113 A'  114 A'  115 A'  116 A'                 
215.856 289.712 289.769 289.9131020.865
117 A'   46 A"  118 A'  119 A'  120 A'                                         

 Beta MOs, Restricted
 -- Occupied --                  
-482.87 -101.60  -62.53  -56.35  -56.35  -56.35  -24.72  -24.72
  1 A'    2 A'    3 A'    4 A'    1 A"    5 A'    6 A'    7 A'                 
-10.364 -10.354  -9.523  -8.745  -7.287  -7.278  -7.276  -6.576
  8 A'    9 A'   10 A'   11 A'   12 A'    2 A"   13 A'   14 A'                 
 -6.564  -6.563  -2.689  -2.684  -2.683  -2.674  -2.673  -1.276
  3 A"   15 A'   16 A'    4 A"   17 A'   18 A'    5 A"   19 A'                 
 -1.267  -0.977  -0.936  -0.668  -0.641  -0.569  -0.534  -0.522
 20 A'   21 A'   22 A'   23 A'   24 A'   25 A'   26 A'    6 A"                 
 -0.516  -0.513  -0.506  -0.417  -0.399  -0.376  -0.333  -0.300
 27 A'    7 A"   28 A'   29 A'    8 A"    9 A"   30 A'   31 A'                 
 -0.206
 10 A"                                                                         
 -- Virtual --                   
 -0.123  -0.104  -0.003   0.001   0.028   0.032   0.040   0.052
 32 A'   11 A"   33 A'   34 A'   35 A'   36 A'   12 A"   37 A'                 
  0.065   0.071   0.072   0.090   0.108   0.110   0.115   0.117
 38 A'   39 A'   13 A"   40 A'   14 A"   41 A'   15 A"   42 A'                 
  0.132   0.142   0.155   0.171   0.195   0.205   0.249   0.285
 43 A'   44 A'   45 A'   46 A'   47 A'   48 A'   16 A"   49 A'                 
  0.308   0.318   0.329   0.335   0.344   0.366   0.390   0.409
 17 A"   50 A'   51 A'   52 A'   53 A'   54 A'   18 A"   55 A'                 
  0.418   0.424   0.457   0.471   0.510   0.517   0.533   0.555
 56 A'   19 A"   57 A'   58 A'   20 A"   59 A'   21 A"   22 A"                 
  0.564   0.580   0.620   0.638   0.686   0.698   0.737   0.768
 60 A'   61 A'   23 A"   62 A'   63 A'   64 A'   65 A'   24 A"                 
  0.796   0.805   0.839   0.920   1.007   1.057   1.092   1.152
 66 A'   25 A"   67 A'   68 A'   69 A'   70 A'   71 A'   26 A"                 
  1.240   1.263   1.371   1.380   1.396   1.428   1.430   1.436
 72 A'   27 A"   73 A'   74 A'   28 A"   29 A"   75 A'   76 A'                 
  1.454   1.524   1.575   1.610   1.642   1.782   1.866   1.896
 77 A'   30 A"   78 A'   79 A'   31 A"   80 A'   81 A'   82 A'                 
  1.958   1.967   2.025   2.064   2.111   2.217   2.284   2.401
 32 A"   83 A'   84 A'   85 A'   86 A'   33 A"   87 A'   88 A'                 
  2.602   2.651   2.741   2.868   2.972   3.289   3.725   3.745
 34 A"   35 A"   89 A'   90 A'   91 A'   92 A'   36 A"   37 A"                 
  3.751   3.786   3.874   3.892   3.901   3.967   3.981   4.061
 93 A'   94 A'   95 A'   38 A"   39 A"   96 A'   40 A"   41 A"                 
  4.065   4.213   4.388   4.607   4.623   6.246   6.288   6.342
 97 A'   98 A'   99 A'  100 A'  101 A'   42 A"   43 A"  102 A'                 
  6.358   6.449   6.504   6.786   7.502   7.574   7.693   9.843
103 A'  104 A'  105 A'  106 A'   44 A"  107 A'  108 A'  109 A'                 
 23.393  23.422  25.773  25.910  26.367  48.024  66.729  66.743
110 A'  111 A'   45 A"  112 A'  113 A'  114 A'  115 A'  116 A'                 
215.856 289.712 289.769 289.9131020.865
117 A'   46 A"  118 A'  119 A'  120 A'                                         
 --------------------------------------------------------------

          Ground-State Mulliken Net Atomic Charges

     Atom                 Charge (a.u.)
  ----------------------------------------
      1 Br                    0.189362
      2 F                    -0.048065
      3 F                    -0.026961
      4 Cl                    0.360969
      5 C                    -0.179970
      6 C                    -0.295335
  ----------------------------------------
  Sum of atomic charges =    -0.000000

 -----------------------------------------------------------------
                    Cartesian Multipole Moments
 -----------------------------------------------------------------
    Charge (ESU x 10^10)
                -0.0000
    Dipole Moment (Debye)
         X       0.1450      Y      -0.1860      Z       0.0000
       Tot       0.2358
    Quadrupole Moments (Debye-Ang)
        XX     -47.3032     XY       3.2896     YY     -55.6421
        XZ      -0.0000     YZ       0.0000     ZZ     -51.9716
    Octopole Moments (Debye-Ang^2)
       XXX      32.4760    XXY      -1.0419    XYY      12.9832
       YYY       7.2014    XXZ       0.0000    XYZ       0.0000
       YYZ       0.0000    XZZ      11.7773    YZZ       2.1959
       ZZZ       0.0000
    Hexadecapole Moments (Debye-Ang^3)
      XXXX   -1103.3475   XXXY       8.1378   XXYY    -242.0857
      XYYY     -12.4503   YYYY    -247.3919   XXXZ      -0.0000
      XXYZ       0.0000   XYYZ      -0.0000   YYYZ       0.0000
      XXZZ    -208.4730   XYZZ      -7.7911   YYZZ     -48.7150
      XZZZ      -0.0000   YZZZ       0.0000   ZZZZ     -57.1323
 -----------------------------------------------------------------
 Calculating analytic gradient of the SCF energy
 Gradient of SCF Energy
            1           2           3           4           5           6
    1  -0.2731425  -0.0904699   0.0944038   0.1705468   0.3191410  -0.2204792
    2  -0.2850397  -0.0920611   0.1188982   0.2197651   0.1087642  -0.0703266
    3  -0.0000000   0.0000000  -0.0000000   0.0000000   0.0000000  -0.0000000
 Max gradient component =       3.191E-01
 RMS gradient           =       1.564E-01
 Gradient time:  CPU 18.60 s  wall 2.44 s
 Geometry Optimization Parameters
   NAtoms,    NIC,     NZ,  NCons,   NDum,   NFix, NCnnct, MaxDiis
        6      37       0       0       0       0       0       0

 Cartesian Hessian Update
 Hessian Updated using BFGS Update


** GEOMETRY OPTIMIZATION IN DELOCALIZED INTERNAL COORDINATES **
   Searching for a Minimum

   Optimization Cycle:   2

                       Coordinates (Angstroms)
     ATOM                X               Y               Z
      1  Br        1.7939503940    0.3873945408    0.0000000000
      2  F        -2.1281959521    1.3729194114    0.0000000000
      3  F         1.1535098884   -1.5708115886    0.0000000000
      4  Cl       -2.7190043349   -0.5809547203    0.0000000000
      5  C         0.4569385792   -0.3550302296    0.0000000000
      6  C        -1.4412698161    0.1502093610    0.0000000000
   Point Group: cs    Number of degrees of freedom:     9


   Energy is  -3309.883085322

 Hessian Updated using BFGS Update

  9 Hessian modes will be used to form the next step
  Hessian Eigenvalues:
     0.085909    0.184043    0.190075    0.249948    0.250574    0.386843
     0.392953    0.872414    1.082228

 Minimum Search - Taking Simple RFO Step
 Searching for Lamda that Minimizes Along All modes
 Value Taken    Lamda =  -0.25185816
 Calculated Step too Large.  Step scaled by  0.415951
 Step Taken.  Stepsize is  0.300000

                             Maximum     Tolerance    Cnvgd?
         Gradient           0.222173      0.000300      NO
         Displacement       0.180451      0.001200      NO
         Energy change     -0.149517      0.000001      NO


 New Cartesian Coordinates Obtained by Inverse Iteration

 Displacement from previous Coordinates is:  0.331782
 ----------------------------------------------------------------
             Standard Nuclear Orientation (Angstroms)
    I     Atom           X                Y                Z
 ----------------------------------------------------------------
    1      Br      1.7707782107     0.4390967633     0.0000000000
    2      F      -2.0319582717     1.3637789806     0.0000000000
    3      F       1.0572927132    -1.5636792954     0.0000000000
    4      Cl     -2.6909144634    -0.6294427482     0.0000000000
    5      C       0.4032087676    -0.3390033020     0.0000000000
    6      C      -1.3924781978     0.1329763765     0.0000000000
 ----------------------------------------------------------------
 Molecular Point Group                 Cs    NOp =  2
 Largest Abelian Subgroup              Cs    NOp =  2
 Nuclear Repulsion Energy =   488.6835867421 hartrees
 There are       41 alpha and       41 beta electrons
 Applying Cartesian multipole field
    Component          Value
    ---------          -----
     (2,0,0)        1.00000E-11
     (0,2,0)        2.00000E-11
     (0,0,2)       -3.00000E-11
 Nucleus-field energy     =     0.0000000142 hartrees
 Requested basis set is 6-311++G(d,p)
 There are 56 shells and 166 basis functions
 A cutoff of  1.0D-11 yielded   1290 shell pairs
 There are     12202 function pairs (     13393 Cartesian)
 Smallest overlap matrix eigenvalue = 1.29E-04
 Guess MOs from SCF MO coefficient file

 -----------------------------------------------------------------------
  General SCF calculation program by
  Eric Jon Sundstrom, Paul Horn, Yuezhi Mao, Dmitri Zuev, Alec White,
  David Stuck, Shaama M.S., Shane Yost, Joonho Lee, David Small,
  Daniel Levine, Susi Lehtola, Hugh Burton, Evgeny Epifanovsky
 -----------------------------------------------------------------------
 Exchange:     0.2000 Hartree-Fock + 0.0800 Slater + 0.7200 B88
 Correlation:  0.1900 VWN1RPA + 0.8100 LYP
 Using SG-1 standard quadrature grid
 using 8 threads for integral computing
 -------------------------------------------------------
 OpenMP Integral computing Module                
 Release: version 2.0, May 2017, Q-Chem Inc. Pleasanton 
 -------------------------------------------------------
 -------------------------------------------------------
 OpenMP BLAS3 based DFT computing Module                
 Release: version 1.0, May 2013, Q-Chem Inc. Pittsburgh 
 -------------------------------------------------------
 A restricted SCF calculation will be
 performed using DIIS
 SCF converges when DIIS error is below 1.0e-08
 ---------------------------------------
  Cycle       Energy         DIIS error
 ---------------------------------------
    1   -3309.9764386184      1.02e-03  
    2   -3309.9810178091      3.77e-04  
    3   -3309.9796671650      6.85e-04  
    4   -3309.9808507791      3.79e-04  
    5   -3309.9814333158      5.10e-05  
    6   -3309.9814408726      9.60e-06  
    7   -3309.9814410787      4.95e-06  
    8   -3309.9814411320      1.41e-06  
    9   -3309.9814411361      3.86e-07  
   10   -3309.9814411365      1.33e-07  
   11   -3309.9814411366      5.09e-08  
   12   -3309.9814411366      1.46e-08  
   13   -3309.9814411367      2.99e-09  Convergence criterion met
 ---------------------------------------
 SCF time:   CPU 53.94s  wall 7.00s 
 SCF   energy in the final basis set =    -3309.9814411367
 Total energy in the final basis set =    -3309.9814411367

 --------------------------------------------------------------
             Orbital Energies (a.u.) and Symmetries
 --------------------------------------------------------------

 Alpha MOs, Restricted
 -- Occupied --                  
-482.87 -101.60  -62.53  -56.35  -56.34  -56.34  -24.72  -24.72
  1 A'    2 A'    3 A'    4 A'    1 A"    5 A'    6 A'    7 A'                 
-10.365 -10.355  -9.521  -8.742  -7.285  -7.276  -7.274  -6.573
  8 A'    9 A'   10 A'   11 A'   12 A'    2 A"   13 A'   14 A'                 
 -6.561  -6.559  -2.686  -2.681  -2.680  -2.670  -2.670  -1.274
  3 A"   15 A'   16 A'    4 A"   17 A'   18 A'    5 A"   19 A'                 
 -1.269  -0.967  -0.923  -0.678  -0.642  -0.573  -0.537  -0.521
 20 A'   21 A'   22 A'   23 A'   24 A'   25 A'   26 A'    6 A"                 
 -0.517  -0.509  -0.497  -0.418  -0.398  -0.372  -0.341  -0.308
 27 A'    7 A"   28 A'   29 A'    8 A"    9 A"   30 A'   31 A'                 
 -0.214
 10 A"                                                                         
 -- Virtual --                   
 -0.096  -0.087  -0.005  -0.000   0.027   0.034   0.041   0.053
 11 A"   32 A'   33 A'   34 A'   35 A'   36 A'   12 A"   37 A'                 
  0.065   0.071   0.072   0.092   0.108   0.110   0.115   0.116
 38 A'   39 A'   13 A"   40 A'   14 A"   41 A'   15 A"   42 A'                 
  0.134   0.142   0.158   0.174   0.201   0.204   0.255   0.282
 43 A'   44 A'   45 A'   46 A'   47 A'   48 A'   16 A"   49 A'                 
  0.310   0.326   0.330   0.333   0.341   0.366   0.394   0.412
 17 A"   50 A'   51 A'   52 A'   53 A'   54 A'   18 A"   55 A'                 
  0.424   0.427   0.450   0.464   0.516   0.518   0.526   0.553
 56 A'   19 A"   57 A'   58 A'   20 A"   59 A'   21 A"   22 A"                 
  0.577   0.580   0.617   0.643   0.674   0.697   0.745   0.777
 60 A'   61 A'   23 A"   62 A'   63 A'   64 A'   65 A'   24 A"                 
  0.805   0.810   0.853   0.925   1.004   1.055   1.085   1.140
 66 A'   25 A"   67 A'   68 A'   69 A'   70 A'   71 A'   26 A"                 
  1.216   1.273   1.370   1.384   1.393   1.415   1.426   1.439
 72 A'   27 A"   73 A'   28 A"   74 A'   29 A"   75 A'   76 A'                 
  1.456   1.513   1.593   1.616   1.659   1.765   1.863   1.896
 77 A'   30 A"   78 A'   79 A'   31 A"   80 A'   81 A'   82 A'                 
  1.965   1.999   2.033   2.064   2.141   2.219   2.287   2.430
 32 A"   83 A'   84 A'   85 A'   86 A'   33 A"   87 A'   88 A'                 
  2.590   2.665   2.737   2.887   2.981   3.382   3.731   3.744
 34 A"   35 A"   89 A'   90 A'   91 A'   92 A'   36 A"   37 A"                 
  3.751   3.773   3.899   3.905   3.912   3.970   3.977   4.064
 93 A'   94 A'   95 A'   38 A"   39 A"   96 A'   40 A"   41 A"                 
  4.065   4.205   4.347   4.621   4.653   6.246   6.288   6.349
 97 A'   98 A'   99 A'  100 A'  101 A'   42 A"   43 A"  102 A'                 
  6.361   6.468   6.512   6.768   7.507   7.572   7.683   9.822
103 A'  104 A'  105 A'  106 A'   44 A"  107 A'  108 A'  109 A'                 
 23.375  23.408  25.777  25.912  26.349  48.006  66.723  66.742
110 A'  111 A'   45 A"  112 A'  113 A'  114 A'  115 A'  116 A'                 
215.827 289.714 289.767 289.9021020.838
117 A'   46 A"  118 A'  119 A'  120 A'                                         

 Beta MOs, Restricted
 -- Occupied --                  
-482.87 -101.60  -62.53  -56.35  -56.34  -56.34  -24.72  -24.72
  1 A'    2 A'    3 A'    4 A'    1 A"    5 A'    6 A'    7 A'                 
-10.365 -10.355  -9.521  -8.742  -7.285  -7.276  -7.274  -6.573
  8 A'    9 A'   10 A'   11 A'   12 A'    2 A"   13 A'   14 A'                 
 -6.561  -6.559  -2.686  -2.681  -2.680  -2.670  -2.670  -1.274
  3 A"   15 A'   16 A'    4 A"   17 A'   18 A'    5 A"   19 A'                 
 -1.269  -0.967  -0.923  -0.678  -0.642  -0.573  -0.537  -0.521
 20 A'   21 A'   22 A'   23 A'   24 A'   25 A'   26 A'    6 A"                 
 -0.517  -0.509  -0.497  -0.418  -0.398  -0.372  -0.341  -0.308
 27 A'    7 A"   28 A'   29 A'    8 A"    9 A"   30 A'   31 A'                 
 -0.214
 10 A"                                                                         
 -- Virtual --                   
 -0.096  -0.087  -0.005  -0.000   0.027   0.034   0.041   0.053
 11 A"   32 A'   33 A'   34 A'   35 A'   36 A'   12 A"   37 A'                 
  0.065   0.071   0.072   0.092   0.108   0.110   0.115   0.116
 38 A'   39 A'   13 A"   40 A'   14 A"   41 A'   15 A"   42 A'                 
  0.134   0.142   0.158   0.174   0.201   0.204   0.255   0.282
 43 A'   44 A'   45 A'   46 A'   47 A'   48 A'   16 A"   49 A'                 
  0.310   0.326   0.330   0.333   0.341   0.366   0.394   0.412
 17 A"   50 A'   51 A'   52 A'   53 A'   54 A'   18 A"   55 A'                 
  0.424   0.427   0.450   0.464   0.516   0.518   0.526   0.553
 56 A'   19 A"   57 A'   58 A'   20 A"   59 A'   21 A"   22 A"                 
  0.577   0.580   0.617   0.643   0.674   0.697   0.745   0.777
 60 A'   61 A'   23 A"   62 A'   63 A'   64 A'   65 A'   24 A"                 
  0.805   0.810   0.853   0.925   1.004   1.055   1.085   1.140
 66 A'   25 A"   67 A'   68 A'   69 A'   70 A'   71 A'   26 A"                 
  1.216   1.273   1.370   1.384   1.393   1.415   1.426   1.439
 72 A'   27 A"   73 A'   28 A"   74 A'   29 A"   75 A'   76 A'                 
  1.456   1.513   1.593   1.616   1.659   1.765   1.863   1.896
 77 A'   30 A"   78 A'   79 A'   31 A"   80 A'   81 A'   82 A'                 
  1.965   1.999   2.033   2.064   2.141   2.219   2.287   2.430
 32 A"   83 A'   84 A'   85 A'   86 A'   33 A"   87 A'   88 A'                 
  2.590   2.665   2.737   2.887   2.981   3.382   3.731   3.744
 34 A"   35 A"   89 A'   90 A'   91 A'   92 A'   36 A"   37 A"                 
  3.751   3.773   3.899   3.905   3.912   3.970   3.977   4.064
 93 A'   94 A'   95 A'   38 A"   39 A"   96 A'   40 A"   41 A"                 
  4.065   4.205   4.347   4.621   4.653   6.246   6.288   6.349
 97 A'   98 A'   99 A'  100 A'  101 A'   42 A"   43 A"  102 A'                 
  6.361   6.468   6.512   6.768   7.507   7.572   7.683   9.822
103 A'  104 A'  105 A'  106 A'   44 A"  107 A'  108 A'  109 A'                 
 23.375  23.408  25.777  25.912  26.349  48.006  66.723  66.742
110 A'  111 A'   45 A"  112 A'  113 A'  114 A'  115 A'  116 A'                 
215.827 289.714 289.767 289.9021020.838
117 A'   46 A"  118 A'  119 A'  120 A'                                         
 --------------------------------------------------------------

          Ground-State Mulliken Net Atomic Charges

     Atom                 Charge (a.u.)
  ----------------------------------------
      1 Br                    0.161348
      2 F                    -0.039439
      3 F                    -0.029543
      4 Cl                    0.347785
      5 C                    -0.150011
      6 C                    -0.290140
  ----------------------------------------
  Sum of atomic charges =     0.000000

 -----------------------------------------------------------------
                    Cartesian Multipole Moments
 -----------------------------------------------------------------
    Charge (ESU x 10^10)
                 0.0000
    Dipole Moment (Debye)
         X       0.1434      Y      -0.1170      Z       0.0000
       Tot       0.1850
    Quadrupole Moments (Debye-Ang)
        XX     -47.5599     XY       3.2886     YY     -55.3166
        XZ      -0.0000     YZ      -0.0000     ZZ     -52.0013
    Octopole Moments (Debye-Ang^2)
       XXX      33.4891    XXY      -0.9199    XYY      12.9440
       YYY       6.4029    XXZ      -0.0000    XYZ      -0.0000
       YYZ      -0.0000    XZZ      11.8440    YZZ       1.9049
       ZZZ      -0.0000
    Hexadecapole Moments (Debye-Ang^3)
      XXXX   -1064.6200   XXXY      -4.7708   XXYY    -233.0680
      XYYY     -27.3889   YYYY    -252.0086   XXXZ      -0.0000
      XXYZ       0.0000   XYYZ      -0.0000   YYYZ      -0.0000
      XXZZ    -201.7205   XYZZ     -12.6158   YYZZ     -49.6730
      XZZZ      -0.0000   YZZZ      -0.0000   ZZZZ     -56.9499
 -----------------------------------------------------------------
 Calculating analytic gradient of the SCF energy
 Gradient of SCF Energy
            1           2           3           4           5           6
    1  -0.2079631  -0.0812378   0.0853763   0.1309980   0.2733461  -0.2005194
    2  -0.2251566  -0.0698904   0.0910334   0.1756688   0.0746439  -0.0462991
    3  -0.0000000   0.0000000  -0.0000000   0.0000000   0.0000000  -0.0000000
 Max gradient component =       2.733E-01
 RMS gradient           =       1.273E-01
 Gradient time:  CPU 18.78 s  wall 2.47 s
 Geometry Optimization Parameters
   NAtoms,    NIC,     NZ,  NCons,   NDum,   NFix, NCnnct, MaxDiis
        6      37       0       0       0       0       0       0

 Cartesian Hessian Update
 Hessian Updated using BFGS Update


** GEOMETRY OPTIMIZATION IN DELOCALIZED INTERNAL COORDINATES **
   Searching for a Minimum

   Optimization Cycle:   3

                       Coordinates (Angstroms)
     ATOM                X               Y               Z
      1  Br        1.7707782107    0.4390967633    0.0000000000
      2  F        -2.0319582717    1.3637789806    0.0000000000
      3  F         1.0572927132   -1.5636792954    0.0000000000
      4  Cl       -2.6909144634   -0.6294427482    0.0000000000
      5  C         0.4032087676   -0.3390033020    0.0000000000
      6  C        -1.3924781978    0.1329763765    0.0000000000
   Point Group: cs    Number of degrees of freedom:     9


   Energy is  -3309.981441137

 Hessian Updated using BFGS Update

  9 Hessian modes will be used to form the next step
  Hessian Eigenvalues:
     0.045220    0.184469    0.217078    0.248412    0.250102    0.371097
     0.393139    0.902715    1.093617

 Minimum Search - Taking Simple RFO Step
 Searching for Lamda that Minimizes Along All modes
 Value Taken    Lamda =  -0.25301250
 Calculated Step too Large.  Step scaled by  0.350324
 Step Taken.  Stepsize is  0.300000

                             Maximum     Tolerance    Cnvgd?
         Gradient           0.189474      0.000300      NO
         Displacement       0.202186      0.001200      NO
         Energy change     -0.098356      0.000001      NO


 New Cartesian Coordinates Obtained by Inverse Iteration

 Displacement from previous Coordinates is:  0.358746
 ----------------------------------------------------------------
             Standard Nuclear Orientation (Angstroms)
    I     Atom           X                Y                Z
 ----------------------------------------------------------------
    1      Br      1.7397499851     0.4849368601     0.0000000000
    2      F      -1.9304634646     1.3449125355     0.0000000000
    3      F       0.9533510158    -1.5462712702     0.0000000000
    4      Cl     -2.6531059191    -0.6735130088     0.0000000000
    5      C       0.3416557194    -0.3194546503     0.0000000000
    6      C      -1.3352585780     0.1131163085     0.0000000000
 ----------------------------------------------------------------
 Molecular Point Group                 Cs    NOp =  2
 Largest Abelian Subgroup              Cs    NOp =  2
 Nuclear Repulsion Energy =   490.9648007502 hartrees
 There are       41 alpha and       41 beta electrons
 Applying Cartesian multipole field
    Component          Value
    ---------          -----
     (2,0,0)        1.00000E-11
     (0,2,0)        2.00000E-11
     (0,0,2)       -3.00000E-11
 Nucleus-field energy     =     0.0000000138 hartrees
 Requested basis set is 6-311++G(d,p)
 There are 56 shells and 166 basis functions
 A cutoff of  1.0D-11 yielded   1295 shell pairs
 There are     12259 function pairs (     13462 Cartesian)
 Smallest overlap matrix eigenvalue = 1.00E-04
 Guess MOs from SCF MO coefficient file

 -----------------------------------------------------------------------
  General SCF calculation program by
  Eric Jon Sundstrom, Paul Horn, Yuezhi Mao, Dmitri Zuev, Alec White,
  David Stuck, Shaama M.S., Shane Yost, Joonho Lee, David Small,
  Daniel Levine, Susi Lehtola, Hugh Burton, Evgeny Epifanovsky
 -----------------------------------------------------------------------
 Exchange:     0.2000 Hartree-Fock + 0.0800 Slater + 0.7200 B88
 Correlation:  0.1900 VWN1RPA + 0.8100 LYP
 Using SG-1 standard quadrature grid
 using 8 threads for integral computing
 -------------------------------------------------------
 OpenMP Integral computing Module                
 Release: version 2.0, May 2017, Q-Chem Inc. Pleasanton 
 -------------------------------------------------------
 -------------------------------------------------------
 OpenMP BLAS3 based DFT computing Module                
 Release: version 1.0, May 2013, Q-Chem Inc. Pittsburgh 
 -------------------------------------------------------
 A restricted SCF calculation will be
 performed using DIIS
 SCF converges when DIIS error is below 1.0e-08
 ---------------------------------------
  Cycle       Energy         DIIS error
 ---------------------------------------
    1   -3310.0610776419      1.04e-03  
    2   -3310.0659156002      3.07e-04  
    3   -3310.0653062583      5.17e-04  
    4   -3310.0659971790      2.24e-04  
    5   -3310.0661832001      6.83e-05  
    6   -3310.0661952845      1.10e-05  
    7   -3310.0661955260      4.01e-06  
    8   -3310.0661955728      1.10e-06  
    9   -3310.0661955764      3.17e-07  
   10   -3310.0661955766      1.08e-07  
   11   -3310.0661955766      3.77e-08  
   12   -3310.0661955767      9.22e-09  Convergence criterion met
 ---------------------------------------
 SCF time:   CPU 50.31s  wall 7.00s 
 SCF   energy in the final basis set =    -3310.0661955767
 Total energy in the final basis set =    -3310.0661955767

 --------------------------------------------------------------
             Orbital Energies (a.u.) and Symmetries
 --------------------------------------------------------------

 Alpha MOs, Restricted
 -- Occupied --                  
-482.87 -101.60  -62.53  -56.35  -56.34  -56.34  -24.73  -24.73
  1 A'    2 A'    3 A'    4 A'    1 A"    5 A'    6 A'    7 A'                 
-10.364 -10.354  -9.518  -8.738  -7.282  -7.273  -7.272  -6.570
  8 A'    9 A'   10 A'   11 A'   12 A'    2 A"   13 A'   14 A'                 
 -6.557  -6.556  -2.682  -2.678  -2.677  -2.667  -2.666  -1.277
  3 A"   15 A'   16 A'    4 A"   17 A'   18 A'    5 A"   19 A'                 
 -1.274  -0.958  -0.912  -0.693  -0.643  -0.581  -0.541  -0.523
 20 A'   21 A'   22 A'   23 A'   24 A'   25 A'   26 A'    6 A"                 
 -0.519  -0.508  -0.489  -0.421  -0.396  -0.368  -0.346  -0.312
 27 A'    7 A"   28 A'   29 A'    8 A"    9 A"   30 A'   31 A'                 
 -0.223
 10 A"                                                                         
 -- Virtual --                   
 -0.085  -0.044  -0.008  -0.001   0.027   0.038   0.042   0.054
 11 A"   32 A'   33 A'   34 A'   35 A'   36 A'   12 A"   37 A'                 
  0.069   0.072   0.073   0.092   0.106   0.107   0.113   0.114
 38 A'   39 A'   13 A"   40 A'   14 A"   41 A'   42 A'   15 A"                 
  0.137   0.144   0.161   0.185   0.204   0.212   0.261   0.280
 43 A'   44 A'   45 A'   46 A'   47 A'   48 A'   16 A"   49 A'                 
  0.309   0.323   0.331   0.337   0.344   0.365   0.397   0.415
 17 A"   50 A'   51 A'   52 A'   53 A'   54 A'   18 A"   55 A'                 
  0.428   0.430   0.443   0.461   0.517   0.518   0.523   0.554
 56 A'   19 A"   57 A'   58 A'   59 A'   20 A"   21 A"   22 A"                 
  0.583   0.592   0.614   0.650   0.664   0.701   0.760   0.789
 60 A'   61 A'   23 A"   62 A'   63 A'   64 A'   65 A'   24 A"                 
  0.811   0.814   0.868   0.929   1.004   1.035   1.110   1.129
 66 A'   25 A"   67 A'   68 A'   69 A'   70 A'   71 A'   26 A"                 
  1.200   1.277   1.368   1.369   1.399   1.399   1.427   1.443
 72 A'   27 A"   73 A'   28 A"   29 A"   74 A'   75 A'   76 A'                 
  1.484   1.514   1.616   1.620   1.695   1.742   1.857   1.908
 77 A'   30 A"   78 A'   79 A'   31 A"   80 A'   81 A'   82 A'                 
  1.971   2.022   2.058   2.073   2.199   2.222   2.293   2.458
 32 A"   83 A'   84 A'   85 A'   86 A'   33 A"   87 A'   88 A'                 
  2.578   2.688   2.766   2.905   2.997   3.489   3.734   3.742
 34 A"   35 A"   89 A'   90 A'   91 A'   92 A'   36 A"   37 A"                 
  3.751   3.765   3.918   3.925   3.927   3.978   3.983   4.067
 93 A'   94 A'   38 A"   95 A'   39 A"   40 A"   96 A'   97 A'                 
  4.069   4.203   4.330   4.641   4.697   6.245   6.289   6.351
 41 A"   98 A'   99 A'  100 A'  101 A'   42 A"   43 A"  102 A'                 
  6.369   6.505   6.521   6.755   7.512   7.572   7.684   9.810
103 A'  104 A'  105 A'  106 A'   44 A"  107 A'  108 A'  109 A'                 
 23.386  23.406  25.780  25.921  26.363  47.992  66.717  66.743
110 A'  111 A'   45 A"  112 A'  113 A'  114 A'  115 A'  116 A'                 
215.808 289.717 289.768 289.9011020.817
117 A'   46 A"  118 A'  119 A'  120 A'                                         

 Beta MOs, Restricted
 -- Occupied --                  
-482.87 -101.60  -62.53  -56.35  -56.34  -56.34  -24.73  -24.73
  1 A'    2 A'    3 A'    4 A'    1 A"    5 A'    6 A'    7 A'                 
-10.364 -10.354  -9.518  -8.738  -7.282  -7.273  -7.272  -6.570
  8 A'    9 A'   10 A'   11 A'   12 A'    2 A"   13 A'   14 A'                 
 -6.557  -6.556  -2.682  -2.678  -2.677  -2.667  -2.666  -1.277
  3 A"   15 A'   16 A'    4 A"   17 A'   18 A'    5 A"   19 A'                 
 -1.274  -0.958  -0.912  -0.693  -0.643  -0.581  -0.541  -0.523
 20 A'   21 A'   22 A'   23 A'   24 A'   25 A'   26 A'    6 A"                 
 -0.519  -0.508  -0.489  -0.421  -0.396  -0.368  -0.346  -0.312
 27 A'    7 A"   28 A'   29 A'    8 A"    9 A"   30 A'   31 A'                 
 -0.223
 10 A"                                                                         
 -- Virtual --                   
 -0.085  -0.044  -0.008  -0.001   0.027   0.038   0.042   0.054
 11 A"   32 A'   33 A'   34 A'   35 A'   36 A'   12 A"   37 A'                 
  0.069   0.072   0.073   0.092   0.106   0.107   0.113   0.114
 38 A'   39 A'   13 A"   40 A'   14 A"   41 A'   42 A'   15 A"                 
  0.137   0.144   0.161   0.185   0.204   0.212   0.261   0.280
 43 A'   44 A'   45 A'   46 A'   47 A'   48 A'   16 A"   49 A'                 
  0.309   0.323   0.331   0.337   0.344   0.365   0.397   0.415
 17 A"   50 A'   51 A'   52 A'   53 A'   54 A'   18 A"   55 A'                 
  0.428   0.430   0.443   0.461   0.517   0.518   0.523   0.554
 56 A'   19 A"   57 A'   58 A'   59 A'   20 A"   21 A"   22 A"                 
  0.583   0.592   0.614   0.650   0.664   0.701   0.760   0.789
 60 A'   61 A'   23 A"   62 A'   63 A'   64 A'   65 A'   24 A"                 
  0.811   0.814   0.868   0.929   1.004   1.035   1.110   1.129
 66 A'   25 A"   67 A'   68 A'   69 A'   70 A'   71 A'   26 A"                 
  1.200   1.277   1.368   1.369   1.399   1.399   1.427   1.443
 72 A'   27 A"   73 A'   28 A"   29 A"   74 A'   75 A'   76 A'                 
  1.484   1.514   1.616   1.620   1.695   1.742   1.857   1.908
 77 A'   30 A"   78 A'   79 A'   31 A"   80 A'   81 A'   82 A'                 
  1.971   2.022   2.058   2.073   2.199   2.222   2.293   2.458
 32 A"   83 A'   84 A'   85 A'   86 A'   33 A"   87 A'   88 A'                 
  2.578   2.688   2.766   2.905   2.997   3.489   3.734   3.742
 34 A"   35 A"   89 A'   90 A'   91 A'   92 A'   36 A"   37 A"                 
  3.751   3.765   3.918   3.925   3.927   3.978   3.983   4.067
 93 A'   94 A'   38 A"   95 A'   39 A"   40 A"   96 A'   97 A'                 
  4.069   4.203   4.330   4.641   4.697   6.245   6.289   6.351
 41 A"   98 A'   99 A'  100 A'  101 A'   42 A"   43 A"  102 A'                 
  6.369   6.505   6.521   6.755   7.512   7.572   7.684   9.810
103 A'  104 A'  105 A'  106 A'   44 A"  107 A'  108 A'  109 A'                 
 23.386  23.406  25.780  25.921  26.363  47.992  66.717  66.743
110 A'  111 A'   45 A"  112 A'  113 A'  114 A'  115 A'  116 A'                 
215.808 289.717 289.768 289.9011020.817
117 A'   46 A"  118 A'  119 A'  120 A'                                         
 --------------------------------------------------------------

          Ground-State Mulliken Net Atomic Charges

     Atom                 Charge (a.u.)
  ----------------------------------------
      1 Br                    0.132740
      2 F                    -0.029495
      3 F                    -0.027423
      4 Cl                    0.329390
      5 C                    -0.123143
      6 C                    -0.282070
  ----------------------------------------
  Sum of atomic charges =     0.000000

 -----------------------------------------------------------------
                    Cartesian Multipole Moments
 -----------------------------------------------------------------
    Charge (ESU x 10^10)
                 0.0000
    Dipole Moment (Debye)
         X       0.1329      Y      -0.0741      Z      -0.0000
       Tot       0.1522
    Quadrupole Moments (Debye-Ang)
        XX     -47.9482     XY       3.1245     YY     -55.0123
        XZ       0.0000     YZ      -0.0000     ZZ     -51.9388
    Octopole Moments (Debye-Ang^2)
       XXX      34.5790    XXY      -0.7293    XYY      12.9682
       YYY       5.6308    XXZ      -0.0000    XYZ      -0.0000
       YYZ      -0.0000    XZZ      11.8735    YZZ       1.6284
       ZZZ      -0.0000
    Hexadecapole Moments (Debye-Ang^3)
      XXXX   -1020.3465   XXXY     -18.0580   XXYY    -223.2176
      XYYY     -41.7101   YYYY    -255.0105   XXXZ       0.0000
      XXYZ       0.0000   XYYZ       0.0000   YYYZ      -0.0000
      XXZZ    -193.8055   XYZZ     -17.2160   YYZZ     -50.3394
      XZZZ       0.0000   YZZZ      -0.0000   ZZZZ     -56.5700
 -----------------------------------------------------------------
 Calculating analytic gradient of the SCF energy
 Gradient of SCF Energy
            1           2           3           4           5           6
    1  -0.1614126  -0.0712767   0.0758997   0.1033567   0.2423917  -0.1889588
    2  -0.1818234  -0.0596855   0.0770508   0.1444046   0.0455123  -0.0254589
    3  -0.0000000   0.0000000  -0.0000000  -0.0000000   0.0000000  -0.0000000
 Max gradient component =       2.424E-01
 RMS gradient           =       1.075E-01
 Gradient time:  CPU 19.10 s  wall 2.50 s
 Geometry Optimization Parameters
   NAtoms,    NIC,     NZ,  NCons,   NDum,   NFix, NCnnct, MaxDiis
        6      37       0       0       0       0       0       0

 Cartesian Hessian Update
 Hessian Updated using BFGS Update


** GEOMETRY OPTIMIZATION IN DELOCALIZED INTERNAL COORDINATES **
   Searching for a Minimum

   Optimization Cycle:   4

                       Coordinates (Angstroms)
     ATOM                X               Y               Z
      1  Br        1.7397499851    0.4849368601    0.0000000000
      2  F        -1.9304634646    1.3449125355    0.0000000000
      3  F         0.9533510158   -1.5462712702    0.0000000000
      4  Cl       -2.6531059191   -0.6735130088    0.0000000000
      5  C         0.3416557194   -0.3194546503    0.0000000000
      6  C        -1.3352585780    0.1131163085    0.0000000000
   Point Group: cs    Number of degrees of freedom:     9


   Energy is  -3310.066195577

 Hessian Updated using BFGS Update

  9 Hessian modes will be used to form the next step
  Hessian Eigenvalues:
     0.040383    0.184479    0.223505    0.248840    0.250171    0.381750
     0.393174    0.913034    1.099796

 Minimum Search - Taking Simple RFO Step
 Searching for Lamda that Minimizes Along All modes
 Value Taken    Lamda =  -0.23043744
 Calculated Step too Large.  Step scaled by  0.340136
 Step Taken.  Stepsize is  0.300000

                             Maximum     Tolerance    Cnvgd?
         Gradient           0.169446      0.000300      NO
         Displacement       0.210136      0.001200      NO
         Energy change     -0.084754      0.000001      NO


 New Cartesian Coordinates Obtained by Inverse Iteration

 Displacement from previous Coordinates is:  0.365155
 ----------------------------------------------------------------
             Standard Nuclear Orientation (Angstroms)
    I     Atom           X                Y                Z
 ----------------------------------------------------------------
    1      Br      1.7009649660     0.5281102695     0.0000000000
    2      F      -1.8305396659     1.3260482941     0.0000000000
    3      F       0.8499641660    -1.5288261746     0.0000000000
    4      Cl     -2.6075253440    -0.7154015802     0.0000000000
    5      C       0.2766962902    -0.2995567337     0.0000000000
    6      C      -1.2736316538     0.0933526997     0.0000000000
 ----------------------------------------------------------------
 Molecular Point Group                 Cs    NOp =  2
 Largest Abelian Subgroup              Cs    NOp =  2
 Nuclear Repulsion Energy =   495.0286659376 hartrees
 There are       41 alpha and       41 beta electrons
 Applying Cartesian multipole field
    Component          Value
    ---------          -----
     (2,0,0)        1.00000E-11
     (0,2,0)        2.00000E-11
     (0,0,2)       -3.00000E-11
 Nucleus-field energy     =     0.0000000134 hartrees
 Requested basis set is 6-311++G(d,p)
 There are 56 shells and 166 basis functions
 A cutoff of  1.0D-11 yielded   1304 shell pairs
 There are     12327 function pairs (     13532 Cartesian)
 Smallest overlap matrix eigenvalue = 7.24E-05
 Guess MOs from SCF MO coefficient file

 -----------------------------------------------------------------------
  General SCF calculation program by
  Eric Jon Sundstrom, Paul Horn, Yuezhi Mao, Dmitri Zuev, Alec White,
  David Stuck, Shaama M.S., Shane Yost, Joonho Lee, David Small,
  Daniel Levine, Susi Lehtola, Hugh Burton, Evgeny Epifanovsky
 -----------------------------------------------------------------------
 Exchange:     0.2000 Hartree-Fock + 0.0800 Slater + 0.7200 B88
 Correlation:  0.1900 VWN1RPA + 0.8100 LYP
 Using SG-1 standard quadrature grid
 using 8 threads for integral computing
 -------------------------------------------------------
 OpenMP Integral computing Module                
 Release: version 2.0, May 2017, Q-Chem Inc. Pleasanton 
 -------------------------------------------------------
 -------------------------------------------------------
 OpenMP BLAS3 based DFT computing Module                
 Release: version 1.0, May 2013, Q-Chem Inc. Pittsburgh 
 -------------------------------------------------------
 A restricted SCF calculation will be
 performed using DIIS
 SCF converges when DIIS error is below 1.0e-08
 ---------------------------------------
  Cycle       Energy         DIIS error
 ---------------------------------------
    1   -3310.1349055610      1.11e-03  
    2   -3310.1401239915      3.49e-04  
    3   -3310.1398811480      4.65e-04  
    4   -3310.1404265545      1.30e-04  
    5   -3310.1404617220      8.54e-05  
    6   -3310.1404867483      8.84e-06  
    7   -3310.1404869313      2.46e-06  
    8   -3310.1404869442      7.93e-07  
    9   -3310.1404869455      3.17e-07  
   10   -3310.1404869459      7.50e-08  
   11   -3310.1404869458      1.80e-08  
   12   -3310.1404869458      6.37e-09  Convergence criterion met
 ---------------------------------------
 SCF time:   CPU 50.86s  wall 7.00s 
 SCF   energy in the final basis set =    -3310.1404869458
 Total energy in the final basis set =    -3310.1404869458

 --------------------------------------------------------------
             Orbital Energies (a.u.) and Symmetries
 --------------------------------------------------------------

 Alpha MOs, Restricted
 -- Occupied --                  
-482.87 -101.60  -62.52  -56.34  -56.34  -56.34  -24.73  -24.73
  1 A'    2 A'    3 A'    4 A'    1 A"    5 A'    6 A'    7 A'                 
-10.359 -10.349  -9.516  -8.735  -7.280  -7.271  -7.270  -6.567
  8 A'    9 A'   10 A'   11 A'   12 A'    2 A"   13 A'   14 A'                 
 -6.554  -6.553  -2.679  -2.675  -2.674  -2.664  -2.664  -1.280
  3 A"   15 A'   16 A'    4 A"   17 A'   18 A'    5 A"   19 A'                 
 -1.278  -0.951  -0.903  -0.715  -0.644  -0.591  -0.546  -0.527
 20 A'   21 A'   22 A'   23 A'   24 A'   25 A'   26 A'    6 A"                 
 -0.519  -0.507  -0.482  -0.423  -0.394  -0.365  -0.350  -0.315
 27 A'    7 A"   28 A'   29 A'    8 A"    9 A"   30 A'   31 A'                 
 -0.234
 10 A"                                                                         
 -- Virtual --                   
 -0.069  -0.014  -0.006  -0.002   0.028   0.041   0.043   0.054
 11 A"   32 A'   33 A'   34 A'   35 A'   36 A'   12 A"   37 A'                 
  0.072   0.074   0.085   0.091   0.103   0.105   0.113   0.114
 38 A'   13 A"   39 A'   40 A'   41 A'   14 A"   42 A'   15 A"                 
  0.138   0.149   0.163   0.195   0.211   0.230   0.267   0.278
 43 A'   44 A'   45 A'   46 A'   47 A'   48 A'   16 A"   49 A'                 
  0.308   0.321   0.330   0.337   0.355   0.366   0.400   0.416
 17 A"   50 A'   51 A'   52 A'   53 A'   54 A'   18 A"   55 A'                 
  0.431   0.432   0.437   0.463   0.512   0.515   0.526   0.555
 56 A'   19 A"   57 A'   58 A'   20 A"   59 A'   21 A"   22 A"                 
  0.590   0.604   0.616   0.655   0.663   0.706   0.780   0.803
 60 A'   61 A'   23 A"   62 A'   63 A'   64 A'   65 A'   24 A"                 
  0.816   0.817   0.880   0.931   0.998   1.029   1.123   1.137
 66 A'   25 A"   67 A'   68 A'   69 A'   70 A'   26 A"   71 A'                 
  1.194   1.270   1.360   1.368   1.387   1.393   1.426   1.454
 72 A'   27 A"   28 A"   73 A'   29 A"   74 A'   75 A'   76 A'                 
  1.511   1.527   1.635   1.647   1.739   1.745   1.855   1.924
 77 A'   30 A"   78 A'   79 A'   80 A'   31 A"   81 A'   82 A'                 
  1.977   2.037   2.071   2.106   2.225   2.274   2.304   2.483
 32 A"   83 A'   84 A'   85 A'   33 A"   86 A'   87 A'   88 A'                 
  2.573   2.719   2.843   2.921   3.016   3.558   3.737   3.743
 34 A"   35 A"   89 A'   90 A'   91 A'   92 A'   36 A"   37 A"                 
  3.751   3.772   3.927   3.943   3.950   3.980   3.998   4.066
 93 A'   94 A'   38 A"   39 A"   95 A'   40 A"   96 A'   97 A'                 
  4.073   4.203   4.328   4.662   4.748   6.245   6.291   6.351
 41 A"   98 A'   99 A'  100 A'  101 A'   42 A"   43 A"  102 A'                 
  6.377   6.524   6.563   6.745   7.516   7.572   7.691   9.802
103 A'  104 A'  105 A'  106 A'   44 A"  107 A'  108 A'  109 A'                 
 23.403  23.461  25.783  25.935  26.394  47.981  66.714  66.747
110 A'  111 A'   45 A"  112 A'  113 A'  114 A'  115 A'  116 A'                 
215.797 289.720 289.770 289.9071020.801
117 A'   46 A"  118 A'  119 A'  120 A'                                         

 Beta MOs, Restricted
 -- Occupied --                  
-482.87 -101.60  -62.52  -56.34  -56.34  -56.34  -24.73  -24.73
  1 A'    2 A'    3 A'    4 A'    1 A"    5 A'    6 A'    7 A'                 
-10.359 -10.349  -9.516  -8.735  -7.280  -7.271  -7.270  -6.567
  8 A'    9 A'   10 A'   11 A'   12 A'    2 A"   13 A'   14 A'                 
 -6.554  -6.553  -2.679  -2.675  -2.674  -2.664  -2.664  -1.280
  3 A"   15 A'   16 A'    4 A"   17 A'   18 A'    5 A"   19 A'                 
 -1.278  -0.951  -0.903  -0.715  -0.644  -0.591  -0.546  -0.527
 20 A'   21 A'   22 A'   23 A'   24 A'   25 A'   26 A'    6 A"                 
 -0.519  -0.507  -0.482  -0.423  -0.394  -0.365  -0.350  -0.315
 27 A'    7 A"   28 A'   29 A'    8 A"    9 A"   30 A'   31 A'                 
 -0.234
 10 A"                                                                         
 -- Virtual --                   
 -0.069  -0.014  -0.006  -0.002   0.028   0.041   0.043   0.054
 11 A"   32 A'   33 A'   34 A'   35 A'   36 A'   12 A"   37 A'                 
  0.072   0.074   0.085   0.091   0.103   0.105   0.113   0.114
 38 A'   13 A"   39 A'   40 A'   41 A'   14 A"   42 A'   15 A"                 
  0.138   0.149   0.163   0.195   0.211   0.230   0.267   0.278
 43 A'   44 A'   45 A'   46 A'   47 A'   48 A'   16 A"   49 A'                 
  0.308   0.321   0.330   0.337   0.355   0.366   0.400   0.416
 17 A"   50 A'   51 A'   52 A'   53 A'   54 A'   18 A"   55 A'                 
  0.431   0.432   0.437   0.463   0.512   0.515   0.526   0.555
 56 A'   19 A"   57 A'   58 A'   20 A"   59 A'   21 A"   22 A"                 
  0.590   0.604   0.616   0.655   0.663   0.706   0.780   0.803
 60 A'   61 A'   23 A"   62 A'   63 A'   64 A'   65 A'   24 A"                 
  0.816   0.817   0.880   0.931   0.998   1.029   1.123   1.137
 66 A'   25 A"   67 A'   68 A'   69 A'   70 A'   26 A"   71 A'                 
  1.194   1.270   1.360   1.368   1.387   1.393   1.426   1.454
 72 A'   27 A"   28 A"   73 A'   29 A"   74 A'   75 A'   76 A'                 
  1.511   1.527   1.635   1.647   1.739   1.745   1.855   1.924
 77 A'   30 A"   78 A'   79 A'   80 A'   31 A"   81 A'   82 A'                 
  1.977   2.037   2.071   2.106   2.225   2.274   2.304   2.483
 32 A"   83 A'   84 A'   85 A'   33 A"   86 A'   87 A'   88 A'                 
  2.573   2.719   2.843   2.921   3.016   3.558   3.737   3.743
 34 A"   35 A"   89 A'   90 A'   91 A'   92 A'   36 A"   37 A"                 
  3.751   3.772   3.927   3.943   3.950   3.980   3.998   4.066
 93 A'   94 A'   38 A"   39 A"   95 A'   40 A"   96 A'   97 A'                 
  4.073   4.203   4.328   4.662   4.748   6.245   6.291   6.351
 41 A"   98 A'   99 A'  100 A'  101 A'   42 A"   43 A"  102 A'                 
  6.377   6.524   6.563   6.745   7.516   7.572   7.691   9.802
103 A'  104 A'  105 A'  106 A'   44 A"  107 A'  108 A'  109 A'                 
 23.403  23.461  25.783  25.935  26.394  47.981  66.714  66.747
110 A'  111 A'   45 A"  112 A'  113 A'  114 A'  115 A'  116 A'                 
215.797 289.720 289.770 289.9071020.801
117 A'   46 A"  118 A'  119 A'  120 A'                                         
 --------------------------------------------------------------

          Ground-State Mulliken Net Atomic Charges

     Atom                 Charge (a.u.)
  ----------------------------------------
      1 Br                    0.108990
      2 F                    -0.024790
      3 F                    -0.028931
      4 Cl                    0.312345
      5 C                    -0.095940
      6 C                    -0.271674
  ----------------------------------------
  Sum of atomic charges =    -0.000000

 -----------------------------------------------------------------
                    Cartesian Multipole Moments
 -----------------------------------------------------------------
    Charge (ESU x 10^10)
                -0.0000
    Dipole Moment (Debye)
         X       0.1288      Y      -0.0416      Z       0.0000
       Tot       0.1353
    Quadrupole Moments (Debye-Ang)
        XX     -48.3353     XY       2.9965     YY     -54.7805
        XZ       0.0000     YZ      -0.0000     ZZ     -51.7878
    Octopole Moments (Debye-Ang^2)
       XXX      35.7285    XXY      -0.6231    XYY      13.0833
       YYY       4.8988    XXZ      -0.0000    XYZ      -0.0000
       YYZ       0.0000    XZZ      11.9107    YZZ       1.3551
       ZZZ       0.0000
    Hexadecapole Moments (Debye-Ang^3)
      XXXX    -972.1943   XXXY     -30.1152   XXYY    -213.2178
      XYYY     -54.2612   YYYY    -258.8347   XXXZ       0.0000
      XXYZ       0.0000   XYYZ       0.0000   YYYZ       0.0000
      XXZZ    -185.1301   XYZZ     -21.3225   YYZZ     -51.1044
      XZZZ       0.0000   YZZZ       0.0000   ZZZZ     -55.9897
 -----------------------------------------------------------------
 Calculating analytic gradient of the SCF energy
 Gradient of SCF Energy
            1           2           3           4           5           6
    1  -0.1278376  -0.0604231   0.0653401   0.0830053   0.2107772  -0.1708619
    2  -0.1488121  -0.0536873   0.0676662   0.1200413   0.0269834  -0.0121914
    3  -0.0000000   0.0000000  -0.0000000  -0.0000000   0.0000000   0.0000000
 Max gradient component =       2.108E-01
 RMS gradient           =       9.119E-02
 Gradient time:  CPU 19.39 s  wall 2.54 s
 Geometry Optimization Parameters
   NAtoms,    NIC,     NZ,  NCons,   NDum,   NFix, NCnnct, MaxDiis
        6      37       0       0       0       0       0       0

 Cartesian Hessian Update
 Hessian Updated using BFGS Update


** GEOMETRY OPTIMIZATION IN DELOCALIZED INTERNAL COORDINATES **
   Searching for a Minimum

   Optimization Cycle:   5

                       Coordinates (Angstroms)
     ATOM                X               Y               Z
      1  Br        1.7009649660    0.5281102695    0.0000000000
      2  F        -1.8305396659    1.3260482941    0.0000000000
      3  F         0.8499641660   -1.5288261746    0.0000000000
      4  Cl       -2.6075253440   -0.7154015802    0.0000000000
      5  C         0.2766962902   -0.2995567337    0.0000000000
      6  C        -1.2736316538    0.0933526997    0.0000000000
   Point Group: cs    Number of degrees of freedom:     9


   Energy is  -3310.140486946

 Hessian Updated using BFGS Update

  9 Hessian modes will be used to form the next step
  Hessian Eigenvalues:
     0.072558    0.184468    0.209616    0.249810    0.250236    0.388106
     0.393221    0.848618    1.050156

 Minimum Search - Taking Simple RFO Step
 Searching for Lamda that Minimizes Along All modes
 Value Taken    Lamda =  -0.18685220
 Calculated Step too Large.  Step scaled by  0.368287
 Step Taken.  Stepsize is  0.300000

                             Maximum     Tolerance    Cnvgd?
         Gradient           0.149361      0.000300      NO
         Displacement       0.210168      0.001200      NO
         Energy change     -0.074291      0.000001      NO


 New Cartesian Coordinates Obtained by Inverse Iteration

 Displacement from previous Coordinates is:  0.363184
 ----------------------------------------------------------------
             Standard Nuclear Orientation (Angstroms)
    I     Atom           X                Y                Z
 ----------------------------------------------------------------
    1      Br      1.6585143950     0.5708636771     0.0000000000
    2      F      -1.7335447410     1.3104184559     0.0000000000
    3      F       0.7485418419    -1.5144421557     0.0000000000
    4      Cl     -2.5580127391    -0.7572675414     0.0000000000
    5      C       0.2111071800    -0.2807849989     0.0000000000
    6      C      -1.2106771783     0.0749393378     0.0000000000
 ----------------------------------------------------------------
 Molecular Point Group                 Cs    NOp =  2
 Largest Abelian Subgroup              Cs    NOp =  2
 Nuclear Repulsion Energy =   500.0039806287 hartrees
 There are       41 alpha and       41 beta electrons
 Applying Cartesian multipole field
    Component          Value
    ---------          -----
     (2,0,0)        1.00000E-11
     (0,2,0)        2.00000E-11
     (0,0,2)       -3.00000E-11
 Nucleus-field energy     =     0.0000000130 hartrees
 Requested basis set is 6-311++G(d,p)
 There are 56 shells and 166 basis functions
 A cutoff of  1.0D-11 yielded   1310 shell pairs
 There are     12391 function pairs (     13602 Cartesian)
 Smallest overlap matrix eigenvalue = 4.98E-05
 Guess MOs from SCF MO coefficient file

 -----------------------------------------------------------------------
  General SCF calculation program by
  Eric Jon Sundstrom, Paul Horn, Yuezhi Mao, Dmitri Zuev, Alec White,
  David Stuck, Shaama M.S., Shane Yost, Joonho Lee, David Small,
  Daniel Levine, Susi Lehtola, Hugh Burton, Evgeny Epifanovsky
 -----------------------------------------------------------------------
 Exchange:     0.2000 Hartree-Fock + 0.0800 Slater + 0.7200 B88
 Correlation:  0.1900 VWN1RPA + 0.8100 LYP
 Using SG-1 standard quadrature grid
 using 8 threads for integral computing
 -------------------------------------------------------
 OpenMP Integral computing Module                
 Release: version 2.0, May 2017, Q-Chem Inc. Pleasanton 
 -------------------------------------------------------
 -------------------------------------------------------
 OpenMP BLAS3 based DFT computing Module                
 Release: version 1.0, May 2013, Q-Chem Inc. Pittsburgh 
 -------------------------------------------------------
 A restricted SCF calculation will be
 performed using DIIS
 SCF converges when DIIS error is below 1.0e-08
 ---------------------------------------
  Cycle       Energy         DIIS error
 ---------------------------------------
    1   -3310.1953397303      1.27e-03  
    2   -3310.2014306755      4.46e-04  
    3   -3310.2012895726      5.15e-04  
    4   -3310.2020120252      8.99e-05  
    5   -3310.2020255291      4.32e-05  
    6   -3310.2020312429      1.35e-05  
    7   -3310.2020318149      3.51e-06  
    8   -3310.2020318464      8.53e-07  
    9   -3310.2020318480      2.23e-07  
   10   -3310.2020318480      7.07e-08  
   11   -3310.2020318481      2.18e-08  
   12   -3310.2020318480      5.29e-09  Convergence criterion met
 ---------------------------------------
 SCF time:   CPU 51.22s  wall 6.00s 
 SCF   energy in the final basis set =    -3310.2020318480
 Total energy in the final basis set =    -3310.2020318480

 --------------------------------------------------------------
             Orbital Energies (a.u.) and Symmetries
 --------------------------------------------------------------

 Alpha MOs, Restricted
 -- Occupied --                  
-482.87 -101.60  -62.52  -56.34  -56.34  -56.34  -24.73  -24.73
  1 A'    2 A'    3 A'    4 A'    1 A"    5 A'    6 A'    7 A'                 
-10.351 -10.341  -9.514  -8.733  -7.278  -7.269  -7.268  -6.565
  8 A'    9 A'   10 A'   11 A'   12 A'    2 A"   13 A'   14 A'                 
 -6.552  -6.551  -2.677  -2.673  -2.672  -2.662  -2.661  -1.283
  3 A"   15 A'   16 A'    4 A"   17 A'   18 A'    5 A"   19 A'                 
 -1.279  -0.945  -0.896  -0.743  -0.644  -0.598  -0.551  -0.532
 20 A'   21 A'   22 A'   23 A'   24 A'   25 A'   26 A'    6 A"                 
 -0.517  -0.505  -0.474  -0.426  -0.393  -0.363  -0.353  -0.318
 27 A'    7 A"   28 A'   29 A'    8 A"    9 A"   30 A'   31 A'                 
 -0.248
 10 A"                                                                         
 -- Virtual --                   
 -0.049  -0.020  -0.003   0.013   0.028   0.043   0.044   0.055
 11 A"   32 A'   33 A'   34 A'   35 A'   36 A'   12 A"   37 A'                 
  0.073   0.074   0.089   0.098   0.102   0.104   0.113   0.120
 38 A'   13 A"   39 A'   40 A'   41 A'   14 A"   15 A"   42 A'                 
  0.141   0.155   0.165   0.196   0.230   0.261   0.274   0.276
 43 A'   44 A'   45 A'   46 A'   47 A'   48 A'   16 A"   49 A'                 
  0.306   0.319   0.331   0.337   0.361   0.371   0.402   0.416
 17 A"   50 A'   51 A'   52 A'   53 A'   54 A'   18 A"   55 A'                 
  0.425   0.433   0.441   0.476   0.505   0.516   0.526   0.554
 56 A'   19 A"   57 A'   58 A'   20 A"   59 A'   21 A"   22 A"                 
  0.595   0.614   0.625   0.659   0.673   0.711   0.801   0.818
 60 A'   61 A'   23 A"   62 A'   63 A'   64 A'   65 A'   24 A"                 
  0.819   0.823   0.890   0.933   0.988   1.027   1.129   1.155
 25 A"   66 A'   67 A'   68 A'   69 A'   70 A'   26 A"   71 A'                 
  1.196   1.250   1.359   1.369   1.383   1.386   1.418   1.460
 72 A'   27 A"   28 A"   73 A'   29 A"   74 A'   75 A'   76 A'                 
  1.509   1.550   1.665   1.691   1.767   1.805   1.863   1.940
 77 A'   30 A"   78 A'   79 A'   80 A'   31 A"   81 A'   82 A'                 
  1.983   2.044   2.098   2.140   2.228   2.300   2.370   2.501
 32 A"   83 A'   84 A'   85 A'   33 A"   86 A'   87 A'   88 A'                 
  2.577   2.755   2.934   2.959   3.050   3.555   3.738   3.746
 34 A"   35 A"   89 A'   90 A'   91 A'   92 A'   36 A"   37 A"                 
  3.750   3.787   3.932   3.956   3.973   3.984   4.019   4.063
 93 A'   94 A'   38 A"   39 A"   95 A'   40 A"   96 A'   97 A'                 
  4.077   4.205   4.336   4.685   4.794   6.247   6.294   6.350
 41 A"   98 A'   99 A'  100 A'  101 A'   42 A"   43 A"  102 A'                 
  6.383   6.524   6.634   6.738   7.519   7.572   7.701   9.797
103 A'  104 A'  105 A'  106 A'   44 A"  107 A'  108 A'  109 A'                 
 23.388  23.666  25.785  25.949  26.430  47.971  66.715  66.751
110 A'  111 A'   45 A"  112 A'  113 A'  114 A'  115 A'  116 A'                 
215.790 289.722 289.772 289.9151020.787
117 A'   46 A"  118 A'  119 A'  120 A'                                         

 Beta MOs, Restricted
 -- Occupied --                  
-482.87 -101.60  -62.52  -56.34  -56.34  -56.34  -24.73  -24.73
  1 A'    2 A'    3 A'    4 A'    1 A"    5 A'    6 A'    7 A'                 
-10.351 -10.341  -9.514  -8.733  -7.278  -7.269  -7.268  -6.565
  8 A'    9 A'   10 A'   11 A'   12 A'    2 A"   13 A'   14 A'                 
 -6.552  -6.551  -2.677  -2.673  -2.672  -2.662  -2.661  -1.283
  3 A"   15 A'   16 A'    4 A"   17 A'   18 A'    5 A"   19 A'                 
 -1.279  -0.945  -0.896  -0.743  -0.644  -0.598  -0.551  -0.532
 20 A'   21 A'   22 A'   23 A'   24 A'   25 A'   26 A'    6 A"                 
 -0.517  -0.505  -0.474  -0.426  -0.393  -0.363  -0.353  -0.318
 27 A'    7 A"   28 A'   29 A'    8 A"    9 A"   30 A'   31 A'                 
 -0.248
 10 A"                                                                         
 -- Virtual --                   
 -0.049  -0.020  -0.003   0.013   0.028   0.043   0.044   0.055
 11 A"   32 A'   33 A'   34 A'   35 A'   36 A'   12 A"   37 A'                 
  0.073   0.074   0.089   0.098   0.102   0.104   0.113   0.120
 38 A'   13 A"   39 A'   40 A'   41 A'   14 A"   15 A"   42 A'                 
  0.141   0.155   0.165   0.196   0.230   0.261   0.274   0.276
 43 A'   44 A'   45 A'   46 A'   47 A'   48 A'   16 A"   49 A'                 
  0.306   0.319   0.331   0.337   0.361   0.371   0.402   0.416
 17 A"   50 A'   51 A'   52 A'   53 A'   54 A'   18 A"   55 A'                 
  0.425   0.433   0.441   0.476   0.505   0.516   0.526   0.554
 56 A'   19 A"   57 A'   58 A'   20 A"   59 A'   21 A"   22 A"                 
  0.595   0.614   0.625   0.659   0.673   0.711   0.801   0.818
 60 A'   61 A'   23 A"   62 A'   63 A'   64 A'   65 A'   24 A"                 
  0.819   0.823   0.890   0.933   0.988   1.027   1.129   1.155
 25 A"   66 A'   67 A'   68 A'   69 A'   70 A'   26 A"   71 A'                 
  1.196   1.250   1.359   1.369   1.383   1.386   1.418   1.460
 72 A'   27 A"   28 A"   73 A'   29 A"   74 A'   75 A'   76 A'                 
  1.509   1.550   1.665   1.691   1.767   1.805   1.863   1.940
 77 A'   30 A"   78 A'   79 A'   80 A'   31 A"   81 A'   82 A'                 
  1.983   2.044   2.098   2.140   2.228   2.300   2.370   2.501
 32 A"   83 A'   84 A'   85 A'   33 A"   86 A'   87 A'   88 A'                 
  2.577   2.755   2.934   2.959   3.050   3.555   3.738   3.746
 34 A"   35 A"   89 A'   90 A'   91 A'   92 A'   36 A"   37 A"                 
  3.750   3.787   3.932   3.956   3.973   3.984   4.019   4.063
 93 A'   94 A'   38 A"   39 A"   95 A'   40 A"   96 A'   97 A'                 
  4.077   4.205   4.336   4.685   4.794   6.247   6.294   6.350
 41 A"   98 A'   99 A'  100 A'  101 A'   42 A"   43 A"  102 A'                 
  6.383   6.524   6.634   6.738   7.519   7.572   7.701   9.797
103 A'  104 A'  105 A'  106 A'   44 A"  107 A'  108 A'  109 A'                 
 23.388  23.666  25.785  25.949  26.430  47.971  66.715  66.751
110 A'  111 A'   45 A"  112 A'  113 A'  114 A'  115 A'  116 A'                 
215.790 289.722 289.772 289.9151020.787
117 A'   46 A"  118 A'  119 A'  120 A'                                         
 --------------------------------------------------------------

          Ground-State Mulliken Net Atomic Charges

     Atom                 Charge (a.u.)
  ----------------------------------------
      1 Br                    0.089032
      2 F                    -0.025816
      3 F                    -0.034410
      4 Cl                    0.297777
      5 C                    -0.068784
      6 C                    -0.257800
  ----------------------------------------
  Sum of atomic charges =    -0.000000

 -----------------------------------------------------------------
                    Cartesian Multipole Moments
 -----------------------------------------------------------------
    Charge (ESU x 10^10)
                -0.0000
    Dipole Moment (Debye)
         X       0.1354      Y      -0.0138      Z      -0.0000
       Tot       0.1361
    Quadrupole Moments (Debye-Ang)
        XX     -48.6570     XY       2.9296     YY     -54.5957
        XZ      -0.0000     YZ      -0.0000     ZZ     -51.5730
    Octopole Moments (Debye-Ang^2)
       XXX      36.8327    XXY      -0.6049    XYY      13.2565
       YYY       4.1807    XXZ      -0.0000    XYZ      -0.0000
       YYZ      -0.0000    XZZ      11.9482    YZZ       1.0797
       ZZZ      -0.0000
    Hexadecapole Moments (Debye-Ang^3)
      XXXX    -923.3557   XXXY     -40.9873   XXYY    -203.5947
      XYYY     -65.3484   YYYY    -264.2495   XXXZ      -0.0000
      XXYZ      -0.0000   XYYZ      -0.0000   YYYZ      -0.0000
      XXZZ    -176.3234   XYZZ     -25.0377   YYZZ     -52.1267
      XZZZ      -0.0000   YZZZ      -0.0000   ZZZZ     -55.2999
 -----------------------------------------------------------------
 Calculating analytic gradient of the SCF energy
 Gradient of SCF Energy
            1           2           3           4           5           6
    1  -0.1014642  -0.0484897   0.0535214   0.0663913   0.1559975  -0.1259563
    2  -0.1213035  -0.0489359   0.0598935   0.0988688   0.0217792  -0.0103020
    3   0.0000000   0.0000000  -0.0000000   0.0000000   0.0000000  -0.0000000
 Max gradient component =       1.560E-01
 RMS gradient           =       7.117E-02
 Gradient time:  CPU 19.74 s  wall 2.59 s
 Geometry Optimization Parameters
   NAtoms,    NIC,     NZ,  NCons,   NDum,   NFix, NCnnct, MaxDiis
        6      37       0       0       0       0       0       0

 Cartesian Hessian Update
 Hessian Updated using BFGS Update


** GEOMETRY OPTIMIZATION IN DELOCALIZED INTERNAL COORDINATES **
   Searching for a Minimum

   Optimization Cycle:   6

                       Coordinates (Angstroms)
     ATOM                X               Y               Z
      1  Br        1.6585143950    0.5708636771    0.0000000000
      2  F        -1.7335447410    1.3104184559    0.0000000000
      3  F         0.7485418419   -1.5144421557    0.0000000000
      4  Cl       -2.5580127391   -0.7572675414    0.0000000000
      5  C         0.2111071800   -0.2807849989    0.0000000000
      6  C        -1.2106771783    0.0749393378    0.0000000000
   Point Group: cs    Number of degrees of freedom:     9


   Energy is  -3310.202031848

 Hessian Updated using BFGS Update

  9 Hessian modes will be used to form the next step
  Hessian Eigenvalues:
     0.167041    0.184542    0.192403    0.250132    0.252339    0.387253
     0.393181    0.778237    1.031049

 Minimum Search - Taking Simple RFO Step
 Searching for Lamda that Minimizes Along All modes
 Value Taken    Lamda =  -0.11134438
 Calculated Step too Large.  Step scaled by  0.488321
 Step Taken.  Stepsize is  0.300000

                             Maximum     Tolerance    Cnvgd?
         Gradient           0.113767      0.000300      NO
         Displacement       0.190717      0.001200      NO
         Energy change     -0.061545      0.000001      NO


 New Cartesian Coordinates Obtained by Inverse Iteration

 Displacement from previous Coordinates is:  0.343205
 ----------------------------------------------------------------
             Standard Nuclear Orientation (Angstroms)
    I     Atom           X                Y                Z
 ----------------------------------------------------------------
    1      Br      1.6247940704     0.6208284074     0.0000000000
    2      F      -1.6397746299     1.3036804750     0.0000000000
    3      F       0.6481159356    -1.5093514923     0.0000000000
    4      Cl     -2.5158268469    -0.8060975815     0.0000000000
    5      C       0.1562040442    -0.2663149383     0.0000000000
    6      C      -1.1575838149     0.0609819045     0.0000000000
 ----------------------------------------------------------------
 Molecular Point Group                 Cs    NOp =  2
 Largest Abelian Subgroup              Cs    NOp =  2
 Nuclear Repulsion Energy =   503.2704830235 hartrees
 There are       41 alpha and       41 beta electrons
 Applying Cartesian multipole field
    Component          Value
    ---------          -----
     (2,0,0)        1.00000E-11
     (0,2,0)        2.00000E-11
     (0,0,2)       -3.00000E-11
 Nucleus-field energy     =     0.0000000128 hartrees
 Requested basis set is 6-311++G(d,p)
 There are 56 shells and 166 basis functions
 A cutoff of  1.0D-11 yielded   1314 shell pairs
 There are     12403 function pairs (     13615 Cartesian)
 Smallest overlap matrix eigenvalue = 3.64E-05
 Guess MOs from SCF MO coefficient file

 -----------------------------------------------------------------------
  General SCF calculation program by
  Eric Jon Sundstrom, Paul Horn, Yuezhi Mao, Dmitri Zuev, Alec White,
  David Stuck, Shaama M.S., Shane Yost, Joonho Lee, David Small,
  Daniel Levine, Susi Lehtola, Hugh Burton, Evgeny Epifanovsky
 -----------------------------------------------------------------------
 Exchange:     0.2000 Hartree-Fock + 0.0800 Slater + 0.7200 B88
 Correlation:  0.1900 VWN1RPA + 0.8100 LYP
 Using SG-1 standard quadrature grid
 using 8 threads for integral computing
 -------------------------------------------------------
 OpenMP Integral computing Module                
 Release: version 2.0, May 2017, Q-Chem Inc. Pleasanton 
 -------------------------------------------------------
 -------------------------------------------------------
 OpenMP BLAS3 based DFT computing Module                
 Release: version 1.0, May 2013, Q-Chem Inc. Pittsburgh 
 -------------------------------------------------------
 A restricted SCF calculation will be
 performed using DIIS
 SCF converges when DIIS error is below 1.0e-08
 ---------------------------------------
  Cycle       Energy         DIIS error
 ---------------------------------------
    1   -3310.2376049904      1.36e-03  
    2   -3310.2441854897      4.28e-04  
    3   -3310.2441458047      4.48e-04  
    4   -3310.2447202550      1.02e-04  
    5   -3310.2447426845      2.17e-05  
    6   -3310.2447435864      9.14e-06  
    7   -3310.2447437939      2.49e-06  
    8   -3310.2447438080      1.19e-06  
    9   -3310.2447438121      1.88e-07  
   10   -3310.2447438122      5.72e-08  
   11   -3310.2447438121      1.76e-08  
   12   -3310.2447438121      4.85e-09  Convergence criterion met
 ---------------------------------------
 SCF time:   CPU 51.61s  wall 7.00s 
 SCF   energy in the final basis set =    -3310.2447438121
 Total energy in the final basis set =    -3310.2447438121

 --------------------------------------------------------------
             Orbital Energies (a.u.) and Symmetries
 --------------------------------------------------------------

 Alpha MOs, Restricted
 -- Occupied --                  
-482.87 -101.59  -62.52  -56.34  -56.34  -56.34  -24.73  -24.73
  1 A'    2 A'    3 A'    4 A'    1 A"    5 A'    6 A'    7 A'                 
-10.341 -10.331  -9.513  -8.732  -7.277  -7.267  -7.267  -6.564
  8 A'    9 A'   10 A'   11 A'   12 A'    2 A"   13 A'   14 A'                 
 -6.551  -6.550  -2.676  -2.672  -2.671  -2.660  -2.660  -1.284
  3 A"   15 A'   16 A'    4 A"   17 A'   18 A'    5 A"   19 A'                 
 -1.280  -0.940  -0.890  -0.769  -0.644  -0.601  -0.557  -0.537
 20 A'   21 A'   22 A'   23 A'   24 A'   25 A'   26 A'    6 A"                 
 -0.514  -0.503  -0.466  -0.426  -0.392  -0.361  -0.356  -0.322
 27 A'    7 A"   28 A'   29 A'    8 A"    9 A"   30 A'   31 A'                 
 -0.260
 10 A"                                                                         
 -- Virtual --                   
 -0.029  -0.029  -0.004   0.020   0.028   0.043   0.044   0.056
 11 A"   32 A'   33 A'   34 A'   35 A'   36 A'   12 A"   37 A'                 
  0.073   0.075   0.087   0.094   0.102   0.103   0.112   0.128
 38 A'   13 A"   39 A'   40 A'   14 A"   41 A'   15 A"   42 A'                 
  0.146   0.161   0.167   0.194   0.247   0.273   0.281   0.295
 43 A'   44 A'   45 A'   46 A'   47 A'   48 A'   16 A"   49 A'                 
  0.303   0.318   0.336   0.338   0.363   0.377   0.404   0.416
 17 A"   50 A'   51 A'   52 A'   53 A'   54 A'   18 A"   55 A'                 
  0.417   0.435   0.448   0.497   0.499   0.521   0.524   0.553
 56 A'   19 A"   57 A'   20 A"   58 A'   59 A'   21 A"   22 A"                 
  0.591   0.620   0.637   0.670   0.688   0.719   0.814   0.821
 60 A'   61 A'   23 A"   62 A'   63 A'   64 A'   65 A'   24 A"                 
  0.832   0.833   0.896   0.937   0.976   1.016   1.145   1.159
 25 A"   66 A'   67 A'   68 A'   69 A'   70 A'   26 A"   71 A'                 
  1.200   1.226   1.361   1.368   1.381   1.385   1.403   1.462
 72 A'   27 A"   28 A"   73 A'   74 A'   29 A"   75 A'   76 A'                 
  1.507   1.572   1.703   1.715   1.805   1.856   1.885   1.955
 77 A'   30 A"   78 A'   79 A'   80 A'   31 A"   81 A'   82 A'                 
  1.989   2.043   2.136   2.177   2.232   2.301   2.425   2.505
 32 A"   83 A'   84 A'   85 A'   33 A"   86 A'   87 A'   88 A'                 
  2.588   2.782   2.944   3.017   3.151   3.490   3.740   3.752
 34 A"   35 A"   89 A'   90 A'   91 A'   92 A'   36 A"   37 A"                 
  3.754   3.792   3.933   3.966   3.991   3.995   4.040   4.072
 93 A'   94 A'   38 A"   39 A"   40 A"   95 A'   96 A'   97 A'                 
  4.080   4.211   4.347   4.707   4.820   6.249   6.296   6.348
 41 A"   98 A'   99 A'  100 A'  101 A'   42 A"   43 A"  102 A'                 
  6.384   6.517   6.701   6.730   7.521   7.571   7.708   9.789
103 A'  104 A'  105 A'  106 A'   44 A"  107 A'  108 A'  109 A'                 
 23.356  23.993  25.785  25.955  26.457  47.958  66.717  66.753
110 A'  111 A'   45 A"  112 A'  113 A'  114 A'  115 A'  116 A'                 
215.779 289.722 289.771 289.9211020.769
117 A'   46 A"  118 A'  119 A'  120 A'                                         

 Beta MOs, Restricted
 -- Occupied --                  
-482.87 -101.59  -62.52  -56.34  -56.34  -56.34  -24.73  -24.73
  1 A'    2 A'    3 A'    4 A'    1 A"    5 A'    6 A'    7 A'                 
-10.341 -10.331  -9.513  -8.732  -7.277  -7.267  -7.267  -6.564
  8 A'    9 A'   10 A'   11 A'   12 A'    2 A"   13 A'   14 A'                 
 -6.551  -6.550  -2.676  -2.672  -2.671  -2.660  -2.660  -1.284
  3 A"   15 A'   16 A'    4 A"   17 A'   18 A'    5 A"   19 A'                 
 -1.280  -0.940  -0.890  -0.769  -0.644  -0.601  -0.557  -0.537
 20 A'   21 A'   22 A'   23 A'   24 A'   25 A'   26 A'    6 A"                 
 -0.514  -0.503  -0.466  -0.426  -0.392  -0.361  -0.356  -0.322
 27 A'    7 A"   28 A'   29 A'    8 A"    9 A"   30 A'   31 A'                 
 -0.260
 10 A"                                                                         
 -- Virtual --                   
 -0.029  -0.029  -0.004   0.020   0.028   0.043   0.044   0.056
 11 A"   32 A'   33 A'   34 A'   35 A'   36 A'   12 A"   37 A'                 
  0.073   0.075   0.087   0.094   0.102   0.103   0.112   0.128
 38 A'   13 A"   39 A'   40 A'   14 A"   41 A'   15 A"   42 A'                 
  0.146   0.161   0.167   0.194   0.247   0.273   0.281   0.295
 43 A'   44 A'   45 A'   46 A'   47 A'   48 A'   16 A"   49 A'                 
  0.303   0.318   0.336   0.338   0.363   0.377   0.404   0.416
 17 A"   50 A'   51 A'   52 A'   53 A'   54 A'   18 A"   55 A'                 
  0.417   0.435   0.448   0.497   0.499   0.521   0.524   0.553
 56 A'   19 A"   57 A'   20 A"   58 A'   59 A'   21 A"   22 A"                 
  0.591   0.620   0.637   0.670   0.688   0.719   0.814   0.821
 60 A'   61 A'   23 A"   62 A'   63 A'   64 A'   65 A'   24 A"                 
  0.832   0.833   0.896   0.937   0.976   1.016   1.145   1.159
 25 A"   66 A'   67 A'   68 A'   69 A'   70 A'   26 A"   71 A'                 
  1.200   1.226   1.361   1.368   1.381   1.385   1.403   1.462
 72 A'   27 A"   28 A"   73 A'   74 A'   29 A"   75 A'   76 A'                 
  1.507   1.572   1.703   1.715   1.805   1.856   1.885   1.955
 77 A'   30 A"   78 A'   79 A'   80 A'   31 A"   81 A'   82 A'                 
  1.989   2.043   2.136   2.177   2.232   2.301   2.425   2.505
 32 A"   83 A'   84 A'   85 A'   33 A"   86 A'   87 A'   88 A'                 
  2.588   2.782   2.944   3.017   3.151   3.490   3.740   3.752
 34 A"   35 A"   89 A'   90 A'   91 A'   92 A'   36 A"   37 A"                 
  3.754   3.792   3.933   3.966   3.991   3.995   4.040   4.072
 93 A'   94 A'   38 A"   39 A"   40 A"   95 A'   96 A'   97 A'                 
  4.080   4.211   4.347   4.707   4.820   6.249   6.296   6.348
 41 A"   98 A'   99 A'  100 A'  101 A'   42 A"   43 A"  102 A'                 
  6.384   6.517   6.701   6.730   7.521   7.571   7.708   9.789
103 A'  104 A'  105 A'  106 A'   44 A"  107 A'  108 A'  109 A'                 
 23.356  23.993  25.785  25.955  26.457  47.958  66.717  66.753
110 A'  111 A'   45 A"  112 A'  113 A'  114 A'  115 A'  116 A'                 
215.779 289.722 289.771 289.9211020.769
117 A'   46 A"  118 A'  119 A'  120 A'                                         
 --------------------------------------------------------------

          Ground-State Mulliken Net Atomic Charges

     Atom                 Charge (a.u.)
  ----------------------------------------
      1 Br                    0.072171
      2 F                    -0.029594
      3 F                    -0.040723
      4 Cl                    0.288699
      5 C                    -0.049634
      6 C                    -0.240919
  ----------------------------------------
  Sum of atomic charges =     0.000000

 -----------------------------------------------------------------
                    Cartesian Multipole Moments
 -----------------------------------------------------------------
    Charge (ESU x 10^10)
                 0.0000
    Dipole Moment (Debye)
         X       0.1590      Y       0.0246      Z       0.0000
       Tot       0.1609
    Quadrupole Moments (Debye-Ang)
        XX     -48.8522     XY       2.9621     YY     -54.3797
        XZ       0.0000     YZ       0.0000     ZZ     -51.3882
    Octopole Moments (Debye-Ang^2)
       XXX      37.6399    XXY      -0.6749    XYY      13.4041
       YYY       3.3705    XXZ       0.0000    XYZ       0.0000
       YYZ       0.0000    XZZ      11.9584    YZZ       0.7729
       ZZZ      -0.0000
    Hexadecapole Moments (Debye-Ang^3)
      XXXX    -883.2043   XXXY     -51.7513   XXYY    -195.8304
      XYYY     -76.4594   YYYY    -273.5209   XXXZ       0.0000
      XXYZ       0.0000   XYYZ       0.0000   YYYZ       0.0000
      XXZZ    -169.0568   XYZZ     -28.9643   YYZZ     -53.8689
      XZZZ       0.0000   YZZZ       0.0000   ZZZZ     -54.7728
 -----------------------------------------------------------------
 Calculating analytic gradient of the SCF energy
 Gradient of SCF Energy
            1           2           3           4           5           6
    1  -0.0752536  -0.0336551   0.0385020   0.0483175   0.0664252  -0.0443361
    2  -0.0923920  -0.0421505   0.0501021   0.0749406   0.0297211  -0.0202213
    3   0.0000000   0.0000000  -0.0000000  -0.0000000   0.0000000  -0.0000000
 Max gradient component =       9.239E-02
 RMS gradient           =       4.517E-02
 Gradient time:  CPU 20.02 s  wall 2.62 s
 Geometry Optimization Parameters
   NAtoms,    NIC,     NZ,  NCons,   NDum,   NFix, NCnnct, MaxDiis
        6      37       0       0       0       0       0       0

 Cartesian Hessian Update
 Hessian Updated using BFGS Update


** GEOMETRY OPTIMIZATION IN DELOCALIZED INTERNAL COORDINATES **
   Searching for a Minimum

   Optimization Cycle:   7

                       Coordinates (Angstroms)
     ATOM                X               Y               Z
      1  Br        1.6247940704    0.6208284074    0.0000000000
      2  F        -1.6397746299    1.3036804750    0.0000000000
      3  F         0.6481159356   -1.5093514923    0.0000000000
      4  Cl       -2.5158268469   -0.8060975815    0.0000000000
      5  C         0.1562040442   -0.2663149383    0.0000000000
      6  C        -1.1575838149    0.0609819045    0.0000000000
   Point Group: cs    Number of degrees of freedom:     9


   Energy is  -3310.244743812

 Hessian Updated using BFGS Update

  9 Hessian modes will be used to form the next step
  Hessian Eigenvalues:
     0.138628    0.184524    0.246343    0.250130    0.358132    0.393135
     0.415667    0.737456    1.024245

 Minimum Search - Taking Simple RFO Step
 Searching for Lamda that Minimizes Along All modes
 Value Taken    Lamda =  -0.05135189
 Calculated Step too Large.  Step scaled by  0.614451
 Step Taken.  Stepsize is  0.300000

                             Maximum     Tolerance    Cnvgd?
         Gradient           0.079213      0.000300      NO
         Displacement       0.262646      0.001200      NO
         Energy change     -0.042712      0.000001      NO


 New Cartesian Coordinates Obtained by Inverse Iteration

 Displacement from previous Coordinates is:  0.252125
 ----------------------------------------------------------------
             Standard Nuclear Orientation (Angstroms)
    I     Atom           X                Y                Z
 ----------------------------------------------------------------
    1      Br      1.6242551874     0.6774391651     0.0000000000
    2      F      -1.5710385274     1.3146332332     0.0000000000
    3      F       0.5697751270    -1.5228441263     0.0000000000
    4      Cl     -2.5055730417    -0.8605312058     0.0000000000
    5      C       0.1427326150    -0.2648347895     0.0000000000
    6      C      -1.1442226017     0.0598644981     0.0000000000
 ----------------------------------------------------------------
 Molecular Point Group                 Cs    NOp =  2
 Largest Abelian Subgroup              Cs    NOp =  2
 Nuclear Repulsion Energy =   500.0529223458 hartrees
 There are       41 alpha and       41 beta electrons
 Applying Cartesian multipole field
    Component          Value
    ---------          -----
     (2,0,0)        1.00000E-11
     (0,2,0)        2.00000E-11
     (0,0,2)       -3.00000E-11
 Nucleus-field energy     =     0.0000000130 hartrees
 Requested basis set is 6-311++G(d,p)
 There are 56 shells and 166 basis functions
 A cutoff of  1.0D-11 yielded   1315 shell pairs
 There are     12426 function pairs (     13637 Cartesian)
 Smallest overlap matrix eigenvalue = 3.82E-05
 Guess MOs from SCF MO coefficient file

 -----------------------------------------------------------------------
  General SCF calculation program by
  Eric Jon Sundstrom, Paul Horn, Yuezhi Mao, Dmitri Zuev, Alec White,
  David Stuck, Shaama M.S., Shane Yost, Joonho Lee, David Small,
  Daniel Levine, Susi Lehtola, Hugh Burton, Evgeny Epifanovsky
 -----------------------------------------------------------------------
 Exchange:     0.2000 Hartree-Fock + 0.0800 Slater + 0.7200 B88
 Correlation:  0.1900 VWN1RPA + 0.8100 LYP
 Using SG-1 standard quadrature grid
 using 8 threads for integral computing
 -------------------------------------------------------
 OpenMP Integral computing Module                
 Release: version 2.0, May 2017, Q-Chem Inc. Pleasanton 
 -------------------------------------------------------
 -------------------------------------------------------
 OpenMP BLAS3 based DFT computing Module                
 Release: version 1.0, May 2013, Q-Chem Inc. Pittsburgh 
 -------------------------------------------------------
 A restricted SCF calculation will be
 performed using DIIS
 SCF converges when DIIS error is below 1.0e-08
 ---------------------------------------
  Cycle       Energy         DIIS error
 ---------------------------------------
    1   -3310.2658058895      9.60e-04  
    2   -3310.2697261576      2.74e-04  
    3   -3310.2697348168      2.68e-04  
    4   -3310.2698894203      7.98e-05  
    5   -3310.2699057193      1.29e-05  
    6   -3310.2699060147      6.72e-06  
    7   -3310.2699061350      1.69e-06  
    8   -3310.2699061427      5.09e-07  
    9   -3310.2699061433      1.16e-07  
   10   -3310.2699061433      3.32e-08  
   11   -3310.2699061433      7.75e-09  Convergence criterion met
 ---------------------------------------
 SCF time:   CPU 47.05s  wall 6.00s 
 SCF   energy in the final basis set =    -3310.2699061433
 Total energy in the final basis set =    -3310.2699061433

 --------------------------------------------------------------
             Orbital Energies (a.u.) and Symmetries
 --------------------------------------------------------------

 Alpha MOs, Restricted
 -- Occupied --                  
-482.87 -101.60  -62.52  -56.34  -56.34  -56.34  -24.73  -24.73
  1 A'    2 A'    3 A'    4 A'    1 A"    5 A'    6 A'    7 A'                 
-10.338 -10.329  -9.513  -8.733  -7.277  -7.267  -7.267  -6.565
  8 A'    9 A'   10 A'   11 A'   12 A'    2 A"   13 A'   14 A'                 
 -6.551  -6.551  -2.676  -2.672  -2.672  -2.661  -2.661  -1.286
  3 A"   15 A'   16 A'    4 A"   17 A'   18 A'    5 A"   19 A'                 
 -1.281  -0.932  -0.883  -0.774  -0.644  -0.600  -0.560  -0.538
 20 A'   21 A'   22 A'   23 A'   24 A'   25 A'   26 A'    6 A"                 
 -0.513  -0.502  -0.461  -0.424  -0.390  -0.361  -0.359  -0.327
 27 A'    7 A"   28 A'   29 A'    8 A"   30 A'    9 A"   31 A'                 
 -0.264
 10 A"                                                                         
 -- Virtual --                   
 -0.033  -0.023  -0.004   0.023   0.026   0.041   0.045   0.056
 32 A'   11 A"   33 A'   34 A'   35 A'   36 A'   12 A"   37 A'                 
  0.072   0.075   0.085   0.090   0.101   0.102   0.112   0.129
 38 A'   13 A"   39 A'   40 A'   14 A"   41 A'   15 A"   42 A'                 
  0.151   0.164   0.168   0.191   0.253   0.269   0.286   0.301
 43 A'   44 A'   45 A'   46 A'   47 A'   48 A'   16 A"   17 A"                 
  0.303   0.317   0.339   0.341   0.361   0.381   0.405   0.409
 49 A'   50 A'   51 A'   52 A'   53 A'   54 A'   18 A"   55 A'                 
  0.416   0.437   0.451   0.491   0.505   0.520   0.523   0.550
 56 A'   19 A"   57 A'   20 A"   58 A'   21 A"   59 A'   22 A"                 
  0.583   0.621   0.643   0.673   0.699   0.726   0.810   0.822
 60 A'   61 A'   23 A"   62 A'   63 A'   64 A'   65 A'   24 A"                 
  0.839   0.840   0.891   0.940   0.958   0.994   1.146   1.150
 25 A"   66 A'   67 A'   68 A'   69 A'   70 A'   71 A'   26 A"                 
  1.195   1.217   1.355   1.364   1.376   1.388   1.400   1.464
 72 A'   27 A"   28 A"   73 A'   74 A'   29 A"   75 A'   76 A'                 
  1.523   1.572   1.695   1.708   1.824   1.862   1.903   1.960
 77 A'   30 A"   78 A'   79 A'   80 A'   31 A"   81 A'   82 A'                 
  1.990   2.035   2.143   2.195   2.231   2.287   2.403   2.493
 32 A"   83 A'   84 A'   85 A'   33 A"   86 A'   87 A'   88 A'                 
  2.591   2.783   2.951   3.037   3.177   3.456   3.739   3.755
 34 A"   35 A"   89 A'   90 A'   91 A'   92 A'   36 A"   37 A"                 
  3.762   3.796   3.933   3.968   4.000   4.000   4.019   4.077
 93 A'   94 A'   38 A"   39 A"   40 A"   95 A'   96 A'   41 A"                 
  4.105   4.219   4.356   4.709   4.830   6.250   6.294   6.345
 97 A'   98 A'   99 A'  100 A'  101 A'   42 A"   43 A"  102 A'                 
  6.378   6.498   6.715   6.739   7.522   7.567   7.702   9.771
103 A'  104 A'  105 A'  106 A'   44 A"  107 A'  108 A'  109 A'                 
 23.347  24.090  25.784  25.944  26.444  47.938  66.717  66.748
110 A'  111 A'   45 A"  112 A'  113 A'  114 A'  115 A'  116 A'                 
215.759 289.721 289.766 289.9161020.743
117 A'   46 A"  118 A'  119 A'  120 A'                                         

 Beta MOs, Restricted
 -- Occupied --                  
-482.87 -101.60  -62.52  -56.34  -56.34  -56.34  -24.73  -24.73
  1 A'    2 A'    3 A'    4 A'    1 A"    5 A'    6 A'    7 A'                 
-10.338 -10.329  -9.513  -8.733  -7.277  -7.267  -7.267  -6.565
  8 A'    9 A'   10 A'   11 A'   12 A'    2 A"   13 A'   14 A'                 
 -6.551  -6.551  -2.676  -2.672  -2.672  -2.661  -2.661  -1.286
  3 A"   15 A'   16 A'    4 A"   17 A'   18 A'    5 A"   19 A'                 
 -1.281  -0.932  -0.883  -0.774  -0.644  -0.600  -0.560  -0.538
 20 A'   21 A'   22 A'   23 A'   24 A'   25 A'   26 A'    6 A"                 
 -0.513  -0.502  -0.461  -0.424  -0.390  -0.361  -0.359  -0.327
 27 A'    7 A"   28 A'   29 A'    8 A"   30 A'    9 A"   31 A'                 
 -0.264
 10 A"                                                                         
 -- Virtual --                   
 -0.033  -0.023  -0.004   0.023   0.026   0.041   0.045   0.056
 32 A'   11 A"   33 A'   34 A'   35 A'   36 A'   12 A"   37 A'                 
  0.072   0.075   0.085   0.090   0.101   0.102   0.112   0.129
 38 A'   13 A"   39 A'   40 A'   14 A"   41 A'   15 A"   42 A'                 
  0.151   0.164   0.168   0.191   0.253   0.269   0.286   0.301
 43 A'   44 A'   45 A'   46 A'   47 A'   48 A'   16 A"   17 A"                 
  0.303   0.317   0.339   0.341   0.361   0.381   0.405   0.409
 49 A'   50 A'   51 A'   52 A'   53 A'   54 A'   18 A"   55 A'                 
  0.416   0.437   0.451   0.491   0.505   0.520   0.523   0.550
 56 A'   19 A"   57 A'   20 A"   58 A'   21 A"   59 A'   22 A"                 
  0.583   0.621   0.643   0.673   0.699   0.726   0.810   0.822
 60 A'   61 A'   23 A"   62 A'   63 A'   64 A'   65 A'   24 A"                 
  0.839   0.840   0.891   0.940   0.958   0.994   1.146   1.150
 25 A"   66 A'   67 A'   68 A'   69 A'   70 A'   71 A'   26 A"                 
  1.195   1.217   1.355   1.364   1.376   1.388   1.400   1.464
 72 A'   27 A"   28 A"   73 A'   74 A'   29 A"   75 A'   76 A'                 
  1.523   1.572   1.695   1.708   1.824   1.862   1.903   1.960
 77 A'   30 A"   78 A'   79 A'   80 A'   31 A"   81 A'   82 A'                 
  1.990   2.035   2.143   2.195   2.231   2.287   2.403   2.493
 32 A"   83 A'   84 A'   85 A'   33 A"   86 A'   87 A'   88 A'                 
  2.591   2.783   2.951   3.037   3.177   3.456   3.739   3.755
 34 A"   35 A"   89 A'   90 A'   91 A'   92 A'   36 A"   37 A"                 
  3.762   3.796   3.933   3.968   4.000   4.000   4.019   4.077
 93 A'   94 A'   38 A"   39 A"   40 A"   95 A'   96 A'   41 A"                 
  4.105   4.219   4.356   4.709   4.830   6.250   6.294   6.345
 97 A'   98 A'   99 A'  100 A'  101 A'   42 A"   43 A"  102 A'                 
  6.378   6.498   6.715   6.739   7.522   7.567   7.702   9.771
103 A'  104 A'  105 A'  106 A'   44 A"  107 A'  108 A'  109 A'                 
 23.347  24.090  25.784  25.944  26.444  47.938  66.717  66.748
110 A'  111 A'   45 A"  112 A'  113 A'  114 A'  115 A'  116 A'                 
215.759 289.721 289.766 289.9161020.743
117 A'   46 A"  118 A'  119 A'  120 A'                                         
 --------------------------------------------------------------

          Ground-State Mulliken Net Atomic Charges

     Atom                 Charge (a.u.)
  ----------------------------------------
      1 Br                    0.060759
      2 F                    -0.028970
      3 F                    -0.040944
      4 Cl                    0.290859
      5 C                    -0.049533
      6 C                    -0.232171
  ----------------------------------------
  Sum of atomic charges =    -0.000000

 -----------------------------------------------------------------
                    Cartesian Multipole Moments
 -----------------------------------------------------------------
    Charge (ESU x 10^10)
                -0.0000
    Dipole Moment (Debye)
         X       0.1909      Y       0.0781      Z       0.0000
       Tot       0.2063
    Quadrupole Moments (Debye-Ang)
        XX     -48.9132     XY       3.1022     YY     -54.0973
        XZ      -0.0000     YZ      -0.0000     ZZ     -51.4404
    Octopole Moments (Debye-Ang^2)
       XXX      37.7008    XXY      -0.7972    XYY      13.3940
       YYY       2.4909    XXZ       0.0000    XYZ       0.0000
       YYZ      -0.0000    XZZ      11.9045    YZZ       0.4562
       ZZZ       0.0000
    Hexadecapole Moments (Debye-Ang^3)
      XXXX    -873.5453   XXXY     -62.1483   XXYY    -193.5745
      XYYY     -87.3945   YYYY    -287.9921   XXXZ      -0.0000
      XXYZ      -0.0000   XYYZ      -0.0000   YYYZ       0.0000
      XXZZ    -167.1041   XYZZ     -33.2092   YYZZ     -56.6170
      XZZZ      -0.0000   YZZZ      -0.0000   ZZZZ     -54.8998
 -----------------------------------------------------------------
 Calculating analytic gradient of the SCF energy
 Gradient of SCF Energy
            1           2           3           4           5           6
    1  -0.0487879  -0.0178802   0.0218555   0.0281993   0.0277457  -0.0111324
    2  -0.0622586  -0.0324196   0.0379928   0.0480777   0.0280844  -0.0194767
    3   0.0000000  -0.0000000  -0.0000000   0.0000000  -0.0000000  -0.0000000
 Max gradient component =       6.226E-02
 RMS gradient           =       2.859E-02
 Gradient time:  CPU 20.06 s  wall 2.62 s
 Geometry Optimization Parameters
   NAtoms,    NIC,     NZ,  NCons,   NDum,   NFix, NCnnct, MaxDiis
        6      37       0       0       0       0       0       0

 Cartesian Hessian Update
 Hessian Updated using BFGS Update


** GEOMETRY OPTIMIZATION IN DELOCALIZED INTERNAL COORDINATES **
   Searching for a Minimum

   Optimization Cycle:   8

                       Coordinates (Angstroms)
     ATOM                X               Y               Z
      1  Br        1.6242551874    0.6774391651    0.0000000000
      2  F        -1.5710385274    1.3146332332    0.0000000000
      3  F         0.5697751270   -1.5228441263    0.0000000000
      4  Cl       -2.5055730417   -0.8605312058    0.0000000000
      5  C         0.1427326150   -0.2648347895    0.0000000000
      6  C        -1.1442226017    0.0598644981    0.0000000000
   Point Group: cs    Number of degrees of freedom:     9


   Energy is  -3310.269906143

 Hessian Updated using BFGS Update

  9 Hessian modes will be used to form the next step
  Hessian Eigenvalues:
     0.103682    0.184573    0.246283    0.250125    0.363837    0.393134
     0.491242    0.701587    1.018761

 Minimum Search - Taking Simple RFO Step
 Searching for Lamda that Minimizes Along All modes
 Value Taken    Lamda =  -0.02941842
 Calculated Step too Large.  Step scaled by  0.657701
 Step Taken.  Stepsize is  0.300000

                             Maximum     Tolerance    Cnvgd?
         Gradient           0.057590      0.000300      NO
         Displacement       0.285502      0.001200      NO
         Energy change     -0.025162      0.000001      NO


 New Cartesian Coordinates Obtained by Inverse Iteration

 Displacement from previous Coordinates is:  0.210242
 ----------------------------------------------------------------
             Standard Nuclear Orientation (Angstroms)
    I     Atom           X                Y                Z
 ----------------------------------------------------------------
    1      Br      1.6268668788     0.7319352856     0.0000000000
    2      F      -1.5247487257     1.3398896942     0.0000000000
    3      F       0.5141893156    -1.5517832863     0.0000000000
    4      Cl     -2.4993165273    -0.9095932682     0.0000000000
    5      C       0.1427800813    -0.2767856376     0.0000000000
    6      C      -1.1438422643     0.0700639871     0.0000000000
 ----------------------------------------------------------------
 Molecular Point Group                 Cs    NOp =  2
 Largest Abelian Subgroup              Cs    NOp =  2
 Nuclear Repulsion Energy =   494.9432910279 hartrees
 There are       41 alpha and       41 beta electrons
 Applying Cartesian multipole field
    Component          Value
    ---------          -----
     (2,0,0)        1.00000E-11
     (0,2,0)        2.00000E-11
     (0,0,2)       -3.00000E-11
 Nucleus-field energy     =     0.0000000133 hartrees
 Requested basis set is 6-311++G(d,p)
 There are 56 shells and 166 basis functions
 A cutoff of  1.0D-11 yielded   1308 shell pairs
 There are     12397 function pairs (     13602 Cartesian)
 Smallest overlap matrix eigenvalue = 4.63E-05
 Guess MOs from SCF MO coefficient file

 -----------------------------------------------------------------------
  General SCF calculation program by
  Eric Jon Sundstrom, Paul Horn, Yuezhi Mao, Dmitri Zuev, Alec White,
  David Stuck, Shaama M.S., Shane Yost, Joonho Lee, David Small,
  Daniel Levine, Susi Lehtola, Hugh Burton, Evgeny Epifanovsky
 -----------------------------------------------------------------------
 Exchange:     0.2000 Hartree-Fock + 0.0800 Slater + 0.7200 B88
 Correlation:  0.1900 VWN1RPA + 0.8100 LYP
 Using SG-1 standard quadrature grid
 using 8 threads for integral computing
 -------------------------------------------------------
 OpenMP Integral computing Module                
 Release: version 2.0, May 2017, Q-Chem Inc. Pleasanton 
 -------------------------------------------------------
 -------------------------------------------------------
 OpenMP BLAS3 based DFT computing Module                
 Release: version 1.0, May 2013, Q-Chem Inc. Pittsburgh 
 -------------------------------------------------------
 A restricted SCF calculation will be
 performed using DIIS
 SCF converges when DIIS error is below 1.0e-08
 ---------------------------------------
  Cycle       Energy         DIIS error
 ---------------------------------------
    1   -3310.2814311181      8.48e-04  
    2   -3310.2845451798      3.83e-04  
    3   -3310.2844922403      4.10e-04  
    4   -3310.2849068014      4.57e-05  
    5   -3310.2849119146      1.25e-05  
    6   -3310.2849122453      6.35e-06  
    7   -3310.2849123603      1.57e-06  
    8   -3310.2849123671      6.19e-07  
    9   -3310.2849123680      6.93e-08  
   10   -3310.2849123680      2.81e-08  
   11   -3310.2849123681      9.18e-09  Convergence criterion met
 ---------------------------------------
 SCF time:   CPU 46.79s  wall 7.00s 
 SCF   energy in the final basis set =    -3310.2849123681
 Total energy in the final basis set =    -3310.2849123681

 --------------------------------------------------------------
             Orbital Energies (a.u.) and Symmetries
 --------------------------------------------------------------

 Alpha MOs, Restricted
 -- Occupied --                  
-482.87 -101.60  -62.52  -56.34  -56.34  -56.34  -24.73  -24.73
  1 A'    2 A'    3 A'    4 A'    1 A"    5 A'    6 A'    7 A'                 
-10.340 -10.331  -9.513  -8.733  -7.278  -7.268  -7.267  -6.565
  8 A'    9 A'   10 A'   11 A'   12 A'    2 A"   13 A'   14 A'                 
 -6.552  -6.551  -2.676  -2.672  -2.672  -2.661  -2.661  -1.286
  3 A"   15 A'   16 A'    4 A"   17 A'   18 A'    5 A"   19 A'                 
 -1.281  -0.926  -0.875  -0.772  -0.645  -0.598  -0.560  -0.536
 20 A'   21 A'   22 A'   23 A'   24 A'   25 A'   26 A'    6 A"                 
 -0.513  -0.501  -0.459  -0.422  -0.389  -0.364  -0.358  -0.330
 27 A'    7 A"   28 A'   29 A'    8 A"   30 A'    9 A"   31 A'                 
 -0.265
 10 A"                                                                         
 -- Virtual --                   
 -0.038  -0.024  -0.006   0.021   0.025   0.038   0.045   0.056
 32 A'   11 A"   33 A'   34 A'   35 A'   36 A'   12 A"   37 A'                 
  0.069   0.074   0.082   0.088   0.100   0.100   0.111   0.128
 38 A'   13 A"   39 A'   40 A'   14 A"   41 A'   15 A"   42 A'                 
  0.152   0.165   0.167   0.188   0.254   0.265   0.290   0.300
 43 A'   44 A'   45 A'   46 A'   47 A'   48 A'   16 A"   17 A"                 
  0.304   0.317   0.339   0.343   0.358   0.382   0.404   0.407
 49 A'   50 A'   51 A'   52 A'   53 A'   54 A'   55 A'   18 A"                 
  0.415   0.439   0.448   0.487   0.500   0.518   0.521   0.548
 56 A'   19 A"   57 A'   20 A"   58 A'   21 A"   59 A'   22 A"                 
  0.578   0.620   0.647   0.670   0.698   0.734   0.802   0.822
 60 A'   61 A'   23 A"   62 A'   63 A'   64 A'   65 A'   24 A"                 
  0.839   0.844   0.885   0.939   0.942   0.975   1.124   1.142
 25 A"   66 A'   67 A'   68 A'   69 A'   70 A'   71 A'   26 A"                 
  1.184   1.215   1.347   1.362   1.375   1.390   1.412   1.464
 72 A'   27 A"   28 A"   73 A'   74 A'   29 A"   75 A'   76 A'                 
  1.538   1.566   1.674   1.691   1.832   1.854   1.914   1.956
 77 A'   30 A"   78 A'   79 A'   80 A'   31 A"   81 A'   82 A'                 
  1.988   2.026   2.129   2.200   2.229   2.265   2.367   2.481
 32 A"   83 A'   84 A'   85 A'   33 A"   86 A'   87 A'   88 A'                 
  2.588   2.777   2.949   3.044   3.159   3.443   3.737   3.753
 34 A"   35 A"   89 A'   90 A'   91 A'   92 A'   36 A"   37 A"                 
  3.767   3.795   3.931   3.966   3.987   3.999   4.007   4.071
 93 A'   94 A'   38 A"   39 A"   95 A'   40 A"   96 A'   41 A"                 
  4.108   4.221   4.363   4.700   4.829   6.250   6.291   6.342
 97 A'   98 A'   99 A'  100 A'  101 A'   42 A"   43 A"  102 A'                 
  6.372   6.479   6.700   6.745   7.522   7.565   7.691   9.754
103 A'  104 A'  105 A'  106 A'   44 A"  107 A'  108 A'  109 A'                 
 23.341  24.061  25.781  25.932  26.417  47.918  66.715  66.743
110 A'  111 A'   45 A"  112 A'  113 A'  114 A'  115 A'  116 A'                 
215.739 289.719 289.762 289.9061020.718
117 A'   46 A"  118 A'  119 A'  120 A'                                         

 Beta MOs, Restricted
 -- Occupied --                  
-482.87 -101.60  -62.52  -56.34  -56.34  -56.34  -24.73  -24.73
  1 A'    2 A'    3 A'    4 A'    1 A"    5 A'    6 A'    7 A'                 
-10.340 -10.331  -9.513  -8.733  -7.278  -7.268  -7.267  -6.565
  8 A'    9 A'   10 A'   11 A'   12 A'    2 A"   13 A'   14 A'                 
 -6.552  -6.551  -2.676  -2.672  -2.672  -2.661  -2.661  -1.286
  3 A"   15 A'   16 A'    4 A"   17 A'   18 A'    5 A"   19 A'                 
 -1.281  -0.926  -0.875  -0.772  -0.645  -0.598  -0.560  -0.536
 20 A'   21 A'   22 A'   23 A'   24 A'   25 A'   26 A'    6 A"                 
 -0.513  -0.501  -0.459  -0.422  -0.389  -0.364  -0.358  -0.330
 27 A'    7 A"   28 A'   29 A'    8 A"   30 A'    9 A"   31 A'                 
 -0.265
 10 A"                                                                         
 -- Virtual --                   
 -0.038  -0.024  -0.006   0.021   0.025   0.038   0.045   0.056
 32 A'   11 A"   33 A'   34 A'   35 A'   36 A'   12 A"   37 A'                 
  0.069   0.074   0.082   0.088   0.100   0.100   0.111   0.128
 38 A'   13 A"   39 A'   40 A'   14 A"   41 A'   15 A"   42 A'                 
  0.152   0.165   0.167   0.188   0.254   0.265   0.290   0.300
 43 A'   44 A'   45 A'   46 A'   47 A'   48 A'   16 A"   17 A"                 
  0.304   0.317   0.339   0.343   0.358   0.382   0.404   0.407
 49 A'   50 A'   51 A'   52 A'   53 A'   54 A'   55 A'   18 A"                 
  0.415   0.439   0.448   0.487   0.500   0.518   0.521   0.548
 56 A'   19 A"   57 A'   20 A"   58 A'   21 A"   59 A'   22 A"                 
  0.578   0.620   0.647   0.670   0.698   0.734   0.802   0.822
 60 A'   61 A'   23 A"   62 A'   63 A'   64 A'   65 A'   24 A"                 
  0.839   0.844   0.885   0.939   0.942   0.975   1.124   1.142
 25 A"   66 A'   67 A'   68 A'   69 A'   70 A'   71 A'   26 A"                 
  1.184   1.215   1.347   1.362   1.375   1.390   1.412   1.464
 72 A'   27 A"   28 A"   73 A'   74 A'   29 A"   75 A'   76 A'                 
  1.538   1.566   1.674   1.691   1.832   1.854   1.914   1.956
 77 A'   30 A"   78 A'   79 A'   80 A'   31 A"   81 A'   82 A'                 
  1.988   2.026   2.129   2.200   2.229   2.265   2.367   2.481
 32 A"   83 A'   84 A'   85 A'   33 A"   86 A'   87 A'   88 A'                 
  2.588   2.777   2.949   3.044   3.159   3.443   3.737   3.753
 34 A"   35 A"   89 A'   90 A'   91 A'   92 A'   36 A"   37 A"                 
  3.767   3.795   3.931   3.966   3.987   3.999   4.007   4.071
 93 A'   94 A'   38 A"   39 A"   95 A'   40 A"   96 A'   41 A"                 
  4.108   4.221   4.363   4.700   4.829   6.250   6.291   6.342
 97 A'   98 A'   99 A'  100 A'  101 A'   42 A"   43 A"  102 A'                 
  6.372   6.479   6.700   6.745   7.522   7.565   7.691   9.754
103 A'  104 A'  105 A'  106 A'   44 A"  107 A'  108 A'  109 A'                 
 23.341  24.061  25.781  25.932  26.417  47.918  66.715  66.743
110 A'  111 A'   45 A"  112 A'  113 A'  114 A'  115 A'  116 A'                 
215.739 289.719 289.762 289.9061020.718
117 A'   46 A"  118 A'  119 A'  120 A'                                         
 --------------------------------------------------------------

          Ground-State Mulliken Net Atomic Charges

     Atom                 Charge (a.u.)
  ----------------------------------------
      1 Br                    0.050269
      2 F                    -0.029383
      3 F                    -0.042021
      4 Cl                    0.295933
      5 C                    -0.044560
      6 C                    -0.230239
  ----------------------------------------
  Sum of atomic charges =    -0.000000

 -----------------------------------------------------------------
                    Cartesian Multipole Moments
 -----------------------------------------------------------------
    Charge (ESU x 10^10)
                -0.0000
    Dipole Moment (Debye)
         X       0.2106      Y       0.1210      Z       0.0000
       Tot       0.2429
    Quadrupole Moments (Debye-Ang)
        XX     -49.0897     XY       3.2262     YY     -53.8453
        XZ       0.0000     YZ       0.0000     ZZ     -51.5885
    Octopole Moments (Debye-Ang^2)
       XXX      37.7028    XXY      -0.9088    XYY      13.4328
       YYY       1.5992    XXZ       0.0000    XYZ       0.0000
       YYZ       0.0000    XZZ      11.8762    YZZ       0.1288
       ZZZ       0.0000
    Hexadecapole Moments (Debye-Ang^3)
      XXXX    -872.4644   XXXY     -70.9202   XXYY    -192.9760
      XYYY     -95.6822   YYYY    -305.4148   XXXZ       0.0000
      XXYZ       0.0000   XYYZ       0.0000   YYYZ      -0.0000
      XXZZ    -166.3549   XYZZ     -36.7664   YYZZ     -59.8949
      XZZZ       0.0000   YZZZ       0.0000   ZZZZ     -55.2568
 -----------------------------------------------------------------
 Calculating analytic gradient of the SCF energy
 Gradient of SCF Energy
            1           2           3           4           5           6
    1  -0.0282632  -0.0082627   0.0108591   0.0138034   0.0223721  -0.0105086
    2  -0.0373438  -0.0193090   0.0235371   0.0259696   0.0186034  -0.0114573
    3   0.0000000  -0.0000000   0.0000000  -0.0000000   0.0000000  -0.0000000
 Max gradient component =       3.734E-02
 RMS gradient           =       1.709E-02
 Gradient time:  CPU 19.79 s  wall 2.59 s
 Geometry Optimization Parameters
   NAtoms,    NIC,     NZ,  NCons,   NDum,   NFix, NCnnct, MaxDiis
        6      37       0       0       0       0       0       0

 Cartesian Hessian Update
 Hessian Updated using BFGS Update


** GEOMETRY OPTIMIZATION IN DELOCALIZED INTERNAL COORDINATES **
   Searching for a Minimum

   Optimization Cycle:   9

                       Coordinates (Angstroms)
     ATOM                X               Y               Z
      1  Br        1.6268668788    0.7319352856    0.0000000000
      2  F        -1.5247487257    1.3398896942    0.0000000000
      3  F         0.5141893156   -1.5517832863    0.0000000000
      4  Cl       -2.4993165273   -0.9095932682    0.0000000000
      5  C         0.1427800813   -0.2767856376    0.0000000000
      6  C        -1.1438422643    0.0700639871    0.0000000000
   Point Group: cs    Number of degrees of freedom:     9


   Energy is  -3310.284912368

 Hessian Updated using BFGS Update

  9 Hessian modes will be used to form the next step
  Hessian Eigenvalues:
     0.088715    0.184789    0.249149    0.250369    0.364169    0.393124
     0.485361    0.688119    1.014453

 Minimum Search - Taking Simple RFO Step
 Searching for Lamda that Minimizes Along All modes
 Value Taken    Lamda =  -0.01314383
 Calculated Step too Large.  Step scaled by  0.854736
 Step Taken.  Stepsize is  0.300000

                             Maximum     Tolerance    Cnvgd?
         Gradient           0.031685      0.000300      NO
         Displacement       0.276342      0.001200      NO
         Energy change     -0.015006      0.000001      NO


 New Cartesian Coordinates Obtained by Inverse Iteration

 Displacement from previous Coordinates is:  0.220442
 ----------------------------------------------------------------
             Standard Nuclear Orientation (Angstroms)
    I     Atom           X                Y                Z
 ----------------------------------------------------------------
    1      Br      1.6135579929     0.7897997051     0.0000000000
    2      F      -1.4776699029     1.3702109410     0.0000000000
    3      F       0.4633591277    -1.5891113572     0.0000000000
    4      Cl     -2.4827132633    -0.9536127928     0.0000000000
    5      C       0.1348514910    -0.2975204948     0.0000000000
    6      C      -1.1354566870     0.0839607734     0.0000000000
 ----------------------------------------------------------------
 Molecular Point Group                 Cs    NOp =  2
 Largest Abelian Subgroup              Cs    NOp =  2
 Nuclear Repulsion Energy =   491.1440868651 hartrees
 There are       41 alpha and       41 beta electrons
 Applying Cartesian multipole field
    Component          Value
    ---------          -----
     (2,0,0)        1.00000E-11
     (0,2,0)        2.00000E-11
     (0,0,2)       -3.00000E-11
 Nucleus-field energy     =     0.0000000136 hartrees
 Requested basis set is 6-311++G(d,p)
 There are 56 shells and 166 basis functions
 A cutoff of  1.0D-11 yielded   1309 shell pairs
 There are     12377 function pairs (     13568 Cartesian)
 Smallest overlap matrix eigenvalue = 5.36E-05
 Guess MOs from SCF MO coefficient file

 -----------------------------------------------------------------------
  General SCF calculation program by
  Eric Jon Sundstrom, Paul Horn, Yuezhi Mao, Dmitri Zuev, Alec White,
  David Stuck, Shaama M.S., Shane Yost, Joonho Lee, David Small,
  Daniel Levine, Susi Lehtola, Hugh Burton, Evgeny Epifanovsky
 -----------------------------------------------------------------------
 Exchange:     0.2000 Hartree-Fock + 0.0800 Slater + 0.7200 B88
 Correlation:  0.1900 VWN1RPA + 0.8100 LYP
 Using SG-1 standard quadrature grid
 using 8 threads for integral computing
 -------------------------------------------------------
 OpenMP Integral computing Module                
 Release: version 2.0, May 2017, Q-Chem Inc. Pleasanton 
 -------------------------------------------------------
 -------------------------------------------------------
 OpenMP BLAS3 based DFT computing Module                
 Release: version 1.0, May 2013, Q-Chem Inc. Pittsburgh 
 -------------------------------------------------------
 A restricted SCF calculation will be
 performed using DIIS
 SCF converges when DIIS error is below 1.0e-08
 ---------------------------------------
  Cycle       Energy         DIIS error
 ---------------------------------------
    1   -3310.2892017331      8.13e-04  
    2   -3310.2921615198      3.46e-04  
    3   -3310.2921123447      3.81e-04  
    4   -3310.2924424184      4.59e-05  
    5   -3310.2924479112      1.16e-05  
    6   -3310.2924482113      6.13e-06  
    7   -3310.2924483143      1.62e-06  
    8   -3310.2924483217      5.96e-07  
    9   -3310.2924483228      9.29e-08  
   10   -3310.2924483228      3.37e-08  
   11   -3310.2924483228      9.50e-09  Convergence criterion met
 ---------------------------------------
 SCF time:   CPU 46.56s  wall 6.00s 
 SCF   energy in the final basis set =    -3310.2924483228
 Total energy in the final basis set =    -3310.2924483228

 --------------------------------------------------------------
             Orbital Energies (a.u.) and Symmetries
 --------------------------------------------------------------

 Alpha MOs, Restricted
 -- Occupied --                  
-482.87 -101.60  -62.52  -56.34  -56.34  -56.34  -24.74  -24.74
  1 A'    2 A'    3 A'    4 A'    1 A"    5 A'    6 A'    7 A'                 
-10.342 -10.334  -9.513  -8.733  -7.278  -7.267  -7.267  -6.565
  8 A'    9 A'   10 A'   11 A'   12 A'    2 A"   13 A'   14 A'                 
 -6.551  -6.551  -2.676  -2.672  -2.672  -2.661  -2.661  -1.286
  3 A"   15 A'   16 A'    4 A"   17 A'   18 A'    5 A"   19 A'                 
 -1.280  -0.922  -0.868  -0.772  -0.646  -0.597  -0.560  -0.536
 20 A'   21 A'   22 A'   23 A'   24 A'   25 A'   26 A'    6 A"                 
 -0.512  -0.501  -0.458  -0.420  -0.388  -0.365  -0.356  -0.331
 27 A'    7 A"   28 A'   29 A'    8 A"   30 A'    9 A"   31 A'                 
 -0.268
 10 A"                                                                         
 -- Virtual --                   
 -0.044  -0.025  -0.009   0.018   0.024   0.034   0.046   0.055
 32 A'   11 A"   33 A'   34 A'   35 A'   36 A'   12 A"   37 A'                 
  0.065   0.074   0.081   0.086   0.099   0.099   0.111   0.125
 38 A'   13 A"   39 A'   40 A'   14 A"   41 A'   15 A"   42 A'                 
  0.151   0.165   0.166   0.185   0.256   0.262   0.292   0.300
 43 A'   44 A'   45 A'   46 A'   47 A'   48 A'   16 A"   17 A"                 
  0.307   0.318   0.340   0.343   0.354   0.381   0.399   0.408
 49 A'   50 A'   51 A'   52 A'   53 A'   54 A'   55 A'   18 A"                 
  0.413   0.440   0.444   0.482   0.495   0.515   0.516   0.547
 56 A'   19 A"   57 A'   20 A"   58 A'   59 A'   21 A"   22 A"                 
  0.581   0.617   0.652   0.665   0.697   0.743   0.796   0.823
 60 A'   61 A'   23 A"   62 A'   63 A'   64 A'   65 A'   24 A"                 
  0.838   0.847   0.882   0.925   0.942   0.963   1.102   1.134
 25 A"   66 A'   67 A'   68 A'   69 A'   70 A'   71 A'   26 A"                 
  1.169   1.211   1.339   1.364   1.375   1.390   1.427   1.462
 72 A'   27 A"   28 A"   73 A'   74 A'   29 A"   75 A'   76 A'                 
  1.543   1.564   1.662   1.673   1.836   1.854   1.923   1.953
 77 A'   30 A"   78 A'   79 A'   80 A'   31 A"   81 A'   82 A'                 
  1.986   2.016   2.126   2.198   2.228   2.241   2.351   2.469
 32 A"   83 A'   84 A'   85 A'   33 A"   86 A'   87 A'   88 A'                 
  2.586   2.775   2.940   3.046   3.156   3.418   3.735   3.751
 34 A"   35 A"   89 A'   90 A'   91 A'   92 A'   36 A"   37 A"                 
  3.770   3.789   3.925   3.963   3.970   3.994   4.006   4.064
 93 A'   94 A'   38 A"   39 A"   95 A'   40 A"   96 A'   41 A"                 
  4.102   4.216   4.366   4.692   4.825   6.248   6.288   6.341
 97 A'   98 A'   99 A'  100 A'  101 A'   42 A"   43 A"  102 A'                 
  6.367   6.468   6.686   6.738   7.522   7.562   7.680   9.738
103 A'  104 A'  105 A'  106 A'   44 A"  107 A'  108 A'  109 A'                 
 23.325  24.079  25.779  25.923  26.393  47.902  66.710  66.738
110 A'  111 A'   45 A"  112 A'  113 A'  114 A'  115 A'  116 A'                 
215.722 289.718 289.758 289.8981020.697
117 A'   46 A"  118 A'  119 A'  120 A'                                         

 Beta MOs, Restricted
 -- Occupied --                  
-482.87 -101.60  -62.52  -56.34  -56.34  -56.34  -24.74  -24.74
  1 A'    2 A'    3 A'    4 A'    1 A"    5 A'    6 A'    7 A'                 
-10.342 -10.334  -9.513  -8.733  -7.278  -7.267  -7.267  -6.565
  8 A'    9 A'   10 A'   11 A'   12 A'    2 A"   13 A'   14 A'                 
 -6.551  -6.551  -2.676  -2.672  -2.672  -2.661  -2.661  -1.286
  3 A"   15 A'   16 A'    4 A"   17 A'   18 A'    5 A"   19 A'                 
 -1.280  -0.922  -0.868  -0.772  -0.646  -0.597  -0.560  -0.536
 20 A'   21 A'   22 A'   23 A'   24 A'   25 A'   26 A'    6 A"                 
 -0.512  -0.501  -0.458  -0.420  -0.388  -0.365  -0.356  -0.331
 27 A'    7 A"   28 A'   29 A'    8 A"   30 A'    9 A"   31 A'                 
 -0.268
 10 A"                                                                         
 -- Virtual --                   
 -0.044  -0.025  -0.009   0.018   0.024   0.034   0.046   0.055
 32 A'   11 A"   33 A'   34 A'   35 A'   36 A'   12 A"   37 A'                 
  0.065   0.074   0.081   0.086   0.099   0.099   0.111   0.125
 38 A'   13 A"   39 A'   40 A'   14 A"   41 A'   15 A"   42 A'                 
  0.151   0.165   0.166   0.185   0.256   0.262   0.292   0.300
 43 A'   44 A'   45 A'   46 A'   47 A'   48 A'   16 A"   17 A"                 
  0.307   0.318   0.340   0.343   0.354   0.381   0.399   0.408
 49 A'   50 A'   51 A'   52 A'   53 A'   54 A'   55 A'   18 A"                 
  0.413   0.440   0.444   0.482   0.495   0.515   0.516   0.547
 56 A'   19 A"   57 A'   20 A"   58 A'   59 A'   21 A"   22 A"                 
  0.581   0.617   0.652   0.665   0.697   0.743   0.796   0.823
 60 A'   61 A'   23 A"   62 A'   63 A'   64 A'   65 A'   24 A"                 
  0.838   0.847   0.882   0.925   0.942   0.963   1.102   1.134
 25 A"   66 A'   67 A'   68 A'   69 A'   70 A'   71 A'   26 A"                 
  1.169   1.211   1.339   1.364   1.375   1.390   1.427   1.462
 72 A'   27 A"   28 A"   73 A'   74 A'   29 A"   75 A'   76 A'                 
  1.543   1.564   1.662   1.673   1.836   1.854   1.923   1.953
 77 A'   30 A"   78 A'   79 A'   80 A'   31 A"   81 A'   82 A'                 
  1.986   2.016   2.126   2.198   2.228   2.241   2.351   2.469
 32 A"   83 A'   84 A'   85 A'   33 A"   86 A'   87 A'   88 A'                 
  2.586   2.775   2.940   3.046   3.156   3.418   3.735   3.751
 34 A"   35 A"   89 A'   90 A'   91 A'   92 A'   36 A"   37 A"                 
  3.770   3.789   3.925   3.963   3.970   3.994   4.006   4.064
 93 A'   94 A'   38 A"   39 A"   95 A'   40 A"   96 A'   41 A"                 
  4.102   4.216   4.366   4.692   4.825   6.248   6.288   6.341
 97 A'   98 A'   99 A'  100 A'  101 A'   42 A"   43 A"  102 A'                 
  6.367   6.468   6.686   6.738   7.522   7.562   7.680   9.738
103 A'  104 A'  105 A'  106 A'   44 A"  107 A'  108 A'  109 A'                 
 23.325  24.079  25.779  25.923  26.393  47.902  66.710  66.738
110 A'  111 A'   45 A"  112 A'  113 A'  114 A'  115 A'  116 A'                 
215.722 289.718 289.758 289.8981020.697
117 A'   46 A"  118 A'  119 A'  120 A'                                         
 --------------------------------------------------------------

          Ground-State Mulliken Net Atomic Charges

     Atom                 Charge (a.u.)
  ----------------------------------------
      1 Br                    0.036016
      2 F                    -0.032115
      3 F                    -0.046208
      4 Cl                    0.299096
      5 C                    -0.027768
      6 C                    -0.229021
  ----------------------------------------
  Sum of atomic charges =    -0.000000

 -----------------------------------------------------------------
                    Cartesian Multipole Moments
 -----------------------------------------------------------------
    Charge (ESU x 10^10)
                -0.0000
    Dipole Moment (Debye)
         X       0.2090      Y       0.1496      Z       0.0000
       Tot       0.2570
    Quadrupole Moments (Debye-Ang)
        XX     -49.4610     XY       3.2584     YY     -53.6031
        XZ      -0.0000     YZ       0.0000     ZZ     -51.7113
    Octopole Moments (Debye-Ang^2)
       XXX      38.0185    XXY      -1.0398    XYY      13.6723
       YYY       0.5160    XXZ       0.0000    XYZ       0.0000
       YYZ      -0.0000    XZZ      11.9466    YZZ      -0.2973
       ZZZ       0.0000
    Hexadecapole Moments (Debye-Ang^3)
      XXXX    -864.2065   XXXY     -79.5892   XXYY    -191.4281
      XYYY    -102.4252   YYYY    -325.1510   XXXZ      -0.0000
      XXYZ      -0.0000   XYYZ      -0.0000   YYYZ       0.0000
      XXZZ    -164.0272   XYZZ     -39.8808   YYZZ     -63.5998
      XZZZ      -0.0000   YZZZ      -0.0000   ZZZZ     -55.5435
 -----------------------------------------------------------------
 Calculating analytic gradient of the SCF energy
 Gradient of SCF Energy
            1           2           3           4           5           6
    1  -0.0129703  -0.0024658   0.0038374   0.0050448   0.0047999   0.0017541
    2  -0.0160069  -0.0052763   0.0081580   0.0081018   0.0112508  -0.0062275
    3   0.0000000   0.0000000  -0.0000000   0.0000000   0.0000000  -0.0000000
 Max gradient component =       1.601E-02
 RMS gradient           =       6.759E-03
 Gradient time:  CPU 19.80 s  wall 2.59 s
 Geometry Optimization Parameters
   NAtoms,    NIC,     NZ,  NCons,   NDum,   NFix, NCnnct, MaxDiis
        6      37       0       0       0       0       0       0

 Cartesian Hessian Update
 Hessian Updated using BFGS Update


** GEOMETRY OPTIMIZATION IN DELOCALIZED INTERNAL COORDINATES **
   Searching for a Minimum

   Optimization Cycle:  10

                       Coordinates (Angstroms)
     ATOM                X               Y               Z
      1  Br        1.6135579929    0.7897997051    0.0000000000
      2  F        -1.4776699029    1.3702109410    0.0000000000
      3  F         0.4633591277   -1.5891113572    0.0000000000
      4  Cl       -2.4827132633   -0.9536127928    0.0000000000
      5  C         0.1348514910   -0.2975204948    0.0000000000
      6  C        -1.1354566870    0.0839607734    0.0000000000
   Point Group: cs    Number of degrees of freedom:     9


   Energy is  -3310.292448323

 Hessian Updated using BFGS Update

  9 Hessian modes will be used to form the next step
  Hessian Eigenvalues:
     0.075966    0.185132    0.250190    0.250773    0.368925    0.393125
     0.488486    0.672859    1.010447

 Minimum Search - Taking Simple RFO Step
 Searching for Lamda that Minimizes Along All modes
 Value Taken    Lamda =  -0.00245216
 Step Taken.  Stepsize is  0.170809

                             Maximum     Tolerance    Cnvgd?
         Gradient           0.012431      0.000300      NO
         Displacement       0.159725      0.001200      NO
         Energy change     -0.007536      0.000001      NO


 New Cartesian Coordinates Obtained by Inverse Iteration

 Displacement from previous Coordinates is:  0.117880
 ----------------------------------------------------------------
             Standard Nuclear Orientation (Angstroms)
    I     Atom           X                Y                Z
 ----------------------------------------------------------------
    1      Br      1.6092232310     0.8263312295     0.0000000000
    2      F      -1.4507517381     1.3835064992     0.0000000000
    3      F       0.4403676075    -1.6101406266     0.0000000000
    4      Cl     -2.4836247859    -0.9736899595     0.0000000000
    5      C       0.1363340460    -0.3124037578     0.0000000000
    6      C      -1.1356196021     0.0901233899     0.0000000000
 ----------------------------------------------------------------
 Molecular Point Group                 Cs    NOp =  2
 Largest Abelian Subgroup              Cs    NOp =  2
 Nuclear Repulsion Energy =   488.3321988436 hartrees
 There are       41 alpha and       41 beta electrons
 Applying Cartesian multipole field
    Component          Value
    ---------          -----
     (2,0,0)        1.00000E-11
     (0,2,0)        2.00000E-11
     (0,0,2)       -3.00000E-11
 Nucleus-field energy     =     0.0000000138 hartrees
 Requested basis set is 6-311++G(d,p)
 There are 56 shells and 166 basis functions
 A cutoff of  1.0D-11 yielded   1304 shell pairs
 There are     12349 function pairs (     13540 Cartesian)
 Smallest overlap matrix eigenvalue = 6.03E-05
 Guess MOs from SCF MO coefficient file

 -----------------------------------------------------------------------
  General SCF calculation program by
  Eric Jon Sundstrom, Paul Horn, Yuezhi Mao, Dmitri Zuev, Alec White,
  David Stuck, Shaama M.S., Shane Yost, Joonho Lee, David Small,
  Daniel Levine, Susi Lehtola, Hugh Burton, Evgeny Epifanovsky
 -----------------------------------------------------------------------
 Exchange:     0.2000 Hartree-Fock + 0.0800 Slater + 0.7200 B88
 Correlation:  0.1900 VWN1RPA + 0.8100 LYP
 Using SG-1 standard quadrature grid
 using 8 threads for integral computing
 -------------------------------------------------------
 OpenMP Integral computing Module                
 Release: version 2.0, May 2017, Q-Chem Inc. Pleasanton 
 -------------------------------------------------------
 -------------------------------------------------------
 OpenMP BLAS3 based DFT computing Module                
 Release: version 1.0, May 2013, Q-Chem Inc. Pittsburgh 
 -------------------------------------------------------
 A restricted SCF calculation will be
 performed using DIIS
 SCF converges when DIIS error is below 1.0e-08
 ---------------------------------------
  Cycle       Energy         DIIS error
 ---------------------------------------
    1   -3310.2927308300      4.67e-04  
    2   -3310.2936689208      2.35e-04  
    3   -3310.2936575291      2.46e-04  
    4   -3310.2938115228      2.24e-05  
    5   -3310.2938125780      1.07e-05  
    6   -3310.2938128728      4.06e-06  
    7   -3310.2938129238      7.24e-07  
    8   -3310.2938129252      3.30e-07  
    9   -3310.2938129254      4.95e-08  
   10   -3310.2938129254      1.68e-08  
   11   -3310.2938129254      7.51e-09  Convergence criterion met
 ---------------------------------------
 SCF time:   CPU 46.40s  wall 6.00s 
 SCF   energy in the final basis set =    -3310.2938129254
 Total energy in the final basis set =    -3310.2938129254

 --------------------------------------------------------------
             Orbital Energies (a.u.) and Symmetries
 --------------------------------------------------------------

 Alpha MOs, Restricted
 -- Occupied --                  
-482.87 -101.60  -62.52  -56.34  -56.34  -56.34  -24.74  -24.74
  1 A'    2 A'    3 A'    4 A'    1 A"    5 A'    6 A'    7 A'                 
-10.344 -10.336  -9.513  -8.733  -7.278  -7.267  -7.267  -6.565
  8 A'    9 A'   10 A'   11 A'   12 A'    2 A"   13 A'   14 A'                 
 -6.551  -6.551  -2.676  -2.672  -2.672  -2.660  -2.660  -1.287
  3 A"   15 A'   16 A'   17 A'    4 A"    5 A"   18 A'   19 A'                 
 -1.281  -0.918  -0.863  -0.770  -0.647  -0.596  -0.560  -0.535
 20 A'   21 A'   22 A'   23 A'   24 A'   25 A'   26 A'    6 A"                 
 -0.512  -0.502  -0.458  -0.419  -0.387  -0.365  -0.354  -0.331
 27 A'    7 A"   28 A'   29 A'    8 A"   30 A'    9 A"   31 A'                 
 -0.269
 10 A"                                                                         
 -- Virtual --                   
 -0.049  -0.027  -0.011   0.015   0.023   0.032   0.046   0.055
 32 A'   11 A"   33 A'   34 A'   35 A'   36 A'   12 A"   37 A'                 
  0.063   0.074   0.080   0.086   0.098   0.099   0.111   0.124
 38 A'   13 A"   39 A'   40 A'   14 A"   41 A'   15 A"   42 A'                 
  0.151   0.164   0.166   0.184   0.257   0.261   0.292   0.299
 43 A'   44 A'   45 A'   46 A'   47 A'   48 A'   16 A"   17 A"                 
  0.307   0.316   0.340   0.342   0.352   0.380   0.397   0.410
 49 A'   50 A'   51 A'   52 A'   53 A'   54 A'   55 A'   18 A"                 
  0.412   0.441   0.442   0.480   0.490   0.512   0.515   0.546
 56 A'   19 A"   57 A'   20 A"   58 A'   59 A'   21 A"   22 A"                 
  0.586   0.615   0.654   0.659   0.692   0.747   0.793   0.824
 60 A'   61 A'   23 A"   62 A'   63 A'   64 A'   65 A'   24 A"                 
  0.837   0.847   0.879   0.915   0.938   0.958   1.090   1.128
 25 A"   66 A'   67 A'   68 A'   69 A'   70 A'   71 A'   26 A"                 
  1.161   1.210   1.333   1.364   1.373   1.389   1.435   1.459
 72 A'   27 A"   28 A"   73 A'   74 A'   29 A"   75 A'   76 A'                 
  1.546   1.559   1.653   1.659   1.835   1.849   1.922   1.949
 77 A'   30 A"   78 A'   79 A'   80 A'   31 A"   81 A'   82 A'                 
  1.984   2.008   2.119   2.189   2.227   2.227   2.341   2.463
 32 A"   83 A'   84 A'   85 A'   33 A"   86 A'   87 A'   88 A'                 
  2.583   2.771   2.935   3.047   3.139   3.414   3.733   3.749
 34 A"   35 A"   89 A'   90 A'   91 A'   92 A'   36 A"   37 A"                 
  3.769   3.786   3.923   3.962   3.964   3.992   4.006   4.060
 93 A'   94 A'   38 A"   39 A"   95 A'   40 A"   96 A'   41 A"                 
  4.098   4.208   4.365   4.687   4.822   6.247   6.285   6.339
 97 A'   98 A'   99 A'  100 A'  101 A'   42 A"   43 A"  102 A'                 
  6.364   6.465   6.675   6.735   7.523   7.561   7.673   9.729
103 A'  104 A'  105 A'  106 A'   44 A"  107 A'  108 A'  109 A'                 
 23.324  24.044  25.778  25.915  26.379  47.893  66.708  66.734
110 A'  111 A'   45 A"  112 A'  113 A'  114 A'  115 A'  116 A'                 
215.712 289.718 289.755 289.8931020.685
117 A'   46 A"  118 A'  119 A'  120 A'                                         

 Beta MOs, Restricted
 -- Occupied --                  
-482.87 -101.60  -62.52  -56.34  -56.34  -56.34  -24.74  -24.74
  1 A'    2 A'    3 A'    4 A'    1 A"    5 A'    6 A'    7 A'                 
-10.344 -10.336  -9.513  -8.733  -7.278  -7.267  -7.267  -6.565
  8 A'    9 A'   10 A'   11 A'   12 A'    2 A"   13 A'   14 A'                 
 -6.551  -6.551  -2.676  -2.672  -2.672  -2.660  -2.660  -1.287
  3 A"   15 A'   16 A'   17 A'    4 A"    5 A"   18 A'   19 A'                 
 -1.281  -0.918  -0.863  -0.770  -0.647  -0.596  -0.560  -0.535
 20 A'   21 A'   22 A'   23 A'   24 A'   25 A'   26 A'    6 A"                 
 -0.512  -0.502  -0.458  -0.419  -0.387  -0.365  -0.354  -0.331
 27 A'    7 A"   28 A'   29 A'    8 A"   30 A'    9 A"   31 A'                 
 -0.269
 10 A"                                                                         
 -- Virtual --                   
 -0.049  -0.027  -0.011   0.015   0.023   0.032   0.046   0.055
 32 A'   11 A"   33 A'   34 A'   35 A'   36 A'   12 A"   37 A'                 
  0.063   0.074   0.080   0.086   0.098   0.099   0.111   0.124
 38 A'   13 A"   39 A'   40 A'   14 A"   41 A'   15 A"   42 A'                 
  0.151   0.164   0.166   0.184   0.257   0.261   0.292   0.299
 43 A'   44 A'   45 A'   46 A'   47 A'   48 A'   16 A"   17 A"                 
  0.307   0.316   0.340   0.342   0.352   0.380   0.397   0.410
 49 A'   50 A'   51 A'   52 A'   53 A'   54 A'   55 A'   18 A"                 
  0.412   0.441   0.442   0.480   0.490   0.512   0.515   0.546
 56 A'   19 A"   57 A'   20 A"   58 A'   59 A'   21 A"   22 A"                 
  0.586   0.615   0.654   0.659   0.692   0.747   0.793   0.824
 60 A'   61 A'   23 A"   62 A'   63 A'   64 A'   65 A'   24 A"                 
  0.837   0.847   0.879   0.915   0.938   0.958   1.090   1.128
 25 A"   66 A'   67 A'   68 A'   69 A'   70 A'   71 A'   26 A"                 
  1.161   1.210   1.333   1.364   1.373   1.389   1.435   1.459
 72 A'   27 A"   28 A"   73 A'   74 A'   29 A"   75 A'   76 A'                 
  1.546   1.559   1.653   1.659   1.835   1.849   1.922   1.949
 77 A'   30 A"   78 A'   79 A'   80 A'   31 A"   81 A'   82 A'                 
  1.984   2.008   2.119   2.189   2.227   2.227   2.341   2.463
 32 A"   83 A'   84 A'   85 A'   33 A"   86 A'   87 A'   88 A'                 
  2.583   2.771   2.935   3.047   3.139   3.414   3.733   3.749
 34 A"   35 A"   89 A'   90 A'   91 A'   92 A'   36 A"   37 A"                 
  3.769   3.786   3.923   3.962   3.964   3.992   4.006   4.060
 93 A'   94 A'   38 A"   39 A"   95 A'   40 A"   96 A'   41 A"                 
  4.098   4.208   4.365   4.687   4.822   6.247   6.285   6.339
 97 A'   98 A'   99 A'  100 A'  101 A'   42 A"   43 A"  102 A'                 
  6.364   6.465   6.675   6.735   7.523   7.561   7.673   9.729
103 A'  104 A'  105 A'  106 A'   44 A"  107 A'  108 A'  109 A'                 
 23.324  24.044  25.778  25.915  26.379  47.893  66.708  66.734
110 A'  111 A'   45 A"  112 A'  113 A'  114 A'  115 A'  116 A'                 
215.712 289.718 289.755 289.8931020.685
117 A'   46 A"  118 A'  119 A'  120 A'                                         
 --------------------------------------------------------------

          Ground-State Mulliken Net Atomic Charges

     Atom                 Charge (a.u.)
  ----------------------------------------
      1 Br                    0.027500
      2 F                    -0.029900
      3 F                    -0.045807
      4 Cl                    0.302034
      5 C                    -0.017553
      6 C                    -0.236273
  ----------------------------------------
  Sum of atomic charges =    -0.000000

 -----------------------------------------------------------------
                    Cartesian Multipole Moments
 -----------------------------------------------------------------
    Charge (ESU x 10^10)
                -0.0000
    Dipole Moment (Debye)
         X       0.1950      Y       0.1587      Z      -0.0000
       Tot       0.2515
    Quadrupole Moments (Debye-Ang)
        XX     -49.6696     XY       3.2279     YY     -53.4406
        XZ       0.0000     YZ      -0.0000     ZZ     -51.8177
    Octopole Moments (Debye-Ang^2)
       XXX      38.0816    XXY      -1.1735    XYY      13.8841
       YYY      -0.2852    XXZ      -0.0000    XYZ       0.0000
       YYZ       0.0000    XZZ      12.0286    YZZ      -0.6284
       ZZZ      -0.0000
    Hexadecapole Moments (Debye-Ang^3)
      XXXX    -864.7003   XXXY     -85.0558   XXYY    -191.6043
      XYYY    -106.6714   YYYY    -336.3831   XXXZ       0.0000
      XXYZ       0.0000   XYYZ      -0.0000   YYYZ       0.0000
      XXZZ    -163.6886   XYZZ     -41.7959   YYZZ     -65.7380
      XZZZ       0.0000   YZZZ      -0.0000   ZZZZ     -55.8120
 -----------------------------------------------------------------
 Calculating analytic gradient of the SCF energy
 Gradient of SCF Energy
            1           2           3           4           5           6
    1  -0.0051303   0.0011379  -0.0001821   0.0003529   0.0081426  -0.0043211
    2  -0.0046538  -0.0004193   0.0021136  -0.0005737   0.0023539   0.0011794
    3  -0.0000000   0.0000000   0.0000000   0.0000000  -0.0000000   0.0000000
 Max gradient component =       8.143E-03
 RMS gradient           =       2.851E-03
 Gradient time:  CPU 19.61 s  wall 2.57 s
 Geometry Optimization Parameters
   NAtoms,    NIC,     NZ,  NCons,   NDum,   NFix, NCnnct, MaxDiis
        6      37       0       0       0       0       0       0

 Cartesian Hessian Update
 Hessian Updated using BFGS Update


** GEOMETRY OPTIMIZATION IN DELOCALIZED INTERNAL COORDINATES **
   Searching for a Minimum

   Optimization Cycle:  11

                       Coordinates (Angstroms)
     ATOM                X               Y               Z
      1  Br        1.6092232310    0.8263312295    0.0000000000
      2  F        -1.4507517381    1.3835064992    0.0000000000
      3  F         0.4403676075   -1.6101406266    0.0000000000
      4  Cl       -2.4836247859   -0.9736899595    0.0000000000
      5  C         0.1363340460   -0.3124037578    0.0000000000
      6  C        -1.1356196021    0.0901233899    0.0000000000
   Point Group: cs    Number of degrees of freedom:     9


   Energy is  -3310.293812925

 Hessian Updated using BFGS Update

  9 Hessian modes will be used to form the next step
  Hessian Eigenvalues:
     0.068282    0.185714    0.249919    0.252345    0.376051    0.393139
     0.490234    0.658281    1.002471

 Minimum Search - Taking Simple RFO Step
 Searching for Lamda that Minimizes Along All modes
 Value Taken    Lamda =  -0.00014160
 Step Taken.  Stepsize is  0.033243

                             Maximum     Tolerance    Cnvgd?
         Gradient           0.004862      0.000300      NO
         Displacement       0.022670      0.001200      NO
         Energy change     -0.001365      0.000001      NO


 New Cartesian Coordinates Obtained by Inverse Iteration

 Displacement from previous Coordinates is:  0.024008
 ----------------------------------------------------------------
             Standard Nuclear Orientation (Angstroms)
    I     Atom           X                Y                Z
 ----------------------------------------------------------------
    1      Br      1.6072367537     0.8344360641     0.0000000000
    2      F      -1.4464765618     1.3852847719     0.0000000000
    3      F       0.4368330392    -1.6152901498     0.0000000000
    4      Cl     -2.4832833703    -0.9749551168     0.0000000000
    5      C       0.1339521385    -0.3160232083     0.0000000000
    6      C      -1.1323332407     0.0902744136     0.0000000000
 ----------------------------------------------------------------
 Molecular Point Group                 Cs    NOp =  2
 Largest Abelian Subgroup              Cs    NOp =  2
 Nuclear Repulsion Energy =   487.8916784518 hartrees
 There are       41 alpha and       41 beta electrons
 Applying Cartesian multipole field
    Component          Value
    ---------          -----
     (2,0,0)        1.00000E-11
     (0,2,0)        2.00000E-11
     (0,0,2)       -3.00000E-11
 Nucleus-field energy     =     0.0000000138 hartrees
 Requested basis set is 6-311++G(d,p)
 There are 56 shells and 166 basis functions
 A cutoff of  1.0D-11 yielded   1303 shell pairs
 There are     12329 function pairs (     13516 Cartesian)
 Smallest overlap matrix eigenvalue = 6.02E-05
 Guess MOs from SCF MO coefficient file

 -----------------------------------------------------------------------
  General SCF calculation program by
  Eric Jon Sundstrom, Paul Horn, Yuezhi Mao, Dmitri Zuev, Alec White,
  David Stuck, Shaama M.S., Shane Yost, Joonho Lee, David Small,
  Daniel Levine, Susi Lehtola, Hugh Burton, Evgeny Epifanovsky
 -----------------------------------------------------------------------
 Exchange:     0.2000 Hartree-Fock + 0.0800 Slater + 0.7200 B88
 Correlation:  0.1900 VWN1RPA + 0.8100 LYP
 Using SG-1 standard quadrature grid
 using 8 threads for integral computing
 -------------------------------------------------------
 OpenMP Integral computing Module                
 Release: version 2.0, May 2017, Q-Chem Inc. Pleasanton 
 -------------------------------------------------------
 -------------------------------------------------------
 OpenMP BLAS3 based DFT computing Module                
 Release: version 1.0, May 2013, Q-Chem Inc. Pittsburgh 
 -------------------------------------------------------
 A restricted SCF calculation will be
 performed using DIIS
 SCF converges when DIIS error is below 1.0e-08
 ---------------------------------------
  Cycle       Energy         DIIS error
 ---------------------------------------
    1   -3310.2938514136      9.74e-05  
    2   -3310.2938912677      2.99e-05  
    3   -3310.2938904064      3.59e-05  
    4   -3310.2938935064      6.81e-06  
    5   -3310.2938936309      2.72e-06  
    6   -3310.2938936504      7.08e-07  
    7   -3310.2938936518      1.78e-07  
    8   -3310.2938936518      7.74e-08  
    9   -3310.2938936518      1.78e-08  
   10   -3310.2938936518      5.01e-09  Convergence criterion met
 ---------------------------------------
 SCF time:   CPU 42.18s  wall 6.00s 
 SCF   energy in the final basis set =    -3310.2938936518
 Total energy in the final basis set =    -3310.2938936518

 --------------------------------------------------------------
             Orbital Energies (a.u.) and Symmetries
 --------------------------------------------------------------

 Alpha MOs, Restricted
 -- Occupied --                  
-482.87 -101.60  -62.52  -56.34  -56.34  -56.34  -24.74  -24.74
  1 A'    2 A'    3 A'    4 A'    1 A"    5 A'    6 A'    7 A'                 
-10.344 -10.337  -9.513  -8.733  -7.278  -7.267  -7.267  -6.565
  8 A'    9 A'   10 A'   11 A'   12 A'    2 A"   13 A'   14 A'                 
 -6.551  -6.551  -2.676  -2.672  -2.672  -2.660  -2.660  -1.287
  3 A"   15 A'   16 A'   17 A'    4 A"    5 A"   18 A'   19 A'                 
 -1.281  -0.918  -0.862  -0.771  -0.647  -0.597  -0.560  -0.535
 20 A'   21 A'   22 A'   23 A'   24 A'   25 A'   26 A'    6 A"                 
 -0.512  -0.502  -0.458  -0.419  -0.387  -0.365  -0.354  -0.331
 27 A'    7 A"   28 A'   29 A'    8 A"   30 A'    9 A"   31 A'                 
 -0.270
 10 A"                                                                         
 -- Virtual --                   
 -0.051  -0.026  -0.012   0.015   0.023   0.032   0.046   0.055
 32 A'   11 A"   33 A'   34 A'   35 A'   36 A'   12 A"   37 A'                 
  0.063   0.074   0.080   0.086   0.098   0.098   0.111   0.124
 38 A'   13 A"   39 A'   40 A'   14 A"   41 A'   15 A"   42 A'                 
  0.150   0.164   0.166   0.184   0.257   0.261   0.292   0.299
 43 A'   44 A'   45 A'   46 A'   47 A'   48 A'   16 A"   17 A"                 
  0.308   0.317   0.340   0.342   0.352   0.380   0.397   0.410
 49 A'   50 A'   51 A'   52 A'   53 A'   54 A'   55 A'   18 A"                 
  0.412   0.441   0.441   0.479   0.489   0.511   0.515   0.547
 56 A'   19 A"   57 A'   20 A"   58 A'   59 A'   21 A"   22 A"                 
  0.587   0.615   0.654   0.659   0.693   0.747   0.793   0.824
 60 A'   61 A'   23 A"   62 A'   63 A'   64 A'   65 A'   24 A"                 
  0.837   0.847   0.878   0.913   0.937   0.957   1.089   1.127
 25 A"   66 A'   67 A'   68 A'   69 A'   70 A'   71 A'   26 A"                 
  1.159   1.208   1.333   1.365   1.373   1.389   1.436   1.458
 72 A'   27 A"   28 A"   73 A'   74 A'   29 A"   75 A'   76 A'                 
  1.544   1.559   1.653   1.659   1.835   1.852   1.922   1.949
 77 A'   30 A"   78 A'   79 A'   80 A'   31 A"   81 A'   82 A'                 
  1.984   2.007   2.122   2.187   2.227   2.227   2.341   2.462
 32 A"   83 A'   84 A'   85 A'   33 A"   86 A'   87 A'   88 A'                 
  2.583   2.771   2.933   3.046   3.143   3.408   3.732   3.748
 34 A"   35 A"   89 A'   90 A'   91 A'   92 A'   36 A"   37 A"                 
  3.769   3.785   3.922   3.961   3.963   3.991   4.006   4.059
 93 A'   94 A'   38 A"   39 A"   95 A'   40 A"   96 A'   41 A"                 
  4.097   4.206   4.365   4.686   4.821   6.246   6.285   6.339
 97 A'   98 A'   99 A'  100 A'  101 A'   42 A"   43 A"  102 A'                 
  6.364   6.465   6.672   6.733   7.523   7.560   7.672   9.727
103 A'  104 A'  105 A'  106 A'   44 A"  107 A'  108 A'  109 A'                 
 23.320  24.061  25.777  25.914  26.378  47.891  66.707  66.734
110 A'  111 A'   45 A"  112 A'  113 A'  114 A'  115 A'  116 A'                 
215.711 289.718 289.755 289.8921020.683
117 A'   46 A"  118 A'  119 A'  120 A'                                         

 Beta MOs, Restricted
 -- Occupied --                  
-482.87 -101.60  -62.52  -56.34  -56.34  -56.34  -24.74  -24.74
  1 A'    2 A'    3 A'    4 A'    1 A"    5 A'    6 A'    7 A'                 
-10.344 -10.337  -9.513  -8.733  -7.278  -7.267  -7.267  -6.565
  8 A'    9 A'   10 A'   11 A'   12 A'    2 A"   13 A'   14 A'                 
 -6.551  -6.551  -2.676  -2.672  -2.672  -2.660  -2.660  -1.287
  3 A"   15 A'   16 A'   17 A'    4 A"    5 A"   18 A'   19 A'                 
 -1.281  -0.918  -0.862  -0.771  -0.647  -0.597  -0.560  -0.535
 20 A'   21 A'   22 A'   23 A'   24 A'   25 A'   26 A'    6 A"                 
 -0.512  -0.502  -0.458  -0.419  -0.387  -0.365  -0.354  -0.331
 27 A'    7 A"   28 A'   29 A'    8 A"   30 A'    9 A"   31 A'                 
 -0.270
 10 A"                                                                         
 -- Virtual --                   
 -0.051  -0.026  -0.012   0.015   0.023   0.032   0.046   0.055
 32 A'   11 A"   33 A'   34 A'   35 A'   36 A'   12 A"   37 A'                 
  0.063   0.074   0.080   0.086   0.098   0.098   0.111   0.124
 38 A'   13 A"   39 A'   40 A'   14 A"   41 A'   15 A"   42 A'                 
  0.150   0.164   0.166   0.184   0.257   0.261   0.292   0.299
 43 A'   44 A'   45 A'   46 A'   47 A'   48 A'   16 A"   17 A"                 
  0.308   0.317   0.340   0.342   0.352   0.380   0.397   0.410
 49 A'   50 A'   51 A'   52 A'   53 A'   54 A'   55 A'   18 A"                 
  0.412   0.441   0.441   0.479   0.489   0.511   0.515   0.547
 56 A'   19 A"   57 A'   20 A"   58 A'   59 A'   21 A"   22 A"                 
  0.587   0.615   0.654   0.659   0.693   0.747   0.793   0.824
 60 A'   61 A'   23 A"   62 A'   63 A'   64 A'   65 A'   24 A"                 
  0.837   0.847   0.878   0.913   0.937   0.957   1.089   1.127
 25 A"   66 A'   67 A'   68 A'   69 A'   70 A'   71 A'   26 A"                 
  1.159   1.208   1.333   1.365   1.373   1.389   1.436   1.458
 72 A'   27 A"   28 A"   73 A'   74 A'   29 A"   75 A'   76 A'                 
  1.544   1.559   1.653   1.659   1.835   1.852   1.922   1.949
 77 A'   30 A"   78 A'   79 A'   80 A'   31 A"   81 A'   82 A'                 
  1.984   2.007   2.122   2.187   2.227   2.227   2.341   2.462
 32 A"   83 A'   84 A'   85 A'   33 A"   86 A'   87 A'   88 A'                 
  2.583   2.771   2.933   3.046   3.143   3.408   3.732   3.748
 34 A"   35 A"   89 A'   90 A'   91 A'   92 A'   36 A"   37 A"                 
  3.769   3.785   3.922   3.961   3.963   3.991   4.006   4.059
 93 A'   94 A'   38 A"   39 A"   95 A'   40 A"   96 A'   41 A"                 
  4.097   4.206   4.365   4.686   4.821   6.246   6.285   6.339
 97 A'   98 A'   99 A'  100 A'  101 A'   42 A"   43 A"  102 A'                 
  6.364   6.465   6.672   6.733   7.523   7.560   7.672   9.727
103 A'  104 A'  105 A'  106 A'   44 A"  107 A'  108 A'  109 A'                 
 23.320  24.061  25.777  25.914  26.378  47.891  66.707  66.734
110 A'  111 A'   45 A"  112 A'  113 A'  114 A'  115 A'  116 A'                 
215.711 289.718 289.755 289.8921020.683
117 A'   46 A"  118 A'  119 A'  120 A'                                         
 --------------------------------------------------------------

          Ground-State Mulliken Net Atomic Charges

     Atom                 Charge (a.u.)
  ----------------------------------------
      1 Br                    0.024877
      2 F                    -0.030656
      3 F                    -0.047064
      4 Cl                    0.302406
      5 C                    -0.012882
      6 C                    -0.236681
  ----------------------------------------
  Sum of atomic charges =    -0.000000

 -----------------------------------------------------------------
                    Cartesian Multipole Moments
 -----------------------------------------------------------------
    Charge (ESU x 10^10)
                -0.0000
    Dipole Moment (Debye)
         X       0.1906      Y       0.1567      Z       0.0000
       Tot       0.2468
    Quadrupole Moments (Debye-Ang)
        XX     -49.7280     XY       3.2226     YY     -53.4255
        XZ      -0.0000     YZ      -0.0000     ZZ     -51.8273
    Octopole Moments (Debye-Ang^2)
       XXX      38.0939    XXY      -1.2330    XYY      13.9630
       YYY      -0.5175    XXZ       0.0000    XYZ       0.0000
       YYZ       0.0000    XZZ      12.0411    YZZ      -0.7322
       ZZZ       0.0000
    Hexadecapole Moments (Debye-Ang^3)
      XXXX    -863.9219   XXXY     -85.9217   XXYY    -191.5969
      XYYY    -107.3580   YYYY    -338.5765   XXXZ      -0.0000
      XXYZ       0.0000   XYYZ       0.0000   YYYZ      -0.0000
      XXZZ    -163.5010   XYZZ     -42.0915   YYZZ     -66.1457
      XZZZ      -0.0000   YZZZ      -0.0000   ZZZZ     -55.8317
 -----------------------------------------------------------------
 Calculating analytic gradient of the SCF energy
 Gradient of SCF Energy
            1           2           3           4           5           6
    1  -0.0031810   0.0009057  -0.0003835  -0.0004073   0.0017732   0.0012929
    2  -0.0021233   0.0011106   0.0000996  -0.0016382   0.0023782   0.0001730
    3   0.0000000  -0.0000000   0.0000000  -0.0000000  -0.0000000   0.0000000
 Max gradient component =       3.181E-03
 RMS gradient           =       1.295E-03
 Gradient time:  CPU 19.60 s  wall 2.57 s
 Geometry Optimization Parameters
   NAtoms,    NIC,     NZ,  NCons,   NDum,   NFix, NCnnct, MaxDiis
        6      37       0       0       0       0       0       0

 Cartesian Hessian Update
 Hessian Updated using BFGS Update


** GEOMETRY OPTIMIZATION IN DELOCALIZED INTERNAL COORDINATES **
   Searching for a Minimum

   Optimization Cycle:  12

                       Coordinates (Angstroms)
     ATOM                X               Y               Z
      1  Br        1.6072367537    0.8344360641    0.0000000000
      2  F        -1.4464765618    1.3852847719    0.0000000000
      3  F         0.4368330392   -1.6152901498    0.0000000000
      4  Cl       -2.4832833703   -0.9749551168    0.0000000000
      5  C         0.1339521385   -0.3160232083    0.0000000000
      6  C        -1.1323332407    0.0902744136    0.0000000000
   Point Group: cs    Number of degrees of freedom:     9


   Energy is  -3310.293893652

 Hessian Updated using BFGS Update

  9 Hessian modes will be used to form the next step
  Hessian Eigenvalues:
     0.066603    0.168560    0.248219    0.260328    0.393054    0.397961
     0.437296    0.689409    0.959022

 Minimum Search - Taking Simple RFO Step
 Searching for Lamda that Minimizes Along All modes
 Value Taken    Lamda =  -0.00004020
 Step Taken.  Stepsize is  0.013288

                             Maximum     Tolerance    Cnvgd?
         Gradient           0.002775      0.000300      NO
         Displacement       0.008247      0.001200      NO
         Energy change     -0.000081      0.000001      NO


 New Cartesian Coordinates Obtained by Inverse Iteration

 Displacement from previous Coordinates is:  0.011495
 ----------------------------------------------------------------
             Standard Nuclear Orientation (Angstroms)
    I     Atom           X                Y                Z
 ----------------------------------------------------------------
    1      Br      1.6097612535     0.8374444322     0.0000000000
    2      F      -1.4472780548     1.3840375302     0.0000000000
    3      F       0.4377991855    -1.6165285145     0.0000000000
    4      Cl     -2.4865309384    -0.9731759140     0.0000000000
    5      C       0.1345328118    -0.3175001945     0.0000000000
    6      C      -1.1323554991     0.0894494353     0.0000000000
 ----------------------------------------------------------------
 Molecular Point Group                 Cs    NOp =  2
 Largest Abelian Subgroup              Cs    NOp =  2
 Nuclear Repulsion Energy =   487.3952386853 hartrees
 There are       41 alpha and       41 beta electrons
 Applying Cartesian multipole field
    Component          Value
    ---------          -----
     (2,0,0)        1.00000E-11
     (0,2,0)        2.00000E-11
     (0,0,2)       -3.00000E-11
 Nucleus-field energy     =     0.0000000139 hartrees
 Requested basis set is 6-311++G(d,p)
 There are 56 shells and 166 basis functions
 A cutoff of  1.0D-11 yielded   1303 shell pairs
 There are     12329 function pairs (     13516 Cartesian)
 Smallest overlap matrix eigenvalue = 6.05E-05
 Guess MOs from SCF MO coefficient file

 -----------------------------------------------------------------------
  General SCF calculation program by
  Eric Jon Sundstrom, Paul Horn, Yuezhi Mao, Dmitri Zuev, Alec White,
  David Stuck, Shaama M.S., Shane Yost, Joonho Lee, David Small,
  Daniel Levine, Susi Lehtola, Hugh Burton, Evgeny Epifanovsky
 -----------------------------------------------------------------------
 Exchange:     0.2000 Hartree-Fock + 0.0800 Slater + 0.7200 B88
 Correlation:  0.1900 VWN1RPA + 0.8100 LYP
 Using SG-1 standard quadrature grid
 using 8 threads for integral computing
 -------------------------------------------------------
 OpenMP Integral computing Module                
 Release: version 2.0, May 2017, Q-Chem Inc. Pleasanton 
 -------------------------------------------------------
 -------------------------------------------------------
 OpenMP BLAS3 based DFT computing Module                
 Release: version 1.0, May 2013, Q-Chem Inc. Pittsburgh 
 -------------------------------------------------------
 A restricted SCF calculation will be
 performed using DIIS
 SCF converges when DIIS error is below 1.0e-08
 ---------------------------------------
  Cycle       Energy         DIIS error
 ---------------------------------------
    1   -3310.2939156028      3.99e-05  
    2   -3310.2939218669      2.12e-05  
    3   -3310.2939216591      2.32e-05  
    4   -3310.2939233476      3.07e-06  
    5   -3310.2939233702      1.32e-06  
    6   -3310.2939233751      3.67e-07  
    7   -3310.2939233754      9.04e-08  
    8   -3310.2939233755      3.95e-08  
    9   -3310.2939233754      4.28e-09  Convergence criterion met
 ---------------------------------------
 SCF time:   CPU 37.93s  wall 5.00s 
 SCF   energy in the final basis set =    -3310.2939233754
 Total energy in the final basis set =    -3310.2939233754

 --------------------------------------------------------------
             Orbital Energies (a.u.) and Symmetries
 --------------------------------------------------------------

 Alpha MOs, Restricted
 -- Occupied --                  
-482.87 -101.60  -62.52  -56.34  -56.34  -56.34  -24.74  -24.74
  1 A'    2 A'    3 A'    4 A'    1 A"    5 A'    6 A'    7 A'                 
-10.345 -10.337  -9.513  -8.733  -7.278  -7.267  -7.267  -6.565
  8 A'    9 A'   10 A'   11 A'   12 A'    2 A"   13 A'   14 A'                 
 -6.551  -6.550  -2.676  -2.672  -2.672  -2.660  -2.660  -1.287
  3 A"   15 A'   16 A'   17 A'    4 A"    5 A"   18 A'   19 A'                 
 -1.281  -0.917  -0.862  -0.771  -0.647  -0.597  -0.560  -0.536
 20 A'   21 A'   22 A'   23 A'   24 A'   25 A'   26 A'    6 A"                 
 -0.512  -0.502  -0.458  -0.419  -0.387  -0.365  -0.353  -0.331
 27 A'    7 A"   28 A'   29 A'    8 A"   30 A'    9 A"   31 A'                 
 -0.270
 10 A"                                                                         
 -- Virtual --                   
 -0.052  -0.027  -0.012   0.015   0.023   0.032   0.046   0.055
 32 A'   11 A"   33 A'   34 A'   35 A'   36 A'   12 A"   37 A'                 
  0.063   0.074   0.080   0.086   0.098   0.098   0.111   0.124
 38 A'   13 A"   39 A'   40 A'   14 A"   41 A'   15 A"   42 A'                 
  0.150   0.164   0.167   0.184   0.257   0.261   0.292   0.299
 43 A'   44 A'   45 A'   46 A'   47 A'   48 A'   16 A"   17 A"                 
  0.308   0.317   0.340   0.342   0.352   0.380   0.396   0.410
 49 A'   50 A'   51 A'   52 A'   53 A'   54 A'   55 A'   18 A"                 
  0.412   0.441   0.441   0.478   0.489   0.511   0.515   0.547
 56 A'   57 A'   19 A"   20 A"   58 A'   59 A'   21 A"   22 A"                 
  0.587   0.615   0.654   0.658   0.692   0.747   0.793   0.824
 60 A'   61 A'   23 A"   62 A'   63 A'   64 A'   65 A'   24 A"                 
  0.837   0.847   0.877   0.913   0.936   0.957   1.089   1.127
 25 A"   66 A'   67 A'   68 A'   69 A'   70 A'   71 A'   26 A"                 
  1.159   1.207   1.333   1.365   1.373   1.388   1.435   1.458
 72 A'   27 A"   28 A"   73 A'   74 A'   29 A"   75 A'   76 A'                 
  1.543   1.558   1.652   1.658   1.834   1.851   1.920   1.949
 77 A'   30 A"   78 A'   79 A'   80 A'   31 A"   81 A'   82 A'                 
  1.984   2.006   2.122   2.187   2.227   2.227   2.340   2.463
 32 A"   83 A'   84 A'   85 A'   33 A"   86 A'   87 A'   88 A'                 
  2.583   2.771   2.932   3.045   3.141   3.408   3.732   3.748
 34 A"   35 A"   89 A'   90 A'   91 A'   92 A'   36 A"   37 A"                 
  3.769   3.784   3.922   3.961   3.962   3.991   4.006   4.058
 93 A'   94 A'   38 A"   39 A"   95 A'   40 A"   96 A'   41 A"                 
  4.097   4.205   4.365   4.686   4.821   6.246   6.284   6.338
 97 A'   98 A'   99 A'  100 A'  101 A'   42 A"   43 A"  102 A'                 
  6.364   6.465   6.670   6.733   7.523   7.560   7.671   9.727
103 A'  104 A'  105 A'  106 A'   44 A"  107 A'  108 A'  109 A'                 
 23.319  24.057  25.777  25.914  26.378  47.889  66.707  66.733
110 A'  111 A'   45 A"  112 A'  113 A'  114 A'  115 A'  116 A'                 
215.710 289.718 289.754 289.8911020.681
117 A'   46 A"  118 A'  119 A'  120 A'                                         

 Beta MOs, Restricted
 -- Occupied --                  
-482.87 -101.60  -62.52  -56.34  -56.34  -56.34  -24.74  -24.74
  1 A'    2 A'    3 A'    4 A'    1 A"    5 A'    6 A'    7 A'                 
-10.345 -10.337  -9.513  -8.733  -7.278  -7.267  -7.267  -6.565
  8 A'    9 A'   10 A'   11 A'   12 A'    2 A"   13 A'   14 A'                 
 -6.551  -6.550  -2.676  -2.672  -2.672  -2.660  -2.660  -1.287
  3 A"   15 A'   16 A'   17 A'    4 A"    5 A"   18 A'   19 A'                 
 -1.281  -0.917  -0.862  -0.771  -0.647  -0.597  -0.560  -0.536
 20 A'   21 A'   22 A'   23 A'   24 A'   25 A'   26 A'    6 A"                 
 -0.512  -0.502  -0.458  -0.419  -0.387  -0.365  -0.353  -0.331
 27 A'    7 A"   28 A'   29 A'    8 A"   30 A'    9 A"   31 A'                 
 -0.270
 10 A"                                                                         
 -- Virtual --                   
 -0.052  -0.027  -0.012   0.015   0.023   0.032   0.046   0.055
 32 A'   11 A"   33 A'   34 A'   35 A'   36 A'   12 A"   37 A'                 
  0.063   0.074   0.080   0.086   0.098   0.098   0.111   0.124
 38 A'   13 A"   39 A'   40 A'   14 A"   41 A'   15 A"   42 A'                 
  0.150   0.164   0.167   0.184   0.257   0.261   0.292   0.299
 43 A'   44 A'   45 A'   46 A'   47 A'   48 A'   16 A"   17 A"                 
  0.308   0.317   0.340   0.342   0.352   0.380   0.396   0.410
 49 A'   50 A'   51 A'   52 A'   53 A'   54 A'   55 A'   18 A"                 
  0.412   0.441   0.441   0.478   0.489   0.511   0.515   0.547
 56 A'   57 A'   19 A"   20 A"   58 A'   59 A'   21 A"   22 A"                 
  0.587   0.615   0.654   0.658   0.692   0.747   0.793   0.824
 60 A'   61 A'   23 A"   62 A'   63 A'   64 A'   65 A'   24 A"                 
  0.837   0.847   0.877   0.913   0.936   0.957   1.089   1.127
 25 A"   66 A'   67 A'   68 A'   69 A'   70 A'   71 A'   26 A"                 
  1.159   1.207   1.333   1.365   1.373   1.388   1.435   1.458
 72 A'   27 A"   28 A"   73 A'   74 A'   29 A"   75 A'   76 A'                 
  1.543   1.558   1.652   1.658   1.834   1.851   1.920   1.949
 77 A'   30 A"   78 A'   79 A'   80 A'   31 A"   81 A'   82 A'                 
  1.984   2.006   2.122   2.187   2.227   2.227   2.340   2.463
 32 A"   83 A'   84 A'   85 A'   33 A"   86 A'   87 A'   88 A'                 
  2.583   2.771   2.932   3.045   3.141   3.408   3.732   3.748
 34 A"   35 A"   89 A'   90 A'   91 A'   92 A'   36 A"   37 A"                 
  3.769   3.784   3.922   3.961   3.962   3.991   4.006   4.058
 93 A'   94 A'   38 A"   39 A"   95 A'   40 A"   96 A'   41 A"                 
  4.097   4.205   4.365   4.686   4.821   6.246   6.284   6.338
 97 A'   98 A'   99 A'  100 A'  101 A'   42 A"   43 A"  102 A'                 
  6.364   6.465   6.670   6.733   7.523   7.560   7.671   9.727
103 A'  104 A'  105 A'  106 A'   44 A"  107 A'  108 A'  109 A'                 
 23.319  24.057  25.777  25.914  26.378  47.889  66.707  66.733
110 A'  111 A'   45 A"  112 A'  113 A'  114 A'  115 A'  116 A'                 
215.710 289.718 289.754 289.8911020.681
117 A'   46 A"  118 A'  119 A'  120 A'                                         
 --------------------------------------------------------------

          Ground-State Mulliken Net Atomic Charges

     Atom                 Charge (a.u.)
  ----------------------------------------
      1 Br                    0.023805
      2 F                    -0.030178
      3 F                    -0.046910
      4 Cl                    0.302755
      5 C                    -0.011326
      6 C                    -0.238147
  ----------------------------------------
  Sum of atomic charges =    -0.000000

 -----------------------------------------------------------------
                    Cartesian Multipole Moments
 -----------------------------------------------------------------
    Charge (ESU x 10^10)
                -0.0000
    Dipole Moment (Debye)
         X       0.1864      Y       0.1541      Z      -0.0000
       Tot       0.2418
    Quadrupole Moments (Debye-Ang)
        XX     -49.7325     XY       3.2187     YY     -53.4234
        XZ      -0.0000     YZ      -0.0000     ZZ     -51.8398
    Octopole Moments (Debye-Ang^2)
       XXX      37.9991    XXY      -1.2652    XYY      13.9833
       YYY      -0.6464    XXZ       0.0000    XYZ       0.0000
       YYZ      -0.0000    XZZ      12.0246    YZZ      -0.7895
       ZZZ       0.0000
    Hexadecapole Moments (Debye-Ang^3)
      XXXX    -865.8803   XXXY     -86.1498   XXYY    -191.9977
      XYYY    -107.7190   YYYY    -338.9087   XXXZ      -0.0000
      XXYZ      -0.0000   XYYZ       0.0000   YYYZ      -0.0000
      XXZZ    -163.8945   XYZZ     -42.2096   YYZZ     -66.2074
      XZZZ      -0.0000   YZZZ      -0.0000   ZZZZ     -55.8645
 -----------------------------------------------------------------
 Calculating analytic gradient of the SCF energy
 Gradient of SCF Energy
            1           2           3           4           5           6
    1  -0.0017482   0.0006044  -0.0004343  -0.0009566   0.0015424   0.0009922
    2  -0.0009357   0.0009207  -0.0002150  -0.0015932   0.0012867   0.0005365
    3  -0.0000000  -0.0000000  -0.0000000  -0.0000000  -0.0000000   0.0000000
 Max gradient component =       1.748E-03
 RMS gradient           =       8.863E-04
 Gradient time:  CPU 19.55 s  wall 2.57 s
 Geometry Optimization Parameters
   NAtoms,    NIC,     NZ,  NCons,   NDum,   NFix, NCnnct, MaxDiis
        6      37       0       0       0       0       0       0

 Cartesian Hessian Update
 Hessian Updated using BFGS Update


** GEOMETRY OPTIMIZATION IN DELOCALIZED INTERNAL COORDINATES **
   Searching for a Minimum

   Optimization Cycle:  13

                       Coordinates (Angstroms)
     ATOM                X               Y               Z
      1  Br        1.6097612535    0.8374444322    0.0000000000
      2  F        -1.4472780548    1.3840375302    0.0000000000
      3  F         0.4377991855   -1.6165285145    0.0000000000
      4  Cl       -2.4865309384   -0.9731759140    0.0000000000
      5  C         0.1345328118   -0.3175001945    0.0000000000
      6  C        -1.1323554991    0.0894494353    0.0000000000
   Point Group: cs    Number of degrees of freedom:     9


   Energy is  -3310.293923375

 Hessian Updated using BFGS Update

  9 Hessian modes will be used to form the next step
  Hessian Eigenvalues:
     0.080820    0.102212    0.246739    0.262160    0.361726    0.393789
     0.401247    0.617612    0.904244

 Minimum Search - Taking Simple RFO Step
 Searching for Lamda that Minimizes Along All modes
 Value Taken    Lamda =  -0.00003195
 Step Taken.  Stepsize is  0.015842

                             Maximum     Tolerance    Cnvgd?
         Gradient           0.001442      0.000300      NO
         Displacement       0.009732      0.001200      NO
         Energy change     -0.000030      0.000001      NO


 New Cartesian Coordinates Obtained by Inverse Iteration

 Displacement from previous Coordinates is:  0.015034
 ----------------------------------------------------------------
             Standard Nuclear Orientation (Angstroms)
    I     Atom           X                Y                Z
 ----------------------------------------------------------------
    1      Br      1.6132041866     0.8386032454     0.0000000000
    2      F      -1.4502984516     1.3816155837     0.0000000000
    3      F       0.4405884171    -1.6167071223     0.0000000000
    4      Cl     -2.4898232091    -0.9694601683     0.0000000000
    5      C       0.1347021240    -0.3185198448     0.0000000000
    6      C      -1.1324443085     0.0881950810     0.0000000000
 ----------------------------------------------------------------
 Molecular Point Group                 Cs    NOp =  2
 Largest Abelian Subgroup              Cs    NOp =  2
 Nuclear Repulsion Energy =   486.9950299418 hartrees
 There are       41 alpha and       41 beta electrons
 Applying Cartesian multipole field
    Component          Value
    ---------          -----
     (2,0,0)        1.00000E-11
     (0,2,0)        2.00000E-11
     (0,0,2)       -3.00000E-11
 Nucleus-field energy     =     0.0000000139 hartrees
 Requested basis set is 6-311++G(d,p)
 There are 56 shells and 166 basis functions
 A cutoff of  1.0D-11 yielded   1302 shell pairs
 There are     12314 function pairs (     13498 Cartesian)
 Smallest overlap matrix eigenvalue = 6.04E-05
 Guess MOs from SCF MO coefficient file

 -----------------------------------------------------------------------
  General SCF calculation program by
  Eric Jon Sundstrom, Paul Horn, Yuezhi Mao, Dmitri Zuev, Alec White,
  David Stuck, Shaama M.S., Shane Yost, Joonho Lee, David Small,
  Daniel Levine, Susi Lehtola, Hugh Burton, Evgeny Epifanovsky
 -----------------------------------------------------------------------
 Exchange:     0.2000 Hartree-Fock + 0.0800 Slater + 0.7200 B88
 Correlation:  0.1900 VWN1RPA + 0.8100 LYP
 Using SG-1 standard quadrature grid
 using 8 threads for integral computing
 -------------------------------------------------------
 OpenMP Integral computing Module                
 Release: version 2.0, May 2017, Q-Chem Inc. Pleasanton 
 -------------------------------------------------------
 -------------------------------------------------------
 OpenMP BLAS3 based DFT computing Module                
 Release: version 1.0, May 2013, Q-Chem Inc. Pittsburgh 
 -------------------------------------------------------
 A restricted SCF calculation will be
 performed using DIIS
 SCF converges when DIIS error is below 1.0e-08
 ---------------------------------------
  Cycle       Energy         DIIS error
 ---------------------------------------
    1   -3310.2939282162      5.06e-05  
    2   -3310.2939407203      1.94e-05  
    3   -3310.2939394393      2.77e-05  
    4   -3310.2939419889      3.56e-06  
    5   -3310.2939420187      1.60e-06  
    6   -3310.2939420249      3.84e-07  
    7   -3310.2939420251      9.32e-08  
    8   -3310.2939420251      4.83e-08  
    9   -3310.2939420252      6.92e-09  Convergence criterion met
 ---------------------------------------
 SCF time:   CPU 37.88s  wall 5.00s 
 SCF   energy in the final basis set =    -3310.2939420252
 Total energy in the final basis set =    -3310.2939420252

 --------------------------------------------------------------
             Orbital Energies (a.u.) and Symmetries
 --------------------------------------------------------------

 Alpha MOs, Restricted
 -- Occupied --                  
-482.87 -101.60  -62.52  -56.34  -56.34  -56.34  -24.74  -24.74
  1 A'    2 A'    3 A'    4 A'    1 A"    5 A'    6 A'    7 A'                 
-10.345 -10.337  -9.513  -8.733  -7.278  -7.267  -7.267  -6.565
  8 A'    9 A'   10 A'   11 A'   12 A'    2 A"   13 A'   14 A'                 
 -6.550  -6.550  -2.676  -2.672  -2.671  -2.660  -2.660  -1.287
  3 A"   15 A'   16 A'   17 A'    4 A"    5 A"   18 A'   19 A'                 
 -1.282  -0.918  -0.861  -0.771  -0.648  -0.597  -0.560  -0.536
 20 A'   21 A'   22 A'   23 A'   24 A'   25 A'   26 A'    6 A"                 
 -0.512  -0.502  -0.458  -0.418  -0.387  -0.365  -0.353  -0.331
 27 A'    7 A"   28 A'   29 A'    8 A"   30 A'    9 A"   31 A'                 
 -0.270
 10 A"                                                                         
 -- Virtual --                   
 -0.053  -0.027  -0.012   0.015   0.023   0.032   0.046   0.055
 32 A'   11 A"   33 A'   34 A'   35 A'   36 A'   12 A"   37 A'                 
  0.063   0.074   0.080   0.086   0.098   0.098   0.111   0.124
 38 A'   13 A"   39 A'   40 A'   14 A"   41 A'   15 A"   42 A'                 
  0.150   0.163   0.167   0.185   0.257   0.261   0.292   0.299
 43 A'   44 A'   45 A'   46 A'   47 A'   48 A'   16 A"   17 A"                 
  0.308   0.317   0.340   0.342   0.352   0.380   0.396   0.410
 49 A'   50 A'   51 A'   52 A'   53 A'   54 A'   55 A'   18 A"                 
  0.412   0.441   0.441   0.478   0.489   0.511   0.515   0.547
 56 A'   57 A'   19 A"   20 A"   58 A'   59 A'   21 A"   22 A"                 
  0.586   0.615   0.655   0.658   0.691   0.746   0.793   0.824
 60 A'   61 A'   23 A"   62 A'   63 A'   64 A'   65 A'   24 A"                 
  0.837   0.847   0.877   0.913   0.936   0.957   1.091   1.127
 25 A"   66 A'   67 A'   68 A'   69 A'   70 A'   71 A'   26 A"                 
  1.159   1.207   1.333   1.365   1.373   1.388   1.435   1.458
 72 A'   27 A"   28 A"   73 A'   74 A'   29 A"   75 A'   76 A'                 
  1.542   1.557   1.652   1.659   1.834   1.851   1.919   1.949
 77 A'   30 A"   78 A'   79 A'   80 A'   31 A"   81 A'   82 A'                 
  1.984   2.006   2.122   2.187   2.227   2.229   2.341   2.463
 32 A"   83 A'   84 A'   85 A'   33 A"   86 A'   87 A'   88 A'                 
  2.583   2.771   2.930   3.044   3.140   3.409   3.732   3.748
 34 A"   35 A"   89 A'   90 A'   91 A'   92 A'   36 A"   37 A"                 
  3.768   3.784   3.922   3.962   3.963   3.991   4.006   4.058
 93 A'   94 A'   38 A"   39 A"   95 A'   40 A"   96 A'   41 A"                 
  4.096   4.204   4.365   4.686   4.821   6.246   6.284   6.339
 97 A'   98 A'   99 A'  100 A'  101 A'   42 A"   43 A"  102 A'                 
  6.364   6.465   6.669   6.732   7.523   7.560   7.671   9.727
103 A'  104 A'  105 A'  106 A'   44 A"  107 A'  108 A'  109 A'                 
 23.319  24.056  25.777  25.914  26.378  47.888  66.706  66.733
110 A'  111 A'   45 A"  112 A'  113 A'  114 A'  115 A'  116 A'                 
215.711 289.718 289.754 289.8911020.679
117 A'   46 A"  118 A'  119 A'  120 A'                                         

 Beta MOs, Restricted
 -- Occupied --                  
-482.87 -101.60  -62.52  -56.34  -56.34  -56.34  -24.74  -24.74
  1 A'    2 A'    3 A'    4 A'    1 A"    5 A'    6 A'    7 A'                 
-10.345 -10.337  -9.513  -8.733  -7.278  -7.267  -7.267  -6.565
  8 A'    9 A'   10 A'   11 A'   12 A'    2 A"   13 A'   14 A'                 
 -6.550  -6.550  -2.676  -2.672  -2.671  -2.660  -2.660  -1.287
  3 A"   15 A'   16 A'   17 A'    4 A"    5 A"   18 A'   19 A'                 
 -1.282  -0.918  -0.861  -0.771  -0.648  -0.597  -0.560  -0.536
 20 A'   21 A'   22 A'   23 A'   24 A'   25 A'   26 A'    6 A"                 
 -0.512  -0.502  -0.458  -0.418  -0.387  -0.365  -0.353  -0.331
 27 A'    7 A"   28 A'   29 A'    8 A"   30 A'    9 A"   31 A'                 
 -0.270
 10 A"                                                                         
 -- Virtual --                   
 -0.053  -0.027  -0.012   0.015   0.023   0.032   0.046   0.055
 32 A'   11 A"   33 A'   34 A'   35 A'   36 A'   12 A"   37 A'                 
  0.063   0.074   0.080   0.086   0.098   0.098   0.111   0.124
 38 A'   13 A"   39 A'   40 A'   14 A"   41 A'   15 A"   42 A'                 
  0.150   0.163   0.167   0.185   0.257   0.261   0.292   0.299
 43 A'   44 A'   45 A'   46 A'   47 A'   48 A'   16 A"   17 A"                 
  0.308   0.317   0.340   0.342   0.352   0.380   0.396   0.410
 49 A'   50 A'   51 A'   52 A'   53 A'   54 A'   55 A'   18 A"                 
  0.412   0.441   0.441   0.478   0.489   0.511   0.515   0.547
 56 A'   57 A'   19 A"   20 A"   58 A'   59 A'   21 A"   22 A"                 
  0.586   0.615   0.655   0.658   0.691   0.746   0.793   0.824
 60 A'   61 A'   23 A"   62 A'   63 A'   64 A'   65 A'   24 A"                 
  0.837   0.847   0.877   0.913   0.936   0.957   1.091   1.127
 25 A"   66 A'   67 A'   68 A'   69 A'   70 A'   71 A'   26 A"                 
  1.159   1.207   1.333   1.365   1.373   1.388   1.435   1.458
 72 A'   27 A"   28 A"   73 A'   74 A'   29 A"   75 A'   76 A'                 
  1.542   1.557   1.652   1.659   1.834   1.851   1.919   1.949
 77 A'   30 A"   78 A'   79 A'   80 A'   31 A"   81 A'   82 A'                 
  1.984   2.006   2.122   2.187   2.227   2.229   2.341   2.463
 32 A"   83 A'   84 A'   85 A'   33 A"   86 A'   87 A'   88 A'                 
  2.583   2.771   2.930   3.044   3.140   3.409   3.732   3.748
 34 A"   35 A"   89 A'   90 A'   91 A'   92 A'   36 A"   37 A"                 
  3.768   3.784   3.922   3.962   3.963   3.991   4.006   4.058
 93 A'   94 A'   38 A"   39 A"   95 A'   40 A"   96 A'   41 A"                 
  4.096   4.204   4.365   4.686   4.821   6.246   6.284   6.339
 97 A'   98 A'   99 A'  100 A'  101 A'   42 A"   43 A"  102 A'                 
  6.364   6.465   6.669   6.732   7.523   7.560   7.671   9.727
103 A'  104 A'  105 A'  106 A'   44 A"  107 A'  108 A'  109 A'                 
 23.319  24.056  25.777  25.914  26.378  47.888  66.706  66.733
110 A'  111 A'   45 A"  112 A'  113 A'  114 A'  115 A'  116 A'                 
215.711 289.718 289.754 289.8911020.679
117 A'   46 A"  118 A'  119 A'  120 A'                                         
 --------------------------------------------------------------

          Ground-State Mulliken Net Atomic Charges

     Atom                 Charge (a.u.)
  ----------------------------------------
      1 Br                    0.022732
      2 F                    -0.029713
      3 F                    -0.046726
      4 Cl                    0.302983
      5 C                    -0.009797
      6 C                    -0.239479
  ----------------------------------------
  Sum of atomic charges =    -0.000000

 -----------------------------------------------------------------
                    Cartesian Multipole Moments
 -----------------------------------------------------------------
    Charge (ESU x 10^10)
                -0.0000
    Dipole Moment (Debye)
         X       0.1788      Y       0.1488      Z      -0.0000
       Tot       0.2326
    Quadrupole Moments (Debye-Ang)
        XX     -49.7256     XY       3.2140     YY     -53.4305
        XZ      -0.0000     YZ       0.0000     ZZ     -51.8472
    Octopole Moments (Debye-Ang^2)
       XXX      37.8541    XXY      -1.2940    XYY      13.9819
       YYY      -0.7610    XXZ       0.0000    XYZ      -0.0000
       YYZ      -0.0000    XZZ      11.9876    YZZ      -0.8397
       ZZZ       0.0000
    Hexadecapole Moments (Debye-Ang^3)
      XXXX    -868.0908   XXXY     -86.0291   XXYY    -192.4411
      XYYY    -107.8332   YYYY    -338.5181   XXXZ      -0.0000
      XXYZ      -0.0000   XYYZ      -0.0000   YYYZ       0.0000
      XXZZ    -164.3656   XYZZ     -42.2087   YYZZ     -66.1312
      XZZZ      -0.0000   YZZZ      -0.0000   ZZZZ     -55.8860
 -----------------------------------------------------------------
 Calculating analytic gradient of the SCF energy
 Gradient of SCF Energy
            1           2           3           4           5           6
    1  -0.0003406  -0.0000345  -0.0001599  -0.0010749   0.0004851   0.0011249
    2  -0.0001202   0.0002628  -0.0002451  -0.0008212   0.0004117   0.0005120
    3   0.0000000   0.0000000  -0.0000000  -0.0000000   0.0000000  -0.0000000
 Max gradient component =       1.125E-03
 RMS gradient           =       4.743E-04
 Gradient time:  CPU 19.71 s  wall 2.58 s
 Geometry Optimization Parameters
   NAtoms,    NIC,     NZ,  NCons,   NDum,   NFix, NCnnct, MaxDiis
        6      37       0       0       0       0       0       0

 Cartesian Hessian Update
 Hessian Updated using BFGS Update


** GEOMETRY OPTIMIZATION IN DELOCALIZED INTERNAL COORDINATES **
   Searching for a Minimum

   Optimization Cycle:  14

                       Coordinates (Angstroms)
     ATOM                X               Y               Z
      1  Br        1.6132041866    0.8386032454    0.0000000000
      2  F        -1.4502984516    1.3816155837    0.0000000000
      3  F         0.4405884171   -1.6167071223    0.0000000000
      4  Cl       -2.4898232091   -0.9694601683    0.0000000000
      5  C         0.1347021240   -0.3185198448    0.0000000000
      6  C        -1.1324443085    0.0881950810    0.0000000000
   Point Group: cs    Number of degrees of freedom:     9


   Energy is  -3310.293942025

 Hessian Updated using BFGS Update

  9 Hessian modes will be used to form the next step
  Hessian Eigenvalues:
     0.076994    0.095404    0.246109    0.261377    0.359043    0.394688
     0.400385    0.602750    0.877657

 Minimum Search - Taking Simple RFO Step
 Searching for Lamda that Minimizes Along All modes
 Value Taken    Lamda =  -0.00000352
 Step Taken.  Stepsize is  0.004810

                             Maximum     Tolerance    Cnvgd?
         Gradient           0.000783      0.000300      NO
         Displacement       0.004020      0.001200      NO
         Energy change     -0.000019      0.000001      NO


 New Cartesian Coordinates Obtained by Inverse Iteration

 Displacement from previous Coordinates is:  0.003710
 ----------------------------------------------------------------
             Standard Nuclear Orientation (Angstroms)
    I     Atom           X                Y                Z
 ----------------------------------------------------------------
    1      Br      1.6138462531     0.8381963074     0.0000000000
    2      F      -1.4511764588     1.3810238795     0.0000000000
    3      F       0.4414628703    -1.6163759982     0.0000000000
    4      Cl     -2.4899333160    -0.9684342723     0.0000000000
    5      C       0.1344798165    -0.3186278934     0.0000000000
    6      C      -1.1327504065     0.0879447519     0.0000000000
 ----------------------------------------------------------------
 Molecular Point Group                 Cs    NOp =  2
 Largest Abelian Subgroup              Cs    NOp =  2
 Nuclear Repulsion Energy =   486.9921735994 hartrees
 There are       41 alpha and       41 beta electrons
 Applying Cartesian multipole field
    Component          Value
    ---------          -----
     (2,0,0)        1.00000E-11
     (0,2,0)        2.00000E-11
     (0,0,2)       -3.00000E-11
 Nucleus-field energy     =     0.0000000139 hartrees
 Requested basis set is 6-311++G(d,p)
 There are 56 shells and 166 basis functions
 A cutoff of  1.0D-11 yielded   1302 shell pairs
 There are     12314 function pairs (     13498 Cartesian)
 Smallest overlap matrix eigenvalue = 6.03E-05
 Guess MOs from SCF MO coefficient file

 -----------------------------------------------------------------------
  General SCF calculation program by
  Eric Jon Sundstrom, Paul Horn, Yuezhi Mao, Dmitri Zuev, Alec White,
  David Stuck, Shaama M.S., Shane Yost, Joonho Lee, David Small,
  Daniel Levine, Susi Lehtola, Hugh Burton, Evgeny Epifanovsky
 -----------------------------------------------------------------------
 Exchange:     0.2000 Hartree-Fock + 0.0800 Slater + 0.7200 B88
 Correlation:  0.1900 VWN1RPA + 0.8100 LYP
 Using SG-1 standard quadrature grid
 using 8 threads for integral computing
 -------------------------------------------------------
 OpenMP Integral computing Module                
 Release: version 2.0, May 2017, Q-Chem Inc. Pleasanton 
 -------------------------------------------------------
 -------------------------------------------------------
 OpenMP BLAS3 based DFT computing Module                
 Release: version 1.0, May 2013, Q-Chem Inc. Pittsburgh 
 -------------------------------------------------------
 A restricted SCF calculation will be
 performed using DIIS
 SCF converges when DIIS error is below 1.0e-08
 ---------------------------------------
  Cycle       Energy         DIIS error
 ---------------------------------------
    1   -3310.2939434746      1.44e-05  
    2   -3310.2939443859      6.16e-06  
    3   -3310.2939442966      8.07e-06  
    4   -3310.2939445028      1.05e-06  
    5   -3310.2939445056      5.09e-07  
    6   -3310.2939445062      9.74e-08  
    7   -3310.2939445062      3.18e-08  
    8   -3310.2939445063      1.05e-08  
    9   -3310.2939445062      3.32e-09  Convergence criterion met
 ---------------------------------------
 SCF time:   CPU 37.90s  wall 5.00s 
 SCF   energy in the final basis set =    -3310.2939445062
 Total energy in the final basis set =    -3310.2939445062

 --------------------------------------------------------------
             Orbital Energies (a.u.) and Symmetries
 --------------------------------------------------------------

 Alpha MOs, Restricted
 -- Occupied --                  
-482.87 -101.60  -62.52  -56.34  -56.34  -56.34  -24.74  -24.74
  1 A'    2 A'    3 A'    4 A'    1 A"    5 A'    6 A'    7 A'                 
-10.345 -10.337  -9.513  -8.732  -7.278  -7.268  -7.267  -6.565
  8 A'    9 A'   10 A'   11 A'   12 A'    2 A"   13 A'   14 A'                 
 -6.550  -6.550  -2.676  -2.671  -2.671  -2.660  -2.660  -1.287
  3 A"   15 A'   16 A'   17 A'    4 A"    5 A"   18 A'   19 A'                 
 -1.282  -0.918  -0.861  -0.771  -0.648  -0.597  -0.560  -0.536
 20 A'   21 A'   22 A'   23 A'   24 A'   25 A'   26 A'    6 A"                 
 -0.512  -0.502  -0.458  -0.418  -0.387  -0.365  -0.353  -0.331
 27 A'    7 A"   28 A'   29 A'    8 A"   30 A'    9 A"   31 A'                 
 -0.270
 10 A"                                                                         
 -- Virtual --                   
 -0.053  -0.027  -0.011   0.015   0.023   0.032   0.046   0.055
 32 A'   11 A"   33 A'   34 A'   35 A'   36 A'   12 A"   37 A'                 
  0.063   0.074   0.080   0.086   0.098   0.098   0.111   0.124
 38 A'   13 A"   39 A'   40 A'   14 A"   41 A'   15 A"   42 A'                 
  0.150   0.163   0.167   0.185   0.257   0.261   0.292   0.299
 43 A'   44 A'   45 A'   46 A'   47 A'   48 A'   16 A"   17 A"                 
  0.307   0.317   0.340   0.342   0.352   0.380   0.396   0.411
 49 A'   50 A'   51 A'   52 A'   53 A'   54 A'   55 A'   18 A"                 
  0.412   0.441   0.441   0.478   0.489   0.511   0.515   0.547
 56 A'   57 A'   19 A"   20 A"   58 A'   59 A'   21 A"   22 A"                 
  0.586   0.615   0.654   0.658   0.691   0.746   0.793   0.824
 60 A'   61 A'   23 A"   62 A'   63 A'   64 A'   65 A'   24 A"                 
  0.837   0.846   0.877   0.913   0.936   0.957   1.091   1.127
 25 A"   66 A'   67 A'   68 A'   69 A'   70 A'   71 A'   26 A"                 
  1.159   1.207   1.333   1.365   1.373   1.388   1.434   1.458
 72 A'   27 A"   28 A"   73 A'   74 A'   29 A"   75 A'   76 A'                 
  1.542   1.557   1.652   1.659   1.834   1.851   1.918   1.949
 77 A'   30 A"   78 A'   79 A'   80 A'   31 A"   81 A'   82 A'                 
  1.984   2.006   2.122   2.187   2.227   2.230   2.341   2.463
 32 A"   83 A'   84 A'   85 A'   33 A"   86 A'   87 A'   88 A'                 
  2.583   2.771   2.930   3.044   3.141   3.409   3.732   3.748
 34 A"   35 A"   89 A'   90 A'   91 A'   92 A'   36 A"   37 A"                 
  3.768   3.784   3.923   3.962   3.963   3.991   4.006   4.058
 93 A'   94 A'   38 A"   39 A"   95 A'   40 A"   96 A'   41 A"                 
  4.097   4.204   4.365   4.687   4.821   6.246   6.284   6.339
 97 A'   98 A'   99 A'  100 A'  101 A'   42 A"   43 A"  102 A'                 
  6.364   6.465   6.669   6.733   7.523   7.560   7.671   9.728
103 A'  104 A'  105 A'  106 A'   44 A"  107 A'  108 A'  109 A'                 
 23.320  24.056  25.777  25.914  26.379  47.888  66.706  66.733
110 A'  111 A'   45 A"  112 A'  113 A'  114 A'  115 A'  116 A'                 
215.711 289.718 289.754 289.8911020.679
117 A'   46 A"  118 A'  119 A'  120 A'                                         

 Beta MOs, Restricted
 -- Occupied --                  
-482.87 -101.60  -62.52  -56.34  -56.34  -56.34  -24.74  -24.74
  1 A'    2 A'    3 A'    4 A'    1 A"    5 A'    6 A'    7 A'                 
-10.345 -10.337  -9.513  -8.732  -7.278  -7.268  -7.267  -6.565
  8 A'    9 A'   10 A'   11 A'   12 A'    2 A"   13 A'   14 A'                 
 -6.550  -6.550  -2.676  -2.671  -2.671  -2.660  -2.660  -1.287
  3 A"   15 A'   16 A'   17 A'    4 A"    5 A"   18 A'   19 A'                 
 -1.282  -0.918  -0.861  -0.771  -0.648  -0.597  -0.560  -0.536
 20 A'   21 A'   22 A'   23 A'   24 A'   25 A'   26 A'    6 A"                 
 -0.512  -0.502  -0.458  -0.418  -0.387  -0.365  -0.353  -0.331
 27 A'    7 A"   28 A'   29 A'    8 A"   30 A'    9 A"   31 A'                 
 -0.270
 10 A"                                                                         
 -- Virtual --                   
 -0.053  -0.027  -0.011   0.015   0.023   0.032   0.046   0.055
 32 A'   11 A"   33 A'   34 A'   35 A'   36 A'   12 A"   37 A'                 
  0.063   0.074   0.080   0.086   0.098   0.098   0.111   0.124
 38 A'   13 A"   39 A'   40 A'   14 A"   41 A'   15 A"   42 A'                 
  0.150   0.163   0.167   0.185   0.257   0.261   0.292   0.299
 43 A'   44 A'   45 A'   46 A'   47 A'   48 A'   16 A"   17 A"                 
  0.307   0.317   0.340   0.342   0.352   0.380   0.396   0.411
 49 A'   50 A'   51 A'   52 A'   53 A'   54 A'   55 A'   18 A"                 
  0.412   0.441   0.441   0.478   0.489   0.511   0.515   0.547
 56 A'   57 A'   19 A"   20 A"   58 A'   59 A'   21 A"   22 A"                 
  0.586   0.615   0.654   0.658   0.691   0.746   0.793   0.824
 60 A'   61 A'   23 A"   62 A'   63 A'   64 A'   65 A'   24 A"                 
  0.837   0.846   0.877   0.913   0.936   0.957   1.091   1.127
 25 A"   66 A'   67 A'   68 A'   69 A'   70 A'   71 A'   26 A"                 
  1.159   1.207   1.333   1.365   1.373   1.388   1.434   1.458
 72 A'   27 A"   28 A"   73 A'   74 A'   29 A"   75 A'   76 A'                 
  1.542   1.557   1.652   1.659   1.834   1.851   1.918   1.949
 77 A'   30 A"   78 A'   79 A'   80 A'   31 A"   81 A'   82 A'                 
  1.984   2.006   2.122   2.187   2.227   2.230   2.341   2.463
 32 A"   83 A'   84 A'   85 A'   33 A"   86 A'   87 A'   88 A'                 
  2.583   2.771   2.930   3.044   3.141   3.409   3.732   3.748
 34 A"   35 A"   89 A'   90 A'   91 A'   92 A'   36 A"   37 A"                 
  3.768   3.784   3.923   3.962   3.963   3.991   4.006   4.058
 93 A'   94 A'   38 A"   39 A"   95 A'   40 A"   96 A'   41 A"                 
  4.097   4.204   4.365   4.687   4.821   6.246   6.284   6.339
 97 A'   98 A'   99 A'  100 A'  101 A'   42 A"   43 A"  102 A'                 
  6.364   6.465   6.669   6.733   7.523   7.560   7.671   9.728
103 A'  104 A'  105 A'  106 A'   44 A"  107 A'  108 A'  109 A'                 
 23.320  24.056  25.777  25.914  26.379  47.888  66.706  66.733
110 A'  111 A'   45 A"  112 A'  113 A'  114 A'  115 A'  116 A'                 
215.711 289.718 289.754 289.8911020.679
117 A'   46 A"  118 A'  119 A'  120 A'                                         
 --------------------------------------------------------------

          Ground-State Mulliken Net Atomic Charges

     Atom                 Charge (a.u.)
  ----------------------------------------
      1 Br                    0.022463
      2 F                    -0.029622
      3 F                    -0.046587
      4 Cl                    0.303096
      5 C                    -0.009506
      6 C                    -0.239844
  ----------------------------------------
  Sum of atomic charges =    -0.000000

 -----------------------------------------------------------------
                    Cartesian Multipole Moments
 -----------------------------------------------------------------
    Charge (ESU x 10^10)
                -0.0000
    Dipole Moment (Debye)
         X       0.1742      Y       0.1457      Z      -0.0000
       Tot       0.2271
    Quadrupole Moments (Debye-Ang)
        XX     -49.7196     XY       3.2131     YY     -53.4323
        XZ      -0.0000     YZ       0.0000     ZZ     -51.8465
    Octopole Moments (Debye-Ang^2)
       XXX      37.8029    XXY      -1.3002    XYY      13.9684
       YYY      -0.7785    XXZ       0.0000    XYZ       0.0000
       YYZ       0.0000    XZZ      11.9723    YZZ      -0.8452
       ZZZ       0.0000
    Hexadecapole Moments (Debye-Ang^3)
      XXXX    -868.3219   XXXY     -85.9068   XXYY    -192.4818
      XYYY    -107.7562   YYYY    -338.2489   XXXZ      -0.0000
      XXYZ      -0.0000   XYYZ      -0.0000   YYYZ       0.0000
      XXZZ    -164.4217   XYZZ     -42.1690   YYZZ     -66.0804
      XZZZ      -0.0000   YZZZ       0.0000   ZZZZ     -55.8862
 -----------------------------------------------------------------
 Calculating analytic gradient of the SCF energy
 Gradient of SCF Energy
            1           2           3           4           5           6
    1  -0.0001368  -0.0001498  -0.0000303  -0.0007775   0.0002423   0.0008521
    2  -0.0001050  -0.0000143  -0.0000842  -0.0004282   0.0001791   0.0004526
    3  -0.0000000   0.0000000  -0.0000000   0.0000000   0.0000000  -0.0000000
 Max gradient component =       8.521E-04
 RMS gradient           =       3.223E-04
 Gradient time:  CPU 19.63 s  wall 2.57 s
 Geometry Optimization Parameters
   NAtoms,    NIC,     NZ,  NCons,   NDum,   NFix, NCnnct, MaxDiis
        6      37       0       0       0       0       0       0

 Cartesian Hessian Update
 Hessian Updated using BFGS Update


** GEOMETRY OPTIMIZATION IN DELOCALIZED INTERNAL COORDINATES **
   Searching for a Minimum

   Optimization Cycle:  15

                       Coordinates (Angstroms)
     ATOM                X               Y               Z
      1  Br        1.6138462531    0.8381963074    0.0000000000
      2  F        -1.4511764588    1.3810238795    0.0000000000
      3  F         0.4414628703   -1.6163759982    0.0000000000
      4  Cl       -2.4899333160   -0.9684342723    0.0000000000
      5  C         0.1344798165   -0.3186278934    0.0000000000
      6  C        -1.1327504065    0.0879447519    0.0000000000
   Point Group: cs    Number of degrees of freedom:     9


   Energy is  -3310.293944506

 Hessian Updated using BFGS Update

  9 Hessian modes will be used to form the next step
  Hessian Eigenvalues:
     0.073266    0.102100    0.241408    0.258259    0.345347    0.390380
     0.396416    0.499724    0.674111

 Minimum Search - Taking Simple RFO Step
 Searching for Lamda that Minimizes Along All modes
 Value Taken    Lamda =  -0.00000218
 Step Taken.  Stepsize is  0.003280

                             Maximum     Tolerance    Cnvgd?
         Gradient           0.000533      0.000300      NO
         Displacement       0.002151      0.001200      NO
         Energy change     -0.000002      0.000001      NO


 New Cartesian Coordinates Obtained by Inverse Iteration

 Displacement from previous Coordinates is:  0.002103
 ----------------------------------------------------------------
             Standard Nuclear Orientation (Angstroms)
    I     Atom           X                Y                Z
 ----------------------------------------------------------------
    1      Br      1.6139208156     0.8379034680     0.0000000000
    2      F      -1.4513523272     1.3808644381     0.0000000000
    3      F       0.4418317620    -1.6161498802     0.0000000000
    4      Cl     -2.4893874907    -0.9679448815     0.0000000000
    5      C       0.1340836110    -0.3187493526     0.0000000000
    6      C      -1.1331676123     0.0878029829     0.0000000000
 ----------------------------------------------------------------
 Molecular Point Group                 Cs    NOp =  2
 Largest Abelian Subgroup              Cs    NOp =  2
 Nuclear Repulsion Energy =   487.0423421627 hartrees
 There are       41 alpha and       41 beta electrons
 Applying Cartesian multipole field
    Component          Value
    ---------          -----
     (2,0,0)        1.00000E-11
     (0,2,0)        2.00000E-11
     (0,0,2)       -3.00000E-11
 Nucleus-field energy     =     0.0000000139 hartrees
 Requested basis set is 6-311++G(d,p)
 There are 56 shells and 166 basis functions
 A cutoff of  1.0D-11 yielded   1303 shell pairs
 There are     12329 function pairs (     13516 Cartesian)
 Smallest overlap matrix eigenvalue = 6.02E-05
 Guess MOs from SCF MO coefficient file

 -----------------------------------------------------------------------
  General SCF calculation program by
  Eric Jon Sundstrom, Paul Horn, Yuezhi Mao, Dmitri Zuev, Alec White,
  David Stuck, Shaama M.S., Shane Yost, Joonho Lee, David Small,
  Daniel Levine, Susi Lehtola, Hugh Burton, Evgeny Epifanovsky
 -----------------------------------------------------------------------
 Exchange:     0.2000 Hartree-Fock + 0.0800 Slater + 0.7200 B88
 Correlation:  0.1900 VWN1RPA + 0.8100 LYP
 Using SG-1 standard quadrature grid
 using 8 threads for integral computing
 -------------------------------------------------------
 OpenMP Integral computing Module                
 Release: version 2.0, May 2017, Q-Chem Inc. Pleasanton 
 -------------------------------------------------------
 -------------------------------------------------------
 OpenMP BLAS3 based DFT computing Module                
 Release: version 1.0, May 2013, Q-Chem Inc. Pittsburgh 
 -------------------------------------------------------
 A restricted SCF calculation will be
 performed using DIIS
 SCF converges when DIIS error is below 1.0e-08
 ---------------------------------------
  Cycle       Energy         DIIS error
 ---------------------------------------
    1   -3310.2939452977      1.17e-05  
    2   -3310.2939458377      5.72e-06  
    3   -3310.2939457932      6.79e-06  
    4   -3310.2939459420      9.50e-07  
    5   -3310.2939459444      4.08e-07  
    6   -3310.2939459448      8.50e-08  
    7   -3310.2939459449      3.04e-08  
    8   -3310.2939459449      7.95e-09  Convergence criterion met
 ---------------------------------------
 SCF time:   CPU 33.70s  wall 5.00s 
 SCF   energy in the final basis set =    -3310.2939459449
 Total energy in the final basis set =    -3310.2939459449

 --------------------------------------------------------------
             Orbital Energies (a.u.) and Symmetries
 --------------------------------------------------------------

 Alpha MOs, Restricted
 -- Occupied --                  
-482.87 -101.60  -62.52  -56.34  -56.34  -56.34  -24.74  -24.74
  1 A'    2 A'    3 A'    4 A'    1 A"    5 A'    6 A'    7 A'                 
-10.345 -10.337  -9.513  -8.732  -7.278  -7.268  -7.267  -6.565
  8 A'    9 A'   10 A'   11 A'   12 A'    2 A"   13 A'   14 A'                 
 -6.550  -6.550  -2.675  -2.671  -2.671  -2.660  -2.660  -1.287
  3 A"   15 A'   16 A'   17 A'    4 A"    5 A"   18 A'   19 A'                 
 -1.282  -0.918  -0.861  -0.771  -0.648  -0.597  -0.560  -0.536
 20 A'   21 A'   22 A'   23 A'   24 A'   25 A'   26 A'    6 A"                 
 -0.512  -0.502  -0.458  -0.418  -0.387  -0.365  -0.353  -0.331
 27 A'    7 A"   28 A'   29 A'    8 A"   30 A'    9 A"   31 A'                 
 -0.270
 10 A"                                                                         
 -- Virtual --                   
 -0.053  -0.027  -0.011   0.015   0.023   0.032   0.046   0.055
 32 A'   11 A"   33 A'   34 A'   35 A'   36 A'   12 A"   37 A'                 
  0.063   0.074   0.080   0.086   0.098   0.098   0.111   0.124
 38 A'   13 A"   39 A'   40 A'   14 A"   41 A'   15 A"   42 A'                 
  0.150   0.163   0.167   0.185   0.257   0.261   0.292   0.299
 43 A'   44 A'   45 A'   46 A'   47 A'   48 A'   16 A"   17 A"                 
  0.307   0.317   0.340   0.342   0.352   0.380   0.396   0.411
 49 A'   50 A'   51 A'   52 A'   53 A'   54 A'   55 A'   18 A"                 
  0.412   0.441   0.441   0.478   0.489   0.511   0.515   0.547
 56 A'   19 A"   57 A'   20 A"   58 A'   59 A'   21 A"   22 A"                 
  0.586   0.615   0.655   0.658   0.691   0.746   0.793   0.824
 60 A'   61 A'   23 A"   62 A'   63 A'   64 A'   65 A'   24 A"                 
  0.836   0.846   0.877   0.913   0.936   0.957   1.091   1.127
 25 A"   66 A'   67 A'   68 A'   69 A'   70 A'   71 A'   26 A"                 
  1.160   1.207   1.333   1.365   1.373   1.388   1.434   1.458
 72 A'   27 A"   28 A"   73 A'   74 A'   29 A"   75 A'   76 A'                 
  1.542   1.558   1.652   1.659   1.834   1.851   1.919   1.949
 77 A'   30 A"   78 A'   79 A'   80 A'   31 A"   81 A'   82 A'                 
  1.984   2.007   2.122   2.187   2.227   2.230   2.341   2.463
 32 A"   83 A'   84 A'   85 A'   33 A"   86 A'   87 A'   88 A'                 
  2.583   2.771   2.930   3.044   3.141   3.410   3.732   3.748
 34 A"   35 A"   89 A'   90 A'   91 A'   92 A'   36 A"   37 A"                 
  3.768   3.784   3.923   3.962   3.963   3.991   4.006   4.058
 93 A'   94 A'   38 A"   39 A"   95 A'   40 A"   96 A'   41 A"                 
  4.097   4.204   4.365   4.687   4.821   6.246   6.284   6.339
 97 A'   98 A'   99 A'  100 A'  101 A'   42 A"   43 A"  102 A'                 
  6.364   6.465   6.669   6.733   7.523   7.560   7.671   9.728
103 A'  104 A'  105 A'  106 A'   44 A"  107 A'  108 A'  109 A'                 
 23.320  24.056  25.777  25.915  26.379  47.888  66.707  66.733
110 A'  111 A'   45 A"  112 A'  113 A'  114 A'  115 A'  116 A'                 
215.711 289.718 289.754 289.8911020.679
117 A'   46 A"  118 A'  119 A'  120 A'                                         

 Beta MOs, Restricted
 -- Occupied --                  
-482.87 -101.60  -62.52  -56.34  -56.34  -56.34  -24.74  -24.74
  1 A'    2 A'    3 A'    4 A'    1 A"    5 A'    6 A'    7 A'                 
-10.345 -10.337  -9.513  -8.732  -7.278  -7.268  -7.267  -6.565
  8 A'    9 A'   10 A'   11 A'   12 A'    2 A"   13 A'   14 A'                 
 -6.550  -6.550  -2.675  -2.671  -2.671  -2.660  -2.660  -1.287
  3 A"   15 A'   16 A'   17 A'    4 A"    5 A"   18 A'   19 A'                 
 -1.282  -0.918  -0.861  -0.771  -0.648  -0.597  -0.560  -0.536
 20 A'   21 A'   22 A'   23 A'   24 A'   25 A'   26 A'    6 A"                 
 -0.512  -0.502  -0.458  -0.418  -0.387  -0.365  -0.353  -0.331
 27 A'    7 A"   28 A'   29 A'    8 A"   30 A'    9 A"   31 A'                 
 -0.270
 10 A"                                                                         
 -- Virtual --                   
 -0.053  -0.027  -0.011   0.015   0.023   0.032   0.046   0.055
 32 A'   11 A"   33 A'   34 A'   35 A'   36 A'   12 A"   37 A'                 
  0.063   0.074   0.080   0.086   0.098   0.098   0.111   0.124
 38 A'   13 A"   39 A'   40 A'   14 A"   41 A'   15 A"   42 A'                 
  0.150   0.163   0.167   0.185   0.257   0.261   0.292   0.299
 43 A'   44 A'   45 A'   46 A'   47 A'   48 A'   16 A"   17 A"                 
  0.307   0.317   0.340   0.342   0.352   0.380   0.396   0.411
 49 A'   50 A'   51 A'   52 A'   53 A'   54 A'   55 A'   18 A"                 
  0.412   0.441   0.441   0.478   0.489   0.511   0.515   0.547
 56 A'   19 A"   57 A'   20 A"   58 A'   59 A'   21 A"   22 A"                 
  0.586   0.615   0.655   0.658   0.691   0.746   0.793   0.824
 60 A'   61 A'   23 A"   62 A'   63 A'   64 A'   65 A'   24 A"                 
  0.836   0.846   0.877   0.913   0.936   0.957   1.091   1.127
 25 A"   66 A'   67 A'   68 A'   69 A'   70 A'   71 A'   26 A"                 
  1.160   1.207   1.333   1.365   1.373   1.388   1.434   1.458
 72 A'   27 A"   28 A"   73 A'   74 A'   29 A"   75 A'   76 A'                 
  1.542   1.558   1.652   1.659   1.834   1.851   1.919   1.949
 77 A'   30 A"   78 A'   79 A'   80 A'   31 A"   81 A'   82 A'                 
  1.984   2.007   2.122   2.187   2.227   2.230   2.341   2.463
 32 A"   83 A'   84 A'   85 A'   33 A"   86 A'   87 A'   88 A'                 
  2.583   2.771   2.930   3.044   3.141   3.410   3.732   3.748
 34 A"   35 A"   89 A'   90 A'   91 A'   92 A'   36 A"   37 A"                 
  3.768   3.784   3.923   3.962   3.963   3.991   4.006   4.058
 93 A'   94 A'   38 A"   39 A"   95 A'   40 A"   96 A'   41 A"                 
  4.097   4.204   4.365   4.687   4.821   6.246   6.284   6.339
 97 A'   98 A'   99 A'  100 A'  101 A'   42 A"   43 A"  102 A'                 
  6.364   6.465   6.669   6.733   7.523   7.560   7.671   9.728
103 A'  104 A'  105 A'  106 A'   44 A"  107 A'  108 A'  109 A'                 
 23.320  24.056  25.777  25.915  26.379  47.888  66.707  66.733
110 A'  111 A'   45 A"  112 A'  113 A'  114 A'  115 A'  116 A'                 
215.711 289.718 289.754 289.8911020.679
117 A'   46 A"  118 A'  119 A'  120 A'                                         
 --------------------------------------------------------------

          Ground-State Mulliken Net Atomic Charges

     Atom                 Charge (a.u.)
  ----------------------------------------
      1 Br                    0.022214
      2 F                    -0.029649
      3 F                    -0.046462
      4 Cl                    0.303344
      5 C                    -0.009208
      6 C                    -0.240240
  ----------------------------------------
  Sum of atomic charges =    -0.000000

 -----------------------------------------------------------------
                    Cartesian Multipole Moments
 -----------------------------------------------------------------
    Charge (ESU x 10^10)
                -0.0000
    Dipole Moment (Debye)
         X       0.1684      Y       0.1418      Z       0.0000
       Tot       0.2201
    Quadrupole Moments (Debye-Ang)
        XX     -49.7132     XY       3.2144     YY     -53.4319
        XZ      -0.0000     YZ      -0.0000     ZZ     -51.8450
    Octopole Moments (Debye-Ang^2)
       XXX      37.7552    XXY      -1.3096    XYY      13.9530
       YYY      -0.7945    XXZ       0.0000    XYZ      -0.0000
       YYZ       0.0000    XZZ      11.9592    YZZ      -0.8486
       ZZZ       0.0000
    Hexadecapole Moments (Debye-Ang^3)
      XXXX    -868.1273   XXXY     -85.8192   XXYY    -192.4428
      XYYY    -107.6720   YYYY    -338.0996   XXXZ      -0.0000
      XXYZ      -0.0000   XYYZ       0.0000   YYYZ      -0.0000
      XXZZ    -164.3895   XYZZ     -42.1357   YYZZ     -66.0527
      XZZZ      -0.0000   YZZZ      -0.0000   ZZZZ     -55.8841
 -----------------------------------------------------------------
 Calculating analytic gradient of the SCF energy
 Gradient of SCF Energy
            1           2           3           4           5           6
    1  -0.0000418  -0.0001345   0.0000492  -0.0003456   0.0000503   0.0004224
    2  -0.0001100  -0.0001520   0.0000611  -0.0001030  -0.0000145   0.0003184
    3  -0.0000000  -0.0000000   0.0000000  -0.0000000  -0.0000000   0.0000000
 Max gradient component =       4.224E-04
 RMS gradient           =       1.622E-04
 Gradient time:  CPU 19.50 s  wall 2.55 s
 Geometry Optimization Parameters
   NAtoms,    NIC,     NZ,  NCons,   NDum,   NFix, NCnnct, MaxDiis
        6      37       0       0       0       0       0       0

 Cartesian Hessian Update
 Hessian Updated using BFGS Update


** GEOMETRY OPTIMIZATION IN DELOCALIZED INTERNAL COORDINATES **
   Searching for a Minimum

   Optimization Cycle:  16

                       Coordinates (Angstroms)
     ATOM                X               Y               Z
      1  Br        1.6139208156    0.8379034680    0.0000000000
      2  F        -1.4513523272    1.3808644381    0.0000000000
      3  F         0.4418317620   -1.6161498802    0.0000000000
      4  Cl       -2.4893874907   -0.9679448815    0.0000000000
      5  C         0.1340836110   -0.3187493526    0.0000000000
      6  C        -1.1331676123    0.0878029829    0.0000000000
   Point Group: cs    Number of degrees of freedom:     9


   Energy is  -3310.293945945

 Hessian Updated using BFGS Update

  9 Hessian modes will be used to form the next step
  Hessian Eigenvalues:
     0.084493    0.109703    0.213657    0.262837    0.280210    0.374589
     0.396120    0.414140    0.636328

 Minimum Search - Taking Simple RFO Step
 Searching for Lamda that Minimizes Along All modes
 Value Taken    Lamda =   0.00000000
 Step Taken.  Stepsize is  0.001770

                             Maximum     Tolerance    Cnvgd?
         Gradient           0.000247      0.000300     YES
         Displacement       0.000953      0.001200     YES
         Energy change     -0.000001      0.000001      NO


                       Distance Matrix (Angstroms)
             Br(  1)   F (  2)   F (  3)   Cl(  4)   C (  5)
   F (  2)  3.112990
   F (  3)  2.719590  3.544889
   Cl(  4)  4.483105  2.567961  3.002035
   C (  5)  1.878234  2.324284  1.333401  2.702602
   C (  6)  2.847656  1.331634  2.320362  1.718702  1.330868

 Final energy is   -3310.2939459449126     


 ******************************
 **  OPTIMIZATION CONVERGED  **
 ******************************

                       Coordinates (Angstroms)
     ATOM                X               Y               Z
      1  Br        1.6139208156    0.8379034680    0.0000000000
      2  F        -1.4513523272    1.3808644381    0.0000000000
      3  F         0.4418317620   -1.6161498802    0.0000000000
      4  Cl       -2.4893874907   -0.9679448815    0.0000000000
      5  C         0.1340836110   -0.3187493526    0.0000000000
      6  C        -1.1331676123    0.0878029829    0.0000000000

Z-matrix Print:
$molecule
0 1
Br
C  1 1.878234
C  2 1.330868 1 124.201542
F  3 1.331634 2 121.611151 1 -0.000000 0
F  2 1.333401 1 114.667328 3 -180.000000 0
Cl 3 1.718702 2 124.314081 1 -180.000000 0
$end


 --------------------------------------------------------------
             Orbital Energies (a.u.) and Symmetries
 --------------------------------------------------------------

 Alpha MOs, Restricted
 -- Occupied --                  
-482.87 -101.60  -62.52  -56.34  -56.34  -56.34  -24.74  -24.74
  1 A'    2 A'    3 A'    4 A'    1 A"    5 A'    6 A'    7 A'                 
-10.345 -10.337  -9.513  -8.732  -7.278  -7.268  -7.267  -6.565
  8 A'    9 A'   10 A'   11 A'   12 A'    2 A"   13 A'   14 A'                 
 -6.550  -6.550  -2.675  -2.671  -2.671  -2.660  -2.660  -1.287
  3 A"   15 A'   16 A'   17 A'    4 A"    5 A"   18 A'   19 A'                 
 -1.282  -0.918  -0.861  -0.771  -0.648  -0.597  -0.560  -0.536
 20 A'   21 A'   22 A'   23 A'   24 A'   25 A'   26 A'    6 A"                 
 -0.512  -0.502  -0.458  -0.418  -0.387  -0.365  -0.353  -0.331
 27 A'    7 A"   28 A'   29 A'    8 A"   30 A'    9 A"   31 A'                 
 -0.270
 10 A"                                                                         
 -- Virtual --                   
 -0.053  -0.027  -0.011   0.015   0.023   0.032   0.046   0.055
 32 A'   11 A"   33 A'   34 A'   35 A'   36 A'   12 A"   37 A'                 
  0.063   0.074   0.080   0.086   0.098   0.098   0.111   0.124
 38 A'   13 A"   39 A'   40 A'   14 A"   41 A'   15 A"   42 A'                 
  0.150   0.163   0.167   0.185   0.257   0.261   0.292   0.299
 43 A'   44 A'   45 A'   46 A'   47 A'   48 A'   16 A"   17 A"                 
  0.307   0.317   0.340   0.342   0.352   0.380   0.396   0.411
 49 A'   50 A'   51 A'   52 A'   53 A'   54 A'   55 A'   18 A"                 
  0.412   0.441   0.441   0.478   0.489   0.511   0.515   0.547
 56 A'   19 A"   57 A'   20 A"   58 A'   59 A'   21 A"   22 A"                 
  0.586   0.615   0.655   0.658   0.691   0.746   0.793   0.824
 60 A'   61 A'   23 A"   62 A'   63 A'   64 A'   65 A'   24 A"                 
  0.836   0.846   0.877   0.913   0.936   0.957   1.091   1.127
 25 A"   66 A'   67 A'   68 A'   69 A'   70 A'   71 A'   26 A"                 
  1.160   1.207   1.333   1.365   1.373   1.388   1.434   1.458
 72 A'   27 A"   28 A"   73 A'   74 A'   29 A"   75 A'   76 A'                 
  1.542   1.558   1.652   1.659   1.834   1.851   1.919   1.949
 77 A'   30 A"   78 A'   79 A'   80 A'   31 A"   81 A'   82 A'                 
  1.984   2.007   2.122   2.187   2.227   2.230   2.341   2.463
 32 A"   83 A'   84 A'   85 A'   33 A"   86 A'   87 A'   88 A'                 
  2.583   2.771   2.930   3.044   3.141   3.410   3.732   3.748
 34 A"   35 A"   89 A'   90 A'   91 A'   92 A'   36 A"   37 A"                 
  3.768   3.784   3.923   3.962   3.963   3.991   4.006   4.058
 93 A'   94 A'   38 A"   39 A"   95 A'   40 A"   96 A'   41 A"                 
  4.097   4.204   4.365   4.687   4.821   6.246   6.284   6.339
 97 A'   98 A'   99 A'  100 A'  101 A'   42 A"   43 A"  102 A'                 
  6.364   6.465   6.669   6.733   7.523   7.560   7.671   9.728
103 A'  104 A'  105 A'  106 A'   44 A"  107 A'  108 A'  109 A'                 
 23.320  24.056  25.777  25.915  26.379  47.888  66.707  66.733
110 A'  111 A'   45 A"  112 A'  113 A'  114 A'  115 A'  116 A'                 
215.711 289.718 289.754 289.8911020.679
117 A'   46 A"  118 A'  119 A'  120 A'                                         

 Beta MOs, Restricted
 -- Occupied --                  
-482.87 -101.60  -62.52  -56.34  -56.34  -56.34  -24.74  -24.74
  1 A'    2 A'    3 A'    4 A'    1 A"    5 A'    6 A'    7 A'                 
-10.345 -10.337  -9.513  -8.732  -7.278  -7.268  -7.267  -6.565
  8 A'    9 A'   10 A'   11 A'   12 A'    2 A"   13 A'   14 A'                 
 -6.550  -6.550  -2.675  -2.671  -2.671  -2.660  -2.660  -1.287
  3 A"   15 A'   16 A'   17 A'    4 A"    5 A"   18 A'   19 A'                 
 -1.282  -0.918  -0.861  -0.771  -0.648  -0.597  -0.560  -0.536
 20 A'   21 A'   22 A'   23 A'   24 A'   25 A'   26 A'    6 A"                 
 -0.512  -0.502  -0.458  -0.418  -0.387  -0.365  -0.353  -0.331
 27 A'    7 A"   28 A'   29 A'    8 A"   30 A'    9 A"   31 A'                 
 -0.270
 10 A"                                                                         
 -- Virtual --                   
 -0.053  -0.027  -0.011   0.015   0.023   0.032   0.046   0.055
 32 A'   11 A"   33 A'   34 A'   35 A'   36 A'   12 A"   37 A'                 
  0.063   0.074   0.080   0.086   0.098   0.098   0.111   0.124
 38 A'   13 A"   39 A'   40 A'   14 A"   41 A'   15 A"   42 A'                 
  0.150   0.163   0.167   0.185   0.257   0.261   0.292   0.299
 43 A'   44 A'   45 A'   46 A'   47 A'   48 A'   16 A"   17 A"                 
  0.307   0.317   0.340   0.342   0.352   0.380   0.396   0.411
 49 A'   50 A'   51 A'   52 A'   53 A'   54 A'   55 A'   18 A"                 
  0.412   0.441   0.441   0.478   0.489   0.511   0.515   0.547
 56 A'   19 A"   57 A'   20 A"   58 A'   59 A'   21 A"   22 A"                 
  0.586   0.615   0.655   0.658   0.691   0.746   0.793   0.824
 60 A'   61 A'   23 A"   62 A'   63 A'   64 A'   65 A'   24 A"                 
  0.836   0.846   0.877   0.913   0.936   0.957   1.091   1.127
 25 A"   66 A'   67 A'   68 A'   69 A'   70 A'   71 A'   26 A"                 
  1.160   1.207   1.333   1.365   1.373   1.388   1.434   1.458
 72 A'   27 A"   28 A"   73 A'   74 A'   29 A"   75 A'   76 A'                 
  1.542   1.558   1.652   1.659   1.834   1.851   1.919   1.949
 77 A'   30 A"   78 A'   79 A'   80 A'   31 A"   81 A'   82 A'                 
  1.984   2.007   2.122   2.187   2.227   2.230   2.341   2.463
 32 A"   83 A'   84 A'   85 A'   33 A"   86 A'   87 A'   88 A'                 
  2.583   2.771   2.930   3.044   3.141   3.410   3.732   3.748
 34 A"   35 A"   89 A'   90 A'   91 A'   92 A'   36 A"   37 A"                 
  3.768   3.784   3.923   3.962   3.963   3.991   4.006   4.058
 93 A'   94 A'   38 A"   39 A"   95 A'   40 A"   96 A'   41 A"                 
  4.097   4.204   4.365   4.687   4.821   6.246   6.284   6.339
 97 A'   98 A'   99 A'  100 A'  101 A'   42 A"   43 A"  102 A'                 
  6.364   6.465   6.669   6.733   7.523   7.560   7.671   9.728
103 A'  104 A'  105 A'  106 A'   44 A"  107 A'  108 A'  109 A'                 
 23.320  24.056  25.777  25.915  26.379  47.888  66.707  66.733
110 A'  111 A'   45 A"  112 A'  113 A'  114 A'  115 A'  116 A'                 
215.711 289.718 289.754 289.8911020.679
117 A'   46 A"  118 A'  119 A'  120 A'                                         
 --------------------------------------------------------------

          Ground-State Mulliken Net Atomic Charges

     Atom                 Charge (a.u.)
  ----------------------------------------
      1 Br                    0.022214
      2 F                    -0.029649
      3 F                    -0.046462
      4 Cl                    0.303344
      5 C                    -0.009208
      6 C                    -0.240240
  ----------------------------------------
  Sum of atomic charges =    -0.000000

 -----------------------------------------------------------------
                    Cartesian Multipole Moments
 -----------------------------------------------------------------
    Charge (ESU x 10^10)
                -0.0000
    Dipole Moment (Debye)
         X       0.1684      Y       0.1418      Z       0.0000
       Tot       0.2201
    Quadrupole Moments (Debye-Ang)
        XX     -49.7132     XY       3.2144     YY     -53.4319
        XZ      -0.0000     YZ      -0.0000     ZZ     -51.8450
    Octopole Moments (Debye-Ang^2)
       XXX      37.7552    XXY      -1.3096    XYY      13.9530
       YYY      -0.7945    XXZ       0.0000    XYZ      -0.0000
       YYZ       0.0000    XZZ      11.9592    YZZ      -0.8486
       ZZZ       0.0000
    Hexadecapole Moments (Debye-Ang^3)
      XXXX    -868.1273   XXXY     -85.8192   XXYY    -192.4428
      XYYY    -107.6720   YYYY    -338.0996   XXXZ      -0.0000
      XXYZ      -0.0000   XYYZ       0.0000   YYYZ      -0.0000
      XXZZ    -164.3895   XYZZ     -42.1357   YYZZ     -66.0527
      XZZZ      -0.0000   YZZZ      -0.0000   ZZZZ     -55.8841
 -----------------------------------------------------------------
Archival summary:
1\1\K55V\OPT\ProcedureUnspecified\BasisUnspecified\r1l122\taweetha\MonAug2701:21:242018MonAug2701:21:242018\0\\#,OPT,ProcedureUnspecified,BasisUnspecified,\\0,1\Br\C,1,1.87823\C,2,1.33087,1,124.202\F,3,1.33163,2,121.611,1,-0,0\F,2,1.3334,1,114.667,3,-180,0\Cl,3,1.7187,2,124.314,1,-180,0\\\@

 Total job time:  142.53s(wall), 1069.31s(cpu) 
 Mon Aug 27 01:21:24 2018

        *************************************************************
        *                                                           *
        *  Thank you very much for using Q-Chem.  Have a nice day.  *
        *                                                           *
        *************************************************************


 
User input: 2 of 2 
 
Q-Chem Developer Version!
                  Welcome to Q-Chem
     A Quantum Leap Into The Future Of Chemistry


 Q-Chem 5.1, Q-Chem, Inc., Pleasanton, CA (2018)

 Yihan Shao,  Zhengting Gan,  E. Epifanovsky,  A. T. B. Gilbert,  M. Wormit,  
 J. Kussmann,  A. W. Lange,  A. Behn,  Jia Deng,  Xintian Feng,  D. Ghosh,  
 M. Goldey,  P. R. Horn,  L. D. Jacobson,  I. Kaliman,  T. Kus,  A. Landau,  
 Jie Liu,  E. I. Proynov,  R. M. Richard,  R. P. Steele,  E. J. Sundstrom,  
 H. L. Woodcock III,  P. M. Zimmerman,  D. Zuev,  B. Albrecht,  E. Alguire,  
 S. A. Baeppler,  D. Barton,  Z. Benda,  Y. A. Bernard,  E. J. Berquist,  
 K. B. Bravaya,  H. Burton,  D. Casanova,  Chun-Min Chang,  Yunqing Chen,  
 A. Chien,  K. D. Closser,  M. P. Coons,  S. Coriani,  S. Dasgupta,  
 A. L. Dempwolff,  M. Diedenhofen,  Hainam Do,  R. G. Edgar,  Po-Tung Fang,  
 S. Faraji,  S. Fatehi,  Qingguo Feng,  K. D. Fenk,  J. Fosso-Tande,  
 Qinghui Ge,  A. Ghysels,  G. Gidofalvi,  J. Gomes,  J. Gonthier,  A. Gunina,  
 D. Hait,  M. W. D. Hanson-Heine,  P. H. P. Harbach,  A. W. Hauser,  
 J. E. Herr,  E. G. Hohenstein,  Z. C. Holden,  Kerwin Hui,  B. C. Huynh,  
 T.-C. Jagau,  Hyunjun Ji,  B. Kaduk,  K. Khistyaev,  Jaehoon Kim,  
 P. Klunzinger,  K. Koh,  D. Kosenkov,  L. Koulias,  T. Kowalczyk,  
 C. M. Krauter,  A. Kunitsa,  Ka Un Lao,  A. Laurent,  K. V. Lawler,  
 Joonho Lee,  D. Lefrancois,  S. Lehtola,  D. S. Levine,  Yi-Pei Li,  
 You-Sheng Lin,  Fenglai Liu,  E. Livshits,  A. Luenser,  P. Manohar,  
 E. Mansoor,  S. F. Manzer,  Shan-Ping Mao,  Yuezhi Mao,  N. Mardirossian,  
 A. V. Marenich,  T. Markovich,  L. A. Martinez-Martinez,  S. A. Maurer,  
 N. J. Mayhall,  S. C. McKenzie,  J.-M. Mewes,  A. F. Morrison,  
 J. W. Mullinax,  K. Nanda,  T. S. Nguyen-Beck,  R. Olivares-Amaya,  
 J. A. Parkhill,  T. M. Perrine,  F. Plasser,  P. Pokhilko,  S. Prager,  
 A. Prociuk,  E. Ramos,  D. R. Rehn,  F. Rob,  M. Schneider,  N. Sergueev,  
 S. M. Sharada,  S. Sharma,  D. W. Small,  T. Stauch,  T. Stein,  
 Yu-Chuan Su,  A. J. W. Thom,  A. Tkatchenko,  T. Tsuchimochi,  N. M. Tubman,  
 L. Vogt,  M. L. Vidal,  O. Vydrov,  M. A. Watson,  J. Wenzel,  
 M. de Wergifosse,  T. A. Wesolowski,  A. White,  J. Witte,  A. Yamada,  
 Jun Yang,  K. Yao,  S. Yeganeh,  S. R. Yost,  Zhi-Qiang You,  A. Zech,  
 Igor Ying Zhang,  Xing Zhang,  Yan Zhao,  Ying Zhu,  B. R. Brooks,  
 G. K. L. Chan,  C. J. Cramer,  M. S. Gordon,  W. J. Hehre,  A. Klamt,  
 M. W. Schmidt,  C. D. Sherrill,  D. G. Truhlar,  A. Aspuru-Guzik,  R. Baer,  
 A. T. Bell,  N. A. Besley,  Jeng-Da Chai,  A. E. DePrince, III,  
 R. A. DiStasio Jr.,  A. Dreuw,  B. D. Dunietz,  T. R. Furlani,  
 Chao-Ping Hsu,  Yousung Jung,  Jing Kong,  D. S. Lambrecht,  WanZhen Liang,  
 C. Ochsenfeld,  V. A. Rassolov,  L. V. Slipchenko,  J. E. Subotnik,  
 T. Van Voorhis,  J. M. Herbert,  A. I. Krylov,  P. M. W. Gill,  M. Head-Gordon

 Contributors to earlier versions of Q-Chem not listed above: 
 R. D. Adamson,  B. Austin,  J. Baker,  G. J. O. Beran,  K. Brandhorst,  
 S. T. Brown,  E. F. C. Byrd,  A. K. Chakraborty,  C.-L. Cheng,  
 Siu Hung Chien,  D. M. Chipman,  D. L. Crittenden,  H. Dachsel,  
 R. J. Doerksen,  A. D. Dutoi,  L. Fusti-Molnar,  W. A. Goddard III,  
 A. Golubeva-Zadorozhnaya,  S. R. Gwaltney,  G. Hawkins,  A. Heyden,  
 S. Hirata,  G. Kedziora,  F. J. Keil,  C. Kelley,  Jihan Kim,  R. A. King,  
 R. Z. Khaliullin,  P. P. Korambath,  W. Kurlancheek,  A. M. Lee,  M. S. Lee,  
 S. V. Levchenko,  Ching Yeh Lin,  D. Liotard,  R. C. Lochan,  I. Lotan,  
 P. E. Maslen,  N. Nair,  D. P. O'Neill,  D. Neuhauser,  E. Neuscamman,  
 C. M. Oana,  R. Olson,  B. Peters,  R. Peverati,  P. A. Pieniazek,  
 Y. M. Rhee,  J. Ritchie,  M. A. Rohrdanz,  E. Rosta,  N. J. Russ,  
 H. F. Schaefer III,  N. E. Schultz,  N. Shenvi,  A. C. Simmonett,  A. Sodt,  
 D. Stuck,  K. S. Thanthiriwatte,  V. Vanovschi,  Tao Wang,  A. Warshel,  
 C. F. Williams,  Q. Wu,  X. Xu,  W. Zhang

 Please cite Q-Chem as follows:
 Y. Shao et al., Mol. Phys. 113, 184-215 (2015)
 DOI: 10.1080/00268976.2014.952696

 Q-Chem 5.1.1 for Intel X86 EM64T Linux

 Parts of Q-Chem use Armadillo 8.300.2 (Tropical Shenanigans).
 http://arma.sourceforge.net/

 Q-Chem begins on Mon Aug 27 01:21:24 2018  

Host: 
0

     Scratch files written to /scratch/taweetham/qchem5734//
The previous job contains 0 fragments, simply inherited here
Input Ideriv = 2
Curr. Ideriv = -1
Max.  Ideriv = 2

Checking the input file for inconsistencies... 	...done.

--------------------------------------------------------------
User input:
--------------------------------------------------------------

$molecule
read
$end

$rem
   SCF_GUESS 	READ
   JOB_TYPE 	FREQUENCY
   BASIS 	6-311++G**
   EXCHANGE 	B3LYP
   MEM_TOTAL	7500	
$end


--------------------------------------------------------------
 ----------------------------------------------------------------
             Standard Nuclear Orientation (Angstroms)
    I     Atom           X                Y                Z
 ----------------------------------------------------------------
    1      Br      1.7757253800     0.1061261450    -0.0000000000
    2      F      -0.9029643613     1.6921044943    -0.0000000000
    3      F      -0.1843257391    -1.7791775960     0.0000000000
    4      Cl     -2.7005183294    -0.1418044327     0.0000000000
    5      C      -0.0162902355    -0.4564073503     0.0000000000
    6      C      -1.0597040639     0.3697270499    -0.0000000000
 ----------------------------------------------------------------
 Molecular Point Group                 Cs    NOp =  2
 Largest Abelian Subgroup              Cs    NOp =  2
 Nuclear Repulsion Energy =   487.0423421627 hartrees
 There are       41 alpha and       41 beta electrons
 Requested basis set is 6-311++G(d,p)
 There are 56 shells and 166 basis functions

 Total QAlloc Memory Limit   7500 MB
 Mega-Array Size       188 MB
 MEM_STATIC part       192 MB

                       Distance Matrix (Angstroms)
             Br(  1)   F (  2)   F (  3)   Cl(  4)   C (  5)
   F (  2)  3.112990
   F (  3)  2.719590  3.544889
   Cl(  4)  4.483105  2.567961  3.002035
   C (  5)  1.878234  2.324284  1.333401  2.702602
   C (  6)  2.847656  1.331634  2.320362  1.718702  1.330868

 A cutoff of  1.0D-11 yielded   1303 shell pairs
 There are     12329 function pairs (     13516 Cartesian)

 -------------------------------------------------------
 OpenMP Integral Computing Module                       
 Release: version 1.0, May 2013, Q-Chem Inc. Pittsburgh 
 -------------------------------------------------------
 Integral Job Info:
 Integral job number is                      11
 Integral operator is                         1
 short-range coefficients                     0
 long-range coefficients              100000000
 Omega coefficients                           0
 if combine SR and LR in K                    0
 Integral screening is                        0
 Integral computing path is                   2
 max size of driver memory is            800000
 size of driver memory is                593474
 size of scratch memory is             29634545
 max col of scratch BK array               1296
 max len of scratch array in speh3          155
 max len of scratch index in speh4           18
 max int batch size is                      520
 min int batch size is                       52
 fixed nKL is                                45
 max L of basis functions is                  2
 order of int derivative is                   0
 number of shells is                         56
 number of basis is                         174
 number of cartesian basis is               174
 number of contracted shell pairs          1303
 number of primitive shell pairs           3707
 maxK2 (contraction) of shell pair           36
 max number of K2 of shell pair               1
 max number of CS2 of shell pair            142
 max number of PS2 of shell pair            480
 mem total for path MDJ                  524908
 -------------------------------------------------------
 Smallest overlap matrix eigenvalue = 6.02E-05
 Guess MOs from SCF MO coefficient file

 -----------------------------------------------------------------------
  General SCF calculation program by
  Eric Jon Sundstrom, Paul Horn, Yuezhi Mao, Dmitri Zuev, Alec White,
  David Stuck, Shaama M.S., Shane Yost, Joonho Lee, David Small,
  Daniel Levine, Susi Lehtola, Hugh Burton, Evgeny Epifanovsky
 -----------------------------------------------------------------------
 Exchange:     0.2000 Hartree-Fock + 0.0800 Slater + 0.7200 B88
 Correlation:  0.1900 VWN1RPA + 0.8100 LYP
 Using SG-1 standard quadrature grid
 using 8 threads for integral computing
 -------------------------------------------------------
 OpenMP Integral computing Module                
 Release: version 2.0, May 2017, Q-Chem Inc. Pleasanton 
 -------------------------------------------------------
 -------------------------------------------------------
 OpenMP BLAS3 based DFT computing Module                
 Release: version 1.0, May 2013, Q-Chem Inc. Pittsburgh 
 -------------------------------------------------------
 A restricted SCF calculation will be
 performed using DIIS
 SCF converges when DIIS error is below 1.0e-08
 ---------------------------------------
  Cycle       Energy         DIIS error
 ---------------------------------------
    1   -3310.0005377902      7.32e-03  
    2   -3310.2845650307      1.62e-03  
    3   -3310.2775408303      2.21e-03  
    4   -3310.2936416143      3.07e-04  
    5   -3310.2938199018      1.73e-04  
    6   -3310.2938924905      3.88e-05  
    7   -3310.2938966034      1.56e-05  
    8   -3310.2938972306      4.75e-06  
    9   -3310.2938972842      6.99e-07  
   10   -3310.2938972851      2.45e-07  
   11   -3310.2938972852      8.79e-08  
   12   -3310.2938972852      2.28e-08  
   13   -3310.2938972852      4.46e-09  Convergence criterion met
 ---------------------------------------
 SCF time:   CPU 56.94s  wall 7.00s 
 SCF   energy in the final basis set =    -3310.2938972852
 Total energy in the final basis set =    -3310.2938972852

 --------------------------------------------------------------
             Orbital Energies (a.u.) and Symmetries
 --------------------------------------------------------------

 Alpha MOs, Restricted
 -- Occupied --                  
-482.87 -101.60  -62.52  -56.34  -56.34  -56.34  -24.74  -24.74
  1 A'    2 A'    3 A'    4 A'    1 A"    5 A'    6 A'    7 A'                 
-10.345 -10.337  -9.513  -8.732  -7.278  -7.268  -7.267  -6.565
  8 A'    9 A'   10 A'   11 A'   12 A'    2 A"   13 A'   14 A'                 
 -6.550  -6.550  -2.676  -2.671  -2.671  -2.660  -2.660  -1.287
  3 A"   15 A'   16 A'   17 A'    4 A"    5 A"   18 A'   19 A'                 
 -1.282  -0.918  -0.861  -0.771  -0.648  -0.597  -0.560  -0.536
 20 A'   21 A'   22 A'   23 A'   24 A'   25 A'   26 A'    6 A"                 
 -0.512  -0.502  -0.458  -0.418  -0.387  -0.365  -0.353  -0.331
 27 A'    7 A"   28 A'   29 A'    8 A"   30 A'    9 A"   31 A'                 
 -0.270
 10 A"                                                                         
 -- Virtual --                   
 -0.053  -0.027  -0.011   0.015   0.023   0.032   0.046   0.055
 32 A'   11 A"   33 A'   34 A'   35 A'   36 A'   12 A"   37 A'                 
  0.063   0.074   0.080   0.086   0.098   0.098   0.110   0.124
 38 A'   13 A"   39 A'   40 A'   14 A"   41 A'   15 A"   42 A'                 
  0.150   0.163   0.167   0.185   0.257   0.261   0.292   0.299
 43 A'   44 A'   45 A'   46 A'   47 A'   48 A'   16 A"   17 A"                 
  0.308   0.317   0.340   0.342   0.352   0.380   0.396   0.410
 49 A'   50 A'   51 A'   52 A'   53 A'   54 A'   55 A'   18 A"                 
  0.412   0.441   0.441   0.478   0.489   0.511   0.515   0.547
 56 A'   19 A"   57 A'   20 A"   58 A'   59 A'   21 A"   22 A"                 
  0.586   0.615   0.655   0.658   0.691   0.746   0.793   0.824
 60 A'   61 A'   23 A"   62 A'   63 A'   64 A'   65 A'   24 A"                 
  0.836   0.846   0.877   0.913   0.936   0.957   1.091   1.127
 25 A"   66 A'   67 A'   68 A'   69 A'   70 A'   71 A'   26 A"                 
  1.160   1.207   1.333   1.365   1.373   1.388   1.434   1.458
 72 A'   27 A"   28 A"   73 A'   74 A'   29 A"   75 A'   76 A'                 
  1.542   1.558   1.652   1.659   1.834   1.851   1.919   1.949
 77 A'   30 A"   78 A'   79 A'   80 A'   31 A"   81 A'   82 A'                 
  1.984   2.006   2.122   2.187   2.227   2.230   2.341   2.463
 32 A"   83 A'   84 A'   85 A'   33 A"   86 A'   87 A'   88 A'                 
  2.583   2.771   2.930   3.044   3.141   3.410   3.732   3.748
 34 A"   35 A"   89 A'   90 A'   91 A'   92 A'   36 A"   37 A"                 
  3.768   3.784   3.923   3.962   3.963   3.991   4.006   4.058
 93 A'   94 A'   38 A"   39 A"   95 A'   40 A"   96 A'   41 A"                 
  4.097   4.204   4.365   4.687   4.821   6.246   6.284   6.338
 97 A'   98 A'   99 A'  100 A'  101 A'   42 A"   43 A"  102 A'                 
  6.364   6.465   6.669   6.733   7.523   7.560   7.671   9.728
103 A'  104 A'  105 A'  106 A'   44 A"  107 A'  108 A'  109 A'                 
 23.320  24.056  25.777  25.914  26.380  47.888  66.706  66.733
110 A'  111 A'   45 A"  112 A'  113 A'  114 A'  115 A'  116 A'                 
215.711 289.718 289.754 289.8911020.679
117 A'   46 A"  118 A'  119 A'  120 A'                                         

 Beta MOs, Restricted
 -- Occupied --                  
-482.87 -101.60  -62.52  -56.34  -56.34  -56.34  -24.74  -24.74
  1 A'    2 A'    3 A'    4 A'    1 A"    5 A'    6 A'    7 A'                 
-10.345 -10.337  -9.513  -8.732  -7.278  -7.268  -7.267  -6.565
  8 A'    9 A'   10 A'   11 A'   12 A'    2 A"   13 A'   14 A'                 
 -6.550  -6.550  -2.676  -2.671  -2.671  -2.660  -2.660  -1.287
  3 A"   15 A'   16 A'   17 A'    4 A"    5 A"   18 A'   19 A'                 
 -1.282  -0.918  -0.861  -0.771  -0.648  -0.597  -0.560  -0.536
 20 A'   21 A'   22 A'   23 A'   24 A'   25 A'   26 A'    6 A"                 
 -0.512  -0.502  -0.458  -0.418  -0.387  -0.365  -0.353  -0.331
 27 A'    7 A"   28 A'   29 A'    8 A"   30 A'    9 A"   31 A'                 
 -0.270
 10 A"                                                                         
 -- Virtual --                   
 -0.053  -0.027  -0.011   0.015   0.023   0.032   0.046   0.055
 32 A'   11 A"   33 A'   34 A'   35 A'   36 A'   12 A"   37 A'                 
  0.063   0.074   0.080   0.086   0.098   0.098   0.110   0.124
 38 A'   13 A"   39 A'   40 A'   14 A"   41 A'   15 A"   42 A'                 
  0.150   0.163   0.167   0.185   0.257   0.261   0.292   0.299
 43 A'   44 A'   45 A'   46 A'   47 A'   48 A'   16 A"   17 A"                 
  0.308   0.317   0.340   0.342   0.352   0.380   0.396   0.410
 49 A'   50 A'   51 A'   52 A'   53 A'   54 A'   55 A'   18 A"                 
  0.412   0.441   0.441   0.478   0.489   0.511   0.515   0.547
 56 A'   19 A"   57 A'   20 A"   58 A'   59 A'   21 A"   22 A"                 
  0.586   0.615   0.655   0.658   0.691   0.746   0.793   0.824
 60 A'   61 A'   23 A"   62 A'   63 A'   64 A'   65 A'   24 A"                 
  0.836   0.846   0.877   0.913   0.936   0.957   1.091   1.127
 25 A"   66 A'   67 A'   68 A'   69 A'   70 A'   71 A'   26 A"                 
  1.160   1.207   1.333   1.365   1.373   1.388   1.434   1.458
 72 A'   27 A"   28 A"   73 A'   74 A'   29 A"   75 A'   76 A'                 
  1.542   1.558   1.652   1.659   1.834   1.851   1.919   1.949
 77 A'   30 A"   78 A'   79 A'   80 A'   31 A"   81 A'   82 A'                 
  1.984   2.006   2.122   2.187   2.227   2.230   2.341   2.463
 32 A"   83 A'   84 A'   85 A'   33 A"   86 A'   87 A'   88 A'                 
  2.583   2.771   2.930   3.044   3.141   3.410   3.732   3.748
 34 A"   35 A"   89 A'   90 A'   91 A'   92 A'   36 A"   37 A"                 
  3.768   3.784   3.923   3.962   3.963   3.991   4.006   4.058
 93 A'   94 A'   38 A"   39 A"   95 A'   40 A"   96 A'   41 A"                 
  4.097   4.204   4.365   4.687   4.821   6.246   6.284   6.338
 97 A'   98 A'   99 A'  100 A'  101 A'   42 A"   43 A"  102 A'                 
  6.364   6.465   6.669   6.733   7.523   7.560   7.671   9.728
103 A'  104 A'  105 A'  106 A'   44 A"  107 A'  108 A'  109 A'                 
 23.320  24.056  25.777  25.914  26.380  47.888  66.706  66.733
110 A'  111 A'   45 A"  112 A'  113 A'  114 A'  115 A'  116 A'                 
215.711 289.718 289.754 289.8911020.679
117 A'   46 A"  118 A'  119 A'  120 A'                                         
 --------------------------------------------------------------

          Ground-State Mulliken Net Atomic Charges

     Atom                 Charge (a.u.)
  ----------------------------------------
      1 Br                    0.021947
      2 F                    -0.029740
      3 F                    -0.046689
      4 Cl                    0.303365
      5 C                    -0.008552
      6 C                    -0.240331
  ----------------------------------------
  Sum of atomic charges =    -0.000000

 -----------------------------------------------------------------
                    Cartesian Multipole Moments
 -----------------------------------------------------------------
    Charge (ESU x 10^10)
                -0.0000
    Dipole Moment (Debye)
         X       0.2072      Y       0.0736      Z      -0.0000
       Tot       0.2199
    Quadrupole Moments (Debye-Ang)
        XX     -48.0720     XY       1.1703     YY     -55.1036
        XZ       0.0000     YZ       0.0000     ZZ     -51.8444
    Octopole Moments (Debye-Ang^2)
       XXX      38.8676    XXY       0.7547    XYY      14.4688
       YYY       2.6791    XXZ      -0.0000    XYZ       0.0000
       YYZ      -0.0000    XZZ      12.4388    YZZ       0.7490
       ZZZ      -0.0000
    Hexadecapole Moments (Debye-Ang^3)
      XXXX    -917.9492   XXXY      18.3274   XXYY    -209.2612
      XYYY       2.1567   YYYY    -256.9509   XXXZ       0.0000
      XXYZ       0.0000   XYYZ       0.0000   YYYZ       0.0000
      XXZZ    -180.6644   XYZZ      -0.5854   YYZZ     -49.9986
      XZZZ       0.0000   YZZZ       0.0000   ZZZZ     -55.8821
 -----------------------------------------------------------------
 Calculating MO derivatives via CPSCF
 D1JvT checksum  = 261360 20760.4136189757
 D1KAT checksum  = 595296 1202.2417935077
   1         3          18      0.124838    0.032176
   2         3          18      0.015465    0.004019
   3         3          18      0.001913    0.000753
   4         4          17      0.000179    0.000082
   5        19           2      0.000007    0.000005
   6        21           0      0.000000    0.000000    Roots Converged
 Time for AOints: 20.7 s (CPU) 2.6 s (wall)
 ------------------------------------------------------------------------------
                     AOints        : Timing summary (seconds)
 ------------------------------------------------------------------------------
     job step          cpu (% of tot)      sys (% of tot)     wall (% of tot)
 ------------------------------------------------------------------------------
  cpscf_lag         0.8630E+02 (36.8)   0.9000E-05 (23.1)   0.1113E+02 (36.3)
  iterzp            0.1273E+03 (54.3)   0.2600E-04 (66.7)   0.1682E+02 (54.8)
  make_fx           0.0000E+00 ( 0.0)   0.0000E+00 ( 0.0)   0.0000E+00 ( 0.0)
  AOints            0.2069E+02 ( 8.8)   0.2000E-05 ( 5.1)   0.2647E+01 ( 8.6)
 ------------------------------------------------------------------------------
   Grand Totals     0.2344E+03          0.3900E-04          0.3068E+02
 ------------------------------------------------------------------------------
 Calculating analytic Hessian of the SCF energy
 Polarizability Matrix (a.u.)
            1           2           3
    1 -88.0497200  -0.3898676   0.0000000
    2  -0.3898676 -47.8573321   0.0000000
    3   0.0000000   0.0000000 -35.2484312

 Direct stationary perturbation theory relativistic correction:

 rels  =      17.687496335372
 relv  =     -60.175934311603
 rel2e =       9.810508767306
 E_rel =     -32.677929208925

 Hessian of the SCF Energy
            1           2           3           4           5           6
    1   0.2160453   0.0534286   0.0000000  -0.0003930   0.0043598  -0.0000000
    2   0.0534286   0.0436357  -0.0000000   0.0037310   0.0029189  -0.0000000
    3   0.0000000  -0.0000000   0.0053573  -0.0000000  -0.0000000  -0.0023161
    4  -0.0003930   0.0037310  -0.0000000   0.0772467   0.0312629   0.0000000
    5   0.0043598   0.0029189  -0.0000000   0.0312629   0.4120671   0.0000000
    6  -0.0000000  -0.0000000  -0.0023161   0.0000000   0.0000000   0.0191460
    7  -0.0148800  -0.0306530  -0.0000000  -0.0026375   0.0036760  -0.0000000
    8  -0.0246761  -0.0204167  -0.0000000   0.0035006  -0.0131812   0.0000000
    9  -0.0000000  -0.0000000   0.0030348   0.0000000   0.0000000   0.0106710
   10  -0.0031807   0.0012586  -0.0000000  -0.0170570  -0.0288734  -0.0000000
   11   0.0012904  -0.0003576   0.0000000  -0.0378874  -0.0250577   0.0000000
   12  -0.0000000   0.0000000   0.0034550   0.0000000  -0.0000000   0.0039355
   13  -0.1695114  -0.0313282   0.0000000   0.0080167  -0.0131566   0.0000000
   14  -0.0184500  -0.0285002  -0.0000000   0.0272785  -0.0406680  -0.0000000
   15  -0.0000000  -0.0000000  -0.0143757   0.0000000   0.0000000   0.0007967
   16  -0.0280801   0.0035631  -0.0000000  -0.0651759   0.0027312  -0.0000000
   17  -0.0159528   0.0027200   0.0000000  -0.0278855  -0.3360791  -0.0000000
   18   0.0000000   0.0000000   0.0048448  -0.0000000  -0.0000000  -0.0322329
            7           8           9          10          11          12
    1  -0.0148800  -0.0246761  -0.0000000  -0.0031807   0.0012904  -0.0000000
    2  -0.0306530  -0.0204167  -0.0000000   0.0012586  -0.0003576   0.0000000
    3  -0.0000000  -0.0000000   0.0030348  -0.0000000   0.0000000   0.0034550
    4  -0.0026375   0.0035006   0.0000000  -0.0170570  -0.0378874   0.0000000
    5   0.0036760  -0.0131812   0.0000000  -0.0288734  -0.0250577  -0.0000000
    6  -0.0000000   0.0000000   0.0106710  -0.0000000   0.0000000   0.0039355
    7   0.0713507   0.0312754  -0.0000000   0.0014576   0.0039924   0.0000000
    8   0.0312754   0.4073837  -0.0000000   0.0058144   0.0037994   0.0000000
    9  -0.0000000  -0.0000000   0.0185974  -0.0000000   0.0000000  -0.0029038
   10   0.0014576   0.0058144  -0.0000000   0.2288468   0.0597953   0.0000000
   11   0.0039924   0.0037994   0.0000000   0.0597953   0.0585423  -0.0000000
   12   0.0000000   0.0000000  -0.0029038   0.0000000  -0.0000000   0.0087989
   13  -0.0623814  -0.0002295   0.0000000  -0.0350545   0.0053530  -0.0000000
   14  -0.0356339  -0.3356746   0.0000000  -0.0194810   0.0027787  -0.0000000
   15   0.0000000   0.0000000  -0.0301096   0.0000000  -0.0000000   0.0070875
   16   0.0070906  -0.0156848   0.0000000  -0.1750122  -0.0325437  -0.0000000
   17   0.0273431  -0.0419104  -0.0000000  -0.0185140  -0.0397051   0.0000000
   18   0.0000000  -0.0000000   0.0007103  -0.0000000   0.0000000  -0.0203730
           13          14          15          16          17          18
    1  -0.1695114  -0.0184500  -0.0000000  -0.0280801  -0.0159528   0.0000000
    2  -0.0313282  -0.0285002  -0.0000000   0.0035631   0.0027200   0.0000000
    3   0.0000000  -0.0000000  -0.0143757  -0.0000000   0.0000000   0.0048448
    4   0.0080167   0.0272785   0.0000000  -0.0651759  -0.0278855  -0.0000000
    5  -0.0131566  -0.0406680   0.0000000   0.0027312  -0.3360791  -0.0000000
    6   0.0000000  -0.0000000   0.0007967  -0.0000000  -0.0000000  -0.0322329
    7  -0.0623814  -0.0356339   0.0000000   0.0070906   0.0273431   0.0000000
    8  -0.0002295  -0.3356746   0.0000000  -0.0156848  -0.0419104  -0.0000000
    9   0.0000000   0.0000000  -0.0301096   0.0000000  -0.0000000   0.0007103
   10  -0.0350545  -0.0194810   0.0000000  -0.1750122  -0.0185140  -0.0000000
   11   0.0053530   0.0027787  -0.0000000  -0.0325437  -0.0397051   0.0000000
   12  -0.0000000  -0.0000000   0.0070875  -0.0000000   0.0000000  -0.0203730
   13   0.6173977  -0.1880178   0.0000000  -0.3584671   0.2273790  -0.0000000
   14  -0.1880178   0.6444920  -0.0000000   0.2343042  -0.2424279   0.0000000
   15   0.0000000  -0.0000000   0.0781605  -0.0000000   0.0000000  -0.0415594
   16  -0.3584671   0.2343042  -0.0000000   0.6196448  -0.1923699   0.0000000
   17   0.2273790  -0.2424279   0.0000000  -0.1923699   0.6574025  -0.0000000
   18  -0.0000000   0.0000000  -0.0415594   0.0000000  -0.0000000   0.0886102
 Gradient time:  CPU 391.41 s  wall 51.01 s
 **********************************************************************
 **                                                                  **
 **                       VIBRATIONAL ANALYSIS                       **
 **                       --------------------                       **
 **                                                                  **
 **        VIBRATIONAL FREQUENCIES (CM**-1) AND NORMAL MODES         **
 **     FORCE CONSTANTS (mDYN/ANGSTROM) AND REDUCED MASSES (AMU)     **
 **                  INFRARED INTENSITIES (KM/MOL)                   **
 **                                                                  **
 **********************************************************************


 Mode:                 1                      2                      3
 Frequency:       111.87                 156.72                 257.40
 Force Cnst:      0.1612                 0.3130                 1.0752
 Red. Mass:      21.8649                21.6315                27.5438
 IR Active:          YES                    YES                    YES
 IR Intens:        0.414                  1.808                  0.123
 Raman Active:       YES                    YES                    YES
               X      Y      Z        X      Y      Z        X      Y      Z
 Br        -0.000  0.000  0.174   -0.156  0.167 -0.000   -0.244  0.052  0.000
 F          0.000 -0.000 -0.540    0.502 -0.352  0.000    0.447  0.167 -0.000
 F          0.000 -0.000 -0.509    0.217 -0.412  0.000   -0.515  0.031  0.000
 Cl        -0.000  0.000  0.417   -0.074  0.284 -0.000    0.516 -0.282  0.000
 C          0.000 -0.000 -0.388    0.013 -0.401  0.000   -0.032 -0.032 -0.000
 C          0.000 -0.000 -0.308    0.091 -0.315  0.000    0.239  0.198  0.000
 TransDip  -0.000 -0.000  0.021   -0.042 -0.008 -0.000    0.008  0.008  0.000

 Mode:                 4                      5                      6
 Frequency:       340.87                 354.73                 419.24
 Force Cnst:      1.7300                 0.9973                 2.2940
 Red. Mass:      25.2701                13.4516                22.1521
 IR Active:          YES                    YES                    YES
 IR Intens:        1.351                  0.483                  1.913
 Raman Active:       YES                    YES                    YES
               X      Y      Z        X      Y      Z        X      Y      Z
 Br        -0.278 -0.164  0.000   -0.000 -0.000 -0.021    0.023 -0.022  0.000
 F         -0.056  0.233  0.000   -0.000  0.000 -0.304    0.709  0.074 -0.000
 F          0.844  0.129  0.000    0.000  0.000 -0.323    0.129  0.304 -0.000
 Cl         0.180  0.042  0.000    0.000  0.000 -0.044   -0.406 -0.294  0.000
 C          0.031  0.204 -0.000    0.000  0.000  0.685   -0.109  0.251 -0.000
 C          0.026  0.178 -0.000    0.000  0.000  0.576   -0.184  0.148  0.000
 TransDip  -0.031 -0.020 -0.000   -0.000 -0.000  0.022   -0.037 -0.024  0.000

 Mode:                 7                      8                      9
 Frequency:       538.68                 619.66                 822.76
 Force Cnst:      2.0964                 4.0322                 5.4387
 Red. Mass:      12.2624                17.8236                13.6363
 IR Active:          YES                    YES                    YES
 IR Intens:        0.058                  0.106                178.524
 Raman Active:       YES                    YES                    YES
               X      Y      Z        X      Y      Z        X      Y      Z
 Br         0.000  0.000  0.016    0.054  0.028 -0.000   -0.074 -0.011  0.000
 F         -0.000  0.000 -0.124   -0.005  0.617  0.000   -0.073  0.103  0.000
 F          0.000 -0.000  0.097    0.072 -0.585 -0.000   -0.082  0.057  0.000
 Cl        -0.000 -0.000 -0.056   -0.112 -0.092  0.000   -0.214 -0.034 -0.000
 C         -0.000 -0.000 -0.646   -0.203 -0.300  0.000    0.686 -0.052 -0.000
 C          0.000  0.000  0.744    0.065  0.335 -0.000    0.668 -0.027  0.000
 TransDip  -0.000 -0.000  0.008   -0.010 -0.003 -0.000    0.425  0.052  0.000

 Mode:                10                     11                     12
 Frequency:      1151.06                1192.15                1746.96
 Force Cnst:     10.0983                11.6094                21.7850
 Red. Mass:      12.9362                13.8644                12.1155
 IR Active:          YES                    YES                    YES
 IR Intens:        3.683                320.506                  4.682
 Raman Active:       YES                    YES                    YES
               X      Y      Z        X      Y      Z        X      Y      Z
 Br        -0.017 -0.007  0.000   -0.006 -0.002  0.000    0.008  0.001  0.000
 F          0.073  0.198 -0.000   -0.025 -0.383 -0.000   -0.004  0.086 -0.000
 F         -0.080 -0.272  0.000   -0.016 -0.341 -0.000    0.001 -0.084  0.000
 Cl         0.036  0.017 -0.000   -0.024 -0.011  0.000   -0.020 -0.001 -0.000
 C          0.494  0.501 -0.000    0.034  0.550  0.000   -0.503  0.482 -0.000
 C         -0.475 -0.390  0.000    0.138  0.642 -0.000    0.512 -0.487  0.000
 TransDip   0.000  0.061  0.000    0.049  0.571 -0.000    0.068 -0.013 -0.000

 STANDARD THERMODYNAMIC QUANTITIES AT   298.15 K  AND     1.00 ATM

   This Molecule has  0 Imaginary Frequencies
   Zero point vibrational energy:       11.025 kcal/mol

   Atom    1 Element Br Has Mass   78.91830
   Atom    2 Element F  Has Mass   18.99840
   Atom    3 Element F  Has Mass   18.99840
   Atom    4 Element Cl Has Mass   34.96885
   Atom    5 Element C  Has Mass   12.00000
   Atom    6 Element C  Has Mass   12.00000
   Molecular Mass:   175.883950 amu
   Principal axes and moments of inertia in amu*Bohr^2:
                             1           2           3
    Eigenvalues --      429.46704  1902.10988  2331.57692
          X               1.00000    -0.00195    -0.00000
          Y               0.00195     1.00000     0.00000
          Z               0.00000    -0.00000     1.00000
   Rotational Symmetry Number is   1
   The Molecule is an Asymmetric Top
   Translational Enthalpy:        0.889 kcal/mol
   Rotational Enthalpy:           0.889 kcal/mol
   Vibrational Enthalpy:         13.094 kcal/mol
   gas constant (RT):             0.592 kcal/mol
   Translational Entropy:        41.401  cal/mol.K
   Rotational Entropy:           29.034  cal/mol.K
   Vibrational Entropy:          12.024  cal/mol.K

   Total Enthalpy:               15.464 kcal/mol
   Total Entropy:                82.459  cal/mol.K

 ======================================================================

 STANDARD THERMODYNAMIC QUANTITIES FOR ANHARMONIC VIBRATION -- TOSH

   Zero point vibrational energy: ************ kcal/mol

   Vibrational Enthalpy:       Infinity kcal/mol
   Vibrational Entropy:             NaN  cal/mol.K

   Total Enthalpy:             Infinity kcal/mol
   Total Entropy:                   NaN  cal/mol.K

 ======================================================================

 STANDARD THERMODYNAMIC QUANTITIES FOR ANHARMONIC VIBRATION -- VPT2

   Zero point vibrational energy: ************ kcal/mol

   Vibrational Enthalpy:       Infinity kcal/mol
   Vibrational Entropy:             NaN  cal/mol.K

   Total Enthalpy:             Infinity kcal/mol
   Total Entropy:                   NaN  cal/mol.K

 ======================================================================

Archival summary:
1\1\K55V\FREQ\ProcedureUnspecified\BasisUnspecified\r1l122\taweetha\MonAug2701:22:232018MonAug2701:22:232018\0\\#,FREQ,ProcedureUnspecified,BasisUnspecified,\\0,1\Br\C,1,1.87823\C,2,1.33087,1,124.202\F,3,1.33163,2,121.611,1,0,0\F,2,1.3334,1,114.667,3,180,0\Cl,3,1.7187,2,124.314,1,180,0\\\@

 Total job time:  58.68s(wall), 448.57s(cpu) 
 Mon Aug 27 01:22:23 2018

        *************************************************************
        *                                                           *
        *  Thank you very much for using Q-Chem.  Have a nice day.  *
        *                                                           *
        *************************************************************
