# Supplementary material for: Geometric and energetic data from ab initio calculations of haloethene, haloimine, halomethylenephosphine, haloiminophosphine, halodiazene, halodiphosphene and halocyclopropane
Source: Data Brief. 2019 Nov 2;27:104738. doi: 10.1016/j.dib.2019.104738 (PMC6861602; doi:10.1016/j.dib.2019.104738)
Supplement: Multimedia component 2 [file mmc2.zip › CC/B3LYP/BrFCCIBr.out]

Q-Chem Developer Version!
                  Welcome to Q-Chem
     A Quantum Leap Into The Future Of Chemistry


 Q-Chem 5.1, Q-Chem, Inc., Pleasanton, CA (2018)

 Yihan Shao,  Zhengting Gan,  E. Epifanovsky,  A. T. B. Gilbert,  M. Wormit,  
 J. Kussmann,  A. W. Lange,  A. Behn,  Jia Deng,  Xintian Feng,  D. Ghosh,  
 M. Goldey,  P. R. Horn,  L. D. Jacobson,  I. Kaliman,  T. Kus,  A. Landau,  
 Jie Liu,  E. I. Proynov,  R. M. Richard,  R. P. Steele,  E. J. Sundstrom,  
 H. L. Woodcock III,  P. M. Zimmerman,  D. Zuev,  B. Albrecht,  E. Alguire,  
 S. A. Baeppler,  D. Barton,  Z. Benda,  Y. A. Bernard,  E. J. Berquist,  
 K. B. Bravaya,  H. Burton,  D. Casanova,  Chun-Min Chang,  Yunqing Chen,  
 A. Chien,  K. D. Closser,  M. P. Coons,  S. Coriani,  S. Dasgupta,  
 A. L. Dempwolff,  M. Diedenhofen,  Hainam Do,  R. G. Edgar,  Po-Tung Fang,  
 S. Faraji,  S. Fatehi,  Qingguo Feng,  K. D. Fenk,  J. Fosso-Tande,  
 Qinghui Ge,  A. Ghysels,  G. Gidofalvi,  J. Gomes,  J. Gonthier,  A. Gunina,  
 D. Hait,  M. W. D. Hanson-Heine,  P. H. P. Harbach,  A. W. Hauser,  
 J. E. Herr,  E. G. Hohenstein,  Z. C. Holden,  Kerwin Hui,  B. C. Huynh,  
 T.-C. Jagau,  Hyunjun Ji,  B. Kaduk,  K. Khistyaev,  Jaehoon Kim,  
 P. Klunzinger,  K. Koh,  D. Kosenkov,  L. Koulias,  T. Kowalczyk,  
 C. M. Krauter,  A. Kunitsa,  Ka Un Lao,  A. Laurent,  K. V. Lawler,  
 Joonho Lee,  D. Lefrancois,  S. Lehtola,  D. S. Levine,  Yi-Pei Li,  
 You-Sheng Lin,  Fenglai Liu,  E. Livshits,  A. Luenser,  P. Manohar,  
 E. Mansoor,  S. F. Manzer,  Shan-Ping Mao,  Yuezhi Mao,  N. Mardirossian,  
 A. V. Marenich,  T. Markovich,  L. A. Martinez-Martinez,  S. A. Maurer,  
 N. J. Mayhall,  S. C. McKenzie,  J.-M. Mewes,  A. F. Morrison,  
 J. W. Mullinax,  K. Nanda,  T. S. Nguyen-Beck,  R. Olivares-Amaya,  
 J. A. Parkhill,  T. M. Perrine,  F. Plasser,  P. Pokhilko,  S. Prager,  
 A. Prociuk,  E. Ramos,  D. R. Rehn,  F. Rob,  M. Schneider,  N. Sergueev,  
 S. M. Sharada,  S. Sharma,  D. W. Small,  T. Stauch,  T. Stein,  
 Yu-Chuan Su,  A. J. W. Thom,  A. Tkatchenko,  T. Tsuchimochi,  N. M. Tubman,  
 L. Vogt,  M. L. Vidal,  O. Vydrov,  M. A. Watson,  J. Wenzel,  
 M. de Wergifosse,  T. A. Wesolowski,  A. White,  J. Witte,  A. Yamada,  
 Jun Yang,  K. Yao,  S. Yeganeh,  S. R. Yost,  Zhi-Qiang You,  A. Zech,  
 Igor Ying Zhang,  Xing Zhang,  Yan Zhao,  Ying Zhu,  B. R. Brooks,  
 G. K. L. Chan,  C. J. Cramer,  M. S. Gordon,  W. J. Hehre,  A. Klamt,  
 M. W. Schmidt,  C. D. Sherrill,  D. G. Truhlar,  A. Aspuru-Guzik,  R. Baer,  
 A. T. Bell,  N. A. Besley,  Jeng-Da Chai,  A. E. DePrince, III,  
 R. A. DiStasio Jr.,  A. Dreuw,  B. D. Dunietz,  T. R. Furlani,  
 Chao-Ping Hsu,  Yousung Jung,  Jing Kong,  D. S. Lambrecht,  WanZhen Liang,  
 C. Ochsenfeld,  V. A. Rassolov,  L. V. Slipchenko,  J. E. Subotnik,  
 T. Van Voorhis,  J. M. Herbert,  A. I. Krylov,  P. M. W. Gill,  M. Head-Gordon

 Contributors to earlier versions of Q-Chem not listed above: 
 R. D. Adamson,  B. Austin,  J. Baker,  G. J. O. Beran,  K. Brandhorst,  
 S. T. Brown,  E. F. C. Byrd,  A. K. Chakraborty,  C.-L. Cheng,  
 Siu Hung Chien,  D. M. Chipman,  D. L. Crittenden,  H. Dachsel,  
 R. J. Doerksen,  A. D. Dutoi,  L. Fusti-Molnar,  W. A. Goddard III,  
 A. Golubeva-Zadorozhnaya,  S. R. Gwaltney,  G. Hawkins,  A. Heyden,  
 S. Hirata,  G. Kedziora,  F. J. Keil,  C. Kelley,  Jihan Kim,  R. A. King,  
 R. Z. Khaliullin,  P. P. Korambath,  W. Kurlancheek,  A. M. Lee,  M. S. Lee,  
 S. V. Levchenko,  Ching Yeh Lin,  D. Liotard,  R. C. Lochan,  I. Lotan,  
 P. E. Maslen,  N. Nair,  D. P. O'Neill,  D. Neuhauser,  E. Neuscamman,  
 C. M. Oana,  R. Olson,  B. Peters,  R. Peverati,  P. A. Pieniazek,  
 Y. M. Rhee,  J. Ritchie,  M. A. Rohrdanz,  E. Rosta,  N. J. Russ,  
 H. F. Schaefer III,  N. E. Schultz,  N. Shenvi,  A. C. Simmonett,  A. Sodt,  
 D. Stuck,  K. S. Thanthiriwatte,  V. Vanovschi,  Tao Wang,  A. Warshel,  
 C. F. Williams,  Q. Wu,  X. Xu,  W. Zhang

 Please cite Q-Chem as follows:
 Y. Shao et al., Mol. Phys. 113, 184-215 (2015)
 DOI: 10.1080/00268976.2014.952696

 Q-Chem 5.1.1 for Intel X86 EM64T Linux

 Parts of Q-Chem use Armadillo 8.300.2 (Tropical Shenanigans).
 http://arma.sourceforge.net/

 Q-Chem begins on Mon Aug 27 02:17:40 2018  

Host: 
0

     Scratch files written to /scratch/taweetham/qchem6356//
Input Ideriv = 2
Curr. Ideriv = -1
Max.  Ideriv = 2

Checking the input file for inconsistencies... 	...done.

--------------------------------------------------------------
User input:
--------------------------------------------------------------
inp/BrIFBr.inp
$molecule
0	1
Br	-2.0	1.0	0.0
I	2.0	1.0	0.0
F	-2.0	-1.0	0.0
Br	2.0	-1.0	0.0
C	-1.0	0.0	0.0
C	1.0	0.0	0.0
$end
$rem
   JOB_TYPE		OPTIMIZATION
   BASIS		6-311++G**
   EXCHANGE		B3LYP
$end

--------------------------------------------------------------
 ----------------------------------------------------------------
             Standard Nuclear Orientation (Angstroms)
    I     Atom           X                Y                Z
 ----------------------------------------------------------------
    1      Br      2.6733936893     0.3913061497     0.0000000000
    2      I      -1.3003679762     0.8487099378     0.0000000000
    3      F       2.4446917953    -1.5955746830    -0.0000000000
    4      Br     -1.5290698702    -1.1381708950    -0.0000000000
    5      C       1.5656023259    -0.4877833196    -0.0000000000
    6      C      -0.4212785068    -0.2590814256    -0.0000000000
 ----------------------------------------------------------------
 Molecular Point Group                 Cs    NOp =  2
 Largest Abelian Subgroup              Cs    NOp =  2
 Nuclear Repulsion Energy =  1501.0427668005 hartrees
 There are       72 alpha and       72 beta electrons
 Requested basis set is 6-311++G(d,p)
 There are 80 shells and 224 basis functions

 Total QAlloc Memory Limit   2000 MB
 Mega-Array Size       188 MB
 MEM_STATIC part       192 MB
 A cutoff of  1.0D-11 yielded   2455 shell pairs
 There are     20648 function pairs (     23281 Cartesian)

 -------------------------------------------------------
 OpenMP Integral Computing Module                       
 Release: version 1.0, May 2013, Q-Chem Inc. Pittsburgh 
 -------------------------------------------------------
 Integral Job Info:
 Integral job number is                      11
 Integral operator is                         1
 short-range coefficients                     0
 long-range coefficients              100000000
 Omega coefficients                           0
 if combine SR and LR in K                    0
 Integral screening is                        0
 Integral computing path is                   2
 max size of driver memory is            800000
 size of driver memory is                593474
 size of scratch memory is             29623520
 max col of scratch BK array               1296
 max len of scratch array in speh3          155
 max len of scratch index in speh4           18
 max int batch size is                      520
 min int batch size is                       52
 fixed nKL is                                45
 max L of basis functions is                  2
 order of int derivative is                   0
 number of shells is                         80
 number of basis is                         238
 number of cartesian basis is               238
 number of contracted shell pairs          2455
 number of primitive shell pairs           5803
 maxK2 (contraction) of shell pair           36
 max number of K2 of shell pair               1
 max number of CS2 of shell pair            266
 max number of PS2 of shell pair            330
 mem total for path MDJ                  537180
 -------------------------------------------------------
 Smallest overlap matrix eigenvalue = 1.21E-04

 Scale SEOQF with 1.000000e-01/1.000000e-01/1.000000e-01

 Standard Electronic Orientation quadrupole field applied
 Nucleus-field energy     =     0.0000000257 hartrees
 Guess from superposition of atomic densities
 Warning:  Energy on first SCF cycle will be non-variational
 SAD guess density has 144.000000 electrons

 -----------------------------------------------------------------------
  General SCF calculation program by
  Eric Jon Sundstrom, Paul Horn, Yuezhi Mao, Dmitri Zuev, Alec White,
  David Stuck, Shaama M.S., Shane Yost, Joonho Lee, David Small,
  Daniel Levine, Susi Lehtola, Hugh Burton, Evgeny Epifanovsky
 -----------------------------------------------------------------------
 Exchange:     0.2000 Hartree-Fock + 0.0800 Slater + 0.7200 B88
 Correlation:  0.1900 VWN1RPA + 0.8100 LYP
 Using SG-1 standard quadrature grid
 using 8 threads for integral computing
 -------------------------------------------------------
 OpenMP Integral computing Module                
 Release: version 2.0, May 2017, Q-Chem Inc. Pleasanton 
 -------------------------------------------------------
 -------------------------------------------------------
 OpenMP BLAS3 based DFT computing Module                
 Release: version 1.0, May 2013, Q-Chem Inc. Pittsburgh 
 -------------------------------------------------------
 A restricted SCF calculation will be
 performed using DIIS
 SCF converges when DIIS error is below 1.0e-08
 ---------------------------------------
  Cycle       Energy         DIIS error
 ---------------------------------------
    1  -12247.7407574051      9.44e-02  
    2  -12241.8994757286      9.91e-03  
    3  -12239.0249071630      2.08e-02  
    4  -12242.4152583057      3.67e-03  
    5  -12242.4102969299      3.06e-03  
    6  -12242.3729487558      3.77e-03  
    7  -12242.4820255763      7.39e-04  
    8  -12242.4833864021      6.40e-04  
    9  -12242.4856870827      1.43e-04  
   10  -12242.4858070608      4.49e-05  
   11  -12242.4858228180      2.19e-05  
   12  -12242.4858282011      8.49e-06  
   13  -12242.4858301774      6.84e-06  
   14  -12242.4858312113      4.74e-06  
   15  -12242.4858316769      2.25e-06  
   16  -12242.4858317813      6.72e-07  
   17  -12242.4858317853      1.49e-07  
   18  -12242.4858317856      2.00e-08  
   19  -12242.4858317856      3.17e-09  Convergence criterion met
 ---------------------------------------
 SCF time:   CPU 232.03s  wall 29.00s 
 SCF   energy in the final basis set =   -12242.4858317856
 Total energy in the final basis set =   -12242.4858317856

 --------------------------------------------------------------
             Orbital Energies (a.u.) and Symmetries
 --------------------------------------------------------------

 Alpha MOs, Restricted
 -- Occupied --                  
******* -482.89 -482.88 -176.32 -165.72 -165.72 -165.72  -62.55
  1 A'    2 A'    3 A'    4 A'    1 A"    5 A'    6 A'    7 A'                 
-62.546 -56.367 -56.366 -56.365 -56.364 -56.362 -56.362 -35.826
  8 A'    9 A'    2 A"   10 A'   11 A'   12 A'    3 A"   13 A'                 
-31.317 -31.314 -31.314 -24.712 -22.967 -22.966 -22.966 -22.964
 14 A'    4 A"   15 A'   16 A'   17 A'    5 A"   18 A'    6 A"                 
-22.964 -10.340 -10.269  -8.771  -8.768  -6.604  -6.598  -6.591
 19 A'   20 A'   21 A'   22 A'   23 A'   24 A'   25 A'   26 A'                 
 -6.588  -6.586  -6.585  -6.398  -4.819  -4.795  -4.792  -2.719
  7 A"    8 A"   27 A'   28 A'   29 A'   30 A'    9 A"   31 A'                 
 -2.714  -2.714  -2.709  -2.707  -2.705  -2.698  -2.698  -2.697
 32 A'   33 A'   10 A"   11 A"   34 A'   35 A'   12 A"   13 A"                 
 -2.697  -2.109  -2.087  -2.079  -2.059  -2.058  -1.278  -1.154
 36 A'   37 A'   38 A'   14 A"   39 A'   15 A"   40 A'   41 A'                 
 -0.982  -0.762  -0.651  -0.613  -0.561  -0.558  -0.528  -0.519
 42 A'   43 A'   44 A'   45 A'   46 A'   16 A"   17 A"   47 A'                 
 -0.502  -0.427  -0.397  -0.381  -0.304  -0.281  -0.193  -0.152
 48 A'   49 A'   18 A"   50 A'   51 A'   19 A"   20 A"   52 A'                 
 -- Virtual --                   
 -0.118  -0.107  -0.009   0.009   0.013   0.026   0.031   0.042
 21 A"   53 A'   54 A'   55 A'   56 A'   22 A"   57 A'   58 A'                 
  0.045   0.058   0.059   0.075   0.097   0.099   0.112   0.112
 59 A'   60 A'   23 A"   61 A'   24 A"   62 A'   25 A"   63 A'                 
  0.139   0.146   0.153   0.153   0.175   0.177   0.248   0.254
 64 A'   65 A'   66 A'   67 A'   68 A'   69 A'   26 A"   70 A'                 
  0.280   0.292   0.295   0.298   0.339   0.348   0.354   0.354
 27 A"   71 A'   28 A"   72 A'   73 A'   74 A'   29 A"   75 A'                 
  0.382   0.390   0.411   0.446   0.446   0.477   0.482   0.502
 76 A'   30 A"   77 A'   78 A'   31 A"   79 A'   32 A"   80 A'                 
  0.520   0.534   0.541   0.543   0.585   0.587   0.589   0.638
 33 A"   81 A'   82 A'   34 A"   83 A'   84 A'   35 A"   85 A'                 
  0.684   0.712   0.713   0.724   0.725   0.771   0.798   0.863
 86 A'   87 A'   36 A"   88 A'   37 A"   89 A'   90 A'   91 A'                 
  0.950   1.006   1.104   1.135   1.185   1.199   1.300   1.333
 92 A'   93 A'   94 A'   95 A'   96 A'   38 A"   39 A"   97 A'                 
  1.377   1.393   1.406   1.422   1.435   1.468   1.522   1.575
 98 A'   99 A'   40 A"   41 A"  100 A'  101 A'   42 A"  102 A'                 
  1.612   1.696   1.756   1.832   1.886   1.916   1.929   1.968
 43 A"  103 A'  104 A'  105 A'  106 A'   44 A"   45 A"  107 A'                 
  2.008   2.024   2.090   2.193   2.613   2.637   2.746   2.924
108 A'  109 A'  110 A'  111 A'   46 A"   47 A"  112 A'  113 A'                 
  3.029   3.264   3.722   3.754   3.849   3.881   3.928   3.963
114 A'  115 A'   48 A"  116 A'  117 A'   49 A"   50 A"   51 A"                 
  3.967   4.014   4.022   4.037   4.052   4.062   4.079   4.106
 52 A"  118 A'   53 A"  119 A'   54 A"  120 A'  121 A'   55 A"                 
  4.208   4.238   4.448   4.542   4.638   4.658   4.694   6.008
122 A'  123 A'  124 A'  125 A'  126 A'  127 A'  128 A'   56 A"                 
  6.060   6.210   6.276   6.364   6.481   6.800   6.852   7.468
129 A'  130 A'   57 A"  131 A'  132 A'  133 A'  134 A'   58 A"                 
  7.482   7.576   7.587   7.715   7.793  23.536  23.702  28.075
 59 A"  135 A'  136 A'  137 A'  138 A'  139 A'  140 A'  141 A'                 
 28.348  28.402  28.445  28.529  28.561  28.574  28.705  28.941
 60 A"  142 A'  143 A'   61 A"  144 A'   62 A"  145 A'  146 A'                 
 48.047  48.081  66.757 127.899 127.955 128.032 151.865 289.690
147 A'  148 A'  149 A'   63 A"  150 A'  151 A'  152 A'   64 A"                 
289.704 289.775 289.811 289.956 290.0431020.9081020.9551902.050
 65 A"  153 A'  154 A'  155 A'  156 A'  157 A'  158 A'  159 A'                 

 Beta MOs, Restricted
 -- Occupied --                  
******* -482.89 -482.88 -176.32 -165.72 -165.72 -165.72  -62.55
  1 A'    2 A'    3 A'    4 A'    1 A"    5 A'    6 A'    7 A'                 
-62.546 -56.367 -56.366 -56.365 -56.364 -56.362 -56.362 -35.826
  8 A'    9 A'    2 A"   10 A'   11 A'   12 A'    3 A"   13 A'                 
-31.317 -31.314 -31.314 -24.712 -22.967 -22.966 -22.966 -22.964
 14 A'    4 A"   15 A'   16 A'   17 A'    5 A"   18 A'    6 A"                 
-22.964 -10.340 -10.269  -8.771  -8.768  -6.604  -6.598  -6.591
 19 A'   20 A'   21 A'   22 A'   23 A'   24 A'   25 A'   26 A'                 
 -6.588  -6.586  -6.585  -6.398  -4.819  -4.795  -4.792  -2.719
  7 A"    8 A"   27 A'   28 A'   29 A'   30 A'    9 A"   31 A'                 
 -2.714  -2.714  -2.709  -2.707  -2.705  -2.698  -2.698  -2.697
 32 A'   33 A'   10 A"   11 A"   34 A'   35 A'   12 A"   13 A"                 
 -2.697  -2.109  -2.087  -2.079  -2.059  -2.058  -1.278  -1.154
 36 A'   37 A'   38 A'   14 A"   39 A'   15 A"   40 A'   41 A'                 
 -0.982  -0.762  -0.651  -0.613  -0.561  -0.558  -0.528  -0.519
 42 A'   43 A'   44 A'   45 A'   46 A'   16 A"   17 A"   47 A'                 
 -0.502  -0.427  -0.397  -0.381  -0.304  -0.281  -0.193  -0.152
 48 A'   49 A'   18 A"   50 A'   51 A'   19 A"   20 A"   52 A'                 
 -- Virtual --                   
 -0.118  -0.107  -0.009   0.009   0.013   0.026   0.031   0.042
 21 A"   53 A'   54 A'   55 A'   56 A'   22 A"   57 A'   58 A'                 
  0.045   0.058   0.059   0.075   0.097   0.099   0.112   0.112
 59 A'   60 A'   23 A"   61 A'   24 A"   62 A'   25 A"   63 A'                 
  0.139   0.146   0.153   0.153   0.175   0.177   0.248   0.254
 64 A'   65 A'   66 A'   67 A'   68 A'   69 A'   26 A"   70 A'                 
  0.280   0.292   0.295   0.298   0.339   0.348   0.354   0.354
 27 A"   71 A'   28 A"   72 A'   73 A'   74 A'   29 A"   75 A'                 
  0.382   0.390   0.411   0.446   0.446   0.477   0.482   0.502
 76 A'   30 A"   77 A'   78 A'   31 A"   79 A'   32 A"   80 A'                 
  0.520   0.534   0.541   0.543   0.585   0.587   0.589   0.638
 33 A"   81 A'   82 A'   34 A"   83 A'   84 A'   35 A"   85 A'                 
  0.684   0.712   0.713   0.724   0.725   0.771   0.798   0.863
 86 A'   87 A'   36 A"   88 A'   37 A"   89 A'   90 A'   91 A'                 
  0.950   1.006   1.104   1.135   1.185   1.199   1.300   1.333
 92 A'   93 A'   94 A'   95 A'   96 A'   38 A"   39 A"   97 A'                 
  1.377   1.393   1.406   1.422   1.435   1.468   1.522   1.575
 98 A'   99 A'   40 A"   41 A"  100 A'  101 A'   42 A"  102 A'                 
  1.612   1.696   1.756   1.832   1.886   1.916   1.929   1.968
 43 A"  103 A'  104 A'  105 A'  106 A'   44 A"   45 A"  107 A'                 
  2.008   2.024   2.090   2.193   2.613   2.637   2.746   2.924
108 A'  109 A'  110 A'  111 A'   46 A"   47 A"  112 A'  113 A'                 
  3.029   3.264   3.722   3.754   3.849   3.881   3.928   3.963
114 A'  115 A'   48 A"  116 A'  117 A'   49 A"   50 A"   51 A"                 
  3.967   4.014   4.022   4.037   4.052   4.062   4.079   4.106
 52 A"  118 A'   53 A"  119 A'   54 A"  120 A'  121 A'   55 A"                 
  4.208   4.238   4.448   4.542   4.638   4.658   4.694   6.008
122 A'  123 A'  124 A'  125 A'  126 A'  127 A'  128 A'   56 A"                 
  6.060   6.210   6.276   6.364   6.481   6.800   6.852   7.468
129 A'  130 A'   57 A"  131 A'  132 A'  133 A'  134 A'   58 A"                 
  7.482   7.576   7.587   7.715   7.793  23.536  23.702  28.075
 59 A"  135 A'  136 A'  137 A'  138 A'  139 A'  140 A'  141 A'                 
 28.348  28.402  28.445  28.529  28.561  28.574  28.705  28.941
 60 A"  142 A'  143 A'   61 A"  144 A'   62 A"  145 A'  146 A'                 
 48.047  48.081  66.757 127.899 127.955 128.032 151.865 289.690
147 A'  148 A'  149 A'   63 A"  150 A'  151 A'  152 A'   64 A"                 
289.704 289.775 289.811 289.956 290.0431020.9081020.9551902.050
 65 A"  153 A'  154 A'  155 A'  156 A'  157 A'  158 A'  159 A'                 
 --------------------------------------------------------------

          Ground-State Mulliken Net Atomic Charges

     Atom                 Charge (a.u.)
  ----------------------------------------
      1 Br                    0.306261
      2 I                     0.273371
      3 F                    -0.049382
      4 Br                    0.013550
      5 C                    -0.291186
      6 C                    -0.252615
  ----------------------------------------
  Sum of atomic charges =     0.000000

 -----------------------------------------------------------------
                    Cartesian Multipole Moments
 -----------------------------------------------------------------
    Charge (ESU x 10^10)
                 0.0000
    Dipole Moment (Debye)
         X       0.5294      Y      -0.2496      Z      -0.0000
       Tot       0.5853
    Quadrupole Moments (Debye-Ang)
        XX     -72.6628     XY       4.3524     YY     -88.3222
        XZ      -0.0000     YZ      -0.0000     ZZ     -79.5688
    Octopole Moments (Debye-Ang^2)
       XXX       2.8990    XXY       8.9546    XYY      -5.8934
       YYY       7.0229    XXZ       0.0000    XYZ      -0.0000
       YYZ      -0.0000    XZZ       0.2257    YZZ       0.6236
       ZZZ       0.0000
    Hexadecapole Moments (Debye-Ang^3)
      XXXX   -1551.6916   XXXY      55.8431   XXYY    -357.9733
      XYYY      18.6225   YYYY    -527.1893   XXXZ      -0.0000
      XXYZ       0.0000   XYYZ      -0.0000   YYYZ      -0.0000
      XXZZ    -291.8753   XYZZ       3.7298   YYZZ    -102.9359
      XZZZ      -0.0000   YZZZ      -0.0000   ZZZZ     -98.6707
 -----------------------------------------------------------------
 Calculating analytic gradient of the SCF energy
 Gradient of SCF Energy
            1           2           3           4           5           6
    1  -0.4228056   0.5899493   0.0654236   0.4385650   0.4724454  -1.1435776
    2  -0.5111867  -1.4859021   0.1589823   0.9481270   0.3331988   0.5567808
    3   0.0000000  -0.0000000  -0.0000000  -0.0000000  -0.0000000   0.0000000
 Max gradient component =       1.486E+00
 RMS gradient           =       5.807E-01
 Gradient time:  CPU 52.78 s  wall 6.73 s
 Geometry Optimization Parameters
   NAtoms,    NIC,     NZ,  NCons,   NDum,   NFix, NCnnct, MaxDiis
        6      37       0       0       0       0       0       0


** GEOMETRY OPTIMIZATION IN DELOCALIZED INTERNAL COORDINATES **
   Searching for a Minimum

   Optimization Cycle:   1

                       Coordinates (Angstroms)
     ATOM                X               Y               Z
      1  Br        2.6733936893    0.3913061497    0.0000000000
      2  I        -1.3003679762    0.8487099378    0.0000000000
      3  F         2.4446917953   -1.5955746830    0.0000000000
      4  Br       -1.5290698702   -1.1381708950    0.0000000000
      5  C         1.5656023259   -0.4877833196    0.0000000000
      6  C        -0.4212785068   -0.2590814256    0.0000000000
   Point Group: cs    Number of degrees of freedom:     9


   Energy is -12242.485831786


 Attempting to Generate Delocalized Internal Coordinates

 ** Taking Steepest Descent Step **
 Calculated Step too Large.  Step scaled by  0.211699
 Step Taken.  Stepsize is  0.300000

                             Maximum     Tolerance    Cnvgd?
         Gradient           0.846085      0.000300      NO
         Displacement       0.179116      0.001200      NO
         Energy change     *********      0.000001      NO


 New Cartesian Coordinates Obtained by Inverse Iteration

 Displacement from previous Coordinates is:  0.212117
 ----------------------------------------------------------------
             Standard Nuclear Orientation (Angstroms)
    I     Atom           X                Y                Z
 ----------------------------------------------------------------
    1      Br      2.7264281478     0.4034926954     0.0000000000
    2      I      -1.3620544463     0.9049101875     0.0000000000
    3      F       2.4489411973    -1.6035730157     0.0000000000
    4      Br     -1.5532317968    -1.1724332747     0.0000000000
    5      C       1.5734612986    -0.4995914247     0.0000000000
    6      C      -0.4005729434    -0.2733994036     0.0000000000
 ----------------------------------------------------------------
 Molecular Point Group                 Cs    NOp =  2
 Largest Abelian Subgroup              Cs    NOp =  2
 Nuclear Repulsion Energy =  1452.6986896090 hartrees
 There are       72 alpha and       72 beta electrons
 Applying Cartesian multipole field
    Component          Value
    ---------          -----
     (2,0,0)        1.00000E-11
     (0,2,0)        2.00000E-11
     (0,0,2)       -3.00000E-11
 Nucleus-field energy     =     0.0000000270 hartrees
 Requested basis set is 6-311++G(d,p)
 There are 80 shells and 224 basis functions
 A cutoff of  1.0D-11 yielded   2440 shell pairs
 There are     20546 function pairs (     23168 Cartesian)
 Smallest overlap matrix eigenvalue = 1.18E-04
 Guess MOs from SCF MO coefficient file

 -----------------------------------------------------------------------
  General SCF calculation program by
  Eric Jon Sundstrom, Paul Horn, Yuezhi Mao, Dmitri Zuev, Alec White,
  David Stuck, Shaama M.S., Shane Yost, Joonho Lee, David Small,
  Daniel Levine, Susi Lehtola, Hugh Burton, Evgeny Epifanovsky
 -----------------------------------------------------------------------
 Exchange:     0.2000 Hartree-Fock + 0.0800 Slater + 0.7200 B88
 Correlation:  0.1900 VWN1RPA + 0.8100 LYP
 Using SG-1 standard quadrature grid
 using 8 threads for integral computing
 -------------------------------------------------------
 OpenMP Integral computing Module                
 Release: version 2.0, May 2017, Q-Chem Inc. Pleasanton 
 -------------------------------------------------------
 -------------------------------------------------------
 OpenMP BLAS3 based DFT computing Module                
 Release: version 1.0, May 2013, Q-Chem Inc. Pittsburgh 
 -------------------------------------------------------
 A restricted SCF calculation will be
 performed using DIIS
 SCF converges when DIIS error is below 1.0e-08
 ---------------------------------------
  Cycle       Energy         DIIS error
 ---------------------------------------
    1  -12242.8273043266      1.89e-03  
    2  -12242.8065957931      2.37e-03  
    3  -12242.7961115418      2.36e-03  
    4  -12242.8298462086      1.26e-03  
    5  -12242.8422647434      1.33e-04  
    6  -12242.8423246890      6.54e-05  
    7  -12242.8423445179      2.38e-05  
    8  -12242.8423475622      3.84e-06  
    9  -12242.8423476657      2.01e-06  
   10  -12242.8423477070      5.57e-07  
   11  -12242.8423477231      4.72e-07  
   12  -12242.8423477270      1.43e-07  
   13  -12242.8423477271      7.68e-08  
   14  -12242.8423477269      1.44e-08  
   15  -12242.8423477272      5.96e-09  Convergence criterion met
 ---------------------------------------
 SCF time:   CPU 175.26s  wall 23.00s 
 SCF   energy in the final basis set =   -12242.8423477272
 Total energy in the final basis set =   -12242.8423477272

 --------------------------------------------------------------
             Orbital Energies (a.u.) and Symmetries
 --------------------------------------------------------------

 Alpha MOs, Restricted
 -- Occupied --                  
******* -482.88 -482.88 -176.32 -165.72 -165.72 -165.72  -62.54
  1 A'    2 A'    3 A'    4 A'    5 A'    1 A"    6 A'    7 A'                 
-62.542 -56.361 -56.360 -56.360 -56.359 -56.358 -56.358 -35.820
  8 A'    9 A'   10 A'    2 A"   11 A'   12 A'    3 A"   13 A'                 
-31.311 -31.309 -31.308 -24.714 -22.961 -22.961 -22.960 -22.959
 14 A'    4 A"   15 A'   16 A'   17 A'    5 A"   18 A'    6 A"                 
-22.959 -10.343 -10.266  -8.763  -8.759  -6.595  -6.590  -6.584
 19 A'   20 A'   21 A'   22 A'   23 A'   24 A'   25 A'   26 A'                 
 -6.580  -6.579  -6.577  -6.386  -4.802  -4.783  -4.782  -2.709
  7 A"    8 A"   27 A'   28 A'   29 A'   30 A'    9 A"   31 A'                 
 -2.706  -2.704  -2.701  -2.699  -2.697  -2.692  -2.692  -2.689
 32 A'   33 A'   10 A"   11 A"   34 A'   35 A'   12 A"   13 A"                 
 -2.689  -2.084  -2.069  -2.064  -2.047  -2.047  -1.275  -1.112
 36 A'   37 A'   38 A'   14 A"   39 A'   15 A"   40 A'   41 A'                 
 -0.963  -0.752  -0.651  -0.606  -0.551  -0.529  -0.517  -0.516
 42 A'   43 A'   44 A'   45 A'   46 A'   16 A"   47 A'   17 A"                 
 -0.488  -0.431  -0.388  -0.381  -0.303  -0.280  -0.197  -0.165
 48 A'   49 A'   18 A"   50 A'   51 A'   19 A"   20 A"   52 A'                 
 -- Virtual --                   
 -0.116  -0.102  -0.009   0.007   0.012   0.029   0.032   0.042
 21 A"   53 A'   54 A'   55 A'   56 A'   22 A"   57 A'   58 A'                 
  0.048   0.058   0.059   0.069   0.099   0.099   0.112   0.114
 59 A'   60 A'   23 A"   61 A'   62 A'   24 A"   63 A'   25 A"                 
  0.137   0.145   0.148   0.153   0.174   0.177   0.244   0.245
 64 A'   65 A'   66 A'   67 A'   68 A'   69 A'   26 A"   70 A'                 
  0.280   0.296   0.299   0.303   0.341   0.346   0.350   0.359
 27 A"   71 A'   72 A'   28 A"   73 A'   74 A'   75 A'   29 A"                 
  0.377   0.392   0.407   0.438   0.448   0.469   0.494   0.494
 76 A'   30 A"   77 A'   31 A"   78 A'   79 A'   32 A"   80 A'                 
  0.523   0.525   0.537   0.546   0.575   0.578   0.580   0.620
 81 A'   33 A"   82 A'   34 A"   83 A'   35 A"   84 A'   85 A'                 
  0.681   0.696   0.707   0.717   0.724   0.770   0.789   0.858
 86 A'   36 A"   87 A'   37 A"   88 A'   89 A'   90 A'   91 A'                 
  0.922   1.003   1.079   1.111   1.142   1.199   1.312   1.335
 92 A'   93 A'   94 A'   95 A'   96 A'   38 A"   39 A"   97 A'                 
  1.372   1.391   1.392   1.417   1.428   1.467   1.518   1.576
 98 A'   99 A'   40 A"   41 A"  100 A'  101 A'   42 A"  102 A'                 
  1.608   1.675   1.762   1.850   1.898   1.927   1.940   1.981
 43 A"  103 A'  104 A'  105 A'  106 A'   44 A"   45 A"  107 A'                 
  2.000   2.029   2.079   2.167   2.613   2.646   2.743   2.897
108 A'  109 A'  110 A'  111 A'   46 A"   47 A"  112 A'  113 A'                 
  2.965   3.259   3.725   3.755   3.860   3.888   3.917   3.969
114 A'  115 A'   48 A"  116 A'  117 A'   49 A"   50 A"   51 A"                 
  3.971   4.024   4.028   4.037   4.065   4.074   4.093   4.095
 52 A"   53 A"  118 A'  119 A'  120 A'   54 A"   55 A"  121 A'                 
  4.193   4.226   4.412   4.451   4.545   4.629   4.643   6.006
122 A'  123 A'  124 A'  125 A'  126 A'  127 A'  128 A'   56 A"                 
  6.079   6.204   6.275   6.363   6.479   6.787   6.820   7.477
129 A'  130 A'   57 A"  131 A'  132 A'  133 A'  134 A'   58 A"                 
  7.489   7.568   7.580   7.691   7.768  23.475  23.575  28.036
 59 A"  135 A'  136 A'  137 A'  138 A'  139 A'  140 A'  141 A'                 
 28.348  28.399  28.433  28.533  28.564  28.568  28.680  28.861
 60 A"  142 A'  143 A'   61 A"  144 A'   62 A"  145 A'  146 A'                 
 48.030  48.059  66.753 127.896 127.949 128.026 151.826 289.696
147 A'  148 A'  149 A'   63 A"  150 A'  151 A'  152 A'   64 A"                 
289.707 289.770 289.802 289.926 290.0091020.8821020.9191902.006
 65 A"  153 A'  154 A'  155 A'  156 A'  157 A'  158 A'  159 A'                 

 Beta MOs, Restricted
 -- Occupied --                  
******* -482.88 -482.88 -176.32 -165.72 -165.72 -165.72  -62.54
  1 A'    2 A'    3 A'    4 A'    5 A'    1 A"    6 A'    7 A'                 
-62.542 -56.361 -56.360 -56.360 -56.359 -56.358 -56.358 -35.820
  8 A'    9 A'   10 A'    2 A"   11 A'   12 A'    3 A"   13 A'                 
-31.311 -31.309 -31.308 -24.714 -22.961 -22.961 -22.960 -22.959
 14 A'    4 A"   15 A'   16 A'   17 A'    5 A"   18 A'    6 A"                 
-22.959 -10.343 -10.266  -8.763  -8.759  -6.595  -6.590  -6.584
 19 A'   20 A'   21 A'   22 A'   23 A'   24 A'   25 A'   26 A'                 
 -6.580  -6.579  -6.577  -6.386  -4.802  -4.783  -4.782  -2.709
  7 A"    8 A"   27 A'   28 A'   29 A'   30 A'    9 A"   31 A'                 
 -2.706  -2.704  -2.701  -2.699  -2.697  -2.692  -2.692  -2.689
 32 A'   33 A'   10 A"   11 A"   34 A'   35 A'   12 A"   13 A"                 
 -2.689  -2.084  -2.069  -2.064  -2.047  -2.047  -1.275  -1.112
 36 A'   37 A'   38 A'   14 A"   39 A'   15 A"   40 A'   41 A'                 
 -0.963  -0.752  -0.651  -0.606  -0.551  -0.529  -0.517  -0.516
 42 A'   43 A'   44 A'   45 A'   46 A'   16 A"   47 A'   17 A"                 
 -0.488  -0.431  -0.388  -0.381  -0.303  -0.280  -0.197  -0.165
 48 A'   49 A'   18 A"   50 A'   51 A'   19 A"   20 A"   52 A'                 
 -- Virtual --                   
 -0.116  -0.102  -0.009   0.007   0.012   0.029   0.032   0.042
 21 A"   53 A'   54 A'   55 A'   56 A'   22 A"   57 A'   58 A'                 
  0.048   0.058   0.059   0.069   0.099   0.099   0.112   0.114
 59 A'   60 A'   23 A"   61 A'   62 A'   24 A"   63 A'   25 A"                 
  0.137   0.145   0.148   0.153   0.174   0.177   0.244   0.245
 64 A'   65 A'   66 A'   67 A'   68 A'   69 A'   26 A"   70 A'                 
  0.280   0.296   0.299   0.303   0.341   0.346   0.350   0.359
 27 A"   71 A'   72 A'   28 A"   73 A'   74 A'   75 A'   29 A"                 
  0.377   0.392   0.407   0.438   0.448   0.469   0.494   0.494
 76 A'   30 A"   77 A'   31 A"   78 A'   79 A'   32 A"   80 A'                 
  0.523   0.525   0.537   0.546   0.575   0.578   0.580   0.620
 81 A'   33 A"   82 A'   34 A"   83 A'   35 A"   84 A'   85 A'                 
  0.681   0.696   0.707   0.717   0.724   0.770   0.789   0.858
 86 A'   36 A"   87 A'   37 A"   88 A'   89 A'   90 A'   91 A'                 
  0.922   1.003   1.079   1.111   1.142   1.199   1.312   1.335
 92 A'   93 A'   94 A'   95 A'   96 A'   38 A"   39 A"   97 A'                 
  1.372   1.391   1.392   1.417   1.428   1.467   1.518   1.576
 98 A'   99 A'   40 A"   41 A"  100 A'  101 A'   42 A"  102 A'                 
  1.608   1.675   1.762   1.850   1.898   1.927   1.940   1.981
 43 A"  103 A'  104 A'  105 A'  106 A'   44 A"   45 A"  107 A'                 
  2.000   2.029   2.079   2.167   2.613   2.646   2.743   2.897
108 A'  109 A'  110 A'  111 A'   46 A"   47 A"  112 A'  113 A'                 
  2.965   3.259   3.725   3.755   3.860   3.888   3.917   3.969
114 A'  115 A'   48 A"  116 A'  117 A'   49 A"   50 A"   51 A"                 
  3.971   4.024   4.028   4.037   4.065   4.074   4.093   4.095
 52 A"   53 A"  118 A'  119 A'  120 A'   54 A"   55 A"  121 A'                 
  4.193   4.226   4.412   4.451   4.545   4.629   4.643   6.006
122 A'  123 A'  124 A'  125 A'  126 A'  127 A'  128 A'   56 A"                 
  6.079   6.204   6.275   6.363   6.479   6.787   6.820   7.477
129 A'  130 A'   57 A"  131 A'  132 A'  133 A'  134 A'   58 A"                 
  7.489   7.568   7.580   7.691   7.768  23.475  23.575  28.036
 59 A"  135 A'  136 A'  137 A'  138 A'  139 A'  140 A'  141 A'                 
 28.348  28.399  28.433  28.533  28.564  28.568  28.680  28.861
 60 A"  142 A'  143 A'   61 A"  144 A'   62 A"  145 A'  146 A'                 
 48.030  48.059  66.753 127.896 127.949 128.026 151.826 289.696
147 A'  148 A'  149 A'   63 A"  150 A'  151 A'  152 A'   64 A"                 
289.707 289.770 289.802 289.926 290.0091020.8821020.9191902.006
 65 A"  153 A'  154 A'  155 A'  156 A'  157 A'  158 A'  159 A'                 
 --------------------------------------------------------------

          Ground-State Mulliken Net Atomic Charges

     Atom                 Charge (a.u.)
  ----------------------------------------
      1 Br                    0.251436
      2 I                     0.187019
      3 F                    -0.043396
      4 Br                    0.033162
      5 C                    -0.284407
      6 C                    -0.143813
  ----------------------------------------
  Sum of atomic charges =     0.000000

 -----------------------------------------------------------------
                    Cartesian Multipole Moments
 -----------------------------------------------------------------
    Charge (ESU x 10^10)
                 0.0000
    Dipole Moment (Debye)
         X       0.1925      Y      -0.2415      Z      -0.0000
       Tot       0.3089
    Quadrupole Moments (Debye-Ang)
        XX     -72.9163     XY       4.1240     YY     -87.4120
        XZ       0.0000     YZ       0.0000     ZZ     -80.0034
    Octopole Moments (Debye-Ang^2)
       XXX       3.7453    XXY       8.2803    XYY      -5.7197
       YYY       3.8292    XXZ      -0.0000    XYZ      -0.0000
       YYZ      -0.0000    XZZ       0.6714    YZZ      -0.3264
       ZZZ      -0.0000
    Hexadecapole Moments (Debye-Ang^3)
      XXXX   -1616.5080   XXXY      59.5733   XXYY    -370.6244
      XYYY      22.2316   YYYY    -546.7165   XXXZ       0.0000
      XXYZ      -0.0000   XYYZ      -0.0000   YYYZ       0.0000
      XXZZ    -303.7709   XYZZ       5.2427   YYZZ    -106.2935
      XZZZ       0.0000   YZZZ       0.0000   ZZZZ     -98.8544
 -----------------------------------------------------------------
 Calculating analytic gradient of the SCF energy
 Gradient of SCF Energy
            1           2           3           4           5           6
    1  -0.3226524   0.3561806   0.0686279   0.3322218   0.3763598  -0.8107377
    2  -0.4129709  -1.0133319   0.1450638   0.7493881   0.2473764   0.2844746
    3  -0.0000000  -0.0000000   0.0000000  -0.0000000  -0.0000000   0.0000000
 Max gradient component =       1.013E+00
 RMS gradient           =       4.128E-01
 Gradient time:  CPU 50.49 s  wall 6.44 s
 Geometry Optimization Parameters
   NAtoms,    NIC,     NZ,  NCons,   NDum,   NFix, NCnnct, MaxDiis
        6      37       0       0       0       0       0       0


** GEOMETRY OPTIMIZATION IN DELOCALIZED INTERNAL COORDINATES **
   Searching for a Minimum

   Optimization Cycle:   2

                       Coordinates (Angstroms)
     ATOM                X               Y               Z
      1  Br        2.7264281478    0.4034926954    0.0000000000
      2  I        -1.3620544463    0.9049101875    0.0000000000
      3  F         2.4489411973   -1.6035730157    0.0000000000
      4  Br       -1.5532317968   -1.1724332747    0.0000000000
      5  C         1.5734612986   -0.4995914247    0.0000000000
      6  C        -0.4005729434   -0.2733994036    0.0000000000
   Point Group: cs    Number of degrees of freedom:     9


   Energy is -12242.842347727

 Hessian Updated using BFGS Update

 ** Taking Steepest Descent Step **
 Calculated Step too Large.  Step scaled by  0.302586
 Step Taken.  Stepsize is  0.300000

                             Maximum     Tolerance    Cnvgd?
         Gradient           0.611238      0.000300      NO
         Displacement       0.184952      0.001200      NO
         Energy change     -0.356516      0.000001      NO


 New Cartesian Coordinates Obtained by Inverse Iteration

 Displacement from previous Coordinates is:  0.200028
 ----------------------------------------------------------------
             Standard Nuclear Orientation (Angstroms)
    I     Atom           X                Y                Z
 ----------------------------------------------------------------
    1      Br      2.7788241184     0.4196637551     0.0000000000
    2      I      -1.4102218248     0.9574990930     0.0000000000
    3      F       2.4433194131    -1.6111124311     0.0000000000
    4      Br     -1.5779450478    -1.2132640347     0.0000000000
    5      C       1.5766605383    -0.5086633371     0.0000000000
    6      C      -0.3776657400    -0.2847172810     0.0000000000
 ----------------------------------------------------------------
 Molecular Point Group                 Cs    NOp =  2
 Largest Abelian Subgroup              Cs    NOp =  2
 Nuclear Repulsion Energy =  1408.4602417301 hartrees
 There are       72 alpha and       72 beta electrons
 Applying Cartesian multipole field
    Component          Value
    ---------          -----
     (2,0,0)        1.00000E-11
     (0,2,0)        2.00000E-11
     (0,0,2)       -3.00000E-11
 Nucleus-field energy     =     0.0000000284 hartrees
 Requested basis set is 6-311++G(d,p)
 There are 80 shells and 224 basis functions
 A cutoff of  1.0D-11 yielded   2418 shell pairs
 There are     20371 function pairs (     22958 Cartesian)
 Smallest overlap matrix eigenvalue = 1.14E-04
 Guess MOs from SCF MO coefficient file

 -----------------------------------------------------------------------
  General SCF calculation program by
  Eric Jon Sundstrom, Paul Horn, Yuezhi Mao, Dmitri Zuev, Alec White,
  David Stuck, Shaama M.S., Shane Yost, Joonho Lee, David Small,
  Daniel Levine, Susi Lehtola, Hugh Burton, Evgeny Epifanovsky
 -----------------------------------------------------------------------
 Exchange:     0.2000 Hartree-Fock + 0.0800 Slater + 0.7200 B88
 Correlation:  0.1900 VWN1RPA + 0.8100 LYP
 Using SG-1 standard quadrature grid
 using 8 threads for integral computing
 -------------------------------------------------------
 OpenMP Integral computing Module                
 Release: version 2.0, May 2017, Q-Chem Inc. Pleasanton 
 -------------------------------------------------------
 -------------------------------------------------------
 OpenMP BLAS3 based DFT computing Module                
 Release: version 1.0, May 2013, Q-Chem Inc. Pittsburgh 
 -------------------------------------------------------
 A restricted SCF calculation will be
 performed using DIIS
 SCF converges when DIIS error is below 1.0e-08
 ---------------------------------------
  Cycle       Energy         DIIS error
 ---------------------------------------
    1  -12243.0838598279      1.51e-03  
    2  -12243.0728117347      1.87e-03  
    3  -12243.0684213810      1.82e-03  
    4  -12243.0868110423      1.02e-03  
    5  -12243.0949011247      1.04e-04  
    6  -12243.0949453451      4.20e-05  
    7  -12243.0949530235      1.60e-05  
    8  -12243.0949542076      2.43e-06  
    9  -12243.0949542334      1.01e-06  
   10  -12243.0949542414      4.22e-07  
   11  -12243.0949542436      1.47e-07  
   12  -12243.0949542439      5.16e-08  
   13  -12243.0949542438      2.46e-08  
   14  -12243.0949542439      4.87e-09  Convergence criterion met
 ---------------------------------------
 SCF time:   CPU 159.38s  wall 21.00s 
 SCF   energy in the final basis set =   -12243.0949542439
 Total energy in the final basis set =   -12243.0949542439

 --------------------------------------------------------------
             Orbital Energies (a.u.) and Symmetries
 --------------------------------------------------------------

 Alpha MOs, Restricted
 -- Occupied --                  
******* -482.88 -482.88 -176.32 -165.72 -165.72 -165.72  -62.54
  1 A'    2 A'    3 A'    4 A'    5 A'    1 A"    6 A'    7 A'                 
-62.536 -56.356 -56.355 -56.354 -56.353 -56.353 -56.352 -35.819
  8 A'    9 A'   10 A'    2 A"   11 A'   12 A'    3 A"   13 A'                 
-31.310 -31.307 -31.306 -24.716 -22.960 -22.960 -22.959 -22.957
 14 A'    4 A"   15 A'   16 A'   17 A'    5 A"   18 A'    6 A"                 
-22.957 -10.347 -10.272  -8.755  -8.752  -6.586  -6.583  -6.575
 19 A'   20 A'   21 A'   22 A'   23 A'   24 A'   25 A'   26 A'                 
 -6.572  -6.572  -6.570  -6.379  -4.794  -4.777  -4.776  -2.700
  7 A"    8 A"   27 A'   28 A'   29 A'   30 A'    9 A"   31 A'                 
 -2.696  -2.696  -2.692  -2.692  -2.690  -2.684  -2.684  -2.681
 32 A'   33 A'   10 A"   11 A"   34 A'   35 A'   12 A"   13 A"                 
 -2.681  -2.071  -2.059  -2.056  -2.041  -2.041  -1.272  -1.068
 36 A'   37 A'   38 A'   14 A"   39 A'   15 A"   40 A'   41 A'                 
 -0.943  -0.742  -0.652  -0.600  -0.542  -0.518  -0.517  -0.492
 42 A'   43 A'   44 A'   45 A'   46 A'   16 A"   47 A'   17 A"                 
 -0.474  -0.432  -0.380  -0.380  -0.303  -0.281  -0.201  -0.177
 48 A'   49 A'   50 A'   18 A"   51 A'   19 A"   20 A"   52 A'                 
 -- Virtual --                   
 -0.114  -0.099  -0.010   0.005   0.011   0.032   0.033   0.041
 21 A"   53 A'   54 A'   55 A'   56 A'   57 A'   22 A"   58 A'                 
  0.051   0.058   0.060   0.063   0.097   0.101   0.111   0.116
 59 A'   60 A'   23 A"   61 A'   62 A'   24 A"   63 A'   25 A"                 
  0.131   0.141   0.146   0.154   0.175   0.179   0.238   0.240
 64 A'   65 A'   66 A'   67 A'   68 A'   69 A'   70 A'   26 A"                 
  0.280   0.293   0.303   0.311   0.339   0.344   0.351   0.366
 27 A"   71 A'   72 A'   28 A"   73 A'   74 A'   75 A'   29 A"                 
  0.373   0.394   0.403   0.430   0.450   0.460   0.485   0.503
 76 A'   30 A"   77 A'   31 A"   78 A'   79 A'   80 A'   32 A"                 
  0.517   0.526   0.529   0.548   0.560   0.566   0.576   0.609
 81 A'   33 A"   82 A'   34 A"   83 A'   35 A"   84 A'   85 A'                 
  0.676   0.677   0.699   0.715   0.729   0.761   0.784   0.845
 36 A"   86 A'   87 A'   37 A"   88 A'   89 A'   90 A'   91 A'                 
  0.895   0.993   1.061   1.085   1.099   1.198   1.319   1.337
 92 A'   93 A'   94 A'   95 A'   96 A'   38 A"   39 A"   97 A'                 
  1.368   1.378   1.395   1.413   1.420   1.469   1.504   1.580
 98 A'   40 A"   99 A'   41 A"  100 A'  101 A'   42 A"  102 A'                 
  1.603   1.656   1.764   1.863   1.917   1.940   1.952   1.996
 43 A"  103 A'  104 A'  105 A'  106 A'   44 A"   45 A"  107 A'                 
  2.003   2.030   2.068   2.147   2.611   2.654   2.736   2.868
108 A'  109 A'  110 A'  111 A'   46 A"   47 A"  112 A'  113 A'                 
  2.935   3.261   3.729   3.755   3.873   3.895   3.906   3.974
114 A'  115 A'   48 A"  116 A'  117 A'   49 A"   50 A"   51 A"                 
  3.974   4.028   4.028   4.036   4.065   4.086   4.092   4.125
 52 A"  118 A'   53 A"  119 A'  120 A'   54 A"   55 A"  121 A'                 
  4.184   4.218   4.347   4.389   4.436   4.612   4.628   6.002
122 A'  123 A'  124 A'  125 A'  126 A'  127 A'  128 A'   56 A"                 
  6.085   6.196   6.274   6.363   6.479   6.764   6.794   7.487
129 A'  130 A'   57 A"  131 A'  132 A'  133 A'  134 A'   58 A"                 
  7.497   7.561   7.577   7.670   7.745  23.426  23.483  28.005
 59 A"  135 A'  136 A'  137 A'  138 A'  139 A'  140 A'  141 A'                 
 28.345  28.398  28.432  28.533  28.563  28.564  28.662  28.796
 60 A"  142 A'  143 A'   61 A"  144 A'   62 A"  145 A'  146 A'                 
 48.010  48.036  66.749 127.892 127.942 128.014 151.793 289.702
147 A'  148 A'  149 A'   63 A"  150 A'  151 A'  152 A'   64 A"                 
289.711 289.764 289.795 289.898 289.9771020.8521020.8831901.969
 65 A"  153 A'  154 A'  155 A'  156 A'  157 A'  158 A'  159 A'                 

 Beta MOs, Restricted
 -- Occupied --                  
******* -482.88 -482.88 -176.32 -165.72 -165.72 -165.72  -62.54
  1 A'    2 A'    3 A'    4 A'    5 A'    1 A"    6 A'    7 A'                 
-62.536 -56.356 -56.355 -56.354 -56.353 -56.353 -56.352 -35.819
  8 A'    9 A'   10 A'    2 A"   11 A'   12 A'    3 A"   13 A'                 
-31.310 -31.307 -31.306 -24.716 -22.960 -22.960 -22.959 -22.957
 14 A'    4 A"   15 A'   16 A'   17 A'    5 A"   18 A'    6 A"                 
-22.957 -10.347 -10.272  -8.755  -8.752  -6.586  -6.583  -6.575
 19 A'   20 A'   21 A'   22 A'   23 A'   24 A'   25 A'   26 A'                 
 -6.572  -6.572  -6.570  -6.379  -4.794  -4.777  -4.776  -2.700
  7 A"    8 A"   27 A'   28 A'   29 A'   30 A'    9 A"   31 A'                 
 -2.696  -2.696  -2.692  -2.692  -2.690  -2.684  -2.684  -2.681
 32 A'   33 A'   10 A"   11 A"   34 A'   35 A'   12 A"   13 A"                 
 -2.681  -2.071  -2.059  -2.056  -2.041  -2.041  -1.272  -1.068
 36 A'   37 A'   38 A'   14 A"   39 A'   15 A"   40 A'   41 A'                 
 -0.943  -0.742  -0.652  -0.600  -0.542  -0.518  -0.517  -0.492
 42 A'   43 A'   44 A'   45 A'   46 A'   16 A"   47 A'   17 A"                 
 -0.474  -0.432  -0.380  -0.380  -0.303  -0.281  -0.201  -0.177
 48 A'   49 A'   50 A'   18 A"   51 A'   19 A"   20 A"   52 A'                 
 -- Virtual --                   
 -0.114  -0.099  -0.010   0.005   0.011   0.032   0.033   0.041
 21 A"   53 A'   54 A'   55 A'   56 A'   57 A'   22 A"   58 A'                 
  0.051   0.058   0.060   0.063   0.097   0.101   0.111   0.116
 59 A'   60 A'   23 A"   61 A'   62 A'   24 A"   63 A'   25 A"                 
  0.131   0.141   0.146   0.154   0.175   0.179   0.238   0.240
 64 A'   65 A'   66 A'   67 A'   68 A'   69 A'   70 A'   26 A"                 
  0.280   0.293   0.303   0.311   0.339   0.344   0.351   0.366
 27 A"   71 A'   72 A'   28 A"   73 A'   74 A'   75 A'   29 A"                 
  0.373   0.394   0.403   0.430   0.450   0.460   0.485   0.503
 76 A'   30 A"   77 A'   31 A"   78 A'   79 A'   80 A'   32 A"                 
  0.517   0.526   0.529   0.548   0.560   0.566   0.576   0.609
 81 A'   33 A"   82 A'   34 A"   83 A'   35 A"   84 A'   85 A'                 
  0.676   0.677   0.699   0.715   0.729   0.761   0.784   0.845
 36 A"   86 A'   87 A'   37 A"   88 A'   89 A'   90 A'   91 A'                 
  0.895   0.993   1.061   1.085   1.099   1.198   1.319   1.337
 92 A'   93 A'   94 A'   95 A'   96 A'   38 A"   39 A"   97 A'                 
  1.368   1.378   1.395   1.413   1.420   1.469   1.504   1.580
 98 A'   40 A"   99 A'   41 A"  100 A'  101 A'   42 A"  102 A'                 
  1.603   1.656   1.764   1.863   1.917   1.940   1.952   1.996
 43 A"  103 A'  104 A'  105 A'  106 A'   44 A"   45 A"  107 A'                 
  2.003   2.030   2.068   2.147   2.611   2.654   2.736   2.868
108 A'  109 A'  110 A'  111 A'   46 A"   47 A"  112 A'  113 A'                 
  2.935   3.261   3.729   3.755   3.873   3.895   3.906   3.974
114 A'  115 A'   48 A"  116 A'  117 A'   49 A"   50 A"   51 A"                 
  3.974   4.028   4.028   4.036   4.065   4.086   4.092   4.125
 52 A"  118 A'   53 A"  119 A'  120 A'   54 A"   55 A"  121 A'                 
  4.184   4.218   4.347   4.389   4.436   4.612   4.628   6.002
122 A'  123 A'  124 A'  125 A'  126 A'  127 A'  128 A'   56 A"                 
  6.085   6.196   6.274   6.363   6.479   6.764   6.794   7.487
129 A'  130 A'   57 A"  131 A'  132 A'  133 A'  134 A'   58 A"                 
  7.497   7.561   7.577   7.670   7.745  23.426  23.483  28.005
 59 A"  135 A'  136 A'  137 A'  138 A'  139 A'  140 A'  141 A'                 
 28.345  28.398  28.432  28.533  28.563  28.564  28.662  28.796
 60 A"  142 A'  143 A'   61 A"  144 A'   62 A"  145 A'  146 A'                 
 48.010  48.036  66.749 127.892 127.942 128.014 151.793 289.702
147 A'  148 A'  149 A'   63 A"  150 A'  151 A'  152 A'   64 A"                 
289.711 289.764 289.795 289.898 289.9771020.8521020.8831901.969
 65 A"  153 A'  154 A'  155 A'  156 A'  157 A'  158 A'  159 A'                 
 --------------------------------------------------------------

          Ground-State Mulliken Net Atomic Charges

     Atom                 Charge (a.u.)
  ----------------------------------------
      1 Br                    0.196938
      2 I                     0.146540
      3 F                    -0.035029
      4 Br                    0.037467
      5 C                    -0.274943
      6 C                    -0.070973
  ----------------------------------------
  Sum of atomic charges =     0.000000

 -----------------------------------------------------------------
                    Cartesian Multipole Moments
 -----------------------------------------------------------------
    Charge (ESU x 10^10)
                 0.0000
    Dipole Moment (Debye)
         X      -0.1114      Y      -0.0995      Z      -0.0000
       Tot       0.1494
    Quadrupole Moments (Debye-Ang)
        XX     -73.0089     XY       3.6744     YY     -86.6759
        XZ      -0.0000     YZ       0.0000     ZZ     -80.4339
    Octopole Moments (Debye-Ang^2)
       XXX       3.6077    XXY       7.9562    XYY      -5.7616
       YYY       1.7493    XXZ      -0.0000    XYZ       0.0000
       YYZ      -0.0000    XZZ       0.8074    YZZ      -1.1191
       ZZZ       0.0000
    Hexadecapole Moments (Debye-Ang^3)
      XXXX   -1672.0190   XXXY      59.6154   XXYY    -382.2117
      XYYY      22.2831   YYYY    -570.1210   XXXZ      -0.0000
      XXYZ      -0.0000   XYYZ       0.0000   YYYZ      -0.0000
      XXZZ    -314.5856   XYZZ       5.7245   YYZZ    -110.2848
      XZZZ       0.0000   YZZZ       0.0000   ZZZZ     -99.2066
 -----------------------------------------------------------------
 Calculating analytic gradient of the SCF energy
 Gradient of SCF Energy
            1           2           3           4           5           6
    1  -0.2394881   0.2163610   0.0710167   0.2398899   0.2986045  -0.5863840
    2  -0.3283891  -0.7169235   0.1295608   0.5819059   0.1778709   0.1559750
    3  -0.0000000   0.0000000  -0.0000000  -0.0000000   0.0000000  -0.0000000
 Max gradient component =       7.169E-01
 RMS gradient           =       3.012E-01
 Gradient time:  CPU 49.27 s  wall 6.29 s
 Geometry Optimization Parameters
   NAtoms,    NIC,     NZ,  NCons,   NDum,   NFix, NCnnct, MaxDiis
        6      37       0       0       0       0       0       0


** GEOMETRY OPTIMIZATION IN DELOCALIZED INTERNAL COORDINATES **
   Searching for a Minimum

   Optimization Cycle:   3

                       Coordinates (Angstroms)
     ATOM                X               Y               Z
      1  Br        2.7788241184    0.4196637551    0.0000000000
      2  I        -1.4102218248    0.9574990930    0.0000000000
      3  F         2.4433194131   -1.6111124311    0.0000000000
      4  Br       -1.5779450478   -1.2132640347    0.0000000000
      5  C         1.5766605383   -0.5086633371    0.0000000000
      6  C        -0.3776657400   -0.2847172810    0.0000000000
   Point Group: cs    Number of degrees of freedom:     9


   Energy is -12243.094954244

 Hessian Updated using BFGS Update

 ** Taking Steepest Descent Step **
 Calculated Step too Large.  Step scaled by  0.419658
 Step Taken.  Stepsize is  0.300000

                             Maximum     Tolerance    Cnvgd?
         Gradient           0.447628      0.000300      NO
         Displacement       0.187851      0.001200      NO
         Energy change     -0.252607      0.000001      NO


 New Cartesian Coordinates Obtained by Inverse Iteration

 Displacement from previous Coordinates is:  0.187014
 ----------------------------------------------------------------
             Standard Nuclear Orientation (Angstroms)
    I     Atom           X                Y                Z
 ----------------------------------------------------------------
    1      Br      2.8248139394     0.4398070406     0.0000000000
    2      I      -1.4423523486     1.0075870799     0.0000000000
    3      F       2.4260356729    -1.6181562254     0.0000000000
    4      Br     -1.5978342419    -1.2595949154     0.0000000000
    5      C       1.5738002290    -0.5153541721     0.0000000000
    6      C      -0.3514917936    -0.2948830433     0.0000000000
 ----------------------------------------------------------------
 Molecular Point Group                 Cs    NOp =  2
 Largest Abelian Subgroup              Cs    NOp =  2
 Nuclear Repulsion Energy =  1369.3611579136 hartrees
 There are       72 alpha and       72 beta electrons
 Applying Cartesian multipole field
    Component          Value
    ---------          -----
     (2,0,0)        1.00000E-11
     (0,2,0)        2.00000E-11
     (0,0,2)       -3.00000E-11
 Nucleus-field energy     =     0.0000000297 hartrees
 Requested basis set is 6-311++G(d,p)
 There are 80 shells and 224 basis functions
 A cutoff of  1.0D-11 yielded   2399 shell pairs
 There are     20254 function pairs (     22814 Cartesian)
 Smallest overlap matrix eigenvalue = 1.09E-04
 Guess MOs from SCF MO coefficient file

 -----------------------------------------------------------------------
  General SCF calculation program by
  Eric Jon Sundstrom, Paul Horn, Yuezhi Mao, Dmitri Zuev, Alec White,
  David Stuck, Shaama M.S., Shane Yost, Joonho Lee, David Small,
  Daniel Levine, Susi Lehtola, Hugh Burton, Evgeny Epifanovsky
 -----------------------------------------------------------------------
 Exchange:     0.2000 Hartree-Fock + 0.0800 Slater + 0.7200 B88
 Correlation:  0.1900 VWN1RPA + 0.8100 LYP
 Using SG-1 standard quadrature grid
 using 8 threads for integral computing
 -------------------------------------------------------
 OpenMP Integral computing Module                
 Release: version 2.0, May 2017, Q-Chem Inc. Pleasanton 
 -------------------------------------------------------
 -------------------------------------------------------
 OpenMP BLAS3 based DFT computing Module                
 Release: version 1.0, May 2013, Q-Chem Inc. Pittsburgh 
 -------------------------------------------------------
 A restricted SCF calculation will be
 performed using DIIS
 SCF converges when DIIS error is below 1.0e-08
 ---------------------------------------
  Cycle       Energy         DIIS error
 ---------------------------------------
    1  -12243.2708597006      1.24e-03  
    2  -12243.2659471116      1.46e-03  
    3  -12243.2632087337      1.44e-03  
    4  -12243.2740119894      8.33e-04  
    5  -12243.2793401313      8.37e-05  
    6  -12243.2793729776      3.05e-05  
    7  -12243.2793768953      1.17e-05  
    8  -12243.2793775178      1.81e-06  
    9  -12243.2793775366      8.14e-07  
   10  -12243.2793775416      3.11e-07  
   11  -12243.2793775428      1.18e-07  
   12  -12243.2793775431      2.31e-08  
   13  -12243.2793775429      9.69e-09  Convergence criterion met
 ---------------------------------------
 SCF time:   CPU 144.55s  wall 19.00s 
 SCF   energy in the final basis set =   -12243.2793775429
 Total energy in the final basis set =   -12243.2793775429

 --------------------------------------------------------------
             Orbital Energies (a.u.) and Symmetries
 --------------------------------------------------------------

 Alpha MOs, Restricted
 -- Occupied --                  
******* -482.88 -482.87 -176.32 -165.72 -165.72 -165.72  -62.53
  1 A'    2 A'    3 A'    4 A'    5 A'    1 A"    6 A'    7 A'                 
-62.531 -56.352 -56.350 -56.350 -56.349 -56.347 -56.347 -35.819
  8 A'    9 A'   10 A'    2 A"   11 A'   12 A'    3 A"   13 A'                 
-31.310 -31.306 -31.306 -24.719 -22.961 -22.960 -22.960 -22.957
 14 A'    4 A"   15 A'   16 A'   17 A'    5 A"   18 A'    6 A"                 
-22.957 -10.351 -10.281  -8.747  -8.746  -6.578  -6.577  -6.567
 19 A'   20 A'   21 A'   22 A'   23 A'   24 A'   25 A'   26 A'                 
 -6.566  -6.565  -6.564  -6.376  -4.790  -4.774  -4.773  -2.691
  7 A"    8 A"   27 A'   28 A'   29 A'   30 A'    9 A"   31 A'                 
 -2.690  -2.687  -2.686  -2.685  -2.684  -2.676  -2.676  -2.675
 32 A'   33 A'   10 A"   11 A"   34 A'   35 A'   12 A"   36 A'                 
 -2.675  -2.063  -2.054  -2.052  -2.038  -2.038  -1.272  -1.026
 13 A"   37 A'   38 A'   14 A"   39 A'   15 A"   40 A'   41 A'                 
 -0.924  -0.734  -0.655  -0.595  -0.534  -0.517  -0.514  -0.467
 42 A'   43 A'   44 A'   45 A'   46 A'   47 A'   16 A"   17 A"                 
 -0.462  -0.431  -0.378  -0.373  -0.304  -0.282  -0.205  -0.191
 48 A'   49 A'   50 A'   18 A"   51 A'   19 A"   20 A"   52 A'                 
 -- Virtual --                   
 -0.112  -0.094  -0.012   0.004   0.009   0.031   0.036   0.040
 21 A"   53 A'   54 A'   55 A'   56 A'   57 A'   22 A"   58 A'                 
  0.054   0.056   0.059   0.061   0.095   0.103   0.110   0.118
 59 A'   60 A'   61 A'   23 A"   62 A'   24 A"   63 A'   25 A"                 
  0.123   0.136   0.147   0.155   0.176   0.181   0.233   0.236
 64 A'   65 A'   66 A'   67 A'   68 A'   69 A'   70 A'   26 A"                 
  0.280   0.289   0.306   0.320   0.336   0.344   0.353   0.370
 27 A"   71 A'   72 A'   28 A"   73 A'   74 A'   75 A'   76 A'                 
  0.375   0.397   0.401   0.424   0.444   0.456   0.476   0.510
 29 A"   30 A"   77 A'   31 A"   78 A'   79 A'   80 A'   81 A'                 
  0.510   0.520   0.522   0.543   0.552   0.555   0.576   0.608
 32 A"   82 A'   33 A"   83 A'   34 A"   35 A"   84 A'   85 A'                 
  0.657   0.671   0.689   0.717   0.740   0.750   0.780   0.827
 36 A"   86 A'   87 A'   37 A"   88 A'   89 A'   90 A'   91 A'                 
  0.876   0.974   1.048   1.056   1.066   1.195   1.317   1.336
 92 A'   93 A'   94 A'   95 A'   96 A'   38 A"   39 A"   97 A'                 
  1.366   1.371   1.399   1.408   1.414   1.474   1.488   1.585
 40 A"   98 A'   99 A'   41 A"  100 A'  101 A'   42 A"  102 A'                 
  1.599   1.641   1.753   1.867   1.948   1.951   1.962   1.998
 43 A"  103 A'  104 A'  105 A'  106 A'   44 A"   45 A"  107 A'                 
  2.022   2.028   2.061   2.143   2.606   2.661   2.725   2.849
108 A'  109 A'  110 A'  111 A'   46 A"   47 A"  112 A'  113 A'                 
  2.915   3.273   3.731   3.753   3.888   3.899   3.903   3.975
114 A'  115 A'   48 A"  116 A'  117 A'   49 A"   50 A"   51 A"                 
  3.978   4.021   4.032   4.033   4.059   4.084   4.101   4.125
 52 A"  118 A'   53 A"  119 A'  120 A'   54 A"   55 A"  121 A'                 
  4.191   4.228   4.287   4.344   4.377   4.586   4.623   5.998
122 A'  123 A'  124 A'  125 A'  126 A'  127 A'  128 A'   56 A"                 
  6.079   6.182   6.272   6.365   6.480   6.738   6.770   7.497
129 A'  130 A'   57 A"  131 A'  132 A'  133 A'  134 A'   58 A"                 
  7.504   7.557   7.575   7.653   7.727  23.388  23.423  27.974
 59 A"  135 A'  136 A'  137 A'  138 A'  139 A'  140 A'  141 A'                 
 28.342  28.394  28.430  28.532  28.560  28.561  28.647  28.750
 60 A"  142 A'  143 A'   61 A"  144 A'   62 A"  145 A'  146 A'                 
 47.989  48.011  66.743 127.887 127.935 128.000 151.763 289.708
147 A'  148 A'  149 A'   63 A"  150 A'  151 A'  152 A'   64 A"                 
289.715 289.759 289.789 289.875 289.9521020.8201020.8461901.936
 65 A"  153 A'  154 A'  155 A'  156 A'  157 A'  158 A'  159 A'                 

 Beta MOs, Restricted
 -- Occupied --                  
******* -482.88 -482.87 -176.32 -165.72 -165.72 -165.72  -62.53
  1 A'    2 A'    3 A'    4 A'    5 A'    1 A"    6 A'    7 A'                 
-62.531 -56.352 -56.350 -56.350 -56.349 -56.347 -56.347 -35.819
  8 A'    9 A'   10 A'    2 A"   11 A'   12 A'    3 A"   13 A'                 
-31.310 -31.306 -31.306 -24.719 -22.961 -22.960 -22.960 -22.957
 14 A'    4 A"   15 A'   16 A'   17 A'    5 A"   18 A'    6 A"                 
-22.957 -10.351 -10.281  -8.747  -8.746  -6.578  -6.577  -6.567
 19 A'   20 A'   21 A'   22 A'   23 A'   24 A'   25 A'   26 A'                 
 -6.566  -6.565  -6.564  -6.376  -4.790  -4.774  -4.773  -2.691
  7 A"    8 A"   27 A'   28 A'   29 A'   30 A'    9 A"   31 A'                 
 -2.690  -2.687  -2.686  -2.685  -2.684  -2.676  -2.676  -2.675
 32 A'   33 A'   10 A"   11 A"   34 A'   35 A'   12 A"   36 A'                 
 -2.675  -2.063  -2.054  -2.052  -2.038  -2.038  -1.272  -1.026
 13 A"   37 A'   38 A'   14 A"   39 A'   15 A"   40 A'   41 A'                 
 -0.924  -0.734  -0.655  -0.595  -0.534  -0.517  -0.514  -0.467
 42 A'   43 A'   44 A'   45 A'   46 A'   47 A'   16 A"   17 A"                 
 -0.462  -0.431  -0.378  -0.373  -0.304  -0.282  -0.205  -0.191
 48 A'   49 A'   50 A'   18 A"   51 A'   19 A"   20 A"   52 A'                 
 -- Virtual --                   
 -0.112  -0.094  -0.012   0.004   0.009   0.031   0.036   0.040
 21 A"   53 A'   54 A'   55 A'   56 A'   57 A'   22 A"   58 A'                 
  0.054   0.056   0.059   0.061   0.095   0.103   0.110   0.118
 59 A'   60 A'   61 A'   23 A"   62 A'   24 A"   63 A'   25 A"                 
  0.123   0.136   0.147   0.155   0.176   0.181   0.233   0.236
 64 A'   65 A'   66 A'   67 A'   68 A'   69 A'   70 A'   26 A"                 
  0.280   0.289   0.306   0.320   0.336   0.344   0.353   0.370
 27 A"   71 A'   72 A'   28 A"   73 A'   74 A'   75 A'   76 A'                 
  0.375   0.397   0.401   0.424   0.444   0.456   0.476   0.510
 29 A"   30 A"   77 A'   31 A"   78 A'   79 A'   80 A'   81 A'                 
  0.510   0.520   0.522   0.543   0.552   0.555   0.576   0.608
 32 A"   82 A'   33 A"   83 A'   34 A"   35 A"   84 A'   85 A'                 
  0.657   0.671   0.689   0.717   0.740   0.750   0.780   0.827
 36 A"   86 A'   87 A'   37 A"   88 A'   89 A'   90 A'   91 A'                 
  0.876   0.974   1.048   1.056   1.066   1.195   1.317   1.336
 92 A'   93 A'   94 A'   95 A'   96 A'   38 A"   39 A"   97 A'                 
  1.366   1.371   1.399   1.408   1.414   1.474   1.488   1.585
 40 A"   98 A'   99 A'   41 A"  100 A'  101 A'   42 A"  102 A'                 
  1.599   1.641   1.753   1.867   1.948   1.951   1.962   1.998
 43 A"  103 A'  104 A'  105 A'  106 A'   44 A"   45 A"  107 A'                 
  2.022   2.028   2.061   2.143   2.606   2.661   2.725   2.849
108 A'  109 A'  110 A'  111 A'   46 A"   47 A"  112 A'  113 A'                 
  2.915   3.273   3.731   3.753   3.888   3.899   3.903   3.975
114 A'  115 A'   48 A"  116 A'  117 A'   49 A"   50 A"   51 A"                 
  3.978   4.021   4.032   4.033   4.059   4.084   4.101   4.125
 52 A"  118 A'   53 A"  119 A'  120 A'   54 A"   55 A"  121 A'                 
  4.191   4.228   4.287   4.344   4.377   4.586   4.623   5.998
122 A'  123 A'  124 A'  125 A'  126 A'  127 A'  128 A'   56 A"                 
  6.079   6.182   6.272   6.365   6.480   6.738   6.770   7.497
129 A'  130 A'   57 A"  131 A'  132 A'  133 A'  134 A'   58 A"                 
  7.504   7.557   7.575   7.653   7.727  23.388  23.423  27.974
 59 A"  135 A'  136 A'  137 A'  138 A'  139 A'  140 A'  141 A'                 
 28.342  28.394  28.430  28.532  28.560  28.561  28.647  28.750
 60 A"  142 A'  143 A'   61 A"  144 A'   62 A"  145 A'  146 A'                 
 47.989  48.011  66.743 127.887 127.935 128.000 151.763 289.708
147 A'  148 A'  149 A'   63 A"  150 A'  151 A'  152 A'   64 A"                 
289.715 289.759 289.789 289.875 289.9521020.8201020.8461901.936
 65 A"  153 A'  154 A'  155 A'  156 A'  157 A'  158 A'  159 A'                 
 --------------------------------------------------------------

          Ground-State Mulliken Net Atomic Charges

     Atom                 Charge (a.u.)
  ----------------------------------------
      1 Br                    0.147409
      2 I                     0.131025
      3 F                    -0.025726
      4 Br                    0.034284
      5 C                    -0.266488
      6 C                    -0.020503
  ----------------------------------------
  Sum of atomic charges =     0.000000

 -----------------------------------------------------------------
                    Cartesian Multipole Moments
 -----------------------------------------------------------------
    Charge (ESU x 10^10)
                 0.0000
    Dipole Moment (Debye)
         X      -0.3445      Y       0.0681      Z       0.0000
       Tot       0.3511
    Quadrupole Moments (Debye-Ang)
        XX     -73.1015     XY       3.1726     YY     -85.9681
        XZ      -0.0000     YZ      -0.0000     ZZ     -80.8552
    Octopole Moments (Debye-Ang^2)
       XXX       2.8050    XXY       7.7300    XYY      -6.1582
       YYY       0.0391    XXZ       0.0000    XYZ       0.0000
       YYZ       0.0000    XZZ       0.7019    YZZ      -1.8278
       ZZZ       0.0000
    Hexadecapole Moments (Debye-Ang^3)
      XXXX   -1713.9457   XXXY      57.0352   XXYY    -391.3254
      XYYY      19.6621   YYYY    -596.1331   XXXZ      -0.0000
      XXYZ      -0.0000   XYYZ      -0.0000   YYYZ      -0.0000
      XXZZ    -323.2460   XYZZ       5.2748   YYZZ    -114.8694
      XZZZ      -0.0000   YZZZ      -0.0000   ZZZZ     -99.7538
 -----------------------------------------------------------------
 Calculating analytic gradient of the SCF energy
 Gradient of SCF Energy
            1           2           3           4           5           6
    1  -0.1715354   0.1310221   0.0716864   0.1644154   0.2374861  -0.4330745
    2  -0.2583431  -0.5184244   0.1134262   0.4459002   0.1237837   0.0936575
    3  -0.0000000   0.0000000  -0.0000000  -0.0000000   0.0000000   0.0000000
 Max gradient component =       5.184E-01
 RMS gradient           =       2.229E-01
 Gradient time:  CPU 48.74 s  wall 6.22 s
 Geometry Optimization Parameters
   NAtoms,    NIC,     NZ,  NCons,   NDum,   NFix, NCnnct, MaxDiis
        6      37       0       0       0       0       0       0


** GEOMETRY OPTIMIZATION IN DELOCALIZED INTERNAL COORDINATES **
   Searching for a Minimum

   Optimization Cycle:   4

                       Coordinates (Angstroms)
     ATOM                X               Y               Z
      1  Br        2.8248139394    0.4398070406    0.0000000000
      2  I        -1.4423523486    1.0075870799    0.0000000000
      3  F         2.4260356729   -1.6181562254    0.0000000000
      4  Br       -1.5978342419   -1.2595949154    0.0000000000
      5  C         1.5738002290   -0.5153541721    0.0000000000
      6  C        -0.3514917936   -0.2948830433    0.0000000000
   Point Group: cs    Number of degrees of freedom:     9


   Energy is -12243.279377543

 Hessian Updated using BFGS Update

 ** Taking Steepest Descent Step **
 Calculated Step too Large.  Step scaled by  0.569809
 Step Taken.  Stepsize is  0.300000

                             Maximum     Tolerance    Cnvgd?
         Gradient           0.331394      0.000300      NO
         Displacement       0.188831      0.001200      NO
         Energy change     -0.184423      0.000001      NO


 New Cartesian Coordinates Obtained by Inverse Iteration

 Displacement from previous Coordinates is:  0.181099
 ----------------------------------------------------------------
             Standard Nuclear Orientation (Angstroms)
    I     Atom           X                Y                Z
 ----------------------------------------------------------------
    1      Br      2.8589495692     0.4635614776     0.0000000000
    2      I      -1.4569299019     1.0557449646     0.0000000000
    3      F       2.3941894405    -1.6250541543     0.0000000000
    4      Br     -1.6062439672    -1.3105569810     0.0000000000
    5      C       1.5633262573    -0.5198209763     0.0000000000
    6      C      -0.3203199407    -0.3044685664     0.0000000000
 ----------------------------------------------------------------
 Molecular Point Group                 Cs    NOp =  2
 Largest Abelian Subgroup              Cs    NOp =  2
 Nuclear Repulsion Energy =  1336.3901903114 hartrees
 There are       72 alpha and       72 beta electrons
 Applying Cartesian multipole field
    Component          Value
    ---------          -----
     (2,0,0)        1.00000E-11
     (0,2,0)        2.00000E-11
     (0,0,2)       -3.00000E-11
 Nucleus-field energy     =     0.0000000307 hartrees
 Requested basis set is 6-311++G(d,p)
 There are 80 shells and 224 basis functions
 A cutoff of  1.0D-11 yielded   2386 shell pairs
 There are     20194 function pairs (     22748 Cartesian)
 Smallest overlap matrix eigenvalue = 1.00E-04
 Guess MOs from SCF MO coefficient file

 -----------------------------------------------------------------------
  General SCF calculation program by
  Eric Jon Sundstrom, Paul Horn, Yuezhi Mao, Dmitri Zuev, Alec White,
  David Stuck, Shaama M.S., Shane Yost, Joonho Lee, David Small,
  Daniel Levine, Susi Lehtola, Hugh Burton, Evgeny Epifanovsky
 -----------------------------------------------------------------------
 Exchange:     0.2000 Hartree-Fock + 0.0800 Slater + 0.7200 B88
 Correlation:  0.1900 VWN1RPA + 0.8100 LYP
 Using SG-1 standard quadrature grid
 using 8 threads for integral computing
 -------------------------------------------------------
 OpenMP Integral computing Module                
 Release: version 2.0, May 2017, Q-Chem Inc. Pleasanton 
 -------------------------------------------------------
 -------------------------------------------------------
 OpenMP BLAS3 based DFT computing Module                
 Release: version 1.0, May 2013, Q-Chem Inc. Pittsburgh 
 -------------------------------------------------------
 A restricted SCF calculation will be
 performed using DIIS
 SCF converges when DIIS error is below 1.0e-08
 ---------------------------------------
  Cycle       Energy         DIIS error
 ---------------------------------------
    1  -12243.4091317616      1.04e-03  
    2  -12243.4080922120      1.11e-03  
    3  -12243.4056192651      1.17e-03  
    4  -12243.4125469634      6.56e-04  
    5  -12243.4157901481      7.02e-05  
    6  -12243.4158166096      2.30e-05  
    7  -12243.4158188067      8.89e-06  
    8  -12243.4158191543      1.52e-06  
    9  -12243.4158191651      6.91e-07  
   10  -12243.4158191678      1.98e-07  
   11  -12243.4158191680      7.26e-08  
   12  -12243.4158191680      1.64e-08  
   13  -12243.4158191681      5.48e-09  Convergence criterion met
 ---------------------------------------
 SCF time:   CPU 142.46s  wall 18.00s 
 SCF   energy in the final basis set =   -12243.4158191681
 Total energy in the final basis set =   -12243.4158191681

 --------------------------------------------------------------
             Orbital Energies (a.u.) and Symmetries
 --------------------------------------------------------------

 Alpha MOs, Restricted
 -- Occupied --                  
******* -482.87 -482.87 -176.32 -165.72 -165.72 -165.72  -62.53
  1 A'    2 A'    3 A'    4 A'    5 A'    1 A"    6 A'    7 A'                 
-62.526 -56.349 -56.347 -56.346 -56.346 -56.343 -56.343 -35.819
  8 A'    9 A'    2 A"   10 A'   11 A'    3 A"   12 A'   13 A'                 
-31.311 -31.307 -31.306 -24.722 -22.962 -22.961 -22.960 -22.957
 14 A'    4 A"   15 A'   16 A'   17 A'    5 A"   18 A'   19 A'                 
-22.957 -10.356 -10.289  -8.742  -8.741  -6.573  -6.572  -6.562
  6 A"   20 A'   21 A'   22 A'   23 A'   24 A'   25 A'    7 A"                 
 -6.560  -6.559  -6.559  -6.374  -4.787  -4.772  -4.772  -2.686
 26 A'   27 A'    8 A"   28 A'   29 A'    9 A"   30 A'   31 A'                 
 -2.684  -2.682  -2.680  -2.680  -2.679  -2.670  -2.670  -2.669
 32 A'   10 A"   33 A'   34 A'   11 A"   35 A'   12 A"   36 A'                 
 -2.669  -2.058  -2.050  -2.049  -2.036  -2.036  -1.273  -0.988
 13 A"   37 A'   38 A'   14 A"   15 A"   39 A'   40 A'   41 A'                 
 -0.908  -0.728  -0.659  -0.592  -0.529  -0.518  -0.512  -0.452
 42 A'   43 A'   44 A'   45 A'   46 A'   47 A'   16 A"   48 A'                 
 -0.446  -0.428  -0.375  -0.366  -0.307  -0.284  -0.210  -0.203
 17 A"   49 A'   50 A'   18 A"   51 A'   19 A"   20 A"   52 A'                 
 -- Virtual --                   
 -0.110  -0.088  -0.015   0.003   0.006   0.029   0.038   0.039
 21 A"   53 A'   54 A'   55 A'   56 A'   57 A'   58 A'   22 A"                 
  0.054   0.057   0.059   0.061   0.091   0.104   0.108   0.116
 59 A'   60 A'   61 A'   23 A"   62 A'   24 A"   63 A'   64 A'                 
  0.119   0.134   0.147   0.156   0.178   0.183   0.231   0.234
 25 A"   65 A'   66 A'   67 A'   68 A'   69 A'   70 A'   26 A"                 
  0.280   0.283   0.306   0.329   0.332   0.347   0.355   0.370
 27 A"   71 A'   72 A'   28 A"   73 A'   74 A'   75 A'   76 A'                 
  0.384   0.400   0.400   0.419   0.435   0.456   0.467   0.500
 29 A"   30 A"   77 A'   31 A"   78 A'   79 A'   80 A'   81 A'                 
  0.516   0.517   0.517   0.528   0.546   0.555   0.577   0.611
 32 A"   82 A'   33 A"   83 A'   34 A"   35 A"   84 A'   85 A'                 
  0.637   0.664   0.678   0.723   0.739   0.753   0.771   0.815
 36 A"   86 A'   87 A'   37 A"   88 A'   89 A'   90 A'   91 A'                 
  0.859   0.954   1.025   1.030   1.057   1.190   1.311   1.338
 92 A'   93 A'   94 A'   95 A'   96 A'   38 A"   39 A"   97 A'                 
  1.353   1.376   1.399   1.399   1.411   1.476   1.480   1.594
 40 A"   98 A'   99 A'   41 A"  100 A'   42 A"  101 A'  102 A'                 
  1.601   1.627   1.732   1.867   1.961   1.970   1.975   2.009
 43 A"  103 A'  104 A'  105 A'   44 A"   45 A"  106 A'  107 A'                 
  2.023   2.034   2.060   2.159   2.599   2.670   2.714   2.837
108 A'  109 A'  110 A'  111 A'   46 A"   47 A"  112 A'  113 A'                 
  2.901   3.298   3.733   3.750   3.896   3.904   3.910   3.976
114 A'  115 A'   48 A"  116 A'   49 A"  117 A'   50 A"   51 A"                 
  3.979   4.008   4.026   4.036   4.054   4.082   4.102   4.110
 52 A"  118 A'  119 A'   53 A"  120 A'   54 A"   55 A"  121 A'                 
  4.185   4.229   4.286   4.318   4.351   4.553   4.630   5.995
122 A'  123 A'  124 A'  125 A'  126 A'  127 A'  128 A'   56 A"                 
  6.070   6.165   6.270   6.368   6.484   6.717   6.744   7.505
129 A'  130 A'   57 A"  131 A'  132 A'  133 A'  134 A'   58 A"                 
  7.511   7.554   7.573   7.638   7.713  23.357  23.391  27.947
 59 A"  135 A'  136 A'  137 A'  138 A'  139 A'  140 A'  141 A'                 
 28.339  28.390  28.426  28.530  28.557  28.559  28.634  28.722
 60 A"  142 A'  143 A'   61 A"  144 A'   62 A"  145 A'  146 A'                 
 47.970  47.986  66.737 127.884 127.929 127.985 151.737 289.712
147 A'  148 A'  149 A'   63 A"  150 A'  151 A'  152 A'   64 A"                 
289.720 289.755 289.783 289.858 289.9351020.7921020.8111901.907
 65 A"  153 A'  154 A'  155 A'  156 A'  157 A'  158 A'  159 A'                 

 Beta MOs, Restricted
 -- Occupied --                  
******* -482.87 -482.87 -176.32 -165.72 -165.72 -165.72  -62.53
  1 A'    2 A'    3 A'    4 A'    5 A'    1 A"    6 A'    7 A'                 
-62.526 -56.349 -56.347 -56.346 -56.346 -56.343 -56.343 -35.819
  8 A'    9 A'    2 A"   10 A'   11 A'    3 A"   12 A'   13 A'                 
-31.311 -31.307 -31.306 -24.722 -22.962 -22.961 -22.960 -22.957
 14 A'    4 A"   15 A'   16 A'   17 A'    5 A"   18 A'   19 A'                 
-22.957 -10.356 -10.289  -8.742  -8.741  -6.573  -6.572  -6.562
  6 A"   20 A'   21 A'   22 A'   23 A'   24 A'   25 A'    7 A"                 
 -6.560  -6.559  -6.559  -6.374  -4.787  -4.772  -4.772  -2.686
 26 A'   27 A'    8 A"   28 A'   29 A'    9 A"   30 A'   31 A'                 
 -2.684  -2.682  -2.680  -2.680  -2.679  -2.670  -2.670  -2.669
 32 A'   10 A"   33 A'   34 A'   11 A"   35 A'   12 A"   36 A'                 
 -2.669  -2.058  -2.050  -2.049  -2.036  -2.036  -1.273  -0.988
 13 A"   37 A'   38 A'   14 A"   15 A"   39 A'   40 A'   41 A'                 
 -0.908  -0.728  -0.659  -0.592  -0.529  -0.518  -0.512  -0.452
 42 A'   43 A'   44 A'   45 A'   46 A'   47 A'   16 A"   48 A'                 
 -0.446  -0.428  -0.375  -0.366  -0.307  -0.284  -0.210  -0.203
 17 A"   49 A'   50 A'   18 A"   51 A'   19 A"   20 A"   52 A'                 
 -- Virtual --                   
 -0.110  -0.088  -0.015   0.003   0.006   0.029   0.038   0.039
 21 A"   53 A'   54 A'   55 A'   56 A'   57 A'   58 A'   22 A"                 
  0.054   0.057   0.059   0.061   0.091   0.104   0.108   0.116
 59 A'   60 A'   61 A'   23 A"   62 A'   24 A"   63 A'   64 A'                 
  0.119   0.134   0.147   0.156   0.178   0.183   0.231   0.234
 25 A"   65 A'   66 A'   67 A'   68 A'   69 A'   70 A'   26 A"                 
  0.280   0.283   0.306   0.329   0.332   0.347   0.355   0.370
 27 A"   71 A'   72 A'   28 A"   73 A'   74 A'   75 A'   76 A'                 
  0.384   0.400   0.400   0.419   0.435   0.456   0.467   0.500
 29 A"   30 A"   77 A'   31 A"   78 A'   79 A'   80 A'   81 A'                 
  0.516   0.517   0.517   0.528   0.546   0.555   0.577   0.611
 32 A"   82 A'   33 A"   83 A'   34 A"   35 A"   84 A'   85 A'                 
  0.637   0.664   0.678   0.723   0.739   0.753   0.771   0.815
 36 A"   86 A'   87 A'   37 A"   88 A'   89 A'   90 A'   91 A'                 
  0.859   0.954   1.025   1.030   1.057   1.190   1.311   1.338
 92 A'   93 A'   94 A'   95 A'   96 A'   38 A"   39 A"   97 A'                 
  1.353   1.376   1.399   1.399   1.411   1.476   1.480   1.594
 40 A"   98 A'   99 A'   41 A"  100 A'   42 A"  101 A'  102 A'                 
  1.601   1.627   1.732   1.867   1.961   1.970   1.975   2.009
 43 A"  103 A'  104 A'  105 A'   44 A"   45 A"  106 A'  107 A'                 
  2.023   2.034   2.060   2.159   2.599   2.670   2.714   2.837
108 A'  109 A'  110 A'  111 A'   46 A"   47 A"  112 A'  113 A'                 
  2.901   3.298   3.733   3.750   3.896   3.904   3.910   3.976
114 A'  115 A'   48 A"  116 A'   49 A"  117 A'   50 A"   51 A"                 
  3.979   4.008   4.026   4.036   4.054   4.082   4.102   4.110
 52 A"  118 A'  119 A'   53 A"  120 A'   54 A"   55 A"  121 A'                 
  4.185   4.229   4.286   4.318   4.351   4.553   4.630   5.995
122 A'  123 A'  124 A'  125 A'  126 A'  127 A'  128 A'   56 A"                 
  6.070   6.165   6.270   6.368   6.484   6.717   6.744   7.505
129 A'  130 A'   57 A"  131 A'  132 A'  133 A'  134 A'   58 A"                 
  7.511   7.554   7.573   7.638   7.713  23.357  23.391  27.947
 59 A"  135 A'  136 A'  137 A'  138 A'  139 A'  140 A'  141 A'                 
 28.339  28.390  28.426  28.530  28.557  28.559  28.634  28.722
 60 A"  142 A'  143 A'   61 A"  144 A'   62 A"  145 A'  146 A'                 
 47.970  47.986  66.737 127.884 127.929 127.985 151.737 289.712
147 A'  148 A'  149 A'   63 A"  150 A'  151 A'  152 A'   64 A"                 
289.720 289.755 289.783 289.858 289.9351020.7921020.8111901.907
 65 A"  153 A'  154 A'  155 A'  156 A'  157 A'  158 A'  159 A'                 
 --------------------------------------------------------------

          Ground-State Mulliken Net Atomic Charges

     Atom                 Charge (a.u.)
  ----------------------------------------
      1 Br                    0.106250
      2 I                     0.128234
      3 F                    -0.016085
      4 Br                    0.026956
      5 C                    -0.261610
      6 C                     0.016255
  ----------------------------------------
  Sum of atomic charges =     0.000000

 -----------------------------------------------------------------
                    Cartesian Multipole Moments
 -----------------------------------------------------------------
    Charge (ESU x 10^10)
                 0.0000
    Dipole Moment (Debye)
         X      -0.4814      Y       0.2285      Z      -0.0000
       Tot       0.5329
    Quadrupole Moments (Debye-Ang)
        XX     -73.2748     XY       2.6860     YY     -85.2488
        XZ       0.0000     YZ       0.0000     ZZ     -81.2413
    Octopole Moments (Debye-Ang^2)
       XXX       1.5191    XXY       7.4926    XYY      -6.9328
       YYY      -1.5239    XXZ      -0.0000    XYZ      -0.0000
       YYZ      -0.0000    XZZ       0.3613    YZZ      -2.4932
       ZZZ      -0.0000
    Hexadecapole Moments (Debye-Ang^3)
      XXXX   -1736.6082   XXXY      52.5147   XXYY    -396.7291
      XYYY      15.0783   YYYY    -624.3696   XXXZ       0.0000
      XXYZ       0.0000   XYYZ       0.0000   YYYZ       0.0000
      XXZZ    -328.4280   XYZZ       4.0598   YYZZ    -120.0167
      XZZZ       0.0000   YZZZ       0.0000   ZZZZ    -100.4019
 -----------------------------------------------------------------
 Calculating analytic gradient of the SCF energy
 Gradient of SCF Energy
            1           2           3           4           5           6
    1  -0.1189114   0.0740085   0.0699628   0.1067942   0.1937210  -0.3255752
    2  -0.2015701  -0.3713499   0.0977008   0.3372928   0.0825486   0.0553778
    3   0.0000000   0.0000000   0.0000000  -0.0000000  -0.0000000   0.0000000
 Max gradient component =       3.713E-01
 RMS gradient           =       1.652E-01
 Gradient time:  CPU 46.82 s  wall 5.99 s
 Geometry Optimization Parameters
   NAtoms,    NIC,     NZ,  NCons,   NDum,   NFix, NCnnct, MaxDiis
        6      37       0       0       0       0       0       0

 Cartesian Hessian Update
 Hessian Updated using BFGS Update


** GEOMETRY OPTIMIZATION IN DELOCALIZED INTERNAL COORDINATES **
   Searching for a Minimum

   Optimization Cycle:   5

                       Coordinates (Angstroms)
     ATOM                X               Y               Z
      1  Br        2.8589495692    0.4635614776    0.0000000000
      2  I        -1.4569299019    1.0557449646    0.0000000000
      3  F         2.3941894405   -1.6250541543    0.0000000000
      4  Br       -1.6062439672   -1.3105569810    0.0000000000
      5  C         1.5633262573   -0.5198209763    0.0000000000
      6  C        -0.3203199407   -0.3044685664    0.0000000000
   Point Group: cs    Number of degrees of freedom:     9


   Energy is -12243.415819168

 Hessian Updated using BFGS Update

  9 Hessian modes will be used to form the next step
  Hessian Eigenvalues:
     0.085002    0.185378    0.249510    0.250118    0.323805    0.389850
     0.613416    0.957819    1.100162

 Minimum Search - Taking Simple RFO Step
 Searching for Lamda that Minimizes Along All modes
 Value Taken    Lamda =  -0.26902655
 Calculated Step too Large.  Step scaled by  0.410195
 Step Taken.  Stepsize is  0.300000

                             Maximum     Tolerance    Cnvgd?
         Gradient           0.247662      0.000300      NO
         Displacement       0.194273      0.001200      NO
         Energy change     -0.136442      0.000001      NO


 New Cartesian Coordinates Obtained by Inverse Iteration

 Displacement from previous Coordinates is:  0.280649
 ----------------------------------------------------------------
             Standard Nuclear Orientation (Angstroms)
    I     Atom           X                Y                Z
 ----------------------------------------------------------------
    1      Br      2.8360862627     0.4939176321     0.0000000000
    2      I      -1.4142548454     1.0881474968     0.0000000000
    3      F       2.3098922925    -1.6340358134     0.0000000000
    4      Br     -1.5554552355    -1.3623867921     0.0000000000
    5      C       1.5195011689    -0.5154568303     0.0000000000
    6      C      -0.2627981859    -0.3107799287     0.0000000000
 ----------------------------------------------------------------
 Molecular Point Group                 Cs    NOp =  2
 Largest Abelian Subgroup              Cs    NOp =  2
 Nuclear Repulsion Energy =  1326.1743533796 hartrees
 There are       72 alpha and       72 beta electrons
 Applying Cartesian multipole field
    Component          Value
    ---------          -----
     (2,0,0)        1.00000E-11
     (0,2,0)        2.00000E-11
     (0,0,2)       -3.00000E-11
 Nucleus-field energy     =     0.0000000307 hartrees
 Requested basis set is 6-311++G(d,p)
 There are 80 shells and 224 basis functions
 A cutoff of  1.0D-11 yielded   2381 shell pairs
 There are     20144 function pairs (     22694 Cartesian)
 Smallest overlap matrix eigenvalue = 7.76E-05
 Guess MOs from SCF MO coefficient file

 -----------------------------------------------------------------------
  General SCF calculation program by
  Eric Jon Sundstrom, Paul Horn, Yuezhi Mao, Dmitri Zuev, Alec White,
  David Stuck, Shaama M.S., Shane Yost, Joonho Lee, David Small,
  Daniel Levine, Susi Lehtola, Hugh Burton, Evgeny Epifanovsky
 -----------------------------------------------------------------------
 Exchange:     0.2000 Hartree-Fock + 0.0800 Slater + 0.7200 B88
 Correlation:  0.1900 VWN1RPA + 0.8100 LYP
 Using SG-1 standard quadrature grid
 using 8 threads for integral computing
 -------------------------------------------------------
 OpenMP Integral computing Module                
 Release: version 2.0, May 2017, Q-Chem Inc. Pleasanton 
 -------------------------------------------------------
 -------------------------------------------------------
 OpenMP BLAS3 based DFT computing Module                
 Release: version 1.0, May 2013, Q-Chem Inc. Pittsburgh 
 -------------------------------------------------------
 A restricted SCF calculation will be
 performed using DIIS
 SCF converges when DIIS error is below 1.0e-08
 ---------------------------------------
  Cycle       Energy         DIIS error
 ---------------------------------------
    1  -12243.5136392431      8.41e-04  
    2  -12243.5174097924      4.64e-04  
    3  -12243.5132491498      8.75e-04  
    4  -12243.5182281951      2.66e-04  
    5  -12243.5187209805      5.79e-05  
    6  -12243.5187423706      1.40e-05  
    7  -12243.5187434640      6.01e-06  
    8  -12243.5187435948      1.54e-06  
    9  -12243.5187436056      6.61e-07  
   10  -12243.5187436076      1.57e-07  
   11  -12243.5187436073      5.74e-08  
   12  -12243.5187436076      1.17e-08  
   13  -12243.5187436074      3.15e-09  Convergence criterion met
 ---------------------------------------
 SCF time:   CPU 142.78s  wall 19.00s 
 SCF   energy in the final basis set =   -12243.5187436074
 Total energy in the final basis set =   -12243.5187436074

 --------------------------------------------------------------
             Orbital Energies (a.u.) and Symmetries
 --------------------------------------------------------------

 Alpha MOs, Restricted
 -- Occupied --                  
******* -482.87 -482.87 -176.32 -165.72 -165.72 -165.72  -62.53
  1 A'    2 A'    3 A'    4 A'    5 A'    1 A"    6 A'    7 A'                 
-62.522 -56.347 -56.344 -56.343 -56.341 -56.338 -56.338 -35.819
  8 A'    9 A'    2 A"   10 A'   11 A'    3 A"   12 A'   13 A'                 
-31.311 -31.307 -31.306 -24.725 -22.962 -22.961 -22.960 -22.957
 14 A'    4 A"   15 A'   16 A'   17 A'    5 A"   18 A'   19 A'                 
-22.957 -10.356 -10.292  -8.739  -8.735  -6.570  -6.566  -6.558
  6 A"   20 A'   21 A'   22 A'   23 A'   24 A'   25 A'    7 A"                 
 -6.556  -6.553  -6.553  -6.373  -4.786  -4.771  -4.770  -2.682
 26 A'   27 A'    8 A"   28 A'   29 A'    9 A"   30 A'   31 A'                 
 -2.678  -2.678  -2.677  -2.674  -2.673  -2.667  -2.667  -2.663
 10 A"   32 A'   33 A'   34 A'   11 A"   35 A'   12 A"   36 A'                 
 -2.663  -2.056  -2.048  -2.048  -2.034  -2.034  -1.274  -0.963
 13 A"   37 A'   38 A'   14 A"   15 A"   39 A'   40 A'   41 A'                 
 -0.898  -0.727  -0.666  -0.595  -0.527  -0.521  -0.512  -0.445
 42 A'   43 A'   44 A'   45 A'   46 A'   47 A'   16 A"   48 A'                 
 -0.433  -0.426  -0.372  -0.363  -0.312  -0.286  -0.217  -0.214
 17 A"   49 A'   50 A'   18 A"   51 A'   19 A"   20 A"   52 A'                 
 -- Virtual --                   
 -0.102  -0.066  -0.017   0.004   0.005   0.029   0.040   0.041
 21 A"   53 A'   54 A'   55 A'   56 A'   57 A'   58 A'   22 A"                 
  0.057   0.058   0.062   0.062   0.089   0.104   0.108   0.111
 59 A'   60 A'   61 A'   23 A"   62 A'   24 A"   63 A'   64 A'                 
  0.119   0.135   0.145   0.158   0.181   0.188   0.234   0.235
 25 A"   65 A'   66 A'   67 A'   68 A'   69 A'   26 A"   70 A'                 
  0.282   0.283   0.304   0.328   0.337   0.351   0.357   0.373
 71 A'   27 A"   72 A'   73 A'   28 A"   74 A'   75 A'   76 A'                 
  0.390   0.402   0.402   0.416   0.431   0.452   0.465   0.493
 29 A"   30 A"   77 A'   31 A"   78 A'   79 A'   80 A'   81 A'                 
  0.512   0.515   0.522   0.527   0.544   0.558   0.583   0.619
 32 A"   82 A'   33 A"   83 A'   34 A"   35 A"   84 A'   85 A'                 
  0.622   0.655   0.682   0.731   0.734   0.760   0.774   0.815
 36 A"   86 A'   87 A'   88 A'   37 A"   89 A'   90 A'   91 A'                 
  0.849   0.951   1.014   1.017   1.069   1.178   1.306   1.334
 92 A'   93 A'   94 A'   95 A'   96 A'   38 A"   39 A"   40 A"                 
  1.371   1.378   1.388   1.401   1.411   1.481   1.493   1.611
 97 A'   98 A'   41 A"   99 A'  100 A'   42 A"  101 A'  102 A'                 
  1.619   1.635   1.705   1.872   1.967   1.977   1.993   2.023
103 A'   43 A"  104 A'  105 A'   44 A"   45 A"  106 A'  107 A'                 
  2.031   2.058   2.081   2.190   2.590   2.689   2.720   2.838
108 A'  109 A'  110 A'  111 A'   46 A"   47 A"  112 A'  113 A'                 
  2.910   3.390   3.736   3.749   3.898   3.921   3.923   3.976
114 A'  115 A'   48 A"  116 A'   49 A"   50 A"  117 A'   51 A"                 
  3.979   3.992   4.019   4.038   4.054   4.084   4.099   4.103
 52 A"  118 A'  119 A'   53 A"  120 A'   54 A"   55 A"  121 A'                 
  4.185   4.223   4.293   4.327   4.353   4.529   4.654   5.995
122 A'  123 A'  124 A'  125 A'  126 A'  127 A'  128 A'   56 A"                 
  6.068   6.161   6.270   6.376   6.497   6.710   6.732   7.510
129 A'  130 A'   57 A"  131 A'  132 A'  133 A'  134 A'   58 A"                 
  7.517   7.555   7.573   7.631   7.718  23.353  23.386  27.935
 59 A"  135 A'  136 A'  137 A'  138 A'  139 A'  140 A'  141 A'                 
 28.339  28.389  28.425  28.528  28.555  28.558  28.628  28.714
 60 A"  142 A'  143 A'   61 A"  144 A'   62 A"  145 A'  146 A'                 
 47.961  47.977  66.734 127.883 127.927 127.980 151.725 289.715
147 A'  148 A'  149 A'   63 A"  150 A'  151 A'  152 A'   64 A"                 
289.724 289.756 289.782 289.852 289.9391020.7771020.7961901.894
 65 A"  153 A'  154 A'  155 A'  156 A'  157 A'  158 A'  159 A'                 

 Beta MOs, Restricted
 -- Occupied --                  
******* -482.87 -482.87 -176.32 -165.72 -165.72 -165.72  -62.53
  1 A'    2 A'    3 A'    4 A'    5 A'    1 A"    6 A'    7 A'                 
-62.522 -56.347 -56.344 -56.343 -56.341 -56.338 -56.338 -35.819
  8 A'    9 A'    2 A"   10 A'   11 A'    3 A"   12 A'   13 A'                 
-31.311 -31.307 -31.306 -24.725 -22.962 -22.961 -22.960 -22.957
 14 A'    4 A"   15 A'   16 A'   17 A'    5 A"   18 A'   19 A'                 
-22.957 -10.356 -10.292  -8.739  -8.735  -6.570  -6.566  -6.558
  6 A"   20 A'   21 A'   22 A'   23 A'   24 A'   25 A'    7 A"                 
 -6.556  -6.553  -6.553  -6.373  -4.786  -4.771  -4.770  -2.682
 26 A'   27 A'    8 A"   28 A'   29 A'    9 A"   30 A'   31 A'                 
 -2.678  -2.678  -2.677  -2.674  -2.673  -2.667  -2.667  -2.663
 10 A"   32 A'   33 A'   34 A'   11 A"   35 A'   12 A"   36 A'                 
 -2.663  -2.056  -2.048  -2.048  -2.034  -2.034  -1.274  -0.963
 13 A"   37 A'   38 A'   14 A"   15 A"   39 A'   40 A'   41 A'                 
 -0.898  -0.727  -0.666  -0.595  -0.527  -0.521  -0.512  -0.445
 42 A'   43 A'   44 A'   45 A'   46 A'   47 A'   16 A"   48 A'                 
 -0.433  -0.426  -0.372  -0.363  -0.312  -0.286  -0.217  -0.214
 17 A"   49 A'   50 A'   18 A"   51 A'   19 A"   20 A"   52 A'                 
 -- Virtual --                   
 -0.102  -0.066  -0.017   0.004   0.005   0.029   0.040   0.041
 21 A"   53 A'   54 A'   55 A'   56 A'   57 A'   58 A'   22 A"                 
  0.057   0.058   0.062   0.062   0.089   0.104   0.108   0.111
 59 A'   60 A'   61 A'   23 A"   62 A'   24 A"   63 A'   64 A'                 
  0.119   0.135   0.145   0.158   0.181   0.188   0.234   0.235
 25 A"   65 A'   66 A'   67 A'   68 A'   69 A'   26 A"   70 A'                 
  0.282   0.283   0.304   0.328   0.337   0.351   0.357   0.373
 71 A'   27 A"   72 A'   73 A'   28 A"   74 A'   75 A'   76 A'                 
  0.390   0.402   0.402   0.416   0.431   0.452   0.465   0.493
 29 A"   30 A"   77 A'   31 A"   78 A'   79 A'   80 A'   81 A'                 
  0.512   0.515   0.522   0.527   0.544   0.558   0.583   0.619
 32 A"   82 A'   33 A"   83 A'   34 A"   35 A"   84 A'   85 A'                 
  0.622   0.655   0.682   0.731   0.734   0.760   0.774   0.815
 36 A"   86 A'   87 A'   88 A'   37 A"   89 A'   90 A'   91 A'                 
  0.849   0.951   1.014   1.017   1.069   1.178   1.306   1.334
 92 A'   93 A'   94 A'   95 A'   96 A'   38 A"   39 A"   40 A"                 
  1.371   1.378   1.388   1.401   1.411   1.481   1.493   1.611
 97 A'   98 A'   41 A"   99 A'  100 A'   42 A"  101 A'  102 A'                 
  1.619   1.635   1.705   1.872   1.967   1.977   1.993   2.023
103 A'   43 A"  104 A'  105 A'   44 A"   45 A"  106 A'  107 A'                 
  2.031   2.058   2.081   2.190   2.590   2.689   2.720   2.838
108 A'  109 A'  110 A'  111 A'   46 A"   47 A"  112 A'  113 A'                 
  2.910   3.390   3.736   3.749   3.898   3.921   3.923   3.976
114 A'  115 A'   48 A"  116 A'   49 A"   50 A"  117 A'   51 A"                 
  3.979   3.992   4.019   4.038   4.054   4.084   4.099   4.103
 52 A"  118 A'  119 A'   53 A"  120 A'   54 A"   55 A"  121 A'                 
  4.185   4.223   4.293   4.327   4.353   4.529   4.654   5.995
122 A'  123 A'  124 A'  125 A'  126 A'  127 A'  128 A'   56 A"                 
  6.068   6.161   6.270   6.376   6.497   6.710   6.732   7.510
129 A'  130 A'   57 A"  131 A'  132 A'  133 A'  134 A'   58 A"                 
  7.517   7.555   7.573   7.631   7.718  23.353  23.386  27.935
 59 A"  135 A'  136 A'  137 A'  138 A'  139 A'  140 A'  141 A'                 
 28.339  28.389  28.425  28.528  28.555  28.558  28.628  28.714
 60 A"  142 A'  143 A'   61 A"  144 A'   62 A"  145 A'  146 A'                 
 47.961  47.977  66.734 127.883 127.927 127.980 151.725 289.715
147 A'  148 A'  149 A'   63 A"  150 A'  151 A'  152 A'   64 A"                 
289.724 289.756 289.782 289.852 289.9391020.7771020.7961901.894
 65 A"  153 A'  154 A'  155 A'  156 A'  157 A'  158 A'  159 A'                 
 --------------------------------------------------------------

          Ground-State Mulliken Net Atomic Charges

     Atom                 Charge (a.u.)
  ----------------------------------------
      1 Br                    0.080500
      2 I                     0.133069
      3 F                    -0.013792
      4 Br                    0.018283
      5 C                    -0.262919
      6 C                     0.044858
  ----------------------------------------
  Sum of atomic charges =     0.000000

 -----------------------------------------------------------------
                    Cartesian Multipole Moments
 -----------------------------------------------------------------
    Charge (ESU x 10^10)
                 0.0000
    Dipole Moment (Debye)
         X      -0.4985      Y       0.3908      Z      -0.0000
       Tot       0.6334
    Quadrupole Moments (Debye-Ang)
        XX     -73.8576     XY       2.3512     YY     -84.5795
        XZ      -0.0000     YZ      -0.0000     ZZ     -81.3541
    Octopole Moments (Debye-Ang^2)
       XXX      -2.8051    XXY       7.3177    XYY      -8.9045
       YYY      -2.2664    XXZ      -0.0000    XYZ       0.0000
       YYZ      -0.0000    XZZ      -1.1429    YZZ      -2.9646
       ZZZ      -0.0000
    Hexadecapole Moments (Debye-Ang^3)
      XXXX   -1676.7350   XXXY      43.8644   XXYY    -386.1001
      XYYY       7.6208   YYYY    -649.2768   XXXZ       0.0000
      XXYZ      -0.0000   XYYZ       0.0000   YYYZ      -0.0000
      XXZZ    -317.7469   XYZZ       1.4879   YYZZ    -124.6439
      XZZZ       0.0000   YZZZ      -0.0000   ZZZZ    -100.4810
 -----------------------------------------------------------------
 Calculating analytic gradient of the SCF energy
 Gradient of SCF Energy
            1           2           3           4           5           6
    1  -0.0926642   0.0543667   0.0640082   0.0797949   0.1815342  -0.2870398
    2  -0.1641446  -0.2961909   0.0811945   0.2717589   0.0604822   0.0468999
    3  -0.0000000  -0.0000000   0.0000000   0.0000000  -0.0000000  -0.0000000
 Max gradient component =       2.962E-01
 RMS gradient           =       1.371E-01
 Gradient time:  CPU 47.04 s  wall 6.01 s
 Geometry Optimization Parameters
   NAtoms,    NIC,     NZ,  NCons,   NDum,   NFix, NCnnct, MaxDiis
        6      37       0       0       0       0       0       0

 Cartesian Hessian Update
 Hessian Updated using BFGS Update


** GEOMETRY OPTIMIZATION IN DELOCALIZED INTERNAL COORDINATES **
   Searching for a Minimum

   Optimization Cycle:   6

                       Coordinates (Angstroms)
     ATOM                X               Y               Z
      1  Br        2.8360862627    0.4939176321    0.0000000000
      2  I        -1.4142548454    1.0881474968    0.0000000000
      3  F         2.3098922925   -1.6340358134    0.0000000000
      4  Br       -1.5554552355   -1.3623867921    0.0000000000
      5  C         1.5195011689   -0.5154568303    0.0000000000
      6  C        -0.2627981859   -0.3107799287    0.0000000000
   Point Group: cs    Number of degrees of freedom:     9


   Energy is -12243.518743607

 Hessian Updated using BFGS Update

  9 Hessian modes will be used to form the next step
  Hessian Eigenvalues:
     0.054922    0.188064    0.249595    0.250586    0.325382    0.387643
     0.642219    0.958119    1.100514

 Minimum Search - Taking Simple RFO Step
 Searching for Lamda that Minimizes Along All modes
 Value Taken    Lamda =  -0.25443173
 Calculated Step too Large.  Step scaled by  0.360458
 Step Taken.  Stepsize is  0.300000

                             Maximum     Tolerance    Cnvgd?
         Gradient           0.214524      0.000300      NO
         Displacement       0.201291      0.001200      NO
         Energy change     -0.102924      0.000001      NO


 New Cartesian Coordinates Obtained by Inverse Iteration

 Displacement from previous Coordinates is:  0.310112
 ----------------------------------------------------------------
             Standard Nuclear Orientation (Angstroms)
    I     Atom           X                Y                Z
 ----------------------------------------------------------------
    1      Br      2.7991393223     0.5226105939     0.0000000000
    2      I      -1.3576316346     1.1144250206     0.0000000000
    3      F       2.2197862774    -1.6377844579     0.0000000000
    4      Br     -1.4972131049    -1.4088953203     0.0000000000
    5      C       1.4666084739    -0.5103116992     0.0000000000
    6      C      -0.1977178768    -0.3206383728     0.0000000000
 ----------------------------------------------------------------
 Molecular Point Group                 Cs    NOp =  2
 Largest Abelian Subgroup              Cs    NOp =  2
 Nuclear Repulsion Energy =  1323.7660713867 hartrees
 There are       72 alpha and       72 beta electrons
 Applying Cartesian multipole field
    Component          Value
    ---------          -----
     (2,0,0)        1.00000E-11
     (0,2,0)        2.00000E-11
     (0,0,2)       -3.00000E-11
 Nucleus-field energy     =     0.0000000304 hartrees
 Requested basis set is 6-311++G(d,p)
 There are 80 shells and 224 basis functions
 A cutoff of  1.0D-11 yielded   2387 shell pairs
 There are     20179 function pairs (     22716 Cartesian)
 Smallest overlap matrix eigenvalue = 5.54E-05
 Guess MOs from SCF MO coefficient file

 -----------------------------------------------------------------------
  General SCF calculation program by
  Eric Jon Sundstrom, Paul Horn, Yuezhi Mao, Dmitri Zuev, Alec White,
  David Stuck, Shaama M.S., Shane Yost, Joonho Lee, David Small,
  Daniel Levine, Susi Lehtola, Hugh Burton, Evgeny Epifanovsky
 -----------------------------------------------------------------------
 Exchange:     0.2000 Hartree-Fock + 0.0800 Slater + 0.7200 B88
 Correlation:  0.1900 VWN1RPA + 0.8100 LYP
 Using SG-1 standard quadrature grid
 using 8 threads for integral computing
 -------------------------------------------------------
 OpenMP Integral computing Module                
 Release: version 2.0, May 2017, Q-Chem Inc. Pleasanton 
 -------------------------------------------------------
 -------------------------------------------------------
 OpenMP BLAS3 based DFT computing Module                
 Release: version 1.0, May 2013, Q-Chem Inc. Pittsburgh 
 -------------------------------------------------------
 A restricted SCF calculation will be
 performed using DIIS
 SCF converges when DIIS error is below 1.0e-08
 ---------------------------------------
  Cycle       Energy         DIIS error
 ---------------------------------------
    1  -12243.6005626944      8.78e-04  
    2  -12243.6051302165      3.19e-04  
    3  -12243.6028367491      6.46e-04  
    4  -12243.6056120342      1.47e-04  
    5  -12243.6057523685      3.33e-05  
    6  -12243.6057573184      9.37e-06  
    7  -12243.6057578227      3.30e-06  
    8  -12243.6057578632      1.23e-06  
    9  -12243.6057578697      5.38e-07  
   10  -12243.6057578708      9.65e-08  
   11  -12243.6057578709      3.58e-08  
   12  -12243.6057578710      9.22e-09  Convergence criterion met
 ---------------------------------------
 SCF time:   CPU 132.89s  wall 17.00s 
 SCF   energy in the final basis set =   -12243.6057578710
 Total energy in the final basis set =   -12243.6057578710

 --------------------------------------------------------------
             Orbital Energies (a.u.) and Symmetries
 --------------------------------------------------------------

 Alpha MOs, Restricted
 -- Occupied --                  
******* -482.87 -482.86 -176.32 -165.72 -165.72 -165.72  -62.53
  1 A'    2 A'    3 A'    4 A'    5 A'    1 A"    6 A'    7 A'                 
-62.518 -56.345 -56.342 -56.341 -56.338 -56.335 -56.335 -35.818
  8 A'    9 A'    2 A"   10 A'   11 A'    3 A"   12 A'   13 A'                 
-31.311 -31.306 -31.305 -24.727 -22.961 -22.960 -22.960 -22.956
 14 A'    4 A"   15 A'   16 A'   17 A'    5 A"   18 A'   19 A'                 
-22.956 -10.354 -10.292  -8.736  -8.731  -6.568  -6.563  -6.556
  6 A"   20 A'   21 A'   22 A'   23 A'   24 A'   25 A'    7 A"                 
 -6.554  -6.549  -6.549  -6.371  -4.785  -4.769  -4.769  -2.680
 26 A'    8 A"   27 A'   28 A'   29 A'    9 A"   30 A'   31 A'                 
 -2.676  -2.675  -2.674  -2.670  -2.670  -2.665  -2.665  -2.659
 10 A"   32 A'   33 A'   34 A'   11 A"   12 A"   35 A'   13 A"                 
 -2.659  -2.054  -2.047  -2.046  -2.033  -2.033  -1.278  -0.945
 36 A'   37 A'   38 A'   14 A"   15 A"   39 A'   40 A'   41 A'                 
 -0.891  -0.727  -0.677  -0.602  -0.526  -0.524  -0.514  -0.441
 42 A'   43 A'   44 A'   45 A'   46 A'   47 A'   16 A"   48 A'                 
 -0.424  -0.424  -0.369  -0.360  -0.315  -0.287  -0.225  -0.223
 17 A"   49 A'   50 A'   18 A"   51 A'   19 A"   20 A"   52 A'                 
 -- Virtual --                   
 -0.091  -0.048  -0.020   0.004   0.009   0.030   0.041   0.042
 21 A"   53 A'   54 A'   55 A'   56 A'   57 A'   58 A'   22 A"                 
  0.057   0.063   0.065   0.069   0.087   0.105   0.107   0.113
 59 A'   23 A"   60 A'   61 A'   62 A'   24 A"   63 A'   64 A'                 
  0.118   0.137   0.143   0.160   0.183   0.197   0.234   0.242
 25 A"   65 A'   66 A'   67 A'   68 A'   69 A'   26 A"   70 A'                 
  0.282   0.286   0.300   0.324   0.346   0.354   0.361   0.377
 71 A'   27 A"   72 A'   73 A'   28 A"   74 A'   75 A'   76 A'                 
  0.395   0.402   0.404   0.415   0.429   0.443   0.466   0.491
 29 A"   30 A"   77 A'   31 A"   78 A'   79 A'   80 A'   81 A'                 
  0.508   0.514   0.523   0.534   0.545   0.566   0.590   0.610
 32 A"   82 A'   33 A"   83 A'   34 A"   35 A"   84 A'   36 A"                 
  0.626   0.647   0.687   0.723   0.747   0.754   0.792   0.818
 85 A'   86 A'   87 A'   88 A'   37 A"   89 A'   90 A'   91 A'                 
  0.840   0.950   1.002   1.017   1.086   1.164   1.294   1.322
 92 A'   93 A'   94 A'   95 A'   96 A'   38 A"   39 A"   40 A"                 
  1.374   1.379   1.399   1.413   1.418   1.494   1.504   1.618
 97 A'   41 A"   98 A'   99 A'  100 A'   42 A"  101 A'  102 A'                 
  1.625   1.684   1.694   1.880   1.972   1.983   2.007   2.023
103 A'   43 A"  104 A'  105 A'   44 A"   45 A"  106 A'  107 A'                 
  2.049   2.075   2.136   2.218   2.582   2.716   2.760   2.845
108 A'  109 A'  110 A'  111 A'   46 A"   47 A"  112 A'  113 A'                 
  2.927   3.476   3.737   3.752   3.903   3.931   3.942   3.977
114 A'  115 A'   48 A"  116 A'   49 A"   50 A"  117 A'  118 A'                 
  3.977   3.980   4.014   4.040   4.057   4.082   4.098   4.101
 51 A"   52 A"  119 A'   53 A"  120 A'   54 A"   55 A"  121 A'                 
  4.188   4.222   4.294   4.336   4.363   4.514   4.685   5.996
122 A'  123 A'  124 A'  125 A'  126 A'  127 A'  128 A'   56 A"                 
  6.067   6.159   6.271   6.382   6.513   6.708   6.725   7.514
129 A'  130 A'   57 A"  131 A'  132 A'  133 A'  134 A'   58 A"                 
  7.522   7.557   7.574   7.630   7.728  23.368  23.405  27.930
 59 A"  135 A'  136 A'  137 A'  138 A'  139 A'  140 A'  141 A'                 
 28.339  28.388  28.424  28.527  28.554  28.557  28.624  28.710
 60 A"  142 A'  143 A'   61 A"  144 A'   62 A"  145 A'  146 A'                 
 47.953  47.972  66.733 127.883 127.925 127.977 151.720 289.717
147 A'  148 A'  149 A'   63 A"  150 A'  151 A'  152 A'   64 A"                 
289.728 289.757 289.782 289.852 289.9481020.7661020.7881901.888
 65 A"  153 A'  154 A'  155 A'  156 A'  157 A'  158 A'  159 A'                 

 Beta MOs, Restricted
 -- Occupied --                  
******* -482.87 -482.86 -176.32 -165.72 -165.72 -165.72  -62.53
  1 A'    2 A'    3 A'    4 A'    5 A'    1 A"    6 A'    7 A'                 
-62.518 -56.345 -56.342 -56.341 -56.338 -56.335 -56.335 -35.818
  8 A'    9 A'    2 A"   10 A'   11 A'    3 A"   12 A'   13 A'                 
-31.311 -31.306 -31.305 -24.727 -22.961 -22.960 -22.960 -22.956
 14 A'    4 A"   15 A'   16 A'   17 A'    5 A"   18 A'   19 A'                 
-22.956 -10.354 -10.292  -8.736  -8.731  -6.568  -6.563  -6.556
  6 A"   20 A'   21 A'   22 A'   23 A'   24 A'   25 A'    7 A"                 
 -6.554  -6.549  -6.549  -6.371  -4.785  -4.769  -4.769  -2.680
 26 A'    8 A"   27 A'   28 A'   29 A'    9 A"   30 A'   31 A'                 
 -2.676  -2.675  -2.674  -2.670  -2.670  -2.665  -2.665  -2.659
 10 A"   32 A'   33 A'   34 A'   11 A"   12 A"   35 A'   13 A"                 
 -2.659  -2.054  -2.047  -2.046  -2.033  -2.033  -1.278  -0.945
 36 A'   37 A'   38 A'   14 A"   15 A"   39 A'   40 A'   41 A'                 
 -0.891  -0.727  -0.677  -0.602  -0.526  -0.524  -0.514  -0.441
 42 A'   43 A'   44 A'   45 A'   46 A'   47 A'   16 A"   48 A'                 
 -0.424  -0.424  -0.369  -0.360  -0.315  -0.287  -0.225  -0.223
 17 A"   49 A'   50 A'   18 A"   51 A'   19 A"   20 A"   52 A'                 
 -- Virtual --                   
 -0.091  -0.048  -0.020   0.004   0.009   0.030   0.041   0.042
 21 A"   53 A'   54 A'   55 A'   56 A'   57 A'   58 A'   22 A"                 
  0.057   0.063   0.065   0.069   0.087   0.105   0.107   0.113
 59 A'   23 A"   60 A'   61 A'   62 A'   24 A"   63 A'   64 A'                 
  0.118   0.137   0.143   0.160   0.183   0.197   0.234   0.242
 25 A"   65 A'   66 A'   67 A'   68 A'   69 A'   26 A"   70 A'                 
  0.282   0.286   0.300   0.324   0.346   0.354   0.361   0.377
 71 A'   27 A"   72 A'   73 A'   28 A"   74 A'   75 A'   76 A'                 
  0.395   0.402   0.404   0.415   0.429   0.443   0.466   0.491
 29 A"   30 A"   77 A'   31 A"   78 A'   79 A'   80 A'   81 A'                 
  0.508   0.514   0.523   0.534   0.545   0.566   0.590   0.610
 32 A"   82 A'   33 A"   83 A'   34 A"   35 A"   84 A'   36 A"                 
  0.626   0.647   0.687   0.723   0.747   0.754   0.792   0.818
 85 A'   86 A'   87 A'   88 A'   37 A"   89 A'   90 A'   91 A'                 
  0.840   0.950   1.002   1.017   1.086   1.164   1.294   1.322
 92 A'   93 A'   94 A'   95 A'   96 A'   38 A"   39 A"   40 A"                 
  1.374   1.379   1.399   1.413   1.418   1.494   1.504   1.618
 97 A'   41 A"   98 A'   99 A'  100 A'   42 A"  101 A'  102 A'                 
  1.625   1.684   1.694   1.880   1.972   1.983   2.007   2.023
103 A'   43 A"  104 A'  105 A'   44 A"   45 A"  106 A'  107 A'                 
  2.049   2.075   2.136   2.218   2.582   2.716   2.760   2.845
108 A'  109 A'  110 A'  111 A'   46 A"   47 A"  112 A'  113 A'                 
  2.927   3.476   3.737   3.752   3.903   3.931   3.942   3.977
114 A'  115 A'   48 A"  116 A'   49 A"   50 A"  117 A'  118 A'                 
  3.977   3.980   4.014   4.040   4.057   4.082   4.098   4.101
 51 A"   52 A"  119 A'   53 A"  120 A'   54 A"   55 A"  121 A'                 
  4.188   4.222   4.294   4.336   4.363   4.514   4.685   5.996
122 A'  123 A'  124 A'  125 A'  126 A'  127 A'  128 A'   56 A"                 
  6.067   6.159   6.271   6.382   6.513   6.708   6.725   7.514
129 A'  130 A'   57 A"  131 A'  132 A'  133 A'  134 A'   58 A"                 
  7.522   7.557   7.574   7.630   7.728  23.368  23.405  27.930
 59 A"  135 A'  136 A'  137 A'  138 A'  139 A'  140 A'  141 A'                 
 28.339  28.388  28.424  28.527  28.554  28.557  28.624  28.710
 60 A"  142 A'  143 A'   61 A"  144 A'   62 A"  145 A'  146 A'                 
 47.953  47.972  66.733 127.883 127.925 127.977 151.720 289.717
147 A'  148 A'  149 A'   63 A"  150 A'  151 A'  152 A'   64 A"                 
289.728 289.757 289.782 289.852 289.9481020.7661020.7881901.888
 65 A"  153 A'  154 A'  155 A'  156 A'  157 A'  158 A'  159 A'                 
 --------------------------------------------------------------

          Ground-State Mulliken Net Atomic Charges

     Atom                 Charge (a.u.)
  ----------------------------------------
      1 Br                    0.057896
      2 I                     0.131849
      3 F                    -0.012659
      4 Br                    0.009724
      5 C                    -0.266474
      6 C                     0.079665
  ----------------------------------------
  Sum of atomic charges =     0.000000

 -----------------------------------------------------------------
                    Cartesian Multipole Moments
 -----------------------------------------------------------------
    Charge (ESU x 10^10)
                 0.0000
    Dipole Moment (Debye)
         X      -0.4725      Y       0.4736      Z      -0.0000
       Tot       0.6690
    Quadrupole Moments (Debye-Ang)
        XX     -74.5071     XY       2.0921     YY     -84.0120
        XZ       0.0000     YZ       0.0000     ZZ     -81.3807
    Octopole Moments (Debye-Ang^2)
       XXX      -7.5845    XXY       6.9146    XYY     -10.9644
       YYY      -2.9632    XXZ      -0.0000    XYZ       0.0000
       YYZ      -0.0000    XZZ      -2.7285    YZZ      -3.4224
       ZZZ      -0.0000
    Hexadecapole Moments (Debye-Ang^3)
      XXXX   -1601.7416   XXXY      35.0223   XXYY    -372.9813
      XYYY      -0.2712   YYYY    -671.3760   XXXZ       0.0000
      XXYZ       0.0000   XYYZ       0.0000   YYYZ       0.0000
      XXZZ    -304.0767   XYZZ      -1.2694   YYZZ    -128.8400
      XZZZ       0.0000   YZZZ       0.0000   ZZZZ    -100.4185
 -----------------------------------------------------------------
 Calculating analytic gradient of the SCF energy
 Gradient of SCF Energy
            1           2           3           4           5           6
    1  -0.0748155   0.0422697   0.0562967   0.0620530   0.1725808  -0.2583847
    2  -0.1368357  -0.2452957   0.0712066   0.2239321   0.0435251   0.0434676
    3  -0.0000000   0.0000000   0.0000000   0.0000000  -0.0000000   0.0000000
 Max gradient component =       2.584E-01
 RMS gradient           =       1.176E-01
 Gradient time:  CPU 47.26 s  wall 6.04 s
 Geometry Optimization Parameters
   NAtoms,    NIC,     NZ,  NCons,   NDum,   NFix, NCnnct, MaxDiis
        6      37       0       0       0       0       0       0

 Cartesian Hessian Update
 Hessian Updated using BFGS Update


** GEOMETRY OPTIMIZATION IN DELOCALIZED INTERNAL COORDINATES **
   Searching for a Minimum

   Optimization Cycle:   7

                       Coordinates (Angstroms)
     ATOM                X               Y               Z
      1  Br        2.7991393223    0.5226105939    0.0000000000
      2  I        -1.3576316346    1.1144250206    0.0000000000
      3  F         2.2197862774   -1.6377844579    0.0000000000
      4  Br       -1.4972131049   -1.4088953203    0.0000000000
      5  C         1.4666084739   -0.5103116992    0.0000000000
      6  C        -0.1977178768   -0.3206383728    0.0000000000
   Point Group: cs    Number of degrees of freedom:     9


   Energy is -12243.605757871

 Hessian Updated using BFGS Update

  9 Hessian modes will be used to form the next step
  Hessian Eigenvalues:
     0.053857    0.189133    0.249515    0.251030    0.323295    0.389714
     0.613328    0.958552    1.100045

 Minimum Search - Taking Simple RFO Step
 Searching for Lamda that Minimizes Along All modes
 Value Taken    Lamda =  -0.22677156
 Calculated Step too Large.  Step scaled by  0.355228
 Step Taken.  Stepsize is  0.300000

                             Maximum     Tolerance    Cnvgd?
         Gradient           0.191438      0.000300      NO
         Displacement       0.205654      0.001200      NO
         Energy change     -0.087014      0.000001      NO


 New Cartesian Coordinates Obtained by Inverse Iteration

 Displacement from previous Coordinates is:  0.319074
 ----------------------------------------------------------------
             Standard Nuclear Orientation (Angstroms)
    I     Atom           X                Y                Z
 ----------------------------------------------------------------
    1      Br      2.7545455530     0.5512557232     0.0000000000
    2      I      -1.2949498760     1.1389592348     0.0000000000
    3      F       2.1314341490    -1.6404558623     0.0000000000
    4      Br     -1.4375307354    -1.4519600498     0.0000000000
    5      C       1.4097823425    -0.5057101617     0.0000000000
    6      C      -0.1303099759    -0.3326831199     0.0000000000
 ----------------------------------------------------------------
 Molecular Point Group                 Cs    NOp =  2
 Largest Abelian Subgroup              Cs    NOp =  2
 Nuclear Repulsion Energy =  1325.4407617942 hartrees
 There are       72 alpha and       72 beta electrons
 Applying Cartesian multipole field
    Component          Value
    ---------          -----
     (2,0,0)        1.00000E-11
     (0,2,0)        2.00000E-11
     (0,0,2)       -3.00000E-11
 Nucleus-field energy     =     0.0000000300 hartrees
 Requested basis set is 6-311++G(d,p)
 There are 80 shells and 224 basis functions
 A cutoff of  1.0D-11 yielded   2384 shell pairs
 There are     20225 function pairs (     22774 Cartesian)
 Smallest overlap matrix eigenvalue = 3.73E-05
 Guess MOs from SCF MO coefficient file

 -----------------------------------------------------------------------
  General SCF calculation program by
  Eric Jon Sundstrom, Paul Horn, Yuezhi Mao, Dmitri Zuev, Alec White,
  David Stuck, Shaama M.S., Shane Yost, Joonho Lee, David Small,
  Daniel Levine, Susi Lehtola, Hugh Burton, Evgeny Epifanovsky
 -----------------------------------------------------------------------
 Exchange:     0.2000 Hartree-Fock + 0.0800 Slater + 0.7200 B88
 Correlation:  0.1900 VWN1RPA + 0.8100 LYP
 Using SG-1 standard quadrature grid
 using 8 threads for integral computing
 -------------------------------------------------------
 OpenMP Integral computing Module                
 Release: version 2.0, May 2017, Q-Chem Inc. Pleasanton 
 -------------------------------------------------------
 -------------------------------------------------------
 OpenMP BLAS3 based DFT computing Module                
 Release: version 1.0, May 2013, Q-Chem Inc. Pittsburgh 
 -------------------------------------------------------
 A restricted SCF calculation will be
 performed using DIIS
 SCF converges when DIIS error is below 1.0e-08
 ---------------------------------------
  Cycle       Energy         DIIS error
 ---------------------------------------
    1  -12243.6751058007      9.86e-04  
    2  -12243.6805330928      2.93e-04  
    3  -12243.6794509892      4.87e-04  
    4  -12243.6809527441      1.30e-04  
    5  -12243.6810543841      4.10e-05  
    6  -12243.6810621215      9.41e-06  
    7  -12243.6810625914      2.52e-06  
    8  -12243.6810626220      8.57e-07  
    9  -12243.6810626253      4.09e-07  
   10  -12243.6810626261      6.02e-08  
   11  -12243.6810626260      2.19e-08  
   12  -12243.6810626262      5.39e-09  Convergence criterion met
 ---------------------------------------
 SCF time:   CPU 134.21s  wall 17.00s 
 SCF   energy in the final basis set =   -12243.6810626262
 Total energy in the final basis set =   -12243.6810626262

 --------------------------------------------------------------
             Orbital Energies (a.u.) and Symmetries
 --------------------------------------------------------------

 Alpha MOs, Restricted
 -- Occupied --                  
******* -482.87 -482.86 -176.32 -165.72 -165.72 -165.72  -62.52
  1 A'    2 A'    3 A'    4 A'    5 A'    1 A"    6 A'    7 A'                 
-62.516 -56.343 -56.340 -56.339 -56.336 -56.333 -56.332 -35.818
  8 A'    9 A'    2 A"   10 A'   11 A'    3 A"   12 A'   13 A'                 
-31.311 -31.305 -31.305 -24.728 -22.961 -22.960 -22.960 -22.956
 14 A'    4 A"   15 A'   16 A'   17 A'    5 A"   18 A'   19 A'                 
-22.956 -10.350 -10.289  -8.734  -8.728  -6.566  -6.560  -6.553
  6 A"   20 A'   21 A'   22 A'   23 A'   24 A'   25 A'    7 A"                 
 -6.552  -6.546  -6.546  -6.370  -4.784  -4.768  -4.767  -2.677
 26 A'    8 A"   27 A'   28 A'   29 A'    9 A"   30 A'   31 A'                 
 -2.673  -2.672  -2.672  -2.667  -2.667  -2.662  -2.662  -2.656
 10 A"   32 A'   33 A'   11 A"   34 A'   12 A"   35 A'   13 A"                 
 -2.656  -2.052  -2.045  -2.045  -2.031  -2.031  -1.280  -0.932
 36 A'   37 A'   38 A'   14 A"   39 A'   15 A"   40 A'   41 A'                 
 -0.885  -0.732  -0.691  -0.609  -0.528  -0.524  -0.517  -0.438
 42 A'   43 A'   44 A'   45 A'   46 A'   47 A'   16 A"   48 A'                 
 -0.421  -0.418  -0.366  -0.357  -0.318  -0.289  -0.236  -0.230
 49 A'   17 A"   50 A'   18 A"   51 A'   19 A"   20 A"   52 A'                 
 -- Virtual --                   
 -0.077  -0.041  -0.026   0.002   0.014   0.031   0.042   0.043
 21 A"   53 A'   54 A'   55 A'   56 A'   57 A'   58 A'   22 A"                 
  0.057   0.064   0.067   0.083   0.087   0.103   0.104   0.117
 59 A'   23 A"   60 A'   61 A'   62 A'   63 A'   24 A"   25 A"                 
  0.126   0.137   0.145   0.164   0.185   0.206   0.235   0.252
 64 A'   65 A'   66 A'   67 A'   68 A'   69 A'   26 A"   70 A'                 
  0.286   0.288   0.296   0.322   0.353   0.357   0.368   0.382
 71 A'   27 A"   72 A'   73 A'   28 A"   74 A'   75 A'   76 A'                 
  0.399   0.403   0.408   0.415   0.429   0.436   0.466   0.489
 29 A"   30 A"   77 A'   31 A"   78 A'   79 A'   80 A'   81 A'                 
  0.503   0.517   0.519   0.547   0.548   0.578   0.597   0.600
 32 A"   82 A'   33 A"   34 A"   83 A'   35 A"   84 A'   36 A"                 
  0.632   0.643   0.686   0.720   0.748   0.759   0.806   0.819
 85 A'   86 A'   87 A'   88 A'   89 A'   37 A"   90 A'   91 A'                 
  0.843   0.946   0.991   1.025   1.101   1.156   1.271   1.319
 92 A'   93 A'   94 A'   95 A'   96 A'   38 A"   39 A"   40 A"                 
  1.370   1.374   1.398   1.419   1.434   1.510   1.513   1.623
 97 A'   41 A"   98 A'   99 A'  100 A'  101 A'   42 A"  102 A'                 
  1.652   1.716   1.742   1.891   1.976   1.989   2.022   2.029
103 A'  104 A'   43 A"  105 A'   44 A"   45 A"  106 A'  107 A'                 
  2.058   2.105   2.201   2.237   2.581   2.751   2.807   2.892
108 A'  109 A'  110 A'  111 A'   46 A"   47 A"  112 A'  113 A'                 
  2.952   3.511   3.739   3.758   3.909   3.939   3.959   3.968
114 A'  115 A'   48 A"  116 A'   49 A"   50 A"  117 A'  118 A'                 
  3.979   3.981   4.009   4.042   4.057   4.078   4.100   4.102
 51 A"   52 A"  119 A'   53 A"  120 A'   54 A"   55 A"  121 A'                 
  4.195   4.224   4.296   4.337   4.372   4.508   4.718   5.998
122 A'  123 A'  124 A'  125 A'  126 A'  127 A'  128 A'   56 A"                 
  6.067   6.159   6.273   6.386   6.532   6.711   6.722   7.517
129 A'  130 A'   57 A"  131 A'  132 A'  133 A'  134 A'   58 A"                 
  7.526   7.558   7.577   7.633   7.740  23.363  23.522  27.926
 59 A"  135 A'  136 A'  137 A'  138 A'  139 A'  140 A'  141 A'                 
 28.340  28.388  28.423  28.527  28.552  28.557  28.620  28.709
 60 A"  142 A'  143 A'   61 A"  144 A'   62 A"  145 A'  146 A'                 
 47.947  47.969  66.734 127.883 127.924 127.974 151.716 289.719
147 A'  148 A'  149 A'   63 A"  150 A'  151 A'  152 A'   64 A"                 
289.730 289.758 289.783 289.855 289.9581020.7571020.7841901.884
 65 A"  153 A'  154 A'  155 A'  156 A'  157 A'  158 A'  159 A'                 

 Beta MOs, Restricted
 -- Occupied --                  
******* -482.87 -482.86 -176.32 -165.72 -165.72 -165.72  -62.52
  1 A'    2 A'    3 A'    4 A'    5 A'    1 A"    6 A'    7 A'                 
-62.516 -56.343 -56.340 -56.339 -56.336 -56.333 -56.332 -35.818
  8 A'    9 A'    2 A"   10 A'   11 A'    3 A"   12 A'   13 A'                 
-31.311 -31.305 -31.305 -24.728 -22.961 -22.960 -22.960 -22.956
 14 A'    4 A"   15 A'   16 A'   17 A'    5 A"   18 A'   19 A'                 
-22.956 -10.350 -10.289  -8.734  -8.728  -6.566  -6.560  -6.553
  6 A"   20 A'   21 A'   22 A'   23 A'   24 A'   25 A'    7 A"                 
 -6.552  -6.546  -6.546  -6.370  -4.784  -4.768  -4.767  -2.677
 26 A'    8 A"   27 A'   28 A'   29 A'    9 A"   30 A'   31 A'                 
 -2.673  -2.672  -2.672  -2.667  -2.667  -2.662  -2.662  -2.656
 10 A"   32 A'   33 A'   11 A"   34 A'   12 A"   35 A'   13 A"                 
 -2.656  -2.052  -2.045  -2.045  -2.031  -2.031  -1.280  -0.932
 36 A'   37 A'   38 A'   14 A"   39 A'   15 A"   40 A'   41 A'                 
 -0.885  -0.732  -0.691  -0.609  -0.528  -0.524  -0.517  -0.438
 42 A'   43 A'   44 A'   45 A'   46 A'   47 A'   16 A"   48 A'                 
 -0.421  -0.418  -0.366  -0.357  -0.318  -0.289  -0.236  -0.230
 49 A'   17 A"   50 A'   18 A"   51 A'   19 A"   20 A"   52 A'                 
 -- Virtual --                   
 -0.077  -0.041  -0.026   0.002   0.014   0.031   0.042   0.043
 21 A"   53 A'   54 A'   55 A'   56 A'   57 A'   58 A'   22 A"                 
  0.057   0.064   0.067   0.083   0.087   0.103   0.104   0.117
 59 A'   23 A"   60 A'   61 A'   62 A'   63 A'   24 A"   25 A"                 
  0.126   0.137   0.145   0.164   0.185   0.206   0.235   0.252
 64 A'   65 A'   66 A'   67 A'   68 A'   69 A'   26 A"   70 A'                 
  0.286   0.288   0.296   0.322   0.353   0.357   0.368   0.382
 71 A'   27 A"   72 A'   73 A'   28 A"   74 A'   75 A'   76 A'                 
  0.399   0.403   0.408   0.415   0.429   0.436   0.466   0.489
 29 A"   30 A"   77 A'   31 A"   78 A'   79 A'   80 A'   81 A'                 
  0.503   0.517   0.519   0.547   0.548   0.578   0.597   0.600
 32 A"   82 A'   33 A"   34 A"   83 A'   35 A"   84 A'   36 A"                 
  0.632   0.643   0.686   0.720   0.748   0.759   0.806   0.819
 85 A'   86 A'   87 A'   88 A'   89 A'   37 A"   90 A'   91 A'                 
  0.843   0.946   0.991   1.025   1.101   1.156   1.271   1.319
 92 A'   93 A'   94 A'   95 A'   96 A'   38 A"   39 A"   40 A"                 
  1.370   1.374   1.398   1.419   1.434   1.510   1.513   1.623
 97 A'   41 A"   98 A'   99 A'  100 A'  101 A'   42 A"  102 A'                 
  1.652   1.716   1.742   1.891   1.976   1.989   2.022   2.029
103 A'  104 A'   43 A"  105 A'   44 A"   45 A"  106 A'  107 A'                 
  2.058   2.105   2.201   2.237   2.581   2.751   2.807   2.892
108 A'  109 A'  110 A'  111 A'   46 A"   47 A"  112 A'  113 A'                 
  2.952   3.511   3.739   3.758   3.909   3.939   3.959   3.968
114 A'  115 A'   48 A"  116 A'   49 A"   50 A"  117 A'  118 A'                 
  3.979   3.981   4.009   4.042   4.057   4.078   4.100   4.102
 51 A"   52 A"  119 A'   53 A"  120 A'   54 A"   55 A"  121 A'                 
  4.195   4.224   4.296   4.337   4.372   4.508   4.718   5.998
122 A'  123 A'  124 A'  125 A'  126 A'  127 A'  128 A'   56 A"                 
  6.067   6.159   6.273   6.386   6.532   6.711   6.722   7.517
129 A'  130 A'   57 A"  131 A'  132 A'  133 A'  134 A'   58 A"                 
  7.526   7.558   7.577   7.633   7.740  23.363  23.522  27.926
 59 A"  135 A'  136 A'  137 A'  138 A'  139 A'  140 A'  141 A'                 
 28.340  28.388  28.423  28.527  28.552  28.557  28.620  28.709
 60 A"  142 A'  143 A'   61 A"  144 A'   62 A"  145 A'  146 A'                 
 47.947  47.969  66.734 127.883 127.924 127.974 151.716 289.719
147 A'  148 A'  149 A'   63 A"  150 A'  151 A'  152 A'   64 A"                 
289.730 289.758 289.783 289.855 289.9581020.7571020.7841901.884
 65 A"  153 A'  154 A'  155 A'  156 A'  157 A'  158 A'  159 A'                 
 --------------------------------------------------------------

          Ground-State Mulliken Net Atomic Charges

     Atom                 Charge (a.u.)
  ----------------------------------------
      1 Br                    0.038196
      2 I                     0.128057
      3 F                    -0.015235
      4 Br                    0.001661
      5 C                    -0.272138
      6 C                     0.119458
  ----------------------------------------
  Sum of atomic charges =     0.000000

 -----------------------------------------------------------------
                    Cartesian Multipole Moments
 -----------------------------------------------------------------
    Charge (ESU x 10^10)
                 0.0000
    Dipole Moment (Debye)
         X      -0.4566      Y       0.5288      Z       0.0000
       Tot       0.6987
    Quadrupole Moments (Debye-Ang)
        XX     -75.1753     XY       1.9224     YY     -83.5041
        XZ      -0.0000     YZ      -0.0000     ZZ     -81.3463
    Octopole Moments (Debye-Ang^2)
       XXX     -12.6565    XXY       6.4248    XYY     -13.0809
       YYY      -3.7240    XXZ       0.0000    XYZ       0.0000
       YYZ       0.0000    XZZ      -4.2921    YZZ      -3.9285
       ZZZ       0.0000
    Hexadecapole Moments (Debye-Ang^3)
      XXXX   -1522.5892   XXXY      26.7331   XXYY    -359.6870
      XYYY      -7.7873   YYYY    -692.7698   XXXZ      -0.0000
      XXYZ       0.0000   XYYZ      -0.0000   YYYZ       0.0000
      XXZZ    -289.5125   XYZZ      -3.9791   YYZZ    -132.9815
      XZZZ      -0.0000   YZZZ      -0.0000   ZZZZ    -100.2769
 -----------------------------------------------------------------
 Calculating analytic gradient of the SCF energy
 Gradient of SCF Energy
            1           2           3           4           5           6
    1  -0.0615967   0.0331394   0.0473322   0.0495985   0.1513296  -0.2198030
    2  -0.1148389  -0.2050224   0.0639335   0.1863373   0.0319961   0.0375944
    3   0.0000000  -0.0000000   0.0000000   0.0000000  -0.0000000  -0.0000000
 Max gradient component =       2.198E-01
 RMS gradient           =       9.924E-02
 Gradient time:  CPU 48.22 s  wall 6.16 s
 Geometry Optimization Parameters
   NAtoms,    NIC,     NZ,  NCons,   NDum,   NFix, NCnnct, MaxDiis
        6      37       0       0       0       0       0       0

 Cartesian Hessian Update
 Hessian Updated using BFGS Update


** GEOMETRY OPTIMIZATION IN DELOCALIZED INTERNAL COORDINATES **
   Searching for a Minimum

   Optimization Cycle:   8

                       Coordinates (Angstroms)
     ATOM                X               Y               Z
      1  Br        2.7545455530    0.5512557232    0.0000000000
      2  I        -1.2949498760    1.1389592348    0.0000000000
      3  F         2.1314341490   -1.6404558623    0.0000000000
      4  Br       -1.4375307354   -1.4519600498    0.0000000000
      5  C         1.4097823425   -0.5057101617    0.0000000000
      6  C        -0.1303099759   -0.3326831199    0.0000000000
   Point Group: cs    Number of degrees of freedom:     9


   Energy is -12243.681062626

 Hessian Updated using BFGS Update

  9 Hessian modes will be used to form the next step
  Hessian Eigenvalues:
     0.099218    0.181740    0.249192    0.251142    0.285163    0.391557
     0.541994    0.958615    1.099901

 Minimum Search - Taking Simple RFO Step
 Searching for Lamda that Minimizes Along All modes
 Value Taken    Lamda =  -0.17667296
 Calculated Step too Large.  Step scaled by  0.397650
 Step Taken.  Stepsize is  0.300000

                             Maximum     Tolerance    Cnvgd?
         Gradient           0.164008      0.000300      NO
         Displacement       0.204113      0.001200      NO
         Energy change     -0.075305      0.000001      NO


 New Cartesian Coordinates Obtained by Inverse Iteration

 Displacement from previous Coordinates is:  0.310366
 ----------------------------------------------------------------
             Standard Nuclear Orientation (Angstroms)
    I     Atom           X                Y                Z
 ----------------------------------------------------------------
    1      Br      2.7108262477     0.5822624954     0.0000000000
    2      I      -1.2334358838     1.1672274106     0.0000000000
    3      F       2.0474557624    -1.6460503113     0.0000000000
    4      Br     -1.3808791093    -1.4968959521     0.0000000000
    5      C       1.3553687637    -0.5023999361     0.0000000000
    6      C      -0.0663643235    -0.3447379422     0.0000000000
 ----------------------------------------------------------------
 Molecular Point Group                 Cs    NOp =  2
 Largest Abelian Subgroup              Cs    NOp =  2
 Nuclear Repulsion Energy =  1326.6447094407 hartrees
 There are       72 alpha and       72 beta electrons
 Applying Cartesian multipole field
    Component          Value
    ---------          -----
     (2,0,0)        1.00000E-11
     (0,2,0)        2.00000E-11
     (0,0,2)       -3.00000E-11
 Nucleus-field energy     =     0.0000000297 hartrees
 Requested basis set is 6-311++G(d,p)
 There are 80 shells and 224 basis functions
 A cutoff of  1.0D-11 yielded   2389 shell pairs
 There are     20293 function pairs (     22855 Cartesian)
 Smallest overlap matrix eigenvalue = 2.50E-05
 Guess MOs from SCF MO coefficient file

 -----------------------------------------------------------------------
  General SCF calculation program by
  Eric Jon Sundstrom, Paul Horn, Yuezhi Mao, Dmitri Zuev, Alec White,
  David Stuck, Shaama M.S., Shane Yost, Joonho Lee, David Small,
  Daniel Levine, Susi Lehtola, Hugh Burton, Evgeny Epifanovsky
 -----------------------------------------------------------------------
 Exchange:     0.2000 Hartree-Fock + 0.0800 Slater + 0.7200 B88
 Correlation:  0.1900 VWN1RPA + 0.8100 LYP
 Using SG-1 standard quadrature grid
 using 8 threads for integral computing
 -------------------------------------------------------
 OpenMP Integral computing Module                
 Release: version 2.0, May 2017, Q-Chem Inc. Pleasanton 
 -------------------------------------------------------
 -------------------------------------------------------
 OpenMP BLAS3 based DFT computing Module                
 Release: version 1.0, May 2013, Q-Chem Inc. Pittsburgh 
 -------------------------------------------------------
 A restricted SCF calculation will be
 performed using DIIS
 SCF converges when DIIS error is below 1.0e-08
 ---------------------------------------
  Cycle       Energy         DIIS error
 ---------------------------------------
    1  -12243.7359655003      1.10e-03  
    2  -12243.7421759552      3.27e-04  
    3  -12243.7415040799      4.48e-04  
    4  -12243.7427501301      1.10e-04  
    5  -12243.7428166460      3.83e-05  
    6  -12243.7428242598      1.02e-05  
    7  -12243.7428248453      2.09e-06  
    8  -12243.7428248657      5.81e-07  
    9  -12243.7428248667      1.53e-07  
   10  -12243.7428248667      5.19e-08  
   11  -12243.7428248669      1.70e-08  
   12  -12243.7428248670      3.29e-09  Convergence criterion met
 ---------------------------------------
 SCF time:   CPU 135.19s  wall 17.00s 
 SCF   energy in the final basis set =   -12243.7428248670
 Total energy in the final basis set =   -12243.7428248670

 --------------------------------------------------------------
             Orbital Energies (a.u.) and Symmetries
 --------------------------------------------------------------

 Alpha MOs, Restricted
 -- Occupied --                  
******* -482.87 -482.86 -176.32 -165.72 -165.72 -165.72  -62.52
  1 A'    2 A'    3 A'    4 A'    5 A'    1 A"    6 A'    7 A'                 
-62.515 -56.342 -56.338 -56.338 -56.335 -56.332 -56.331 -35.818
  8 A'    9 A'    2 A"   10 A'   11 A'    3 A"   12 A'   13 A'                 
-31.311 -31.305 -31.305 -24.728 -22.961 -22.960 -22.960 -22.956
 14 A'    4 A"   15 A'   16 A'   17 A'    5 A"   18 A'   19 A'                 
-22.956 -10.343 -10.283  -8.732  -8.726  -6.564  -6.558  -6.551
  6 A"   20 A'   21 A'   22 A'   23 A'   24 A'   25 A'    7 A"                 
 -6.550  -6.544  -6.544  -6.370  -4.783  -4.767  -4.767  -2.675
 26 A'    8 A"   27 A'   28 A'   29 A'    9 A"   30 A'   31 A'                 
 -2.671  -2.670  -2.670  -2.665  -2.665  -2.660  -2.660  -2.654
 10 A"   32 A'   33 A'   11 A"   34 A'   12 A"   35 A'   13 A"                 
 -2.654  -2.051  -2.045  -2.045  -2.030  -2.030  -1.282  -0.923
 36 A'   37 A'   38 A'   14 A"   39 A'   15 A"   40 A'   41 A'                 
 -0.879  -0.745  -0.700  -0.613  -0.532  -0.522  -0.519  -0.436
 42 A'   43 A'   44 A'   45 A'   46 A'   47 A'   16 A"   48 A'                 
 -0.418  -0.414  -0.362  -0.355  -0.320  -0.290  -0.247  -0.237
 49 A'   17 A"   50 A'   18 A"   51 A'   19 A"   20 A"   52 A'                 
 -- Virtual --                   
 -0.060  -0.044  -0.033   0.001   0.016   0.032   0.043   0.044
 21 A"   53 A'   54 A'   55 A'   56 A'   57 A'   58 A'   22 A"                 
  0.057   0.065   0.068   0.087   0.088   0.101   0.104   0.116
 59 A'   23 A"   60 A'   61 A'   62 A'   63 A'   24 A"   25 A"                 
  0.135   0.138   0.152   0.174   0.189   0.214   0.235   0.258
 64 A'   65 A'   66 A'   67 A'   68 A'   69 A'   26 A"   70 A'                 
  0.289   0.290   0.300   0.322   0.360   0.361   0.372   0.388
 27 A"   71 A'   72 A'   73 A'   74 A'   28 A"   75 A'   76 A'                 
  0.398   0.406   0.411   0.415   0.424   0.444   0.465   0.487
 29 A"   30 A"   77 A'   31 A"   78 A'   79 A'   80 A'   81 A'                 
  0.495   0.517   0.523   0.549   0.564   0.589   0.593   0.603
 32 A"   33 A"   82 A'   34 A"   83 A'   35 A"   36 A"   84 A'                 
  0.636   0.644   0.678   0.722   0.748   0.770   0.797   0.835
 85 A'   86 A'   87 A'   88 A'   89 A'   37 A"   90 A'   91 A'                 
  0.855   0.939   0.981   1.033   1.110   1.160   1.243   1.320
 92 A'   93 A'   94 A'   95 A'   96 A'   38 A"   39 A"   40 A"                 
  1.367   1.374   1.392   1.425   1.426   1.509   1.537   1.634
 97 A'   41 A"   98 A'   99 A'  100 A'  101 A'   42 A"  102 A'                 
  1.692   1.758   1.800   1.908   1.981   1.996   2.023   2.052
103 A'  104 A'   43 A"  105 A'   44 A"   45 A"  106 A'  107 A'                 
  2.071   2.143   2.244   2.264   2.589   2.785   2.819   2.958
108 A'  109 A'  110 A'  111 A'   46 A"   47 A"  112 A'  113 A'                 
  3.032   3.471   3.742   3.763   3.916   3.945   3.957   3.979
114 A'  115 A'   48 A"  116 A'   49 A"   50 A"  117 A'   51 A"                 
  3.981   3.984   4.005   4.041   4.055   4.071   4.104   4.107
118 A'   52 A"  119 A'   53 A"  120 A'   54 A"   55 A"  121 A'                 
  4.203   4.228   4.293   4.337   4.379   4.507   4.747   5.998
122 A'  123 A'  124 A'  125 A'  126 A'  127 A'  128 A'   56 A"                 
  6.066   6.154   6.275   6.387   6.548   6.715   6.721   7.520
129 A'  130 A'   57 A"  131 A'  132 A'  133 A'  134 A'   58 A"                 
  7.529   7.560   7.582   7.637   7.748  23.338  23.772  27.923
 59 A"  135 A'  136 A'  137 A'  138 A'  139 A'  140 A'  141 A'                 
 28.341  28.387  28.419  28.526  28.550  28.556  28.615  28.707
 60 A"  142 A'  143 A'   61 A"  144 A'   62 A"  145 A'  146 A'                 
 47.941  47.966  66.736 127.883 127.922 127.970 151.713 289.721
147 A'  148 A'  149 A'   63 A"  150 A'  151 A'  152 A'   64 A"                 
289.732 289.759 289.785 289.861 289.9651020.7481020.7791901.880
 65 A"  153 A'  154 A'  155 A'  156 A'  157 A'  158 A'  159 A'                 

 Beta MOs, Restricted
 -- Occupied --                  
******* -482.87 -482.86 -176.32 -165.72 -165.72 -165.72  -62.52
  1 A'    2 A'    3 A'    4 A'    5 A'    1 A"    6 A'    7 A'                 
-62.515 -56.342 -56.338 -56.338 -56.335 -56.332 -56.331 -35.818
  8 A'    9 A'    2 A"   10 A'   11 A'    3 A"   12 A'   13 A'                 
-31.311 -31.305 -31.305 -24.728 -22.961 -22.960 -22.960 -22.956
 14 A'    4 A"   15 A'   16 A'   17 A'    5 A"   18 A'   19 A'                 
-22.956 -10.343 -10.283  -8.732  -8.726  -6.564  -6.558  -6.551
  6 A"   20 A'   21 A'   22 A'   23 A'   24 A'   25 A'    7 A"                 
 -6.550  -6.544  -6.544  -6.370  -4.783  -4.767  -4.767  -2.675
 26 A'    8 A"   27 A'   28 A'   29 A'    9 A"   30 A'   31 A'                 
 -2.671  -2.670  -2.670  -2.665  -2.665  -2.660  -2.660  -2.654
 10 A"   32 A'   33 A'   11 A"   34 A'   12 A"   35 A'   13 A"                 
 -2.654  -2.051  -2.045  -2.045  -2.030  -2.030  -1.282  -0.923
 36 A'   37 A'   38 A'   14 A"   39 A'   15 A"   40 A'   41 A'                 
 -0.879  -0.745  -0.700  -0.613  -0.532  -0.522  -0.519  -0.436
 42 A'   43 A'   44 A'   45 A'   46 A'   47 A'   16 A"   48 A'                 
 -0.418  -0.414  -0.362  -0.355  -0.320  -0.290  -0.247  -0.237
 49 A'   17 A"   50 A'   18 A"   51 A'   19 A"   20 A"   52 A'                 
 -- Virtual --                   
 -0.060  -0.044  -0.033   0.001   0.016   0.032   0.043   0.044
 21 A"   53 A'   54 A'   55 A'   56 A'   57 A'   58 A'   22 A"                 
  0.057   0.065   0.068   0.087   0.088   0.101   0.104   0.116
 59 A'   23 A"   60 A'   61 A'   62 A'   63 A'   24 A"   25 A"                 
  0.135   0.138   0.152   0.174   0.189   0.214   0.235   0.258
 64 A'   65 A'   66 A'   67 A'   68 A'   69 A'   26 A"   70 A'                 
  0.289   0.290   0.300   0.322   0.360   0.361   0.372   0.388
 27 A"   71 A'   72 A'   73 A'   74 A'   28 A"   75 A'   76 A'                 
  0.398   0.406   0.411   0.415   0.424   0.444   0.465   0.487
 29 A"   30 A"   77 A'   31 A"   78 A'   79 A'   80 A'   81 A'                 
  0.495   0.517   0.523   0.549   0.564   0.589   0.593   0.603
 32 A"   33 A"   82 A'   34 A"   83 A'   35 A"   36 A"   84 A'                 
  0.636   0.644   0.678   0.722   0.748   0.770   0.797   0.835
 85 A'   86 A'   87 A'   88 A'   89 A'   37 A"   90 A'   91 A'                 
  0.855   0.939   0.981   1.033   1.110   1.160   1.243   1.320
 92 A'   93 A'   94 A'   95 A'   96 A'   38 A"   39 A"   40 A"                 
  1.367   1.374   1.392   1.425   1.426   1.509   1.537   1.634
 97 A'   41 A"   98 A'   99 A'  100 A'  101 A'   42 A"  102 A'                 
  1.692   1.758   1.800   1.908   1.981   1.996   2.023   2.052
103 A'  104 A'   43 A"  105 A'   44 A"   45 A"  106 A'  107 A'                 
  2.071   2.143   2.244   2.264   2.589   2.785   2.819   2.958
108 A'  109 A'  110 A'  111 A'   46 A"   47 A"  112 A'  113 A'                 
  3.032   3.471   3.742   3.763   3.916   3.945   3.957   3.979
114 A'  115 A'   48 A"  116 A'   49 A"   50 A"  117 A'   51 A"                 
  3.981   3.984   4.005   4.041   4.055   4.071   4.104   4.107
118 A'   52 A"  119 A'   53 A"  120 A'   54 A"   55 A"  121 A'                 
  4.203   4.228   4.293   4.337   4.379   4.507   4.747   5.998
122 A'  123 A'  124 A'  125 A'  126 A'  127 A'  128 A'   56 A"                 
  6.066   6.154   6.275   6.387   6.548   6.715   6.721   7.520
129 A'  130 A'   57 A"  131 A'  132 A'  133 A'  134 A'   58 A"                 
  7.529   7.560   7.582   7.637   7.748  23.338  23.772  27.923
 59 A"  135 A'  136 A'  137 A'  138 A'  139 A'  140 A'  141 A'                 
 28.341  28.387  28.419  28.526  28.550  28.556  28.615  28.707
 60 A"  142 A'  143 A'   61 A"  144 A'   62 A"  145 A'  146 A'                 
 47.941  47.966  66.736 127.883 127.922 127.970 151.713 289.721
147 A'  148 A'  149 A'   63 A"  150 A'  151 A'  152 A'   64 A"                 
289.732 289.759 289.785 289.861 289.9651020.7481020.7791901.880
 65 A"  153 A'  154 A'  155 A'  156 A'  157 A'  158 A'  159 A'                 
 --------------------------------------------------------------

          Ground-State Mulliken Net Atomic Charges

     Atom                 Charge (a.u.)
  ----------------------------------------
      1 Br                    0.020672
      2 I                     0.125759
      3 F                    -0.020659
      4 Br                   -0.005073
      5 C                    -0.278697
      6 C                     0.157999
  ----------------------------------------
  Sum of atomic charges =    -0.000000

 -----------------------------------------------------------------
                    Cartesian Multipole Moments
 -----------------------------------------------------------------
    Charge (ESU x 10^10)
                -0.0000
    Dipole Moment (Debye)
         X      -0.4663      Y       0.5911      Z       0.0000
       Tot       0.7529
    Quadrupole Moments (Debye-Ang)
        XX     -75.8257     XY       1.8312     YY     -82.9644
        XZ      -0.0000     YZ      -0.0000     ZZ     -81.2968
    Octopole Moments (Debye-Ang^2)
       XXX     -17.6722    XXY       5.8776    XYY     -15.2298
       YYY      -4.7247    XXZ      -0.0000    XYZ       0.0000
       YYZ      -0.0000    XZZ      -5.7761    YZZ      -4.5281
       ZZZ      -0.0000
    Hexadecapole Moments (Debye-Ang^3)
      XXXX   -1449.4705   XXXY      19.0838   XXYY    -348.2885
      XYYY     -14.7145   YYYY    -716.9618   XXXZ      -0.0000
      XXYZ       0.0000   XYYZ       0.0000   YYYZ      -0.0000
      XXZZ    -275.9678   XYZZ      -6.6106   YYZZ    -137.7627
      XZZZ       0.0000   YZZZ       0.0000   ZZZZ    -100.1863
 -----------------------------------------------------------------
 Calculating analytic gradient of the SCF energy
 Gradient of SCF Energy
            1           2           3           4           5           6
    1  -0.0500841   0.0244769   0.0369961   0.0388631   0.1016671  -0.1519192
    2  -0.0941034  -0.1660719   0.0565755   0.1522387   0.0261434   0.0252176
    3  -0.0000000   0.0000000   0.0000000   0.0000000   0.0000000  -0.0000000
 Max gradient component =       1.661E-01
 RMS gradient           =       7.584E-02
 Gradient time:  CPU 48.66 s  wall 6.22 s
 Geometry Optimization Parameters
   NAtoms,    NIC,     NZ,  NCons,   NDum,   NFix, NCnnct, MaxDiis
        6      37       0       0       0       0       0       0

 Cartesian Hessian Update
 Hessian Updated using BFGS Update


** GEOMETRY OPTIMIZATION IN DELOCALIZED INTERNAL COORDINATES **
   Searching for a Minimum

   Optimization Cycle:   9

                       Coordinates (Angstroms)
     ATOM                X               Y               Z
      1  Br        2.7108262477    0.5822624954    0.0000000000
      2  I        -1.2334358838    1.1672274106    0.0000000000
      3  F         2.0474557624   -1.6460503113    0.0000000000
      4  Br       -1.3808791093   -1.4968959521    0.0000000000
      5  C         1.3553687637   -0.5023999361    0.0000000000
      6  C        -0.0663643235   -0.3447379422    0.0000000000
   Point Group: cs    Number of degrees of freedom:     9


   Energy is -12243.742824867

 Hessian Updated using BFGS Update

  9 Hessian modes will be used to form the next step
  Hessian Eigenvalues:
     0.156572    0.214346    0.242274    0.251055    0.256257    0.393814
     0.507464    0.958576    1.099872

 Minimum Search - Taking Simple RFO Step
 Searching for Lamda that Minimizes Along All modes
 Value Taken    Lamda =  -0.10985372
 Calculated Step too Large.  Step scaled by  0.497388
 Step Taken.  Stepsize is  0.300000

                             Maximum     Tolerance    Cnvgd?
         Gradient           0.118641      0.000300      NO
         Displacement       0.205968      0.001200      NO
         Energy change     -0.061762      0.000001      NO


 New Cartesian Coordinates Obtained by Inverse Iteration

 Displacement from previous Coordinates is:  0.256206
 ----------------------------------------------------------------
             Standard Nuclear Orientation (Angstroms)
    I     Atom           X                Y                Z
 ----------------------------------------------------------------
    1      Br      2.6895687947     0.6202209689     0.0000000000
    2      I      -1.1904008455     1.2096827284     0.0000000000
    3      F       1.9767393154    -1.6615979207     0.0000000000
    4      Br     -1.3413980569    -1.5533709394     0.0000000000
    5      C       1.3231429293    -0.5025700528     0.0000000000
    6      C      -0.0246806797    -0.3529590202     0.0000000000
 ----------------------------------------------------------------
 Molecular Point Group                 Cs    NOp =  2
 Largest Abelian Subgroup              Cs    NOp =  2
 Nuclear Repulsion Energy =  1317.0601877992 hartrees
 There are       72 alpha and       72 beta electrons
 Applying Cartesian multipole field
    Component          Value
    ---------          -----
     (2,0,0)        1.00000E-11
     (0,2,0)        2.00000E-11
     (0,0,2)       -3.00000E-11
 Nucleus-field energy     =     0.0000000301 hartrees
 Requested basis set is 6-311++G(d,p)
 There are 80 shells and 224 basis functions
 A cutoff of  1.0D-11 yielded   2391 shell pairs
 There are     20303 function pairs (     22863 Cartesian)
 Smallest overlap matrix eigenvalue = 2.04E-05
 Guess MOs from SCF MO coefficient file

 -----------------------------------------------------------------------
  General SCF calculation program by
  Eric Jon Sundstrom, Paul Horn, Yuezhi Mao, Dmitri Zuev, Alec White,
  David Stuck, Shaama M.S., Shane Yost, Joonho Lee, David Small,
  Daniel Levine, Susi Lehtola, Hugh Burton, Evgeny Epifanovsky
 -----------------------------------------------------------------------
 Exchange:     0.2000 Hartree-Fock + 0.0800 Slater + 0.7200 B88
 Correlation:  0.1900 VWN1RPA + 0.8100 LYP
 Using SG-1 standard quadrature grid
 using 8 threads for integral computing
 -------------------------------------------------------
 OpenMP Integral computing Module                
 Release: version 2.0, May 2017, Q-Chem Inc. Pleasanton 
 -------------------------------------------------------
 -------------------------------------------------------
 OpenMP BLAS3 based DFT computing Module                
 Release: version 1.0, May 2013, Q-Chem Inc. Pittsburgh 
 -------------------------------------------------------
 A restricted SCF calculation will be
 performed using DIIS
 SCF converges when DIIS error is below 1.0e-08
 ---------------------------------------
  Cycle       Energy         DIIS error
 ---------------------------------------
    1  -12243.7829175237      9.42e-04  
    2  -12243.7875995543      2.92e-04  
    3  -12243.7871888123      3.80e-04  
    4  -12243.7880378271      9.90e-05  
    5  -12243.7880940806      1.50e-05  
    6  -12243.7880950828      8.47e-06  
    7  -12243.7880954200      1.78e-06  
    8  -12243.7880954383      6.34e-07  
    9  -12243.7880954403      1.68e-07  
   10  -12243.7880954404      4.46e-08  
   11  -12243.7880954402      1.60e-08  
   12  -12243.7880954402      2.31e-09  Convergence criterion met
 ---------------------------------------
 SCF time:   CPU 135.02s  wall 17.00s 
 SCF   energy in the final basis set =   -12243.7880954402
 Total energy in the final basis set =   -12243.7880954402

 --------------------------------------------------------------
             Orbital Energies (a.u.) and Symmetries
 --------------------------------------------------------------

 Alpha MOs, Restricted
 -- Occupied --                  
******* -482.87 -482.86 -176.32 -165.72 -165.72 -165.72  -62.52
  1 A'    2 A'    3 A'    4 A'    5 A'    1 A"    6 A'    7 A'                 
-62.514 -56.341 -56.337 -56.337 -56.334 -56.330 -56.330 -35.818
  8 A'    9 A'    2 A"   10 A'   11 A'    3 A"   12 A'   13 A'                 
-31.312 -31.306 -31.305 -24.728 -22.962 -22.961 -22.960 -22.956
 14 A'    4 A"   15 A'   16 A'   17 A'    5 A"   18 A'   19 A'                 
-22.956 -10.338 -10.280  -8.731  -8.724  -6.563  -6.557  -6.549
  6 A"   20 A'   21 A'   22 A'   23 A'   24 A'   25 A'    7 A"                 
 -6.549  -6.543  -6.542  -6.370  -4.783  -4.767  -4.767  -2.674
 26 A'    8 A"   27 A'   28 A'   29 A'    9 A"   30 A'   31 A'                 
 -2.670  -2.669  -2.668  -2.664  -2.663  -2.659  -2.659  -2.652
 10 A"   32 A'   33 A'   11 A"   34 A'   12 A"   35 A'   13 A"                 
 -2.652  -2.050  -2.044  -2.044  -2.030  -2.030  -1.282  -0.913
 36 A'   37 A'   14 A"   38 A'   39 A'   15 A"   40 A'   41 A'                 
 -0.870  -0.757  -0.702  -0.615  -0.535  -0.520  -0.518  -0.433
 42 A'   43 A'   44 A'   45 A'   46 A'   16 A"   47 A'   48 A'                 
 -0.415  -0.409  -0.355  -0.351  -0.323  -0.293  -0.254  -0.246
 49 A'   17 A"   50 A'   18 A"   51 A'   19 A"   20 A"   52 A'                 
 -- Virtual --                   
 -0.051  -0.047  -0.040  -0.001   0.016   0.032   0.043   0.045
 53 A'   21 A"   54 A'   55 A'   56 A'   57 A'   58 A'   22 A"                 
  0.056   0.065   0.068   0.087   0.088   0.100   0.103   0.115
 59 A'   23 A"   60 A'   61 A'   62 A'   63 A'   24 A"   25 A"                 
  0.134   0.141   0.157   0.181   0.196   0.219   0.235   0.258
 64 A'   65 A'   66 A'   67 A'   68 A'   69 A'   26 A"   70 A'                 
  0.287   0.290   0.307   0.323   0.362   0.369   0.373   0.392
 71 A'   27 A"   72 A'   73 A'   74 A'   28 A"   75 A'   76 A'                 
  0.396   0.403   0.411   0.416   0.424   0.452   0.469   0.486
 29 A"   77 A'   30 A"   31 A"   78 A'   79 A'   80 A'   81 A'                 
  0.488   0.516   0.532   0.548   0.571   0.577   0.604   0.608
 32 A"   33 A"   82 A'   34 A"   83 A'   35 A"   36 A"   84 A'                 
  0.636   0.649   0.666   0.723   0.750   0.776   0.777   0.850
 85 A'   86 A'   87 A'   88 A'   89 A'   90 A'   37 A"   91 A'                 
  0.864   0.925   0.967   1.035   1.110   1.165   1.223   1.322
 92 A'   93 A'   94 A'   95 A'   96 A'   38 A"   39 A"   40 A"                 
  1.365   1.376   1.382   1.410   1.429   1.512   1.552   1.645
 97 A'   41 A"   98 A'   99 A'  100 A'  101 A'   42 A"  102 A'                 
  1.704   1.792   1.837   1.925   1.985   2.002   2.021   2.057
103 A'  104 A'   43 A"  105 A'   44 A"   45 A"  106 A'  107 A'                 
  2.096   2.179   2.237   2.292   2.598   2.803   2.819   2.974
108 A'  109 A'  110 A'  111 A'   46 A"   47 A"  112 A'  113 A'                 
  3.121   3.403   3.745   3.766   3.924   3.947   3.952   3.979
114 A'  115 A'   48 A"  116 A'   49 A"   50 A"  117 A'   51 A"                 
  3.987   3.996   4.001   4.036   4.046   4.062   4.104   4.109
 52 A"  118 A'  119 A'   53 A"  120 A'   54 A"   55 A"  121 A'                 
  4.209   4.230   4.271   4.340   4.383   4.503   4.763   5.998
122 A'  123 A'  124 A'  125 A'  126 A'  127 A'  128 A'   56 A"                 
  6.063   6.141   6.276   6.384   6.551   6.703   6.724   7.522
129 A'  130 A'   57 A"  131 A'  132 A'  133 A'  134 A'   58 A"                 
  7.532   7.559   7.583   7.640   7.746  23.309  24.009  27.914
 59 A"  135 A'  136 A'  137 A'  138 A'  139 A'  140 A'  141 A'                 
 28.340  28.384  28.413  28.524  28.545  28.554  28.607  28.703
 60 A"  142 A'  143 A'   61 A"  144 A'   62 A"  145 A'  146 A'                 
 47.930  47.956  66.737 127.882 127.919 127.962 151.704 289.722
147 A'  148 A'  149 A'   63 A"  150 A'  151 A'  152 A'   64 A"                 
289.733 289.758 289.785 289.864 289.9621020.7331020.7641901.870
 65 A"  153 A'  154 A'  155 A'  156 A'  157 A'  158 A'  159 A'                 

 Beta MOs, Restricted
 -- Occupied --                  
******* -482.87 -482.86 -176.32 -165.72 -165.72 -165.72  -62.52
  1 A'    2 A'    3 A'    4 A'    5 A'    1 A"    6 A'    7 A'                 
-62.514 -56.341 -56.337 -56.337 -56.334 -56.330 -56.330 -35.818
  8 A'    9 A'    2 A"   10 A'   11 A'    3 A"   12 A'   13 A'                 
-31.312 -31.306 -31.305 -24.728 -22.962 -22.961 -22.960 -22.956
 14 A'    4 A"   15 A'   16 A'   17 A'    5 A"   18 A'   19 A'                 
-22.956 -10.338 -10.280  -8.731  -8.724  -6.563  -6.557  -6.549
  6 A"   20 A'   21 A'   22 A'   23 A'   24 A'   25 A'    7 A"                 
 -6.549  -6.543  -6.542  -6.370  -4.783  -4.767  -4.767  -2.674
 26 A'    8 A"   27 A'   28 A'   29 A'    9 A"   30 A'   31 A'                 
 -2.670  -2.669  -2.668  -2.664  -2.663  -2.659  -2.659  -2.652
 10 A"   32 A'   33 A'   11 A"   34 A'   12 A"   35 A'   13 A"                 
 -2.652  -2.050  -2.044  -2.044  -2.030  -2.030  -1.282  -0.913
 36 A'   37 A'   14 A"   38 A'   39 A'   15 A"   40 A'   41 A'                 
 -0.870  -0.757  -0.702  -0.615  -0.535  -0.520  -0.518  -0.433
 42 A'   43 A'   44 A'   45 A'   46 A'   16 A"   47 A'   48 A'                 
 -0.415  -0.409  -0.355  -0.351  -0.323  -0.293  -0.254  -0.246
 49 A'   17 A"   50 A'   18 A"   51 A'   19 A"   20 A"   52 A'                 
 -- Virtual --                   
 -0.051  -0.047  -0.040  -0.001   0.016   0.032   0.043   0.045
 53 A'   21 A"   54 A'   55 A'   56 A'   57 A'   58 A'   22 A"                 
  0.056   0.065   0.068   0.087   0.088   0.100   0.103   0.115
 59 A'   23 A"   60 A'   61 A'   62 A'   63 A'   24 A"   25 A"                 
  0.134   0.141   0.157   0.181   0.196   0.219   0.235   0.258
 64 A'   65 A'   66 A'   67 A'   68 A'   69 A'   26 A"   70 A'                 
  0.287   0.290   0.307   0.323   0.362   0.369   0.373   0.392
 71 A'   27 A"   72 A'   73 A'   74 A'   28 A"   75 A'   76 A'                 
  0.396   0.403   0.411   0.416   0.424   0.452   0.469   0.486
 29 A"   77 A'   30 A"   31 A"   78 A'   79 A'   80 A'   81 A'                 
  0.488   0.516   0.532   0.548   0.571   0.577   0.604   0.608
 32 A"   33 A"   82 A'   34 A"   83 A'   35 A"   36 A"   84 A'                 
  0.636   0.649   0.666   0.723   0.750   0.776   0.777   0.850
 85 A'   86 A'   87 A'   88 A'   89 A'   90 A'   37 A"   91 A'                 
  0.864   0.925   0.967   1.035   1.110   1.165   1.223   1.322
 92 A'   93 A'   94 A'   95 A'   96 A'   38 A"   39 A"   40 A"                 
  1.365   1.376   1.382   1.410   1.429   1.512   1.552   1.645
 97 A'   41 A"   98 A'   99 A'  100 A'  101 A'   42 A"  102 A'                 
  1.704   1.792   1.837   1.925   1.985   2.002   2.021   2.057
103 A'  104 A'   43 A"  105 A'   44 A"   45 A"  106 A'  107 A'                 
  2.096   2.179   2.237   2.292   2.598   2.803   2.819   2.974
108 A'  109 A'  110 A'  111 A'   46 A"   47 A"  112 A'  113 A'                 
  3.121   3.403   3.745   3.766   3.924   3.947   3.952   3.979
114 A'  115 A'   48 A"  116 A'   49 A"   50 A"  117 A'   51 A"                 
  3.987   3.996   4.001   4.036   4.046   4.062   4.104   4.109
 52 A"  118 A'  119 A'   53 A"  120 A'   54 A"   55 A"  121 A'                 
  4.209   4.230   4.271   4.340   4.383   4.503   4.763   5.998
122 A'  123 A'  124 A'  125 A'  126 A'  127 A'  128 A'   56 A"                 
  6.063   6.141   6.276   6.384   6.551   6.703   6.724   7.522
129 A'  130 A'   57 A"  131 A'  132 A'  133 A'  134 A'   58 A"                 
  7.532   7.559   7.583   7.640   7.746  23.309  24.009  27.914
 59 A"  135 A'  136 A'  137 A'  138 A'  139 A'  140 A'  141 A'                 
 28.340  28.384  28.413  28.524  28.545  28.554  28.607  28.703
 60 A"  142 A'  143 A'   61 A"  144 A'   62 A"  145 A'  146 A'                 
 47.930  47.956  66.737 127.882 127.919 127.962 151.704 289.722
147 A'  148 A'  149 A'   63 A"  150 A'  151 A'  152 A'   64 A"                 
289.733 289.758 289.785 289.864 289.9621020.7331020.7641901.870
 65 A"  153 A'  154 A'  155 A'  156 A'  157 A'  158 A'  159 A'                 
 --------------------------------------------------------------

          Ground-State Mulliken Net Atomic Charges

     Atom                 Charge (a.u.)
  ----------------------------------------
      1 Br                    0.007948
      2 I                     0.129572
      3 F                    -0.023711
      4 Br                   -0.009052
      5 C                    -0.270850
      6 C                     0.166094
  ----------------------------------------
  Sum of atomic charges =    -0.000000

 -----------------------------------------------------------------
                    Cartesian Multipole Moments
 -----------------------------------------------------------------
    Charge (ESU x 10^10)
                -0.0000
    Dipole Moment (Debye)
         X      -0.4417      Y       0.6905      Z       0.0000
       Tot       0.8197
    Quadrupole Moments (Debye-Ang)
        XX     -76.3384     XY       1.8104     YY     -82.2821
        XZ       0.0000     YZ      -0.0000     ZZ     -81.3699
    Octopole Moments (Debye-Ang^2)
       XXX     -21.1491    XXY       5.3057    XYY     -17.0577
       YYY      -6.3952    XXZ       0.0000    XYZ       0.0000
       YYZ       0.0000    XZZ      -6.9240    YZZ      -5.3028
       ZZZ      -0.0000
    Hexadecapole Moments (Debye-Ang^3)
      XXXX   -1406.4139   XXXY      12.4724   XXYY    -343.6640
      XYYY     -20.9722   YYYY    -751.6065   XXXZ       0.0000
      XXYZ       0.0000   XYYZ       0.0000   YYYZ       0.0000
      XXZZ    -267.8876   XYZZ      -9.1699   YYZZ    -144.6999
      XZZZ       0.0000   YZZZ      -0.0000   ZZZZ    -100.4713
 -----------------------------------------------------------------
 Calculating analytic gradient of the SCF energy
 Gradient of SCF Energy
            1           2           3           4           5           6
    1  -0.0360557   0.0138925   0.0254870   0.0259259   0.0422370  -0.0714867
    2  -0.0699156  -0.1216004   0.0459446   0.1151741   0.0219391   0.0084581
    3  -0.0000000   0.0000000  -0.0000000   0.0000000   0.0000000  -0.0000000
 Max gradient component =       1.216E-01
 RMS gradient           =       5.017E-02
 Gradient time:  CPU 48.43 s  wall 6.19 s
 Geometry Optimization Parameters
   NAtoms,    NIC,     NZ,  NCons,   NDum,   NFix, NCnnct, MaxDiis
        6      37       0       0       0       0       0       0

 Cartesian Hessian Update
 Hessian Updated using BFGS Update


** GEOMETRY OPTIMIZATION IN DELOCALIZED INTERNAL COORDINATES **
   Searching for a Minimum

   Optimization Cycle:  10

                       Coordinates (Angstroms)
     ATOM                X               Y               Z
      1  Br        2.6895687947    0.6202209689    0.0000000000
      2  I        -1.1904008455    1.2096827284    0.0000000000
      3  F         1.9767393154   -1.6615979207    0.0000000000
      4  Br       -1.3413980569   -1.5533709394    0.0000000000
      5  C         1.3231429293   -0.5025700528    0.0000000000
      6  C        -0.0246806797   -0.3529590202    0.0000000000
   Point Group: cs    Number of degrees of freedom:     9


   Energy is -12243.788095440

 Hessian Updated using BFGS Update

  9 Hessian modes will be used to form the next step
  Hessian Eigenvalues:
     0.118230    0.223151    0.247979    0.251095    0.341774    0.413662
     0.495341    0.958557    1.100037

 Minimum Search - Taking Simple RFO Step
 Searching for Lamda that Minimizes Along All modes
 Value Taken    Lamda =  -0.06786709
 Calculated Step too Large.  Step scaled by  0.522003
 Step Taken.  Stepsize is  0.300000

                             Maximum     Tolerance    Cnvgd?
         Gradient           0.093256      0.000300      NO
         Displacement       0.272168      0.001200      NO
         Energy change     -0.045271      0.000001      NO


 New Cartesian Coordinates Obtained by Inverse Iteration

 Displacement from previous Coordinates is:  0.201893
 ----------------------------------------------------------------
             Standard Nuclear Orientation (Angstroms)
    I     Atom           X                Y                Z
 ----------------------------------------------------------------
    1      Br      2.6941470446     0.6599119004     0.0000000000
    2      I      -1.1724022940     1.2619544273     0.0000000000
    3      F       1.9313660009    -1.6856818035     0.0000000000
    4      Br     -1.3245613312    -1.6145254993     0.0000000000
    5      C       1.3210194323    -0.5077968822     0.0000000000
    6      C      -0.0165973955    -0.3544563784     0.0000000000
 ----------------------------------------------------------------
 Molecular Point Group                 Cs    NOp =  2
 Largest Abelian Subgroup              Cs    NOp =  2
 Nuclear Repulsion Energy =  1297.2585533717 hartrees
 There are       72 alpha and       72 beta electrons
 Applying Cartesian multipole field
    Component          Value
    ---------          -----
     (2,0,0)        1.00000E-11
     (0,2,0)        2.00000E-11
     (0,0,2)       -3.00000E-11
 Nucleus-field energy     =     0.0000000311 hartrees
 Requested basis set is 6-311++G(d,p)
 There are 80 shells and 224 basis functions
 A cutoff of  1.0D-11 yielded   2375 shell pairs
 There are     20151 function pairs (     22678 Cartesian)
 Smallest overlap matrix eigenvalue = 2.26E-05
 Guess MOs from SCF MO coefficient file

 -----------------------------------------------------------------------
  General SCF calculation program by
  Eric Jon Sundstrom, Paul Horn, Yuezhi Mao, Dmitri Zuev, Alec White,
  David Stuck, Shaama M.S., Shane Yost, Joonho Lee, David Small,
  Daniel Levine, Susi Lehtola, Hugh Burton, Evgeny Epifanovsky
 -----------------------------------------------------------------------
 Exchange:     0.2000 Hartree-Fock + 0.0800 Slater + 0.7200 B88
 Correlation:  0.1900 VWN1RPA + 0.8100 LYP
 Using SG-1 standard quadrature grid
 using 8 threads for integral computing
 -------------------------------------------------------
 OpenMP Integral computing Module                
 Release: version 2.0, May 2017, Q-Chem Inc. Pleasanton 
 -------------------------------------------------------
 -------------------------------------------------------
 OpenMP BLAS3 based DFT computing Module                
 Release: version 1.0, May 2013, Q-Chem Inc. Pittsburgh 
 -------------------------------------------------------
 A restricted SCF calculation will be
 performed using DIIS
 SCF converges when DIIS error is below 1.0e-08
 ---------------------------------------
  Cycle       Energy         DIIS error
 ---------------------------------------
    1  -12243.8150816259      5.98e-04  
    2  -12243.8171742267      3.58e-04  
    3  -12243.8170322451      3.83e-04  
    4  -12243.8179084643      6.16e-05  
    5  -12243.8179289165      1.84e-05  
    6  -12243.8179307101      7.21e-06  
    7  -12243.8179310512      1.01e-06  
    8  -12243.8179310563      5.44e-07  
    9  -12243.8179310575      1.29e-07  
   10  -12243.8179310574      3.35e-08  
   11  -12243.8179310575      1.25e-08  
   12  -12243.8179310576      1.51e-09  Convergence criterion met
 ---------------------------------------
 SCF time:   CPU 133.10s  wall 18.00s 
 SCF   energy in the final basis set =   -12243.8179310576
 Total energy in the final basis set =   -12243.8179310576

 --------------------------------------------------------------
             Orbital Energies (a.u.) and Symmetries
 --------------------------------------------------------------

 Alpha MOs, Restricted
 -- Occupied --                  
******* -482.87 -482.86 -176.32 -165.73 -165.72 -165.72  -62.52
  1 A'    2 A'    3 A'    4 A'    5 A'    1 A"    6 A'    7 A'                 
-62.513 -56.342 -56.338 -56.338 -56.334 -56.330 -56.329 -35.819
  8 A'    9 A'    2 A"   10 A'   11 A'    3 A"   12 A'   13 A'                 
-31.313 -31.307 -31.306 -24.731 -22.963 -22.962 -22.961 -22.957
 14 A'    4 A"   15 A'   16 A'   17 A'    5 A"   18 A'   19 A'                 
-22.957 -10.339 -10.283  -8.731  -8.723  -6.563  -6.555  -6.550
  6 A"   20 A'   21 A'   22 A'   23 A'   24 A'   25 A'    7 A"                 
 -6.549  -6.541  -6.540  -6.370  -4.783  -4.767  -4.767  -2.675
 26 A'    8 A"   27 A'   28 A'   29 A'    9 A"   30 A'   31 A'                 
 -2.670  -2.670  -2.667  -2.662  -2.662  -2.659  -2.659  -2.650
 10 A"   32 A'   33 A'   11 A"   34 A'   12 A"   35 A'   13 A"                 
 -2.650  -2.050  -2.045  -2.044  -2.030  -2.030  -1.284  -0.901
 36 A'   37 A'   14 A"   38 A'   39 A'   15 A"   40 A'   41 A'                 
 -0.861  -0.758  -0.699  -0.615  -0.536  -0.520  -0.515  -0.429
 42 A'   43 A'   44 A'   45 A'   46 A'   16 A"   47 A'   48 A'                 
 -0.413  -0.402  -0.349  -0.347  -0.327  -0.294  -0.256  -0.256
 49 A'   17 A"   18 A"   50 A'   51 A'   19 A"   20 A"   52 A'                 
 -- Virtual --                   
 -0.057  -0.048  -0.045  -0.003   0.013   0.031   0.044   0.045
 53 A'   54 A'   21 A"   55 A'   56 A'   57 A'   58 A'   22 A"                 
  0.055   0.065   0.068   0.086   0.088   0.100   0.103   0.114
 59 A'   23 A"   60 A'   61 A'   62 A'   63 A'   24 A"   25 A"                 
  0.134   0.141   0.157   0.182   0.203   0.218   0.235   0.257
 64 A'   65 A'   66 A'   67 A'   68 A'   69 A'   26 A"   70 A'                 
  0.283   0.290   0.305   0.324   0.364   0.371   0.376   0.389
 71 A'   27 A"   72 A'   73 A'   74 A'   75 A'   28 A"   76 A'                 
  0.395   0.400   0.414   0.418   0.423   0.451   0.468   0.483
 29 A"   77 A'   30 A"   31 A"   78 A'   79 A'   80 A'   32 A"                 
  0.484   0.514   0.540   0.546   0.565   0.566   0.608   0.611
 81 A'   33 A"   82 A'   34 A"   83 A'   35 A"   36 A"   84 A'                 
  0.630   0.646   0.657   0.722   0.748   0.754   0.777   0.856
 85 A'   86 A'   87 A'   88 A'   89 A'   90 A'   37 A"   91 A'                 
  0.864   0.907   0.951   1.033   1.100   1.161   1.214   1.320
 92 A'   93 A'   94 A'   95 A'   96 A'   38 A"   39 A"   40 A"                 
  1.362   1.374   1.376   1.403   1.432   1.516   1.549   1.638
 97 A'   41 A"   98 A'   99 A'  100 A'  101 A'   42 A"  102 A'                 
  1.693   1.802   1.841   1.930   1.986   2.003   2.019   2.052
103 A'  104 A'   43 A"  105 A'   44 A"   45 A"  106 A'  107 A'                 
  2.106   2.188   2.211   2.286   2.599   2.803   2.814   2.978
108 A'  109 A'  110 A'  111 A'   46 A"   47 A"  112 A'  113 A'                 
  3.122   3.382   3.744   3.769   3.933   3.947   3.953   3.978
114 A'  115 A'   48 A"  116 A'   49 A"   50 A"  117 A'   51 A"                 
  3.988   3.995   4.002   4.026   4.032   4.054   4.100   4.109
 52 A"  118 A'  119 A'   53 A"  120 A'   54 A"   55 A"  121 A'                 
  4.203   4.231   4.244   4.344   4.384   4.495   4.764   5.997
122 A'  123 A'  124 A'  125 A'  126 A'  127 A'  128 A'   56 A"                 
  6.057   6.121   6.274   6.376   6.541   6.683   6.721   7.522
129 A'  130 A'   57 A"  131 A'  132 A'  133 A'  134 A'   58 A"                 
  7.534   7.558   7.582   7.641   7.734  23.300  24.038  27.901
 59 A"  135 A'  136 A'  137 A'  138 A'  139 A'  140 A'  141 A'                 
 28.338  28.380  28.405  28.523  28.540  28.552  28.600  28.697
 60 A"  142 A'  143 A'   61 A"  144 A'   62 A"  145 A'  146 A'                 
 47.916  47.939  66.733 127.881 127.914 127.952 151.691 289.720
147 A'  148 A'  149 A'   63 A"  150 A'  151 A'  152 A'   64 A"                 
289.733 289.755 289.783 289.864 289.9501020.7141020.7421901.857
 65 A"  153 A'  154 A'  155 A'  156 A'  157 A'  158 A'  159 A'                 

 Beta MOs, Restricted
 -- Occupied --                  
******* -482.87 -482.86 -176.32 -165.73 -165.72 -165.72  -62.52
  1 A'    2 A'    3 A'    4 A'    5 A'    1 A"    6 A'    7 A'                 
-62.513 -56.342 -56.338 -56.338 -56.334 -56.330 -56.329 -35.819
  8 A'    9 A'    2 A"   10 A'   11 A'    3 A"   12 A'   13 A'                 
-31.313 -31.307 -31.306 -24.731 -22.963 -22.962 -22.961 -22.957
 14 A'    4 A"   15 A'   16 A'   17 A'    5 A"   18 A'   19 A'                 
-22.957 -10.339 -10.283  -8.731  -8.723  -6.563  -6.555  -6.550
  6 A"   20 A'   21 A'   22 A'   23 A'   24 A'   25 A'    7 A"                 
 -6.549  -6.541  -6.540  -6.370  -4.783  -4.767  -4.767  -2.675
 26 A'    8 A"   27 A'   28 A'   29 A'    9 A"   30 A'   31 A'                 
 -2.670  -2.670  -2.667  -2.662  -2.662  -2.659  -2.659  -2.650
 10 A"   32 A'   33 A'   11 A"   34 A'   12 A"   35 A'   13 A"                 
 -2.650  -2.050  -2.045  -2.044  -2.030  -2.030  -1.284  -0.901
 36 A'   37 A'   14 A"   38 A'   39 A'   15 A"   40 A'   41 A'                 
 -0.861  -0.758  -0.699  -0.615  -0.536  -0.520  -0.515  -0.429
 42 A'   43 A'   44 A'   45 A'   46 A'   16 A"   47 A'   48 A'                 
 -0.413  -0.402  -0.349  -0.347  -0.327  -0.294  -0.256  -0.256
 49 A'   17 A"   18 A"   50 A'   51 A'   19 A"   20 A"   52 A'                 
 -- Virtual --                   
 -0.057  -0.048  -0.045  -0.003   0.013   0.031   0.044   0.045
 53 A'   54 A'   21 A"   55 A'   56 A'   57 A'   58 A'   22 A"                 
  0.055   0.065   0.068   0.086   0.088   0.100   0.103   0.114
 59 A'   23 A"   60 A'   61 A'   62 A'   63 A'   24 A"   25 A"                 
  0.134   0.141   0.157   0.182   0.203   0.218   0.235   0.257
 64 A'   65 A'   66 A'   67 A'   68 A'   69 A'   26 A"   70 A'                 
  0.283   0.290   0.305   0.324   0.364   0.371   0.376   0.389
 71 A'   27 A"   72 A'   73 A'   74 A'   75 A'   28 A"   76 A'                 
  0.395   0.400   0.414   0.418   0.423   0.451   0.468   0.483
 29 A"   77 A'   30 A"   31 A"   78 A'   79 A'   80 A'   32 A"                 
  0.484   0.514   0.540   0.546   0.565   0.566   0.608   0.611
 81 A'   33 A"   82 A'   34 A"   83 A'   35 A"   36 A"   84 A'                 
  0.630   0.646   0.657   0.722   0.748   0.754   0.777   0.856
 85 A'   86 A'   87 A'   88 A'   89 A'   90 A'   37 A"   91 A'                 
  0.864   0.907   0.951   1.033   1.100   1.161   1.214   1.320
 92 A'   93 A'   94 A'   95 A'   96 A'   38 A"   39 A"   40 A"                 
  1.362   1.374   1.376   1.403   1.432   1.516   1.549   1.638
 97 A'   41 A"   98 A'   99 A'  100 A'  101 A'   42 A"  102 A'                 
  1.693   1.802   1.841   1.930   1.986   2.003   2.019   2.052
103 A'  104 A'   43 A"  105 A'   44 A"   45 A"  106 A'  107 A'                 
  2.106   2.188   2.211   2.286   2.599   2.803   2.814   2.978
108 A'  109 A'  110 A'  111 A'   46 A"   47 A"  112 A'  113 A'                 
  3.122   3.382   3.744   3.769   3.933   3.947   3.953   3.978
114 A'  115 A'   48 A"  116 A'   49 A"   50 A"  117 A'   51 A"                 
  3.988   3.995   4.002   4.026   4.032   4.054   4.100   4.109
 52 A"  118 A'  119 A'   53 A"  120 A'   54 A"   55 A"  121 A'                 
  4.203   4.231   4.244   4.344   4.384   4.495   4.764   5.997
122 A'  123 A'  124 A'  125 A'  126 A'  127 A'  128 A'   56 A"                 
  6.057   6.121   6.274   6.376   6.541   6.683   6.721   7.522
129 A'  130 A'   57 A"  131 A'  132 A'  133 A'  134 A'   58 A"                 
  7.534   7.558   7.582   7.641   7.734  23.300  24.038  27.901
 59 A"  135 A'  136 A'  137 A'  138 A'  139 A'  140 A'  141 A'                 
 28.338  28.380  28.405  28.523  28.540  28.552  28.600  28.697
 60 A"  142 A'  143 A'   61 A"  144 A'   62 A"  145 A'  146 A'                 
 47.916  47.939  66.733 127.881 127.914 127.952 151.691 289.720
147 A'  148 A'  149 A'   63 A"  150 A'  151 A'  152 A'   64 A"                 
289.733 289.755 289.783 289.864 289.9501020.7141020.7421901.857
 65 A"  153 A'  154 A'  155 A'  156 A'  157 A'  158 A'  159 A'                 
 --------------------------------------------------------------

          Ground-State Mulliken Net Atomic Charges

     Atom                 Charge (a.u.)
  ----------------------------------------
      1 Br                    0.002742
      2 I                     0.137462
      3 F                    -0.021929
      4 Br                   -0.011965
      5 C                    -0.236599
      6 C                     0.130288
  ----------------------------------------
  Sum of atomic charges =    -0.000000

 -----------------------------------------------------------------
                    Cartesian Multipole Moments
 -----------------------------------------------------------------
    Charge (ESU x 10^10)
                -0.0000
    Dipole Moment (Debye)
         X      -0.3523      Y       0.8021      Z      -0.0000
       Tot       0.8761
    Quadrupole Moments (Debye-Ang)
        XX     -76.6671     XY       1.8153     YY     -81.5670
        XZ       0.0000     YZ       0.0000     ZZ     -81.5886
    Octopole Moments (Debye-Ang^2)
       XXX     -22.4265    XXY       4.7615    XYY     -18.1971
       YYY      -8.5453    XXZ       0.0000    XYZ       0.0000
       YYZ      -0.0000    XZZ      -7.5927    YZZ      -6.1517
       ZZZ      -0.0000
    Hexadecapole Moments (Debye-Ang^3)
      XXXX   -1398.8341   XXXY       7.6503   XXYY    -346.4157
      XYYY     -25.7776   YYYY    -793.6767   XXXZ       0.0000
      XXYZ       0.0000   XYYZ       0.0000   YYYZ       0.0000
      XXZZ    -266.1866   XYZZ     -11.3004   YYZZ    -153.1721
      XZZZ       0.0000   YZZZ       0.0000   ZZZZ    -101.1022
 -----------------------------------------------------------------
 Calculating analytic gradient of the SCF energy
 Gradient of SCF Energy
            1           2           3           4           5           6
    1  -0.0217689   0.0044751   0.0163458   0.0133516   0.0270740  -0.0394776
    2  -0.0471654  -0.0832191   0.0340402   0.0821923   0.0144193  -0.0002672
    3  -0.0000000  -0.0000000  -0.0000000   0.0000000   0.0000000   0.0000000
 Max gradient component =       8.322E-02
 RMS gradient           =       3.375E-02
 Gradient time:  CPU 47.78 s  wall 6.10 s
 Geometry Optimization Parameters
   NAtoms,    NIC,     NZ,  NCons,   NDum,   NFix, NCnnct, MaxDiis
        6      37       0       0       0       0       0       0

 Cartesian Hessian Update
 Hessian Updated using BFGS Update


** GEOMETRY OPTIMIZATION IN DELOCALIZED INTERNAL COORDINATES **
   Searching for a Minimum

   Optimization Cycle:  11

                       Coordinates (Angstroms)
     ATOM                X               Y               Z
      1  Br        2.6941470446    0.6599119004    0.0000000000
      2  I        -1.1724022940    1.2619544273    0.0000000000
      3  F         1.9313660009   -1.6856818035    0.0000000000
      4  Br       -1.3245613312   -1.6145254993    0.0000000000
      5  C         1.3210194323   -0.5077968822    0.0000000000
      6  C        -0.0165973955   -0.3544563784    0.0000000000
   Point Group: cs    Number of degrees of freedom:     9


   Energy is -12243.817931058

 Hessian Updated using BFGS Update

  9 Hessian modes will be used to form the next step
  Hessian Eigenvalues:
     0.106619    0.212834    0.247879    0.251165    0.332820    0.419126
     0.508371    0.958622    1.100164

 Minimum Search - Taking Simple RFO Step
 Searching for Lamda that Minimizes Along All modes
 Value Taken    Lamda =  -0.04291736
 Calculated Step too Large.  Step scaled by  0.574243
 Step Taken.  Stepsize is  0.300000

                             Maximum     Tolerance    Cnvgd?
         Gradient           0.067176      0.000300      NO
         Displacement       0.273172      0.001200      NO
         Energy change     -0.029836      0.000001      NO


 New Cartesian Coordinates Obtained by Inverse Iteration

 Displacement from previous Coordinates is:  0.214425
 ----------------------------------------------------------------
             Standard Nuclear Orientation (Angstroms)
    I     Atom           X                Y                Z
 ----------------------------------------------------------------
    1      Br      2.6825616522     0.6994207658     0.0000000000
    2      I      -1.1430660363     1.3180710016     0.0000000000
    3      F       1.8899552625    -1.7126699719     0.0000000000
    4      Br     -1.2973256384    -1.6761124996     0.0000000000
    5      C       1.3123537491    -0.5170874470     0.0000000000
    6      C      -0.0115075319    -0.3522160847     0.0000000000
 ----------------------------------------------------------------
 Molecular Point Group                 Cs    NOp =  2
 Largest Abelian Subgroup              Cs    NOp =  2
 Nuclear Repulsion Energy =  1281.9205024878 hartrees
 There are       72 alpha and       72 beta electrons
 Applying Cartesian multipole field
    Component          Value
    ---------          -----
     (2,0,0)        1.00000E-11
     (0,2,0)        2.00000E-11
     (0,0,2)       -3.00000E-11
 Nucleus-field energy     =     0.0000000320 hartrees
 Requested basis set is 6-311++G(d,p)
 There are 80 shells and 224 basis functions
 A cutoff of  1.0D-11 yielded   2369 shell pairs
 There are     20080 function pairs (     22587 Cartesian)
 Smallest overlap matrix eigenvalue = 2.54E-05
 Guess MOs from SCF MO coefficient file

 -----------------------------------------------------------------------
  General SCF calculation program by
  Eric Jon Sundstrom, Paul Horn, Yuezhi Mao, Dmitri Zuev, Alec White,
  David Stuck, Shaama M.S., Shane Yost, Joonho Lee, David Small,
  Daniel Levine, Susi Lehtola, Hugh Burton, Evgeny Epifanovsky
 -----------------------------------------------------------------------
 Exchange:     0.2000 Hartree-Fock + 0.0800 Slater + 0.7200 B88
 Correlation:  0.1900 VWN1RPA + 0.8100 LYP
 Using SG-1 standard quadrature grid
 using 8 threads for integral computing
 -------------------------------------------------------
 OpenMP Integral computing Module                
 Release: version 2.0, May 2017, Q-Chem Inc. Pleasanton 
 -------------------------------------------------------
 -------------------------------------------------------
 OpenMP BLAS3 based DFT computing Module                
 Release: version 1.0, May 2013, Q-Chem Inc. Pittsburgh 
 -------------------------------------------------------
 A restricted SCF calculation will be
 performed using DIIS
 SCF converges when DIIS error is below 1.0e-08
 ---------------------------------------
  Cycle       Energy         DIIS error
 ---------------------------------------
    1  -12243.8358287685      5.50e-04  
    2  -12243.8378545083      2.89e-04  
    3  -12243.8376607857      3.37e-04  
    4  -12243.8383219881      6.01e-05  
    5  -12243.8383434130      1.26e-05  
    6  -12243.8383441053      6.70e-06  
    7  -12243.8383443776      1.15e-06  
    8  -12243.8383443843      5.95e-07  
    9  -12243.8383443858      1.15e-07  
   10  -12243.8383443856      3.57e-08  
   11  -12243.8383443859      1.19e-08  
   12  -12243.8383443855      1.48e-09  Convergence criterion met
 ---------------------------------------
 SCF time:   CPU 132.01s  wall 17.00s 
 SCF   energy in the final basis set =   -12243.8383443855
 Total energy in the final basis set =   -12243.8383443855

 --------------------------------------------------------------
             Orbital Energies (a.u.) and Symmetries
 --------------------------------------------------------------

 Alpha MOs, Restricted
 -- Occupied --                  
******* -482.87 -482.86 -176.32 -165.73 -165.73 -165.73  -62.52
  1 A'    2 A'    3 A'    4 A'    5 A'    1 A"    6 A'    7 A'                 
-62.512 -56.343 -56.339 -56.338 -56.333 -56.329 -56.328 -35.821
  8 A'    9 A'    2 A"   10 A'   11 A'    3 A"   12 A'   13 A'                 
-31.314 -31.308 -31.308 -24.733 -22.965 -22.963 -22.963 -22.959
 14 A'    4 A"   15 A'   16 A'   17 A'    5 A"   18 A'   19 A'                 
-22.959 -10.340 -10.285  -8.731  -8.722  -6.564  -6.554  -6.550
  6 A"   20 A'   21 A'   22 A'   23 A'   24 A'   25 A'    7 A"                 
 -6.549  -6.540  -6.539  -6.371  -4.785  -4.768  -4.768  -2.675
 26 A'    8 A"   27 A'   28 A'   29 A'    9 A"   30 A'   31 A'                 
 -2.670  -2.670  -2.665  -2.661  -2.660  -2.659  -2.659  -2.649
 10 A"   32 A'   33 A'   11 A"   34 A'   12 A"   35 A'   13 A"                 
 -2.649  -2.051  -2.046  -2.045  -2.031  -2.031  -1.283  -0.894
 36 A'   37 A'   14 A"   38 A'   39 A'   15 A"   40 A'   41 A'                 
 -0.853  -0.759  -0.697  -0.614  -0.536  -0.520  -0.511  -0.427
 42 A'   43 A'   44 A'   45 A'   46 A'   16 A"   47 A'   48 A'                 
 -0.412  -0.397  -0.347  -0.340  -0.328  -0.296  -0.264  -0.259
 49 A'   17 A"   18 A"   50 A'   51 A'   19 A"   52 A'   20 A"                 
 -- Virtual --                   
 -0.063  -0.054  -0.042  -0.006   0.010   0.031   0.044   0.046
 53 A'   54 A'   21 A"   55 A'   56 A'   57 A'   58 A'   22 A"                 
  0.054   0.065   0.068   0.085   0.087   0.099   0.102   0.113
 59 A'   23 A"   60 A'   61 A'   62 A'   63 A'   24 A"   25 A"                 
  0.132   0.141   0.157   0.182   0.207   0.217   0.234   0.256
 64 A'   65 A'   66 A'   67 A'   68 A'   69 A'   26 A"   70 A'                 
  0.281   0.291   0.303   0.328   0.363   0.369   0.382   0.385
 71 A'   27 A"   72 A'   73 A'   74 A'   75 A'   28 A"   76 A'                 
  0.393   0.401   0.416   0.420   0.423   0.448   0.472   0.480
 29 A"   77 A'   30 A"   31 A"   78 A'   79 A'   80 A'   32 A"                 
  0.482   0.511   0.544   0.551   0.559   0.561   0.612   0.614
 81 A'   33 A"   34 A"   82 A'   35 A"   83 A'   84 A'   36 A"                 
  0.620   0.642   0.657   0.718   0.738   0.747   0.776   0.860
 85 A'   86 A'   87 A'   88 A'   89 A'   90 A'   37 A"   91 A'                 
  0.868   0.895   0.939   1.030   1.086   1.157   1.208   1.318
 92 A'   93 A'   94 A'   95 A'   96 A'   38 A"   39 A"   40 A"                 
  1.362   1.373   1.375   1.400   1.437   1.519   1.549   1.629
 97 A'   41 A"   98 A'   99 A'  100 A'  101 A'   42 A"  102 A'                 
  1.687   1.815   1.849   1.933   1.986   2.001   2.016   2.049
103 A'  104 A'   43 A"  105 A'   44 A"   45 A"  106 A'  107 A'                 
  2.120   2.185   2.198   2.279   2.600   2.803   2.811   2.981
108 A'  109 A'  110 A'  111 A'   46 A"   47 A"  112 A'  113 A'                 
  3.127   3.357   3.744   3.770   3.939   3.945   3.958   3.979
114 A'  115 A'   48 A"  116 A'   49 A"   50 A"  117 A'   51 A"                 
  3.987   3.995   4.003   4.014   4.022   4.050   4.097   4.113
 52 A"  118 A'  119 A'   53 A"  120 A'   54 A"   55 A"  121 A'                 
  4.175   4.232   4.237   4.349   4.385   4.486   4.764   5.996
122 A'  123 A'  124 A'  125 A'  126 A'  127 A'  128 A'   56 A"                 
  6.050   6.105   6.273   6.371   6.530   6.669   6.717   7.522
129 A'  130 A'   57 A"  131 A'  132 A'  133 A'  134 A'   58 A"                 
  7.535   7.559   7.582   7.642   7.721  23.287  24.080  27.888
 59 A"  135 A'  136 A'  137 A'  138 A'  139 A'  140 A'  141 A'                 
 28.337  28.376  28.397  28.521  28.535  28.549  28.596  28.693
 60 A"  142 A'  143 A'   61 A"  144 A'   62 A"  145 A'  146 A'                 
 47.902  47.927  66.731 127.879 127.911 127.944 151.679 289.719
147 A'  148 A'  149 A'   63 A"  150 A'  151 A'  152 A'   64 A"                 
289.733 289.755 289.781 289.865 289.9391020.6971020.7271901.843
 65 A"  153 A'  154 A'  155 A'  156 A'  157 A'  158 A'  159 A'                 

 Beta MOs, Restricted
 -- Occupied --                  
******* -482.87 -482.86 -176.32 -165.73 -165.73 -165.73  -62.52
  1 A'    2 A'    3 A'    4 A'    5 A'    1 A"    6 A'    7 A'                 
-62.512 -56.343 -56.339 -56.338 -56.333 -56.329 -56.328 -35.821
  8 A'    9 A'    2 A"   10 A'   11 A'    3 A"   12 A'   13 A'                 
-31.314 -31.308 -31.308 -24.733 -22.965 -22.963 -22.963 -22.959
 14 A'    4 A"   15 A'   16 A'   17 A'    5 A"   18 A'   19 A'                 
-22.959 -10.340 -10.285  -8.731  -8.722  -6.564  -6.554  -6.550
  6 A"   20 A'   21 A'   22 A'   23 A'   24 A'   25 A'    7 A"                 
 -6.549  -6.540  -6.539  -6.371  -4.785  -4.768  -4.768  -2.675
 26 A'    8 A"   27 A'   28 A'   29 A'    9 A"   30 A'   31 A'                 
 -2.670  -2.670  -2.665  -2.661  -2.660  -2.659  -2.659  -2.649
 10 A"   32 A'   33 A'   11 A"   34 A'   12 A"   35 A'   13 A"                 
 -2.649  -2.051  -2.046  -2.045  -2.031  -2.031  -1.283  -0.894
 36 A'   37 A'   14 A"   38 A'   39 A'   15 A"   40 A'   41 A'                 
 -0.853  -0.759  -0.697  -0.614  -0.536  -0.520  -0.511  -0.427
 42 A'   43 A'   44 A'   45 A'   46 A'   16 A"   47 A'   48 A'                 
 -0.412  -0.397  -0.347  -0.340  -0.328  -0.296  -0.264  -0.259
 49 A'   17 A"   18 A"   50 A'   51 A'   19 A"   52 A'   20 A"                 
 -- Virtual --                   
 -0.063  -0.054  -0.042  -0.006   0.010   0.031   0.044   0.046
 53 A'   54 A'   21 A"   55 A'   56 A'   57 A'   58 A'   22 A"                 
  0.054   0.065   0.068   0.085   0.087   0.099   0.102   0.113
 59 A'   23 A"   60 A'   61 A'   62 A'   63 A'   24 A"   25 A"                 
  0.132   0.141   0.157   0.182   0.207   0.217   0.234   0.256
 64 A'   65 A'   66 A'   67 A'   68 A'   69 A'   26 A"   70 A'                 
  0.281   0.291   0.303   0.328   0.363   0.369   0.382   0.385
 71 A'   27 A"   72 A'   73 A'   74 A'   75 A'   28 A"   76 A'                 
  0.393   0.401   0.416   0.420   0.423   0.448   0.472   0.480
 29 A"   77 A'   30 A"   31 A"   78 A'   79 A'   80 A'   32 A"                 
  0.482   0.511   0.544   0.551   0.559   0.561   0.612   0.614
 81 A'   33 A"   34 A"   82 A'   35 A"   83 A'   84 A'   36 A"                 
  0.620   0.642   0.657   0.718   0.738   0.747   0.776   0.860
 85 A'   86 A'   87 A'   88 A'   89 A'   90 A'   37 A"   91 A'                 
  0.868   0.895   0.939   1.030   1.086   1.157   1.208   1.318
 92 A'   93 A'   94 A'   95 A'   96 A'   38 A"   39 A"   40 A"                 
  1.362   1.373   1.375   1.400   1.437   1.519   1.549   1.629
 97 A'   41 A"   98 A'   99 A'  100 A'  101 A'   42 A"  102 A'                 
  1.687   1.815   1.849   1.933   1.986   2.001   2.016   2.049
103 A'  104 A'   43 A"  105 A'   44 A"   45 A"  106 A'  107 A'                 
  2.120   2.185   2.198   2.279   2.600   2.803   2.811   2.981
108 A'  109 A'  110 A'  111 A'   46 A"   47 A"  112 A'  113 A'                 
  3.127   3.357   3.744   3.770   3.939   3.945   3.958   3.979
114 A'  115 A'   48 A"  116 A'   49 A"   50 A"  117 A'   51 A"                 
  3.987   3.995   4.003   4.014   4.022   4.050   4.097   4.113
 52 A"  118 A'  119 A'   53 A"  120 A'   54 A"   55 A"  121 A'                 
  4.175   4.232   4.237   4.349   4.385   4.486   4.764   5.996
122 A'  123 A'  124 A'  125 A'  126 A'  127 A'  128 A'   56 A"                 
  6.050   6.105   6.273   6.371   6.530   6.669   6.717   7.522
129 A'  130 A'   57 A"  131 A'  132 A'  133 A'  134 A'   58 A"                 
  7.535   7.559   7.582   7.642   7.721  23.287  24.080  27.888
 59 A"  135 A'  136 A'  137 A'  138 A'  139 A'  140 A'  141 A'                 
 28.337  28.376  28.397  28.521  28.535  28.549  28.596  28.693
 60 A"  142 A'  143 A'   61 A"  144 A'   62 A"  145 A'  146 A'                 
 47.902  47.927  66.731 127.879 127.911 127.944 151.679 289.719
147 A'  148 A'  149 A'   63 A"  150 A'  151 A'  152 A'   64 A"                 
289.733 289.755 289.781 289.865 289.9391020.6971020.7271901.843
 65 A"  153 A'  154 A'  155 A'  156 A'  157 A'  158 A'  159 A'                 
 --------------------------------------------------------------

          Ground-State Mulliken Net Atomic Charges

     Atom                 Charge (a.u.)
  ----------------------------------------
      1 Br                   -0.003167
      2 I                     0.145877
      3 F                    -0.023588
      4 Br                   -0.016643
      5 C                    -0.196505
      6 C                     0.094026
  ----------------------------------------
  Sum of atomic charges =     0.000000

 -----------------------------------------------------------------
                    Cartesian Multipole Moments
 -----------------------------------------------------------------
    Charge (ESU x 10^10)
                 0.0000
    Dipole Moment (Debye)
         X      -0.3073      Y       0.9199      Z      -0.0000
       Tot       0.9699
    Quadrupole Moments (Debye-Ang)
        XX     -77.1925     XY       1.7949     YY     -80.8214
        XZ      -0.0000     YZ      -0.0000     ZZ     -81.7530
    Octopole Moments (Debye-Ang^2)
       XXX     -24.6996    XXY       4.0347    XYY     -19.5618
       YYY     -10.7912    XXZ      -0.0000    XYZ      -0.0000
       YYZ      -0.0000    XZZ      -8.4965    YZZ      -7.0784
       ZZZ      -0.0000
    Hexadecapole Moments (Debye-Ang^3)
      XXXX   -1378.1765   XXXY       2.7819   XXYY    -347.9107
      XYYY     -29.6143   YYYY    -838.6994   XXXZ      -0.0000
      XXYZ      -0.0000   XYYZ      -0.0000   YYYZ      -0.0000
      XXZZ    -261.6474   XYZZ     -13.1913   YYZZ    -162.3747
      XZZZ      -0.0000   YZZZ      -0.0000   ZZZZ    -101.5837
 -----------------------------------------------------------------
 Calculating analytic gradient of the SCF energy
 Gradient of SCF Energy
            1           2           3           4           5           6
    1  -0.0119410  -0.0002609   0.0102210   0.0050081   0.0092307  -0.0122578
    2  -0.0295933  -0.0554706   0.0222390   0.0556180   0.0098240  -0.0026170
    3   0.0000000   0.0000000   0.0000000  -0.0000000   0.0000000  -0.0000000
 Max gradient component =       5.562E-02
 RMS gradient           =       2.128E-02
 Gradient time:  CPU 47.20 s  wall 6.03 s
 Geometry Optimization Parameters
   NAtoms,    NIC,     NZ,  NCons,   NDum,   NFix, NCnnct, MaxDiis
        6      37       0       0       0       0       0       0

 Cartesian Hessian Update
 Hessian Updated using BFGS Update


** GEOMETRY OPTIMIZATION IN DELOCALIZED INTERNAL COORDINATES **
   Searching for a Minimum

   Optimization Cycle:  12

                       Coordinates (Angstroms)
     ATOM                X               Y               Z
      1  Br        2.6825616522    0.6994207658    0.0000000000
      2  I        -1.1430660363    1.3180710016    0.0000000000
      3  F         1.8899552625   -1.7126699719    0.0000000000
      4  Br       -1.2973256384   -1.6761124996    0.0000000000
      5  C         1.3123537491   -0.5170874470    0.0000000000
      6  C        -0.0115075319   -0.3522160847    0.0000000000
   Point Group: cs    Number of degrees of freedom:     9


   Energy is -12243.838344386

 Hessian Updated using BFGS Update

  9 Hessian modes will be used to form the next step
  Hessian Eigenvalues:
     0.081794    0.208377    0.247997    0.251270    0.341953    0.426758
     0.516113    0.958622    1.100218

 Minimum Search - Taking Simple RFO Step
 Searching for Lamda that Minimizes Along All modes
 Value Taken    Lamda =  -0.02667181
 Calculated Step too Large.  Step scaled by  0.610648
 Step Taken.  Stepsize is  0.300000

                             Maximum     Tolerance    Cnvgd?
         Gradient           0.047516      0.000300      NO
         Displacement       0.279789      0.001200      NO
         Energy change     -0.020413      0.000001      NO


 New Cartesian Coordinates Obtained by Inverse Iteration

 Displacement from previous Coordinates is:  0.215677
 ----------------------------------------------------------------
             Standard Nuclear Orientation (Angstroms)
    I     Atom           X                Y                Z
 ----------------------------------------------------------------
    1      Br      2.6667852761     0.7386520193     0.0000000000
    2      I      -1.1092454027     1.3768433903     0.0000000000
    3      F       1.8556371748    -1.7394457267     0.0000000000
    4      Br     -1.2704858870    -1.7379170837     0.0000000000
    5      C       1.3069840924    -0.5290397626     0.0000000000
    6      C      -0.0167037964    -0.3496870723     0.0000000000
 ----------------------------------------------------------------
 Molecular Point Group                 Cs    NOp =  2
 Largest Abelian Subgroup              Cs    NOp =  2
 Nuclear Repulsion Energy =  1268.0105728149 hartrees
 There are       72 alpha and       72 beta electrons
 Applying Cartesian multipole field
    Component          Value
    ---------          -----
     (2,0,0)        1.00000E-11
     (0,2,0)        2.00000E-11
     (0,0,2)       -3.00000E-11
 Nucleus-field energy     =     0.0000000329 hartrees
 Requested basis set is 6-311++G(d,p)
 There are 80 shells and 224 basis functions
 A cutoff of  1.0D-11 yielded   2363 shell pairs
 There are     20031 function pairs (     22524 Cartesian)
 Smallest overlap matrix eigenvalue = 3.06E-05
 Guess MOs from SCF MO coefficient file

 -----------------------------------------------------------------------
  General SCF calculation program by
  Eric Jon Sundstrom, Paul Horn, Yuezhi Mao, Dmitri Zuev, Alec White,
  David Stuck, Shaama M.S., Shane Yost, Joonho Lee, David Small,
  Daniel Levine, Susi Lehtola, Hugh Burton, Evgeny Epifanovsky
 -----------------------------------------------------------------------
 Exchange:     0.2000 Hartree-Fock + 0.0800 Slater + 0.7200 B88
 Correlation:  0.1900 VWN1RPA + 0.8100 LYP
 Using SG-1 standard quadrature grid
 using 8 threads for integral computing
 -------------------------------------------------------
 OpenMP Integral computing Module                
 Release: version 2.0, May 2017, Q-Chem Inc. Pleasanton 
 -------------------------------------------------------
 -------------------------------------------------------
 OpenMP BLAS3 based DFT computing Module                
 Release: version 1.0, May 2013, Q-Chem Inc. Pittsburgh 
 -------------------------------------------------------
 A restricted SCF calculation will be
 performed using DIIS
 SCF converges when DIIS error is below 1.0e-08
 ---------------------------------------
  Cycle       Energy         DIIS error
 ---------------------------------------
    1  -12243.8491236104      4.98e-04  
    2  -12243.8508763365      2.89e-04  
    3  -12243.8507519827      3.21e-04  
    4  -12243.8513578088      5.48e-05  
    5  -12243.8513757683      1.53e-05  
    6  -12243.8513768894      6.80e-06  
    7  -12243.8513771818      1.07e-06  
    8  -12243.8513771870      6.36e-07  
    9  -12243.8513771886      9.53e-08  
   10  -12243.8513771886      4.11e-08  
   11  -12243.8513771887      1.03e-08  
   12  -12243.8513771886      1.33e-09  Convergence criterion met
 ---------------------------------------
 SCF time:   CPU 131.45s  wall 17.00s 
 SCF   energy in the final basis set =   -12243.8513771886
 Total energy in the final basis set =   -12243.8513771886

 --------------------------------------------------------------
             Orbital Energies (a.u.) and Symmetries
 --------------------------------------------------------------

 Alpha MOs, Restricted
 -- Occupied --                  
******* -482.87 -482.86 -176.33 -165.73 -165.73 -165.73  -62.52
  1 A'    2 A'    3 A'    4 A'    5 A'    1 A"    6 A'    7 A'                 
-62.511 -56.343 -56.339 -56.339 -56.332 -56.328 -56.328 -35.822
  8 A'    9 A'    2 A"   10 A'   11 A'    3 A"   12 A'   13 A'                 
-31.316 -31.309 -31.309 -24.736 -22.966 -22.965 -22.965 -22.960
 14 A'    4 A"   15 A'   16 A'   17 A'    5 A"   18 A'   19 A'                 
-22.960 -10.341 -10.287  -8.731  -8.721  -6.564  -6.553  -6.550
  6 A"   20 A'   21 A'   22 A'   23 A'   24 A'   25 A'    7 A"                 
 -6.549  -6.539  -6.538  -6.372  -4.786  -4.770  -4.769  -2.675
 26 A'    8 A"   27 A'   28 A'   29 A'    9 A"   30 A'   31 A'                 
 -2.670  -2.670  -2.664  -2.660  -2.659  -2.659  -2.659  -2.648
 10 A"   32 A'   33 A'   11 A"   34 A'   12 A"   35 A'   13 A"                 
 -2.648  -2.052  -2.047  -2.046  -2.032  -2.032  -1.283  -0.888
 36 A'   37 A'   14 A"   38 A'   39 A'   15 A"   40 A'   41 A'                 
 -0.846  -0.758  -0.695  -0.614  -0.536  -0.519  -0.508  -0.425
 42 A'   43 A'   44 A'   45 A'   46 A'   16 A"   47 A'   48 A'                 
 -0.411  -0.392  -0.345  -0.335  -0.329  -0.298  -0.271  -0.259
 49 A'   17 A"   18 A"   50 A'   51 A'   19 A"   52 A'   20 A"                 
 -- Virtual --                   
 -0.067  -0.060  -0.042  -0.010   0.009   0.031   0.044   0.047
 53 A'   54 A'   21 A"   55 A'   56 A'   57 A'   58 A'   22 A"                 
  0.053   0.065   0.068   0.084   0.087   0.098   0.102   0.112
 59 A'   23 A"   60 A'   61 A'   62 A'   63 A'   24 A"   25 A"                 
  0.131   0.140   0.157   0.180   0.204   0.220   0.234   0.254
 64 A'   65 A'   66 A'   67 A'   68 A'   69 A'   26 A"   70 A'                 
  0.281   0.291   0.301   0.332   0.358   0.368   0.383   0.386
 71 A'   27 A"   72 A'   73 A'   74 A'   75 A'   76 A'   28 A"                 
  0.392   0.401   0.417   0.421   0.422   0.444   0.475   0.477
 29 A"   77 A'   30 A"   31 A"   78 A'   79 A'   80 A'   32 A"                 
  0.478   0.508   0.541   0.550   0.556   0.566   0.602   0.617
 81 A'   33 A"   34 A"   82 A'   35 A"   83 A'   84 A'   85 A'                 
  0.619   0.638   0.655   0.704   0.734   0.745   0.773   0.859
 36 A"   86 A'   87 A'   88 A'   89 A'   90 A'   37 A"   91 A'                 
  0.870   0.888   0.930   1.026   1.067   1.151   1.205   1.315
 92 A'   93 A'   94 A'   95 A'   96 A'   38 A"   39 A"   40 A"                 
  1.362   1.372   1.377   1.402   1.443   1.522   1.546   1.617
 97 A'   41 A"   98 A'   99 A'  100 A'  101 A'   42 A"  102 A'                 
  1.679   1.822   1.851   1.931   1.986   1.999   2.013   2.044
103 A'  104 A'   43 A"  105 A'   44 A"   45 A"  106 A'  107 A'                 
  2.126   2.163   2.198   2.266   2.600   2.799   2.808   2.984
108 A'  109 A'  110 A'  111 A'   46 A"   47 A"  112 A'  113 A'                 
  3.114   3.349   3.742   3.770   3.942   3.944   3.963   3.980
114 A'  115 A'   48 A"  116 A'   49 A"   50 A"  117 A'   51 A"                 
  3.986   3.997   4.002   4.004   4.018   4.047   4.093   4.111
 52 A"  118 A'  119 A'   53 A"  120 A'   54 A"   55 A"  121 A'                 
  4.148   4.226   4.244   4.352   4.383   4.472   4.761   5.995
122 A'  123 A'  124 A'  125 A'  126 A'  127 A'  128 A'   56 A"                 
  6.046   6.092   6.272   6.368   6.518   6.657   6.711   7.523
129 A'  130 A'   57 A"  131 A'  132 A'  133 A'  134 A'   58 A"                 
  7.536   7.560   7.581   7.643   7.709  23.282  24.068  27.874
 59 A"  135 A'  136 A'  137 A'  138 A'  139 A'  140 A'  141 A'                 
 28.335  28.373  28.390  28.519  28.531  28.546  28.594  28.690
 60 A"  142 A'  143 A'   61 A"  144 A'   62 A"  145 A'  146 A'                 
 47.889  47.918  66.728 127.877 127.908 127.937 151.666 289.718
147 A'  148 A'  149 A'   63 A"  150 A'  151 A'  152 A'   64 A"                 
289.733 289.755 289.779 289.866 289.9281020.6801020.7151901.830
 65 A"  153 A'  154 A'  155 A'  156 A'  157 A'  158 A'  159 A'                 

 Beta MOs, Restricted
 -- Occupied --                  
******* -482.87 -482.86 -176.33 -165.73 -165.73 -165.73  -62.52
  1 A'    2 A'    3 A'    4 A'    5 A'    1 A"    6 A'    7 A'                 
-62.511 -56.343 -56.339 -56.339 -56.332 -56.328 -56.328 -35.822
  8 A'    9 A'    2 A"   10 A'   11 A'    3 A"   12 A'   13 A'                 
-31.316 -31.309 -31.309 -24.736 -22.966 -22.965 -22.965 -22.960
 14 A'    4 A"   15 A'   16 A'   17 A'    5 A"   18 A'   19 A'                 
-22.960 -10.341 -10.287  -8.731  -8.721  -6.564  -6.553  -6.550
  6 A"   20 A'   21 A'   22 A'   23 A'   24 A'   25 A'    7 A"                 
 -6.549  -6.539  -6.538  -6.372  -4.786  -4.770  -4.769  -2.675
 26 A'    8 A"   27 A'   28 A'   29 A'    9 A"   30 A'   31 A'                 
 -2.670  -2.670  -2.664  -2.660  -2.659  -2.659  -2.659  -2.648
 10 A"   32 A'   33 A'   11 A"   34 A'   12 A"   35 A'   13 A"                 
 -2.648  -2.052  -2.047  -2.046  -2.032  -2.032  -1.283  -0.888
 36 A'   37 A'   14 A"   38 A'   39 A'   15 A"   40 A'   41 A'                 
 -0.846  -0.758  -0.695  -0.614  -0.536  -0.519  -0.508  -0.425
 42 A'   43 A'   44 A'   45 A'   46 A'   16 A"   47 A'   48 A'                 
 -0.411  -0.392  -0.345  -0.335  -0.329  -0.298  -0.271  -0.259
 49 A'   17 A"   18 A"   50 A'   51 A'   19 A"   52 A'   20 A"                 
 -- Virtual --                   
 -0.067  -0.060  -0.042  -0.010   0.009   0.031   0.044   0.047
 53 A'   54 A'   21 A"   55 A'   56 A'   57 A'   58 A'   22 A"                 
  0.053   0.065   0.068   0.084   0.087   0.098   0.102   0.112
 59 A'   23 A"   60 A'   61 A'   62 A'   63 A'   24 A"   25 A"                 
  0.131   0.140   0.157   0.180   0.204   0.220   0.234   0.254
 64 A'   65 A'   66 A'   67 A'   68 A'   69 A'   26 A"   70 A'                 
  0.281   0.291   0.301   0.332   0.358   0.368   0.383   0.386
 71 A'   27 A"   72 A'   73 A'   74 A'   75 A'   76 A'   28 A"                 
  0.392   0.401   0.417   0.421   0.422   0.444   0.475   0.477
 29 A"   77 A'   30 A"   31 A"   78 A'   79 A'   80 A'   32 A"                 
  0.478   0.508   0.541   0.550   0.556   0.566   0.602   0.617
 81 A'   33 A"   34 A"   82 A'   35 A"   83 A'   84 A'   85 A'                 
  0.619   0.638   0.655   0.704   0.734   0.745   0.773   0.859
 36 A"   86 A'   87 A'   88 A'   89 A'   90 A'   37 A"   91 A'                 
  0.870   0.888   0.930   1.026   1.067   1.151   1.205   1.315
 92 A'   93 A'   94 A'   95 A'   96 A'   38 A"   39 A"   40 A"                 
  1.362   1.372   1.377   1.402   1.443   1.522   1.546   1.617
 97 A'   41 A"   98 A'   99 A'  100 A'  101 A'   42 A"  102 A'                 
  1.679   1.822   1.851   1.931   1.986   1.999   2.013   2.044
103 A'  104 A'   43 A"  105 A'   44 A"   45 A"  106 A'  107 A'                 
  2.126   2.163   2.198   2.266   2.600   2.799   2.808   2.984
108 A'  109 A'  110 A'  111 A'   46 A"   47 A"  112 A'  113 A'                 
  3.114   3.349   3.742   3.770   3.942   3.944   3.963   3.980
114 A'  115 A'   48 A"  116 A'   49 A"   50 A"  117 A'   51 A"                 
  3.986   3.997   4.002   4.004   4.018   4.047   4.093   4.111
 52 A"  118 A'  119 A'   53 A"  120 A'   54 A"   55 A"  121 A'                 
  4.148   4.226   4.244   4.352   4.383   4.472   4.761   5.995
122 A'  123 A'  124 A'  125 A'  126 A'  127 A'  128 A'   56 A"                 
  6.046   6.092   6.272   6.368   6.518   6.657   6.711   7.523
129 A'  130 A'   57 A"  131 A'  132 A'  133 A'  134 A'   58 A"                 
  7.536   7.560   7.581   7.643   7.709  23.282  24.068  27.874
 59 A"  135 A'  136 A'  137 A'  138 A'  139 A'  140 A'  141 A'                 
 28.335  28.373  28.390  28.519  28.531  28.546  28.594  28.690
 60 A"  142 A'  143 A'   61 A"  144 A'   62 A"  145 A'  146 A'                 
 47.889  47.918  66.728 127.877 127.908 127.937 151.666 289.718
147 A'  148 A'  149 A'   63 A"  150 A'  151 A'  152 A'   64 A"                 
289.733 289.755 289.779 289.866 289.9281020.6801020.7151901.830
 65 A"  153 A'  154 A'  155 A'  156 A'  157 A'  158 A'  159 A'                 
 --------------------------------------------------------------

          Ground-State Mulliken Net Atomic Charges

     Atom                 Charge (a.u.)
  ----------------------------------------
      1 Br                   -0.008717
      2 I                     0.152484
      3 F                    -0.023452
      4 Br                   -0.022809
      5 C                    -0.155128
      6 C                     0.057622
  ----------------------------------------
  Sum of atomic charges =     0.000000

 -----------------------------------------------------------------
                    Cartesian Multipole Moments
 -----------------------------------------------------------------
    Charge (ESU x 10^10)
                 0.0000
    Dipole Moment (Debye)
         X      -0.2567      Y       1.0205      Z      -0.0000
       Tot       1.0523
    Quadrupole Moments (Debye-Ang)
        XX     -77.7637     XY       1.7532     YY     -80.0553
        XZ      -0.0000     YZ       0.0000     ZZ     -81.9179
    Octopole Moments (Debye-Ang^2)
       XXX     -27.1557    XXY       3.0771    XYY     -20.7919
       YYY     -13.1259    XXZ       0.0000    XYZ      -0.0000
       YYZ       0.0000    XZZ      -9.4721    YZZ      -8.0574
       ZZZ       0.0000
    Hexadecapole Moments (Debye-Ang^3)
      XXXX   -1355.9817   XXXY      -2.4945   XXYY    -350.2978
      XYYY     -33.4443   YYYY    -886.1155   XXXZ       0.0000
      XXYZ       0.0000   XYYZ      -0.0000   YYYZ       0.0000
      XXZZ    -256.6249   XYZZ     -15.0744   YYZZ    -172.2151
      XZZZ      -0.0000   YZZZ       0.0000   ZZZZ    -102.0476
 -----------------------------------------------------------------
 Calculating analytic gradient of the SCF energy
 Gradient of SCF Energy
            1           2           3           4           5           6
    1  -0.0045799  -0.0020745   0.0053442  -0.0004580   0.0064698  -0.0047016
    2  -0.0152232  -0.0343848   0.0123221   0.0333581   0.0039585  -0.0000306
    3   0.0000000  -0.0000000   0.0000000  -0.0000000  -0.0000000   0.0000000
 Max gradient component =       3.438E-02
 RMS gradient           =       1.250E-02
 Gradient time:  CPU 47.45 s  wall 6.06 s
 Geometry Optimization Parameters
   NAtoms,    NIC,     NZ,  NCons,   NDum,   NFix, NCnnct, MaxDiis
        6      37       0       0       0       0       0       0

 Cartesian Hessian Update
 Hessian Updated using BFGS Update


** GEOMETRY OPTIMIZATION IN DELOCALIZED INTERNAL COORDINATES **
   Searching for a Minimum

   Optimization Cycle:  13

                       Coordinates (Angstroms)
     ATOM                X               Y               Z
      1  Br        2.6667852761    0.7386520193    0.0000000000
      2  I        -1.1092454027    1.3768433903    0.0000000000
      3  F         1.8556371748   -1.7394457267    0.0000000000
      4  Br       -1.2704858870   -1.7379170837    0.0000000000
      5  C         1.3069840924   -0.5290397626    0.0000000000
      6  C        -0.0167037964   -0.3496870723    0.0000000000
   Point Group: cs    Number of degrees of freedom:     9


   Energy is -12243.851377189

 Hessian Updated using BFGS Update

  9 Hessian modes will be used to form the next step
  Hessian Eigenvalues:
     0.069229    0.205508    0.247999    0.251496    0.339742    0.426106
     0.523645    0.958648    1.100827

 Minimum Search - Taking Simple RFO Step
 Searching for Lamda that Minimizes Along All modes
 Value Taken    Lamda =  -0.01358931
 Calculated Step too Large.  Step scaled by  0.745928
 Step Taken.  Stepsize is  0.300000

                             Maximum     Tolerance    Cnvgd?
         Gradient           0.028356      0.000300      NO
         Displacement       0.271974      0.001200      NO
         Energy change     -0.013033      0.000001      NO


 New Cartesian Coordinates Obtained by Inverse Iteration

 Displacement from previous Coordinates is:  0.239414
 ----------------------------------------------------------------
             Standard Nuclear Orientation (Angstroms)
    I     Atom           X                Y                Z
 ----------------------------------------------------------------
    1      Br      2.6360012746     0.7771080389     0.0000000000
    2      I      -1.0600255817     1.4376384392     0.0000000000
    3      F       1.8204232688    -1.7641069509     0.0000000000
    4      Br     -1.2341323598    -1.8007186159     0.0000000000
    5      C       1.2928758414    -0.5417762661     0.0000000000
    6      C      -0.0221709860    -0.3487388810     0.0000000000
 ----------------------------------------------------------------
 Molecular Point Group                 Cs    NOp =  2
 Largest Abelian Subgroup              Cs    NOp =  2
 Nuclear Repulsion Energy =  1259.0969852697 hartrees
 There are       72 alpha and       72 beta electrons
 Applying Cartesian multipole field
    Component          Value
    ---------          -----
     (2,0,0)        1.00000E-11
     (0,2,0)        2.00000E-11
     (0,0,2)       -3.00000E-11
 Nucleus-field energy     =     0.0000000338 hartrees
 Requested basis set is 6-311++G(d,p)
 There are 80 shells and 224 basis functions
 A cutoff of  1.0D-11 yielded   2354 shell pairs
 There are     19999 function pairs (     22502 Cartesian)
 Smallest overlap matrix eigenvalue = 3.59E-05
 Guess MOs from SCF MO coefficient file

 -----------------------------------------------------------------------
  General SCF calculation program by
  Eric Jon Sundstrom, Paul Horn, Yuezhi Mao, Dmitri Zuev, Alec White,
  David Stuck, Shaama M.S., Shane Yost, Joonho Lee, David Small,
  Daniel Levine, Susi Lehtola, Hugh Burton, Evgeny Epifanovsky
 -----------------------------------------------------------------------
 Exchange:     0.2000 Hartree-Fock + 0.0800 Slater + 0.7200 B88
 Correlation:  0.1900 VWN1RPA + 0.8100 LYP
 Using SG-1 standard quadrature grid
 using 8 threads for integral computing
 -------------------------------------------------------
 OpenMP Integral computing Module                
 Release: version 2.0, May 2017, Q-Chem Inc. Pleasanton 
 -------------------------------------------------------
 -------------------------------------------------------
 OpenMP BLAS3 based DFT computing Module                
 Release: version 1.0, May 2013, Q-Chem Inc. Pittsburgh 
 -------------------------------------------------------
 A restricted SCF calculation will be
 performed using DIIS
 SCF converges when DIIS error is below 1.0e-08
 ---------------------------------------
  Cycle       Energy         DIIS error
 ---------------------------------------
    1  -12243.8565734212      4.80e-04  
    2  -12243.8583994762      2.31e-04  
    3  -12243.8582423905      2.83e-04  
    4  -12243.8587034173      5.80e-05  
    5  -12243.8587245406      1.11e-05  
    6  -12243.8587250336      6.37e-06  
    7  -12243.8587252542      1.16e-06  
    8  -12243.8587252610      6.89e-07  
    9  -12243.8587252632      9.29e-08  
   10  -12243.8587252631      4.22e-08  
   11  -12243.8587252632      1.03e-08  
   12  -12243.8587252634      1.25e-09  Convergence criterion met
 ---------------------------------------
 SCF time:   CPU 131.01s  wall 16.00s 
 SCF   energy in the final basis set =   -12243.8587252634
 Total energy in the final basis set =   -12243.8587252634

 --------------------------------------------------------------
             Orbital Energies (a.u.) and Symmetries
 --------------------------------------------------------------

 Alpha MOs, Restricted
 -- Occupied --                  
******* -482.87 -482.86 -176.33 -165.73 -165.73 -165.73  -62.52
  1 A'    2 A'    3 A'    4 A'    5 A'    1 A"    6 A'    7 A'                 
-62.511 -56.343 -56.339 -56.338 -56.332 -56.328 -56.327 -35.824
  8 A'    9 A'    2 A"   10 A'   11 A'    3 A"   12 A'   13 A'                 
-31.317 -31.311 -31.311 -24.737 -22.968 -22.966 -22.966 -22.962
 14 A'    4 A"   15 A'   16 A'   17 A'    5 A"   18 A'   19 A'                 
-22.962 -10.341 -10.289  -8.731  -8.720  -6.563  -6.553  -6.549
  6 A"   20 A'   21 A'   22 A'   23 A'   24 A'   25 A'    7 A"                 
 -6.549  -6.538  -6.538  -6.374  -4.787  -4.771  -4.770  -2.674
 26 A'    8 A"   27 A'   28 A'   29 A'    9 A"   30 A'   31 A'                 
 -2.670  -2.669  -2.663  -2.659  -2.659  -2.658  -2.658  -2.647
 10 A"   32 A'   33 A'   11 A"   34 A'   12 A"   35 A'   13 A"                 
 -2.647  -2.053  -2.048  -2.047  -2.033  -2.033  -1.283  -0.885
 36 A'   37 A'   14 A"   38 A'   39 A'   15 A"   40 A'   41 A'                 
 -0.840  -0.758  -0.694  -0.614  -0.536  -0.519  -0.505  -0.423
 42 A'   43 A'   44 A'   45 A'   46 A'   16 A"   47 A'   48 A'                 
 -0.411  -0.390  -0.342  -0.334  -0.326  -0.299  -0.277  -0.261
 49 A'   17 A"   18 A"   50 A'   51 A'   19 A"   52 A'   20 A"                 
 -- Virtual --                   
 -0.072  -0.064  -0.041  -0.014   0.009   0.031   0.045   0.047
 53 A'   54 A'   21 A"   55 A'   56 A'   57 A'   58 A'   22 A"                 
  0.052   0.066   0.068   0.084   0.087   0.097   0.102   0.111
 59 A'   23 A"   60 A'   61 A'   62 A'   63 A'   24 A"   25 A"                 
  0.130   0.140   0.157   0.178   0.197   0.227   0.234   0.251
 64 A'   65 A'   66 A'   67 A'   68 A'   69 A'   26 A"   70 A'                 
  0.282   0.290   0.299   0.337   0.351   0.367   0.383   0.387
 71 A'   27 A"   72 A'   73 A'   74 A'   75 A'   76 A'   28 A"                 
  0.393   0.401   0.420   0.421   0.422   0.440   0.472   0.475
 29 A"   77 A'   30 A"   31 A"   78 A'   79 A'   80 A'   32 A"                 
  0.483   0.505   0.539   0.543   0.556   0.579   0.590   0.617
 81 A'   33 A"   34 A"   82 A'   35 A"   83 A'   84 A'   85 A'                 
  0.625   0.637   0.657   0.691   0.734   0.744   0.769   0.857
 36 A"   86 A'   87 A'   88 A'   89 A'   90 A'   37 A"   91 A'                 
  0.869   0.889   0.926   1.022   1.045   1.147   1.202   1.312
 92 A'   93 A'   94 A'   95 A'   96 A'   38 A"   39 A"   40 A"                 
  1.362   1.372   1.380   1.404   1.449   1.524   1.547   1.606
 97 A'   41 A"   98 A'   99 A'  100 A'  101 A'   42 A"  102 A'                 
  1.677   1.831   1.859   1.929   1.985   1.996   2.008   2.038
103 A'  104 A'   43 A"  105 A'   44 A"   45 A"  106 A'  107 A'                 
  2.132   2.153   2.200   2.257   2.601   2.797   2.808   2.987
108 A'  109 A'  110 A'  111 A'   46 A"   47 A"  112 A'  113 A'                 
  3.113   3.333   3.741   3.768   3.941   3.945   3.965   3.982
114 A'  115 A'   48 A"  116 A'   49 A"   50 A"  117 A'   51 A"                 
  3.985   3.995   3.999   4.004   4.021   4.046   4.090   4.095
 52 A"   53 A"  118 A'  119 A'  120 A'   54 A"   55 A"  121 A'                 
  4.143   4.220   4.255   4.355   4.381   4.454   4.760   5.993
122 A'  123 A'  124 A'  125 A'  126 A'  127 A'  128 A'   56 A"                 
  6.046   6.084   6.270   6.367   6.510   6.650   6.704   7.523
129 A'  130 A'   57 A"  131 A'  132 A'  133 A'  134 A'   58 A"                 
  7.537   7.563   7.579   7.643   7.699  23.274  24.091  27.860
 59 A"  135 A'  136 A'  137 A'  138 A'  139 A'  140 A'  141 A'                 
 28.333  28.373  28.383  28.517  28.529  28.544  28.592  28.688
 60 A"  142 A'  143 A'   61 A"  144 A'   62 A"  145 A'  146 A'                 
 47.879  47.913  66.726 127.875 127.907 127.932 151.654 289.718
147 A'  148 A'  149 A'   63 A"  150 A'  151 A'  152 A'   64 A"                 
289.732 289.756 289.775 289.865 289.9201020.6671020.7091901.817
 65 A"  153 A'  154 A'  155 A'  156 A'  157 A'  158 A'  159 A'                 

 Beta MOs, Restricted
 -- Occupied --                  
******* -482.87 -482.86 -176.33 -165.73 -165.73 -165.73  -62.52
  1 A'    2 A'    3 A'    4 A'    5 A'    1 A"    6 A'    7 A'                 
-62.511 -56.343 -56.339 -56.338 -56.332 -56.328 -56.327 -35.824
  8 A'    9 A'    2 A"   10 A'   11 A'    3 A"   12 A'   13 A'                 
-31.317 -31.311 -31.311 -24.737 -22.968 -22.966 -22.966 -22.962
 14 A'    4 A"   15 A'   16 A'   17 A'    5 A"   18 A'   19 A'                 
-22.962 -10.341 -10.289  -8.731  -8.720  -6.563  -6.553  -6.549
  6 A"   20 A'   21 A'   22 A'   23 A'   24 A'   25 A'    7 A"                 
 -6.549  -6.538  -6.538  -6.374  -4.787  -4.771  -4.770  -2.674
 26 A'    8 A"   27 A'   28 A'   29 A'    9 A"   30 A'   31 A'                 
 -2.670  -2.669  -2.663  -2.659  -2.659  -2.658  -2.658  -2.647
 10 A"   32 A'   33 A'   11 A"   34 A'   12 A"   35 A'   13 A"                 
 -2.647  -2.053  -2.048  -2.047  -2.033  -2.033  -1.283  -0.885
 36 A'   37 A'   14 A"   38 A'   39 A'   15 A"   40 A'   41 A'                 
 -0.840  -0.758  -0.694  -0.614  -0.536  -0.519  -0.505  -0.423
 42 A'   43 A'   44 A'   45 A'   46 A'   16 A"   47 A'   48 A'                 
 -0.411  -0.390  -0.342  -0.334  -0.326  -0.299  -0.277  -0.261
 49 A'   17 A"   18 A"   50 A'   51 A'   19 A"   52 A'   20 A"                 
 -- Virtual --                   
 -0.072  -0.064  -0.041  -0.014   0.009   0.031   0.045   0.047
 53 A'   54 A'   21 A"   55 A'   56 A'   57 A'   58 A'   22 A"                 
  0.052   0.066   0.068   0.084   0.087   0.097   0.102   0.111
 59 A'   23 A"   60 A'   61 A'   62 A'   63 A'   24 A"   25 A"                 
  0.130   0.140   0.157   0.178   0.197   0.227   0.234   0.251
 64 A'   65 A'   66 A'   67 A'   68 A'   69 A'   26 A"   70 A'                 
  0.282   0.290   0.299   0.337   0.351   0.367   0.383   0.387
 71 A'   27 A"   72 A'   73 A'   74 A'   75 A'   76 A'   28 A"                 
  0.393   0.401   0.420   0.421   0.422   0.440   0.472   0.475
 29 A"   77 A'   30 A"   31 A"   78 A'   79 A'   80 A'   32 A"                 
  0.483   0.505   0.539   0.543   0.556   0.579   0.590   0.617
 81 A'   33 A"   34 A"   82 A'   35 A"   83 A'   84 A'   85 A'                 
  0.625   0.637   0.657   0.691   0.734   0.744   0.769   0.857
 36 A"   86 A'   87 A'   88 A'   89 A'   90 A'   37 A"   91 A'                 
  0.869   0.889   0.926   1.022   1.045   1.147   1.202   1.312
 92 A'   93 A'   94 A'   95 A'   96 A'   38 A"   39 A"   40 A"                 
  1.362   1.372   1.380   1.404   1.449   1.524   1.547   1.606
 97 A'   41 A"   98 A'   99 A'  100 A'  101 A'   42 A"  102 A'                 
  1.677   1.831   1.859   1.929   1.985   1.996   2.008   2.038
103 A'  104 A'   43 A"  105 A'   44 A"   45 A"  106 A'  107 A'                 
  2.132   2.153   2.200   2.257   2.601   2.797   2.808   2.987
108 A'  109 A'  110 A'  111 A'   46 A"   47 A"  112 A'  113 A'                 
  3.113   3.333   3.741   3.768   3.941   3.945   3.965   3.982
114 A'  115 A'   48 A"  116 A'   49 A"   50 A"  117 A'   51 A"                 
  3.985   3.995   3.999   4.004   4.021   4.046   4.090   4.095
 52 A"   53 A"  118 A'  119 A'  120 A'   54 A"   55 A"  121 A'                 
  4.143   4.220   4.255   4.355   4.381   4.454   4.760   5.993
122 A'  123 A'  124 A'  125 A'  126 A'  127 A'  128 A'   56 A"                 
  6.046   6.084   6.270   6.367   6.510   6.650   6.704   7.523
129 A'  130 A'   57 A"  131 A'  132 A'  133 A'  134 A'   58 A"                 
  7.537   7.563   7.579   7.643   7.699  23.274  24.091  27.860
 59 A"  135 A'  136 A'  137 A'  138 A'  139 A'  140 A'  141 A'                 
 28.333  28.373  28.383  28.517  28.529  28.544  28.592  28.688
 60 A"  142 A'  143 A'   61 A"  144 A'   62 A"  145 A'  146 A'                 
 47.879  47.913  66.726 127.875 127.907 127.932 151.654 289.718
147 A'  148 A'  149 A'   63 A"  150 A'  151 A'  152 A'   64 A"                 
289.732 289.756 289.775 289.865 289.9201020.6671020.7091901.817
 65 A"  153 A'  154 A'  155 A'  156 A'  157 A'  158 A'  159 A'                 
 --------------------------------------------------------------

          Ground-State Mulliken Net Atomic Charges

     Atom                 Charge (a.u.)
  ----------------------------------------
      1 Br                   -0.016729
      2 I                     0.155977
      3 F                    -0.024545
      4 Br                   -0.030241
      5 C                    -0.122042
      6 C                     0.037580
  ----------------------------------------
  Sum of atomic charges =    -0.000000

 -----------------------------------------------------------------
                    Cartesian Multipole Moments
 -----------------------------------------------------------------
    Charge (ESU x 10^10)
                -0.0000
    Dipole Moment (Debye)
         X      -0.2281      Y       1.1065      Z      -0.0000
       Tot       1.1298
    Quadrupole Moments (Debye-Ang)
        XX     -78.4781     XY       1.7150     YY     -79.2609
        XZ       0.0000     YZ       0.0000     ZZ     -82.0287
    Octopole Moments (Debye-Ang^2)
       XXX     -30.7569    XXY       1.8296    XYY     -22.1609
       YYY     -15.4538    XXZ      -0.0000    XYZ      -0.0000
       YYZ      -0.0000    XZZ     -10.7428    YZZ      -9.0926
       ZZZ      -0.0000
    Hexadecapole Moments (Debye-Ang^3)
      XXXX   -1318.6427   XXXY      -8.7710   XXYY    -351.7098
      XYYY     -37.4670   YYYY    -935.4376   XXXZ       0.0000
      XXYZ       0.0000   XYYZ       0.0000   YYYZ       0.0000
      XXZZ    -248.6818   XYZZ     -17.0576   YYZZ    -182.6492
      XZZZ       0.0000   YZZZ      -0.0000   ZZZZ    -102.3694
 -----------------------------------------------------------------
 Calculating analytic gradient of the SCF energy
 Gradient of SCF Energy
            1           2           3           4           5           6
    1  -0.0002595  -0.0014882   0.0012681  -0.0021748  -0.0041755   0.0068299
    2  -0.0035940  -0.0182912   0.0038759   0.0154421  -0.0000479   0.0026150
    3  -0.0000000   0.0000000   0.0000000  -0.0000000  -0.0000000  -0.0000000
 Max gradient component =       1.829E-02
 RMS gradient           =       6.149E-03
 Gradient time:  CPU 46.70 s  wall 5.98 s
 Geometry Optimization Parameters
   NAtoms,    NIC,     NZ,  NCons,   NDum,   NFix, NCnnct, MaxDiis
        6      37       0       0       0       0       0       0

 Cartesian Hessian Update
 Hessian Updated using BFGS Update


** GEOMETRY OPTIMIZATION IN DELOCALIZED INTERNAL COORDINATES **
   Searching for a Minimum

   Optimization Cycle:  14

                       Coordinates (Angstroms)
     ATOM                X               Y               Z
      1  Br        2.6360012746    0.7771080389    0.0000000000
      2  I        -1.0600255817    1.4376384392    0.0000000000
      3  F         1.8204232688   -1.7641069509    0.0000000000
      4  Br       -1.2341323598   -1.8007186159    0.0000000000
      5  C         1.2928758414   -0.5417762661    0.0000000000
      6  C        -0.0221709860   -0.3487388810    0.0000000000
   Point Group: cs    Number of degrees of freedom:     9


   Energy is -12243.858725263

 Hessian Updated using BFGS Update

  9 Hessian modes will be used to form the next step
  Hessian Eigenvalues:
     0.057013    0.203856    0.249876    0.251606    0.348756    0.432817
     0.524136    0.958709    1.101168

 Minimum Search - Taking Simple RFO Step
 Searching for Lamda that Minimizes Along All modes
 Value Taken    Lamda =  -0.00429990
 Step Taken.  Stepsize is  0.262357

                             Maximum     Tolerance    Cnvgd?
         Gradient           0.014260      0.000300      NO
         Displacement       0.239311      0.001200      NO
         Energy change     -0.007348      0.000001      NO


 New Cartesian Coordinates Obtained by Inverse Iteration

 Displacement from previous Coordinates is:  0.201711
 ----------------------------------------------------------------
             Standard Nuclear Orientation (Angstroms)
    I     Atom           X                Y                Z
 ----------------------------------------------------------------
    1      Br      2.6131540145     0.8081847349     0.0000000000
    2      I      -1.0158690635     1.4920425449     0.0000000000
    3      F       1.7984751431    -1.7813387547     0.0000000000
    4      Br     -1.2092498519    -1.8568867066     0.0000000000
    5      C       1.2856387266    -0.5516246024     0.0000000000
    6      C      -0.0391775116    -0.3509714518     0.0000000000
 ----------------------------------------------------------------
 Molecular Point Group                 Cs    NOp =  2
 Largest Abelian Subgroup              Cs    NOp =  2
 Nuclear Repulsion Energy =  1250.7302264062 hartrees
 There are       72 alpha and       72 beta electrons
 Applying Cartesian multipole field
    Component          Value
    ---------          -----
     (2,0,0)        1.00000E-11
     (0,2,0)        2.00000E-11
     (0,0,2)       -3.00000E-11
 Nucleus-field energy     =     0.0000000346 hartrees
 Requested basis set is 6-311++G(d,p)
 There are 80 shells and 224 basis functions
 A cutoff of  1.0D-11 yielded   2345 shell pairs
 There are     19923 function pairs (     22415 Cartesian)
 Smallest overlap matrix eigenvalue = 4.40E-05
 Guess MOs from SCF MO coefficient file

 -----------------------------------------------------------------------
  General SCF calculation program by
  Eric Jon Sundstrom, Paul Horn, Yuezhi Mao, Dmitri Zuev, Alec White,
  David Stuck, Shaama M.S., Shane Yost, Joonho Lee, David Small,
  Daniel Levine, Susi Lehtola, Hugh Burton, Evgeny Epifanovsky
 -----------------------------------------------------------------------
 Exchange:     0.2000 Hartree-Fock + 0.0800 Slater + 0.7200 B88
 Correlation:  0.1900 VWN1RPA + 0.8100 LYP
 Using SG-1 standard quadrature grid
 using 8 threads for integral computing
 -------------------------------------------------------
 OpenMP Integral computing Module                
 Release: version 2.0, May 2017, Q-Chem Inc. Pleasanton 
 -------------------------------------------------------
 -------------------------------------------------------
 OpenMP BLAS3 based DFT computing Module                
 Release: version 1.0, May 2013, Q-Chem Inc. Pittsburgh 
 -------------------------------------------------------
 A restricted SCF calculation will be
 performed using DIIS
 SCF converges when DIIS error is below 1.0e-08
 ---------------------------------------
  Cycle       Energy         DIIS error
 ---------------------------------------
    1  -12243.8596548215      4.02e-04  
    2  -12243.8608728804      2.35e-04  
    3  -12243.8607702420      2.69e-04  
    4  -12243.8612107213      4.40e-05  
    5  -12243.8612224242      1.47e-05  
    6  -12243.8612235188      6.33e-06  
    7  -12243.8612237780      7.27e-07  
    8  -12243.8612237809      4.15e-07  
    9  -12243.8612237815      6.58e-08  
   10  -12243.8612237818      3.30e-08  
   11  -12243.8612237818      1.07e-08  
   12  -12243.8612237816      1.33e-09  Convergence criterion met
 ---------------------------------------
 SCF time:   CPU 130.47s  wall 17.00s 
 SCF   energy in the final basis set =   -12243.8612237816
 Total energy in the final basis set =   -12243.8612237816

 --------------------------------------------------------------
             Orbital Energies (a.u.) and Symmetries
 --------------------------------------------------------------

 Alpha MOs, Restricted
 -- Occupied --                  
******* -482.87 -482.86 -176.33 -165.73 -165.73 -165.73  -62.52
  1 A'    2 A'    3 A'    4 A'    5 A'    1 A"    6 A'    7 A'                 
-62.511 -56.343 -56.339 -56.338 -56.332 -56.328 -56.327 -35.825
  8 A'    9 A'    2 A"   10 A'   11 A'    3 A"   12 A'   13 A'                 
-31.318 -31.312 -31.312 -24.739 -22.969 -22.967 -22.967 -22.963
 14 A'    4 A"   15 A'   16 A'   17 A'    5 A"   18 A'   19 A'                 
-22.963 -10.343 -10.291  -8.731  -8.720  -6.563  -6.552  -6.549
  6 A"   20 A'   21 A'   22 A'   23 A'   24 A'   25 A'    7 A"                 
 -6.548  -6.538  -6.537  -6.374  -4.788  -4.771  -4.771  -2.674
 26 A'    8 A"   27 A'   28 A'   29 A'    9 A"   30 A'   31 A'                 
 -2.670  -2.669  -2.663  -2.659  -2.659  -2.658  -2.658  -2.647
 10 A"   32 A'   33 A'   11 A"   34 A'   12 A"   35 A'   36 A'                 
 -2.647  -2.054  -2.048  -2.048  -2.034  -2.034  -1.283  -0.881
 13 A"   37 A'   14 A"   38 A'   39 A'   15 A"   40 A'   41 A'                 
 -0.836  -0.757  -0.692  -0.613  -0.536  -0.519  -0.503  -0.422
 42 A'   43 A'   44 A'   45 A'   46 A'   16 A"   47 A'   48 A'                 
 -0.411  -0.387  -0.341  -0.335  -0.323  -0.300  -0.281  -0.260
 49 A'   17 A"   18 A"   50 A'   51 A'   19 A"   52 A'   20 A"                 
 -- Virtual --                   
 -0.077  -0.066  -0.043  -0.018   0.009   0.030   0.045   0.047
 53 A'   54 A'   21 A"   55 A'   56 A'   57 A'   58 A'   22 A"                 
  0.051   0.066   0.069   0.084   0.087   0.097   0.102   0.110
 59 A'   23 A"   60 A'   61 A'   62 A'   63 A'   24 A"   25 A"                 
  0.128   0.139   0.157   0.177   0.192   0.231   0.233   0.248
 64 A'   65 A'   66 A'   67 A'   68 A'   69 A'   26 A"   70 A'                 
  0.284   0.289   0.298   0.339   0.346   0.366   0.383   0.385
 71 A'   27 A"   72 A'   73 A'   74 A'   75 A'   76 A'   28 A"                 
  0.396   0.400   0.420   0.420   0.422   0.437   0.466   0.474
 29 A"   77 A'   78 A'   30 A"   31 A"   79 A'   80 A'   32 A"                 
  0.487   0.504   0.535   0.538   0.556   0.579   0.588   0.615
 81 A'   33 A"   82 A'   34 A"   35 A"   83 A'   84 A'   85 A'                 
  0.628   0.637   0.652   0.682   0.733   0.744   0.764   0.851
 36 A"   86 A'   87 A'   88 A'   89 A'   90 A'   37 A"   91 A'                 
  0.865   0.890   0.923   1.016   1.026   1.140   1.202   1.308
 92 A'   93 A'   94 A'   95 A'   96 A'   38 A"   39 A"   40 A"                 
  1.361   1.371   1.380   1.403   1.454   1.526   1.542   1.593
 97 A'   41 A"   98 A'   99 A'  100 A'  101 A'   42 A"  102 A'                 
  1.670   1.831   1.856   1.924   1.984   1.994   2.000   2.029
103 A'  104 A'   43 A"  105 A'   44 A"   45 A"  106 A'  107 A'                 
  2.122   2.145   2.198   2.246   2.599   2.792   2.806   2.988
108 A'  109 A'  110 A'  111 A'   46 A"   47 A"  112 A'  113 A'                 
  3.092   3.339   3.740   3.766   3.939   3.945   3.964   3.981
114 A'  115 A'   48 A"  116 A'   49 A"   50 A"  117 A'   51 A"                 
  3.985   3.990   3.996   4.006   4.024   4.044   4.077   4.086
 52 A"   53 A"  118 A'  119 A'  120 A'   54 A"  121 A'   55 A"                 
  4.143   4.212   4.263   4.357   4.376   4.435   4.756   5.992
122 A'  123 A'  124 A'  125 A'  126 A'  127 A'  128 A'   56 A"                 
  6.047   6.078   6.269   6.366   6.503   6.644   6.697   7.523
129 A'  130 A'   57 A"  131 A'  132 A'  133 A'  134 A'   58 A"                 
  7.536   7.564   7.575   7.641   7.693  23.274  24.045  27.850
 59 A"  135 A'  136 A'  137 A'  138 A'  139 A'  140 A'  141 A'                 
 28.332  28.373  28.378  28.516  28.528  28.542  28.589  28.685
 60 A"  142 A'  143 A'   61 A"  144 A'   62 A"  145 A'  146 A'                 
 47.872  47.910  66.724 127.873 127.906 127.928 151.645 289.718
147 A'  148 A'  149 A'   63 A"  150 A'  151 A'  152 A'   64 A"                 
289.731 289.757 289.769 289.863 289.9141020.6581020.7041901.808
 65 A"  153 A'  154 A'  155 A'  156 A'  157 A'  158 A'  159 A'                 

 Beta MOs, Restricted
 -- Occupied --                  
******* -482.87 -482.86 -176.33 -165.73 -165.73 -165.73  -62.52
  1 A'    2 A'    3 A'    4 A'    5 A'    1 A"    6 A'    7 A'                 
-62.511 -56.343 -56.339 -56.338 -56.332 -56.328 -56.327 -35.825
  8 A'    9 A'    2 A"   10 A'   11 A'    3 A"   12 A'   13 A'                 
-31.318 -31.312 -31.312 -24.739 -22.969 -22.967 -22.967 -22.963
 14 A'    4 A"   15 A'   16 A'   17 A'    5 A"   18 A'   19 A'                 
-22.963 -10.343 -10.291  -8.731  -8.720  -6.563  -6.552  -6.549
  6 A"   20 A'   21 A'   22 A'   23 A'   24 A'   25 A'    7 A"                 
 -6.548  -6.538  -6.537  -6.374  -4.788  -4.771  -4.771  -2.674
 26 A'    8 A"   27 A'   28 A'   29 A'    9 A"   30 A'   31 A'                 
 -2.670  -2.669  -2.663  -2.659  -2.659  -2.658  -2.658  -2.647
 10 A"   32 A'   33 A'   11 A"   34 A'   12 A"   35 A'   36 A'                 
 -2.647  -2.054  -2.048  -2.048  -2.034  -2.034  -1.283  -0.881
 13 A"   37 A'   14 A"   38 A'   39 A'   15 A"   40 A'   41 A'                 
 -0.836  -0.757  -0.692  -0.613  -0.536  -0.519  -0.503  -0.422
 42 A'   43 A'   44 A'   45 A'   46 A'   16 A"   47 A'   48 A'                 
 -0.411  -0.387  -0.341  -0.335  -0.323  -0.300  -0.281  -0.260
 49 A'   17 A"   18 A"   50 A'   51 A'   19 A"   52 A'   20 A"                 
 -- Virtual --                   
 -0.077  -0.066  -0.043  -0.018   0.009   0.030   0.045   0.047
 53 A'   54 A'   21 A"   55 A'   56 A'   57 A'   58 A'   22 A"                 
  0.051   0.066   0.069   0.084   0.087   0.097   0.102   0.110
 59 A'   23 A"   60 A'   61 A'   62 A'   63 A'   24 A"   25 A"                 
  0.128   0.139   0.157   0.177   0.192   0.231   0.233   0.248
 64 A'   65 A'   66 A'   67 A'   68 A'   69 A'   26 A"   70 A'                 
  0.284   0.289   0.298   0.339   0.346   0.366   0.383   0.385
 71 A'   27 A"   72 A'   73 A'   74 A'   75 A'   76 A'   28 A"                 
  0.396   0.400   0.420   0.420   0.422   0.437   0.466   0.474
 29 A"   77 A'   78 A'   30 A"   31 A"   79 A'   80 A'   32 A"                 
  0.487   0.504   0.535   0.538   0.556   0.579   0.588   0.615
 81 A'   33 A"   82 A'   34 A"   35 A"   83 A'   84 A'   85 A'                 
  0.628   0.637   0.652   0.682   0.733   0.744   0.764   0.851
 36 A"   86 A'   87 A'   88 A'   89 A'   90 A'   37 A"   91 A'                 
  0.865   0.890   0.923   1.016   1.026   1.140   1.202   1.308
 92 A'   93 A'   94 A'   95 A'   96 A'   38 A"   39 A"   40 A"                 
  1.361   1.371   1.380   1.403   1.454   1.526   1.542   1.593
 97 A'   41 A"   98 A'   99 A'  100 A'  101 A'   42 A"  102 A'                 
  1.670   1.831   1.856   1.924   1.984   1.994   2.000   2.029
103 A'  104 A'   43 A"  105 A'   44 A"   45 A"  106 A'  107 A'                 
  2.122   2.145   2.198   2.246   2.599   2.792   2.806   2.988
108 A'  109 A'  110 A'  111 A'   46 A"   47 A"  112 A'  113 A'                 
  3.092   3.339   3.740   3.766   3.939   3.945   3.964   3.981
114 A'  115 A'   48 A"  116 A'   49 A"   50 A"  117 A'   51 A"                 
  3.985   3.990   3.996   4.006   4.024   4.044   4.077   4.086
 52 A"   53 A"  118 A'  119 A'  120 A'   54 A"  121 A'   55 A"                 
  4.143   4.212   4.263   4.357   4.376   4.435   4.756   5.992
122 A'  123 A'  124 A'  125 A'  126 A'  127 A'  128 A'   56 A"                 
  6.047   6.078   6.269   6.366   6.503   6.644   6.697   7.523
129 A'  130 A'   57 A"  131 A'  132 A'  133 A'  134 A'   58 A"                 
  7.536   7.564   7.575   7.641   7.693  23.274  24.045  27.850
 59 A"  135 A'  136 A'  137 A'  138 A'  139 A'  140 A'  141 A'                 
 28.332  28.373  28.378  28.516  28.528  28.542  28.589  28.685
 60 A"  142 A'  143 A'   61 A"  144 A'   62 A"  145 A'  146 A'                 
 47.872  47.910  66.724 127.873 127.906 127.928 151.645 289.718
147 A'  148 A'  149 A'   63 A"  150 A'  151 A'  152 A'   64 A"                 
289.731 289.757 289.769 289.863 289.9141020.6581020.7041901.808
 65 A"  153 A'  154 A'  155 A'  156 A'  157 A'  158 A'  159 A'                 
 --------------------------------------------------------------

          Ground-State Mulliken Net Atomic Charges

     Atom                 Charge (a.u.)
  ----------------------------------------
      1 Br                   -0.021782
      2 I                     0.155992
      3 F                    -0.022956
      4 Br                   -0.035820
      5 C                    -0.099227
      6 C                     0.023793
  ----------------------------------------
  Sum of atomic charges =     0.000000

 -----------------------------------------------------------------
                    Cartesian Multipole Moments
 -----------------------------------------------------------------
    Charge (ESU x 10^10)
                -0.0000
    Dipole Moment (Debye)
         X      -0.1803      Y       1.1540      Z       0.0000
       Tot       1.1680
    Quadrupole Moments (Debye-Ang)
        XX     -79.0452     XY       1.7336     YY     -78.5704
        XZ       0.0000     YZ       0.0000     ZZ     -82.1545
    Octopole Moments (Debye-Ang^2)
       XXX     -33.6351    XXY       0.6051    XYY     -23.1341
       YYY     -17.4779    XXZ       0.0000    XYZ      -0.0000
       YYZ      -0.0000    XZZ     -11.8419    YZZ      -9.9809
       ZZZ       0.0000
    Hexadecapole Moments (Debye-Ang^3)
      XXXX   -1290.5630   XXXY     -14.6321   XXYY    -355.0419
      XYYY     -41.4740   YYYY    -979.9145   XXXZ      -0.0000
      XXYZ      -0.0000   XYYZ       0.0000   YYYZ      -0.0000
      XXZZ    -242.6970   XYZZ     -18.9629   YYZZ    -192.2003
      XZZZ      -0.0000   YZZZ      -0.0000   ZZZZ    -102.7014
 -----------------------------------------------------------------
 Calculating analytic gradient of the SCF energy
 Gradient of SCF Energy
            1           2           3           4           5           6
    1   0.0027273  -0.0004423  -0.0015239  -0.0025178   0.0041415  -0.0023848
    2   0.0050372  -0.0066875  -0.0017967   0.0029067  -0.0054172   0.0059574
    3   0.0000000   0.0000000  -0.0000000   0.0000000   0.0000000  -0.0000000
 Max gradient component =       6.687E-03
 RMS gradient           =       3.212E-03
 Gradient time:  CPU 46.36 s  wall 5.92 s
 Geometry Optimization Parameters
   NAtoms,    NIC,     NZ,  NCons,   NDum,   NFix, NCnnct, MaxDiis
        6      37       0       0       0       0       0       0

 Cartesian Hessian Update
 Hessian Updated using BFGS Update


** GEOMETRY OPTIMIZATION IN DELOCALIZED INTERNAL COORDINATES **
   Searching for a Minimum

   Optimization Cycle:  15

                       Coordinates (Angstroms)
     ATOM                X               Y               Z
      1  Br        2.6131540145    0.8081847349    0.0000000000
      2  I        -1.0158690635    1.4920425449    0.0000000000
      3  F         1.7984751431   -1.7813387547    0.0000000000
      4  Br       -1.2092498519   -1.8568867066    0.0000000000
      5  C         1.2856387266   -0.5516246024    0.0000000000
      6  C        -0.0391775116   -0.3509714518    0.0000000000
   Point Group: cs    Number of degrees of freedom:     9


   Energy is -12243.861223782

 Hessian Updated using BFGS Update

  9 Hessian modes will be used to form the next step
  Hessian Eigenvalues:
     0.048242    0.205188    0.249475    0.251461    0.359093    0.438342
     0.523631    0.959033    1.098918

 Minimum Search - Taking Simple RFO Step
 Searching for Lamda that Minimizes Along All modes
 Value Taken    Lamda =  -0.00051419
 Step Taken.  Stepsize is  0.081709

                             Maximum     Tolerance    Cnvgd?
         Gradient           0.005769      0.000300      NO
         Displacement       0.054000      0.001200      NO
         Energy change     -0.002499      0.000001      NO


 New Cartesian Coordinates Obtained by Inverse Iteration

 Displacement from previous Coordinates is:  0.077351
 ----------------------------------------------------------------
             Standard Nuclear Orientation (Angstroms)
    I     Atom           X                Y                Z
 ----------------------------------------------------------------
    1      Br      2.6015892705     0.8119657634     0.0000000000
    2      I      -0.9954465382     1.5089203293     0.0000000000
    3      F       1.7894714800    -1.7813427608     0.0000000000
    4      Br     -1.1942911560    -1.8760752493     0.0000000000
    5      C       1.2739040370    -0.5509050962     0.0000000000
    6      C      -0.0422556359    -0.3531572221     0.0000000000
 ----------------------------------------------------------------
 Molecular Point Group                 Cs    NOp =  2
 Largest Abelian Subgroup              Cs    NOp =  2
 Nuclear Repulsion Energy =  1250.6312655186 hartrees
 There are       72 alpha and       72 beta electrons
 Applying Cartesian multipole field
    Component          Value
    ---------          -----
     (2,0,0)        1.00000E-11
     (0,2,0)        2.00000E-11
     (0,0,2)       -3.00000E-11
 Nucleus-field energy     =     0.0000000348 hartrees
 Requested basis set is 6-311++G(d,p)
 There are 80 shells and 224 basis functions
 A cutoff of  1.0D-11 yielded   2342 shell pairs
 There are     19896 function pairs (     22385 Cartesian)
 Smallest overlap matrix eigenvalue = 4.40E-05
 Guess MOs from SCF MO coefficient file

 -----------------------------------------------------------------------
  General SCF calculation program by
  Eric Jon Sundstrom, Paul Horn, Yuezhi Mao, Dmitri Zuev, Alec White,
  David Stuck, Shaama M.S., Shane Yost, Joonho Lee, David Small,
  Daniel Levine, Susi Lehtola, Hugh Burton, Evgeny Epifanovsky
 -----------------------------------------------------------------------
 Exchange:     0.2000 Hartree-Fock + 0.0800 Slater + 0.7200 B88
 Correlation:  0.1900 VWN1RPA + 0.8100 LYP
 Using SG-1 standard quadrature grid
 using 8 threads for integral computing
 -------------------------------------------------------
 OpenMP Integral computing Module                
 Release: version 2.0, May 2017, Q-Chem Inc. Pleasanton 
 -------------------------------------------------------
 -------------------------------------------------------
 OpenMP BLAS3 based DFT computing Module                
 Release: version 1.0, May 2013, Q-Chem Inc. Pittsburgh 
 -------------------------------------------------------
 A restricted SCF calculation will be
 performed using DIIS
 SCF converges when DIIS error is below 1.0e-08
 ---------------------------------------
  Cycle       Energy         DIIS error
 ---------------------------------------
    1  -12243.8613076754      1.53e-04  
    2  -12243.8614828360      5.02e-05  
    3  -12243.8614804437      5.45e-05  
    4  -12243.8614976113      1.84e-05  
    5  -12243.8614996136      3.78e-06  
    6  -12243.8614996636      2.32e-06  
    7  -12243.8614996917      3.76e-07  
    8  -12243.8614996923      2.51e-07  
    9  -12243.8614996929      4.19e-08  
   10  -12243.8614996929      8.51e-09  Convergence criterion met
 ---------------------------------------
 SCF time:   CPU 108.74s  wall 14.00s 
 SCF   energy in the final basis set =   -12243.8614996929
 Total energy in the final basis set =   -12243.8614996929

 --------------------------------------------------------------
             Orbital Energies (a.u.) and Symmetries
 --------------------------------------------------------------

 Alpha MOs, Restricted
 -- Occupied --                  
******* -482.87 -482.86 -176.33 -165.73 -165.73 -165.73  -62.52
  1 A'    2 A'    3 A'    4 A'    5 A'    1 A"    6 A'    7 A'                 
-62.512 -56.342 -56.338 -56.338 -56.332 -56.328 -56.328 -35.825
  8 A'    9 A'    2 A"   10 A'   11 A'    3 A"   12 A'   13 A'                 
-31.319 -31.312 -31.312 -24.738 -22.969 -22.968 -22.967 -22.963
 14 A'    4 A"   15 A'   16 A'   17 A'    5 A"   18 A'   19 A'                 
-22.963 -10.342 -10.290  -8.730  -8.720  -6.563  -6.553  -6.548
  6 A"   20 A'   21 A'   22 A'   23 A'   24 A'   25 A'    7 A"                 
 -6.548  -6.538  -6.538  -6.375  -4.788  -4.772  -4.771  -2.674
 26 A'    8 A"   27 A'   28 A'   29 A'    9 A"   30 A'   31 A'                 
 -2.669  -2.669  -2.663  -2.659  -2.659  -2.658  -2.658  -2.647
 10 A"   32 A'   33 A'   11 A"   34 A'   12 A"   35 A'   36 A'                 
 -2.647  -2.054  -2.049  -2.048  -2.034  -2.034  -1.282  -0.881
 13 A"   37 A'   14 A"   38 A'   15 A"   39 A'   40 A'   41 A'                 
 -0.835  -0.758  -0.691  -0.613  -0.536  -0.518  -0.502  -0.421
 42 A'   43 A'   44 A'   45 A'   46 A'   16 A"   47 A'   48 A'                 
 -0.410  -0.387  -0.340  -0.335  -0.322  -0.300  -0.281  -0.261
 49 A'   17 A"   18 A"   50 A'   51 A'   19 A"   52 A'   20 A"                 
 -- Virtual --                   
 -0.079  -0.067  -0.041  -0.018   0.009   0.030   0.045   0.047
 53 A'   54 A'   21 A"   55 A'   56 A'   57 A'   58 A'   22 A"                 
  0.051   0.066   0.069   0.084   0.087   0.096   0.102   0.110
 59 A'   23 A"   60 A'   61 A'   62 A'   63 A'   24 A"   25 A"                 
  0.127   0.138   0.157   0.176   0.191   0.233   0.233   0.248
 64 A'   65 A'   66 A'   67 A'   68 A'   26 A"   69 A'   70 A'                 
  0.286   0.289   0.297   0.340   0.346   0.365   0.383   0.384
 71 A'   27 A"   72 A'   73 A'   74 A'   75 A'   76 A'   28 A"                 
  0.396   0.400   0.420   0.421   0.422   0.436   0.464   0.473
 29 A"   77 A'   30 A"   78 A'   31 A"   79 A'   80 A'   32 A"                 
  0.489   0.504   0.532   0.538   0.556   0.578   0.591   0.615
 81 A'   33 A"   82 A'   34 A"   35 A"   83 A'   84 A'   85 A'                 
  0.630   0.638   0.654   0.683   0.734   0.744   0.763   0.851
 36 A"   86 A'   87 A'   88 A'   89 A'   90 A'   37 A"   91 A'                 
  0.866   0.891   0.924   1.012   1.025   1.141   1.200   1.307
 92 A'   93 A'   94 A'   95 A'   96 A'   38 A"   39 A"   40 A"                 
  1.360   1.372   1.381   1.402   1.454   1.526   1.545   1.592
 97 A'   41 A"   98 A'   99 A'  100 A'  101 A'   42 A"  102 A'                 
  1.673   1.835   1.863   1.926   1.984   1.994   1.999   2.028
103 A'  104 A'   43 A"  105 A'   44 A"   45 A"  106 A'  107 A'                 
  2.124   2.152   2.198   2.246   2.601   2.794   2.807   2.989
108 A'  109 A'  110 A'  111 A'   46 A"   47 A"  112 A'  113 A'                 
  3.101   3.328   3.741   3.767   3.938   3.945   3.964   3.980
114 A'  115 A'   48 A"  116 A'   49 A"   50 A"  117 A'   51 A"                 
  3.985   3.989   3.997   4.007   4.025   4.044   4.074   4.086
 52 A"   53 A"  118 A'  119 A'  120 A'   54 A"  121 A'   55 A"                 
  4.143   4.211   4.266   4.358   4.375   4.431   4.758   5.992
122 A'  123 A'  124 A'  125 A'  126 A'  127 A'  128 A'   56 A"                 
  6.047   6.077   6.269   6.366   6.504   6.644   6.696   7.524
129 A'  130 A'   57 A"  131 A'  132 A'  133 A'  134 A'   58 A"                 
  7.536   7.565   7.574   7.641   7.692  23.270  24.081  27.848
 59 A"  135 A'  136 A'  137 A'  138 A'  139 A'  140 A'  141 A'                 
 28.331  28.373  28.376  28.516  28.528  28.541  28.588  28.684
 60 A"  142 A'  143 A'   61 A"  144 A'   62 A"  145 A'  146 A'                 
 47.872  47.910  66.724 127.873 127.906 127.927 151.644 289.718
147 A'  148 A'  149 A'   63 A"  150 A'  151 A'  152 A'   64 A"                 
289.731 289.758 289.767 289.863 289.9141020.6581020.7051901.806
 65 A"  153 A'  154 A'  155 A'  156 A'  157 A'  158 A'  159 A'                 

 Beta MOs, Restricted
 -- Occupied --                  
******* -482.87 -482.86 -176.33 -165.73 -165.73 -165.73  -62.52
  1 A'    2 A'    3 A'    4 A'    5 A'    1 A"    6 A'    7 A'                 
-62.512 -56.342 -56.338 -56.338 -56.332 -56.328 -56.328 -35.825
  8 A'    9 A'    2 A"   10 A'   11 A'    3 A"   12 A'   13 A'                 
-31.319 -31.312 -31.312 -24.738 -22.969 -22.968 -22.967 -22.963
 14 A'    4 A"   15 A'   16 A'   17 A'    5 A"   18 A'   19 A'                 
-22.963 -10.342 -10.290  -8.730  -8.720  -6.563  -6.553  -6.548
  6 A"   20 A'   21 A'   22 A'   23 A'   24 A'   25 A'    7 A"                 
 -6.548  -6.538  -6.538  -6.375  -4.788  -4.772  -4.771  -2.674
 26 A'    8 A"   27 A'   28 A'   29 A'    9 A"   30 A'   31 A'                 
 -2.669  -2.669  -2.663  -2.659  -2.659  -2.658  -2.658  -2.647
 10 A"   32 A'   33 A'   11 A"   34 A'   12 A"   35 A'   36 A'                 
 -2.647  -2.054  -2.049  -2.048  -2.034  -2.034  -1.282  -0.881
 13 A"   37 A'   14 A"   38 A'   15 A"   39 A'   40 A'   41 A'                 
 -0.835  -0.758  -0.691  -0.613  -0.536  -0.518  -0.502  -0.421
 42 A'   43 A'   44 A'   45 A'   46 A'   16 A"   47 A'   48 A'                 
 -0.410  -0.387  -0.340  -0.335  -0.322  -0.300  -0.281  -0.261
 49 A'   17 A"   18 A"   50 A'   51 A'   19 A"   52 A'   20 A"                 
 -- Virtual --                   
 -0.079  -0.067  -0.041  -0.018   0.009   0.030   0.045   0.047
 53 A'   54 A'   21 A"   55 A'   56 A'   57 A'   58 A'   22 A"                 
  0.051   0.066   0.069   0.084   0.087   0.096   0.102   0.110
 59 A'   23 A"   60 A'   61 A'   62 A'   63 A'   24 A"   25 A"                 
  0.127   0.138   0.157   0.176   0.191   0.233   0.233   0.248
 64 A'   65 A'   66 A'   67 A'   68 A'   26 A"   69 A'   70 A'                 
  0.286   0.289   0.297   0.340   0.346   0.365   0.383   0.384
 71 A'   27 A"   72 A'   73 A'   74 A'   75 A'   76 A'   28 A"                 
  0.396   0.400   0.420   0.421   0.422   0.436   0.464   0.473
 29 A"   77 A'   30 A"   78 A'   31 A"   79 A'   80 A'   32 A"                 
  0.489   0.504   0.532   0.538   0.556   0.578   0.591   0.615
 81 A'   33 A"   82 A'   34 A"   35 A"   83 A'   84 A'   85 A'                 
  0.630   0.638   0.654   0.683   0.734   0.744   0.763   0.851
 36 A"   86 A'   87 A'   88 A'   89 A'   90 A'   37 A"   91 A'                 
  0.866   0.891   0.924   1.012   1.025   1.141   1.200   1.307
 92 A'   93 A'   94 A'   95 A'   96 A'   38 A"   39 A"   40 A"                 
  1.360   1.372   1.381   1.402   1.454   1.526   1.545   1.592
 97 A'   41 A"   98 A'   99 A'  100 A'  101 A'   42 A"  102 A'                 
  1.673   1.835   1.863   1.926   1.984   1.994   1.999   2.028
103 A'  104 A'   43 A"  105 A'   44 A"   45 A"  106 A'  107 A'                 
  2.124   2.152   2.198   2.246   2.601   2.794   2.807   2.989
108 A'  109 A'  110 A'  111 A'   46 A"   47 A"  112 A'  113 A'                 
  3.101   3.328   3.741   3.767   3.938   3.945   3.964   3.980
114 A'  115 A'   48 A"  116 A'   49 A"   50 A"  117 A'   51 A"                 
  3.985   3.989   3.997   4.007   4.025   4.044   4.074   4.086
 52 A"   53 A"  118 A'  119 A'  120 A'   54 A"  121 A'   55 A"                 
  4.143   4.211   4.266   4.358   4.375   4.431   4.758   5.992
122 A'  123 A'  124 A'  125 A'  126 A'  127 A'  128 A'   56 A"                 
  6.047   6.077   6.269   6.366   6.504   6.644   6.696   7.524
129 A'  130 A'   57 A"  131 A'  132 A'  133 A'  134 A'   58 A"                 
  7.536   7.565   7.574   7.641   7.692  23.270  24.081  27.848
 59 A"  135 A'  136 A'  137 A'  138 A'  139 A'  140 A'  141 A'                 
 28.331  28.373  28.376  28.516  28.528  28.541  28.588  28.684
 60 A"  142 A'  143 A'   61 A"  144 A'   62 A"  145 A'  146 A'                 
 47.872  47.910  66.724 127.873 127.906 127.927 151.644 289.718
147 A'  148 A'  149 A'   63 A"  150 A'  151 A'  152 A'   64 A"                 
289.731 289.758 289.767 289.863 289.9141020.6581020.7051901.806
 65 A"  153 A'  154 A'  155 A'  156 A'  157 A'  158 A'  159 A'                 
 --------------------------------------------------------------

          Ground-State Mulliken Net Atomic Charges

     Atom                 Charge (a.u.)
  ----------------------------------------
      1 Br                   -0.024779
      2 I                     0.154641
      3 F                    -0.024104
      4 Br                   -0.036387
      5 C                    -0.098902
      6 C                     0.029531
  ----------------------------------------
  Sum of atomic charges =     0.000000

 -----------------------------------------------------------------
                    Cartesian Multipole Moments
 -----------------------------------------------------------------
    Charge (ESU x 10^10)
                 0.0000
    Dipole Moment (Debye)
         X      -0.1838      Y       1.1622      Z       0.0000
       Tot       1.1767
    Quadrupole Moments (Debye-Ang)
        XX     -79.2680     XY       1.7820     YY     -78.3618
        XZ       0.0000     YZ       0.0000     ZZ     -82.1488
    Octopole Moments (Debye-Ang^2)
       XXX     -35.0303    XXY       0.2777    XYY     -23.7080
       YYY     -17.9332    XXZ       0.0000    XYZ      -0.0000
       YYZ       0.0000    XZZ     -12.3553    YZZ     -10.1832
       ZZZ       0.0000
    Hexadecapole Moments (Debye-Ang^3)
      XXXX   -1273.9563   XXXY     -15.9863   XXYY    -355.4000
      XYYY     -42.2529   YYYY    -992.6824   XXXZ       0.0000
      XXYZ      -0.0000   XYYZ      -0.0000   YYYZ       0.0000
      XXZZ    -239.5267   XYZZ     -19.3797   YYZZ    -195.0584
      XZZZ       0.0000   YZZZ       0.0000   ZZZZ    -102.6975
 -----------------------------------------------------------------
 Calculating analytic gradient of the SCF energy
 Gradient of SCF Energy
            1           2           3           4           5           6
    1   0.0026004   0.0005647  -0.0018367  -0.0014162  -0.0062245   0.0063124
    2   0.0058340  -0.0035021  -0.0028905   0.0000667  -0.0035315   0.0040235
    3   0.0000000   0.0000000  -0.0000000  -0.0000000  -0.0000000   0.0000000
 Max gradient component =       6.312E-03
 RMS gradient           =       3.112E-03
 Gradient time:  CPU 46.05 s  wall 5.88 s
 Geometry Optimization Parameters
   NAtoms,    NIC,     NZ,  NCons,   NDum,   NFix, NCnnct, MaxDiis
        6      37       0       0       0       0       0       0

 Cartesian Hessian Update
 Hessian Updated using BFGS Update


** GEOMETRY OPTIMIZATION IN DELOCALIZED INTERNAL COORDINATES **
   Searching for a Minimum

   Optimization Cycle:  16

                       Coordinates (Angstroms)
     ATOM                X               Y               Z
      1  Br        2.6015892705    0.8119657634    0.0000000000
      2  I        -0.9954465382    1.5089203293    0.0000000000
      3  F         1.7894714800   -1.7813427608    0.0000000000
      4  Br       -1.1942911560   -1.8760752493    0.0000000000
      5  C         1.2739040370   -0.5509050962    0.0000000000
      6  C        -0.0422556359   -0.3531572221    0.0000000000
   Point Group: cs    Number of degrees of freedom:     9


   Energy is -12243.861499693

 Hessian Updated using BFGS Update

  9 Hessian modes will be used to form the next step
  Hessian Eigenvalues:
     0.040411    0.163176    0.249410    0.252695    0.387495    0.509572
     0.601323    0.953078    1.073400

 Minimum Search - Taking Simple RFO Step
 Searching for Lamda that Minimizes Along All modes
 Value Taken    Lamda =  -0.00019234
 Step Taken.  Stepsize is  0.040912

                             Maximum     Tolerance    Cnvgd?
         Gradient           0.004237      0.000300      NO
         Displacement       0.027301      0.001200      NO
         Energy change     -0.000276      0.000001      NO


 New Cartesian Coordinates Obtained by Inverse Iteration

 Displacement from previous Coordinates is:  0.030030
 ----------------------------------------------------------------
             Standard Nuclear Orientation (Angstroms)
    I     Atom           X                Y                Z
 ----------------------------------------------------------------
    1      Br      2.6038783453     0.8083661518     0.0000000000
    2      I      -0.9918744945     1.5162729115     0.0000000000
    3      F       1.7902936396    -1.7775089214     0.0000000000
    4      Br     -1.1914162631    -1.8848709229     0.0000000000
    5      C       1.2714594525    -0.5481551779     0.0000000000
    6      C      -0.0493692225    -0.3546982768     0.0000000000
 ----------------------------------------------------------------
 Molecular Point Group                 Cs    NOp =  2
 Largest Abelian Subgroup              Cs    NOp =  2
 Nuclear Repulsion Energy =  1249.0614217949 hartrees
 There are       72 alpha and       72 beta electrons
 Applying Cartesian multipole field
    Component          Value
    ---------          -----
     (2,0,0)        1.00000E-11
     (0,2,0)        2.00000E-11
     (0,0,2)       -3.00000E-11
 Nucleus-field energy     =     0.0000000349 hartrees
 Requested basis set is 6-311++G(d,p)
 There are 80 shells and 224 basis functions
 A cutoff of  1.0D-11 yielded   2342 shell pairs
 There are     19896 function pairs (     22385 Cartesian)
 Smallest overlap matrix eigenvalue = 4.50E-05
 Guess MOs from SCF MO coefficient file

 -----------------------------------------------------------------------
  General SCF calculation program by
  Eric Jon Sundstrom, Paul Horn, Yuezhi Mao, Dmitri Zuev, Alec White,
  David Stuck, Shaama M.S., Shane Yost, Joonho Lee, David Small,
  Daniel Levine, Susi Lehtola, Hugh Burton, Evgeny Epifanovsky
 -----------------------------------------------------------------------
 Exchange:     0.2000 Hartree-Fock + 0.0800 Slater + 0.7200 B88
 Correlation:  0.1900 VWN1RPA + 0.8100 LYP
 Using SG-1 standard quadrature grid
 using 8 threads for integral computing
 -------------------------------------------------------
 OpenMP Integral computing Module                
 Release: version 2.0, May 2017, Q-Chem Inc. Pleasanton 
 -------------------------------------------------------
 -------------------------------------------------------
 OpenMP BLAS3 based DFT computing Module                
 Release: version 1.0, May 2013, Q-Chem Inc. Pittsburgh 
 -------------------------------------------------------
 A restricted SCF calculation will be
 performed using DIIS
 SCF converges when DIIS error is below 1.0e-08
 ---------------------------------------
  Cycle       Energy         DIIS error
 ---------------------------------------
    1  -12243.8615856580      8.14e-05  
    2  -12243.8616336489      3.38e-05  
    3  -12243.8616266724      4.70e-05  
    4  -12243.8616405747      8.26e-06  
    5  -12243.8616409126      3.06e-06  
    6  -12243.8616409512      8.75e-07  
    7  -12243.8616409555      2.95e-07  
    8  -12243.8616409560      1.05e-07  
    9  -12243.8616409561      2.15e-08  
   10  -12243.8616409559      4.53e-09  Convergence criterion met
 ---------------------------------------
 SCF time:   CPU 108.72s  wall 14.00s 
 SCF   energy in the final basis set =   -12243.8616409559
 Total energy in the final basis set =   -12243.8616409559

 --------------------------------------------------------------
             Orbital Energies (a.u.) and Symmetries
 --------------------------------------------------------------

 Alpha MOs, Restricted
 -- Occupied --                  
******* -482.87 -482.86 -176.33 -165.73 -165.73 -165.73  -62.52
  1 A'    2 A'    3 A'    4 A'    5 A'    1 A"    6 A'    7 A'                 
-62.512 -56.343 -56.338 -56.338 -56.333 -56.328 -56.328 -35.825
  8 A'    9 A'    2 A"   10 A'   11 A'    3 A"   12 A'   13 A'                 
-31.319 -31.312 -31.312 -24.738 -22.969 -22.968 -22.967 -22.963
 14 A'    4 A"   15 A'   16 A'   17 A'    5 A"   18 A'   19 A'                 
-22.963 -10.342 -10.291  -8.730  -8.720  -6.563  -6.553  -6.548
  6 A"   20 A'   21 A'   22 A'   23 A'   24 A'   25 A'    7 A"                 
 -6.548  -6.538  -6.538  -6.374  -4.788  -4.772  -4.771  -2.674
 26 A'    8 A"   27 A'   28 A'   29 A'    9 A"   30 A'   31 A'                 
 -2.669  -2.669  -2.664  -2.660  -2.659  -2.658  -2.658  -2.648
 10 A"   32 A'   33 A'   11 A"   34 A'   12 A"   35 A'   36 A'                 
 -2.648  -2.054  -2.048  -2.048  -2.034  -2.034  -1.282  -0.881
 13 A"   37 A'   14 A"   38 A'   15 A"   39 A'   40 A'   41 A'                 
 -0.836  -0.757  -0.691  -0.612  -0.535  -0.518  -0.502  -0.421
 42 A'   43 A'   44 A'   45 A'   46 A'   16 A"   47 A'   48 A'                 
 -0.411  -0.386  -0.340  -0.335  -0.321  -0.301  -0.282  -0.261
 49 A'   17 A"   18 A"   50 A'   51 A'   19 A"   52 A'   20 A"                 
 -- Virtual --                   
 -0.079  -0.067  -0.042  -0.018   0.009   0.030   0.045   0.047
 53 A'   54 A'   21 A"   55 A'   56 A'   57 A'   58 A'   22 A"                 
  0.051   0.066   0.069   0.084   0.087   0.096   0.102   0.110
 59 A'   23 A"   60 A'   61 A'   62 A'   63 A'   24 A"   25 A"                 
  0.127   0.138   0.157   0.176   0.190   0.233   0.233   0.247
 64 A'   65 A'   66 A'   67 A'   68 A'   26 A"   69 A'   70 A'                 
  0.286   0.288   0.297   0.340   0.345   0.365   0.383   0.384
 71 A'   27 A"   72 A'   73 A'   74 A'   75 A'   76 A'   28 A"                 
  0.397   0.401   0.420   0.420   0.422   0.436   0.463   0.474
 29 A"   77 A'   30 A"   78 A'   31 A"   79 A'   80 A'   32 A"                 
  0.488   0.504   0.531   0.538   0.555   0.578   0.590   0.615
 81 A'   33 A"   82 A'   34 A"   35 A"   83 A'   84 A'   85 A'                 
  0.629   0.639   0.652   0.683   0.733   0.744   0.763   0.851
 36 A"   86 A'   87 A'   88 A'   89 A'   90 A'   37 A"   91 A'                 
  0.865   0.891   0.923   1.010   1.026   1.140   1.201   1.307
 92 A'   93 A'   94 A'   95 A'   96 A'   38 A"   39 A"   40 A"                 
  1.359   1.372   1.381   1.402   1.454   1.527   1.544   1.590
 97 A'   41 A"   98 A'   99 A'  100 A'  101 A'   42 A"  102 A'                 
  1.672   1.833   1.861   1.926   1.985   1.993   1.999   2.027
103 A'  104 A'   43 A"  105 A'   44 A"   45 A"  106 A'  107 A'                 
  2.122   2.149   2.198   2.245   2.600   2.793   2.807   2.988
108 A'  109 A'  110 A'  111 A'   46 A"   47 A"  112 A'  113 A'                 
  3.096   3.333   3.741   3.767   3.938   3.945   3.965   3.980
114 A'  115 A'   48 A"  116 A'   49 A"   50 A"  117 A'   51 A"                 
  3.985   3.989   3.997   4.007   4.024   4.044   4.072   4.086
 52 A"   53 A"  118 A'  119 A'  120 A'   54 A"  121 A'   55 A"                 
  4.143   4.210   4.267   4.358   4.374   4.429   4.758   5.991
122 A'  123 A'  124 A'  125 A'  126 A'  127 A'  128 A'   56 A"                 
  6.047   6.076   6.269   6.366   6.504   6.644   6.697   7.524
129 A'  130 A'   57 A"  131 A'  132 A'  133 A'  134 A'   58 A"                 
  7.536   7.565   7.573   7.641   7.693  23.271  24.065  27.847
 59 A"  135 A'  136 A'  137 A'  138 A'  139 A'  140 A'  141 A'                 
 28.331  28.373  28.375  28.516  28.528  28.541  28.587  28.683
 60 A"  142 A'  143 A'   61 A"  144 A'   62 A"  145 A'  146 A'                 
 47.873  47.909  66.725 127.873 127.906 127.926 151.643 289.718
147 A'  148 A'  149 A'   63 A"  150 A'  151 A'  152 A'   64 A"                 
289.731 289.758 289.766 289.863 289.9141020.6591020.7041901.805
 65 A"  153 A'  154 A'  155 A'  156 A'  157 A'  158 A'  159 A'                 

 Beta MOs, Restricted
 -- Occupied --                  
******* -482.87 -482.86 -176.33 -165.73 -165.73 -165.73  -62.52
  1 A'    2 A'    3 A'    4 A'    5 A'    1 A"    6 A'    7 A'                 
-62.512 -56.343 -56.338 -56.338 -56.333 -56.328 -56.328 -35.825
  8 A'    9 A'    2 A"   10 A'   11 A'    3 A"   12 A'   13 A'                 
-31.319 -31.312 -31.312 -24.738 -22.969 -22.968 -22.967 -22.963
 14 A'    4 A"   15 A'   16 A'   17 A'    5 A"   18 A'   19 A'                 
-22.963 -10.342 -10.291  -8.730  -8.720  -6.563  -6.553  -6.548
  6 A"   20 A'   21 A'   22 A'   23 A'   24 A'   25 A'    7 A"                 
 -6.548  -6.538  -6.538  -6.374  -4.788  -4.772  -4.771  -2.674
 26 A'    8 A"   27 A'   28 A'   29 A'    9 A"   30 A'   31 A'                 
 -2.669  -2.669  -2.664  -2.660  -2.659  -2.658  -2.658  -2.648
 10 A"   32 A'   33 A'   11 A"   34 A'   12 A"   35 A'   36 A'                 
 -2.648  -2.054  -2.048  -2.048  -2.034  -2.034  -1.282  -0.881
 13 A"   37 A'   14 A"   38 A'   15 A"   39 A'   40 A'   41 A'                 
 -0.836  -0.757  -0.691  -0.612  -0.535  -0.518  -0.502  -0.421
 42 A'   43 A'   44 A'   45 A'   46 A'   16 A"   47 A'   48 A'                 
 -0.411  -0.386  -0.340  -0.335  -0.321  -0.301  -0.282  -0.261
 49 A'   17 A"   18 A"   50 A'   51 A'   19 A"   52 A'   20 A"                 
 -- Virtual --                   
 -0.079  -0.067  -0.042  -0.018   0.009   0.030   0.045   0.047
 53 A'   54 A'   21 A"   55 A'   56 A'   57 A'   58 A'   22 A"                 
  0.051   0.066   0.069   0.084   0.087   0.096   0.102   0.110
 59 A'   23 A"   60 A'   61 A'   62 A'   63 A'   24 A"   25 A"                 
  0.127   0.138   0.157   0.176   0.190   0.233   0.233   0.247
 64 A'   65 A'   66 A'   67 A'   68 A'   26 A"   69 A'   70 A'                 
  0.286   0.288   0.297   0.340   0.345   0.365   0.383   0.384
 71 A'   27 A"   72 A'   73 A'   74 A'   75 A'   76 A'   28 A"                 
  0.397   0.401   0.420   0.420   0.422   0.436   0.463   0.474
 29 A"   77 A'   30 A"   78 A'   31 A"   79 A'   80 A'   32 A"                 
  0.488   0.504   0.531   0.538   0.555   0.578   0.590   0.615
 81 A'   33 A"   82 A'   34 A"   35 A"   83 A'   84 A'   85 A'                 
  0.629   0.639   0.652   0.683   0.733   0.744   0.763   0.851
 36 A"   86 A'   87 A'   88 A'   89 A'   90 A'   37 A"   91 A'                 
  0.865   0.891   0.923   1.010   1.026   1.140   1.201   1.307
 92 A'   93 A'   94 A'   95 A'   96 A'   38 A"   39 A"   40 A"                 
  1.359   1.372   1.381   1.402   1.454   1.527   1.544   1.590
 97 A'   41 A"   98 A'   99 A'  100 A'  101 A'   42 A"  102 A'                 
  1.672   1.833   1.861   1.926   1.985   1.993   1.999   2.027
103 A'  104 A'   43 A"  105 A'   44 A"   45 A"  106 A'  107 A'                 
  2.122   2.149   2.198   2.245   2.600   2.793   2.807   2.988
108 A'  109 A'  110 A'  111 A'   46 A"   47 A"  112 A'  113 A'                 
  3.096   3.333   3.741   3.767   3.938   3.945   3.965   3.980
114 A'  115 A'   48 A"  116 A'   49 A"   50 A"  117 A'   51 A"                 
  3.985   3.989   3.997   4.007   4.024   4.044   4.072   4.086
 52 A"   53 A"  118 A'  119 A'  120 A'   54 A"  121 A'   55 A"                 
  4.143   4.210   4.267   4.358   4.374   4.429   4.758   5.991
122 A'  123 A'  124 A'  125 A'  126 A'  127 A'  128 A'   56 A"                 
  6.047   6.076   6.269   6.366   6.504   6.644   6.697   7.524
129 A'  130 A'   57 A"  131 A'  132 A'  133 A'  134 A'   58 A"                 
  7.536   7.565   7.573   7.641   7.693  23.271  24.065  27.847
 59 A"  135 A'  136 A'  137 A'  138 A'  139 A'  140 A'  141 A'                 
 28.331  28.373  28.375  28.516  28.528  28.541  28.587  28.683
 60 A"  142 A'  143 A'   61 A"  144 A'   62 A"  145 A'  146 A'                 
 47.873  47.909  66.725 127.873 127.906 127.926 151.643 289.718
147 A'  148 A'  149 A'   63 A"  150 A'  151 A'  152 A'   64 A"                 
289.731 289.758 289.766 289.863 289.9141020.6591020.7041901.805
 65 A"  153 A'  154 A'  155 A'  156 A'  157 A'  158 A'  159 A'                 
 --------------------------------------------------------------

          Ground-State Mulliken Net Atomic Charges

     Atom                 Charge (a.u.)
  ----------------------------------------
      1 Br                   -0.024436
      2 I                     0.153635
      3 F                    -0.023264
      4 Br                   -0.035238
      5 C                    -0.100092
      6 C                     0.029395
  ----------------------------------------
  Sum of atomic charges =     0.000000

 -----------------------------------------------------------------
                    Cartesian Multipole Moments
 -----------------------------------------------------------------
    Charge (ESU x 10^10)
                 0.0000
    Dipole Moment (Debye)
         X      -0.1766      Y       1.1551      Z      -0.0000
       Tot       1.1685
    Quadrupole Moments (Debye-Ang)
        XX     -79.2893     XY       1.8250     YY     -78.2899
        XZ      -0.0000     YZ      -0.0000     ZZ     -82.1635
    Octopole Moments (Debye-Ang^2)
       XXX     -35.1024    XXY       0.2490    XYY     -23.9434
       YYY     -18.0504    XXZ      -0.0000    XYZ       0.0000
       YYZ      -0.0000    XZZ     -12.4931    YZZ     -10.1942
       ZZZ      -0.0000
    Hexadecapole Moments (Debye-Ang^3)
      XXXX   -1272.7143   XXXY     -15.5468   XXYY    -356.6416
      XYYY     -42.0410   YYYY    -997.2012   XXXZ      -0.0000
      XXYZ      -0.0000   XYYZ      -0.0000   YYYZ      -0.0000
      XXZZ    -239.3920   XYZZ     -19.3060   YYZZ    -196.1183
      XZZZ      -0.0000   YZZZ      -0.0000   ZZZZ    -102.7326
 -----------------------------------------------------------------
 Calculating analytic gradient of the SCF energy
 Gradient of SCF Energy
            1           2           3           4           5           6
    1   0.0028855   0.0007615  -0.0013440  -0.0011707  -0.0027319   0.0015996
    2   0.0050838  -0.0019969  -0.0025006  -0.0009894  -0.0031700   0.0035731
    3   0.0000000  -0.0000000   0.0000000  -0.0000000  -0.0000000   0.0000000
 Max gradient component =       5.084E-03
 RMS gradient           =       2.134E-03
 Gradient time:  CPU 46.15 s  wall 5.90 s
 Geometry Optimization Parameters
   NAtoms,    NIC,     NZ,  NCons,   NDum,   NFix, NCnnct, MaxDiis
        6      37       0       0       0       0       0       0

 Cartesian Hessian Update
 Hessian Updated using BFGS Update


** GEOMETRY OPTIMIZATION IN DELOCALIZED INTERNAL COORDINATES **
   Searching for a Minimum

   Optimization Cycle:  17

                       Coordinates (Angstroms)
     ATOM                X               Y               Z
      1  Br        2.6038783453    0.8083661518    0.0000000000
      2  I        -0.9918744945    1.5162729115    0.0000000000
      3  F         1.7902936396   -1.7775089214    0.0000000000
      4  Br       -1.1914162631   -1.8848709229    0.0000000000
      5  C         1.2714594525   -0.5481551779    0.0000000000
      6  C        -0.0493692225   -0.3546982768    0.0000000000
   Point Group: cs    Number of degrees of freedom:     9


   Energy is -12243.861640956

 Hessian Updated using BFGS Update

  9 Hessian modes will be used to form the next step
  Hessian Eigenvalues:
     0.041532    0.089714    0.248551    0.254218    0.388464    0.483552
     0.626522    0.928283    1.037549

 Minimum Search - Taking Simple RFO Step
 Searching for Lamda that Minimizes Along All modes
 Value Taken    Lamda =  -0.00018748
 Step Taken.  Stepsize is  0.050009

                             Maximum     Tolerance    Cnvgd?
         Gradient           0.003330      0.000300      NO
         Displacement       0.034420      0.001200      NO
         Energy change     -0.000141      0.000001      NO


 New Cartesian Coordinates Obtained by Inverse Iteration

 Displacement from previous Coordinates is:  0.035508
 ----------------------------------------------------------------
             Standard Nuclear Orientation (Angstroms)
    I     Atom           X                Y                Z
 ----------------------------------------------------------------
    1      Br      2.6065221640     0.7982554404     0.0000000000
    2      I      -0.9903487561     1.5209757658     0.0000000000
    3      F       1.7948848410    -1.7691732966     0.0000000000
    4      Br     -1.1889794855    -1.8902529006     0.0000000000
    5      C       1.2671576052    -0.5434016037     0.0000000000
    6      C      -0.0562649114    -0.3569976412     0.0000000000
 ----------------------------------------------------------------
 Molecular Point Group                 Cs    NOp =  2
 Largest Abelian Subgroup              Cs    NOp =  2
 Nuclear Repulsion Energy =  1248.5373805305 hartrees
 There are       72 alpha and       72 beta electrons
 Applying Cartesian multipole field
    Component          Value
    ---------          -----
     (2,0,0)        1.00000E-11
     (0,2,0)        2.00000E-11
     (0,0,2)       -3.00000E-11
 Nucleus-field energy     =     0.0000000350 hartrees
 Requested basis set is 6-311++G(d,p)
 There are 80 shells and 224 basis functions
 A cutoff of  1.0D-11 yielded   2341 shell pairs
 There are     19900 function pairs (     22390 Cartesian)
 Smallest overlap matrix eigenvalue = 4.48E-05
 Guess MOs from SCF MO coefficient file

 -----------------------------------------------------------------------
  General SCF calculation program by
  Eric Jon Sundstrom, Paul Horn, Yuezhi Mao, Dmitri Zuev, Alec White,
  David Stuck, Shaama M.S., Shane Yost, Joonho Lee, David Small,
  Daniel Levine, Susi Lehtola, Hugh Burton, Evgeny Epifanovsky
 -----------------------------------------------------------------------
 Exchange:     0.2000 Hartree-Fock + 0.0800 Slater + 0.7200 B88
 Correlation:  0.1900 VWN1RPA + 0.8100 LYP
 Using SG-1 standard quadrature grid
 using 8 threads for integral computing
 -------------------------------------------------------
 OpenMP Integral computing Module                
 Release: version 2.0, May 2017, Q-Chem Inc. Pleasanton 
 -------------------------------------------------------
 -------------------------------------------------------
 OpenMP BLAS3 based DFT computing Module                
 Release: version 1.0, May 2013, Q-Chem Inc. Pittsburgh 
 -------------------------------------------------------
 A restricted SCF calculation will be
 performed using DIIS
 SCF converges when DIIS error is below 1.0e-08
 ---------------------------------------
  Cycle       Energy         DIIS error
 ---------------------------------------
    1  -12243.8616629047      1.03e-04  
    2  -12243.8617506517      3.40e-05  
    3  -12243.8617484954      4.19e-05  
    4  -12243.8617557864      6.91e-06  
    5  -12243.8617559922      3.78e-06  
    6  -12243.8617560647      1.01e-06  
    7  -12243.8617560699      3.19e-07  
    8  -12243.8617560703      1.34e-07  
    9  -12243.8617560704      3.29e-08  
   10  -12243.8617560706      4.92e-09  Convergence criterion met
 ---------------------------------------
 SCF time:   CPU 108.71s  wall 14.00s 
 SCF   energy in the final basis set =   -12243.8617560706
 Total energy in the final basis set =   -12243.8617560706

 --------------------------------------------------------------
             Orbital Energies (a.u.) and Symmetries
 --------------------------------------------------------------

 Alpha MOs, Restricted
 -- Occupied --                  
******* -482.87 -482.86 -176.33 -165.73 -165.73 -165.73  -62.52
  1 A'    2 A'    3 A'    4 A'    5 A'    1 A"    6 A'    7 A'                 
-62.512 -56.342 -56.338 -56.338 -56.333 -56.329 -56.329 -35.825
  8 A'    9 A'    2 A"   10 A'   11 A'    3 A"   12 A'   13 A'                 
-31.319 -31.312 -31.312 -24.737 -22.969 -22.967 -22.967 -22.963
 14 A'    4 A"   15 A'   16 A'   17 A'    5 A"   18 A'   19 A'                 
-22.963 -10.342 -10.291  -8.730  -8.721  -6.563  -6.554  -6.548
  6 A"   20 A'   21 A'   22 A'   23 A'   24 A'   25 A'    7 A"                 
 -6.548  -6.539  -6.539  -6.374  -4.788  -4.771  -4.771  -2.674
 26 A'    8 A"   27 A'   28 A'   29 A'    9 A"   30 A'   31 A'                 
 -2.669  -2.669  -2.664  -2.660  -2.660  -2.658  -2.658  -2.648
 10 A"   32 A'   33 A'   11 A"   34 A'   12 A"   35 A'   36 A'                 
 -2.648  -2.054  -2.048  -2.048  -2.034  -2.034  -1.281  -0.881
 13 A"   37 A'   14 A"   38 A'   15 A"   39 A'   40 A'   41 A'                 
 -0.837  -0.758  -0.690  -0.612  -0.535  -0.517  -0.502  -0.421
 42 A'   43 A'   44 A'   45 A'   46 A'   16 A"   47 A'   48 A'                 
 -0.411  -0.386  -0.341  -0.335  -0.321  -0.301  -0.282  -0.261
 49 A'   17 A"   18 A"   50 A'   51 A'   19 A"   52 A'   20 A"                 
 -- Virtual --                   
 -0.080  -0.066  -0.042  -0.017   0.009   0.030   0.045   0.047
 53 A'   54 A'   21 A"   55 A'   56 A'   57 A'   58 A'   22 A"                 
  0.051   0.066   0.069   0.084   0.087   0.097   0.103   0.110
 59 A'   23 A"   60 A'   61 A'   62 A'   63 A'   24 A"   25 A"                 
  0.126   0.138   0.156   0.176   0.191   0.233   0.233   0.247
 64 A'   65 A'   66 A'   67 A'   68 A'   69 A'   26 A"   70 A'                 
  0.286   0.287   0.297   0.340   0.344   0.366   0.384   0.384
 71 A'   27 A"   72 A'   73 A'   74 A'   75 A'   76 A'   28 A"                 
  0.397   0.401   0.419   0.421   0.422   0.437   0.463   0.474
 29 A"   77 A'   30 A"   78 A'   31 A"   79 A'   80 A'   32 A"                 
  0.488   0.504   0.531   0.538   0.555   0.578   0.589   0.615
 81 A'   33 A"   82 A'   34 A"   35 A"   83 A'   84 A'   85 A'                 
  0.629   0.640   0.652   0.684   0.733   0.745   0.763   0.852
 36 A"   86 A'   87 A'   88 A'   89 A'   90 A'   37 A"   91 A'                 
  0.865   0.892   0.924   1.010   1.027   1.140   1.202   1.307
 92 A'   93 A'   94 A'   95 A'   96 A'   38 A"   39 A"   40 A"                 
  1.358   1.373   1.381   1.402   1.454   1.528   1.544   1.591
 97 A'   41 A"   98 A'   99 A'  100 A'  101 A'   42 A"  102 A'                 
  1.672   1.833   1.859   1.927   1.985   1.993   2.000   2.028
103 A'  104 A'   43 A"  105 A'   44 A"   45 A"  106 A'  107 A'                 
  2.123   2.148   2.197   2.245   2.600   2.792   2.807   2.987
108 A'  109 A'  110 A'  111 A'   46 A"   47 A"  112 A'  113 A'                 
  3.095   3.336   3.741   3.767   3.939   3.946   3.966   3.979
114 A'  115 A'   48 A"  116 A'   49 A"   50 A"  117 A'   51 A"                 
  3.985   3.989   3.997   4.006   4.024   4.044   4.071   4.086
 52 A"   53 A"  118 A'  119 A'  120 A'   54 A"  121 A'   55 A"                 
  4.143   4.211   4.268   4.358   4.374   4.428   4.758   5.991
122 A'  123 A'  124 A'  125 A'  126 A'  127 A'  128 A'   56 A"                 
  6.046   6.076   6.270   6.366   6.505   6.645   6.698   7.524
129 A'  130 A'   57 A"  131 A'  132 A'  133 A'  134 A'   58 A"                 
  7.535   7.565   7.572   7.640   7.694  23.272  24.059  27.847
 59 A"  135 A'  136 A'  137 A'  138 A'  139 A'  140 A'  141 A'                 
 28.331  28.373  28.375  28.516  28.529  28.541  28.587  28.683
 60 A"  142 A'  143 A'   61 A"  144 A'   62 A"  145 A'  146 A'                 
 47.876  47.910  66.725 127.873 127.906 127.926 151.642 289.718
147 A'  148 A'  149 A'   63 A"  150 A'  151 A'  152 A'   64 A"                 
289.730 289.758 289.766 289.863 289.9151020.6621020.7051901.805
 65 A"  153 A'  154 A'  155 A'  156 A'  157 A'  158 A'  159 A'                 

 Beta MOs, Restricted
 -- Occupied --                  
******* -482.87 -482.86 -176.33 -165.73 -165.73 -165.73  -62.52
  1 A'    2 A'    3 A'    4 A'    5 A'    1 A"    6 A'    7 A'                 
-62.512 -56.342 -56.338 -56.338 -56.333 -56.329 -56.329 -35.825
  8 A'    9 A'    2 A"   10 A'   11 A'    3 A"   12 A'   13 A'                 
-31.319 -31.312 -31.312 -24.737 -22.969 -22.967 -22.967 -22.963
 14 A'    4 A"   15 A'   16 A'   17 A'    5 A"   18 A'   19 A'                 
-22.963 -10.342 -10.291  -8.730  -8.721  -6.563  -6.554  -6.548
  6 A"   20 A'   21 A'   22 A'   23 A'   24 A'   25 A'    7 A"                 
 -6.548  -6.539  -6.539  -6.374  -4.788  -4.771  -4.771  -2.674
 26 A'    8 A"   27 A'   28 A'   29 A'    9 A"   30 A'   31 A'                 
 -2.669  -2.669  -2.664  -2.660  -2.660  -2.658  -2.658  -2.648
 10 A"   32 A'   33 A'   11 A"   34 A'   12 A"   35 A'   36 A'                 
 -2.648  -2.054  -2.048  -2.048  -2.034  -2.034  -1.281  -0.881
 13 A"   37 A'   14 A"   38 A'   15 A"   39 A'   40 A'   41 A'                 
 -0.837  -0.758  -0.690  -0.612  -0.535  -0.517  -0.502  -0.421
 42 A'   43 A'   44 A'   45 A'   46 A'   16 A"   47 A'   48 A'                 
 -0.411  -0.386  -0.341  -0.335  -0.321  -0.301  -0.282  -0.261
 49 A'   17 A"   18 A"   50 A'   51 A'   19 A"   52 A'   20 A"                 
 -- Virtual --                   
 -0.080  -0.066  -0.042  -0.017   0.009   0.030   0.045   0.047
 53 A'   54 A'   21 A"   55 A'   56 A'   57 A'   58 A'   22 A"                 
  0.051   0.066   0.069   0.084   0.087   0.097   0.103   0.110
 59 A'   23 A"   60 A'   61 A'   62 A'   63 A'   24 A"   25 A"                 
  0.126   0.138   0.156   0.176   0.191   0.233   0.233   0.247
 64 A'   65 A'   66 A'   67 A'   68 A'   69 A'   26 A"   70 A'                 
  0.286   0.287   0.297   0.340   0.344   0.366   0.384   0.384
 71 A'   27 A"   72 A'   73 A'   74 A'   75 A'   76 A'   28 A"                 
  0.397   0.401   0.419   0.421   0.422   0.437   0.463   0.474
 29 A"   77 A'   30 A"   78 A'   31 A"   79 A'   80 A'   32 A"                 
  0.488   0.504   0.531   0.538   0.555   0.578   0.589   0.615
 81 A'   33 A"   82 A'   34 A"   35 A"   83 A'   84 A'   85 A'                 
  0.629   0.640   0.652   0.684   0.733   0.745   0.763   0.852
 36 A"   86 A'   87 A'   88 A'   89 A'   90 A'   37 A"   91 A'                 
  0.865   0.892   0.924   1.010   1.027   1.140   1.202   1.307
 92 A'   93 A'   94 A'   95 A'   96 A'   38 A"   39 A"   40 A"                 
  1.358   1.373   1.381   1.402   1.454   1.528   1.544   1.591
 97 A'   41 A"   98 A'   99 A'  100 A'  101 A'   42 A"  102 A'                 
  1.672   1.833   1.859   1.927   1.985   1.993   2.000   2.028
103 A'  104 A'   43 A"  105 A'   44 A"   45 A"  106 A'  107 A'                 
  2.123   2.148   2.197   2.245   2.600   2.792   2.807   2.987
108 A'  109 A'  110 A'  111 A'   46 A"   47 A"  112 A'  113 A'                 
  3.095   3.336   3.741   3.767   3.939   3.946   3.966   3.979
114 A'  115 A'   48 A"  116 A'   49 A"   50 A"  117 A'   51 A"                 
  3.985   3.989   3.997   4.006   4.024   4.044   4.071   4.086
 52 A"   53 A"  118 A'  119 A'  120 A'   54 A"  121 A'   55 A"                 
  4.143   4.211   4.268   4.358   4.374   4.428   4.758   5.991
122 A'  123 A'  124 A'  125 A'  126 A'  127 A'  128 A'   56 A"                 
  6.046   6.076   6.270   6.366   6.505   6.645   6.698   7.524
129 A'  130 A'   57 A"  131 A'  132 A'  133 A'  134 A'   58 A"                 
  7.535   7.565   7.572   7.640   7.694  23.272  24.059  27.847
 59 A"  135 A'  136 A'  137 A'  138 A'  139 A'  140 A'  141 A'                 
 28.331  28.373  28.375  28.516  28.529  28.541  28.587  28.683
 60 A"  142 A'  143 A'   61 A"  144 A'   62 A"  145 A'  146 A'                 
 47.876  47.910  66.725 127.873 127.906 127.926 151.642 289.718
147 A'  148 A'  149 A'   63 A"  150 A'  151 A'  152 A'   64 A"                 
289.730 289.758 289.766 289.863 289.9151020.6621020.7051901.805
 65 A"  153 A'  154 A'  155 A'  156 A'  157 A'  158 A'  159 A'                 
 --------------------------------------------------------------

          Ground-State Mulliken Net Atomic Charges

     Atom                 Charge (a.u.)
  ----------------------------------------
      1 Br                   -0.023606
      2 I                     0.152113
      3 F                    -0.022603
      4 Br                   -0.032960
      5 C                    -0.104420
      6 C                     0.031476
  ----------------------------------------
  Sum of atomic charges =     0.000000

 -----------------------------------------------------------------
                    Cartesian Multipole Moments
 -----------------------------------------------------------------
    Charge (ESU x 10^10)
                 0.0000
    Dipole Moment (Debye)
         X      -0.1763      Y       1.1373      Z       0.0000
       Tot       1.1509
    Quadrupole Moments (Debye-Ang)
        XX     -79.2762     XY       1.8783     YY     -78.2620
        XZ       0.0000     YZ      -0.0000     ZZ     -82.1584
    Octopole Moments (Debye-Ang^2)
       XXX     -34.9417    XXY       0.3105    XYY     -24.2061
       YYY     -17.9890    XXZ      -0.0000    XYZ      -0.0000
       YYZ      -0.0000    XZZ     -12.5612    YZZ     -10.1164
       ZZZ       0.0000
    Hexadecapole Moments (Debye-Ang^3)
      XXXX   -1271.6971   XXXY     -14.0001   XXYY    -357.5565
      XYYY     -40.9711   YYYY    -998.0336   XXXZ      -0.0000
      XXYZ      -0.0000   XYYZ       0.0000   YYYZ      -0.0000
      XXZZ    -239.4028   XYZZ     -18.8561   YYZZ    -196.4351
      XZZZ       0.0000   YZZZ      -0.0000   ZZZZ    -102.7204
 -----------------------------------------------------------------
 Calculating analytic gradient of the SCF energy
 Gradient of SCF Energy
            1           2           3           4           5           6
    1   0.0022627   0.0009774  -0.0000649  -0.0005676  -0.0015131  -0.0010944
    2   0.0022751  -0.0010482  -0.0008885  -0.0009471  -0.0015257   0.0021344
    3   0.0000000   0.0000000   0.0000000  -0.0000000   0.0000000  -0.0000000
 Max gradient component =       2.275E-03
 RMS gradient           =       1.172E-03
 Gradient time:  CPU 45.92 s  wall 5.87 s
 Geometry Optimization Parameters
   NAtoms,    NIC,     NZ,  NCons,   NDum,   NFix, NCnnct, MaxDiis
        6      37       0       0       0       0       0       0

 Cartesian Hessian Update
 Hessian Updated using BFGS Update


** GEOMETRY OPTIMIZATION IN DELOCALIZED INTERNAL COORDINATES **
   Searching for a Minimum

   Optimization Cycle:  18

                       Coordinates (Angstroms)
     ATOM                X               Y               Z
      1  Br        2.6065221640    0.7982554404    0.0000000000
      2  I        -0.9903487561    1.5209757658    0.0000000000
      3  F         1.7948848410   -1.7691732966    0.0000000000
      4  Br       -1.1889794855   -1.8902529006    0.0000000000
      5  C         1.2671576052   -0.5434016037    0.0000000000
      6  C        -0.0562649114   -0.3569976412    0.0000000000
   Point Group: cs    Number of degrees of freedom:     9


   Energy is -12243.861756071

 Hessian Updated using BFGS Update

  9 Hessian modes will be used to form the next step
  Hessian Eigenvalues:
     0.045020    0.067090    0.249355    0.254516    0.388874    0.476006
     0.634675    0.891274    1.026962

 Minimum Search - Taking Simple RFO Step
 Searching for Lamda that Minimizes Along All modes
 Value Taken    Lamda =  -0.00003152
 Step Taken.  Stepsize is  0.017696

                             Maximum     Tolerance    Cnvgd?
         Gradient           0.001867      0.000300      NO
         Displacement       0.013354      0.001200      NO
         Energy change     -0.000115      0.000001      NO


 New Cartesian Coordinates Obtained by Inverse Iteration

 Displacement from previous Coordinates is:  0.011632
 ----------------------------------------------------------------
             Standard Nuclear Orientation (Angstroms)
    I     Atom           X                Y                Z
 ----------------------------------------------------------------
    1      Br      2.6065416294     0.7937694884     0.0000000000
    2      I      -0.9918713036     1.5208222220     0.0000000000
    3      F       1.7968987333    -1.7664717623     0.0000000000
    4      Br     -1.1883294050    -1.8890771873     0.0000000000
    5      C       1.2665454225    -0.5422159441     0.0000000000
    6      C      -0.0568136194    -0.3574210524     0.0000000000
 ----------------------------------------------------------------
 Molecular Point Group                 Cs    NOp =  2
 Largest Abelian Subgroup              Cs    NOp =  2
 Nuclear Repulsion Energy =  1248.9321163847 hartrees
 There are       72 alpha and       72 beta electrons
 Applying Cartesian multipole field
    Component          Value
    ---------          -----
     (2,0,0)        1.00000E-11
     (0,2,0)        2.00000E-11
     (0,0,2)       -3.00000E-11
 Nucleus-field energy     =     0.0000000349 hartrees
 Requested basis set is 6-311++G(d,p)
 There are 80 shells and 224 basis functions
 A cutoff of  1.0D-11 yielded   2342 shell pairs
 There are     19904 function pairs (     22394 Cartesian)
 Smallest overlap matrix eigenvalue = 4.44E-05
 Guess MOs from SCF MO coefficient file

 -----------------------------------------------------------------------
  General SCF calculation program by
  Eric Jon Sundstrom, Paul Horn, Yuezhi Mao, Dmitri Zuev, Alec White,
  David Stuck, Shaama M.S., Shane Yost, Joonho Lee, David Small,
  Daniel Levine, Susi Lehtola, Hugh Burton, Evgeny Epifanovsky
 -----------------------------------------------------------------------
 Exchange:     0.2000 Hartree-Fock + 0.0800 Slater + 0.7200 B88
 Correlation:  0.1900 VWN1RPA + 0.8100 LYP
 Using SG-1 standard quadrature grid
 using 8 threads for integral computing
 -------------------------------------------------------
 OpenMP Integral computing Module                
 Release: version 2.0, May 2017, Q-Chem Inc. Pleasanton 
 -------------------------------------------------------
 -------------------------------------------------------
 OpenMP BLAS3 based DFT computing Module                
 Release: version 1.0, May 2013, Q-Chem Inc. Pittsburgh 
 -------------------------------------------------------
 A restricted SCF calculation will be
 performed using DIIS
 SCF converges when DIIS error is below 1.0e-08
 ---------------------------------------
  Cycle       Energy         DIIS error
 ---------------------------------------
    1  -12243.8617677118      3.23e-05  
    2  -12243.8617753364      1.56e-05  
    3  -12243.8617747980      1.82e-05  
    4  -12243.8617766234      2.32e-06  
    5  -12243.8617766513      1.16e-06  
    6  -12243.8617766580      3.64e-07  
    7  -12243.8617766586      1.34e-07  
    8  -12243.8617766592      4.31e-08  
    9  -12243.8617766589      7.70e-09  Convergence criterion met
 ---------------------------------------
 SCF time:   CPU 97.90s  wall 13.00s 
 SCF   energy in the final basis set =   -12243.8617766589
 Total energy in the final basis set =   -12243.8617766589

 --------------------------------------------------------------
             Orbital Energies (a.u.) and Symmetries
 --------------------------------------------------------------

 Alpha MOs, Restricted
 -- Occupied --                  
******* -482.87 -482.86 -176.33 -165.73 -165.73 -165.73  -62.52
  1 A'    2 A'    3 A'    4 A'    5 A'    1 A"    6 A'    7 A'                 
-62.512 -56.342 -56.338 -56.338 -56.333 -56.329 -56.329 -35.825
  8 A'    9 A'    2 A"   10 A'   11 A'    3 A"   12 A'   13 A'                 
-31.319 -31.312 -31.312 -24.737 -22.969 -22.967 -22.967 -22.963
 14 A'    4 A"   15 A'   16 A'   17 A'    5 A"   18 A'   19 A'                 
-22.963 -10.342 -10.291  -8.730  -8.721  -6.563  -6.554  -6.548
  6 A"   20 A'   21 A'   22 A'   23 A'   24 A'   25 A'    7 A"                 
 -6.548  -6.539  -6.539  -6.374  -4.788  -4.771  -4.771  -2.674
 26 A'    8 A"   27 A'   28 A'   29 A'    9 A"   30 A'   31 A'                 
 -2.669  -2.669  -2.664  -2.660  -2.660  -2.658  -2.658  -2.648
 10 A"   32 A'   33 A'   11 A"   34 A'   12 A"   35 A'   36 A'                 
 -2.648  -2.053  -2.048  -2.048  -2.034  -2.034  -1.281  -0.881
 13 A"   37 A'   14 A"   38 A'   15 A"   39 A'   40 A'   41 A'                 
 -0.837  -0.758  -0.690  -0.612  -0.535  -0.517  -0.502  -0.421
 42 A'   43 A'   44 A'   45 A'   46 A'   16 A"   47 A'   48 A'                 
 -0.411  -0.386  -0.341  -0.335  -0.322  -0.301  -0.282  -0.260
 49 A'   17 A"   18 A"   50 A'   51 A'   19 A"   52 A'   20 A"                 
 -- Virtual --                   
 -0.080  -0.065  -0.042  -0.016   0.009   0.030   0.045   0.047
 53 A'   54 A'   21 A"   55 A'   56 A'   57 A'   58 A'   22 A"                 
  0.051   0.066   0.069   0.084   0.087   0.097   0.103   0.110
 59 A'   23 A"   60 A'   61 A'   62 A'   63 A'   24 A"   25 A"                 
  0.126   0.138   0.156   0.176   0.191   0.233   0.233   0.247
 64 A'   65 A'   66 A'   67 A'   68 A'   69 A'   26 A"   70 A'                 
  0.286   0.287   0.298   0.340   0.344   0.366   0.384   0.384
 71 A'   27 A"   72 A'   73 A'   74 A'   75 A'   76 A'   28 A"                 
  0.397   0.401   0.419   0.421   0.422   0.437   0.463   0.475
 29 A"   77 A'   30 A"   78 A'   31 A"   79 A'   80 A'   32 A"                 
  0.488   0.504   0.532   0.538   0.555   0.578   0.588   0.615
 81 A'   33 A"   82 A'   34 A"   35 A"   83 A'   84 A'   85 A'                 
  0.628   0.641   0.652   0.684   0.733   0.745   0.764   0.853
 36 A"   86 A'   87 A'   88 A'   89 A'   90 A'   37 A"   91 A'                 
  0.865   0.892   0.924   1.011   1.028   1.141   1.202   1.307
 92 A'   93 A'   94 A'   95 A'   96 A'   38 A"   39 A"   40 A"                 
  1.357   1.373   1.381   1.402   1.454   1.528   1.544   1.592
 97 A'   41 A"   98 A'   99 A'  100 A'  101 A'   42 A"  102 A'                 
  1.673   1.833   1.859   1.928   1.985   1.993   2.001   2.028
103 A'  104 A'   43 A"  105 A'   44 A"   45 A"  106 A'  107 A'                 
  2.124   2.149   2.197   2.246   2.601   2.793   2.808   2.987
108 A'  109 A'  110 A'  111 A'   46 A"   47 A"  112 A'  113 A'                 
  3.096   3.337   3.742   3.767   3.939   3.946   3.967   3.979
114 A'  115 A'   48 A"  116 A'   49 A"   50 A"  117 A'   51 A"                 
  3.985   3.989   3.998   4.006   4.024   4.045   4.071   4.087
 52 A"   53 A"  118 A'  119 A'  120 A'   54 A"  121 A'   55 A"                 
  4.144   4.211   4.269   4.358   4.374   4.428   4.758   5.992
122 A'  123 A'  124 A'  125 A'  126 A'  127 A'  128 A'   56 A"                 
  6.046   6.076   6.270   6.366   6.505   6.646   6.699   7.524
129 A'  130 A'   57 A"  131 A'  132 A'  133 A'  134 A'   58 A"                 
  7.535   7.565   7.572   7.640   7.695  23.273  24.061  27.847
 59 A"  135 A'  136 A'  137 A'  138 A'  139 A'  140 A'  141 A'                 
 28.331  28.373  28.375  28.516  28.529  28.541  28.587  28.683
 60 A"  142 A'  143 A'   61 A"  144 A'   62 A"  145 A'  146 A'                 
 47.877  47.911  66.726 127.873 127.906 127.926 151.642 289.718
147 A'  148 A'  149 A'   63 A"  150 A'  151 A'  152 A'   64 A"                 
289.730 289.758 289.766 289.863 289.9161020.6631020.7061901.805
 65 A"  153 A'  154 A'  155 A'  156 A'  157 A'  158 A'  159 A'                 

 Beta MOs, Restricted
 -- Occupied --                  
******* -482.87 -482.86 -176.33 -165.73 -165.73 -165.73  -62.52
  1 A'    2 A'    3 A'    4 A'    5 A'    1 A"    6 A'    7 A'                 
-62.512 -56.342 -56.338 -56.338 -56.333 -56.329 -56.329 -35.825
  8 A'    9 A'    2 A"   10 A'   11 A'    3 A"   12 A'   13 A'                 
-31.319 -31.312 -31.312 -24.737 -22.969 -22.967 -22.967 -22.963
 14 A'    4 A"   15 A'   16 A'   17 A'    5 A"   18 A'   19 A'                 
-22.963 -10.342 -10.291  -8.730  -8.721  -6.563  -6.554  -6.548
  6 A"   20 A'   21 A'   22 A'   23 A'   24 A'   25 A'    7 A"                 
 -6.548  -6.539  -6.539  -6.374  -4.788  -4.771  -4.771  -2.674
 26 A'    8 A"   27 A'   28 A'   29 A'    9 A"   30 A'   31 A'                 
 -2.669  -2.669  -2.664  -2.660  -2.660  -2.658  -2.658  -2.648
 10 A"   32 A'   33 A'   11 A"   34 A'   12 A"   35 A'   36 A'                 
 -2.648  -2.053  -2.048  -2.048  -2.034  -2.034  -1.281  -0.881
 13 A"   37 A'   14 A"   38 A'   15 A"   39 A'   40 A'   41 A'                 
 -0.837  -0.758  -0.690  -0.612  -0.535  -0.517  -0.502  -0.421
 42 A'   43 A'   44 A'   45 A'   46 A'   16 A"   47 A'   48 A'                 
 -0.411  -0.386  -0.341  -0.335  -0.322  -0.301  -0.282  -0.260
 49 A'   17 A"   18 A"   50 A'   51 A'   19 A"   52 A'   20 A"                 
 -- Virtual --                   
 -0.080  -0.065  -0.042  -0.016   0.009   0.030   0.045   0.047
 53 A'   54 A'   21 A"   55 A'   56 A'   57 A'   58 A'   22 A"                 
  0.051   0.066   0.069   0.084   0.087   0.097   0.103   0.110
 59 A'   23 A"   60 A'   61 A'   62 A'   63 A'   24 A"   25 A"                 
  0.126   0.138   0.156   0.176   0.191   0.233   0.233   0.247
 64 A'   65 A'   66 A'   67 A'   68 A'   69 A'   26 A"   70 A'                 
  0.286   0.287   0.298   0.340   0.344   0.366   0.384   0.384
 71 A'   27 A"   72 A'   73 A'   74 A'   75 A'   76 A'   28 A"                 
  0.397   0.401   0.419   0.421   0.422   0.437   0.463   0.475
 29 A"   77 A'   30 A"   78 A'   31 A"   79 A'   80 A'   32 A"                 
  0.488   0.504   0.532   0.538   0.555   0.578   0.588   0.615
 81 A'   33 A"   82 A'   34 A"   35 A"   83 A'   84 A'   85 A'                 
  0.628   0.641   0.652   0.684   0.733   0.745   0.764   0.853
 36 A"   86 A'   87 A'   88 A'   89 A'   90 A'   37 A"   91 A'                 
  0.865   0.892   0.924   1.011   1.028   1.141   1.202   1.307
 92 A'   93 A'   94 A'   95 A'   96 A'   38 A"   39 A"   40 A"                 
  1.357   1.373   1.381   1.402   1.454   1.528   1.544   1.592
 97 A'   41 A"   98 A'   99 A'  100 A'  101 A'   42 A"  102 A'                 
  1.673   1.833   1.859   1.928   1.985   1.993   2.001   2.028
103 A'  104 A'   43 A"  105 A'   44 A"   45 A"  106 A'  107 A'                 
  2.124   2.149   2.197   2.246   2.601   2.793   2.808   2.987
108 A'  109 A'  110 A'  111 A'   46 A"   47 A"  112 A'  113 A'                 
  3.096   3.337   3.742   3.767   3.939   3.946   3.967   3.979
114 A'  115 A'   48 A"  116 A'   49 A"   50 A"  117 A'   51 A"                 
  3.985   3.989   3.998   4.006   4.024   4.045   4.071   4.087
 52 A"   53 A"  118 A'  119 A'  120 A'   54 A"  121 A'   55 A"                 
  4.144   4.211   4.269   4.358   4.374   4.428   4.758   5.992
122 A'  123 A'  124 A'  125 A'  126 A'  127 A'  128 A'   56 A"                 
  6.046   6.076   6.270   6.366   6.505   6.646   6.699   7.524
129 A'  130 A'   57 A"  131 A'  132 A'  133 A'  134 A'   58 A"                 
  7.535   7.565   7.572   7.640   7.695  23.273  24.061  27.847
 59 A"  135 A'  136 A'  137 A'  138 A'  139 A'  140 A'  141 A'                 
 28.331  28.373  28.375  28.516  28.529  28.541  28.587  28.683
 60 A"  142 A'  143 A'   61 A"  144 A'   62 A"  145 A'  146 A'                 
 47.877  47.911  66.726 127.873 127.906 127.926 151.642 289.718
147 A'  148 A'  149 A'   63 A"  150 A'  151 A'  152 A'   64 A"                 
289.730 289.758 289.766 289.863 289.9161020.6631020.7061901.805
 65 A"  153 A'  154 A'  155 A'  156 A'  157 A'  158 A'  159 A'                 
 --------------------------------------------------------------

          Ground-State Mulliken Net Atomic Charges

     Atom                 Charge (a.u.)
  ----------------------------------------
      1 Br                   -0.023041
      2 I                     0.151551
      3 F                    -0.022299
      4 Br                   -0.032216
      5 C                    -0.106518
      6 C                     0.032523
  ----------------------------------------
  Sum of atomic charges =     0.000000

 -----------------------------------------------------------------
                    Cartesian Multipole Moments
 -----------------------------------------------------------------
    Charge (ESU x 10^10)
                 0.0000
    Dipole Moment (Debye)
         X      -0.1751      Y       1.1302      Z      -0.0000
       Tot       1.1436
    Quadrupole Moments (Debye-Ang)
        XX     -79.2526     XY       1.8829     YY     -78.2779
        XZ       0.0000     YZ      -0.0000     ZZ     -82.1497
    Octopole Moments (Debye-Ang^2)
       XXX     -34.7555    XXY       0.3517    XYY     -24.2226
       YYY     -17.9313    XXZ       0.0000    XYZ       0.0000
       YYZ       0.0000    XZZ     -12.5155    YZZ     -10.0780
       ZZZ      -0.0000
    Hexadecapole Moments (Debye-Ang^3)
      XXXX   -1271.5979   XXXY     -13.0939   XXYY    -357.4929
      XYYY     -40.1944   YYYY    -996.5874   XXXZ       0.0000
      XXYZ      -0.0000   XYYZ      -0.0000   YYYZ      -0.0000
      XXZZ    -239.4415   XYZZ     -18.5313   YYZZ    -196.1554
      XZZZ       0.0000   YZZZ      -0.0000   ZZZZ    -102.7012
 -----------------------------------------------------------------
 Calculating analytic gradient of the SCF energy
 Gradient of SCF Energy
            1           2           3           4           5           6
    1   0.0014803   0.0009075   0.0002812  -0.0002389  -0.0013310  -0.0010990
    2   0.0008029  -0.0010442   0.0000500  -0.0003780  -0.0009721   0.0015415
    3  -0.0000000  -0.0000000  -0.0000000  -0.0000000  -0.0000000   0.0000000
 Max gradient component =       1.542E-03
 RMS gradient           =       7.934E-04
 Gradient time:  CPU 46.01 s  wall 5.90 s
 Geometry Optimization Parameters
   NAtoms,    NIC,     NZ,  NCons,   NDum,   NFix, NCnnct, MaxDiis
        6      37       0       0       0       0       0       0

 Cartesian Hessian Update
 Hessian Updated using BFGS Update


** GEOMETRY OPTIMIZATION IN DELOCALIZED INTERNAL COORDINATES **
   Searching for a Minimum

   Optimization Cycle:  19

                       Coordinates (Angstroms)
     ATOM                X               Y               Z
      1  Br        2.6065416294    0.7937694884    0.0000000000
      2  I        -0.9918713036    1.5208222220    0.0000000000
      3  F         1.7968987333   -1.7664717623    0.0000000000
      4  Br       -1.1883294050   -1.8890771873    0.0000000000
      5  C         1.2665454225   -0.5422159441    0.0000000000
      6  C        -0.0568136194   -0.3574210524    0.0000000000
   Point Group: cs    Number of degrees of freedom:     9


   Energy is -12243.861776659

 Hessian Updated using BFGS Update

  9 Hessian modes will be used to form the next step
  Hessian Eigenvalues:
     0.045461    0.067345    0.248792    0.253664    0.385466    0.452823
     0.632689    0.657927    1.020280

 Minimum Search - Taking Simple RFO Step
 Searching for Lamda that Minimizes Along All modes
 Value Taken    Lamda =  -0.00001229
 Step Taken.  Stepsize is  0.007921

                             Maximum     Tolerance    Cnvgd?
         Gradient           0.001285      0.000300      NO
         Displacement       0.005864      0.001200      NO
         Energy change     -0.000021      0.000001      NO


 New Cartesian Coordinates Obtained by Inverse Iteration

 Displacement from previous Coordinates is:  0.005852
 ----------------------------------------------------------------
             Standard Nuclear Orientation (Angstroms)
    I     Atom           X                Y                Z
 ----------------------------------------------------------------
    1      Br      2.6053115343     0.7921477006     0.0000000000
    2      I      -0.9931077036     1.5207851258     0.0000000000
    3      F       1.7975032444    -1.7661855286     0.0000000000
    4      Br     -1.1878279616    -1.8875804787     0.0000000000
    5      C       1.2670854210    -0.5422237161     0.0000000000
    6      C      -0.0559930772    -0.3575373387     0.0000000000
 ----------------------------------------------------------------
 Molecular Point Group                 Cs    NOp =  2
 Largest Abelian Subgroup              Cs    NOp =  2
 Nuclear Repulsion Energy =  1249.2827615029 hartrees
 There are       72 alpha and       72 beta electrons
 Applying Cartesian multipole field
    Component          Value
    ---------          -----
     (2,0,0)        1.00000E-11
     (0,2,0)        2.00000E-11
     (0,0,2)       -3.00000E-11
 Nucleus-field energy     =     0.0000000349 hartrees
 Requested basis set is 6-311++G(d,p)
 There are 80 shells and 224 basis functions
 A cutoff of  1.0D-11 yielded   2342 shell pairs
 There are     19904 function pairs (     22394 Cartesian)
 Smallest overlap matrix eigenvalue = 4.42E-05
 Guess MOs from SCF MO coefficient file

 -----------------------------------------------------------------------
  General SCF calculation program by
  Eric Jon Sundstrom, Paul Horn, Yuezhi Mao, Dmitri Zuev, Alec White,
  David Stuck, Shaama M.S., Shane Yost, Joonho Lee, David Small,
  Daniel Levine, Susi Lehtola, Hugh Burton, Evgeny Epifanovsky
 -----------------------------------------------------------------------
 Exchange:     0.2000 Hartree-Fock + 0.0800 Slater + 0.7200 B88
 Correlation:  0.1900 VWN1RPA + 0.8100 LYP
 Using SG-1 standard quadrature grid
 using 8 threads for integral computing
 -------------------------------------------------------
 OpenMP Integral computing Module                
 Release: version 2.0, May 2017, Q-Chem Inc. Pleasanton 
 -------------------------------------------------------
 -------------------------------------------------------
 OpenMP BLAS3 based DFT computing Module                
 Release: version 1.0, May 2013, Q-Chem Inc. Pittsburgh 
 -------------------------------------------------------
 A restricted SCF calculation will be
 performed using DIIS
 SCF converges when DIIS error is below 1.0e-08
 ---------------------------------------
  Cycle       Energy         DIIS error
 ---------------------------------------
    1  -12243.8617835309      1.60e-05  
    2  -12243.8617851479      8.76e-06  
    3  -12243.8617850865      9.29e-06  
    4  -12243.8617856130      1.13e-06  
    5  -12243.8617856214      4.43e-07  
    6  -12243.8617856225      2.00e-07  
    7  -12243.8617856224      5.86e-08  
    8  -12243.8617856224      1.73e-08  
    9  -12243.8617856224      7.61e-09  Convergence criterion met
 ---------------------------------------
 SCF time:   CPU 98.00s  wall 13.00s 
 SCF   energy in the final basis set =   -12243.8617856224
 Total energy in the final basis set =   -12243.8617856224

 --------------------------------------------------------------
             Orbital Energies (a.u.) and Symmetries
 --------------------------------------------------------------

 Alpha MOs, Restricted
 -- Occupied --                  
******* -482.87 -482.86 -176.33 -165.73 -165.73 -165.73  -62.52
  1 A'    2 A'    3 A'    4 A'    5 A'    1 A"    6 A'    7 A'                 
-62.512 -56.342 -56.338 -56.338 -56.333 -56.329 -56.329 -35.825
  8 A'    9 A'    2 A"   10 A'   11 A'    3 A"   12 A'   13 A'                 
-31.318 -31.312 -31.312 -24.737 -22.969 -22.967 -22.967 -22.962
 14 A'    4 A"   15 A'   16 A'   17 A'    5 A"   18 A'   19 A'                 
-22.962 -10.342 -10.291  -8.730  -8.721  -6.563  -6.554  -6.549
  6 A"   20 A'   21 A'   22 A'   23 A'   24 A'   25 A'    7 A"                 
 -6.548  -6.539  -6.539  -6.374  -4.788  -4.771  -4.771  -2.674
 26 A'    8 A"   27 A'   28 A'   29 A'    9 A"   30 A'   31 A'                 
 -2.669  -2.669  -2.664  -2.660  -2.660  -2.658  -2.658  -2.648
 10 A"   32 A'   33 A'   11 A"   34 A'   12 A"   35 A'   36 A'                 
 -2.648  -2.053  -2.048  -2.048  -2.034  -2.034  -1.281  -0.882
 13 A"   37 A'   14 A"   38 A'   15 A"   39 A'   40 A'   41 A'                 
 -0.837  -0.757  -0.690  -0.612  -0.535  -0.518  -0.502  -0.421
 42 A'   43 A'   44 A'   45 A'   46 A'   16 A"   47 A'   48 A'                 
 -0.411  -0.386  -0.341  -0.335  -0.322  -0.300  -0.282  -0.260
 49 A'   17 A"   18 A"   50 A'   51 A'   19 A"   52 A'   20 A"                 
 -- Virtual --                   
 -0.080  -0.065  -0.042  -0.016   0.009   0.031   0.045   0.047
 53 A'   54 A'   21 A"   55 A'   56 A'   57 A'   58 A'   22 A"                 
  0.051   0.066   0.069   0.084   0.087   0.097   0.103   0.110
 59 A'   23 A"   60 A'   61 A'   62 A'   63 A'   24 A"   25 A"                 
  0.126   0.138   0.156   0.176   0.191   0.233   0.233   0.247
 64 A'   65 A'   66 A'   67 A'   68 A'   69 A'   26 A"   70 A'                 
  0.286   0.287   0.298   0.340   0.344   0.366   0.384   0.384
 71 A'   27 A"   72 A'   73 A'   74 A'   75 A'   76 A'   28 A"                 
  0.397   0.401   0.419   0.422   0.422   0.437   0.463   0.475
 29 A"   77 A'   30 A"   31 A"   78 A'   79 A'   80 A'   32 A"                 
  0.488   0.504   0.532   0.538   0.555   0.578   0.588   0.615
 81 A'   33 A"   82 A'   34 A"   35 A"   83 A'   84 A'   85 A'                 
  0.628   0.641   0.653   0.684   0.734   0.746   0.764   0.853
 36 A"   86 A'   87 A'   88 A'   89 A'   90 A'   37 A"   91 A'                 
  0.866   0.892   0.925   1.011   1.028   1.141   1.202   1.307
 92 A'   93 A'   94 A'   95 A'   96 A'   38 A"   39 A"   40 A"                 
  1.358   1.373   1.381   1.402   1.454   1.528   1.544   1.593
 97 A'   41 A"   98 A'   99 A'  100 A'  101 A'   42 A"  102 A'                 
  1.673   1.834   1.860   1.928   1.985   1.993   2.001   2.028
103 A'  104 A'   43 A"  105 A'   44 A"   45 A"  106 A'  107 A'                 
  2.125   2.149   2.196   2.246   2.601   2.793   2.809   2.987
108 A'  109 A'  110 A'  111 A'   46 A"   47 A"  112 A'  113 A'                 
  3.097   3.337   3.742   3.767   3.939   3.946   3.967   3.979
114 A'  115 A'   48 A"  116 A'   49 A"   50 A"  117 A'   51 A"                 
  3.985   3.989   3.998   4.006   4.024   4.045   4.071   4.087
 52 A"   53 A"  118 A'  119 A'  120 A'   54 A"  121 A'   55 A"                 
  4.144   4.212   4.269   4.358   4.374   4.427   4.759   5.992
122 A'  123 A'  124 A'  125 A'  126 A'  127 A'  128 A'   56 A"                 
  6.046   6.075   6.270   6.366   6.505   6.646   6.700   7.524
129 A'  130 A'   57 A"  131 A'  132 A'  133 A'  134 A'   58 A"                 
  7.535   7.565   7.572   7.641   7.695  23.273  24.062  27.847
 59 A"  135 A'  136 A'  137 A'  138 A'  139 A'  140 A'  141 A'                 
 28.331  28.373  28.375  28.516  28.529  28.541  28.587  28.683
 60 A"  142 A'  143 A'   61 A"  144 A'   62 A"  145 A'  146 A'                 
 47.877  47.911  66.726 127.873 127.906 127.926 151.642 289.718
147 A'  148 A'  149 A'   63 A"  150 A'  151 A'  152 A'   64 A"                 
289.730 289.758 289.766 289.863 289.9161020.6641020.7071901.805
 65 A"  153 A'  154 A'  155 A'  156 A'  157 A'  158 A'  159 A'                 

 Beta MOs, Restricted
 -- Occupied --                  
******* -482.87 -482.86 -176.33 -165.73 -165.73 -165.73  -62.52
  1 A'    2 A'    3 A'    4 A'    5 A'    1 A"    6 A'    7 A'                 
-62.512 -56.342 -56.338 -56.338 -56.333 -56.329 -56.329 -35.825
  8 A'    9 A'    2 A"   10 A'   11 A'    3 A"   12 A'   13 A'                 
-31.318 -31.312 -31.312 -24.737 -22.969 -22.967 -22.967 -22.962
 14 A'    4 A"   15 A'   16 A'   17 A'    5 A"   18 A'   19 A'                 
-22.962 -10.342 -10.291  -8.730  -8.721  -6.563  -6.554  -6.549
  6 A"   20 A'   21 A'   22 A'   23 A'   24 A'   25 A'    7 A"                 
 -6.548  -6.539  -6.539  -6.374  -4.788  -4.771  -4.771  -2.674
 26 A'    8 A"   27 A'   28 A'   29 A'    9 A"   30 A'   31 A'                 
 -2.669  -2.669  -2.664  -2.660  -2.660  -2.658  -2.658  -2.648
 10 A"   32 A'   33 A'   11 A"   34 A'   12 A"   35 A'   36 A'                 
 -2.648  -2.053  -2.048  -2.048  -2.034  -2.034  -1.281  -0.882
 13 A"   37 A'   14 A"   38 A'   15 A"   39 A'   40 A'   41 A'                 
 -0.837  -0.757  -0.690  -0.612  -0.535  -0.518  -0.502  -0.421
 42 A'   43 A'   44 A'   45 A'   46 A'   16 A"   47 A'   48 A'                 
 -0.411  -0.386  -0.341  -0.335  -0.322  -0.300  -0.282  -0.260
 49 A'   17 A"   18 A"   50 A'   51 A'   19 A"   52 A'   20 A"                 
 -- Virtual --                   
 -0.080  -0.065  -0.042  -0.016   0.009   0.031   0.045   0.047
 53 A'   54 A'   21 A"   55 A'   56 A'   57 A'   58 A'   22 A"                 
  0.051   0.066   0.069   0.084   0.087   0.097   0.103   0.110
 59 A'   23 A"   60 A'   61 A'   62 A'   63 A'   24 A"   25 A"                 
  0.126   0.138   0.156   0.176   0.191   0.233   0.233   0.247
 64 A'   65 A'   66 A'   67 A'   68 A'   69 A'   26 A"   70 A'                 
  0.286   0.287   0.298   0.340   0.344   0.366   0.384   0.384
 71 A'   27 A"   72 A'   73 A'   74 A'   75 A'   76 A'   28 A"                 
  0.397   0.401   0.419   0.422   0.422   0.437   0.463   0.475
 29 A"   77 A'   30 A"   31 A"   78 A'   79 A'   80 A'   32 A"                 
  0.488   0.504   0.532   0.538   0.555   0.578   0.588   0.615
 81 A'   33 A"   82 A'   34 A"   35 A"   83 A'   84 A'   85 A'                 
  0.628   0.641   0.653   0.684   0.734   0.746   0.764   0.853
 36 A"   86 A'   87 A'   88 A'   89 A'   90 A'   37 A"   91 A'                 
  0.866   0.892   0.925   1.011   1.028   1.141   1.202   1.307
 92 A'   93 A'   94 A'   95 A'   96 A'   38 A"   39 A"   40 A"                 
  1.358   1.373   1.381   1.402   1.454   1.528   1.544   1.593
 97 A'   41 A"   98 A'   99 A'  100 A'  101 A'   42 A"  102 A'                 
  1.673   1.834   1.860   1.928   1.985   1.993   2.001   2.028
103 A'  104 A'   43 A"  105 A'   44 A"   45 A"  106 A'  107 A'                 
  2.125   2.149   2.196   2.246   2.601   2.793   2.809   2.987
108 A'  109 A'  110 A'  111 A'   46 A"   47 A"  112 A'  113 A'                 
  3.097   3.337   3.742   3.767   3.939   3.946   3.967   3.979
114 A'  115 A'   48 A"  116 A'   49 A"   50 A"  117 A'   51 A"                 
  3.985   3.989   3.998   4.006   4.024   4.045   4.071   4.087
 52 A"   53 A"  118 A'  119 A'  120 A'   54 A"  121 A'   55 A"                 
  4.144   4.212   4.269   4.358   4.374   4.427   4.759   5.992
122 A'  123 A'  124 A'  125 A'  126 A'  127 A'  128 A'   56 A"                 
  6.046   6.075   6.270   6.366   6.505   6.646   6.700   7.524
129 A'  130 A'   57 A"  131 A'  132 A'  133 A'  134 A'   58 A"                 
  7.535   7.565   7.572   7.641   7.695  23.273  24.062  27.847
 59 A"  135 A'  136 A'  137 A'  138 A'  139 A'  140 A'  141 A'                 
 28.331  28.373  28.375  28.516  28.529  28.541  28.587  28.683
 60 A"  142 A'  143 A'   61 A"  144 A'   62 A"  145 A'  146 A'                 
 47.877  47.911  66.726 127.873 127.906 127.926 151.642 289.718
147 A'  148 A'  149 A'   63 A"  150 A'  151 A'  152 A'   64 A"                 
289.730 289.758 289.766 289.863 289.9161020.6641020.7071901.805
 65 A"  153 A'  154 A'  155 A'  156 A'  157 A'  158 A'  159 A'                 
 --------------------------------------------------------------

          Ground-State Mulliken Net Atomic Charges

     Atom                 Charge (a.u.)
  ----------------------------------------
      1 Br                   -0.022517
      2 I                     0.151131
      3 F                    -0.022238
      4 Br                   -0.032008
      5 C                    -0.107547
      6 C                     0.033179
  ----------------------------------------
  Sum of atomic charges =     0.000000

 -----------------------------------------------------------------
                    Cartesian Multipole Moments
 -----------------------------------------------------------------
    Charge (ESU x 10^10)
                 0.0000
    Dipole Moment (Debye)
         X      -0.1714      Y       1.1283      Z       0.0000
       Tot       1.1413
    Quadrupole Moments (Debye-Ang)
        XX     -79.2367     XY       1.8815     YY     -78.2897
        XZ      -0.0000     YZ       0.0000     ZZ     -82.1448
    Octopole Moments (Debye-Ang^2)
       XXX     -34.6270    XXY       0.3573    XYY     -24.1856
       YYY     -17.9392    XXZ      -0.0000    XYZ      -0.0000
       YYZ      -0.0000    XZZ     -12.4638    YZZ     -10.0802
       ZZZ       0.0000
    Hexadecapole Moments (Debye-Ang^3)
      XXXX   -1271.1544   XXXY     -12.5652   XXYY    -357.2913
      XYYY     -39.6559   YYYY    -995.8753   XXXZ      -0.0000
      XXYZ      -0.0000   XYYZ       0.0000   YYYZ       0.0000
      XXZZ    -239.3586   XYZZ     -18.3192   YYZZ    -195.9968
      XZZZ      -0.0000   YZZZ       0.0000   ZZZZ    -102.6914
 -----------------------------------------------------------------
 Calculating analytic gradient of the SCF energy
 Gradient of SCF Energy
            1           2           3           4           5           6
    1   0.0007756   0.0007652   0.0002603  -0.0000515  -0.0009849  -0.0007648
    2   0.0000510  -0.0009705   0.0004229   0.0000045  -0.0007160   0.0012081
    3   0.0000000   0.0000000   0.0000000   0.0000000   0.0000000  -0.0000000
 Max gradient component =       1.208E-03
 RMS gradient           =       5.729E-04
 Gradient time:  CPU 45.98 s  wall 5.87 s
 Geometry Optimization Parameters
   NAtoms,    NIC,     NZ,  NCons,   NDum,   NFix, NCnnct, MaxDiis
        6      37       0       0       0       0       0       0

 Cartesian Hessian Update
 Hessian Updated using BFGS Update


** GEOMETRY OPTIMIZATION IN DELOCALIZED INTERNAL COORDINATES **
   Searching for a Minimum

   Optimization Cycle:  20

                       Coordinates (Angstroms)
     ATOM                X               Y               Z
      1  Br        2.6053115343    0.7921477006    0.0000000000
      2  I        -0.9931077036    1.5207851258    0.0000000000
      3  F         1.7975032444   -1.7661855286    0.0000000000
      4  Br       -1.1878279616   -1.8875804787    0.0000000000
      5  C         1.2670854210   -0.5422237161    0.0000000000
      6  C        -0.0559930772   -0.3575373387    0.0000000000
   Point Group: cs    Number of degrees of freedom:     9


   Energy is -12243.861785622

 Hessian Updated using BFGS Update

  9 Hessian modes will be used to form the next step
  Hessian Eigenvalues:
     0.045201    0.083611    0.235082    0.250549    0.260931    0.396812
     0.502994    0.656460    1.019225

 Minimum Search - Taking Simple RFO Step
 Searching for Lamda that Minimizes Along All modes
 Value Taken    Lamda =  -0.00001080
 Step Taken.  Stepsize is  0.007138

                             Maximum     Tolerance    Cnvgd?
         Gradient           0.000990      0.000300      NO
         Displacement       0.004840      0.001200      NO
         Energy change     -0.000009      0.000001      NO


 New Cartesian Coordinates Obtained by Inverse Iteration

 Displacement from previous Coordinates is:  0.006474
 ----------------------------------------------------------------
             Standard Nuclear Orientation (Angstroms)
    I     Atom           X                Y                Z
 ----------------------------------------------------------------
    1      Br      2.6034899760     0.7916913249     0.0000000000
    2      I      -0.9943363838     1.5214347647     0.0000000000
    3      F       1.7973624761    -1.7670761327     0.0000000000
    4      Br     -1.1872307526    -1.8863262507     0.0000000000
    5      C       1.2683078677    -0.5425635747     0.0000000000
    6      C      -0.0546217261    -0.3577543672     0.0000000000
 ----------------------------------------------------------------
 Molecular Point Group                 Cs    NOp =  2
 Largest Abelian Subgroup              Cs    NOp =  2
 Nuclear Repulsion Energy =  1249.4725076838 hartrees
 There are       72 alpha and       72 beta electrons
 Applying Cartesian multipole field
    Component          Value
    ---------          -----
     (2,0,0)        1.00000E-11
     (0,2,0)        2.00000E-11
     (0,0,2)       -3.00000E-11
 Nucleus-field energy     =     0.0000000349 hartrees
 Requested basis set is 6-311++G(d,p)
 There are 80 shells and 224 basis functions
 A cutoff of  1.0D-11 yielded   2342 shell pairs
 There are     19904 function pairs (     22394 Cartesian)
 Smallest overlap matrix eigenvalue = 4.42E-05
 Guess MOs from SCF MO coefficient file

 -----------------------------------------------------------------------
  General SCF calculation program by
  Eric Jon Sundstrom, Paul Horn, Yuezhi Mao, Dmitri Zuev, Alec White,
  David Stuck, Shaama M.S., Shane Yost, Joonho Lee, David Small,
  Daniel Levine, Susi Lehtola, Hugh Burton, Evgeny Epifanovsky
 -----------------------------------------------------------------------
 Exchange:     0.2000 Hartree-Fock + 0.0800 Slater + 0.7200 B88
 Correlation:  0.1900 VWN1RPA + 0.8100 LYP
 Using SG-1 standard quadrature grid
 using 8 threads for integral computing
 -------------------------------------------------------
 OpenMP Integral computing Module                
 Release: version 2.0, May 2017, Q-Chem Inc. Pleasanton 
 -------------------------------------------------------
 -------------------------------------------------------
 OpenMP BLAS3 based DFT computing Module                
 Release: version 1.0, May 2013, Q-Chem Inc. Pittsburgh 
 -------------------------------------------------------
 A restricted SCF calculation will be
 performed using DIIS
 SCF converges when DIIS error is below 1.0e-08
 ---------------------------------------
  Cycle       Energy         DIIS error
 ---------------------------------------
    1  -12243.8617894925      1.93e-05  
    2  -12243.8617922729      1.01e-05  
    3  -12243.8617919009      1.27e-05  
    4  -12243.8617928727      1.78e-06  
    5  -12243.8617928910      7.89e-07  
    6  -12243.8617928945      2.51e-07  
    7  -12243.8617928947      6.57e-08  
    8  -12243.8617928948      1.51e-08  
    9  -12243.8617928949      9.54e-09  Convergence criterion met
 ---------------------------------------
 SCF time:   CPU 97.92s  wall 12.00s 
 SCF   energy in the final basis set =   -12243.8617928949
 Total energy in the final basis set =   -12243.8617928949

 --------------------------------------------------------------
             Orbital Energies (a.u.) and Symmetries
 --------------------------------------------------------------

 Alpha MOs, Restricted
 -- Occupied --                  
******* -482.87 -482.86 -176.33 -165.73 -165.73 -165.73  -62.52
  1 A'    2 A'    3 A'    4 A'    5 A'    1 A"    6 A'    7 A'                 
-62.512 -56.343 -56.338 -56.338 -56.333 -56.329 -56.329 -35.825
  8 A'    9 A'    2 A"   10 A'   11 A'    3 A"   12 A'   13 A'                 
-31.318 -31.312 -31.312 -24.737 -22.969 -22.967 -22.967 -22.962
 14 A'    4 A"   15 A'   16 A'   17 A'    5 A"   18 A'   19 A'                 
-22.962 -10.341 -10.291  -8.731  -8.721  -6.563  -6.554  -6.549
  6 A"   20 A'   21 A'   22 A'   23 A'   24 A'   25 A'    7 A"                 
 -6.548  -6.539  -6.539  -6.374  -4.788  -4.771  -4.771  -2.674
 26 A'    8 A"   27 A'   28 A'   29 A'    9 A"   30 A'   31 A'                 
 -2.669  -2.669  -2.664  -2.660  -2.660  -2.658  -2.658  -2.648
 10 A"   32 A'   33 A'   11 A"   34 A'   12 A"   35 A'   36 A'                 
 -2.648  -2.053  -2.048  -2.048  -2.034  -2.034  -1.281  -0.882
 13 A"   37 A'   14 A"   38 A'   15 A"   39 A'   40 A'   41 A'                 
 -0.838  -0.757  -0.689  -0.612  -0.535  -0.518  -0.502  -0.421
 42 A'   43 A'   44 A'   45 A'   46 A'   16 A"   47 A'   48 A'                 
 -0.411  -0.386  -0.341  -0.335  -0.321  -0.300  -0.282  -0.260
 49 A'   17 A"   18 A"   50 A'   51 A'   19 A"   52 A'   20 A"                 
 -- Virtual --                   
 -0.080  -0.064  -0.042  -0.016   0.009   0.031   0.045   0.047
 53 A'   54 A'   21 A"   55 A'   56 A'   57 A'   58 A'   22 A"                 
  0.051   0.066   0.069   0.085   0.087   0.097   0.103   0.110
 59 A'   23 A"   60 A'   61 A'   62 A'   63 A'   24 A"   25 A"                 
  0.127   0.138   0.156   0.176   0.191   0.233   0.233   0.247
 64 A'   65 A'   66 A'   67 A'   68 A'   69 A'   26 A"   70 A'                 
  0.286   0.288   0.297   0.340   0.345   0.366   0.384   0.384
 71 A'   27 A"   72 A'   73 A'   74 A'   75 A'   76 A'   28 A"                 
  0.397   0.401   0.419   0.421   0.422   0.437   0.463   0.475
 29 A"   77 A'   30 A"   31 A"   78 A'   79 A'   80 A'   32 A"                 
  0.488   0.504   0.532   0.537   0.555   0.578   0.588   0.615
 81 A'   33 A"   82 A'   34 A"   35 A"   83 A'   84 A'   85 A'                 
  0.628   0.641   0.653   0.683   0.734   0.746   0.764   0.853
 36 A"   86 A'   87 A'   88 A'   89 A'   90 A'   37 A"   91 A'                 
  0.866   0.893   0.925   1.012   1.028   1.141   1.203   1.308
 92 A'   93 A'   94 A'   95 A'   96 A'   38 A"   39 A"   40 A"                 
  1.358   1.373   1.381   1.401   1.454   1.528   1.545   1.593
 97 A'   41 A"   98 A'   99 A'  100 A'  101 A'   42 A"  102 A'                 
  1.673   1.834   1.860   1.928   1.985   1.993   2.001   2.028
103 A'  104 A'   43 A"  105 A'   44 A"   45 A"  106 A'  107 A'                 
  2.126   2.150   2.196   2.245   2.601   2.793   2.809   2.988
108 A'  109 A'  110 A'  111 A'   46 A"   47 A"  112 A'  113 A'                 
  3.097   3.337   3.742   3.767   3.939   3.946   3.966   3.980
114 A'  115 A'   48 A"  116 A'   49 A"   50 A"  117 A'   51 A"                 
  3.985   3.989   3.998   4.006   4.024   4.045   4.071   4.087
 52 A"   53 A"  118 A'  119 A'  120 A'   54 A"  121 A'   55 A"                 
  4.144   4.212   4.269   4.358   4.375   4.427   4.759   5.992
122 A'  123 A'  124 A'  125 A'  126 A'  127 A'  128 A'   56 A"                 
  6.046   6.075   6.270   6.366   6.505   6.647   6.701   7.524
129 A'  130 A'   57 A"  131 A'  132 A'  133 A'  134 A'   58 A"                 
  7.535   7.565   7.573   7.641   7.695  23.273  24.063  27.846
 59 A"  135 A'  136 A'  137 A'  138 A'  139 A'  140 A'  141 A'                 
 28.331  28.373  28.375  28.516  28.529  28.541  28.587  28.683
 60 A"  142 A'  143 A'   61 A"  144 A'   62 A"  145 A'  146 A'                 
 47.877  47.912  66.726 127.873 127.906 127.926 151.642 289.718
147 A'  148 A'  149 A'   63 A"  150 A'  151 A'  152 A'   64 A"                 
289.730 289.758 289.766 289.863 289.9161020.6641020.7071901.805
 65 A"  153 A'  154 A'  155 A'  156 A'  157 A'  158 A'  159 A'                 

 Beta MOs, Restricted
 -- Occupied --                  
******* -482.87 -482.86 -176.33 -165.73 -165.73 -165.73  -62.52
  1 A'    2 A'    3 A'    4 A'    5 A'    1 A"    6 A'    7 A'                 
-62.512 -56.343 -56.338 -56.338 -56.333 -56.329 -56.329 -35.825
  8 A'    9 A'    2 A"   10 A'   11 A'    3 A"   12 A'   13 A'                 
-31.318 -31.312 -31.312 -24.737 -22.969 -22.967 -22.967 -22.962
 14 A'    4 A"   15 A'   16 A'   17 A'    5 A"   18 A'   19 A'                 
-22.962 -10.341 -10.291  -8.731  -8.721  -6.563  -6.554  -6.549
  6 A"   20 A'   21 A'   22 A'   23 A'   24 A'   25 A'    7 A"                 
 -6.548  -6.539  -6.539  -6.374  -4.788  -4.771  -4.771  -2.674
 26 A'    8 A"   27 A'   28 A'   29 A'    9 A"   30 A'   31 A'                 
 -2.669  -2.669  -2.664  -2.660  -2.660  -2.658  -2.658  -2.648
 10 A"   32 A'   33 A'   11 A"   34 A'   12 A"   35 A'   36 A'                 
 -2.648  -2.053  -2.048  -2.048  -2.034  -2.034  -1.281  -0.882
 13 A"   37 A'   14 A"   38 A'   15 A"   39 A'   40 A'   41 A'                 
 -0.838  -0.757  -0.689  -0.612  -0.535  -0.518  -0.502  -0.421
 42 A'   43 A'   44 A'   45 A'   46 A'   16 A"   47 A'   48 A'                 
 -0.411  -0.386  -0.341  -0.335  -0.321  -0.300  -0.282  -0.260
 49 A'   17 A"   18 A"   50 A'   51 A'   19 A"   52 A'   20 A"                 
 -- Virtual --                   
 -0.080  -0.064  -0.042  -0.016   0.009   0.031   0.045   0.047
 53 A'   54 A'   21 A"   55 A'   56 A'   57 A'   58 A'   22 A"                 
  0.051   0.066   0.069   0.085   0.087   0.097   0.103   0.110
 59 A'   23 A"   60 A'   61 A'   62 A'   63 A'   24 A"   25 A"                 
  0.127   0.138   0.156   0.176   0.191   0.233   0.233   0.247
 64 A'   65 A'   66 A'   67 A'   68 A'   69 A'   26 A"   70 A'                 
  0.286   0.288   0.297   0.340   0.345   0.366   0.384   0.384
 71 A'   27 A"   72 A'   73 A'   74 A'   75 A'   76 A'   28 A"                 
  0.397   0.401   0.419   0.421   0.422   0.437   0.463   0.475
 29 A"   77 A'   30 A"   31 A"   78 A'   79 A'   80 A'   32 A"                 
  0.488   0.504   0.532   0.537   0.555   0.578   0.588   0.615
 81 A'   33 A"   82 A'   34 A"   35 A"   83 A'   84 A'   85 A'                 
  0.628   0.641   0.653   0.683   0.734   0.746   0.764   0.853
 36 A"   86 A'   87 A'   88 A'   89 A'   90 A'   37 A"   91 A'                 
  0.866   0.893   0.925   1.012   1.028   1.141   1.203   1.308
 92 A'   93 A'   94 A'   95 A'   96 A'   38 A"   39 A"   40 A"                 
  1.358   1.373   1.381   1.401   1.454   1.528   1.545   1.593
 97 A'   41 A"   98 A'   99 A'  100 A'  101 A'   42 A"  102 A'                 
  1.673   1.834   1.860   1.928   1.985   1.993   2.001   2.028
103 A'  104 A'   43 A"  105 A'   44 A"   45 A"  106 A'  107 A'                 
  2.126   2.150   2.196   2.245   2.601   2.793   2.809   2.988
108 A'  109 A'  110 A'  111 A'   46 A"   47 A"  112 A'  113 A'                 
  3.097   3.337   3.742   3.767   3.939   3.946   3.966   3.980
114 A'  115 A'   48 A"  116 A'   49 A"   50 A"  117 A'   51 A"                 
  3.985   3.989   3.998   4.006   4.024   4.045   4.071   4.087
 52 A"   53 A"  118 A'  119 A'  120 A'   54 A"  121 A'   55 A"                 
  4.144   4.212   4.269   4.358   4.375   4.427   4.759   5.992
122 A'  123 A'  124 A'  125 A'  126 A'  127 A'  128 A'   56 A"                 
  6.046   6.075   6.270   6.366   6.505   6.647   6.701   7.524
129 A'  130 A'   57 A"  131 A'  132 A'  133 A'  134 A'   58 A"                 
  7.535   7.565   7.573   7.641   7.695  23.273  24.063  27.846
 59 A"  135 A'  136 A'  137 A'  138 A'  139 A'  140 A'  141 A'                 
 28.331  28.373  28.375  28.516  28.529  28.541  28.587  28.683
 60 A"  142 A'  143 A'   61 A"  144 A'   62 A"  145 A'  146 A'                 
 47.877  47.912  66.726 127.873 127.906 127.926 151.642 289.718
147 A'  148 A'  149 A'   63 A"  150 A'  151 A'  152 A'   64 A"                 
289.730 289.758 289.766 289.863 289.9161020.6641020.7071901.805
 65 A"  153 A'  154 A'  155 A'  156 A'  157 A'  158 A'  159 A'                 
 --------------------------------------------------------------

          Ground-State Mulliken Net Atomic Charges

     Atom                 Charge (a.u.)
  ----------------------------------------
      1 Br                   -0.021800
      2 I                     0.150536
      3 F                    -0.022389
      4 Br                   -0.031919
      5 C                    -0.108329
      6 C                     0.033901
  ----------------------------------------
  Sum of atomic charges =     0.000000

 -----------------------------------------------------------------
                    Cartesian Multipole Moments
 -----------------------------------------------------------------
    Charge (ESU x 10^10)
                 0.0000
    Dipole Moment (Debye)
         X      -0.1646      Y       1.1292      Z      -0.0000
       Tot       1.1411
    Quadrupole Moments (Debye-Ang)
        XX     -79.2197     XY       1.8839     YY     -78.2976
        XZ       0.0000     YZ       0.0000     ZZ     -82.1427
    Octopole Moments (Debye-Ang^2)
       XXX     -34.4933    XXY       0.3457    XYY     -24.1301
       YYY     -18.0010    XXZ      -0.0000    XYZ      -0.0000
       YYZ      -0.0000    XZZ     -12.4053    YZZ     -10.1097
       ZZZ      -0.0000
    Hexadecapole Moments (Debye-Ang^3)
      XXXX   -1270.4740   XXXY     -12.0947   XXYY    -357.1007
      XYYY     -39.1268   YYYY    -995.8931   XXXZ      -0.0000
      XXYZ      -0.0000   XYYZ       0.0000   YYYZ      -0.0000
      XXZZ    -239.2128   XYZZ     -18.1256   YYZZ    -195.9739
      XZZZ      -0.0000   YZZZ       0.0000   ZZZZ    -102.6890
 -----------------------------------------------------------------
 Calculating analytic gradient of the SCF energy
 Gradient of SCF Energy
            1           2           3           4           5           6
    1   0.0000348   0.0005418   0.0000496   0.0000559  -0.0002980  -0.0003841
    2  -0.0004513  -0.0006740   0.0004551   0.0002376  -0.0003941   0.0008267
    3   0.0000000  -0.0000000   0.0000000   0.0000000  -0.0000000   0.0000000
 Max gradient component =       8.267E-04
 RMS gradient           =       3.572E-04
 Gradient time:  CPU 45.83 s  wall 5.87 s
 Geometry Optimization Parameters
   NAtoms,    NIC,     NZ,  NCons,   NDum,   NFix, NCnnct, MaxDiis
        6      37       0       0       0       0       0       0

 Cartesian Hessian Update
 Hessian Updated using BFGS Update


** GEOMETRY OPTIMIZATION IN DELOCALIZED INTERNAL COORDINATES **
   Searching for a Minimum

   Optimization Cycle:  21

                       Coordinates (Angstroms)
     ATOM                X               Y               Z
      1  Br        2.6034899760    0.7916913249    0.0000000000
      2  I        -0.9943363838    1.5214347647    0.0000000000
      3  F         1.7973624761   -1.7670761327    0.0000000000
      4  Br       -1.1872307526   -1.8863262507    0.0000000000
      5  C         1.2683078677   -0.5425635747    0.0000000000
      6  C        -0.0546217261   -0.3577543672    0.0000000000
   Point Group: cs    Number of degrees of freedom:     9


   Energy is -12243.861792895

 Hessian Updated using BFGS Update

  9 Hessian modes will be used to form the next step
  Hessian Eigenvalues:
     0.046035    0.089380    0.139634    0.251113    0.265161    0.393472
     0.493195    0.669647    1.020729

 Minimum Search - Taking Simple RFO Step
 Searching for Lamda that Minimizes Along All modes
 Value Taken    Lamda =  -0.00000482
 Step Taken.  Stepsize is  0.005921

                             Maximum     Tolerance    Cnvgd?
         Gradient           0.000479      0.000300      NO
         Displacement       0.003816      0.001200      NO
         Energy change     -0.000007      0.000001      NO


 New Cartesian Coordinates Obtained by Inverse Iteration

 Displacement from previous Coordinates is:  0.004519
 ----------------------------------------------------------------
             Standard Nuclear Orientation (Angstroms)
    I     Atom           X                Y                Z
 ----------------------------------------------------------------
    1      Br      2.6026043356     0.7922398265     0.0000000000
    2      I      -0.9949801099     1.5223601796     0.0000000000
    3      F       1.7969174249    -1.7681855935     0.0000000000
    4      Br     -1.1871077777    -1.8861344658     0.0000000000
    5      C       1.2692818242    -0.5427789009     0.0000000000
    6      C      -0.0537442398    -0.3580952816     0.0000000000
 ----------------------------------------------------------------
 Molecular Point Group                 Cs    NOp =  2
 Largest Abelian Subgroup              Cs    NOp =  2
 Nuclear Repulsion Energy =  1249.3263948220 hartrees
 There are       72 alpha and       72 beta electrons
 Applying Cartesian multipole field
    Component          Value
    ---------          -----
     (2,0,0)        1.00000E-11
     (0,2,0)        2.00000E-11
     (0,0,2)       -3.00000E-11
 Nucleus-field energy     =     0.0000000349 hartrees
 Requested basis set is 6-311++G(d,p)
 There are 80 shells and 224 basis functions
 A cutoff of  1.0D-11 yielded   2342 shell pairs
 There are     19904 function pairs (     22394 Cartesian)
 Smallest overlap matrix eigenvalue = 4.43E-05
 Guess MOs from SCF MO coefficient file

 -----------------------------------------------------------------------
  General SCF calculation program by
  Eric Jon Sundstrom, Paul Horn, Yuezhi Mao, Dmitri Zuev, Alec White,
  David Stuck, Shaama M.S., Shane Yost, Joonho Lee, David Small,
  Daniel Levine, Susi Lehtola, Hugh Burton, Evgeny Epifanovsky
 -----------------------------------------------------------------------
 Exchange:     0.2000 Hartree-Fock + 0.0800 Slater + 0.7200 B88
 Correlation:  0.1900 VWN1RPA + 0.8100 LYP
 Using SG-1 standard quadrature grid
 using 8 threads for integral computing
 -------------------------------------------------------
 OpenMP Integral computing Module                
 Release: version 2.0, May 2017, Q-Chem Inc. Pleasanton 
 -------------------------------------------------------
 -------------------------------------------------------
 OpenMP BLAS3 based DFT computing Module                
 Release: version 1.0, May 2013, Q-Chem Inc. Pittsburgh 
 -------------------------------------------------------
 A restricted SCF calculation will be
 performed using DIIS
 SCF converges when DIIS error is below 1.0e-08
 ---------------------------------------
  Cycle       Energy         DIIS error
 ---------------------------------------
    1  -12243.8617941102      1.47e-05  
    2  -12243.8617956321      8.53e-06  
    3  -12243.8617953241      1.10e-05  
    4  -12243.8617960763      1.03e-06  
    5  -12243.8617960826      4.35e-07  
    6  -12243.8617960835      1.10e-07  
    7  -12243.8617960836      4.56e-08  
    8  -12243.8617960834      8.59e-09  Convergence criterion met
 ---------------------------------------
 SCF time:   CPU 87.07s  wall 12.00s 
 SCF   energy in the final basis set =   -12243.8617960834
 Total energy in the final basis set =   -12243.8617960834

 --------------------------------------------------------------
             Orbital Energies (a.u.) and Symmetries
 --------------------------------------------------------------

 Alpha MOs, Restricted
 -- Occupied --                  
******* -482.87 -482.86 -176.33 -165.73 -165.73 -165.73  -62.52
  1 A'    2 A'    3 A'    4 A'    5 A'    1 A"    6 A'    7 A'                 
-62.512 -56.343 -56.338 -56.338 -56.333 -56.329 -56.329 -35.825
  8 A'    9 A'    2 A"   10 A'   11 A'    3 A"   12 A'   13 A'                 
-31.318 -31.312 -31.312 -24.737 -22.969 -22.967 -22.967 -22.962
 14 A'    4 A"   15 A'   16 A'   17 A'    5 A"   18 A'   19 A'                 
-22.962 -10.341 -10.291  -8.731  -8.721  -6.563  -6.554  -6.549
  6 A"   20 A'   21 A'   22 A'   23 A'   24 A'   25 A'    7 A"                 
 -6.548  -6.539  -6.539  -6.374  -4.787  -4.771  -4.771  -2.674
 26 A'    8 A"   27 A'   28 A'   29 A'    9 A"   30 A'   31 A'                 
 -2.670  -2.669  -2.664  -2.660  -2.660  -2.658  -2.658  -2.648
 10 A"   32 A'   33 A'   11 A"   34 A'   12 A"   35 A'   36 A'                 
 -2.648  -2.053  -2.048  -2.048  -2.034  -2.034  -1.281  -0.882
 13 A"   37 A'   14 A"   38 A'   15 A"   39 A'   40 A'   41 A'                 
 -0.838  -0.757  -0.689  -0.612  -0.535  -0.518  -0.502  -0.421
 42 A'   43 A'   44 A'   45 A'   46 A'   16 A"   47 A'   48 A'                 
 -0.411  -0.386  -0.341  -0.335  -0.321  -0.300  -0.282  -0.260
 49 A'   17 A"   18 A"   50 A'   51 A'   19 A"   52 A'   20 A"                 
 -- Virtual --                   
 -0.080  -0.064  -0.042  -0.016   0.009   0.031   0.045   0.047
 53 A'   54 A'   21 A"   55 A'   56 A'   57 A'   58 A'   22 A"                 
  0.051   0.066   0.069   0.085   0.087   0.097   0.103   0.110
 59 A'   23 A"   60 A'   61 A'   62 A'   63 A'   24 A"   25 A"                 
  0.127   0.138   0.156   0.176   0.191   0.233   0.233   0.247
 64 A'   65 A'   66 A'   67 A'   68 A'   69 A'   26 A"   70 A'                 
  0.286   0.288   0.297   0.340   0.345   0.366   0.384   0.384
 71 A'   27 A"   72 A'   73 A'   74 A'   75 A'   76 A'   28 A"                 
  0.397   0.401   0.419   0.421   0.422   0.437   0.463   0.475
 29 A"   77 A'   30 A"   31 A"   78 A'   79 A'   80 A'   32 A"                 
  0.488   0.504   0.532   0.537   0.555   0.578   0.588   0.616
 81 A'   33 A"   82 A'   34 A"   35 A"   83 A'   84 A'   85 A'                 
  0.628   0.641   0.652   0.683   0.734   0.746   0.763   0.853
 36 A"   86 A'   87 A'   88 A'   89 A'   90 A'   37 A"   91 A'                 
  0.867   0.893   0.925   1.011   1.028   1.141   1.203   1.308
 92 A'   93 A'   94 A'   95 A'   96 A'   38 A"   39 A"   40 A"                 
  1.358   1.373   1.380   1.401   1.454   1.529   1.545   1.593
 97 A'   41 A"   98 A'   99 A'  100 A'  101 A'   42 A"  102 A'                 
  1.673   1.835   1.860   1.928   1.985   1.993   2.001   2.028
103 A'  104 A'   43 A"  105 A'   44 A"   45 A"  106 A'  107 A'                 
  2.125   2.150   2.196   2.245   2.601   2.793   2.809   2.988
108 A'  109 A'  110 A'  111 A'   46 A"   47 A"  112 A'  113 A'                 
  3.097   3.337   3.742   3.767   3.939   3.946   3.966   3.979
114 A'  115 A'   48 A"  116 A'   49 A"   50 A"  117 A'   51 A"                 
  3.985   3.989   3.998   4.006   4.024   4.045   4.071   4.087
 52 A"   53 A"  118 A'  119 A'  120 A'   54 A"  121 A'   55 A"                 
  4.144   4.213   4.268   4.358   4.375   4.426   4.759   5.992
122 A'  123 A'  124 A'  125 A'  126 A'  127 A'  128 A'   56 A"                 
  6.046   6.075   6.270   6.366   6.505   6.647   6.701   7.523
129 A'  130 A'   57 A"  131 A'  132 A'  133 A'  134 A'   58 A"                 
  7.535   7.565   7.573   7.641   7.695  23.273  24.062  27.846
 59 A"  135 A'  136 A'  137 A'  138 A'  139 A'  140 A'  141 A'                 
 28.331  28.373  28.374  28.516  28.529  28.541  28.587  28.683
 60 A"  142 A'  143 A'   61 A"  144 A'   62 A"  145 A'  146 A'                 
 47.877  47.912  66.726 127.873 127.906 127.925 151.642 289.718
147 A'  148 A'  149 A'   63 A"  150 A'  151 A'  152 A'   64 A"                 
289.730 289.758 289.766 289.863 289.9161020.6641020.7071901.804
 65 A"  153 A'  154 A'  155 A'  156 A'  157 A'  158 A'  159 A'                 

 Beta MOs, Restricted
 -- Occupied --                  
******* -482.87 -482.86 -176.33 -165.73 -165.73 -165.73  -62.52
  1 A'    2 A'    3 A'    4 A'    5 A'    1 A"    6 A'    7 A'                 
-62.512 -56.343 -56.338 -56.338 -56.333 -56.329 -56.329 -35.825
  8 A'    9 A'    2 A"   10 A'   11 A'    3 A"   12 A'   13 A'                 
-31.318 -31.312 -31.312 -24.737 -22.969 -22.967 -22.967 -22.962
 14 A'    4 A"   15 A'   16 A'   17 A'    5 A"   18 A'   19 A'                 
-22.962 -10.341 -10.291  -8.731  -8.721  -6.563  -6.554  -6.549
  6 A"   20 A'   21 A'   22 A'   23 A'   24 A'   25 A'    7 A"                 
 -6.548  -6.539  -6.539  -6.374  -4.787  -4.771  -4.771  -2.674
 26 A'    8 A"   27 A'   28 A'   29 A'    9 A"   30 A'   31 A'                 
 -2.670  -2.669  -2.664  -2.660  -2.660  -2.658  -2.658  -2.648
 10 A"   32 A'   33 A'   11 A"   34 A'   12 A"   35 A'   36 A'                 
 -2.648  -2.053  -2.048  -2.048  -2.034  -2.034  -1.281  -0.882
 13 A"   37 A'   14 A"   38 A'   15 A"   39 A'   40 A'   41 A'                 
 -0.838  -0.757  -0.689  -0.612  -0.535  -0.518  -0.502  -0.421
 42 A'   43 A'   44 A'   45 A'   46 A'   16 A"   47 A'   48 A'                 
 -0.411  -0.386  -0.341  -0.335  -0.321  -0.300  -0.282  -0.260
 49 A'   17 A"   18 A"   50 A'   51 A'   19 A"   52 A'   20 A"                 
 -- Virtual --                   
 -0.080  -0.064  -0.042  -0.016   0.009   0.031   0.045   0.047
 53 A'   54 A'   21 A"   55 A'   56 A'   57 A'   58 A'   22 A"                 
  0.051   0.066   0.069   0.085   0.087   0.097   0.103   0.110
 59 A'   23 A"   60 A'   61 A'   62 A'   63 A'   24 A"   25 A"                 
  0.127   0.138   0.156   0.176   0.191   0.233   0.233   0.247
 64 A'   65 A'   66 A'   67 A'   68 A'   69 A'   26 A"   70 A'                 
  0.286   0.288   0.297   0.340   0.345   0.366   0.384   0.384
 71 A'   27 A"   72 A'   73 A'   74 A'   75 A'   76 A'   28 A"                 
  0.397   0.401   0.419   0.421   0.422   0.437   0.463   0.475
 29 A"   77 A'   30 A"   31 A"   78 A'   79 A'   80 A'   32 A"                 
  0.488   0.504   0.532   0.537   0.555   0.578   0.588   0.616
 81 A'   33 A"   82 A'   34 A"   35 A"   83 A'   84 A'   85 A'                 
  0.628   0.641   0.652   0.683   0.734   0.746   0.763   0.853
 36 A"   86 A'   87 A'   88 A'   89 A'   90 A'   37 A"   91 A'                 
  0.867   0.893   0.925   1.011   1.028   1.141   1.203   1.308
 92 A'   93 A'   94 A'   95 A'   96 A'   38 A"   39 A"   40 A"                 
  1.358   1.373   1.380   1.401   1.454   1.529   1.545   1.593
 97 A'   41 A"   98 A'   99 A'  100 A'  101 A'   42 A"  102 A'                 
  1.673   1.835   1.860   1.928   1.985   1.993   2.001   2.028
103 A'  104 A'   43 A"  105 A'   44 A"   45 A"  106 A'  107 A'                 
  2.125   2.150   2.196   2.245   2.601   2.793   2.809   2.988
108 A'  109 A'  110 A'  111 A'   46 A"   47 A"  112 A'  113 A'                 
  3.097   3.337   3.742   3.767   3.939   3.946   3.966   3.979
114 A'  115 A'   48 A"  116 A'   49 A"   50 A"  117 A'   51 A"                 
  3.985   3.989   3.998   4.006   4.024   4.045   4.071   4.087
 52 A"   53 A"  118 A'  119 A'  120 A'   54 A"  121 A'   55 A"                 
  4.144   4.213   4.268   4.358   4.375   4.426   4.759   5.992
122 A'  123 A'  124 A'  125 A'  126 A'  127 A'  128 A'   56 A"                 
  6.046   6.075   6.270   6.366   6.505   6.647   6.701   7.523
129 A'  130 A'   57 A"  131 A'  132 A'  133 A'  134 A'   58 A"                 
  7.535   7.565   7.573   7.641   7.695  23.273  24.062  27.846
 59 A"  135 A'  136 A'  137 A'  138 A'  139 A'  140 A'  141 A'                 
 28.331  28.373  28.374  28.516  28.529  28.541  28.587  28.683
 60 A"  142 A'  143 A'   61 A"  144 A'   62 A"  145 A'  146 A'                 
 47.877  47.912  66.726 127.873 127.906 127.925 151.642 289.718
147 A'  148 A'  149 A'   63 A"  150 A'  151 A'  152 A'   64 A"                 
289.730 289.758 289.766 289.863 289.9161020.6641020.7071901.804
 65 A"  153 A'  154 A'  155 A'  156 A'  157 A'  158 A'  159 A'                 
 --------------------------------------------------------------

          Ground-State Mulliken Net Atomic Charges

     Atom                 Charge (a.u.)
  ----------------------------------------
      1 Br                   -0.021309
      2 I                     0.150076
      3 F                    -0.022685
      4 Br                   -0.031868
      5 C                    -0.108562
      6 C                     0.034348
  ----------------------------------------
  Sum of atomic charges =     0.000000

 -----------------------------------------------------------------
                    Cartesian Multipole Moments
 -----------------------------------------------------------------
    Charge (ESU x 10^10)
                 0.0000
    Dipole Moment (Debye)
         X      -0.1599      Y       1.1312      Z       0.0000
       Tot       1.1424
    Quadrupole Moments (Debye-Ang)
        XX     -79.2094     XY       1.8916     YY     -78.2985
        XZ       0.0000     YZ       0.0000     ZZ     -82.1448
    Octopole Moments (Debye-Ang^2)
       XXX     -34.4162    XXY       0.3310    XYY     -24.1006
       YYY     -18.0702    XXZ       0.0000    XYZ       0.0000
       YYZ       0.0000    XZZ     -12.3740    YZZ     -10.1426
       ZZZ       0.0000
    Hexadecapole Moments (Debye-Ang^3)
      XXXX   -1270.2238   XXXY     -11.9037   XXYY    -357.0915
      XYYY     -38.9048   YYYY    -996.5298   XXXZ       0.0000
      XXYZ       0.0000   XYYZ       0.0000   YYYZ      -0.0000
      XXZZ    -239.1533   XYZZ     -18.0553   YYZZ    -196.0829
      XZZZ       0.0000   YZZZ       0.0000   ZZZZ    -102.6951
 -----------------------------------------------------------------
 Calculating analytic gradient of the SCF energy
 Gradient of SCF Energy
            1           2           3           4           5           6
    1  -0.0002437   0.0003707  -0.0001331   0.0000001   0.0001957  -0.0001897
    2  -0.0004813  -0.0003246   0.0001767   0.0001908  -0.0001095   0.0005479
    3  -0.0000000   0.0000000  -0.0000000   0.0000000  -0.0000000   0.0000000
 Max gradient component =       5.479E-04
 RMS gradient           =       2.364E-04
 Gradient time:  CPU 46.25 s  wall 5.91 s
 Geometry Optimization Parameters
   NAtoms,    NIC,     NZ,  NCons,   NDum,   NFix, NCnnct, MaxDiis
        6      37       0       0       0       0       0       0

 Cartesian Hessian Update
 Hessian Updated using BFGS Update


** GEOMETRY OPTIMIZATION IN DELOCALIZED INTERNAL COORDINATES **
   Searching for a Minimum

   Optimization Cycle:  22

                       Coordinates (Angstroms)
     ATOM                X               Y               Z
      1  Br        2.6026043356    0.7922398265    0.0000000000
      2  I        -0.9949801099    1.5223601796    0.0000000000
      3  F         1.7969174249   -1.7681855935    0.0000000000
      4  Br       -1.1871077777   -1.8861344658    0.0000000000
      5  C         1.2692818242   -0.5427789009    0.0000000000
      6  C        -0.0537442398   -0.3580952816    0.0000000000
   Point Group: cs    Number of degrees of freedom:     9


   Energy is -12243.861796083

 Hessian Updated using BFGS Update

  9 Hessian modes will be used to form the next step
  Hessian Eigenvalues:
     0.045897    0.071502    0.129336    0.251339    0.267110    0.390211
     0.470710    0.644591    1.016917

 Minimum Search - Taking Simple RFO Step
 Searching for Lamda that Minimizes Along All modes
 Value Taken    Lamda =  -0.00000171
 Step Taken.  Stepsize is  0.003927

                             Maximum     Tolerance    Cnvgd?
         Gradient           0.000410      0.000300      NO
         Displacement       0.002929      0.001200      NO
         Energy change     -0.000003      0.000001      NO


 New Cartesian Coordinates Obtained by Inverse Iteration

 Displacement from previous Coordinates is:  0.002481
 ----------------------------------------------------------------
             Standard Nuclear Orientation (Angstroms)
    I     Atom           X                Y                Z
 ----------------------------------------------------------------
    1      Br      2.6027113882     0.7927613076     0.0000000000
    2      I      -0.9953645561     1.5230027106     0.0000000000
    3      F       1.7967257052    -1.7687650606     0.0000000000
    4      Br     -1.1873639849    -1.8863832628     0.0000000000
    5      C       1.2697060470    -0.5427836929     0.0000000000
    6      C      -0.0534431421    -0.3584262375     0.0000000000
 ----------------------------------------------------------------
 Molecular Point Group                 Cs    NOp =  2
 Largest Abelian Subgroup              Cs    NOp =  2
 Nuclear Repulsion Energy =  1249.0588262901 hartrees
 There are       72 alpha and       72 beta electrons
 Applying Cartesian multipole field
    Component          Value
    ---------          -----
     (2,0,0)        1.00000E-11
     (0,2,0)        2.00000E-11
     (0,0,2)       -3.00000E-11
 Nucleus-field energy     =     0.0000000349 hartrees
 Requested basis set is 6-311++G(d,p)
 There are 80 shells and 224 basis functions
 A cutoff of  1.0D-11 yielded   2342 shell pairs
 There are     19904 function pairs (     22394 Cartesian)
 Smallest overlap matrix eigenvalue = 4.43E-05
 Guess MOs from SCF MO coefficient file

 -----------------------------------------------------------------------
  General SCF calculation program by
  Eric Jon Sundstrom, Paul Horn, Yuezhi Mao, Dmitri Zuev, Alec White,
  David Stuck, Shaama M.S., Shane Yost, Joonho Lee, David Small,
  Daniel Levine, Susi Lehtola, Hugh Burton, Evgeny Epifanovsky
 -----------------------------------------------------------------------
 Exchange:     0.2000 Hartree-Fock + 0.0800 Slater + 0.7200 B88
 Correlation:  0.1900 VWN1RPA + 0.8100 LYP
 Using SG-1 standard quadrature grid
 using 8 threads for integral computing
 -------------------------------------------------------
 OpenMP Integral computing Module                
 Release: version 2.0, May 2017, Q-Chem Inc. Pleasanton 
 -------------------------------------------------------
 -------------------------------------------------------
 OpenMP BLAS3 based DFT computing Module                
 Release: version 1.0, May 2013, Q-Chem Inc. Pittsburgh 
 -------------------------------------------------------
 A restricted SCF calculation will be
 performed using DIIS
 SCF converges when DIIS error is below 1.0e-08
 ---------------------------------------
  Cycle       Energy         DIIS error
 ---------------------------------------
    1  -12243.8617966628      8.41e-06  
    2  -12243.8617969950      5.61e-06  
    3  -12243.8617969505      6.19e-06  
    4  -12243.8617971954      6.64e-07  
    5  -12243.8617971971      3.26e-07  
    6  -12243.8617971977      7.14e-08  
    7  -12243.8617971978      3.00e-08  
    8  -12243.8617971976      8.67e-09  Convergence criterion met
 ---------------------------------------
 SCF time:   CPU 87.12s  wall 11.00s 
 SCF   energy in the final basis set =   -12243.8617971976
 Total energy in the final basis set =   -12243.8617971976

 --------------------------------------------------------------
             Orbital Energies (a.u.) and Symmetries
 --------------------------------------------------------------

 Alpha MOs, Restricted
 -- Occupied --                  
******* -482.87 -482.86 -176.33 -165.73 -165.73 -165.73  -62.52
  1 A'    2 A'    3 A'    4 A'    5 A'    1 A"    6 A'    7 A'                 
-62.512 -56.343 -56.338 -56.338 -56.333 -56.329 -56.329 -35.825
  8 A'    9 A'    2 A"   10 A'   11 A'    3 A"   12 A'   13 A'                 
-31.318 -31.312 -31.312 -24.737 -22.969 -22.967 -22.967 -22.962
 14 A'    4 A"   15 A'   16 A'   17 A'    5 A"   18 A'   19 A'                 
-22.962 -10.342 -10.291  -8.731  -8.721  -6.563  -6.554  -6.549
  6 A"   20 A'   21 A'   22 A'   23 A'   24 A'   25 A'    7 A"                 
 -6.548  -6.539  -6.539  -6.374  -4.787  -4.771  -4.771  -2.674
 26 A'    8 A"   27 A'   28 A'   29 A'    9 A"   30 A'   31 A'                 
 -2.670  -2.669  -2.664  -2.660  -2.660  -2.658  -2.658  -2.648
 10 A"   32 A'   33 A'   11 A"   34 A'   12 A"   35 A'   36 A'                 
 -2.648  -2.053  -2.048  -2.048  -2.034  -2.034  -1.281  -0.882
 13 A"   37 A'   14 A"   38 A'   15 A"   39 A'   40 A'   41 A'                 
 -0.838  -0.757  -0.689  -0.612  -0.535  -0.517  -0.502  -0.421
 42 A'   43 A'   44 A'   45 A'   46 A'   16 A"   47 A'   48 A'                 
 -0.411  -0.386  -0.341  -0.335  -0.321  -0.300  -0.282  -0.260
 49 A'   17 A"   18 A"   50 A'   51 A'   19 A"   52 A'   20 A"                 
 -- Virtual --                   
 -0.080  -0.064  -0.042  -0.016   0.009   0.031   0.045   0.047
 53 A'   54 A'   21 A"   55 A'   56 A'   57 A'   58 A'   22 A"                 
  0.051   0.066   0.069   0.085   0.087   0.097   0.103   0.110
 59 A'   23 A"   60 A'   61 A'   62 A'   63 A'   24 A"   25 A"                 
  0.127   0.138   0.156   0.176   0.191   0.233   0.233   0.247
 64 A'   65 A'   66 A'   67 A'   68 A'   69 A'   26 A"   70 A'                 
  0.286   0.288   0.297   0.340   0.345   0.366   0.384   0.384
 71 A'   27 A"   72 A'   73 A'   74 A'   75 A'   76 A'   28 A"                 
  0.397   0.401   0.419   0.421   0.422   0.437   0.463   0.475
 29 A"   77 A'   30 A"   31 A"   78 A'   79 A'   80 A'   32 A"                 
  0.488   0.504   0.532   0.537   0.555   0.578   0.588   0.615
 81 A'   33 A"   82 A'   34 A"   35 A"   83 A'   84 A'   85 A'                 
  0.628   0.640   0.652   0.683   0.734   0.746   0.763   0.853
 36 A"   86 A'   87 A'   88 A'   89 A'   90 A'   37 A"   91 A'                 
  0.867   0.893   0.925   1.011   1.028   1.141   1.203   1.307
 92 A'   93 A'   94 A'   95 A'   96 A'   38 A"   39 A"   40 A"                 
  1.358   1.373   1.380   1.401   1.454   1.529   1.545   1.593
 97 A'   41 A"   98 A'   99 A'  100 A'  101 A'   42 A"  102 A'                 
  1.673   1.835   1.860   1.928   1.985   1.993   2.001   2.028
103 A'  104 A'   43 A"  105 A'   44 A"   45 A"  106 A'  107 A'                 
  2.125   2.150   2.196   2.245   2.601   2.793   2.809   2.988
108 A'  109 A'  110 A'  111 A'   46 A"   47 A"  112 A'  113 A'                 
  3.097   3.337   3.742   3.767   3.939   3.946   3.966   3.979
114 A'  115 A'   48 A"  116 A'   49 A"   50 A"  117 A'   51 A"                 
  3.985   3.989   3.997   4.006   4.024   4.045   4.071   4.087
 52 A"   53 A"  118 A'  119 A'  120 A'   54 A"  121 A'   55 A"                 
  4.144   4.212   4.268   4.358   4.375   4.426   4.758   5.992
122 A'  123 A'  124 A'  125 A'  126 A'  127 A'  128 A'   56 A"                 
  6.046   6.074   6.270   6.366   6.505   6.647   6.700   7.523
129 A'  130 A'   57 A"  131 A'  132 A'  133 A'  134 A'   58 A"                 
  7.535   7.565   7.573   7.640   7.695  23.273  24.062  27.846
 59 A"  135 A'  136 A'  137 A'  138 A'  139 A'  140 A'  141 A'                 
 28.331  28.373  28.374  28.516  28.529  28.541  28.587  28.683
 60 A"  142 A'  143 A'   61 A"  144 A'   62 A"  145 A'  146 A'                 
 47.877  47.912  66.726 127.873 127.906 127.925 151.641 289.718
147 A'  148 A'  149 A'   63 A"  150 A'  151 A'  152 A'   64 A"                 
289.730 289.758 289.766 289.863 289.9161020.6641020.7071901.804
 65 A"  153 A'  154 A'  155 A'  156 A'  157 A'  158 A'  159 A'                 

 Beta MOs, Restricted
 -- Occupied --                  
******* -482.87 -482.86 -176.33 -165.73 -165.73 -165.73  -62.52
  1 A'    2 A'    3 A'    4 A'    5 A'    1 A"    6 A'    7 A'                 
-62.512 -56.343 -56.338 -56.338 -56.333 -56.329 -56.329 -35.825
  8 A'    9 A'    2 A"   10 A'   11 A'    3 A"   12 A'   13 A'                 
-31.318 -31.312 -31.312 -24.737 -22.969 -22.967 -22.967 -22.962
 14 A'    4 A"   15 A'   16 A'   17 A'    5 A"   18 A'   19 A'                 
-22.962 -10.342 -10.291  -8.731  -8.721  -6.563  -6.554  -6.549
  6 A"   20 A'   21 A'   22 A'   23 A'   24 A'   25 A'    7 A"                 
 -6.548  -6.539  -6.539  -6.374  -4.787  -4.771  -4.771  -2.674
 26 A'    8 A"   27 A'   28 A'   29 A'    9 A"   30 A'   31 A'                 
 -2.670  -2.669  -2.664  -2.660  -2.660  -2.658  -2.658  -2.648
 10 A"   32 A'   33 A'   11 A"   34 A'   12 A"   35 A'   36 A'                 
 -2.648  -2.053  -2.048  -2.048  -2.034  -2.034  -1.281  -0.882
 13 A"   37 A'   14 A"   38 A'   15 A"   39 A'   40 A'   41 A'                 
 -0.838  -0.757  -0.689  -0.612  -0.535  -0.517  -0.502  -0.421
 42 A'   43 A'   44 A'   45 A'   46 A'   16 A"   47 A'   48 A'                 
 -0.411  -0.386  -0.341  -0.335  -0.321  -0.300  -0.282  -0.260
 49 A'   17 A"   18 A"   50 A'   51 A'   19 A"   52 A'   20 A"                 
 -- Virtual --                   
 -0.080  -0.064  -0.042  -0.016   0.009   0.031   0.045   0.047
 53 A'   54 A'   21 A"   55 A'   56 A'   57 A'   58 A'   22 A"                 
  0.051   0.066   0.069   0.085   0.087   0.097   0.103   0.110
 59 A'   23 A"   60 A'   61 A'   62 A'   63 A'   24 A"   25 A"                 
  0.127   0.138   0.156   0.176   0.191   0.233   0.233   0.247
 64 A'   65 A'   66 A'   67 A'   68 A'   69 A'   26 A"   70 A'                 
  0.286   0.288   0.297   0.340   0.345   0.366   0.384   0.384
 71 A'   27 A"   72 A'   73 A'   74 A'   75 A'   76 A'   28 A"                 
  0.397   0.401   0.419   0.421   0.422   0.437   0.463   0.475
 29 A"   77 A'   30 A"   31 A"   78 A'   79 A'   80 A'   32 A"                 
  0.488   0.504   0.532   0.537   0.555   0.578   0.588   0.615
 81 A'   33 A"   82 A'   34 A"   35 A"   83 A'   84 A'   85 A'                 
  0.628   0.640   0.652   0.683   0.734   0.746   0.763   0.853
 36 A"   86 A'   87 A'   88 A'   89 A'   90 A'   37 A"   91 A'                 
  0.867   0.893   0.925   1.011   1.028   1.141   1.203   1.307
 92 A'   93 A'   94 A'   95 A'   96 A'   38 A"   39 A"   40 A"                 
  1.358   1.373   1.380   1.401   1.454   1.529   1.545   1.593
 97 A'   41 A"   98 A'   99 A'  100 A'  101 A'   42 A"  102 A'                 
  1.673   1.835   1.860   1.928   1.985   1.993   2.001   2.028
103 A'  104 A'   43 A"  105 A'   44 A"   45 A"  106 A'  107 A'                 
  2.125   2.150   2.196   2.245   2.601   2.793   2.809   2.988
108 A'  109 A'  110 A'  111 A'   46 A"   47 A"  112 A'  113 A'                 
  3.097   3.337   3.742   3.767   3.939   3.946   3.966   3.979
114 A'  115 A'   48 A"  116 A'   49 A"   50 A"  117 A'   51 A"                 
  3.985   3.989   3.997   4.006   4.024   4.045   4.071   4.087
 52 A"   53 A"  118 A'  119 A'  120 A'   54 A"  121 A'   55 A"                 
  4.144   4.212   4.268   4.358   4.375   4.426   4.758   5.992
122 A'  123 A'  124 A'  125 A'  126 A'  127 A'  128 A'   56 A"                 
  6.046   6.074   6.270   6.366   6.505   6.647   6.700   7.523
129 A'  130 A'   57 A"  131 A'  132 A'  133 A'  134 A'   58 A"                 
  7.535   7.565   7.573   7.640   7.695  23.273  24.062  27.846
 59 A"  135 A'  136 A'  137 A'  138 A'  139 A'  140 A'  141 A'                 
 28.331  28.373  28.374  28.516  28.529  28.541  28.587  28.683
 60 A"  142 A'  143 A'   61 A"  144 A'   62 A"  145 A'  146 A'                 
 47.877  47.912  66.726 127.873 127.906 127.925 151.641 289.718
147 A'  148 A'  149 A'   63 A"  150 A'  151 A'  152 A'   64 A"                 
289.730 289.758 289.766 289.863 289.9161020.6641020.7071901.804
 65 A"  153 A'  154 A'  155 A'  156 A'  157 A'  158 A'  159 A'                 
 --------------------------------------------------------------

          Ground-State Mulliken Net Atomic Charges

     Atom                 Charge (a.u.)
  ----------------------------------------
      1 Br                   -0.021108
      2 I                     0.149823
      3 F                    -0.022921
      4 Br                   -0.031786
      5 C                    -0.108578
      6 C                     0.034571
  ----------------------------------------
  Sum of atomic charges =     0.000000

 -----------------------------------------------------------------
                    Cartesian Multipole Moments
 -----------------------------------------------------------------
    Charge (ESU x 10^10)
                 0.0000
    Dipole Moment (Debye)
         X      -0.1586      Y       1.1321      Z       0.0000
       Tot       1.1431
    Quadrupole Moments (Debye-Ang)
        XX     -79.2040     XY       1.8988     YY     -78.2976
        XZ      -0.0000     YZ      -0.0000     ZZ     -82.1478
    Octopole Moments (Debye-Ang^2)
       XXX     -34.3776    XXY       0.3239    XYY     -24.0959
       YYY     -18.1133    XXZ       0.0000    XYZ       0.0000
       YYZ       0.0000    XZZ     -12.3623    YZZ     -10.1620
       ZZZ       0.0000
    Hexadecapole Moments (Debye-Ang^3)
      XXXX   -1270.4656   XXXY     -11.8538   XXYY    -357.1880
      XYYY     -38.8702   YYYY    -997.0895   XXXZ      -0.0000
      XXYZ      -0.0000   XYYZ      -0.0000   YYYZ      -0.0000
      XXZZ    -239.1991   XYZZ     -18.0500   YYZZ    -196.1859
      XZZZ      -0.0000   YZZZ      -0.0000   ZZZZ    -102.7025
 -----------------------------------------------------------------
 Calculating analytic gradient of the SCF energy
 Gradient of SCF Energy
            1           2           3           4           5           6
    1  -0.0001895   0.0002707  -0.0001908  -0.0001105   0.0003186  -0.0000985
    2  -0.0003370  -0.0000794  -0.0000815   0.0000676   0.0000626   0.0003677
    3   0.0000000  -0.0000000   0.0000000  -0.0000000  -0.0000000   0.0000000
 Max gradient component =       3.677E-04
 RMS gradient           =       1.731E-04
 Gradient time:  CPU 45.96 s  wall 5.88 s
 Geometry Optimization Parameters
   NAtoms,    NIC,     NZ,  NCons,   NDum,   NFix, NCnnct, MaxDiis
        6      37       0       0       0       0       0       0

 Cartesian Hessian Update
 Hessian Updated using BFGS Update


** GEOMETRY OPTIMIZATION IN DELOCALIZED INTERNAL COORDINATES **
   Searching for a Minimum

   Optimization Cycle:  23

                       Coordinates (Angstroms)
     ATOM                X               Y               Z
      1  Br        2.6027113882    0.7927613076    0.0000000000
      2  I        -0.9953645561    1.5230027106    0.0000000000
      3  F         1.7967257052   -1.7687650606    0.0000000000
      4  Br       -1.1873639849   -1.8863832628    0.0000000000
      5  C         1.2697060470   -0.5427836929    0.0000000000
      6  C        -0.0534431421   -0.3584262375    0.0000000000
   Point Group: cs    Number of degrees of freedom:     9


   Energy is -12243.861797198

 Hessian Updated using BFGS Update

  9 Hessian modes will be used to form the next step
  Hessian Eigenvalues:
     0.044810    0.072373    0.126026    0.251096    0.260673    0.357645
     0.405782    0.625272    0.989319

 Minimum Search - Taking Simple RFO Step
 Searching for Lamda that Minimizes Along All modes
 Value Taken    Lamda =   0.00000000
 Step Taken.  Stepsize is  0.001791

                             Maximum     Tolerance    Cnvgd?
         Gradient           0.000276      0.000300     YES
         Displacement       0.001072      0.001200     YES
         Energy change     -0.000001      0.000001      NO


                       Distance Matrix (Angstroms)
             Br(  1)   I (  2)   F (  3)   Br(  4)   C (  5)
   I (  2)  3.671431
   F (  3)  2.685336  4.316422
   Br(  4)  4.641388  3.414788  2.986407
   C (  5)  1.886951  3.065619  1.334459  2.800438
   C (  6)  2.894890  2.104042  2.326409  1.902743  1.335931

 Final energy is   -12243.861797197640     


 ******************************
 **  OPTIMIZATION CONVERGED  **
 ******************************

                       Coordinates (Angstroms)
     ATOM                X               Y               Z
      1  Br        2.6027113882    0.7927613076    0.0000000000
      2  I        -0.9953645561    1.5230027106    0.0000000000
      3  F         1.7967257052   -1.7687650606    0.0000000000
      4  Br       -1.1873639849   -1.8863832628    0.0000000000
      5  C         1.2697060470   -0.5427836929    0.0000000000
      6  C        -0.0534431421   -0.3584262375    0.0000000000

Z-matrix Print:
$molecule
0 1
I 
C  1 2.104042
C  2 1.335931 1 124.526535
F  3 1.334459 2 121.193784 1 -180.000000 0
Br 3 1.886951 2 127.013384 1 -0.000000 0
Br 2 1.902743 1 116.825863 3 -180.000000 0
$end


 --------------------------------------------------------------
             Orbital Energies (a.u.) and Symmetries
 --------------------------------------------------------------

 Alpha MOs, Restricted
 -- Occupied --                  
******* -482.87 -482.86 -176.33 -165.73 -165.73 -165.73  -62.52
  1 A'    2 A'    3 A'    4 A'    5 A'    1 A"    6 A'    7 A'                 
-62.512 -56.343 -56.338 -56.338 -56.333 -56.329 -56.329 -35.825
  8 A'    9 A'    2 A"   10 A'   11 A'    3 A"   12 A'   13 A'                 
-31.318 -31.312 -31.312 -24.737 -22.969 -22.967 -22.967 -22.962
 14 A'    4 A"   15 A'   16 A'   17 A'    5 A"   18 A'   19 A'                 
-22.962 -10.342 -10.291  -8.731  -8.721  -6.563  -6.554  -6.549
  6 A"   20 A'   21 A'   22 A'   23 A'   24 A'   25 A'    7 A"                 
 -6.548  -6.539  -6.539  -6.374  -4.787  -4.771  -4.771  -2.674
 26 A'    8 A"   27 A'   28 A'   29 A'    9 A"   30 A'   31 A'                 
 -2.670  -2.669  -2.664  -2.660  -2.660  -2.658  -2.658  -2.648
 10 A"   32 A'   33 A'   11 A"   34 A'   12 A"   35 A'   36 A'                 
 -2.648  -2.053  -2.048  -2.048  -2.034  -2.034  -1.281  -0.882
 13 A"   37 A'   14 A"   38 A'   15 A"   39 A'   40 A'   41 A'                 
 -0.838  -0.757  -0.689  -0.612  -0.535  -0.517  -0.502  -0.421
 42 A'   43 A'   44 A'   45 A'   46 A'   16 A"   47 A'   48 A'                 
 -0.411  -0.386  -0.341  -0.335  -0.321  -0.300  -0.282  -0.260
 49 A'   17 A"   18 A"   50 A'   51 A'   19 A"   52 A'   20 A"                 
 -- Virtual --                   
 -0.080  -0.064  -0.042  -0.016   0.009   0.031   0.045   0.047
 53 A'   54 A'   21 A"   55 A'   56 A'   57 A'   58 A'   22 A"                 
  0.051   0.066   0.069   0.085   0.087   0.097   0.103   0.110
 59 A'   23 A"   60 A'   61 A'   62 A'   63 A'   24 A"   25 A"                 
  0.127   0.138   0.156   0.176   0.191   0.233   0.233   0.247
 64 A'   65 A'   66 A'   67 A'   68 A'   69 A'   26 A"   70 A'                 
  0.286   0.288   0.297   0.340   0.345   0.366   0.384   0.384
 71 A'   27 A"   72 A'   73 A'   74 A'   75 A'   76 A'   28 A"                 
  0.397   0.401   0.419   0.421   0.422   0.437   0.463   0.475
 29 A"   77 A'   30 A"   31 A"   78 A'   79 A'   80 A'   32 A"                 
  0.488   0.504   0.532   0.537   0.555   0.578   0.588   0.615
 81 A'   33 A"   82 A'   34 A"   35 A"   83 A'   84 A'   85 A'                 
  0.628   0.640   0.652   0.683   0.734   0.746   0.763   0.853
 36 A"   86 A'   87 A'   88 A'   89 A'   90 A'   37 A"   91 A'                 
  0.867   0.893   0.925   1.011   1.028   1.141   1.203   1.307
 92 A'   93 A'   94 A'   95 A'   96 A'   38 A"   39 A"   40 A"                 
  1.358   1.373   1.380   1.401   1.454   1.529   1.545   1.593
 97 A'   41 A"   98 A'   99 A'  100 A'  101 A'   42 A"  102 A'                 
  1.673   1.835   1.860   1.928   1.985   1.993   2.001   2.028
103 A'  104 A'   43 A"  105 A'   44 A"   45 A"  106 A'  107 A'                 
  2.125   2.150   2.196   2.245   2.601   2.793   2.809   2.988
108 A'  109 A'  110 A'  111 A'   46 A"   47 A"  112 A'  113 A'                 
  3.097   3.337   3.742   3.767   3.939   3.946   3.966   3.979
114 A'  115 A'   48 A"  116 A'   49 A"   50 A"  117 A'   51 A"                 
  3.985   3.989   3.997   4.006   4.024   4.045   4.071   4.087
 52 A"   53 A"  118 A'  119 A'  120 A'   54 A"  121 A'   55 A"                 
  4.144   4.212   4.268   4.358   4.375   4.426   4.758   5.992
122 A'  123 A'  124 A'  125 A'  126 A'  127 A'  128 A'   56 A"                 
  6.046   6.074   6.270   6.366   6.505   6.647   6.700   7.523
129 A'  130 A'   57 A"  131 A'  132 A'  133 A'  134 A'   58 A"                 
  7.535   7.565   7.573   7.640   7.695  23.273  24.062  27.846
 59 A"  135 A'  136 A'  137 A'  138 A'  139 A'  140 A'  141 A'                 
 28.331  28.373  28.374  28.516  28.529  28.541  28.587  28.683
 60 A"  142 A'  143 A'   61 A"  144 A'   62 A"  145 A'  146 A'                 
 47.877  47.912  66.726 127.873 127.906 127.925 151.641 289.718
147 A'  148 A'  149 A'   63 A"  150 A'  151 A'  152 A'   64 A"                 
289.730 289.758 289.766 289.863 289.9161020.6641020.7071901.804
 65 A"  153 A'  154 A'  155 A'  156 A'  157 A'  158 A'  159 A'                 

 Beta MOs, Restricted
 -- Occupied --                  
******* -482.87 -482.86 -176.33 -165.73 -165.73 -165.73  -62.52
  1 A'    2 A'    3 A'    4 A'    5 A'    1 A"    6 A'    7 A'                 
-62.512 -56.343 -56.338 -56.338 -56.333 -56.329 -56.329 -35.825
  8 A'    9 A'    2 A"   10 A'   11 A'    3 A"   12 A'   13 A'                 
-31.318 -31.312 -31.312 -24.737 -22.969 -22.967 -22.967 -22.962
 14 A'    4 A"   15 A'   16 A'   17 A'    5 A"   18 A'   19 A'                 
-22.962 -10.342 -10.291  -8.731  -8.721  -6.563  -6.554  -6.549
  6 A"   20 A'   21 A'   22 A'   23 A'   24 A'   25 A'    7 A"                 
 -6.548  -6.539  -6.539  -6.374  -4.787  -4.771  -4.771  -2.674
 26 A'    8 A"   27 A'   28 A'   29 A'    9 A"   30 A'   31 A'                 
 -2.670  -2.669  -2.664  -2.660  -2.660  -2.658  -2.658  -2.648
 10 A"   32 A'   33 A'   11 A"   34 A'   12 A"   35 A'   36 A'                 
 -2.648  -2.053  -2.048  -2.048  -2.034  -2.034  -1.281  -0.882
 13 A"   37 A'   14 A"   38 A'   15 A"   39 A'   40 A'   41 A'                 
 -0.838  -0.757  -0.689  -0.612  -0.535  -0.517  -0.502  -0.421
 42 A'   43 A'   44 A'   45 A'   46 A'   16 A"   47 A'   48 A'                 
 -0.411  -0.386  -0.341  -0.335  -0.321  -0.300  -0.282  -0.260
 49 A'   17 A"   18 A"   50 A'   51 A'   19 A"   52 A'   20 A"                 
 -- Virtual --                   
 -0.080  -0.064  -0.042  -0.016   0.009   0.031   0.045   0.047
 53 A'   54 A'   21 A"   55 A'   56 A'   57 A'   58 A'   22 A"                 
  0.051   0.066   0.069   0.085   0.087   0.097   0.103   0.110
 59 A'   23 A"   60 A'   61 A'   62 A'   63 A'   24 A"   25 A"                 
  0.127   0.138   0.156   0.176   0.191   0.233   0.233   0.247
 64 A'   65 A'   66 A'   67 A'   68 A'   69 A'   26 A"   70 A'                 
  0.286   0.288   0.297   0.340   0.345   0.366   0.384   0.384
 71 A'   27 A"   72 A'   73 A'   74 A'   75 A'   76 A'   28 A"                 
  0.397   0.401   0.419   0.421   0.422   0.437   0.463   0.475
 29 A"   77 A'   30 A"   31 A"   78 A'   79 A'   80 A'   32 A"                 
  0.488   0.504   0.532   0.537   0.555   0.578   0.588   0.615
 81 A'   33 A"   82 A'   34 A"   35 A"   83 A'   84 A'   85 A'                 
  0.628   0.640   0.652   0.683   0.734   0.746   0.763   0.853
 36 A"   86 A'   87 A'   88 A'   89 A'   90 A'   37 A"   91 A'                 
  0.867   0.893   0.925   1.011   1.028   1.141   1.203   1.307
 92 A'   93 A'   94 A'   95 A'   96 A'   38 A"   39 A"   40 A"                 
  1.358   1.373   1.380   1.401   1.454   1.529   1.545   1.593
 97 A'   41 A"   98 A'   99 A'  100 A'  101 A'   42 A"  102 A'                 
  1.673   1.835   1.860   1.928   1.985   1.993   2.001   2.028
103 A'  104 A'   43 A"  105 A'   44 A"   45 A"  106 A'  107 A'                 
  2.125   2.150   2.196   2.245   2.601   2.793   2.809   2.988
108 A'  109 A'  110 A'  111 A'   46 A"   47 A"  112 A'  113 A'                 
  3.097   3.337   3.742   3.767   3.939   3.946   3.966   3.979
114 A'  115 A'   48 A"  116 A'   49 A"   50 A"  117 A'   51 A"                 
  3.985   3.989   3.997   4.006   4.024   4.045   4.071   4.087
 52 A"   53 A"  118 A'  119 A'  120 A'   54 A"  121 A'   55 A"                 
  4.144   4.212   4.268   4.358   4.375   4.426   4.758   5.992
122 A'  123 A'  124 A'  125 A'  126 A'  127 A'  128 A'   56 A"                 
  6.046   6.074   6.270   6.366   6.505   6.647   6.700   7.523
129 A'  130 A'   57 A"  131 A'  132 A'  133 A'  134 A'   58 A"                 
  7.535   7.565   7.573   7.640   7.695  23.273  24.062  27.846
 59 A"  135 A'  136 A'  137 A'  138 A'  139 A'  140 A'  141 A'                 
 28.331  28.373  28.374  28.516  28.529  28.541  28.587  28.683
 60 A"  142 A'  143 A'   61 A"  144 A'   62 A"  145 A'  146 A'                 
 47.877  47.912  66.726 127.873 127.906 127.925 151.641 289.718
147 A'  148 A'  149 A'   63 A"  150 A'  151 A'  152 A'   64 A"                 
289.730 289.758 289.766 289.863 289.9161020.6641020.7071901.804
 65 A"  153 A'  154 A'  155 A'  156 A'  157 A'  158 A'  159 A'                 
 --------------------------------------------------------------

          Ground-State Mulliken Net Atomic Charges

     Atom                 Charge (a.u.)
  ----------------------------------------
      1 Br                   -0.021108
      2 I                     0.149823
      3 F                    -0.022921
      4 Br                   -0.031786
      5 C                    -0.108578
      6 C                     0.034571
  ----------------------------------------
  Sum of atomic charges =     0.000000

 -----------------------------------------------------------------
                    Cartesian Multipole Moments
 -----------------------------------------------------------------
    Charge (ESU x 10^10)
                 0.0000
    Dipole Moment (Debye)
         X      -0.1586      Y       1.1321      Z       0.0000
       Tot       1.1431
    Quadrupole Moments (Debye-Ang)
        XX     -79.2040     XY       1.8988     YY     -78.2976
        XZ      -0.0000     YZ      -0.0000     ZZ     -82.1478
    Octopole Moments (Debye-Ang^2)
       XXX     -34.3776    XXY       0.3239    XYY     -24.0959
       YYY     -18.1133    XXZ       0.0000    XYZ       0.0000
       YYZ       0.0000    XZZ     -12.3623    YZZ     -10.1620
       ZZZ       0.0000
    Hexadecapole Moments (Debye-Ang^3)
      XXXX   -1270.4656   XXXY     -11.8538   XXYY    -357.1880
      XYYY     -38.8702   YYYY    -997.0895   XXXZ      -0.0000
      XXYZ      -0.0000   XYYZ      -0.0000   YYYZ      -0.0000
      XXZZ    -239.1991   XYZZ     -18.0500   YYZZ    -196.1859
      XZZZ      -0.0000   YZZZ      -0.0000   ZZZZ    -102.7025
 -----------------------------------------------------------------
Archival summary:
1\1\K55V\OPT\ProcedureUnspecified\BasisUnspecified\1r212\taweetha\MonAug2702:26:302018MonAug2702:26:302018\0\\#,OPT,ProcedureUnspecified,BasisUnspecified,\\0,1\I\C,1,2.10404\C,2,1.33593,1,124.527\F,3,1.33446,2,121.194,1,-180,0\Br,3,1.88695,2,127.013,1,-0,0\Br,2,1.90274,1,116.826,3,-180,0\\\@

 Total job time:  529.64s(wall), 4083.03s(cpu) 
 Mon Aug 27 02:26:30 2018

        *************************************************************
        *                                                           *
        *  Thank you very much for using Q-Chem.  Have a nice day.  *
        *                                                           *
        *************************************************************


 
User input: 2 of 2 
 
Q-Chem Developer Version!
                  Welcome to Q-Chem
     A Quantum Leap Into The Future Of Chemistry


 Q-Chem 5.1, Q-Chem, Inc., Pleasanton, CA (2018)

 Yihan Shao,  Zhengting Gan,  E. Epifanovsky,  A. T. B. Gilbert,  M. Wormit,  
 J. Kussmann,  A. W. Lange,  A. Behn,  Jia Deng,  Xintian Feng,  D. Ghosh,  
 M. Goldey,  P. R. Horn,  L. D. Jacobson,  I. Kaliman,  T. Kus,  A. Landau,  
 Jie Liu,  E. I. Proynov,  R. M. Richard,  R. P. Steele,  E. J. Sundstrom,  
 H. L. Woodcock III,  P. M. Zimmerman,  D. Zuev,  B. Albrecht,  E. Alguire,  
 S. A. Baeppler,  D. Barton,  Z. Benda,  Y. A. Bernard,  E. J. Berquist,  
 K. B. Bravaya,  H. Burton,  D. Casanova,  Chun-Min Chang,  Yunqing Chen,  
 A. Chien,  K. D. Closser,  M. P. Coons,  S. Coriani,  S. Dasgupta,  
 A. L. Dempwolff,  M. Diedenhofen,  Hainam Do,  R. G. Edgar,  Po-Tung Fang,  
 S. Faraji,  S. Fatehi,  Qingguo Feng,  K. D. Fenk,  J. Fosso-Tande,  
 Qinghui Ge,  A. Ghysels,  G. Gidofalvi,  J. Gomes,  J. Gonthier,  A. Gunina,  
 D. Hait,  M. W. D. Hanson-Heine,  P. H. P. Harbach,  A. W. Hauser,  
 J. E. Herr,  E. G. Hohenstein,  Z. C. Holden,  Kerwin Hui,  B. C. Huynh,  
 T.-C. Jagau,  Hyunjun Ji,  B. Kaduk,  K. Khistyaev,  Jaehoon Kim,  
 P. Klunzinger,  K. Koh,  D. Kosenkov,  L. Koulias,  T. Kowalczyk,  
 C. M. Krauter,  A. Kunitsa,  Ka Un Lao,  A. Laurent,  K. V. Lawler,  
 Joonho Lee,  D. Lefrancois,  S. Lehtola,  D. S. Levine,  Yi-Pei Li,  
 You-Sheng Lin,  Fenglai Liu,  E. Livshits,  A. Luenser,  P. Manohar,  
 E. Mansoor,  S. F. Manzer,  Shan-Ping Mao,  Yuezhi Mao,  N. Mardirossian,  
 A. V. Marenich,  T. Markovich,  L. A. Martinez-Martinez,  S. A. Maurer,  
 N. J. Mayhall,  S. C. McKenzie,  J.-M. Mewes,  A. F. Morrison,  
 J. W. Mullinax,  K. Nanda,  T. S. Nguyen-Beck,  R. Olivares-Amaya,  
 J. A. Parkhill,  T. M. Perrine,  F. Plasser,  P. Pokhilko,  S. Prager,  
 A. Prociuk,  E. Ramos,  D. R. Rehn,  F. Rob,  M. Schneider,  N. Sergueev,  
 S. M. Sharada,  S. Sharma,  D. W. Small,  T. Stauch,  T. Stein,  
 Yu-Chuan Su,  A. J. W. Thom,  A. Tkatchenko,  T. Tsuchimochi,  N. M. Tubman,  
 L. Vogt,  M. L. Vidal,  O. Vydrov,  M. A. Watson,  J. Wenzel,  
 M. de Wergifosse,  T. A. Wesolowski,  A. White,  J. Witte,  A. Yamada,  
 Jun Yang,  K. Yao,  S. Yeganeh,  S. R. Yost,  Zhi-Qiang You,  A. Zech,  
 Igor Ying Zhang,  Xing Zhang,  Yan Zhao,  Ying Zhu,  B. R. Brooks,  
 G. K. L. Chan,  C. J. Cramer,  M. S. Gordon,  W. J. Hehre,  A. Klamt,  
 M. W. Schmidt,  C. D. Sherrill,  D. G. Truhlar,  A. Aspuru-Guzik,  R. Baer,  
 A. T. Bell,  N. A. Besley,  Jeng-Da Chai,  A. E. DePrince, III,  
 R. A. DiStasio Jr.,  A. Dreuw,  B. D. Dunietz,  T. R. Furlani,  
 Chao-Ping Hsu,  Yousung Jung,  Jing Kong,  D. S. Lambrecht,  WanZhen Liang,  
 C. Ochsenfeld,  V. A. Rassolov,  L. V. Slipchenko,  J. E. Subotnik,  
 T. Van Voorhis,  J. M. Herbert,  A. I. Krylov,  P. M. W. Gill,  M. Head-Gordon

 Contributors to earlier versions of Q-Chem not listed above: 
 R. D. Adamson,  B. Austin,  J. Baker,  G. J. O. Beran,  K. Brandhorst,  
 S. T. Brown,  E. F. C. Byrd,  A. K. Chakraborty,  C.-L. Cheng,  
 Siu Hung Chien,  D. M. Chipman,  D. L. Crittenden,  H. Dachsel,  
 R. J. Doerksen,  A. D. Dutoi,  L. Fusti-Molnar,  W. A. Goddard III,  
 A. Golubeva-Zadorozhnaya,  S. R. Gwaltney,  G. Hawkins,  A. Heyden,  
 S. Hirata,  G. Kedziora,  F. J. Keil,  C. Kelley,  Jihan Kim,  R. A. King,  
 R. Z. Khaliullin,  P. P. Korambath,  W. Kurlancheek,  A. M. Lee,  M. S. Lee,  
 S. V. Levchenko,  Ching Yeh Lin,  D. Liotard,  R. C. Lochan,  I. Lotan,  
 P. E. Maslen,  N. Nair,  D. P. O'Neill,  D. Neuhauser,  E. Neuscamman,  
 C. M. Oana,  R. Olson,  B. Peters,  R. Peverati,  P. A. Pieniazek,  
 Y. M. Rhee,  J. Ritchie,  M. A. Rohrdanz,  E. Rosta,  N. J. Russ,  
 H. F. Schaefer III,  N. E. Schultz,  N. Shenvi,  A. C. Simmonett,  A. Sodt,  
 D. Stuck,  K. S. Thanthiriwatte,  V. Vanovschi,  Tao Wang,  A. Warshel,  
 C. F. Williams,  Q. Wu,  X. Xu,  W. Zhang

 Please cite Q-Chem as follows:
 Y. Shao et al., Mol. Phys. 113, 184-215 (2015)
 DOI: 10.1080/00268976.2014.952696

 Q-Chem 5.1.1 for Intel X86 EM64T Linux

 Parts of Q-Chem use Armadillo 8.300.2 (Tropical Shenanigans).
 http://arma.sourceforge.net/

 Q-Chem begins on Mon Aug 27 02:26:30 2018  

Host: 
0

     Scratch files written to /scratch/taweetham/qchem6356//
The previous job contains 0 fragments, simply inherited here
Input Ideriv = 2
Curr. Ideriv = -1
Max.  Ideriv = 2

Checking the input file for inconsistencies... 	...done.

--------------------------------------------------------------
User input:
--------------------------------------------------------------

$molecule
read
$end

$rem
   SCF_GUESS 	READ
   JOB_TYPE 	FREQUENCY
   BASIS 	6-311++G**
   EXCHANGE 	B3LYP
   MEM_TOTAL	7500	
$end


--------------------------------------------------------------
 ----------------------------------------------------------------
             Standard Nuclear Orientation (Angstroms)
    I     Atom           X                Y                Z
 ----------------------------------------------------------------
    1      Br      2.5307628564    -0.2730357109     0.0000000000
    2      I      -0.5713696108     1.6906794323    -0.0000000000
    3      F       0.8654056926    -2.3796006336     0.0000000000
    4      Br     -1.9649335337    -1.4268125227     0.0000000000
    5      C       0.8095344045    -1.0463120552     0.0000000000
    6      C      -0.3612157637    -0.4028406172     0.0000000000
 ----------------------------------------------------------------
 Molecular Point Group                 Cs    NOp =  2
 Largest Abelian Subgroup              Cs    NOp =  2
 Nuclear Repulsion Energy =  1249.0588262901 hartrees
 There are       72 alpha and       72 beta electrons
 Requested basis set is 6-311++G(d,p)
 There are 80 shells and 224 basis functions

 Total QAlloc Memory Limit   7500 MB
 Mega-Array Size       188 MB
 MEM_STATIC part       192 MB

                       Distance Matrix (Angstroms)
             Br(  1)   I (  2)   F (  3)   Br(  4)   C (  5)
   I (  2)  3.671431
   F (  3)  2.685336  4.316422
   Br(  4)  4.641388  3.414788  2.986407
   C (  5)  1.886951  3.065619  1.334459  2.800438
   C (  6)  2.894890  2.104042  2.326409  1.902743  1.335931

 A cutoff of  1.0D-11 yielded   2342 shell pairs
 There are     19904 function pairs (     22394 Cartesian)

 -------------------------------------------------------
 OpenMP Integral Computing Module                       
 Release: version 1.0, May 2013, Q-Chem Inc. Pittsburgh 
 -------------------------------------------------------
 Integral Job Info:
 Integral job number is                      11
 Integral operator is                         1
 short-range coefficients                     0
 long-range coefficients              100000000
 Omega coefficients                           0
 if combine SR and LR in K                    0
 Integral screening is                        0
 Integral computing path is                   2
 max size of driver memory is            800000
 size of driver memory is                593474
 size of scratch memory is             29623520
 max col of scratch BK array               1296
 max len of scratch array in speh3          155
 max len of scratch index in speh4           18
 max int batch size is                      520
 min int batch size is                       52
 fixed nKL is                                45
 max L of basis functions is                  2
 order of int derivative is                   0
 number of shells is                         80
 number of basis is                         238
 number of cartesian basis is               238
 number of contracted shell pairs          2342
 number of primitive shell pairs           5519
 maxK2 (contraction) of shell pair           36
 max number of K2 of shell pair               1
 max number of CS2 of shell pair            247
 max number of PS2 of shell pair            330
 mem total for path MDJ                  535412
 -------------------------------------------------------
 Smallest overlap matrix eigenvalue = 4.43E-05
 Guess MOs from SCF MO coefficient file

 -----------------------------------------------------------------------
  General SCF calculation program by
  Eric Jon Sundstrom, Paul Horn, Yuezhi Mao, Dmitri Zuev, Alec White,
  David Stuck, Shaama M.S., Shane Yost, Joonho Lee, David Small,
  Daniel Levine, Susi Lehtola, Hugh Burton, Evgeny Epifanovsky
 -----------------------------------------------------------------------
 Exchange:     0.2000 Hartree-Fock + 0.0800 Slater + 0.7200 B88
 Correlation:  0.1900 VWN1RPA + 0.8100 LYP
 Using SG-1 standard quadrature grid
 using 8 threads for integral computing
 -------------------------------------------------------
 OpenMP Integral computing Module                
 Release: version 2.0, May 2017, Q-Chem Inc. Pleasanton 
 -------------------------------------------------------
 -------------------------------------------------------
 OpenMP BLAS3 based DFT computing Module                
 Release: version 1.0, May 2013, Q-Chem Inc. Pittsburgh 
 -------------------------------------------------------
 A restricted SCF calculation will be
 performed using DIIS
 SCF converges when DIIS error is below 1.0e-08
 ---------------------------------------
  Cycle       Energy         DIIS error
 ---------------------------------------
    1  -12243.6168254687      5.55e-03  
    2  -12243.8516890509      1.18e-03  
    3  -12243.8379459776      1.91e-03  
    4  -12243.8614583067      1.96e-04  
    5  -12243.8616470293      1.19e-04  
    6  -12243.8617129051      3.11e-05  
    7  -12243.8617167869      1.84e-05  
    8  -12243.8617187643      3.25e-06  
    9  -12243.8617188097      1.63e-06  
   10  -12243.8617188205      3.07e-07  
   11  -12243.8617188210      8.07e-08  
   12  -12243.8617188209      1.26e-08  
   13  -12243.8617188209      3.86e-09  Convergence criterion met
 ---------------------------------------
 SCF time:   CPU 147.82s  wall 19.00s 
 SCF   energy in the final basis set =   -12243.8617188209
 Total energy in the final basis set =   -12243.8617188209

 --------------------------------------------------------------
             Orbital Energies (a.u.) and Symmetries
 --------------------------------------------------------------

 Alpha MOs, Restricted
 -- Occupied --                  
******* -482.87 -482.86 -176.33 -165.73 -165.73 -165.73  -62.52
  1 A'    2 A'    3 A'    4 A'    5 A'    1 A"    6 A'    7 A'                 
-62.512 -56.343 -56.339 -56.338 -56.333 -56.329 -56.329 -35.825
  8 A'    9 A'    2 A"   10 A'   11 A'    3 A"   12 A'   13 A'                 
-31.318 -31.312 -31.312 -24.737 -22.969 -22.967 -22.967 -22.962
 14 A'    4 A"   15 A'   16 A'   17 A'    5 A"   18 A'   19 A'                 
-22.962 -10.341 -10.291  -8.731  -8.721  -6.563  -6.554  -6.549
  6 A"   20 A'   21 A'   22 A'   23 A'   24 A'   25 A'    7 A"                 
 -6.548  -6.539  -6.539  -6.374  -4.787  -4.771  -4.771  -2.674
 26 A'    8 A"   27 A'   28 A'   29 A'    9 A"   30 A'   31 A'                 
 -2.670  -2.670  -2.664  -2.660  -2.660  -2.658  -2.658  -2.648
 10 A"   32 A'   33 A'   11 A"   34 A'   12 A"   35 A'   36 A'                 
 -2.648  -2.053  -2.048  -2.048  -2.034  -2.034  -1.281  -0.882
 13 A"   37 A'   14 A"   38 A'   39 A'   15 A"   40 A'   41 A'                 
 -0.838  -0.757  -0.689  -0.612  -0.535  -0.517  -0.502  -0.421
 42 A'   43 A'   44 A'   45 A'   46 A'   16 A"   47 A'   48 A'                 
 -0.411  -0.386  -0.341  -0.335  -0.321  -0.300  -0.282  -0.260
 49 A'   17 A"   18 A"   50 A'   51 A'   19 A"   52 A'   20 A"                 
 -- Virtual --                   
 -0.080  -0.064  -0.042  -0.016   0.009   0.031   0.045   0.047
 53 A'   54 A'   21 A"   55 A'   56 A'   57 A'   58 A'   22 A"                 
  0.051   0.066   0.069   0.085   0.087   0.097   0.103   0.110
 59 A'   23 A"   60 A'   61 A'   62 A'   63 A'   24 A"   25 A"                 
  0.127   0.138   0.156   0.176   0.191   0.233   0.233   0.247
 64 A'   65 A'   66 A'   67 A'   68 A'   69 A'   26 A"   70 A'                 
  0.286   0.288   0.297   0.340   0.345   0.366   0.384   0.384
 71 A'   27 A"   72 A'   73 A'   74 A'   75 A'   76 A'   28 A"                 
  0.397   0.401   0.419   0.422   0.422   0.437   0.463   0.475
 29 A"   77 A'   30 A"   31 A"   78 A'   79 A'   80 A'   32 A"                 
  0.488   0.504   0.532   0.537   0.555   0.578   0.588   0.615
 81 A'   33 A"   82 A'   34 A"   35 A"   83 A'   84 A'   85 A'                 
  0.629   0.640   0.652   0.683   0.734   0.746   0.763   0.853
 36 A"   86 A'   87 A'   88 A'   89 A'   90 A'   37 A"   91 A'                 
  0.867   0.893   0.925   1.011   1.028   1.141   1.203   1.308
 92 A'   93 A'   94 A'   95 A'   96 A'   38 A"   39 A"   40 A"                 
  1.358   1.373   1.380   1.401   1.454   1.529   1.545   1.593
 97 A'   41 A"   98 A'   99 A'  100 A'  101 A'   42 A"  102 A'                 
  1.673   1.835   1.860   1.928   1.985   1.993   2.001   2.028
103 A'  104 A'   43 A"  105 A'   44 A"   45 A"  106 A'  107 A'                 
  2.125   2.150   2.196   2.245   2.601   2.793   2.809   2.988
108 A'  109 A'  110 A'  111 A'   46 A"   47 A"  112 A'  113 A'                 
  3.097   3.337   3.742   3.767   3.938   3.946   3.966   3.979
114 A'  115 A'   48 A"  116 A'   49 A"   50 A"  117 A'   51 A"                 
  3.985   3.989   3.998   4.006   4.024   4.045   4.071   4.087
 52 A"   53 A"  118 A'  119 A'  120 A'   54 A"  121 A'   55 A"                 
  4.144   4.213   4.268   4.358   4.375   4.426   4.758   5.992
122 A'  123 A'  124 A'  125 A'  126 A'  127 A'  128 A'   56 A"                 
  6.045   6.074   6.270   6.366   6.505   6.647   6.700   7.523
129 A'  130 A'   57 A"  131 A'  132 A'  133 A'  134 A'   58 A"                 
  7.535   7.565   7.572   7.640   7.695  23.273  24.062  27.846
 59 A"  135 A'  136 A'  137 A'  138 A'  139 A'  140 A'  141 A'                 
 28.331  28.373  28.374  28.516  28.529  28.541  28.587  28.683
 60 A"  142 A'  143 A'   61 A"  144 A'   62 A"  145 A'  146 A'                 
 47.877  47.912  66.726 127.873 127.906 127.925 151.641 289.718
147 A'  148 A'  149 A'   63 A"  150 A'  151 A'  152 A'   64 A"                 
289.730 289.758 289.766 289.863 289.9161020.6641020.7071901.804
 65 A"  153 A'  154 A'  155 A'  156 A'  157 A'  158 A'  159 A'                 

 Beta MOs, Restricted
 -- Occupied --                  
******* -482.87 -482.86 -176.33 -165.73 -165.73 -165.73  -62.52
  1 A'    2 A'    3 A'    4 A'    5 A'    1 A"    6 A'    7 A'                 
-62.512 -56.343 -56.339 -56.338 -56.333 -56.329 -56.329 -35.825
  8 A'    9 A'    2 A"   10 A'   11 A'    3 A"   12 A'   13 A'                 
-31.318 -31.312 -31.312 -24.737 -22.969 -22.967 -22.967 -22.962
 14 A'    4 A"   15 A'   16 A'   17 A'    5 A"   18 A'   19 A'                 
-22.962 -10.341 -10.291  -8.731  -8.721  -6.563  -6.554  -6.549
  6 A"   20 A'   21 A'   22 A'   23 A'   24 A'   25 A'    7 A"                 
 -6.548  -6.539  -6.539  -6.374  -4.787  -4.771  -4.771  -2.674
 26 A'    8 A"   27 A'   28 A'   29 A'    9 A"   30 A'   31 A'                 
 -2.670  -2.670  -2.664  -2.660  -2.660  -2.658  -2.658  -2.648
 10 A"   32 A'   33 A'   11 A"   34 A'   12 A"   35 A'   36 A'                 
 -2.648  -2.053  -2.048  -2.048  -2.034  -2.034  -1.281  -0.882
 13 A"   37 A'   14 A"   38 A'   39 A'   15 A"   40 A'   41 A'                 
 -0.838  -0.757  -0.689  -0.612  -0.535  -0.517  -0.502  -0.421
 42 A'   43 A'   44 A'   45 A'   46 A'   16 A"   47 A'   48 A'                 
 -0.411  -0.386  -0.341  -0.335  -0.321  -0.300  -0.282  -0.260
 49 A'   17 A"   18 A"   50 A'   51 A'   19 A"   52 A'   20 A"                 
 -- Virtual --                   
 -0.080  -0.064  -0.042  -0.016   0.009   0.031   0.045   0.047
 53 A'   54 A'   21 A"   55 A'   56 A'   57 A'   58 A'   22 A"                 
  0.051   0.066   0.069   0.085   0.087   0.097   0.103   0.110
 59 A'   23 A"   60 A'   61 A'   62 A'   63 A'   24 A"   25 A"                 
  0.127   0.138   0.156   0.176   0.191   0.233   0.233   0.247
 64 A'   65 A'   66 A'   67 A'   68 A'   69 A'   26 A"   70 A'                 
  0.286   0.288   0.297   0.340   0.345   0.366   0.384   0.384
 71 A'   27 A"   72 A'   73 A'   74 A'   75 A'   76 A'   28 A"                 
  0.397   0.401   0.419   0.422   0.422   0.437   0.463   0.475
 29 A"   77 A'   30 A"   31 A"   78 A'   79 A'   80 A'   32 A"                 
  0.488   0.504   0.532   0.537   0.555   0.578   0.588   0.615
 81 A'   33 A"   82 A'   34 A"   35 A"   83 A'   84 A'   85 A'                 
  0.629   0.640   0.652   0.683   0.734   0.746   0.763   0.853
 36 A"   86 A'   87 A'   88 A'   89 A'   90 A'   37 A"   91 A'                 
  0.867   0.893   0.925   1.011   1.028   1.141   1.203   1.308
 92 A'   93 A'   94 A'   95 A'   96 A'   38 A"   39 A"   40 A"                 
  1.358   1.373   1.380   1.401   1.454   1.529   1.545   1.593
 97 A'   41 A"   98 A'   99 A'  100 A'  101 A'   42 A"  102 A'                 
  1.673   1.835   1.860   1.928   1.985   1.993   2.001   2.028
103 A'  104 A'   43 A"  105 A'   44 A"   45 A"  106 A'  107 A'                 
  2.125   2.150   2.196   2.245   2.601   2.793   2.809   2.988
108 A'  109 A'  110 A'  111 A'   46 A"   47 A"  112 A'  113 A'                 
  3.097   3.337   3.742   3.767   3.938   3.946   3.966   3.979
114 A'  115 A'   48 A"  116 A'   49 A"   50 A"  117 A'   51 A"                 
  3.985   3.989   3.998   4.006   4.024   4.045   4.071   4.087
 52 A"   53 A"  118 A'  119 A'  120 A'   54 A"  121 A'   55 A"                 
  4.144   4.213   4.268   4.358   4.375   4.426   4.758   5.992
122 A'  123 A'  124 A'  125 A'  126 A'  127 A'  128 A'   56 A"                 
  6.045   6.074   6.270   6.366   6.505   6.647   6.700   7.523
129 A'  130 A'   57 A"  131 A'  132 A'  133 A'  134 A'   58 A"                 
  7.535   7.565   7.572   7.640   7.695  23.273  24.062  27.846
 59 A"  135 A'  136 A'  137 A'  138 A'  139 A'  140 A'  141 A'                 
 28.331  28.373  28.374  28.516  28.529  28.541  28.587  28.683
 60 A"  142 A'  143 A'   61 A"  144 A'   62 A"  145 A'  146 A'                 
 47.877  47.912  66.726 127.873 127.906 127.925 151.641 289.718
147 A'  148 A'  149 A'   63 A"  150 A'  151 A'  152 A'   64 A"                 
289.730 289.758 289.766 289.863 289.9161020.6641020.7071901.804
 65 A"  153 A'  154 A'  155 A'  156 A'  157 A'  158 A'  159 A'                 
 --------------------------------------------------------------

          Ground-State Mulliken Net Atomic Charges

     Atom                 Charge (a.u.)
  ----------------------------------------
      1 Br                   -0.021258
      2 I                     0.149570
      3 F                    -0.023073
      4 Br                   -0.031703
      5 C                    -0.108288
      6 C                     0.034752
  ----------------------------------------
  Sum of atomic charges =     0.000000

 -----------------------------------------------------------------
                    Cartesian Multipole Moments
 -----------------------------------------------------------------
    Charge (ESU x 10^10)
                 0.0000
    Dipole Moment (Debye)
         X       0.2533      Y       1.1144      Z      -0.0000
       Tot       1.1429
    Quadrupole Moments (Debye-Ang)
        XX     -77.9189     XY       1.4922     YY     -79.8700
        XZ      -0.0000     YZ       0.0000     ZZ     -82.1469
    Octopole Moments (Debye-Ang^2)
       XXX       5.7506    XXY       1.0167    XYY      -9.4778
       YYY      30.1743    XXZ       0.0000    XYZ      -0.0000
       YYZ       0.0000    XZZ      -0.0877    YZZ       2.0499
       ZZZ      -0.0000
    Hexadecapole Moments (Debye-Ang^3)
      XXXX   -1230.8602   XXXY      46.0691   XXYY    -377.8999
      XYYY      10.2862   YYYY    -977.6702   XXXZ      -0.0000
      XXYZ       0.0000   XYYZ      -0.0000   YYYZ       0.0000
      XXZZ    -242.9534   XYZZ       1.7842   YYZZ    -189.3610
      XZZZ      -0.0000   YZZZ       0.0000   ZZZZ    -102.6958
 -----------------------------------------------------------------
 Calculating MO derivatives via CPSCF
 D1JvT checksum  = 451584 31693.4550632904
 D1KAT checksum  = 1170000 1158.7870916291
   1         3          18      0.104562    0.028194
   2         3          18      0.013597    0.004045
   3         3          18      0.002110    0.000658
   4         4          17      0.000256    0.000089
   5        19           2      0.000014    0.000008
   6        21           0      0.000000    0.000000    Roots Converged
 Time for AOints: 57.0 s (CPU) 7.2 s (wall)
[truncated: 14,019 more chars]
