# Supplementary material for: Geometric and energetic data from ab initio calculations of haloethene, haloimine, halomethylenephosphine, haloiminophosphine, halodiazene, halodiphosphene and halocyclopropane
Source: Data Brief. 2019 Nov 2;27:104738. doi: 10.1016/j.dib.2019.104738 (PMC6861602; doi:10.1016/j.dib.2019.104738)
Supplement: Multimedia component 2 [file mmc2.zip › CC/B3LYP/BrFCCII.out]

Q-Chem Developer Version!
                  Welcome to Q-Chem
     A Quantum Leap Into The Future Of Chemistry


 Q-Chem 5.1, Q-Chem, Inc., Pleasanton, CA (2018)

 Yihan Shao,  Zhengting Gan,  E. Epifanovsky,  A. T. B. Gilbert,  M. Wormit,  
 J. Kussmann,  A. W. Lange,  A. Behn,  Jia Deng,  Xintian Feng,  D. Ghosh,  
 M. Goldey,  P. R. Horn,  L. D. Jacobson,  I. Kaliman,  T. Kus,  A. Landau,  
 Jie Liu,  E. I. Proynov,  R. M. Richard,  R. P. Steele,  E. J. Sundstrom,  
 H. L. Woodcock III,  P. M. Zimmerman,  D. Zuev,  B. Albrecht,  E. Alguire,  
 S. A. Baeppler,  D. Barton,  Z. Benda,  Y. A. Bernard,  E. J. Berquist,  
 K. B. Bravaya,  H. Burton,  D. Casanova,  Chun-Min Chang,  Yunqing Chen,  
 A. Chien,  K. D. Closser,  M. P. Coons,  S. Coriani,  S. Dasgupta,  
 A. L. Dempwolff,  M. Diedenhofen,  Hainam Do,  R. G. Edgar,  Po-Tung Fang,  
 S. Faraji,  S. Fatehi,  Qingguo Feng,  K. D. Fenk,  J. Fosso-Tande,  
 Qinghui Ge,  A. Ghysels,  G. Gidofalvi,  J. Gomes,  J. Gonthier,  A. Gunina,  
 D. Hait,  M. W. D. Hanson-Heine,  P. H. P. Harbach,  A. W. Hauser,  
 J. E. Herr,  E. G. Hohenstein,  Z. C. Holden,  Kerwin Hui,  B. C. Huynh,  
 T.-C. Jagau,  Hyunjun Ji,  B. Kaduk,  K. Khistyaev,  Jaehoon Kim,  
 P. Klunzinger,  K. Koh,  D. Kosenkov,  L. Koulias,  T. Kowalczyk,  
 C. M. Krauter,  A. Kunitsa,  Ka Un Lao,  A. Laurent,  K. V. Lawler,  
 Joonho Lee,  D. Lefrancois,  S. Lehtola,  D. S. Levine,  Yi-Pei Li,  
 You-Sheng Lin,  Fenglai Liu,  E. Livshits,  A. Luenser,  P. Manohar,  
 E. Mansoor,  S. F. Manzer,  Shan-Ping Mao,  Yuezhi Mao,  N. Mardirossian,  
 A. V. Marenich,  T. Markovich,  L. A. Martinez-Martinez,  S. A. Maurer,  
 N. J. Mayhall,  S. C. McKenzie,  J.-M. Mewes,  A. F. Morrison,  
 J. W. Mullinax,  K. Nanda,  T. S. Nguyen-Beck,  R. Olivares-Amaya,  
 J. A. Parkhill,  T. M. Perrine,  F. Plasser,  P. Pokhilko,  S. Prager,  
 A. Prociuk,  E. Ramos,  D. R. Rehn,  F. Rob,  M. Schneider,  N. Sergueev,  
 S. M. Sharada,  S. Sharma,  D. W. Small,  T. Stauch,  T. Stein,  
 Yu-Chuan Su,  A. J. W. Thom,  A. Tkatchenko,  T. Tsuchimochi,  N. M. Tubman,  
 L. Vogt,  M. L. Vidal,  O. Vydrov,  M. A. Watson,  J. Wenzel,  
 M. de Wergifosse,  T. A. Wesolowski,  A. White,  J. Witte,  A. Yamada,  
 Jun Yang,  K. Yao,  S. Yeganeh,  S. R. Yost,  Zhi-Qiang You,  A. Zech,  
 Igor Ying Zhang,  Xing Zhang,  Yan Zhao,  Ying Zhu,  B. R. Brooks,  
 G. K. L. Chan,  C. J. Cramer,  M. S. Gordon,  W. J. Hehre,  A. Klamt,  
 M. W. Schmidt,  C. D. Sherrill,  D. G. Truhlar,  A. Aspuru-Guzik,  R. Baer,  
 A. T. Bell,  N. A. Besley,  Jeng-Da Chai,  A. E. DePrince, III,  
 R. A. DiStasio Jr.,  A. Dreuw,  B. D. Dunietz,  T. R. Furlani,  
 Chao-Ping Hsu,  Yousung Jung,  Jing Kong,  D. S. Lambrecht,  WanZhen Liang,  
 C. Ochsenfeld,  V. A. Rassolov,  L. V. Slipchenko,  J. E. Subotnik,  
 T. Van Voorhis,  J. M. Herbert,  A. I. Krylov,  P. M. W. Gill,  M. Head-Gordon

 Contributors to earlier versions of Q-Chem not listed above: 
 R. D. Adamson,  B. Austin,  J. Baker,  G. J. O. Beran,  K. Brandhorst,  
 S. T. Brown,  E. F. C. Byrd,  A. K. Chakraborty,  C.-L. Cheng,  
 Siu Hung Chien,  D. M. Chipman,  D. L. Crittenden,  H. Dachsel,  
 R. J. Doerksen,  A. D. Dutoi,  L. Fusti-Molnar,  W. A. Goddard III,  
 A. Golubeva-Zadorozhnaya,  S. R. Gwaltney,  G. Hawkins,  A. Heyden,  
 S. Hirata,  G. Kedziora,  F. J. Keil,  C. Kelley,  Jihan Kim,  R. A. King,  
 R. Z. Khaliullin,  P. P. Korambath,  W. Kurlancheek,  A. M. Lee,  M. S. Lee,  
 S. V. Levchenko,  Ching Yeh Lin,  D. Liotard,  R. C. Lochan,  I. Lotan,  
 P. E. Maslen,  N. Nair,  D. P. O'Neill,  D. Neuhauser,  E. Neuscamman,  
 C. M. Oana,  R. Olson,  B. Peters,  R. Peverati,  P. A. Pieniazek,  
 Y. M. Rhee,  J. Ritchie,  M. A. Rohrdanz,  E. Rosta,  N. J. Russ,  
 H. F. Schaefer III,  N. E. Schultz,  N. Shenvi,  A. C. Simmonett,  A. Sodt,  
 D. Stuck,  K. S. Thanthiriwatte,  V. Vanovschi,  Tao Wang,  A. Warshel,  
 C. F. Williams,  Q. Wu,  X. Xu,  W. Zhang

 Please cite Q-Chem as follows:
 Y. Shao et al., Mol. Phys. 113, 184-215 (2015)
 DOI: 10.1080/00268976.2014.952696

 Q-Chem 5.1.1 for Intel X86 EM64T Linux

 Parts of Q-Chem use Armadillo 8.300.2 (Tropical Shenanigans).
 http://arma.sourceforge.net/

 Q-Chem begins on Mon Aug 27 02:28:55 2018  

Host: 
0

     Scratch files written to /scratch/taweetham/qchem6436//
Input Ideriv = 2
Curr. Ideriv = -1
Max.  Ideriv = 2

Checking the input file for inconsistencies... 	...done.

--------------------------------------------------------------
User input:
--------------------------------------------------------------
inp/BrIFI.inp
$molecule
0	1
Br	-2.0	1.0	0.0
I	2.0	1.0	0.0
F	-2.0	-1.0	0.0
I	2.0	-1.0	0.0
C	-1.0	0.0	0.0
C	1.0	0.0	0.0
$end
$rem
   JOB_TYPE		OPTIMIZATION
   BASIS		6-311++G**
   EXCHANGE		B3LYP
$end

--------------------------------------------------------------
 ----------------------------------------------------------------
             Standard Nuclear Orientation (Angstroms)
    I     Atom           X                Y                Z
 ----------------------------------------------------------------
    1      Br      2.8725952544     0.3171463562     0.0000000000
    2      I      -1.0593179154     1.0520333033     0.0000000000
    3      F       2.5051517809    -1.6488102287    -0.0000000000
    4      I      -1.4267613889    -0.9139232817    -0.0000000000
    5      C       1.7058952252    -0.4821101995    -0.0000000000
    6      C      -0.2600613597    -0.1146667260    -0.0000000000
 ----------------------------------------------------------------
 Molecular Point Group                 Cs    NOp =  2
 Largest Abelian Subgroup              Cs    NOp =  2
 Nuclear Repulsion Energy =  1907.9231096772 hartrees
 There are       81 alpha and       81 beta electrons
 Requested basis set is 6-311++G(d,p)
 There are 85 shells and 238 basis functions

 Total QAlloc Memory Limit   2000 MB
 Mega-Array Size       188 MB
 MEM_STATIC part       192 MB
 A cutoff of  1.0D-11 yielded   2687 shell pairs
 There are     22494 function pairs (     25576 Cartesian)

 -------------------------------------------------------
 OpenMP Integral Computing Module                       
 Release: version 1.0, May 2013, Q-Chem Inc. Pittsburgh 
 -------------------------------------------------------
 Integral Job Info:
 Integral job number is                      11
 Integral operator is                         1
 short-range coefficients                     0
 long-range coefficients              100000000
 Omega coefficients                           0
 if combine SR and LR in K                    0
 Integral screening is                        0
 Integral computing path is                   2
 max size of driver memory is            800000
 size of driver memory is                593474
 size of scratch memory is             29623520
 max col of scratch BK array               1296
 max len of scratch array in speh3          155
 max len of scratch index in speh4           18
 max int batch size is                      520
 min int batch size is                       52
 fixed nKL is                                45
 max L of basis functions is                  2
 order of int derivative is                   0
 number of shells is                         85
 number of basis is                         254
 number of cartesian basis is               254
 number of contracted shell pairs          2687
 number of primitive shell pairs           5719
 maxK2 (contraction) of shell pair           36
 max number of K2 of shell pair               1
 max number of CS2 of shell pair            341
 max number of PS2 of shell pair            341
 mem total for path MDJ                  547996
 -------------------------------------------------------
 Smallest overlap matrix eigenvalue = 1.89E-04

 Scale SEOQF with 1.000000e-01/1.000000e-01/1.000000e-01

 Standard Electronic Orientation quadrupole field applied
 Nucleus-field energy     =     0.0000000284 hartrees
 Guess from superposition of atomic densities
 Warning:  Energy on first SCF cycle will be non-variational
 SAD guess density has 162.000000 electrons

 -----------------------------------------------------------------------
  General SCF calculation program by
  Eric Jon Sundstrom, Paul Horn, Yuezhi Mao, Dmitri Zuev, Alec White,
  David Stuck, Shaama M.S., Shane Yost, Joonho Lee, David Small,
  Daniel Levine, Susi Lehtola, Hugh Burton, Evgeny Epifanovsky
 -----------------------------------------------------------------------
 Exchange:     0.2000 Hartree-Fock + 0.0800 Slater + 0.7200 B88
 Correlation:  0.1900 VWN1RPA + 0.8100 LYP
 Using SG-1 standard quadrature grid
 using 8 threads for integral computing
 -------------------------------------------------------
 OpenMP Integral computing Module                
 Release: version 2.0, May 2017, Q-Chem Inc. Pleasanton 
 -------------------------------------------------------
 -------------------------------------------------------
 OpenMP BLAS3 based DFT computing Module                
 Release: version 1.0, May 2013, Q-Chem Inc. Pittsburgh 
 -------------------------------------------------------
 A restricted SCF calculation will be
 performed using DIIS
 SCF converges when DIIS error is below 1.0e-08
 ---------------------------------------
  Cycle       Energy         DIIS error
 ---------------------------------------
    1  -16593.9425976264      1.09e-01  
    2  -16586.8287070371      1.04e-02  
    3  -16583.2738665524      2.15e-02  
    4  -16587.3118731871      3.64e-03  
    5  -16586.9206496445      7.12e-03  
    6  -16587.4099316322      2.45e-03  
    7  -16587.4210264658      1.88e-03  
    8  -16587.4479439614      7.46e-04  
    9  -16587.4480912321      6.16e-04  
   10  -16587.4515853259      1.59e-04  
   11  -16587.4516923839      6.13e-05  
   12  -16587.4517283091      1.78e-05  
   13  -16587.4517301929      1.18e-05  
   14  -16587.4517311323      5.47e-06  
   15  -16587.4517312654      3.66e-06  
   16  -16587.4517313707      1.03e-06  
   17  -16587.4517313764      6.98e-07  
   18  -16587.4517313806      2.01e-07  
   19  -16587.4517313810      1.58e-08  
   20  -16587.4517313809      4.20e-09  Convergence criterion met
 ---------------------------------------
 SCF time:   CPU 249.68s  wall 32.00s 
 SCF   energy in the final basis set =   -16587.4517313809
 Total energy in the final basis set =   -16587.4517313809

 --------------------------------------------------------------
             Orbital Energies (a.u.) and Symmetries
 --------------------------------------------------------------

 Alpha MOs, Restricted
 -- Occupied --                  
*******-1165.89 -482.90 -176.36 -176.32 -165.76 -165.76 -165.76
  1 A'    2 A'    3 A'    4 A'    5 A'    6 A'    1 A"    7 A'                 
-165.73 -165.73 -165.73  -62.56  -56.37  -56.37  -56.37  -35.87
  8 A'    2 A"    9 A'   10 A'   11 A'    3 A"   12 A'   13 A'                 
-35.831 -31.362 -31.356 -31.356 -31.322 -31.319 -31.318 -24.695
 14 A'   15 A'   16 A'    4 A"   17 A'    5 A"   18 A'   19 A'                 
-23.011 -23.009 -23.009 -23.005 -23.005 -22.972 -22.971 -22.971
 20 A'    6 A"   21 A'   22 A'    7 A"   23 A'    8 A"   24 A'                 
-22.968 -22.968 -10.318 -10.200  -8.773  -6.604  -6.595  -6.591
 25 A'    9 A"   26 A'   27 A'   28 A'   29 A'   10 A"   30 A'                 
 -6.443  -6.406  -4.865  -4.845  -4.833  -4.827  -4.803  -4.797
 31 A'   32 A'   33 A'   34 A'   11 A"   35 A'   36 A'   12 A"                 
 -2.719  -2.714  -2.710  -2.703  -2.703  -2.171  -2.148  -2.125
 37 A'   13 A"   38 A'   39 A'   14 A"   40 A'   41 A'   15 A"                 
 -2.108  -2.105  -2.104  -2.084  -2.083  -2.064  -2.063  -1.265
 42 A'   43 A'   16 A"   44 A'   17 A"   45 A'   18 A"   46 A'                 
 -1.093  -0.982  -0.688  -0.641  -0.593  -0.546  -0.536  -0.520
 47 A'   48 A'   49 A'   50 A'   51 A'   19 A"   52 A'   20 A"                 
 -0.511  -0.469  -0.406  -0.392  -0.359  -0.304  -0.254  -0.191
 53 A'   54 A'   55 A'   21 A"   56 A'   57 A'   22 A"   23 A"                 
 -0.127
 58 A'                                                                         
 -- Virtual --                   
 -0.113  -0.098  -0.011   0.009   0.016   0.025   0.034   0.042
 24 A"   59 A'   60 A'   61 A'   62 A'   25 A"   63 A'   64 A'                 
  0.048   0.075   0.081   0.101   0.110   0.118   0.126   0.147
 65 A'   26 A"   66 A'   67 A'   27 A"   68 A'   69 A'   70 A'                 
  0.149   0.156   0.202   0.212   0.237   0.244   0.248   0.286
 71 A'   72 A'   73 A'   28 A"   29 A"   74 A'   30 A"   75 A'                 
  0.300   0.308   0.330   0.339   0.353   0.371   0.379   0.395
 76 A'   31 A"   77 A'   78 A'   79 A'   32 A"   80 A'   81 A'                 
  0.400   0.423   0.439   0.474   0.491   0.502   0.511   0.534
 33 A"   82 A'   34 A"   83 A'   84 A'   85 A'   35 A"   36 A"                 
  0.547   0.553   0.575   0.576   0.639   0.659   0.676   0.699
 86 A'   87 A'   37 A"   88 A'   38 A"   89 A'   90 A'   39 A"                 
  0.705   0.717   0.771   0.837   0.902   0.963   1.002   1.025
 91 A'   92 A'   93 A'   94 A'   95 A'   96 A'   97 A'   98 A'                 
  1.179   1.199   1.241   1.258   1.301   1.343   1.348   1.396
 99 A'   40 A"   41 A"  100 A'   42 A"  101 A'  102 A'   43 A"                 
  1.398   1.418   1.423   1.443   1.470   1.497   1.596   1.613
103 A'   44 A"  104 A'  105 A'   45 A"  106 A'  107 A'   46 A"                 
  1.667   1.755   1.835   1.871   1.920   1.954   2.045   2.154
108 A'  109 A'  110 A'  111 A'   47 A"  112 A'  113 A'  114 A'                 
  2.596   2.647   2.741   2.921   3.000   3.264   3.734   3.762
 48 A"   49 A"  115 A'  116 A'  117 A'  118 A'   50 A"  119 A'                 
  3.866   3.895   3.913   3.939   3.961   3.970   3.979   4.017
120 A'   51 A"   52 A"   53 A"   54 A"  121 A'   55 A"  122 A'                 
  4.023   4.029   4.051   4.121   4.126   4.229   4.410   4.453
 56 A"  123 A'  124 A'   57 A"  125 A'  126 A'  127 A'  128 A'                 
  4.656   4.680   4.764   4.782   5.892   5.961   6.005   6.126
129 A'  130 A'  131 A'  132 A'  133 A'   58 A"   59 A"  134 A'                 
  6.161   6.288   6.347   6.379   6.506   6.793   7.468   7.586
135 A'   60 A"  136 A'  137 A'  138 A'  139 A'   61 A"  140 A'                 
  7.735  23.557  23.729  27.905  28.106  28.293  28.302  28.342
141 A'  142 A'  143 A'  144 A'  145 A'  146 A'   62 A"   63 A"                 
 28.351  28.401  28.422  28.484  28.510  28.526  28.541  28.567
147 A'  148 A'  149 A'   64 A"   65 A"  150 A'   66 A"  151 A'                 
 28.593  28.717  28.762  28.916  28.976  48.041  66.774 127.849
 67 A"  152 A'  153 A'  154 A'  155 A'  156 A'  157 A'  158 A'                 
127.854 127.895 127.950 127.986 128.086 151.755 151.900 289.687
 68 A"   69 A"  159 A'  160 A'  161 A'  162 A'  163 A'   70 A"                 
289.776 289.9681020.9021901.9341902.092
164 A'  165 A'  166 A'  167 A'  168 A'                                         

 Beta MOs, Restricted
 -- Occupied --                  
*******-1165.89 -482.90 -176.36 -176.32 -165.76 -165.76 -165.76
  1 A'    2 A'    3 A'    4 A'    5 A'    6 A'    1 A"    7 A'                 
-165.73 -165.73 -165.73  -62.56  -56.37  -56.37  -56.37  -35.87
  8 A'    2 A"    9 A'   10 A'   11 A'    3 A"   12 A'   13 A'                 
-35.831 -31.362 -31.356 -31.356 -31.322 -31.319 -31.318 -24.695
 14 A'   15 A'   16 A'    4 A"   17 A'    5 A"   18 A'   19 A'                 
-23.011 -23.009 -23.009 -23.005 -23.005 -22.972 -22.971 -22.971
 20 A'    6 A"   21 A'   22 A'    7 A"   23 A'    8 A"   24 A'                 
-22.968 -22.968 -10.318 -10.200  -8.773  -6.604  -6.595  -6.591
 25 A'    9 A"   26 A'   27 A'   28 A'   29 A'   10 A"   30 A'                 
 -6.443  -6.406  -4.865  -4.845  -4.833  -4.827  -4.803  -4.797
 31 A'   32 A'   33 A'   34 A'   11 A"   35 A'   36 A'   12 A"                 
 -2.719  -2.714  -2.710  -2.703  -2.703  -2.171  -2.148  -2.125
 37 A'   13 A"   38 A'   39 A'   14 A"   40 A'   41 A'   15 A"                 
 -2.108  -2.105  -2.104  -2.084  -2.083  -2.064  -2.063  -1.265
 42 A'   43 A'   16 A"   44 A'   17 A"   45 A'   18 A"   46 A'                 
 -1.093  -0.982  -0.688  -0.641  -0.593  -0.546  -0.536  -0.520
 47 A'   48 A'   49 A'   50 A'   51 A'   19 A"   52 A'   20 A"                 
 -0.511  -0.469  -0.406  -0.392  -0.359  -0.304  -0.254  -0.191
 53 A'   54 A'   55 A'   21 A"   56 A'   57 A'   22 A"   23 A"                 
 -0.127
 58 A'                                                                         
 -- Virtual --                   
 -0.113  -0.098  -0.011   0.009   0.016   0.025   0.034   0.042
 24 A"   59 A'   60 A'   61 A'   62 A'   25 A"   63 A'   64 A'                 
  0.048   0.075   0.081   0.101   0.110   0.118   0.126   0.147
 65 A'   26 A"   66 A'   67 A'   27 A"   68 A'   69 A'   70 A'                 
  0.149   0.156   0.202   0.212   0.237   0.244   0.248   0.286
 71 A'   72 A'   73 A'   28 A"   29 A"   74 A'   30 A"   75 A'                 
  0.300   0.308   0.330   0.339   0.353   0.371   0.379   0.395
 76 A'   31 A"   77 A'   78 A'   79 A'   32 A"   80 A'   81 A'                 
  0.400   0.423   0.439   0.474   0.491   0.502   0.511   0.534
 33 A"   82 A'   34 A"   83 A'   84 A'   85 A'   35 A"   36 A"                 
  0.547   0.553   0.575   0.576   0.639   0.659   0.676   0.699
 86 A'   87 A'   37 A"   88 A'   38 A"   89 A'   90 A'   39 A"                 
  0.705   0.717   0.771   0.837   0.902   0.963   1.002   1.025
 91 A'   92 A'   93 A'   94 A'   95 A'   96 A'   97 A'   98 A'                 
  1.179   1.199   1.241   1.258   1.301   1.343   1.348   1.396
 99 A'   40 A"   41 A"  100 A'   42 A"  101 A'  102 A'   43 A"                 
  1.398   1.418   1.423   1.443   1.470   1.497   1.596   1.613
103 A'   44 A"  104 A'  105 A'   45 A"  106 A'  107 A'   46 A"                 
  1.667   1.755   1.835   1.871   1.920   1.954   2.045   2.154
108 A'  109 A'  110 A'  111 A'   47 A"  112 A'  113 A'  114 A'                 
  2.596   2.647   2.741   2.921   3.000   3.264   3.734   3.762
 48 A"   49 A"  115 A'  116 A'  117 A'  118 A'   50 A"  119 A'                 
  3.866   3.895   3.913   3.939   3.961   3.970   3.979   4.017
120 A'   51 A"   52 A"   53 A"   54 A"  121 A'   55 A"  122 A'                 
  4.023   4.029   4.051   4.121   4.126   4.229   4.410   4.453
 56 A"  123 A'  124 A'   57 A"  125 A'  126 A'  127 A'  128 A'                 
  4.656   4.680   4.764   4.782   5.892   5.961   6.005   6.126
129 A'  130 A'  131 A'  132 A'  133 A'   58 A"   59 A"  134 A'                 
  6.161   6.288   6.347   6.379   6.506   6.793   7.468   7.586
135 A'   60 A"  136 A'  137 A'  138 A'  139 A'   61 A"  140 A'                 
  7.735  23.557  23.729  27.905  28.106  28.293  28.302  28.342
141 A'  142 A'  143 A'  144 A'  145 A'  146 A'   62 A"   63 A"                 
 28.351  28.401  28.422  28.484  28.510  28.526  28.541  28.567
147 A'  148 A'  149 A'   64 A"   65 A"  150 A'   66 A"  151 A'                 
 28.593  28.717  28.762  28.916  28.976  48.041  66.774 127.849
 67 A"  152 A'  153 A'  154 A'  155 A'  156 A'  157 A'  158 A'                 
127.854 127.895 127.950 127.986 128.086 151.755 151.900 289.687
 68 A"   69 A"  159 A'  160 A'  161 A'  162 A'  163 A'   70 A"                 
289.776 289.9681020.9021901.9341902.092
164 A'  165 A'  166 A'  167 A'  168 A'                                         
 --------------------------------------------------------------

          Ground-State Mulliken Net Atomic Charges

     Atom                 Charge (a.u.)
  ----------------------------------------
      1 Br                    0.412407
      2 I                     0.654721
      3 F                    -0.031767
      4 I                     0.135587
      5 C                    -0.399226
      6 C                    -0.771722
  ----------------------------------------
  Sum of atomic charges =     0.000000

 -----------------------------------------------------------------
                    Cartesian Multipole Moments
 -----------------------------------------------------------------
    Charge (ESU x 10^10)
                 0.0000
    Dipole Moment (Debye)
         X       1.1184      Y       3.5784      Z      -0.0000
       Tot       3.7491
    Quadrupole Moments (Debye-Ang)
        XX     -82.5895     XY       0.1319     YY     -97.1520
        XZ      -0.0000     YZ       0.0000     ZZ     -89.5985
    Octopole Moments (Debye-Ang^2)
       XXX      12.6539    XXY      20.0397    XYY      -7.4872
       YYY      26.1270    XXZ       0.0000    XYZ       0.0000
       YYZ      -0.0000    XZZ       2.9347    YZZ       2.6654
       ZZZ       0.0000
    Hexadecapole Moments (Debye-Ang^3)
      XXXX   -1688.1132   XXXY      36.3282   XXYY    -406.1297
      XYYY       0.7432   YYYY    -601.1871   XXXZ      -0.0000
      XXYZ       0.0000   XYYZ       0.0000   YYYZ       0.0000
      XXZZ    -318.2769   XYZZ       0.7054   YYZZ    -120.5213
      XZZZ      -0.0000   YZZZ       0.0000   ZZZZ    -116.1037
 -----------------------------------------------------------------
 Calculating analytic gradient of the SCF energy
 Gradient of SCF Energy
            1           2           3           4           5           6
    1  -0.4576783   0.4151142   0.0543233   1.0328919   0.4425869  -1.4872380
    2  -0.4749845  -1.6368885   0.1530503   1.4242724   0.3212791   0.2132711
    3  -0.0000000   0.0000000   0.0000000   0.0000000  -0.0000000   0.0000000
 Max gradient component =       1.637E+00
 RMS gradient           =       7.057E-01
 Gradient time:  CPU 57.67 s  wall 7.34 s
 Geometry Optimization Parameters
   NAtoms,    NIC,     NZ,  NCons,   NDum,   NFix, NCnnct, MaxDiis
        6      37       0       0       0       0       0       0


** GEOMETRY OPTIMIZATION IN DELOCALIZED INTERNAL COORDINATES **
   Searching for a Minimum

   Optimization Cycle:   1

                       Coordinates (Angstroms)
     ATOM                X               Y               Z
      1  Br        2.8725952544    0.3171463562    0.0000000000
      2  I        -1.0593179154    1.0520333033    0.0000000000
      3  F         2.5051517809   -1.6488102287    0.0000000000
      4  I        -1.4267613889   -0.9139232817    0.0000000000
      5  C         1.7058952252   -0.4821101995    0.0000000000
      6  C        -0.2600613597   -0.1146667260    0.0000000000
   Point Group: cs    Number of degrees of freedom:     9


   Energy is -16587.451731381


 Attempting to Generate Delocalized Internal Coordinates

 ** Taking Steepest Descent Step **
 Calculated Step too Large.  Step scaled by  0.173155
 Step Taken.  Stepsize is  0.300000

                             Maximum     Tolerance    Cnvgd?
         Gradient           1.005694      0.000300      NO
         Displacement       0.174141      0.001200      NO
         Energy change     *********      0.000001      NO


 New Cartesian Coordinates Obtained by Inverse Iteration

 Displacement from previous Coordinates is:  0.221841
 ----------------------------------------------------------------
             Standard Nuclear Orientation (Angstroms)
    I     Atom           X                Y                Z
 ----------------------------------------------------------------
    1      Br      2.9265910875     0.3251519194     0.0000000000
    2      I      -1.1012815240     1.1025176748     0.0000000000
    3      F       2.5208543642    -1.6545115480     0.0000000000
    4      I      -1.4900907617    -0.9519143986     0.0000000000
    5      C       1.7215449975    -0.4913389829     0.0000000000
    6      C      -0.2401165670    -0.1202354410     0.0000000000
 ----------------------------------------------------------------
 Molecular Point Group                 Cs    NOp =  2
 Largest Abelian Subgroup              Cs    NOp =  2
 Nuclear Repulsion Energy =  1841.9518886405 hartrees
 There are       81 alpha and       81 beta electrons
 Applying Cartesian multipole field
    Component          Value
    ---------          -----
     (2,0,0)        1.00000E-11
     (0,2,0)        2.00000E-11
     (0,0,2)       -3.00000E-11
 Nucleus-field energy     =     0.0000000301 hartrees
 Requested basis set is 6-311++G(d,p)
 There are 85 shells and 238 basis functions
 A cutoff of  1.0D-11 yielded   2667 shell pairs
 There are     22358 function pairs (     25409 Cartesian)
 Smallest overlap matrix eigenvalue = 1.80E-04
 Guess MOs from SCF MO coefficient file

 -----------------------------------------------------------------------
  General SCF calculation program by
  Eric Jon Sundstrom, Paul Horn, Yuezhi Mao, Dmitri Zuev, Alec White,
  David Stuck, Shaama M.S., Shane Yost, Joonho Lee, David Small,
  Daniel Levine, Susi Lehtola, Hugh Burton, Evgeny Epifanovsky
 -----------------------------------------------------------------------
 Exchange:     0.2000 Hartree-Fock + 0.0800 Slater + 0.7200 B88
 Correlation:  0.1900 VWN1RPA + 0.8100 LYP
 Using SG-1 standard quadrature grid
 using 8 threads for integral computing
 -------------------------------------------------------
 OpenMP Integral computing Module                
 Release: version 2.0, May 2017, Q-Chem Inc. Pleasanton 
 -------------------------------------------------------
 -------------------------------------------------------
 OpenMP BLAS3 based DFT computing Module                
 Release: version 1.0, May 2013, Q-Chem Inc. Pittsburgh 
 -------------------------------------------------------
 A restricted SCF calculation will be
 performed using DIIS
 SCF converges when DIIS error is below 1.0e-08
 ---------------------------------------
  Cycle       Energy         DIIS error
 ---------------------------------------
    1  -16587.8772173203      1.96e-03  
    2  -16587.8208075136      3.43e-03  
    3  -16587.8852264709      1.20e-03  
    4  -16587.8386708730      2.47e-03  
    5  -16587.8968760509      5.94e-04  
    6  -16587.8991489576      2.61e-04  
    7  -16587.8994818756      1.91e-04  
    8  -16587.8997129735      1.21e-04  
    9  -16587.8998336332      7.07e-05  
   10  -16587.8998972122      2.39e-05  
   11  -16587.8999099215      3.99e-06  
   12  -16587.8999102783      3.55e-06  
   13  -16587.8999105481      1.03e-06  
   14  -16587.8999105644      2.53e-07  
   15  -16587.8999105651      1.70e-07  
   16  -16587.8999105651      2.46e-08  
   17  -16587.8999105652      4.89e-09  Convergence criterion met
 ---------------------------------------
 SCF time:   CPU 201.62s  wall 26.00s 
 SCF   energy in the final basis set =   -16587.8999105652
 Total energy in the final basis set =   -16587.8999105652

 --------------------------------------------------------------
             Orbital Energies (a.u.) and Symmetries
 --------------------------------------------------------------

 Alpha MOs, Restricted
 -- Occupied --                  
*******-1165.88 -482.89 -176.34 -176.32 -165.74 -165.74 -165.74
  1 A'    2 A'    3 A'    4 A'    5 A'    6 A'    1 A"    7 A'                 
-165.72 -165.72 -165.72  -62.55  -56.37  -56.37  -56.37  -35.85
  8 A'    2 A"    9 A'   10 A'   11 A'    3 A"   12 A'   13 A'                 
-35.825 -31.338 -31.335 -31.334 -31.316 -31.313 -31.312 -24.715
 14 A'   15 A'   16 A'    4 A"   17 A'    5 A"   18 A'   19 A'                 
-22.988 -22.987 -22.987 -22.985 -22.985 -22.966 -22.965 -22.965
 20 A'   21 A'    6 A"    7 A"   22 A'   23 A'    8 A"   24 A'                 
-22.963 -22.963 -10.347 -10.239  -8.770  -6.600  -6.591  -6.587
 25 A'    9 A"   26 A'   27 A'   28 A'   29 A'   10 A"   30 A'                 
 -6.416  -6.394  -4.834  -4.816  -4.812  -4.809  -4.791  -4.788
 31 A'   32 A'   33 A'   34 A'   35 A'   11 A"   36 A'   12 A"                 
 -2.715  -2.710  -2.707  -2.699  -2.699  -2.129  -2.112  -2.095
 37 A'   13 A"   38 A'   39 A'   14 A"   40 A'   41 A'   15 A"                 
 -2.088  -2.079  -2.078  -2.070  -2.069  -2.054  -2.053  -1.277
 42 A'   43 A'   16 A"   17 A"   44 A'   45 A'   18 A"   46 A'                 
 -1.067  -0.973  -0.685  -0.653  -0.597  -0.537  -0.532  -0.521
 47 A'   48 A'   49 A'   50 A'   51 A'   52 A'   19 A"   53 A'                 
 -0.516  -0.465  -0.412  -0.395  -0.371  -0.309  -0.254  -0.202
 20 A"   54 A'   55 A'   21 A"   56 A'   57 A'   22 A"   23 A"                 
 -0.137
 58 A'                                                                         
 -- Virtual --                   
 -0.123  -0.107  -0.014   0.008   0.014   0.028   0.028   0.040
 24 A"   59 A'   60 A'   61 A'   62 A'   25 A"   63 A'   64 A'                 
  0.049   0.075   0.080   0.097   0.109   0.111   0.125   0.144
 65 A'   26 A"   66 A'   67 A'   27 A"   68 A'   69 A'   70 A'                 
  0.146   0.148   0.199   0.211   0.238   0.241   0.246   0.280
 71 A'   72 A'   73 A'   28 A"   74 A'   29 A"   30 A"   75 A'                 
  0.295   0.301   0.330   0.332   0.353   0.372   0.381   0.390
 76 A'   31 A"   77 A'   78 A'   79 A'   32 A"   80 A'   81 A'                 
  0.394   0.421   0.446   0.462   0.480   0.488   0.502   0.529
 33 A"   82 A'   34 A"   83 A'   84 A'   85 A'   35 A"   36 A"                 
  0.536   0.540   0.558   0.563   0.625   0.650   0.663   0.687
 86 A'   87 A'   37 A"   88 A'   38 A"   89 A'   90 A'   39 A"                 
  0.696   0.704   0.758   0.820   0.887   0.921   0.977   1.027
 91 A'   92 A'   93 A'   94 A'   95 A'   96 A'   97 A'   98 A'                 
  1.136   1.185   1.257   1.260   1.306   1.314   1.354   1.379
 99 A'   40 A"   41 A"  100 A'   42 A"  101 A'  102 A'   43 A"                 
  1.389   1.398   1.408   1.426   1.455   1.487   1.576   1.585
103 A'   44 A"  104 A'  105 A'   45 A"  106 A'  107 A'   46 A"                 
  1.642   1.742   1.841   1.867   1.928   1.945   2.041   2.120
108 A'  109 A'  110 A'  111 A'   47 A"  112 A'  113 A'  114 A'                 
  2.575   2.629   2.710   2.873   2.907   3.215   3.723   3.751
 48 A"   49 A"  115 A'  116 A'  117 A'  118 A'   50 A"  119 A'                 
  3.856   3.884   3.925   3.942   3.961   3.991   4.005   4.016
120 A'   51 A"   52 A"   53 A"   54 A"  121 A'   55 A"  122 A'                 
  4.020   4.035   4.050   4.096   4.145   4.221   4.388   4.419
 56 A"  123 A'  124 A'   57 A"  125 A'  126 A'  127 A'  128 A'                 
  4.600   4.615   4.647   4.673   5.900   5.966   6.009   6.132
129 A'  130 A'  131 A'  132 A'  133 A'   58 A"   59 A"  134 A'                 
  6.155   6.272   6.345   6.361   6.489   6.784   7.473   7.579
135 A'   60 A"  136 A'  137 A'  138 A'  139 A'   61 A"  140 A'                 
  7.715  23.479  23.549  27.872  28.070  28.283  28.315  28.346
141 A'  142 A'  143 A'  144 A'  145 A'  146 A'   62 A"   63 A"                 
 28.388  28.421  28.446  28.502  28.518  28.541  28.554  28.565
147 A'  148 A'  149 A'   64 A"   65 A"  150 A'   66 A"  151 A'                 
 28.582  28.683  28.702  28.871  28.917  48.029  66.752 127.847
 67 A"  152 A'  153 A'  154 A'  155 A'  156 A'  157 A'  158 A'                 
127.866 127.897 127.959 127.987 128.097 151.717 151.865 289.689
 68 A"   69 A"  159 A'  160 A'  161 A'  162 A'  163 A'   70 A"                 
289.768 289.9421020.8821901.8921902.051
164 A'  165 A'  166 A'  167 A'  168 A'                                         

 Beta MOs, Restricted
 -- Occupied --                  
*******-1165.88 -482.89 -176.34 -176.32 -165.74 -165.74 -165.74
  1 A'    2 A'    3 A'    4 A'    5 A'    6 A'    1 A"    7 A'                 
-165.72 -165.72 -165.72  -62.55  -56.37  -56.37  -56.37  -35.85
  8 A'    2 A"    9 A'   10 A'   11 A'    3 A"   12 A'   13 A'                 
-35.825 -31.338 -31.335 -31.334 -31.316 -31.313 -31.312 -24.715
 14 A'   15 A'   16 A'    4 A"   17 A'    5 A"   18 A'   19 A'                 
-22.988 -22.987 -22.987 -22.985 -22.985 -22.966 -22.965 -22.965
 20 A'   21 A'    6 A"    7 A"   22 A'   23 A'    8 A"   24 A'                 
-22.963 -22.963 -10.347 -10.239  -8.770  -6.600  -6.591  -6.587
 25 A'    9 A"   26 A'   27 A'   28 A'   29 A'   10 A"   30 A'                 
 -6.416  -6.394  -4.834  -4.816  -4.812  -4.809  -4.791  -4.788
 31 A'   32 A'   33 A'   34 A'   35 A'   11 A"   36 A'   12 A"                 
 -2.715  -2.710  -2.707  -2.699  -2.699  -2.129  -2.112  -2.095
 37 A'   13 A"   38 A'   39 A'   14 A"   40 A'   41 A'   15 A"                 
 -2.088  -2.079  -2.078  -2.070  -2.069  -2.054  -2.053  -1.277
 42 A'   43 A'   16 A"   17 A"   44 A'   45 A'   18 A"   46 A'                 
 -1.067  -0.973  -0.685  -0.653  -0.597  -0.537  -0.532  -0.521
 47 A'   48 A'   49 A'   50 A'   51 A'   52 A'   19 A"   53 A'                 
 -0.516  -0.465  -0.412  -0.395  -0.371  -0.309  -0.254  -0.202
 20 A"   54 A'   55 A'   21 A"   56 A'   57 A'   22 A"   23 A"                 
 -0.137
 58 A'                                                                         
 -- Virtual --                   
 -0.123  -0.107  -0.014   0.008   0.014   0.028   0.028   0.040
 24 A"   59 A'   60 A'   61 A'   62 A'   25 A"   63 A'   64 A'                 
  0.049   0.075   0.080   0.097   0.109   0.111   0.125   0.144
 65 A'   26 A"   66 A'   67 A'   27 A"   68 A'   69 A'   70 A'                 
  0.146   0.148   0.199   0.211   0.238   0.241   0.246   0.280
 71 A'   72 A'   73 A'   28 A"   74 A'   29 A"   30 A"   75 A'                 
  0.295   0.301   0.330   0.332   0.353   0.372   0.381   0.390
 76 A'   31 A"   77 A'   78 A'   79 A'   32 A"   80 A'   81 A'                 
  0.394   0.421   0.446   0.462   0.480   0.488   0.502   0.529
 33 A"   82 A'   34 A"   83 A'   84 A'   85 A'   35 A"   36 A"                 
  0.536   0.540   0.558   0.563   0.625   0.650   0.663   0.687
 86 A'   87 A'   37 A"   88 A'   38 A"   89 A'   90 A'   39 A"                 
  0.696   0.704   0.758   0.820   0.887   0.921   0.977   1.027
 91 A'   92 A'   93 A'   94 A'   95 A'   96 A'   97 A'   98 A'                 
  1.136   1.185   1.257   1.260   1.306   1.314   1.354   1.379
 99 A'   40 A"   41 A"  100 A'   42 A"  101 A'  102 A'   43 A"                 
  1.389   1.398   1.408   1.426   1.455   1.487   1.576   1.585
103 A'   44 A"  104 A'  105 A'   45 A"  106 A'  107 A'   46 A"                 
  1.642   1.742   1.841   1.867   1.928   1.945   2.041   2.120
108 A'  109 A'  110 A'  111 A'   47 A"  112 A'  113 A'  114 A'                 
  2.575   2.629   2.710   2.873   2.907   3.215   3.723   3.751
 48 A"   49 A"  115 A'  116 A'  117 A'  118 A'   50 A"  119 A'                 
  3.856   3.884   3.925   3.942   3.961   3.991   4.005   4.016
120 A'   51 A"   52 A"   53 A"   54 A"  121 A'   55 A"  122 A'                 
  4.020   4.035   4.050   4.096   4.145   4.221   4.388   4.419
 56 A"  123 A'  124 A'   57 A"  125 A'  126 A'  127 A'  128 A'                 
  4.600   4.615   4.647   4.673   5.900   5.966   6.009   6.132
129 A'  130 A'  131 A'  132 A'  133 A'   58 A"   59 A"  134 A'                 
  6.155   6.272   6.345   6.361   6.489   6.784   7.473   7.579
135 A'   60 A"  136 A'  137 A'  138 A'  139 A'   61 A"  140 A'                 
  7.715  23.479  23.549  27.872  28.070  28.283  28.315  28.346
141 A'  142 A'  143 A'  144 A'  145 A'  146 A'   62 A"   63 A"                 
 28.388  28.421  28.446  28.502  28.518  28.541  28.554  28.565
147 A'  148 A'  149 A'   64 A"   65 A"  150 A'   66 A"  151 A'                 
 28.582  28.683  28.702  28.871  28.917  48.029  66.752 127.847
 67 A"  152 A'  153 A'  154 A'  155 A'  156 A'  157 A'  158 A'                 
127.866 127.897 127.959 127.987 128.097 151.717 151.865 289.689
 68 A"   69 A"  159 A'  160 A'  161 A'  162 A'  163 A'   70 A"                 
289.768 289.9421020.8821901.8921902.051
164 A'  165 A'  166 A'  167 A'  168 A'                                         
 --------------------------------------------------------------

          Ground-State Mulliken Net Atomic Charges

     Atom                 Charge (a.u.)
  ----------------------------------------
      1 Br                    0.274694
      2 I                     0.407470
      3 F                    -0.038748
      4 I                     0.163362
      5 C                    -0.242783
      6 C                    -0.563995
  ----------------------------------------
  Sum of atomic charges =     0.000000

 -----------------------------------------------------------------
                    Cartesian Multipole Moments
 -----------------------------------------------------------------
    Charge (ESU x 10^10)
                 0.0000
    Dipole Moment (Debye)
         X       1.0090      Y       2.0601      Z       0.0000
       Tot       2.2939
    Quadrupole Moments (Debye-Ang)
        XX     -80.9261     XY      -0.0093     YY     -99.3470
        XZ       0.0000     YZ      -0.0000     ZZ     -89.6174
    Octopole Moments (Debye-Ang^2)
       XXX      17.0264    XXY      15.8118    XYY      -4.5660
       YYY      16.9485    XXZ      -0.0000    XYZ      -0.0000
       YYZ       0.0000    XZZ       2.5921    YZZ       1.6221
       ZZZ       0.0000
    Hexadecapole Moments (Debye-Ang^3)
      XXXX   -1739.4911   XXXY      34.2990   XXYY    -417.9406
      XYYY      -3.1808   YYYY    -647.7509   XXXZ       0.0000
      XXYZ       0.0000   XYYZ      -0.0000   YYYZ      -0.0000
      XXZZ    -330.2413   XYZZ      -0.5825   YYZZ    -125.9611
      XZZZ       0.0000   YZZZ      -0.0000   ZZZZ    -114.2178
 -----------------------------------------------------------------
 Calculating analytic gradient of the SCF energy
 Gradient of SCF Energy
            1           2           3           4           5           6
    1  -0.3665925   0.2555359   0.0755224   0.7133047   0.3948755  -1.0726460
    2  -0.4027583  -1.2574465   0.1401748   1.0915988   0.2358967   0.1925344
    3  -0.0000000   0.0000000  -0.0000000  -0.0000000   0.0000000  -0.0000000
 Max gradient component =       1.257E+00
 RMS gradient           =       5.306E-01
 Gradient time:  CPU 55.97 s  wall 7.13 s
 Geometry Optimization Parameters
   NAtoms,    NIC,     NZ,  NCons,   NDum,   NFix, NCnnct, MaxDiis
        6      37       0       0       0       0       0       0


** GEOMETRY OPTIMIZATION IN DELOCALIZED INTERNAL COORDINATES **
   Searching for a Minimum

   Optimization Cycle:   2

                       Coordinates (Angstroms)
     ATOM                X               Y               Z
      1  Br        2.9265910875    0.3251519194    0.0000000000
      2  I        -1.1012815240    1.1025176748    0.0000000000
      3  F         2.5208543642   -1.6545115480    0.0000000000
      4  I        -1.4900907617   -0.9519143986    0.0000000000
      5  C         1.7215449975   -0.4913389829    0.0000000000
      6  C        -0.2401165670   -0.1202354410    0.0000000000
   Point Group: cs    Number of degrees of freedom:     9


   Energy is -16587.899910565

 Hessian Updated using BFGS Update

 ** Taking Steepest Descent Step **
 Calculated Step too Large.  Step scaled by  0.234547
 Step Taken.  Stepsize is  0.300000

                             Maximum     Tolerance    Cnvgd?
         Gradient           0.758870      0.000300      NO
         Displacement       0.177991      0.001200      NO
         Energy change     -0.448179      0.000001      NO


 New Cartesian Coordinates Obtained by Inverse Iteration

 Displacement from previous Coordinates is:  0.202537
 ----------------------------------------------------------------
             Standard Nuclear Orientation (Angstroms)
    I     Atom           X                Y                Z
 ----------------------------------------------------------------
    1      Br      2.9764775849     0.3364098585     0.0000000000
    2      I      -1.1327406322     1.1535538638     0.0000000000
    3      F       2.5238731010    -1.6590657748     0.0000000000
    4      I      -1.5423200328    -0.9948988618     0.0000000000
    5      C       1.7302726018    -0.4982324854     0.0000000000
    6      C      -0.2180610261    -0.1280973767     0.0000000000
 ----------------------------------------------------------------
 Molecular Point Group                 Cs    NOp =  2
 Largest Abelian Subgroup              Cs    NOp =  2
 Nuclear Repulsion Energy =  1782.2388385933 hartrees
 There are       81 alpha and       81 beta electrons
 Applying Cartesian multipole field
    Component          Value
    ---------          -----
     (2,0,0)        1.00000E-11
     (0,2,0)        2.00000E-11
     (0,0,2)       -3.00000E-11
 Nucleus-field energy     =     0.0000000317 hartrees
 Requested basis set is 6-311++G(d,p)
 There are 85 shells and 238 basis functions
 A cutoff of  1.0D-11 yielded   2653 shell pairs
 There are     22215 function pairs (     25242 Cartesian)
 Smallest overlap matrix eigenvalue = 1.70E-04
 Guess MOs from SCF MO coefficient file

 -----------------------------------------------------------------------
  General SCF calculation program by
  Eric Jon Sundstrom, Paul Horn, Yuezhi Mao, Dmitri Zuev, Alec White,
  David Stuck, Shaama M.S., Shane Yost, Joonho Lee, David Small,
  Daniel Levine, Susi Lehtola, Hugh Burton, Evgeny Epifanovsky
 -----------------------------------------------------------------------
 Exchange:     0.2000 Hartree-Fock + 0.0800 Slater + 0.7200 B88
 Correlation:  0.1900 VWN1RPA + 0.8100 LYP
 Using SG-1 standard quadrature grid
 using 8 threads for integral computing
 -------------------------------------------------------
 OpenMP Integral computing Module                
 Release: version 2.0, May 2017, Q-Chem Inc. Pleasanton 
 -------------------------------------------------------
 -------------------------------------------------------
 OpenMP BLAS3 based DFT computing Module                
 Release: version 1.0, May 2013, Q-Chem Inc. Pittsburgh 
 -------------------------------------------------------
 A restricted SCF calculation will be
 performed using DIIS
 SCF converges when DIIS error is below 1.0e-08
 ---------------------------------------
  Cycle       Energy         DIIS error
 ---------------------------------------
    1  -16588.2153959663      1.59e-03  
    2  -16588.1861702751      2.43e-03  
    3  -16588.1974292244      1.84e-03  
    4  -16588.2163525413      1.19e-03  
    5  -16588.2292604541      2.02e-04  
    6  -16588.2295457063      7.04e-05  
    7  -16588.2296109885      5.40e-05  
    8  -16588.2296467263      2.81e-05  
    9  -16588.2296642178      1.95e-05  
   10  -16588.2296725074      5.73e-06  
   11  -16588.2296734078      1.76e-06  
   12  -16588.2296734237      6.96e-07  
   13  -16588.2296734281      1.40e-07  
   14  -16588.2296734284      5.62e-08  
   15  -16588.2296734283      2.01e-08  
   16  -16588.2296734282      5.36e-09  Convergence criterion met
 ---------------------------------------
 SCF time:   CPU 184.26s  wall 24.00s 
 SCF   energy in the final basis set =   -16588.2296734282
 Total energy in the final basis set =   -16588.2296734282

 --------------------------------------------------------------
             Orbital Energies (a.u.) and Symmetries
 --------------------------------------------------------------

 Alpha MOs, Restricted
 -- Occupied --                  
*******-1165.89 -482.89 -176.33 -176.32 -165.73 -165.73 -165.73
  1 A'    2 A'    3 A'    4 A'    5 A'    6 A'    1 A"    7 A'                 
-165.73 -165.73 -165.73  -62.55  -56.36  -56.36  -56.36  -35.83
  8 A'    2 A"    9 A'   10 A'   11 A'    3 A"   12 A'   13 A'                 
-35.826 -31.324 -31.321 -31.321 -31.317 -31.314 -31.314 -24.720
 14 A'   15 A'   16 A'    4 A"   17 A'   18 A'    5 A"   19 A'                 
-22.974 -22.974 -22.973 -22.972 -22.972 -22.967 -22.966 -22.966
 20 A'   21 A'    6 A"    7 A"   22 A'   23 A'   24 A'    8 A"                 
-22.964 -22.964 -10.353 -10.250  -8.761  -6.592  -6.582  -6.579
 25 A'    9 A"   26 A'   27 A'   28 A'   29 A'   10 A"   30 A'                 
 -6.397  -6.390  -4.813  -4.805  -4.796  -4.792  -4.788  -4.785
 31 A'   32 A'   33 A'   34 A'   35 A'   11 A"   36 A'   12 A"                 
 -2.706  -2.701  -2.699  -2.691  -2.691  -2.101  -2.087  -2.078
 37 A'   13 A"   38 A'   39 A'   14 A"   40 A'   41 A'   42 A'                 
 -2.076  -2.065  -2.065  -2.059  -2.059  -2.051  -2.051  -1.277
 15 A"   16 A"   43 A'   17 A"   44 A'   45 A'   18 A"   46 A'                 
 -1.029  -0.956  -0.677  -0.654  -0.591  -0.530  -0.525  -0.522
 47 A'   48 A'   49 A'   50 A'   51 A'   52 A'   19 A"   53 A'                 
 -0.490  -0.457  -0.413  -0.389  -0.372  -0.308  -0.257  -0.205
 20 A"   54 A'   55 A'   21 A"   56 A'   57 A'   22 A"   23 A"                 
 -0.149
 58 A'                                                                         
 -- Virtual --                   
 -0.122  -0.105  -0.015   0.008   0.011   0.029   0.032   0.042
 24 A"   59 A'   60 A'   61 A'   62 A'   63 A'   25 A"   64 A'                 
  0.052   0.076   0.077   0.096   0.108   0.111   0.125   0.138
 65 A'   66 A'   26 A"   67 A'   68 A'   27 A"   69 A'   70 A'                 
  0.146   0.148   0.198   0.210   0.236   0.242   0.250   0.276
 71 A'   72 A'   73 A'   28 A"   74 A'   29 A"   30 A"   75 A'                 
  0.288   0.296   0.329   0.332   0.350   0.378   0.380   0.389
 76 A'   31 A"   77 A'   78 A'   79 A'   32 A"   80 A'   33 A"                 
  0.397   0.423   0.450   0.459   0.471   0.476   0.494   0.522
 81 A'   82 A'   83 A'   34 A"   84 A'   85 A'   35 A"   86 A'                 
  0.532   0.532   0.550   0.558   0.607   0.646   0.662   0.685
 36 A"   87 A'   37 A"   88 A'   38 A"   89 A'   90 A'   39 A"                 
  0.693   0.699   0.757   0.808   0.868   0.889   0.956   1.033
 91 A'   92 A'   93 A'   94 A'   95 A'   96 A'   97 A'   98 A'                 
  1.102   1.183   1.267   1.270   1.303   1.318   1.357   1.377
 99 A'   40 A"   41 A"  100 A'  101 A'   42 A"  102 A'   43 A"                 
  1.381   1.383   1.404   1.422   1.456   1.486   1.571   1.575
103 A'   44 A"  104 A'  105 A'   45 A"  106 A'  107 A'   46 A"                 
  1.627   1.735   1.854   1.882   1.940   1.953   2.043   2.102
108 A'  109 A'  110 A'  111 A'   47 A"  112 A'  113 A'  114 A'                 
  2.576   2.631   2.700   2.824   2.890   3.201   3.723   3.749
 48 A"   49 A"  115 A'  116 A'  117 A'  118 A'   50 A"  119 A'                 
  3.863   3.887   3.921   3.948   3.966   4.003   4.011   4.018
120 A'   51 A"   52 A"   53 A"   54 A"  121 A'  122 A'   55 A"                 
  4.031   4.051   4.062   4.081   4.149   4.214   4.385   4.392
 56 A"  123 A'  124 A'   57 A"  125 A'  126 A'  127 A'  128 A'                 
  4.485   4.495   4.618   4.637   5.942   5.964   6.013   6.125
129 A'  130 A'  131 A'  132 A'  133 A'   58 A"   59 A"  134 A'                 
  6.145   6.269   6.308   6.357   6.485   6.776   7.483   7.576
135 A'   60 A"  136 A'  137 A'  138 A'  139 A'   61 A"  140 A'                 
  7.702  23.427  23.451  27.860  28.033  28.284  28.317  28.349
141 A'  142 A'  143 A'  144 A'  145 A'  146 A'   62 A"   63 A"                 
 28.392  28.424  28.496  28.508  28.522  28.550  28.559  28.565
147 A'  148 A'  149 A'   64 A"   65 A"  150 A'  151 A'   66 A"                 
 28.572  28.642  28.654  28.832  28.854  48.018  66.745 127.862
 67 A"  152 A'  153 A'  154 A'  155 A'  156 A'  157 A'  158 A'                 
127.867 127.897 127.958 127.982 128.077 151.690 151.830 289.696
 68 A"   69 A"  159 A'  160 A'  161 A'  162 A'  163 A'   70 A"                 
289.766 289.9221020.8631901.8631902.010
164 A'  165 A'  166 A'  167 A'  168 A'                                         

 Beta MOs, Restricted
 -- Occupied --                  
*******-1165.89 -482.89 -176.33 -176.32 -165.73 -165.73 -165.73
  1 A'    2 A'    3 A'    4 A'    5 A'    6 A'    1 A"    7 A'                 
-165.73 -165.73 -165.73  -62.55  -56.36  -56.36  -56.36  -35.83
  8 A'    2 A"    9 A'   10 A'   11 A'    3 A"   12 A'   13 A'                 
-35.826 -31.324 -31.321 -31.321 -31.317 -31.314 -31.314 -24.720
 14 A'   15 A'   16 A'    4 A"   17 A'   18 A'    5 A"   19 A'                 
-22.974 -22.974 -22.973 -22.972 -22.972 -22.967 -22.966 -22.966
 20 A'   21 A'    6 A"    7 A"   22 A'   23 A'   24 A'    8 A"                 
-22.964 -22.964 -10.353 -10.250  -8.761  -6.592  -6.582  -6.579
 25 A'    9 A"   26 A'   27 A'   28 A'   29 A'   10 A"   30 A'                 
 -6.397  -6.390  -4.813  -4.805  -4.796  -4.792  -4.788  -4.785
 31 A'   32 A'   33 A'   34 A'   35 A'   11 A"   36 A'   12 A"                 
 -2.706  -2.701  -2.699  -2.691  -2.691  -2.101  -2.087  -2.078
 37 A'   13 A"   38 A'   39 A'   14 A"   40 A'   41 A'   42 A'                 
 -2.076  -2.065  -2.065  -2.059  -2.059  -2.051  -2.051  -1.277
 15 A"   16 A"   43 A'   17 A"   44 A'   45 A'   18 A"   46 A'                 
 -1.029  -0.956  -0.677  -0.654  -0.591  -0.530  -0.525  -0.522
 47 A'   48 A'   49 A'   50 A'   51 A'   52 A'   19 A"   53 A'                 
 -0.490  -0.457  -0.413  -0.389  -0.372  -0.308  -0.257  -0.205
 20 A"   54 A'   55 A'   21 A"   56 A'   57 A'   22 A"   23 A"                 
 -0.149
 58 A'                                                                         
 -- Virtual --                   
 -0.122  -0.105  -0.015   0.008   0.011   0.029   0.032   0.042
 24 A"   59 A'   60 A'   61 A'   62 A'   63 A'   25 A"   64 A'                 
  0.052   0.076   0.077   0.096   0.108   0.111   0.125   0.138
 65 A'   66 A'   26 A"   67 A'   68 A'   27 A"   69 A'   70 A'                 
  0.146   0.148   0.198   0.210   0.236   0.242   0.250   0.276
 71 A'   72 A'   73 A'   28 A"   74 A'   29 A"   30 A"   75 A'                 
  0.288   0.296   0.329   0.332   0.350   0.378   0.380   0.389
 76 A'   31 A"   77 A'   78 A'   79 A'   32 A"   80 A'   33 A"                 
  0.397   0.423   0.450   0.459   0.471   0.476   0.494   0.522
 81 A'   82 A'   83 A'   34 A"   84 A'   85 A'   35 A"   86 A'                 
  0.532   0.532   0.550   0.558   0.607   0.646   0.662   0.685
 36 A"   87 A'   37 A"   88 A'   38 A"   89 A'   90 A'   39 A"                 
  0.693   0.699   0.757   0.808   0.868   0.889   0.956   1.033
 91 A'   92 A'   93 A'   94 A'   95 A'   96 A'   97 A'   98 A'                 
  1.102   1.183   1.267   1.270   1.303   1.318   1.357   1.377
 99 A'   40 A"   41 A"  100 A'  101 A'   42 A"  102 A'   43 A"                 
  1.381   1.383   1.404   1.422   1.456   1.486   1.571   1.575
103 A'   44 A"  104 A'  105 A'   45 A"  106 A'  107 A'   46 A"                 
  1.627   1.735   1.854   1.882   1.940   1.953   2.043   2.102
108 A'  109 A'  110 A'  111 A'   47 A"  112 A'  113 A'  114 A'                 
  2.576   2.631   2.700   2.824   2.890   3.201   3.723   3.749
 48 A"   49 A"  115 A'  116 A'  117 A'  118 A'   50 A"  119 A'                 
  3.863   3.887   3.921   3.948   3.966   4.003   4.011   4.018
120 A'   51 A"   52 A"   53 A"   54 A"  121 A'  122 A'   55 A"                 
  4.031   4.051   4.062   4.081   4.149   4.214   4.385   4.392
 56 A"  123 A'  124 A'   57 A"  125 A'  126 A'  127 A'  128 A'                 
  4.485   4.495   4.618   4.637   5.942   5.964   6.013   6.125
129 A'  130 A'  131 A'  132 A'  133 A'   58 A"   59 A"  134 A'                 
  6.145   6.269   6.308   6.357   6.485   6.776   7.483   7.576
135 A'   60 A"  136 A'  137 A'  138 A'  139 A'   61 A"  140 A'                 
  7.702  23.427  23.451  27.860  28.033  28.284  28.317  28.349
141 A'  142 A'  143 A'  144 A'  145 A'  146 A'   62 A"   63 A"                 
 28.392  28.424  28.496  28.508  28.522  28.550  28.559  28.565
147 A'  148 A'  149 A'   64 A"   65 A"  150 A'  151 A'   66 A"                 
 28.572  28.642  28.654  28.832  28.854  48.018  66.745 127.862
 67 A"  152 A'  153 A'  154 A'  155 A'  156 A'  157 A'  158 A'                 
127.867 127.897 127.958 127.982 128.077 151.690 151.830 289.696
 68 A"   69 A"  159 A'  160 A'  161 A'  162 A'  163 A'   70 A"                 
289.766 289.9221020.8631901.8631902.010
164 A'  165 A'  166 A'  167 A'  168 A'                                         
 --------------------------------------------------------------

          Ground-State Mulliken Net Atomic Charges

     Atom                 Charge (a.u.)
  ----------------------------------------
      1 Br                    0.209702
      2 I                     0.258348
      3 F                    -0.038220
      4 I                     0.204309
      5 C                    -0.205413
      6 C                    -0.428726
  ----------------------------------------
  Sum of atomic charges =     0.000000

 -----------------------------------------------------------------
                    Cartesian Multipole Moments
 -----------------------------------------------------------------
    Charge (ESU x 10^10)
                 0.0000
    Dipole Moment (Debye)
         X       0.5294      Y       1.1554      Z       0.0000
       Tot       1.2709
    Quadrupole Moments (Debye-Ang)
        XX     -80.9039     XY       0.7198     YY     -98.9376
        XZ       0.0000     YZ      -0.0000     ZZ     -89.9559
    Octopole Moments (Debye-Ang^2)
       XXX      16.3321    XXY      13.1231    XYY      -4.0959
       YYY      10.9614    XXZ       0.0000    XYZ       0.0000
       YYZ       0.0000    XZZ       2.7983    YZZ       1.0326
       ZZZ       0.0000
    Hexadecapole Moments (Debye-Ang^3)
      XXXX   -1804.9398   XXXY      35.2876   XXYY    -431.3974
      XYYY      -4.7388   YYYY    -677.8538   XXXZ       0.0000
      XXYZ       0.0000   XYYZ      -0.0000   YYYZ      -0.0000
      XXZZ    -343.1038   XYZZ      -1.6603   YYZZ    -130.5856
      XZZZ       0.0000   YZZZ      -0.0000   ZZZZ    -114.1570
 -----------------------------------------------------------------
 Calculating analytic gradient of the SCF energy
 Gradient of SCF Energy
            1           2           3           4           5           6
    1  -0.2889892   0.1604683   0.0809325   0.4879186   0.3301048  -0.7704350
    2  -0.3359967  -0.9423299   0.1273671   0.8121353   0.1750062   0.1638179
    3   0.0000000  -0.0000000  -0.0000000  -0.0000000   0.0000000  -0.0000000
 Max gradient component =       9.423E-01
 RMS gradient           =       3.937E-01
 Gradient time:  CPU 53.75 s  wall 6.85 s
 Geometry Optimization Parameters
   NAtoms,    NIC,     NZ,  NCons,   NDum,   NFix, NCnnct, MaxDiis
        6      37       0       0       0       0       0       0


** GEOMETRY OPTIMIZATION IN DELOCALIZED INTERNAL COORDINATES **
   Searching for a Minimum

   Optimization Cycle:   3

                       Coordinates (Angstroms)
     ATOM                X               Y               Z
      1  Br        2.9764775849    0.3364098585    0.0000000000
      2  I        -1.1327406322    1.1535538638    0.0000000000
      3  F         2.5238731010   -1.6590657748    0.0000000000
      4  I        -1.5423200328   -0.9948988618    0.0000000000
      5  C         1.7302726018   -0.4982324854    0.0000000000
      6  C        -0.2180610261   -0.1280973767    0.0000000000
   Point Group: cs    Number of degrees of freedom:     9


   Energy is -16588.229673428

 Hessian Updated using BFGS Update

 ** Taking Steepest Descent Step **
 Calculated Step too Large.  Step scaled by  0.319192
 Step Taken.  Stepsize is  0.300000

                             Maximum     Tolerance    Cnvgd?
         Gradient           0.564816      0.000300      NO
         Displacement       0.180285      0.001200      NO
         Energy change     -0.329763      0.000001      NO


 New Cartesian Coordinates Obtained by Inverse Iteration

 Displacement from previous Coordinates is:  0.190095
 ----------------------------------------------------------------
             Standard Nuclear Orientation (Angstroms)
    I     Atom           X                Y                Z
 ----------------------------------------------------------------
    1      Br      3.0221522875     0.3509090137     0.0000000000
    2      I      -1.1554628911     1.2046896039     0.0000000000
    3      F       2.5163926987    -1.6631123717     0.0000000000
    4      I      -1.5844534693    -1.0412109971     0.0000000000
    5      C       1.7331577531    -0.5037568363     0.0000000000
    6      C      -0.1942847823    -0.1378491888     0.0000000000
 ----------------------------------------------------------------
 Molecular Point Group                 Cs    NOp =  2
 Largest Abelian Subgroup              Cs    NOp =  2
 Nuclear Repulsion Energy =  1728.5629553005 hartrees
 There are       81 alpha and       81 beta electrons
 Applying Cartesian multipole field
    Component          Value
    ---------          -----
     (2,0,0)        1.00000E-11
     (0,2,0)        2.00000E-11
     (0,0,2)       -3.00000E-11
 Nucleus-field energy     =     0.0000000332 hartrees
 Requested basis set is 6-311++G(d,p)
 There are 85 shells and 238 basis functions
 A cutoff of  1.0D-11 yielded   2639 shell pairs
 There are     22074 function pairs (     25070 Cartesian)
 Smallest overlap matrix eigenvalue = 1.60E-04
 Guess MOs from SCF MO coefficient file

 -----------------------------------------------------------------------
  General SCF calculation program by
  Eric Jon Sundstrom, Paul Horn, Yuezhi Mao, Dmitri Zuev, Alec White,
  David Stuck, Shaama M.S., Shane Yost, Joonho Lee, David Small,
  Daniel Levine, Susi Lehtola, Hugh Burton, Evgeny Epifanovsky
 -----------------------------------------------------------------------
 Exchange:     0.2000 Hartree-Fock + 0.0800 Slater + 0.7200 B88
 Correlation:  0.1900 VWN1RPA + 0.8100 LYP
 Using SG-1 standard quadrature grid
 using 8 threads for integral computing
 -------------------------------------------------------
 OpenMP Integral computing Module                
 Release: version 2.0, May 2017, Q-Chem Inc. Pleasanton 
 -------------------------------------------------------
 -------------------------------------------------------
 OpenMP BLAS3 based DFT computing Module                
 Release: version 1.0, May 2013, Q-Chem Inc. Pittsburgh 
 -------------------------------------------------------
 A restricted SCF calculation will be
 performed using DIIS
 SCF converges when DIIS error is below 1.0e-08
 ---------------------------------------
  Cycle       Energy         DIIS error
 ---------------------------------------
    1  -16588.4634344295      1.31e-03  
    2  -16588.4473138707      1.86e-03  
    3  -16588.4482069955      1.65e-03  
    4  -16588.4676947229      7.93e-04  
    5  -16588.4731330425      9.31e-05  
    6  -16588.4731786224      3.48e-05  
    7  -16588.4731853161      1.45e-05  
    8  -16588.4731865730      2.67e-06  
    9  -16588.4731866642      1.15e-06  
   10  -16588.4731867012      8.46e-07  
   11  -16588.4731867156      2.64e-07  
   12  -16588.4731867174      8.25e-08  
   13  -16588.4731867174      2.20e-08  
   14  -16588.4731867173      7.02e-09  Convergence criterion met
 ---------------------------------------
 SCF time:   CPU 156.88s  wall 20.00s 
 SCF   energy in the final basis set =   -16588.4731867173
 Total energy in the final basis set =   -16588.4731867173

 --------------------------------------------------------------
             Orbital Energies (a.u.) and Symmetries
 --------------------------------------------------------------

 Alpha MOs, Restricted
 -- Occupied --                  
*******-1165.89 -482.88 -176.33 -176.32 -165.73 -165.73 -165.73
  1 A'    2 A'    3 A'    4 A'    5 A'    6 A'    1 A"    7 A'                 
-165.73 -165.73 -165.72  -62.54  -56.36  -56.36  -56.36  -35.83
  8 A'    2 A"    9 A'   10 A'   11 A'    3 A"   12 A'   13 A'                 
-35.824 -31.320 -31.317 -31.316 -31.315 -31.312 -31.312 -24.721
 14 A'   15 A'   16 A'    4 A"   17 A'   18 A'    5 A"   19 A'                 
-22.970 -22.969 -22.969 -22.967 -22.967 -22.966 -22.965 -22.965
 20 A'   21 A'    6 A"   22 A'    7 A"   23 A'   24 A'    8 A"                 
-22.963 -22.963 -10.354 -10.258  -8.754  -6.584  -6.574  -6.571
 25 A'    9 A"   26 A'   27 A'   28 A'   29 A'   10 A"   30 A'                 
 -6.389  -6.384  -4.803  -4.798  -4.788  -4.785  -4.783  -4.781
 31 A'   32 A'   33 A'   34 A'   35 A'   11 A"   36 A'   12 A"                 
 -2.698  -2.694  -2.691  -2.683  -2.683  -2.084  -2.074  -2.069
 37 A'   13 A"   38 A'   39 A'   14 A"   40 A'   41 A'   42 A'                 
 -2.066  -2.059  -2.059  -2.051  -2.051  -2.046  -2.046  -1.275
 15 A"   16 A"   43 A'   44 A'   17 A"   45 A'   18 A"   46 A'                 
 -0.988  -0.938  -0.671  -0.655  -0.585  -0.523  -0.520  -0.519
 47 A'   48 A'   49 A'   50 A'   51 A'   52 A'   53 A'   19 A"                 
 -0.463  -0.450  -0.411  -0.380  -0.370  -0.307  -0.261  -0.207
 20 A"   54 A'   55 A'   21 A"   56 A'   57 A'   22 A"   23 A"                 
 -0.163
 58 A'                                                                         
 -- Virtual --                   
 -0.119  -0.100  -0.018   0.007   0.009   0.030   0.036   0.043
 24 A"   59 A'   60 A'   61 A'   62 A'   63 A'   25 A"   64 A'                 
  0.053   0.070   0.080   0.096   0.106   0.113   0.126   0.133
 65 A'   66 A'   26 A"   67 A'   68 A'   27 A"   69 A'   70 A'                 
  0.145   0.152   0.198   0.209   0.233   0.241   0.255   0.271
 71 A'   72 A'   73 A'   28 A"   74 A'   29 A"   30 A"   75 A'                 
  0.281   0.294   0.325   0.333   0.346   0.381   0.382   0.386
 76 A'   31 A"   77 A'   78 A'   79 A'   80 A'   32 A"   33 A"                 
  0.403   0.425   0.440   0.458   0.472   0.472   0.487   0.503
 81 A'   82 A'   83 A'   84 A'   34 A"   85 A'   35 A"   86 A'                 
  0.526   0.533   0.547   0.560   0.588   0.643   0.670   0.684
 87 A'   36 A"   37 A"   88 A'   38 A"   89 A'   90 A'   91 A'                 
  0.688   0.701   0.757   0.795   0.840   0.868   0.938   1.035
 39 A"   92 A'   93 A'   94 A'   95 A'   96 A'   97 A'   98 A'                 
  1.070   1.181   1.271   1.273   1.310   1.327   1.359   1.369
 99 A'   40 A"   41 A"  100 A'  101 A'   42 A"  102 A'   43 A"                 
  1.379   1.382   1.399   1.421   1.459   1.487   1.571   1.571
 44 A"  103 A'  104 A'  105 A'   45 A"  106 A'   46 A"  107 A'                 
  1.619   1.724   1.863   1.902   1.951   1.970   2.044   2.092
108 A'  109 A'  110 A'  111 A'   47 A"  112 A'  113 A'  114 A'                 
  2.579   2.639   2.694   2.793   2.886   3.204   3.727   3.750
 48 A"   49 A"  115 A'  116 A'  117 A'  118 A'   50 A"  119 A'                 
  3.876   3.895   3.910   3.955   3.970   4.002   4.012   4.017
120 A'   51 A"   52 A"   53 A"   54 A"  121 A'  122 A'   55 A"                 
  4.050   4.053   4.076   4.102   4.135   4.204   4.337   4.378
 56 A"  123 A'   57 A"  124 A'  125 A'  126 A'  127 A'  128 A'                 
  4.402   4.414   4.594   4.620   5.960   5.996   6.016   6.109
129 A'  130 A'  131 A'  132 A'   58 A"  133 A'   59 A"  134 A'                 
  6.138   6.251   6.269   6.358   6.485   6.765   7.493   7.573
135 A'  136 A'   60 A"  137 A'  138 A'  139 A'   61 A"  140 A'                 
  7.689  23.371  23.410  27.858  27.997  28.300  28.314  28.351
141 A'  142 A'  143 A'  144 A'  145 A'  146 A'   62 A"   63 A"                 
 28.392  28.423  28.492  28.503  28.525  28.551  28.555  28.565
147 A'  148 A'  149 A'   64 A"   65 A"  150 A'  151 A'   66 A"                 
 28.574  28.624  28.632  28.793  28.797  48.004  66.743 127.865
 67 A"  152 A'  153 A'  154 A'  155 A'  156 A'  157 A'   68 A"                 
127.886 127.896 127.948 127.977 128.041 151.676 151.793 289.702
158 A'   69 A"  159 A'  160 A'  161 A'  162 A'  163 A'   70 A"                 
289.763 289.9061020.8401901.8481901.969
164 A'  165 A'  166 A'  167 A'  168 A'                                         

 Beta MOs, Restricted
 -- Occupied --                  
*******-1165.89 -482.88 -176.33 -176.32 -165.73 -165.73 -165.73
  1 A'    2 A'    3 A'    4 A'    5 A'    6 A'    1 A"    7 A'                 
-165.73 -165.73 -165.72  -62.54  -56.36  -56.36  -56.36  -35.83
  8 A'    2 A"    9 A'   10 A'   11 A'    3 A"   12 A'   13 A'                 
-35.824 -31.320 -31.317 -31.316 -31.315 -31.312 -31.312 -24.721
 14 A'   15 A'   16 A'    4 A"   17 A'   18 A'    5 A"   19 A'                 
-22.970 -22.969 -22.969 -22.967 -22.967 -22.966 -22.965 -22.965
 20 A'   21 A'    6 A"   22 A'    7 A"   23 A'   24 A'    8 A"                 
-22.963 -22.963 -10.354 -10.258  -8.754  -6.584  -6.574  -6.571
 25 A'    9 A"   26 A'   27 A'   28 A'   29 A'   10 A"   30 A'                 
 -6.389  -6.384  -4.803  -4.798  -4.788  -4.785  -4.783  -4.781
 31 A'   32 A'   33 A'   34 A'   35 A'   11 A"   36 A'   12 A"                 
 -2.698  -2.694  -2.691  -2.683  -2.683  -2.084  -2.074  -2.069
 37 A'   13 A"   38 A'   39 A'   14 A"   40 A'   41 A'   42 A'                 
 -2.066  -2.059  -2.059  -2.051  -2.051  -2.046  -2.046  -1.275
 15 A"   16 A"   43 A'   44 A'   17 A"   45 A'   18 A"   46 A'                 
 -0.988  -0.938  -0.671  -0.655  -0.585  -0.523  -0.520  -0.519
 47 A'   48 A'   49 A'   50 A'   51 A'   52 A'   53 A'   19 A"                 
 -0.463  -0.450  -0.411  -0.380  -0.370  -0.307  -0.261  -0.207
 20 A"   54 A'   55 A'   21 A"   56 A'   57 A'   22 A"   23 A"                 
 -0.163
 58 A'                                                                         
 -- Virtual --                   
 -0.119  -0.100  -0.018   0.007   0.009   0.030   0.036   0.043
 24 A"   59 A'   60 A'   61 A'   62 A'   63 A'   25 A"   64 A'                 
  0.053   0.070   0.080   0.096   0.106   0.113   0.126   0.133
 65 A'   66 A'   26 A"   67 A'   68 A'   27 A"   69 A'   70 A'                 
  0.145   0.152   0.198   0.209   0.233   0.241   0.255   0.271
 71 A'   72 A'   73 A'   28 A"   74 A'   29 A"   30 A"   75 A'                 
  0.281   0.294   0.325   0.333   0.346   0.381   0.382   0.386
 76 A'   31 A"   77 A'   78 A'   79 A'   80 A'   32 A"   33 A"                 
  0.403   0.425   0.440   0.458   0.472   0.472   0.487   0.503
 81 A'   82 A'   83 A'   84 A'   34 A"   85 A'   35 A"   86 A'                 
  0.526   0.533   0.547   0.560   0.588   0.643   0.670   0.684
 87 A'   36 A"   37 A"   88 A'   38 A"   89 A'   90 A'   91 A'                 
  0.688   0.701   0.757   0.795   0.840   0.868   0.938   1.035
 39 A"   92 A'   93 A'   94 A'   95 A'   96 A'   97 A'   98 A'                 
  1.070   1.181   1.271   1.273   1.310   1.327   1.359   1.369
 99 A'   40 A"   41 A"  100 A'  101 A'   42 A"  102 A'   43 A"                 
  1.379   1.382   1.399   1.421   1.459   1.487   1.571   1.571
 44 A"  103 A'  104 A'  105 A'   45 A"  106 A'   46 A"  107 A'                 
  1.619   1.724   1.863   1.902   1.951   1.970   2.044   2.092
108 A'  109 A'  110 A'  111 A'   47 A"  112 A'  113 A'  114 A'                 
  2.579   2.639   2.694   2.793   2.886   3.204   3.727   3.750
 48 A"   49 A"  115 A'  116 A'  117 A'  118 A'   50 A"  119 A'                 
  3.876   3.895   3.910   3.955   3.970   4.002   4.012   4.017
120 A'   51 A"   52 A"   53 A"   54 A"  121 A'  122 A'   55 A"                 
  4.050   4.053   4.076   4.102   4.135   4.204   4.337   4.378
 56 A"  123 A'   57 A"  124 A'  125 A'  126 A'  127 A'  128 A'                 
  4.402   4.414   4.594   4.620   5.960   5.996   6.016   6.109
129 A'  130 A'  131 A'  132 A'   58 A"  133 A'   59 A"  134 A'                 
  6.138   6.251   6.269   6.358   6.485   6.765   7.493   7.573
135 A'  136 A'   60 A"  137 A'  138 A'  139 A'   61 A"  140 A'                 
  7.689  23.371  23.410  27.858  27.997  28.300  28.314  28.351
141 A'  142 A'  143 A'  144 A'  145 A'  146 A'   62 A"   63 A"                 
 28.392  28.423  28.492  28.503  28.525  28.551  28.555  28.565
147 A'  148 A'  149 A'   64 A"   65 A"  150 A'  151 A'   66 A"                 
 28.574  28.624  28.632  28.793  28.797  48.004  66.743 127.865
 67 A"  152 A'  153 A'  154 A'  155 A'  156 A'  157 A'   68 A"                 
127.886 127.896 127.948 127.977 128.041 151.676 151.793 289.702
158 A'   69 A"  159 A'  160 A'  161 A'  162 A'  163 A'   70 A"                 
289.763 289.9061020.8401901.8481901.969
164 A'  165 A'  166 A'  167 A'  168 A'                                         
 --------------------------------------------------------------

          Ground-State Mulliken Net Atomic Charges

     Atom                 Charge (a.u.)
  ----------------------------------------
      1 Br                    0.161021
      2 I                     0.216297
      3 F                    -0.031921
      4 I                     0.193843
      5 C                    -0.194591
      6 C                    -0.344648
  ----------------------------------------
  Sum of atomic charges =     0.000000

 -----------------------------------------------------------------
                    Cartesian Multipole Moments
 -----------------------------------------------------------------
    Charge (ESU x 10^10)
                 0.0000
    Dipole Moment (Debye)
         X       0.0972      Y       1.0005      Z       0.0000
       Tot       1.0052
    Quadrupole Moments (Debye-Ang)
        XX     -81.2924     XY       0.8611     YY     -97.9427
        XZ      -0.0000     YZ      -0.0000     ZZ     -90.3941
    Octopole Moments (Debye-Ang^2)
       XXX      15.0601    XXY      12.0767    XYY      -4.3409
       YYY       9.5062    XXZ       0.0000    XYZ       0.0000
       YYZ       0.0000    XZZ       2.9877    YZZ       0.7321
       ZZZ       0.0000
    Hexadecapole Moments (Debye-Ang^3)
      XXXX   -1863.8473   XXXY      32.0009   XXYY    -444.0383
      XYYY     -10.4705   YYYY    -707.1939   XXXZ       0.0000
      XXYZ       0.0000   XYYZ      -0.0000   YYYZ      -0.0000
      XXZZ    -354.5608   XYZZ      -3.4009   YYZZ    -135.7467
      XZZZ       0.0000   YZZZ      -0.0000   ZZZZ    -114.8135
 -----------------------------------------------------------------
 Calculating analytic gradient of the SCF energy
 Gradient of SCF Energy
            1           2           3           4           5           6
    1  -0.2216359   0.0964424   0.0807580   0.3405914   0.2701478  -0.5663036
    2  -0.2762775  -0.6980535   0.1141752   0.6072555   0.1275880   0.1253122
    3   0.0000000  -0.0000000  -0.0000000   0.0000000  -0.0000000   0.0000000
 Max gradient component =       6.981E-01
 RMS gradient           =       2.936E-01
 Gradient time:  CPU 52.10 s  wall 6.65 s
 Geometry Optimization Parameters
   NAtoms,    NIC,     NZ,  NCons,   NDum,   NFix, NCnnct, MaxDiis
        6      37       0       0       0       0       0       0


** GEOMETRY OPTIMIZATION IN DELOCALIZED INTERNAL COORDINATES **
   Searching for a Minimum

   Optimization Cycle:   4

                       Coordinates (Angstroms)
     ATOM                X               Y               Z
      1  Br        3.0221522875    0.3509090137    0.0000000000
      2  I        -1.1554628911    1.2046896039    0.0000000000
      3  F         2.5163926987   -1.6631123717    0.0000000000
      4  I        -1.5844534693   -1.0412109971    0.0000000000
      5  C         1.7331577531   -0.5037568363    0.0000000000
      6  C        -0.1942847823   -0.1378491888    0.0000000000
   Point Group: cs    Number of degrees of freedom:     9


   Energy is -16588.473186717

 Hessian Updated using BFGS Update

 ** Taking Steepest Descent Step **
 Calculated Step too Large.  Step scaled by  0.430840
 Step Taken.  Stepsize is  0.300000

                             Maximum     Tolerance    Cnvgd?
         Gradient           0.423126      0.000300      NO
         Displacement       0.182300      0.001200      NO
         Energy change     -0.243513      0.000001      NO


 New Cartesian Coordinates Obtained by Inverse Iteration

 Displacement from previous Coordinates is:  0.181127
 ----------------------------------------------------------------
             Standard Nuclear Orientation (Angstroms)
    I     Atom           X                Y                Z
 ----------------------------------------------------------------
    1      Br      3.0611312086     0.3690666194     0.0000000000
    2      I      -1.1674388969     1.2547362828     0.0000000000
    3      F       2.4981406040    -1.6667109817     0.0000000000
    4      I      -1.6167756057    -1.0906319762     0.0000000000
    5      C       1.7301032343    -0.5079592925     0.0000000000
    6      C      -0.1676589478    -0.1488314282     0.0000000000
 ----------------------------------------------------------------
 Molecular Point Group                 Cs    NOp =  2
 Largest Abelian Subgroup              Cs    NOp =  2
 Nuclear Repulsion Energy =  1681.1141188732 hartrees
 There are       81 alpha and       81 beta electrons
 Applying Cartesian multipole field
    Component          Value
    ---------          -----
     (2,0,0)        1.00000E-11
     (0,2,0)        2.00000E-11
     (0,0,2)       -3.00000E-11
 Nucleus-field energy     =     0.0000000346 hartrees
 Requested basis set is 6-311++G(d,p)
 There are 85 shells and 238 basis functions
 A cutoff of  1.0D-11 yielded   2630 shell pairs
 There are     22046 function pairs (     25041 Cartesian)
 Smallest overlap matrix eigenvalue = 1.49E-04
 Guess MOs from SCF MO coefficient file

 -----------------------------------------------------------------------
  General SCF calculation program by
  Eric Jon Sundstrom, Paul Horn, Yuezhi Mao, Dmitri Zuev, Alec White,
  David Stuck, Shaama M.S., Shane Yost, Joonho Lee, David Small,
  Daniel Levine, Susi Lehtola, Hugh Burton, Evgeny Epifanovsky
 -----------------------------------------------------------------------
 Exchange:     0.2000 Hartree-Fock + 0.0800 Slater + 0.7200 B88
 Correlation:  0.1900 VWN1RPA + 0.8100 LYP
 Using SG-1 standard quadrature grid
 using 8 threads for integral computing
 -------------------------------------------------------
 OpenMP Integral computing Module                
 Release: version 2.0, May 2017, Q-Chem Inc. Pleasanton 
 -------------------------------------------------------
 -------------------------------------------------------
 OpenMP BLAS3 based DFT computing Module                
 Release: version 1.0, May 2013, Q-Chem Inc. Pittsburgh 
 -------------------------------------------------------
 A restricted SCF calculation will be
 performed using DIIS
 SCF converges when DIIS error is below 1.0e-08
 ---------------------------------------
  Cycle       Energy         DIIS error
 ---------------------------------------
    1  -16588.6455229951      1.10e-03  
    2  -16588.6373426030      1.45e-03  
    3  -16588.6368162786      1.36e-03  
    4  -16588.6493014986      6.62e-04  
    5  -16588.6530561465      7.64e-05  
    6  -16588.6530893833      2.66e-05  
    7  -16588.6530929533      1.07e-05  
    8  -16588.6530935300      1.77e-06  
    9  -16588.6530935410      6.66e-07  
   10  -16588.6530935434      2.19e-07  
   11  -16588.6530935439      8.74e-08  
   12  -16588.6530935439      2.21e-08  
   13  -16588.6530935440      7.56e-09  Convergence criterion met
 ---------------------------------------
 SCF time:   CPU 142.88s  wall 18.00s 
 SCF   energy in the final basis set =   -16588.6530935440
 Total energy in the final basis set =   -16588.6530935440

 --------------------------------------------------------------
             Orbital Energies (a.u.) and Symmetries
 --------------------------------------------------------------

 Alpha MOs, Restricted
 -- Occupied --                  
*******-1165.89 -482.88 -176.33 -176.32 -165.73 -165.73 -165.73
  1 A'    2 A'    3 A'    4 A'    5 A'    6 A'    1 A"    7 A'                 
-165.73 -165.72 -165.72  -62.53  -56.35  -56.35  -56.35  -35.83
  8 A'    2 A"    9 A'   10 A'   11 A'    3 A"   12 A'   13 A'                 
-35.823 -31.318 -31.314 -31.314 -31.314 -31.311 -31.311 -24.723
 14 A'   15 A'   16 A'   17 A'    4 A"    5 A"   18 A'   19 A'                 
-22.968 -22.967 -22.967 -22.965 -22.964 -22.964 -22.964 -22.964
 20 A'   21 A'    6 A"   22 A'   23 A'    7 A"    8 A"   24 A'                 
-22.961 -22.961 -10.356 -10.266  -8.747  -6.578  -6.568  -6.565
 25 A'    9 A"   26 A'   27 A'   28 A'   29 A'   10 A"   30 A'                 
 -6.383  -6.380  -4.796  -4.793  -4.782  -4.780  -4.779  -4.777
 31 A'   32 A'   33 A'   34 A'   35 A'   11 A"   36 A'   12 A"                 
 -2.691  -2.687  -2.685  -2.676  -2.676  -2.072  -2.065  -2.063
 37 A'   13 A"   38 A'   39 A'   14 A"   40 A'   41 A'   42 A'                 
 -2.059  -2.055  -2.055  -2.046  -2.046  -2.042  -2.042  -1.274
 15 A"   43 A'   16 A"   44 A'   17 A"   45 A'   18 A"   46 A'                 
 -0.948  -0.920  -0.666  -0.656  -0.581  -0.521  -0.515  -0.514
 47 A'   48 A'   49 A'   50 A'   51 A'   52 A'   19 A"   53 A'                 
 -0.443  -0.440  -0.408  -0.372  -0.367  -0.308  -0.264  -0.209
 54 A'   20 A"   55 A'   21 A"   56 A'   57 A'   22 A"   23 A"                 
 -0.176
 58 A'                                                                         
 -- Virtual --                   
 -0.116  -0.095  -0.020   0.006   0.007   0.032   0.040   0.041
 24 A"   59 A'   60 A'   61 A'   62 A'   63 A'   25 A"   64 A'                 
  0.055   0.065   0.082   0.097   0.105   0.114   0.126   0.129
 65 A'   66 A'   26 A"   67 A'   68 A'   27 A"   69 A'   70 A'                 
  0.145   0.156   0.200   0.208   0.231   0.240   0.262   0.262
 71 A'   72 A'   73 A'   28 A"   74 A'   29 A"   30 A"   75 A'                 
  0.276   0.293   0.321   0.333   0.345   0.379   0.384   0.390
 76 A'   31 A"   77 A'   78 A'   79 A'   32 A"   80 A'   33 A"                 
  0.403   0.424   0.436   0.448   0.469   0.473   0.483   0.488
 81 A'   82 A'   83 A'   84 A'   85 A'   34 A"   86 A'   35 A"                 
  0.521   0.528   0.549   0.563   0.568   0.639   0.673   0.684
 87 A'   36 A"   37 A"   88 A'   38 A"   89 A'   90 A'   91 A'                 
  0.693   0.703   0.751   0.783   0.814   0.848   0.924   1.028
 39 A"   92 A'   93 A'   94 A'   95 A'   96 A'   97 A'   98 A'                 
  1.048   1.178   1.271   1.275   1.324   1.329   1.355   1.366
 99 A'   40 A"   41 A"  100 A'  101 A'   42 A"   43 A"  102 A'                 
  1.378   1.381   1.398   1.421   1.460   1.487   1.572   1.577
 44 A"  103 A'  104 A'  105 A'   45 A"  106 A'   46 A"  107 A'                 
  1.613   1.705   1.867   1.920   1.960   1.988   2.044   2.093
108 A'  109 A'  110 A'  111 A'   47 A"  112 A'  113 A'  114 A'                 
  2.579   2.648   2.687   2.774   2.884   3.219   3.730   3.749
 48 A"   49 A"  115 A'  116 A'  117 A'  118 A'   50 A"  119 A'                 
  3.891   3.900   3.903   3.960   3.972   3.998   4.011   4.016
120 A'   51 A"   52 A"   53 A"   54 A"  121 A'  122 A'   55 A"                 
  4.053   4.062   4.074   4.106   4.149   4.199   4.265   4.325
123 A'   56 A"   57 A"  124 A'  125 A'  126 A'  127 A'  128 A'                 
  4.362   4.418   4.561   4.621   5.960   6.015   6.037   6.083
129 A'  130 A'  131 A'  132 A'   58 A"   59 A"  133 A'  134 A'                 
  6.142   6.198   6.269   6.361   6.488   6.749   7.501   7.569
135 A'  136 A'   60 A"  137 A'  138 A'  139 A'   61 A"  140 A'                 
  7.677  23.330  23.388  27.862  27.963  28.312  28.326  28.352
141 A'  142 A'  143 A'  144 A'  145 A'   62 A"  146 A'   63 A"                 
 28.391  28.419  28.453  28.499  28.527  28.550  28.552  28.561
147 A'  148 A'  149 A'   64 A"   65 A"  150 A'  151 A'   66 A"                 
 28.578  28.604  28.654  28.752  28.756  47.986  66.739 127.863
 67 A"  152 A'  153 A'  154 A'  155 A'  156 A'  157 A'   68 A"                 
127.894 127.906 127.934 127.974 128.006 151.671 151.757 289.708
 69 A"  158 A'  159 A'  160 A'  161 A'  162 A'  163 A'   70 A"                 
289.761 289.8921020.8141901.8411901.929
164 A'  165 A'  166 A'  167 A'  168 A'                                         

 Beta MOs, Restricted
 -- Occupied --                  
*******-1165.89 -482.88 -176.33 -176.32 -165.73 -165.73 -165.73
  1 A'    2 A'    3 A'    4 A'    5 A'    6 A'    1 A"    7 A'                 
-165.73 -165.72 -165.72  -62.53  -56.35  -56.35  -56.35  -35.83
  8 A'    2 A"    9 A'   10 A'   11 A'    3 A"   12 A'   13 A'                 
-35.823 -31.318 -31.314 -31.314 -31.314 -31.311 -31.311 -24.723
 14 A'   15 A'   16 A'   17 A'    4 A"    5 A"   18 A'   19 A'                 
-22.968 -22.967 -22.967 -22.965 -22.964 -22.964 -22.964 -22.964
 20 A'   21 A'    6 A"   22 A'   23 A'    7 A"    8 A"   24 A'                 
-22.961 -22.961 -10.356 -10.266  -8.747  -6.578  -6.568  -6.565
 25 A'    9 A"   26 A'   27 A'   28 A'   29 A'   10 A"   30 A'                 
 -6.383  -6.380  -4.796  -4.793  -4.782  -4.780  -4.779  -4.777
 31 A'   32 A'   33 A'   34 A'   35 A'   11 A"   36 A'   12 A"                 
 -2.691  -2.687  -2.685  -2.676  -2.676  -2.072  -2.065  -2.063
 37 A'   13 A"   38 A'   39 A'   14 A"   40 A'   41 A'   42 A'                 
 -2.059  -2.055  -2.055  -2.046  -2.046  -2.042  -2.042  -1.274
 15 A"   43 A'   16 A"   44 A'   17 A"   45 A'   18 A"   46 A'                 
 -0.948  -0.920  -0.666  -0.656  -0.581  -0.521  -0.515  -0.514
 47 A'   48 A'   49 A'   50 A'   51 A'   52 A'   19 A"   53 A'                 
 -0.443  -0.440  -0.408  -0.372  -0.367  -0.308  -0.264  -0.209
 54 A'   20 A"   55 A'   21 A"   56 A'   57 A'   22 A"   23 A"                 
 -0.176
 58 A'                                                                         
 -- Virtual --                   
 -0.116  -0.095  -0.020   0.006   0.007   0.032   0.040   0.041
 24 A"   59 A'   60 A'   61 A'   62 A'   63 A'   25 A"   64 A'                 
  0.055   0.065   0.082   0.097   0.105   0.114   0.126   0.129
 65 A'   66 A'   26 A"   67 A'   68 A'   27 A"   69 A'   70 A'                 
  0.145   0.156   0.200   0.208   0.231   0.240   0.262   0.262
 71 A'   72 A'   73 A'   28 A"   74 A'   29 A"   30 A"   75 A'                 
  0.276   0.293   0.321   0.333   0.345   0.379   0.384   0.390
 76 A'   31 A"   77 A'   78 A'   79 A'   32 A"   80 A'   33 A"                 
  0.403   0.424   0.436   0.448   0.469   0.473   0.483   0.488
 81 A'   82 A'   83 A'   84 A'   85 A'   34 A"   86 A'   35 A"                 
  0.521   0.528   0.549   0.563   0.568   0.639   0.673   0.684
 87 A'   36 A"   37 A"   88 A'   38 A"   89 A'   90 A'   91 A'                 
  0.693   0.703   0.751   0.783   0.814   0.848   0.924   1.028
 39 A"   92 A'   93 A'   94 A'   95 A'   96 A'   97 A'   98 A'                 
  1.048   1.178   1.271   1.275   1.324   1.329   1.355   1.366
 99 A'   40 A"   41 A"  100 A'  101 A'   42 A"   43 A"  102 A'                 
  1.378   1.381   1.398   1.421   1.460   1.487   1.572   1.577
 44 A"  103 A'  104 A'  105 A'   45 A"  106 A'   46 A"  107 A'                 
  1.613   1.705   1.867   1.920   1.960   1.988   2.044   2.093
108 A'  109 A'  110 A'  111 A'   47 A"  112 A'  113 A'  114 A'                 
  2.579   2.648   2.687   2.774   2.884   3.219   3.730   3.749
 48 A"   49 A"  115 A'  116 A'  117 A'  118 A'   50 A"  119 A'                 
  3.891   3.900   3.903   3.960   3.972   3.998   4.011   4.016
120 A'   51 A"   52 A"   53 A"   54 A"  121 A'  122 A'   55 A"                 
  4.053   4.062   4.074   4.106   4.149   4.199   4.265   4.325
123 A'   56 A"   57 A"  124 A'  125 A'  126 A'  127 A'  128 A'                 
  4.362   4.418   4.561   4.621   5.960   6.015   6.037   6.083
129 A'  130 A'  131 A'  132 A'   58 A"   59 A"  133 A'  134 A'                 
  6.142   6.198   6.269   6.361   6.488   6.749   7.501   7.569
135 A'  136 A'   60 A"  137 A'  138 A'  139 A'   61 A"  140 A'                 
  7.677  23.330  23.388  27.862  27.963  28.312  28.326  28.352
141 A'  142 A'  143 A'  144 A'  145 A'   62 A"  146 A'   63 A"                 
 28.391  28.419  28.453  28.499  28.527  28.550  28.552  28.561
147 A'  148 A'  149 A'   64 A"   65 A"  150 A'  151 A'   66 A"                 
 28.578  28.604  28.654  28.752  28.756  47.986  66.739 127.863
 67 A"  152 A'  153 A'  154 A'  155 A'  156 A'  157 A'   68 A"                 
127.894 127.906 127.934 127.974 128.006 151.671 151.757 289.708
 69 A"  158 A'  159 A'  160 A'  161 A'  162 A'  163 A'   70 A"                 
289.761 289.8921020.8141901.8411901.929
164 A'  165 A'  166 A'  167 A'  168 A'                                         
 --------------------------------------------------------------

          Ground-State Mulliken Net Atomic Charges

     Atom                 Charge (a.u.)
  ----------------------------------------
      1 Br                    0.120175
      2 I                     0.197402
      3 F                    -0.023858
      4 I                     0.183958
      5 C                    -0.190723
      6 C                    -0.286954
  ----------------------------------------
  Sum of atomic charges =     0.000000

 -----------------------------------------------------------------
                    Cartesian Multipole Moments
 -----------------------------------------------------------------
    Charge (ESU x 10^10)
                 0.0000
    Dipole Moment (Debye)
         X      -0.2214      Y       0.9347      Z       0.0000
       Tot       0.9606
    Quadrupole Moments (Debye-Ang)
        XX     -81.6655     XY       0.8991     YY     -96.9494
        XZ      -0.0000     YZ      -0.0000     ZZ     -90.8402
    Octopole Moments (Debye-Ang^2)
       XXX      13.5657    XXY      11.1994    XYY      -4.9607
       YYY       8.8115    XXZ       0.0000    XYZ       0.0000
       YYZ       0.0000    XZZ       2.9748    YZZ       0.4807
       ZZZ       0.0000
    Hexadecapole Moments (Debye-Ang^3)
      XXXX   -1908.3879   XXXY      26.7218   XXYY    -454.1406
      XYYY     -18.6331   YYYY    -739.2806   XXXZ       0.0000
      XXYZ       0.0000   XYYZ      -0.0000   YYYZ      -0.0000
      XXZZ    -363.5742   XYZZ      -5.8340   YYZZ    -141.6070
      XZZZ      -0.0000   YZZZ      -0.0000   ZZZZ    -115.7193
 -----------------------------------------------------------------
 Calculating analytic gradient of the SCF energy
 Gradient of SCF Energy
            1           2           3           4           5           6
    1  -0.1646365   0.0487796   0.0788654   0.2305825   0.2215061  -0.4150972
    2  -0.2241869  -0.5088561   0.1006984   0.4504527   0.0885380   0.0933539
    3   0.0000000  -0.0000000   0.0000000   0.0000000  -0.0000000  -0.0000000
 Max gradient component =       5.089E-01
 RMS gradient           =       2.172E-01
 Gradient time:  CPU 50.52 s  wall 6.46 s
 Geometry Optimization Parameters
   NAtoms,    NIC,     NZ,  NCons,   NDum,   NFix, NCnnct, MaxDiis
        6      37       0       0       0       0       0       0


** GEOMETRY OPTIMIZATION IN DELOCALIZED INTERNAL COORDINATES **
   Searching for a Minimum

   Optimization Cycle:   5

                       Coordinates (Angstroms)
     ATOM                X               Y               Z
      1  Br        3.0611312086    0.3690666194    0.0000000000
      2  I        -1.1674388969    1.2547362828    0.0000000000
      3  F         2.4981406040   -1.6667109817    0.0000000000
      4  I        -1.6167756057   -1.0906319762    0.0000000000
      5  C         1.7301032343   -0.5079592925    0.0000000000
      6  C        -0.1676589478   -0.1488314282    0.0000000000
   Point Group: cs    Number of degrees of freedom:     9


   Energy is -16588.653093544

 Hessian Updated using BFGS Update

 ** Taking Steepest Descent Step **
 Calculated Step too Large.  Step scaled by  0.582856
 Step Taken.  Stepsize is  0.300000

                             Maximum     Tolerance    Cnvgd?
         Gradient           0.320032      0.000300      NO
         Displacement       0.186533      0.001200      NO
         Energy change     -0.179907      0.000001      NO


 New Cartesian Coordinates Obtained by Inverse Iteration

 Displacement from previous Coordinates is:  0.180175
 ----------------------------------------------------------------
             Standard Nuclear Orientation (Angstroms)
    I     Atom           X                Y                Z
 ----------------------------------------------------------------
    1      Br      3.0891864105     0.3916511176     0.0000000000
    2      I      -1.1641970437     1.3026893429     0.0000000000
    3      F       2.4653968771    -1.6696009156     0.0000000000
    4      I      -1.6351037766    -1.1438821415     0.0000000000
    5      C       1.7189630226    -0.5102640824     0.0000000000
    6      C      -0.1367438933    -0.1609240974     0.0000000000
 ----------------------------------------------------------------
 Molecular Point Group                 Cs    NOp =  2
 Largest Abelian Subgroup              Cs    NOp =  2
 Nuclear Repulsion Energy =  1640.8831182556 hartrees
 There are       81 alpha and       81 beta electrons
 Applying Cartesian multipole field
    Component          Value
    ---------          -----
     (2,0,0)        1.00000E-11
     (0,2,0)        2.00000E-11
     (0,0,2)       -3.00000E-11
 Nucleus-field energy     =     0.0000000358 hartrees
 Requested basis set is 6-311++G(d,p)
 There are 85 shells and 238 basis functions
 A cutoff of  1.0D-11 yielded   2620 shell pairs
 There are     22012 function pairs (     25004 Cartesian)
 Smallest overlap matrix eigenvalue = 1.35E-04
 Guess MOs from SCF MO coefficient file

 -----------------------------------------------------------------------
  General SCF calculation program by
  Eric Jon Sundstrom, Paul Horn, Yuezhi Mao, Dmitri Zuev, Alec White,
  David Stuck, Shaama M.S., Shane Yost, Joonho Lee, David Small,
  Daniel Levine, Susi Lehtola, Hugh Burton, Evgeny Epifanovsky
 -----------------------------------------------------------------------
 Exchange:     0.2000 Hartree-Fock + 0.0800 Slater + 0.7200 B88
 Correlation:  0.1900 VWN1RPA + 0.8100 LYP
 Using SG-1 standard quadrature grid
 using 8 threads for integral computing
 -------------------------------------------------------
 OpenMP Integral computing Module                
 Release: version 2.0, May 2017, Q-Chem Inc. Pleasanton 
 -------------------------------------------------------
 -------------------------------------------------------
 OpenMP BLAS3 based DFT computing Module                
 Release: version 1.0, May 2013, Q-Chem Inc. Pittsburgh 
 -------------------------------------------------------
 A restricted SCF calculation will be
 performed using DIIS
 SCF converges when DIIS error is below 1.0e-08
 ---------------------------------------
  Cycle       Energy         DIIS error
 ---------------------------------------
    1  -16588.7817188251      9.31e-04  
    2  -16588.7787978685      1.10e-03  
    3  -16588.7772213318      1.11e-03  
    4  -16588.7852981948      5.31e-04  
    5  -16588.7876798244      6.72e-05  
    6  -16588.7877089799      2.04e-05  
    7  -16588.7877111480      8.15e-06  
    8  -16588.7877114609      1.50e-06  
    9  -16588.7877114692      5.98e-07  
   10  -16588.7877114710      1.55e-07  
   11  -16588.7877114713      7.85e-08  
   12  -16588.7877114710      1.33e-08  
   13  -16588.7877114712      5.25e-09  Convergence criterion met
 ---------------------------------------
 SCF time:   CPU 140.54s  wall 18.00s 
 SCF   energy in the final basis set =   -16588.7877114712
 Total energy in the final basis set =   -16588.7877114712

 --------------------------------------------------------------
             Orbital Energies (a.u.) and Symmetries
 --------------------------------------------------------------

 Alpha MOs, Restricted
 -- Occupied --                  
*******-1165.89 -482.88 -176.33 -176.32 -165.73 -165.73 -165.73
  1 A'    2 A'    3 A'    4 A'    5 A'    6 A'    1 A"    7 A'                 
-165.73 -165.72 -165.72  -62.53  -56.35  -56.35  -56.35  -35.82
  8 A'    2 A"    9 A'   10 A'   11 A'    3 A"   12 A'   13 A'                 
-35.822 -31.316 -31.314 -31.312 -31.312 -31.309 -31.309 -24.725
 14 A'   15 A'   16 A'    4 A"   17 A'    5 A"   18 A'   19 A'                 
-22.967 -22.966 -22.966 -22.964 -22.963 -22.963 -22.963 -22.963
 20 A'    6 A"   21 A'   22 A'    7 A"   23 A'   24 A'    8 A"                 
-22.960 -22.960 -10.359 -10.275  -8.743  -6.574  -6.562  -6.560
 25 A'    9 A"   26 A'   27 A'   28 A'   29 A'   10 A"   30 A'                 
 -6.379  -6.377  -4.792  -4.789  -4.778  -4.777  -4.775  -4.774
 31 A'   32 A'   33 A'   34 A'   35 A'   11 A"   36 A'   12 A"                 
 -2.686  -2.682  -2.680  -2.671  -2.671  -2.064  -2.059  -2.058
 37 A'   13 A"   38 A'   39 A'   14 A"   40 A'   41 A'   42 A'                 
 -2.054  -2.051  -2.051  -2.042  -2.042  -2.039  -2.039  -1.275
 15 A"   43 A'   16 A"   44 A'   17 A"   45 A'   18 A"   46 A'                 
 -0.914  -0.903  -0.663  -0.659  -0.581  -0.522  -0.513  -0.508
 47 A'   48 A'   49 A'   50 A'   51 A'   52 A'   19 A"   53 A'                 
 -0.436  -0.420  -0.405  -0.366  -0.363  -0.309  -0.267  -0.212
 54 A'   20 A"   55 A'   21 A"   56 A'   57 A'   22 A"   23 A"                 
 -0.189
 58 A'                                                                         
 -- Virtual --                   
 -0.112  -0.089  -0.022   0.002   0.007   0.033   0.037   0.043
 24 A"   59 A'   60 A'   61 A'   62 A'   63 A'   64 A'   25 A"                 
  0.056   0.062   0.084   0.097   0.103   0.115   0.125   0.127
 65 A'   66 A'   26 A"   67 A'   68 A'   27 A"   69 A'   70 A'                 
  0.145   0.160   0.204   0.207   0.230   0.239   0.254   0.269
 71 A'   72 A'   73 A'   28 A"   74 A'   29 A"   75 A'   30 A"                 
  0.272   0.295   0.315   0.331   0.345   0.376   0.385   0.395
 76 A'   31 A"   77 A'   78 A'   79 A'   32 A"   80 A'   33 A"                 
  0.397   0.422   0.434   0.440   0.466   0.466   0.469   0.497
 81 A'   82 A'   83 A'   84 A'   85 A'   34 A"   86 A'   35 A"                 
  0.518   0.521   0.548   0.552   0.568   0.637   0.662   0.697
 87 A'   36 A"   37 A"   38 A"   88 A'   89 A'   90 A'   91 A'                 
  0.700   0.705   0.739   0.776   0.792   0.830   0.916   1.006
 39 A"   92 A'   93 A'   94 A'   95 A'   96 A'   97 A'   98 A'                 
  1.043   1.171   1.269   1.283   1.327   1.337   1.344   1.371
 99 A'   40 A"   41 A"  100 A'   42 A"  101 A'   43 A"  102 A'                 
  1.372   1.375   1.405   1.425   1.462   1.487   1.582   1.588
103 A'   44 A"  104 A'  105 A'   45 A"  106 A'   46 A"  107 A'                 
  1.609   1.680   1.869   1.937   1.967   2.002   2.044   2.105
108 A'  109 A'  110 A'  111 A'   47 A"  112 A'  113 A'  114 A'                 
  2.575   2.659   2.680   2.761   2.884   3.250   3.732   3.747
 48 A"   49 A"  115 A'  116 A'  117 A'  118 A'   50 A"  119 A'                 
  3.894   3.907   3.911   3.963   3.974   3.990   4.007   4.017
 51 A"  120 A'   52 A"   53 A"   54 A"  121 A'  122 A'   55 A"                 
  4.051   4.066   4.074   4.081   4.166   4.211   4.223   4.290
123 A'   56 A"   57 A"  124 A'  125 A'  126 A'  127 A'  128 A'                 
  4.339   4.426   4.527   4.630   5.962   6.013   6.050   6.053
129 A'  130 A'  131 A'  132 A'   58 A"   59 A"  133 A'  134 A'                 
  6.152   6.164   6.267   6.364   6.492   6.730   7.507   7.566
135 A'  136 A'   60 A"  137 A'  138 A'  139 A'   61 A"  140 A'                 
  7.667  23.307  23.375  27.866  27.933  28.313  28.351  28.355
141 A'  142 A'  143 A'  144 A'  145 A'   62 A"   63 A"  146 A'                 
 28.383  28.414  28.421  28.496  28.528  28.547  28.550  28.560
147 A'  148 A'  149 A'   64 A"   65 A"  150 A'  151 A'   66 A"                 
 28.579  28.592  28.674  28.717  28.730  47.968  66.734 127.863
 67 A"  152 A'  153 A'  154 A'  155 A'  156 A'  157 A'   68 A"                 
127.892 127.914 127.920 127.975 127.981 151.671 151.724 289.712
 69 A"  158 A'  159 A'  160 A'  161 A'  162 A'  163 A'   70 A"                 
289.758 289.8821020.7871901.8401901.893
164 A'  165 A'  166 A'  167 A'  168 A'                                         

 Beta MOs, Restricted
 -- Occupied --                  
*******-1165.89 -482.88 -176.33 -176.32 -165.73 -165.73 -165.73
  1 A'    2 A'    3 A'    4 A'    5 A'    6 A'    1 A"    7 A'                 
-165.73 -165.72 -165.72  -62.53  -56.35  -56.35  -56.35  -35.82
  8 A'    2 A"    9 A'   10 A'   11 A'    3 A"   12 A'   13 A'                 
-35.822 -31.316 -31.314 -31.312 -31.312 -31.309 -31.309 -24.725
 14 A'   15 A'   16 A'    4 A"   17 A'    5 A"   18 A'   19 A'                 
-22.967 -22.966 -22.966 -22.964 -22.963 -22.963 -22.963 -22.963
 20 A'    6 A"   21 A'   22 A'    7 A"   23 A'   24 A'    8 A"                 
-22.960 -22.960 -10.359 -10.275  -8.743  -6.574  -6.562  -6.560
 25 A'    9 A"   26 A'   27 A'   28 A'   29 A'   10 A"   30 A'                 
 -6.379  -6.377  -4.792  -4.789  -4.778  -4.777  -4.775  -4.774
 31 A'   32 A'   33 A'   34 A'   35 A'   11 A"   36 A'   12 A"                 
 -2.686  -2.682  -2.680  -2.671  -2.671  -2.064  -2.059  -2.058
 37 A'   13 A"   38 A'   39 A'   14 A"   40 A'   41 A'   42 A'                 
 -2.054  -2.051  -2.051  -2.042  -2.042  -2.039  -2.039  -1.275
 15 A"   43 A'   16 A"   44 A'   17 A"   45 A'   18 A"   46 A'                 
 -0.914  -0.903  -0.663  -0.659  -0.581  -0.522  -0.513  -0.508
 47 A'   48 A'   49 A'   50 A'   51 A'   52 A'   19 A"   53 A'                 
 -0.436  -0.420  -0.405  -0.366  -0.363  -0.309  -0.267  -0.212
 54 A'   20 A"   55 A'   21 A"   56 A'   57 A'   22 A"   23 A"                 
 -0.189
 58 A'                                                                         
 -- Virtual --                   
 -0.112  -0.089  -0.022   0.002   0.007   0.033   0.037   0.043
 24 A"   59 A'   60 A'   61 A'   62 A'   63 A'   64 A'   25 A"                 
  0.056   0.062   0.084   0.097   0.103   0.115   0.125   0.127
 65 A'   66 A'   26 A"   67 A'   68 A'   27 A"   69 A'   70 A'                 
  0.145   0.160   0.204   0.207   0.230   0.239   0.254   0.269
 71 A'   72 A'   73 A'   28 A"   74 A'   29 A"   75 A'   30 A"                 
  0.272   0.295   0.315   0.331   0.345   0.376   0.385   0.395
 76 A'   31 A"   77 A'   78 A'   79 A'   32 A"   80 A'   33 A"                 
  0.397   0.422   0.434   0.440   0.466   0.466   0.469   0.497
 81 A'   82 A'   83 A'   84 A'   85 A'   34 A"   86 A'   35 A"                 
  0.518   0.521   0.548   0.552   0.568   0.637   0.662   0.697
 87 A'   36 A"   37 A"   38 A"   88 A'   89 A'   90 A'   91 A'                 
  0.700   0.705   0.739   0.776   0.792   0.830   0.916   1.006
 39 A"   92 A'   93 A'   94 A'   95 A'   96 A'   97 A'   98 A'                 
  1.043   1.171   1.269   1.283   1.327   1.337   1.344   1.371
 99 A'   40 A"   41 A"  100 A'   42 A"  101 A'   43 A"  102 A'                 
  1.372   1.375   1.405   1.425   1.462   1.487   1.582   1.588
103 A'   44 A"  104 A'  105 A'   45 A"  106 A'   46 A"  107 A'                 
  1.609   1.680   1.869   1.937   1.967   2.002   2.044   2.105
108 A'  109 A'  110 A'  111 A'   47 A"  112 A'  113 A'  114 A'                 
  2.575   2.659   2.680   2.761   2.884   3.250   3.732   3.747
 48 A"   49 A"  115 A'  116 A'  117 A'  118 A'   50 A"  119 A'                 
  3.894   3.907   3.911   3.963   3.974   3.990   4.007   4.017
 51 A"  120 A'   52 A"   53 A"   54 A"  121 A'  122 A'   55 A"                 
  4.051   4.066   4.074   4.081   4.166   4.211   4.223   4.290
123 A'   56 A"   57 A"  124 A'  125 A'  126 A'  127 A'  128 A'                 
  4.339   4.426   4.527   4.630   5.962   6.013   6.050   6.053
129 A'  130 A'  131 A'  132 A'   58 A"   59 A"  133 A'  134 A'                 
  6.152   6.164   6.267   6.364   6.492   6.730   7.507   7.566
135 A'  136 A'   60 A"  137 A'  138 A'  139 A'   61 A"  140 A'                 
  7.667  23.307  23.375  27.866  27.933  28.313  28.351  28.355
141 A'  142 A'  143 A'  144 A'  145 A'   62 A"   63 A"  146 A'                 
 28.383  28.414  28.421  28.496  28.528  28.547  28.550  28.560
147 A'  148 A'  149 A'   64 A"   65 A"  150 A'  151 A'   66 A"                 
 28.579  28.592  28.674  28.717  28.730  47.968  66.734 127.863
 67 A"  152 A'  153 A'  154 A'  155 A'  156 A'  157 A'   68 A"                 
127.892 127.914 127.920 127.975 127.981 151.671 151.724 289.712
 69 A"  158 A'  159 A'  160 A'  161 A'  162 A'  163 A'   70 A"                 
289.758 289.8821020.7871901.8401901.893
164 A'  165 A'  166 A'  167 A'  168 A'                                         
 --------------------------------------------------------------

          Ground-State Mulliken Net Atomic Charges

     Atom                 Charge (a.u.)
  ----------------------------------------
      1 Br                    0.087519
      2 I                     0.188859
      3 F                    -0.014868
      4 I                     0.177986
      5 C                    -0.192362
      6 C                    -0.247135
  ----------------------------------------
  Sum of atomic charges =     0.000000

 -----------------------------------------------------------------
                    Cartesian Multipole Moments
 -----------------------------------------------------------------
    Charge (ESU x 10^10)
                 0.0000
    Dipole Moment (Debye)
         X      -0.4302      Y       0.8835      Z      -0.0000
       Tot       0.9827
    Quadrupole Moments (Debye-Ang)
        XX     -82.0770     XY       0.9274     YY     -95.9670
        XZ       0.0000     YZ       0.0000     ZZ     -91.2545
    Octopole Moments (Debye-Ang^2)
       XXX      11.4095    XXY      10.3222    XYY      -6.0664
       YYY       8.5176    XXZ      -0.0000    XYZ       0.0000
       YYZ      -0.0000    XZZ       2.5989    YZZ       0.2804
       ZZZ       0.0000
    Hexadecapole Moments (Debye-Ang^3)
      XXXX   -1931.8141   XXXY      19.3984   XXYY    -460.3424
      XYYY     -29.1919   YYYY    -773.9389   XXXZ       0.0000
      XXYZ      -0.0000   XYYZ       0.0000   YYYZ       0.0000
      XXZZ    -368.7349   XYZZ      -9.0939   YYZZ    -148.1104
      XZZZ       0.0000   YZZZ      -0.0000   ZZZZ    -116.7057
 -----------------------------------------------------------------
 Calculating analytic gradient of the SCF energy
 Gradient of SCF Energy
            1           2           3           4           5           6
    1  -0.1186406   0.0206165   0.0751235   0.1582167   0.1856033  -0.3209193
    2  -0.1799522  -0.3751762   0.0876230   0.3375726   0.0570637   0.0728691
    3   0.0000000  -0.0000000  -0.0000000  -0.0000000  -0.0000000   0.0000000
 Max gradient component =       3.752E-01
 RMS gradient           =       1.643E-01
 Gradient time:  CPU 49.52 s  wall 6.33 s
 Geometry Optimization Parameters
   NAtoms,    NIC,     NZ,  NCons,   NDum,   NFix, NCnnct, MaxDiis
        6      37       0       0       0       0       0       0

 Cartesian Hessian Update
 Hessian Updated using BFGS Update


** GEOMETRY OPTIMIZATION IN DELOCALIZED INTERNAL COORDINATES **
   Searching for a Minimum

   Optimization Cycle:   6

                       Coordinates (Angstroms)
     ATOM                X               Y               Z
      1  Br        3.0891864105    0.3916511176    0.0000000000
      2  I        -1.1641970437    1.3026893429    0.0000000000
      3  F         2.4653968771   -1.6696009156    0.0000000000
      4  I        -1.6351037766   -1.1438821415    0.0000000000
      5  C         1.7189630226   -0.5102640824    0.0000000000
      6  C        -0.1367438933   -0.1609240974    0.0000000000
   Point Group: cs    Number of degrees of freedom:     9


   Energy is -16588.787711471

 Hessian Updated using BFGS Update

  9 Hessian modes will be used to form the next step
  Hessian Eigenvalues:
     0.086500    0.185278    0.250006    0.250570    0.333653    0.389501
     0.562282    0.975296    1.033821

 Minimum Search - Taking Simple RFO Step
 Searching for Lamda that Minimizes Along All modes
 Value Taken    Lamda =  -0.27140657
 Calculated Step too Large.  Step scaled by  0.409427
 Step Taken.  Stepsize is  0.300000

                             Maximum     Tolerance    Cnvgd?
         Gradient           0.244228      0.000300      NO
         Displacement       0.195721      0.001200      NO
         Energy change     -0.134618      0.000001      NO


 New Cartesian Coordinates Obtained by Inverse Iteration

 Displacement from previous Coordinates is:  0.273609
 ----------------------------------------------------------------
             Standard Nuclear Orientation (Angstroms)
    I     Atom           X                Y                Z
 ----------------------------------------------------------------
    1      Br      3.0635349931     0.4265048041     0.0000000000
    2      I      -1.1087823304     1.3332584076     0.0000000000
    3      F       2.3881564473    -1.6712342448     0.0000000000
    4      I      -1.6017285815    -1.1965671234     0.0000000000
    5      C       1.6768489807    -0.5050543671     0.0000000000
    6      C      -0.0805279126    -0.1772382528     0.0000000000
 ----------------------------------------------------------------
 Molecular Point Group                 Cs    NOp =  2
 Largest Abelian Subgroup              Cs    NOp =  2
 Nuclear Repulsion Energy =  1625.9126171221 hartrees
 There are       81 alpha and       81 beta electrons
 Applying Cartesian multipole field
    Component          Value
    ---------          -----
     (2,0,0)        1.00000E-11
     (0,2,0)        2.00000E-11
     (0,0,2)       -3.00000E-11
 Nucleus-field energy     =     0.0000000359 hartrees
 Requested basis set is 6-311++G(d,p)
 There are 85 shells and 238 basis functions
 A cutoff of  1.0D-11 yielded   2611 shell pairs
 There are     22002 function pairs (     24994 Cartesian)
 Smallest overlap matrix eigenvalue = 1.07E-04
 Guess MOs from SCF MO coefficient file

 -----------------------------------------------------------------------
  General SCF calculation program by
  Eric Jon Sundstrom, Paul Horn, Yuezhi Mao, Dmitri Zuev, Alec White,
  David Stuck, Shaama M.S., Shane Yost, Joonho Lee, David Small,
  Daniel Levine, Susi Lehtola, Hugh Burton, Evgeny Epifanovsky
 -----------------------------------------------------------------------
 Exchange:     0.2000 Hartree-Fock + 0.0800 Slater + 0.7200 B88
 Correlation:  0.1900 VWN1RPA + 0.8100 LYP
 Using SG-1 standard quadrature grid
 using 8 threads for integral computing
 -------------------------------------------------------
 OpenMP Integral computing Module                
 Release: version 2.0, May 2017, Q-Chem Inc. Pleasanton 
 -------------------------------------------------------
 -------------------------------------------------------
 OpenMP BLAS3 based DFT computing Module                
 Release: version 1.0, May 2013, Q-Chem Inc. Pittsburgh 
 -------------------------------------------------------
 A restricted SCF calculation will be
 performed using DIIS
 SCF converges when DIIS error is below 1.0e-08
 ---------------------------------------
  Cycle       Energy         DIIS error
 ---------------------------------------
    1  -16588.8869047961      7.64e-04  
    2  -16588.8893940040      5.26e-04  
    3  -16588.8846858329      9.07e-04  
    4  -16588.8910180057      2.27e-04  
    5  -16588.8914087606      5.75e-05  
    6  -16588.8914326458      1.44e-05  
    7  -16588.8914340384      5.68e-06  
    8  -16588.8914341665      1.50e-06  
    9  -16588.8914341764      6.30e-07  
   10  -16588.8914341785      1.57e-07  
   11  -16588.8914341786      7.47e-08  
   12  -16588.8914341788      1.10e-08  
   13  -16588.8914341789      2.72e-09  Convergence criterion met
 ---------------------------------------
 SCF time:   CPU 140.68s  wall 18.00s 
 SCF   energy in the final basis set =   -16588.8914341789
 Total energy in the final basis set =   -16588.8914341789

 --------------------------------------------------------------
             Orbital Energies (a.u.) and Symmetries
 --------------------------------------------------------------

 Alpha MOs, Restricted
 -- Occupied --                  
*******-1165.89 -482.87 -176.32 -176.32 -165.73 -165.73 -165.73
  1 A'    2 A'    3 A'    4 A'    5 A'    6 A'    1 A"    7 A'                 
-165.72 -165.72 -165.72  -62.53  -56.35  -56.34  -56.34  -35.82
  8 A'    2 A"    9 A'   10 A'   11 A'    3 A"   12 A'   13 A'                 
-35.820 -31.315 -31.312 -31.310 -31.310 -31.308 -31.307 -24.727
 14 A'   15 A'   16 A'    4 A"   17 A'    5 A"   18 A'   19 A'                 
-22.965 -22.964 -22.964 -22.963 -22.962 -22.962 -22.961 -22.961
 20 A'    6 A"   21 A'   22 A'    7 A"   23 A'   24 A'    8 A"                 
-22.958 -22.958 -10.358 -10.278  -8.739  -6.571  -6.559  -6.557
 25 A'    9 A"   26 A'   27 A'   28 A'   29 A'   10 A"   30 A'                 
 -6.376  -6.374  -4.789  -4.787  -4.774  -4.774  -4.772  -4.772
 31 A'   32 A'   33 A'   34 A'   35 A'   11 A"   36 A'   12 A"                 
 -2.682  -2.679  -2.677  -2.668  -2.667  -2.060  -2.056  -2.054
 37 A'   13 A"   38 A'   39 A'   14 A"   40 A'   41 A'   42 A'                 
 -2.051  -2.049  -2.049  -2.039  -2.038  -2.036  -2.036  -1.277
 15 A"   16 A"   43 A'   44 A'   17 A"   45 A'   18 A"   46 A'                 
 -0.900  -0.886  -0.667  -0.662  -0.587  -0.523  -0.513  -0.504
 47 A'   48 A'   49 A'   50 A'   51 A'   52 A'   19 A"   53 A'                 
 -0.434  -0.409  -0.404  -0.362  -0.358  -0.313  -0.270  -0.218
 54 A'   20 A"   55 A'   21 A"   56 A'   57 A'   22 A"   23 A"                 
 -0.199
 58 A'                                                                         
 -- Virtual --                   
 -0.104  -0.072  -0.018  -0.001   0.007   0.035   0.038   0.045
 24 A"   59 A'   60 A'   61 A'   62 A'   63 A'   64 A'   25 A"                 
  0.056   0.064   0.086   0.098   0.103   0.115   0.122   0.124
 65 A'   66 A'   26 A"   67 A'   68 A'   27 A"   69 A'   70 A'                 
  0.146   0.164   0.207   0.216   0.234   0.240   0.249   0.272
 71 A'   72 A'   28 A"   73 A'   74 A'   29 A"   75 A'   76 A'                 
  0.275   0.302   0.311   0.326   0.347   0.375   0.385   0.392
 30 A"   31 A"   77 A'   78 A'   79 A'   32 A"   80 A'   81 A'                 
  0.398   0.420   0.434   0.437   0.460   0.461   0.472   0.506
 33 A"   82 A'   83 A'   84 A'   85 A'   34 A"   86 A'   35 A"                 
  0.516   0.520   0.533   0.553   0.574   0.638   0.652   0.696
 36 A"   87 A'   37 A"   38 A"   88 A'   89 A'   90 A'   91 A'                 
  0.709   0.712   0.747   0.767   0.784   0.825   0.922   0.994
 92 A'   39 A"   93 A'   94 A'   95 A'   96 A'   97 A'   98 A'                 
  1.054   1.156   1.267   1.316   1.322   1.332   1.347   1.364
 99 A'   40 A"   41 A"  100 A'   42 A"   43 A"  101 A'  102 A'                 
  1.367   1.376   1.410   1.442   1.472   1.489   1.597   1.619
 44 A"  103 A'  104 A'  105 A'   45 A"  106 A'  107 A'  108 A'                 
  1.619   1.648   1.874   1.968   1.971   2.034   2.048   2.127
 46 A"  109 A'  110 A'  111 A'   47 A"  112 A'  113 A'  114 A'                 
  2.566   2.682   2.693   2.760   2.900   3.339   3.734   3.746
 48 A"   49 A"  115 A'  116 A'  117 A'  118 A'   50 A"  119 A'                 
  3.893   3.922   3.925   3.964   3.975   3.981   4.003   4.019
 51 A"   52 A"  120 A'   53 A"   54 A"  121 A'  122 A'   55 A"                 
  4.050   4.063   4.069   4.077   4.167   4.201   4.243   4.280
123 A'   56 A"  124 A'   57 A"  125 A'  126 A'  127 A'  128 A'                 
  4.334   4.434   4.507   4.654   5.965   6.013   6.032   6.060
129 A'  130 A'  131 A'  132 A'   58 A"   59 A"  133 A'  134 A'                 
  6.153   6.162   6.268   6.370   6.506   6.717   7.512   7.565
135 A'  136 A'   60 A"  137 A'  138 A'  139 A'   61 A"  140 A'                 
  7.666  23.310  23.378  27.874  27.917  28.315  28.352  28.372
141 A'  142 A'  143 A'  144 A'  145 A'   62 A"   63 A"  146 A'                 
 28.375  28.410  28.416  28.496  28.528  28.544  28.548  28.561
147 A'  148 A'  149 A'   64 A"   65 A"  150 A'  151 A'   66 A"                 
 28.577  28.586  28.681  28.694  28.733  47.956  66.731 127.865
 67 A"  152 A'  153 A'  154 A'  155 A'  156 A'  157 A'   68 A"                 
127.892 127.911 127.919 127.974 127.975 151.676 151.708 289.715
 69 A"  158 A'  159 A'  160 A'  161 A'  162 A'  163 A'   70 A"                 
289.760 289.8831020.7701901.8441901.875
164 A'  165 A'  166 A'  167 A'  168 A'                                         

 Beta MOs, Restricted
 -- Occupied --                  
*******-1165.89 -482.87 -176.32 -176.32 -165.73 -165.73 -165.73
  1 A'    2 A'    3 A'    4 A'    5 A'    6 A'    1 A"    7 A'                 
-165.72 -165.72 -165.72  -62.53  -56.35  -56.34  -56.34  -35.82
  8 A'    2 A"    9 A'   10 A'   11 A'    3 A"   12 A'   13 A'                 
-35.820 -31.315 -31.312 -31.310 -31.310 -31.308 -31.307 -24.727
 14 A'   15 A'   16 A'    4 A"   17 A'    5 A"   18 A'   19 A'                 
-22.965 -22.964 -22.964 -22.963 -22.962 -22.962 -22.961 -22.961
 20 A'    6 A"   21 A'   22 A'    7 A"   23 A'   24 A'    8 A"                 
-22.958 -22.958 -10.358 -10.278  -8.739  -6.571  -6.559  -6.557
 25 A'    9 A"   26 A'   27 A'   28 A'   29 A'   10 A"   30 A'                 
 -6.376  -6.374  -4.789  -4.787  -4.774  -4.774  -4.772  -4.772
 31 A'   32 A'   33 A'   34 A'   35 A'   11 A"   36 A'   12 A"                 
 -2.682  -2.679  -2.677  -2.668  -2.667  -2.060  -2.056  -2.054
 37 A'   13 A"   38 A'   39 A'   14 A"   40 A'   41 A'   42 A'                 
 -2.051  -2.049  -2.049  -2.039  -2.038  -2.036  -2.036  -1.277
 15 A"   16 A"   43 A'   44 A'   17 A"   45 A'   18 A"   46 A'                 
 -0.900  -0.886  -0.667  -0.662  -0.587  -0.523  -0.513  -0.504
 47 A'   48 A'   49 A'   50 A'   51 A'   52 A'   19 A"   53 A'                 
 -0.434  -0.409  -0.404  -0.362  -0.358  -0.313  -0.270  -0.218
 54 A'   20 A"   55 A'   21 A"   56 A'   57 A'   22 A"   23 A"                 
 -0.199
 58 A'                                                                         
 -- Virtual --                   
 -0.104  -0.072  -0.018  -0.001   0.007   0.035   0.038   0.045
 24 A"   59 A'   60 A'   61 A'   62 A'   63 A'   64 A'   25 A"                 
  0.056   0.064   0.086   0.098   0.103   0.115   0.122   0.124
 65 A'   66 A'   26 A"   67 A'   68 A'   27 A"   69 A'   70 A'                 
  0.146   0.164   0.207   0.216   0.234   0.240   0.249   0.272
 71 A'   72 A'   28 A"   73 A'   74 A'   29 A"   75 A'   76 A'                 
  0.275   0.302   0.311   0.326   0.347   0.375   0.385   0.392
 30 A"   31 A"   77 A'   78 A'   79 A'   32 A"   80 A'   81 A'                 
  0.398   0.420   0.434   0.437   0.460   0.461   0.472   0.506
 33 A"   82 A'   83 A'   84 A'   85 A'   34 A"   86 A'   35 A"                 
  0.516   0.520   0.533   0.553   0.574   0.638   0.652   0.696
 36 A"   87 A'   37 A"   38 A"   88 A'   89 A'   90 A'   91 A'                 
  0.709   0.712   0.747   0.767   0.784   0.825   0.922   0.994
 92 A'   39 A"   93 A'   94 A'   95 A'   96 A'   97 A'   98 A'                 
  1.054   1.156   1.267   1.316   1.322   1.332   1.347   1.364
 99 A'   40 A"   41 A"  100 A'   42 A"   43 A"  101 A'  102 A'                 
  1.367   1.376   1.410   1.442   1.472   1.489   1.597   1.619
 44 A"  103 A'  104 A'  105 A'   45 A"  106 A'  107 A'  108 A'                 
  1.619   1.648   1.874   1.968   1.971   2.034   2.048   2.127
 46 A"  109 A'  110 A'  111 A'   47 A"  112 A'  113 A'  114 A'                 
  2.566   2.682   2.693   2.760   2.900   3.339   3.734   3.746
 48 A"   49 A"  115 A'  116 A'  117 A'  118 A'   50 A"  119 A'                 
  3.893   3.922   3.925   3.964   3.975   3.981   4.003   4.019
 51 A"   52 A"  120 A'   53 A"   54 A"  121 A'  122 A'   55 A"                 
  4.050   4.063   4.069   4.077   4.167   4.201   4.243   4.280
123 A'   56 A"  124 A'   57 A"  125 A'  126 A'  127 A'  128 A'                 
  4.334   4.434   4.507   4.654   5.965   6.013   6.032   6.060
129 A'  130 A'  131 A'  132 A'   58 A"   59 A"  133 A'  134 A'                 
  6.153   6.162   6.268   6.370   6.506   6.717   7.512   7.565
135 A'  136 A'   60 A"  137 A'  138 A'  139 A'   61 A"  140 A'                 
  7.666  23.310  23.378  27.874  27.917  28.315  28.352  28.372
141 A'  142 A'  143 A'  144 A'  145 A'   62 A"   63 A"  146 A'                 
 28.375  28.410  28.416  28.496  28.528  28.544  28.548  28.561
147 A'  148 A'  149 A'   64 A"   65 A"  150 A'  151 A'   66 A"                 
 28.577  28.586  28.681  28.694  28.733  47.956  66.731 127.865
 67 A"  152 A'  153 A'  154 A'  155 A'  156 A'  157 A'   68 A"                 
127.892 127.911 127.919 127.974 127.975 151.676 151.708 289.715
 69 A"  158 A'  159 A'  160 A'  161 A'  162 A'  163 A'   70 A"                 
289.760 289.8831020.7701901.8441901.875
164 A'  165 A'  166 A'  167 A'  168 A'                                         
 --------------------------------------------------------------

          Ground-State Mulliken Net Atomic Charges

     Atom                 Charge (a.u.)
  ----------------------------------------
      1 Br                    0.070506
      2 I                     0.184464
      3 F                    -0.012089
      4 I                     0.173006
      5 C                    -0.189651
      6 C                    -0.226237
  ----------------------------------------
  Sum of atomic charges =     0.000000

 -----------------------------------------------------------------
                    Cartesian Multipole Moments
 -----------------------------------------------------------------
    Charge (ESU x 10^10)
                 0.0000
    Dipole Moment (Debye)
         X      -0.4900      Y       0.8544      Z       0.0000
       Tot       0.9849
    Quadrupole Moments (Debye-Ang)
        XX     -82.8137     XY       1.0657     YY     -95.1122
        XZ       0.0000     YZ      -0.0000     ZZ     -91.4247
    Octopole Moments (Debye-Ang^2)
       XXX       5.3409    XXY       9.6283    XYY      -8.5682
       YYY       9.0693    XXZ       0.0000    XYZ       0.0000
       YYZ       0.0000    XZZ       0.7605    YZZ       0.2442
       ZZZ       0.0000
    Hexadecapole Moments (Debye-Ang^3)
      XXXX   -1872.1753   XXXY       7.5174   XXYY    -450.2585
      XYYY     -43.8413   YYYY    -803.9544   XXXZ       0.0000
      XXYZ       0.0000   XYYZ       0.0000   YYYZ      -0.0000
      XXZZ    -357.9205   XYZZ     -14.0242   YYZZ    -153.8801
      XZZZ       0.0000   YZZZ      -0.0000   ZZZZ    -117.1481
 -----------------------------------------------------------------
 Calculating analytic gradient of the SCF energy
 Gradient of SCF Energy
            1           2           3           4           5           6
    1  -0.0933895   0.0130616   0.0678089   0.1250315   0.1753604  -0.2878729
    2  -0.1488928  -0.3010797   0.0738360   0.2713599   0.0388767   0.0659000
    3  -0.0000000  -0.0000000   0.0000000   0.0000000  -0.0000000   0.0000000
 Max gradient component =       3.011E-01
 RMS gradient           =       1.375E-01
 Gradient time:  CPU 50.54 s  wall 6.45 s
 Geometry Optimization Parameters
   NAtoms,    NIC,     NZ,  NCons,   NDum,   NFix, NCnnct, MaxDiis
        6      37       0       0       0       0       0       0

 Cartesian Hessian Update
 Hessian Updated using BFGS Update


** GEOMETRY OPTIMIZATION IN DELOCALIZED INTERNAL COORDINATES **
   Searching for a Minimum

   Optimization Cycle:   7

                       Coordinates (Angstroms)
     ATOM                X               Y               Z
      1  Br        3.0635349931    0.4265048041    0.0000000000
      2  I        -1.1087823304    1.3332584076    0.0000000000
      3  F         2.3881564473   -1.6712342448    0.0000000000
      4  I        -1.6017285815   -1.1965671234    0.0000000000
      5  C         1.6768489807   -0.5050543671    0.0000000000
      6  C        -0.0805279126   -0.1772382528    0.0000000000
   Point Group: cs    Number of degrees of freedom:     9


   Energy is -16588.891434179

 Hessian Updated using BFGS Update

  9 Hessian modes will be used to form the next step
  Hessian Eigenvalues:
     0.056415    0.186855    0.249871    0.250148    0.342857    0.386762
     0.575590    0.975486    1.033820

 Minimum Search - Taking Simple RFO Step
 Searching for Lamda that Minimizes Along All modes
 Value Taken    Lamda =  -0.25672308
 Calculated Step too Large.  Step scaled by  0.361301
 Step Taken.  Stepsize is  0.300000

                             Maximum     Tolerance    Cnvgd?
         Gradient           0.213163      0.000300      NO
         Displacement       0.205177      0.001200      NO
         Energy change     -0.103723      0.000001      NO


 New Cartesian Coordinates Obtained by Inverse Iteration

 Displacement from previous Coordinates is:  0.300709
 ----------------------------------------------------------------
             Standard Nuclear Orientation (Angstroms)
    I     Atom           X                Y                Z
 ----------------------------------------------------------------
    1      Br      3.0277654065     0.4585087714     0.0000000000
    2      I      -1.0467494282     1.3563728860     0.0000000000
    3      F       2.3029970209    -1.6687936040     0.0000000000
    4      I      -1.5574220070    -1.2451572332     0.0000000000
    5      C       1.6266901496    -0.4971870856     0.0000000000
    6      C      -0.0157795452    -0.1940745110     0.0000000000
 ----------------------------------------------------------------
 Molecular Point Group                 Cs    NOp =  2
 Largest Abelian Subgroup              Cs    NOp =  2
 Nuclear Repulsion Energy =  1619.6199789620 hartrees
 There are       81 alpha and       81 beta electrons
 Applying Cartesian multipole field
    Component          Value
    ---------          -----
     (2,0,0)        1.00000E-11
     (0,2,0)        2.00000E-11
     (0,0,2)       -3.00000E-11
 Nucleus-field energy     =     0.0000000357 hartrees
 Requested basis set is 6-311++G(d,p)
 There are 85 shells and 238 basis functions
 A cutoff of  1.0D-11 yielded   2615 shell pairs
 There are     22063 function pairs (     25065 Cartesian)
 Smallest overlap matrix eigenvalue = 7.79E-05
 Guess MOs from SCF MO coefficient file

 -----------------------------------------------------------------------
  General SCF calculation program by
  Eric Jon Sundstrom, Paul Horn, Yuezhi Mao, Dmitri Zuev, Alec White,
  David Stuck, Shaama M.S., Shane Yost, Joonho Lee, David Small,
  Daniel Levine, Susi Lehtola, Hugh Burton, Evgeny Epifanovsky
 -----------------------------------------------------------------------
 Exchange:     0.2000 Hartree-Fock + 0.0800 Slater + 0.7200 B88
 Correlation:  0.1900 VWN1RPA + 0.8100 LYP
 Using SG-1 standard quadrature grid
 using 8 threads for integral computing
 -------------------------------------------------------
 OpenMP Integral computing Module                
 Release: version 2.0, May 2017, Q-Chem Inc. Pleasanton 
 -------------------------------------------------------
 -------------------------------------------------------
 OpenMP BLAS3 based DFT computing Module                
 Release: version 1.0, May 2013, Q-Chem Inc. Pittsburgh 
 -------------------------------------------------------
 A restricted SCF calculation will be
 performed using DIIS
 SCF converges when DIIS error is below 1.0e-08
 ---------------------------------------
  Cycle       Energy         DIIS error
 ---------------------------------------
    1  -16588.9745702973      7.97e-04  
    2  -16588.9782875261      3.70e-04  
    3  -16588.9751353200      7.22e-04  
    4  -16588.9791505734      1.33e-04  
    5  -16588.9792713159      3.64e-05  
    6  -16588.9792784959      9.91e-06  
    7  -16588.9792791820      4.18e-06  
    8  -16588.9792792638      1.24e-06  
    9  -16588.9792792715      4.91e-07  
   10  -16588.9792792725      8.97e-08  
   11  -16588.9792792724      3.76e-08  
   12  -16588.9792792725      8.35e-09  Convergence criterion met
 ---------------------------------------
 SCF time:   CPU 130.97s  wall 17.00s 
 SCF   energy in the final basis set =   -16588.9792792725
 Total energy in the final basis set =   -16588.9792792725

 --------------------------------------------------------------
             Orbital Energies (a.u.) and Symmetries
 --------------------------------------------------------------

 Alpha MOs, Restricted
 -- Occupied --                  
*******-1165.89 -482.87 -176.32 -176.32 -165.73 -165.72 -165.72
  1 A'    2 A'    3 A'    4 A'    5 A'    6 A'    1 A"    7 A'                 
-165.72 -165.72 -165.72  -62.53  -56.35  -56.34  -56.34  -35.82
  8 A'    2 A"    9 A'   10 A'   11 A'    3 A"   12 A'   13 A'                 
-35.819 -31.313 -31.312 -31.308 -31.308 -31.306 -31.306 -24.729
 14 A'   15 A'   16 A'    4 A"   17 A'    5 A"   18 A'   19 A'                 
-22.964 -22.963 -22.963 -22.962 -22.961 -22.961 -22.959 -22.959
 20 A'    6 A"   21 A'   22 A'    7 A"   23 A'   24 A'    8 A"                 
-22.957 -22.957 -10.357 -10.278  -8.736  -6.568  -6.556  -6.554
 25 A'    9 A"   26 A'   27 A'   28 A'   29 A'   10 A"   30 A'                 
 -6.374  -6.372  -4.787  -4.785  -4.772  -4.772  -4.770  -4.770
 31 A'   32 A'   33 A'   34 A'   35 A'   11 A"   36 A'   12 A"                 
 -2.680  -2.676  -2.675  -2.665  -2.665  -2.056  -2.053  -2.051
 37 A'   13 A"   38 A'   39 A'   14 A"   40 A'   41 A'   42 A'                 
 -2.049  -2.047  -2.047  -2.036  -2.035  -2.034  -2.033  -1.280
 15 A"   16 A"   43 A'   44 A'   17 A"   45 A'   18 A"   46 A'                 
 -0.893  -0.870  -0.678  -0.662  -0.597  -0.526  -0.515  -0.501
 47 A'   48 A'   49 A'   50 A'   51 A'   52 A'   19 A"   53 A'                 
 -0.432  -0.402  -0.402  -0.358  -0.355  -0.316  -0.271  -0.226
 54 A'   20 A"   55 A'   21 A"   56 A'   57 A'   22 A"   23 A"                 
 -0.207
 58 A'                                                                         
 -- Virtual --                   
 -0.093  -0.060  -0.018   0.001   0.006   0.036   0.044   0.046
 24 A"   59 A'   60 A'   61 A'   62 A'   63 A'   64 A'   25 A"                 
  0.058   0.071   0.087   0.099   0.107   0.113   0.119   0.122
 65 A'   66 A'   26 A"   67 A'   68 A'   27 A"   69 A'   70 A'                 
  0.147   0.169   0.207   0.231   0.238   0.240   0.249   0.273
 71 A'   72 A'   28 A"   73 A'   74 A'   29 A"   75 A'   76 A'                 
  0.279   0.307   0.309   0.322   0.348   0.375   0.384   0.389
 30 A"   77 A'   31 A"   78 A'   79 A'   32 A"   80 A'   81 A'                 
  0.400   0.420   0.435   0.435   0.456   0.460   0.476   0.503
 33 A"   82 A'   83 A'   84 A'   34 A"   85 A'   86 A'   35 A"                 
  0.518   0.526   0.526   0.556   0.579   0.637   0.644   0.694
 36 A"   87 A'   37 A"   38 A"   88 A'   89 A'   90 A'   91 A'                 
  0.713   0.724   0.752   0.761   0.781   0.825   0.928   0.990
 92 A'   39 A"   93 A'   94 A'   95 A'   96 A'   97 A'   98 A'                 
  1.067   1.139   1.261   1.309   1.330   1.333   1.353   1.363
 99 A'   40 A"   41 A"   42 A"   43 A"  100 A'  101 A'   44 A"                 
  1.373   1.387   1.410   1.467   1.487   1.492   1.595   1.619
102 A'  103 A'  104 A'  105 A'   45 A"  106 A'  107 A'  108 A'                 
  1.658   1.672   1.882   1.975   2.003   2.040   2.093   2.149
109 A'   46 A"  110 A'   47 A"  111 A'  112 A'  113 A'  114 A'                 
  2.559   2.712   2.743   2.763   2.919   3.420   3.736   3.747
 48 A"   49 A"  115 A'  116 A'  117 A'  118 A'   50 A"  119 A'                 
  3.895   3.932   3.944   3.965   3.971   3.977   3.999   4.020
 51 A"   52 A"  120 A'   53 A"  121 A'   54 A"  122 A'   55 A"                 
  4.052   4.059   4.065   4.081   4.168   4.200   4.248   4.285
123 A'   56 A"  124 A'   57 A"  125 A'  126 A'  127 A'  128 A'                 
  4.334   4.440   4.496   4.684   5.968   6.014   6.025   6.064
129 A'  130 A'  131 A'  132 A'   58 A"   59 A"  133 A'  134 A'                 
  6.152   6.159   6.269   6.375   6.525   6.709   7.515   7.566
135 A'  136 A'   60 A"  137 A'  138 A'  139 A'   61 A"  140 A'                 
  7.672  23.332  23.403  27.879  27.908  28.317  28.352  28.364
141 A'  142 A'  143 A'  144 A'  145 A'   62 A"   63 A"  146 A'                 
 28.385  28.408  28.418  28.498  28.529  28.538  28.546  28.562
147 A'  148 A'  149 A'   64 A"   65 A"  150 A'  151 A'   66 A"                 
 28.575  28.583  28.679  28.682  28.742  47.948  66.731 127.866
 67 A"  152 A'  153 A'  154 A'  155 A'  156 A'  157 A'   68 A"                 
127.892 127.907 127.920 127.970 127.973 151.680 151.699 289.718
 69 A"  158 A'  159 A'  160 A'  161 A'  162 A'  163 A'   70 A"                 
289.762 289.8891020.7581901.8471901.865
164 A'  165 A'  166 A'  167 A'  168 A'                                         

 Beta MOs, Restricted
 -- Occupied --                  
*******-1165.89 -482.87 -176.32 -176.32 -165.73 -165.72 -165.72
  1 A'    2 A'    3 A'    4 A'    5 A'    6 A'    1 A"    7 A'                 
-165.72 -165.72 -165.72  -62.53  -56.35  -56.34  -56.34  -35.82
  8 A'    2 A"    9 A'   10 A'   11 A'    3 A"   12 A'   13 A'                 
-35.819 -31.313 -31.312 -31.308 -31.308 -31.306 -31.306 -24.729
 14 A'   15 A'   16 A'    4 A"   17 A'    5 A"   18 A'   19 A'                 
-22.964 -22.963 -22.963 -22.962 -22.961 -22.961 -22.959 -22.959
 20 A'    6 A"   21 A'   22 A'    7 A"   23 A'   24 A'    8 A"                 
-22.957 -22.957 -10.357 -10.278  -8.736  -6.568  -6.556  -6.554
 25 A'    9 A"   26 A'   27 A'   28 A'   29 A'   10 A"   30 A'                 
 -6.374  -6.372  -4.787  -4.785  -4.772  -4.772  -4.770  -4.770
 31 A'   32 A'   33 A'   34 A'   35 A'   11 A"   36 A'   12 A"                 
 -2.680  -2.676  -2.675  -2.665  -2.665  -2.056  -2.053  -2.051
 37 A'   13 A"   38 A'   39 A'   14 A"   40 A'   41 A'   42 A'                 
 -2.049  -2.047  -2.047  -2.036  -2.035  -2.034  -2.033  -1.280
 15 A"   16 A"   43 A'   44 A'   17 A"   45 A'   18 A"   46 A'                 
 -0.893  -0.870  -0.678  -0.662  -0.597  -0.526  -0.515  -0.501
 47 A'   48 A'   49 A'   50 A'   51 A'   52 A'   19 A"   53 A'                 
 -0.432  -0.402  -0.402  -0.358  -0.355  -0.316  -0.271  -0.226
 54 A'   20 A"   55 A'   21 A"   56 A'   57 A'   22 A"   23 A"                 
 -0.207
 58 A'                                                                         
 -- Virtual --                   
 -0.093  -0.060  -0.018   0.001   0.006   0.036   0.044   0.046
 24 A"   59 A'   60 A'   61 A'   62 A'   63 A'   64 A'   25 A"                 
  0.058   0.071   0.087   0.099   0.107   0.113   0.119   0.122
 65 A'   66 A'   26 A"   67 A'   68 A'   27 A"   69 A'   70 A'                 
  0.147   0.169   0.207   0.231   0.238   0.240   0.249   0.273
 71 A'   72 A'   28 A"   73 A'   74 A'   29 A"   75 A'   76 A'                 
  0.279   0.307   0.309   0.322   0.348   0.375   0.384   0.389
 30 A"   77 A'   31 A"   78 A'   79 A'   32 A"   80 A'   81 A'                 
  0.400   0.420   0.435   0.435   0.456   0.460   0.476   0.503
 33 A"   82 A'   83 A'   84 A'   34 A"   85 A'   86 A'   35 A"                 
  0.518   0.526   0.526   0.556   0.579   0.637   0.644   0.694
 36 A"   87 A'   37 A"   38 A"   88 A'   89 A'   90 A'   91 A'                 
  0.713   0.724   0.752   0.761   0.781   0.825   0.928   0.990
 92 A'   39 A"   93 A'   94 A'   95 A'   96 A'   97 A'   98 A'                 
  1.067   1.139   1.261   1.309   1.330   1.333   1.353   1.363
 99 A'   40 A"   41 A"   42 A"   43 A"  100 A'  101 A'   44 A"                 
  1.373   1.387   1.410   1.467   1.487   1.492   1.595   1.619
102 A'  103 A'  104 A'  105 A'   45 A"  106 A'  107 A'  108 A'                 
  1.658   1.672   1.882   1.975   2.003   2.040   2.093   2.149
109 A'   46 A"  110 A'   47 A"  111 A'  112 A'  113 A'  114 A'                 
  2.559   2.712   2.743   2.763   2.919   3.420   3.736   3.747
 48 A"   49 A"  115 A'  116 A'  117 A'  118 A'   50 A"  119 A'                 
  3.895   3.932   3.944   3.965   3.971   3.977   3.999   4.020
 51 A"   52 A"  120 A'   53 A"  121 A'   54 A"  122 A'   55 A"                 
  4.052   4.059   4.065   4.081   4.168   4.200   4.248   4.285
123 A'   56 A"  124 A'   57 A"  125 A'  126 A'  127 A'  128 A'                 
  4.334   4.440   4.496   4.684   5.968   6.014   6.025   6.064
129 A'  130 A'  131 A'  132 A'   58 A"   59 A"  133 A'  134 A'                 
  6.152   6.159   6.269   6.375   6.525   6.709   7.515   7.566
135 A'  136 A'   60 A"  137 A'  138 A'  139 A'   61 A"  140 A'                 
  7.672  23.332  23.403  27.879  27.908  28.317  28.352  28.364
141 A'  142 A'  143 A'  144 A'  145 A'   62 A"   63 A"  146 A'                 
 28.385  28.408  28.418  28.498  28.529  28.538  28.546  28.562
147 A'  148 A'  149 A'   64 A"   65 A"  150 A'  151 A'   66 A"                 
 28.575  28.583  28.679  28.682  28.742  47.948  66.731 127.866
 67 A"  152 A'  153 A'  154 A'  155 A'  156 A'  157 A'   68 A"                 
127.892 127.907 127.920 127.970 127.973 151.680 151.699 289.718
 69 A"  158 A'  159 A'  160 A'  161 A'  162 A'  163 A'   70 A"                 
289.762 289.8891020.7581901.8471901.865
164 A'  165 A'  166 A'  167 A'  168 A'                                         
 --------------------------------------------------------------

          Ground-State Mulliken Net Atomic Charges

     Atom                 Charge (a.u.)
  ----------------------------------------
      1 Br                    0.056598
      2 I                     0.178394
      3 F                    -0.010648
      4 I                     0.166697
      5 C                    -0.186314
      6 C                    -0.204728
  ----------------------------------------
  Sum of atomic charges =     0.000000

 -----------------------------------------------------------------
                    Cartesian Multipole Moments
 -----------------------------------------------------------------
    Charge (ESU x 10^10)
                 0.0000
    Dipole Moment (Debye)
         X      -0.5034      Y       0.8080      Z      -0.0000
       Tot       0.9520
    Quadrupole Moments (Debye-Ang)
        XX     -83.5438     XY       1.1653     YY     -94.4328
        XZ      -0.0000     YZ       0.0000     ZZ     -91.5076
    Octopole Moments (Debye-Ang^2)
       XXX      -1.2856    XXY       8.9720    XYY     -11.1521
       YYY       9.8523    XXZ      -0.0000    XYZ      -0.0000
       YYZ      -0.0000    XZZ      -1.2032    YZZ       0.2772
       ZZZ      -0.0000
    Hexadecapole Moments (Debye-Ang^3)
      XXXX   -1798.6367   XXXY      -4.5683   XXYY    -437.9332
      XYYY     -57.5746   YYYY    -830.8852   XXXZ      -0.0000
      XXYZ      -0.0000   XYYZ      -0.0000   YYYZ       0.0000
      XXZZ    -344.4199   XYZZ     -18.7749   YYZZ    -159.1062
      XZZZ      -0.0000   YZZZ       0.0000   ZZZZ    -117.4084
 -----------------------------------------------------------------
 Calculating analytic gradient of the SCF energy
 Gradient of SCF Energy
            1           2           3           4           5           6
    1  -0.0761253   0.0083542   0.0594590   0.1006231   0.1676414  -0.2599523
    2  -0.1253182  -0.2467010   0.0652848   0.2232023   0.0246005   0.0589317
    3   0.0000000   0.0000000   0.0000000  -0.0000000   0.0000000   0.0000000
 Max gradient component =       2.600E-01
 RMS gradient           =       1.178E-01
 Gradient time:  CPU 50.77 s  wall 6.48 s
 Geometry Optimization Parameters
   NAtoms,    NIC,     NZ,  NCons,   NDum,   NFix, NCnnct, MaxDiis
        6      37       0       0       0       0       0       0

 Cartesian Hessian Update
 Hessian Updated using BFGS Update


** GEOMETRY OPTIMIZATION IN DELOCALIZED INTERNAL COORDINATES **
   Searching for a Minimum

   Optimization Cycle:   8

                       Coordinates (Angstroms)
     ATOM                X               Y               Z
      1  Br        3.0277654065    0.4585087714    0.0000000000
      2  I        -1.0467494282    1.3563728860    0.0000000000
      3  F         2.3029970209   -1.6687936040    0.0000000000
      4  I        -1.5574220070   -1.2451572332    0.0000000000
      5  C         1.6266901496   -0.4971870856    0.0000000000
      6  C        -0.0157795452   -0.1940745110    0.0000000000
   Point Group: cs    Number of degrees of freedom:     9


   Energy is -16588.979279272

 Hessian Updated using BFGS Update

  9 Hessian modes will be used to form the next step
  Hessian Eigenvalues:
     0.056014    0.187686    0.249444    0.250531    0.340209    0.389451
     0.556684    0.975613    1.033822

 Minimum Search - Taking Simple RFO Step
 Searching for Lamda that Minimizes Along All modes
 Value Taken    Lamda =  -0.22676324
 Calculated Step too Large.  Step scaled by  0.357141
 Step Taken.  Stepsize is  0.300000

                             Maximum     Tolerance    Cnvgd?
         Gradient           0.190837      0.000300      NO
         Displacement       0.209439      0.001200      NO
         Energy change     -0.087845      0.000001      NO


 New Cartesian Coordinates Obtained by Inverse Iteration

 Displacement from previous Coordinates is:  0.312127
 ----------------------------------------------------------------
             Standard Nuclear Orientation (Angstroms)
    I     Atom           X                Y                Z
 ----------------------------------------------------------------
    1      Br      2.9875198330     0.4882124503     0.0000000000
    2      I      -0.9834149443     1.3764745140     0.0000000000
    3      F       2.2153491234    -1.6660513601     0.0000000000
    4      I      -1.5063237468    -1.2920904553     0.0000000000
    5      C       1.5723769087    -0.4877147832     0.0000000000
    6      C       0.0519944227    -0.2091611421     0.0000000000
 ----------------------------------------------------------------
 Molecular Point Group                 Cs    NOp =  2
 Largest Abelian Subgroup              Cs    NOp =  2
 Nuclear Repulsion Energy =  1618.1125937453 hartrees
 There are       81 alpha and       81 beta electrons
 Applying Cartesian multipole field
    Component          Value
    ---------          -----
     (2,0,0)        1.00000E-11
     (0,2,0)        2.00000E-11
     (0,0,2)       -3.00000E-11
 Nucleus-field energy     =     0.0000000354 hartrees
 Requested basis set is 6-311++G(d,p)
 There are 85 shells and 238 basis functions
 A cutoff of  1.0D-11 yielded   2597 shell pairs
 There are     21966 function pairs (     24949 Cartesian)
 Smallest overlap matrix eigenvalue = 5.39E-05
 Guess MOs from SCF MO coefficient file

 -----------------------------------------------------------------------
  General SCF calculation program by
  Eric Jon Sundstrom, Paul Horn, Yuezhi Mao, Dmitri Zuev, Alec White,
  David Stuck, Shaama M.S., Shane Yost, Joonho Lee, David Small,
  Daniel Levine, Susi Lehtola, Hugh Burton, Evgeny Epifanovsky
 -----------------------------------------------------------------------
 Exchange:     0.2000 Hartree-Fock + 0.0800 Slater + 0.7200 B88
 Correlation:  0.1900 VWN1RPA + 0.8100 LYP
 Using SG-1 standard quadrature grid
 using 8 threads for integral computing
 -------------------------------------------------------
 OpenMP Integral computing Module                
 Release: version 2.0, May 2017, Q-Chem Inc. Pleasanton 
 -------------------------------------------------------
 -------------------------------------------------------
 OpenMP BLAS3 based DFT computing Module                
 Release: version 1.0, May 2013, Q-Chem Inc. Pittsburgh 
 -------------------------------------------------------
 A restricted SCF calculation will be
 performed using DIIS
 SCF converges when DIIS error is below 1.0e-08
 ---------------------------------------
  Cycle       Energy         DIIS error
 ---------------------------------------
    1  -16589.0493490733      8.93e-04  
    2  -16589.0541484340      3.04e-04  
    3  -16589.0527262033      5.19e-04  
    4  -16589.0547022122      1.19e-04  
    5  -16589.0547946368      3.87e-05  
    6  -16589.0548016791      9.03e-06  
    7  -16589.0548021544      3.12e-06  
    8  -16589.0548022184      1.08e-06  
    9  -16589.0548022250      3.83e-07  
   10  -16589.0548022255      5.25e-08  
   11  -16589.0548022254      2.02e-08  
   12  -16589.0548022258      5.20e-09  Convergence criterion met
 ---------------------------------------
 SCF time:   CPU 132.48s  wall 18.00s 
 SCF   energy in the final basis set =   -16589.0548022258
 Total energy in the final basis set =   -16589.0548022258

 --------------------------------------------------------------
             Orbital Energies (a.u.) and Symmetries
 --------------------------------------------------------------

 Alpha MOs, Restricted
 -- Occupied --                  
*******-1165.89 -482.87 -176.32 -176.32 -165.73 -165.72 -165.72
  1 A'    2 A'    3 A'    4 A'    5 A'    6 A'    7 A'    1 A"                 
-165.72 -165.72 -165.72  -62.52  -56.34  -56.34  -56.34  -35.82
  8 A'    2 A"    9 A'   10 A'   11 A'    3 A"   12 A'   13 A'                 
-35.818 -31.313 -31.311 -31.307 -31.307 -31.306 -31.305 -24.729
 14 A'   15 A'   16 A'    4 A"   17 A'    5 A"   18 A'   19 A'                 
-22.963 -22.962 -22.962 -22.962 -22.960 -22.960 -22.958 -22.958
 20 A'    6 A"   21 A'   22 A'    7 A"   23 A'   24 A'    8 A"                 
-22.956 -22.956 -10.352 -10.276  -8.734  -6.565  -6.553  -6.551
 25 A'    9 A"   26 A'   27 A'   28 A'   29 A'   10 A"   30 A'                 
 -6.372  -6.371  -4.786  -4.784  -4.770  -4.770  -4.769  -4.768
 31 A'   32 A'   33 A'   34 A'   11 A"   35 A'   12 A"   36 A'                 
 -2.677  -2.673  -2.672  -2.662  -2.662  -2.054  -2.052  -2.048
 37 A'   13 A"   38 A'   39 A'   14 A"   40 A'   41 A'   42 A'                 
 -2.047  -2.046  -2.045  -2.034  -2.033  -2.032  -2.032  -1.282
 15 A"   16 A"   43 A'   44 A'   17 A"   45 A'   18 A"   46 A'                 
 -0.889  -0.857  -0.693  -0.662  -0.606  -0.528  -0.517  -0.499
 47 A'   48 A'   49 A'   50 A'   51 A'   52 A'   19 A"   53 A'                 
 -0.432  -0.400  -0.398  -0.354  -0.351  -0.318  -0.273  -0.236
 54 A'   55 A'   20 A"   21 A"   56 A'   57 A'   22 A"   23 A"                 
 -0.214
 58 A'                                                                         
 -- Virtual --                   
 -0.079  -0.056  -0.026   0.005   0.007   0.037   0.047   0.049
 24 A"   59 A'   60 A'   61 A'   62 A'   63 A'   25 A"   64 A'                 
  0.060   0.082   0.087   0.100   0.112   0.115   0.118   0.123
 65 A'   66 A'   26 A"   67 A'   27 A"   68 A'   69 A'   70 A'                 
  0.149   0.174   0.207   0.235   0.241   0.242   0.262   0.283
 71 A'   72 A'   28 A"   73 A'   29 A"   74 A'   75 A'   30 A"                 
  0.284   0.303   0.315   0.320   0.347   0.375   0.379   0.388
 76 A'   77 A'   31 A"   78 A'   79 A'   32 A"   80 A'   81 A'                 
  0.402   0.423   0.432   0.439   0.451   0.463   0.481   0.497
 33 A"   82 A'   83 A'   84 A'   34 A"   85 A'   86 A'   35 A"                 
  0.509   0.534   0.537   0.562   0.583   0.633   0.639   0.698
 36 A"   37 A"   87 A'   38 A"   88 A'   89 A'   90 A'   91 A'                 
  0.717   0.736   0.742   0.758   0.788   0.832   0.930   0.994
 92 A'   39 A"   93 A'   94 A'   95 A'   96 A'   97 A'   98 A'                 
  1.078   1.130   1.247   1.299   1.325   1.331   1.355   1.363
 99 A'   40 A"   41 A"   42 A"  100 A'   43 A"  101 A'   44 A"                 
  1.379   1.401   1.410   1.488   1.498   1.508   1.592   1.638
102 A'  103 A'  104 A'  105 A'  106 A'   45 A"  107 A'  108 A'                 
  1.700   1.733   1.891   1.980   2.040   2.043   2.153   2.170
109 A'   46 A"  110 A'   47 A"  111 A'  112 A'  113 A'  114 A'                 
  2.559   2.748   2.770   2.846   2.941   3.450   3.738   3.753
 48 A"   49 A"  115 A'  116 A'  117 A'  118 A'   50 A"  119 A'                 
  3.898   3.939   3.961   3.963   3.965   3.981   3.996   4.022
 51 A"   52 A"  120 A'  121 A'   53 A"   54 A"  122 A'   55 A"                 
  4.053   4.054   4.064   4.086   4.175   4.202   4.245   4.293
 56 A"  123 A'  124 A'   57 A"  125 A'  126 A'  127 A'  128 A'                 
  4.336   4.445   4.491   4.715   5.971   6.014   6.025   6.067
129 A'  130 A'  131 A'  132 A'   58 A"   59 A"  133 A'  134 A'                 
  6.144   6.157   6.271   6.380   6.549   6.706   7.519   7.569
135 A'  136 A'   60 A"  137 A'  138 A'  139 A'   61 A"  140 A'                 
  7.681  23.340  23.521  27.883  27.902  28.319  28.353  28.361
141 A'  142 A'  143 A'  144 A'  145 A'   62 A"   63 A"  146 A'                 
 28.389  28.407  28.419  28.500  28.529  28.531  28.544  28.563
147 A'  148 A'  149 A'   64 A"   65 A"  150 A'  151 A'   66 A"                 
 28.571  28.581  28.672  28.679  28.750  47.941  66.732 127.868
 67 A"  152 A'  153 A'  154 A'  155 A'  156 A'  157 A'   68 A"                 
127.892 127.907 127.921 127.962 127.973 151.682 151.694 289.720
 69 A"  158 A'  159 A'  160 A'  161 A'  162 A'  163 A'   70 A"                 
289.765 289.8981020.7491901.8491901.860
164 A'  165 A'  166 A'  167 A'  168 A'                                         

 Beta MOs, Restricted
 -- Occupied --                  
*******-1165.89 -482.87 -176.32 -176.32 -165.73 -165.72 -165.72
  1 A'    2 A'    3 A'    4 A'    5 A'    6 A'    7 A'    1 A"                 
-165.72 -165.72 -165.72  -62.52  -56.34  -56.34  -56.34  -35.82
  8 A'    2 A"    9 A'   10 A'   11 A'    3 A"   12 A'   13 A'                 
-35.818 -31.313 -31.311 -31.307 -31.307 -31.306 -31.305 -24.729
 14 A'   15 A'   16 A'    4 A"   17 A'    5 A"   18 A'   19 A'                 
-22.963 -22.962 -22.962 -22.962 -22.960 -22.960 -22.958 -22.958
 20 A'    6 A"   21 A'   22 A'    7 A"   23 A'   24 A'    8 A"                 
-22.956 -22.956 -10.352 -10.276  -8.734  -6.565  -6.553  -6.551
 25 A'    9 A"   26 A'   27 A'   28 A'   29 A'   10 A"   30 A'                 
 -6.372  -6.371  -4.786  -4.784  -4.770  -4.770  -4.769  -4.768
 31 A'   32 A'   33 A'   34 A'   11 A"   35 A'   12 A"   36 A'                 
 -2.677  -2.673  -2.672  -2.662  -2.662  -2.054  -2.052  -2.048
 37 A'   13 A"   38 A'   39 A'   14 A"   40 A'   41 A'   42 A'                 
 -2.047  -2.046  -2.045  -2.034  -2.033  -2.032  -2.032  -1.282
 15 A"   16 A"   43 A'   44 A'   17 A"   45 A'   18 A"   46 A'                 
 -0.889  -0.857  -0.693  -0.662  -0.606  -0.528  -0.517  -0.499
 47 A'   48 A'   49 A'   50 A'   51 A'   52 A'   19 A"   53 A'                 
 -0.432  -0.400  -0.398  -0.354  -0.351  -0.318  -0.273  -0.236
 54 A'   55 A'   20 A"   21 A"   56 A'   57 A'   22 A"   23 A"                 
 -0.214
 58 A'                                                                         
 -- Virtual --                   
 -0.079  -0.056  -0.026   0.005   0.007   0.037   0.047   0.049
 24 A"   59 A'   60 A'   61 A'   62 A'   63 A'   25 A"   64 A'                 
  0.060   0.082   0.087   0.100   0.112   0.115   0.118   0.123
 65 A'   66 A'   26 A"   67 A'   27 A"   68 A'   69 A'   70 A'                 
  0.149   0.174   0.207   0.235   0.241   0.242   0.262   0.283
 71 A'   72 A'   28 A"   73 A'   29 A"   74 A'   75 A'   30 A"                 
  0.284   0.303   0.315   0.320   0.347   0.375   0.379   0.388
 76 A'   77 A'   31 A"   78 A'   79 A'   32 A"   80 A'   81 A'                 
  0.402   0.423   0.432   0.439   0.451   0.463   0.481   0.497
 33 A"   82 A'   83 A'   84 A'   34 A"   85 A'   86 A'   35 A"                 
  0.509   0.534   0.537   0.562   0.583   0.633   0.639   0.698
 36 A"   37 A"   87 A'   38 A"   88 A'   89 A'   90 A'   91 A'                 
  0.717   0.736   0.742   0.758   0.788   0.832   0.930   0.994
 92 A'   39 A"   93 A'   94 A'   95 A'   96 A'   97 A'   98 A'                 
  1.078   1.130   1.247   1.299   1.325   1.331   1.355   1.363
 99 A'   40 A"   41 A"   42 A"  100 A'   43 A"  101 A'   44 A"                 
  1.379   1.401   1.410   1.488   1.498   1.508   1.592   1.638
102 A'  103 A'  104 A'  105 A'  106 A'   45 A"  107 A'  108 A'                 
  1.700   1.733   1.891   1.980   2.040   2.043   2.153   2.170
109 A'   46 A"  110 A'   47 A"  111 A'  112 A'  113 A'  114 A'                 
  2.559   2.748   2.770   2.846   2.941   3.450   3.738   3.753
 48 A"   49 A"  115 A'  116 A'  117 A'  118 A'   50 A"  119 A'                 
  3.898   3.939   3.961   3.963   3.965   3.981   3.996   4.022
 51 A"   52 A"  120 A'  121 A'   53 A"   54 A"  122 A'   55 A"                 
  4.053   4.054   4.064   4.086   4.175   4.202   4.245   4.293
 56 A"  123 A'  124 A'   57 A"  125 A'  126 A'  127 A'  128 A'                 
  4.336   4.445   4.491   4.715   5.971   6.014   6.025   6.067
129 A'  130 A'  131 A'  132 A'   58 A"   59 A"  133 A'  134 A'                 
  6.144   6.157   6.271   6.380   6.549   6.706   7.519   7.569
135 A'  136 A'   60 A"  137 A'  138 A'  139 A'   61 A"  140 A'                 
  7.681  23.340  23.521  27.883  27.902  28.319  28.353  28.361
141 A'  142 A'  143 A'  144 A'  145 A'   62 A"   63 A"  146 A'                 
 28.389  28.407  28.419  28.500  28.529  28.531  28.544  28.563
147 A'  148 A'  149 A'   64 A"   65 A"  150 A'  151 A'   66 A"                 
 28.571  28.581  28.672  28.679  28.750  47.941  66.732 127.868
 67 A"  152 A'  153 A'  154 A'  155 A'  156 A'  157 A'   68 A"                 
127.892 127.907 127.921 127.962 127.973 151.682 151.694 289.720
 69 A"  158 A'  159 A'  160 A'  161 A'  162 A'  163 A'   70 A"                 
289.765 289.8981020.7491901.8491901.860
164 A'  165 A'  166 A'  167 A'  168 A'                                         
 --------------------------------------------------------------

          Ground-State Mulliken Net Atomic Charges

     Atom                 Charge (a.u.)
  ----------------------------------------
      1 Br                    0.044439
      2 I                     0.172950
      3 F                    -0.013395
      4 I                     0.161406
      5 C                    -0.183575
      6 C                    -0.181825
  ----------------------------------------
  Sum of atomic charges =     0.000000

 -----------------------------------------------------------------
                    Cartesian Multipole Moments
 -----------------------------------------------------------------
    Charge (ESU x 10^10)
                 0.0000
    Dipole Moment (Debye)
         X      -0.5305      Y       0.7708      Z       0.0000
       Tot       0.9358
    Quadrupole Moments (Debye-Ang)
        XX     -84.2804     XY       1.2923     YY     -93.8392
        XZ       0.0000     YZ       0.0000     ZZ     -91.5210
    Octopole Moments (Debye-Ang^2)
       XXX      -8.3704    XXY       8.4398    XYY     -13.9036
       YYY      10.7804    XXZ       0.0000    XYZ       0.0000
       YYZ       0.0000    XZZ      -3.2210    YZZ       0.3493
       ZZZ       0.0000
    Hexadecapole Moments (Debye-Ang^3)
      XXXX   -1720.9156   XXXY     -15.9167   XXYY    -425.4149
      XYYY     -69.5395   YYYY    -856.9798   XXXZ       0.0000
      XXYZ       0.0000   XYYZ       0.0000   YYYZ      -0.0000
      XXZZ    -330.0212   XYZZ     -23.1210   YYZZ    -164.2307
      XZZZ       0.0000   YZZZ       0.0000   ZZZZ    -117.5456
 -----------------------------------------------------------------
 Calculating analytic gradient of the SCF energy
 Gradient of SCF Energy
            1           2           3           4           5           6
    1  -0.0635275   0.0048051   0.0501001   0.0804591   0.1475774  -0.2194142
    2  -0.1058278  -0.2030497   0.0589112   0.1848802   0.0160447   0.0490414
    3   0.0000000  -0.0000000   0.0000000   0.0000000   0.0000000  -0.0000000
 Max gradient component =       2.194E-01
 RMS gradient           =       9.880E-02
 Gradient time:  CPU 50.05 s  wall 6.41 s
 Geometry Optimization Parameters
   NAtoms,    NIC,     NZ,  NCons,   NDum,   NFix, NCnnct, MaxDiis
        6      37       0       0       0       0       0       0

 Cartesian Hessian Update
 Hessian Updated using BFGS Update


** GEOMETRY OPTIMIZATION IN DELOCALIZED INTERNAL COORDINATES **
   Searching for a Minimum

   Optimization Cycle:   9

                       Coordinates (Angstroms)
     ATOM                X               Y               Z
      1  Br        2.9875198330    0.4882124503    0.0000000000
      2  I        -0.9834149443    1.3764745140    0.0000000000
      3  F         2.2153491234   -1.6660513601    0.0000000000
      4  I        -1.5063237468   -1.2920904553    0.0000000000
      5  C         1.5723769087   -0.4877147832    0.0000000000
      6  C         0.0519944227   -0.2091611421    0.0000000000
   Point Group: cs    Number of degrees of freedom:     9


   Energy is -16589.054802226

 Hessian Updated using BFGS Update

  9 Hessian modes will be used to form the next step
  Hessian Eigenvalues:
     0.101091    0.180453    0.248736    0.250870    0.300427    0.391801
     0.500996    0.975605    1.033825

 Minimum Search - Taking Simple RFO Step
 Searching for Lamda that Minimizes Along All modes
 Value Taken    Lamda =  -0.17486332
 Calculated Step too Large.  Step scaled by  0.400596
 Step Taken.  Stepsize is  0.300000

                             Maximum     Tolerance    Cnvgd?
         Gradient           0.162659      0.000300      NO
         Displacement       0.206756      0.001200      NO
         Energy change     -0.075523      0.000001      NO


 New Cartesian Coordinates Obtained by Inverse Iteration

 Displacement from previous Coordinates is:  0.307354
 ----------------------------------------------------------------
             Standard Nuclear Orientation (Angstroms)
    I     Atom           X                Y                Z
 ----------------------------------------------------------------
    1      Br      2.9494788668     0.5186823945     0.0000000000
    2      I      -0.9221896830     1.3998024757     0.0000000000
    3      F       2.1288908583    -1.6666434405     0.0000000000
    4      I      -1.4547303341    -1.3417634469     0.0000000000
    5      C       1.5196218902    -0.4785487574     0.0000000000
    6      C       0.1164299983    -0.2218600018     0.0000000000
 ----------------------------------------------------------------
 Molecular Point Group                 Cs    NOp =  2
 Largest Abelian Subgroup              Cs    NOp =  2
 Nuclear Repulsion Energy =  1616.2354961416 hartrees
 There are       81 alpha and       81 beta electrons
 Applying Cartesian multipole field
    Component          Value
    ---------          -----
     (2,0,0)        1.00000E-11
     (0,2,0)        2.00000E-11
     (0,0,2)       -3.00000E-11
 Nucleus-field energy     =     0.0000000353 hartrees
 Requested basis set is 6-311++G(d,p)
 There are 85 shells and 238 basis functions
 A cutoff of  1.0D-11 yielded   2596 shell pairs
 There are     21971 function pairs (     24957 Cartesian)
 Smallest overlap matrix eigenvalue = 3.70E-05
 Guess MOs from SCF MO coefficient file

 -----------------------------------------------------------------------
  General SCF calculation program by
  Eric Jon Sundstrom, Paul Horn, Yuezhi Mao, Dmitri Zuev, Alec White,
  David Stuck, Shaama M.S., Shane Yost, Joonho Lee, David Small,
  Daniel Levine, Susi Lehtola, Hugh Burton, Evgeny Epifanovsky
 -----------------------------------------------------------------------
 Exchange:     0.2000 Hartree-Fock + 0.0800 Slater + 0.7200 B88
 Correlation:  0.1900 VWN1RPA + 0.8100 LYP
 Using SG-1 standard quadrature grid
 using 8 threads for integral computing
 -------------------------------------------------------
 OpenMP Integral computing Module                
 Release: version 2.0, May 2017, Q-Chem Inc. Pleasanton 
 -------------------------------------------------------
 -------------------------------------------------------
 OpenMP BLAS3 based DFT computing Module                
 Release: version 1.0, May 2013, Q-Chem Inc. Pittsburgh 
 -------------------------------------------------------
 A restricted SCF calculation will be
 performed using DIIS
 SCF converges when DIIS error is below 1.0e-08
 ---------------------------------------
  Cycle       Energy         DIIS error
 ---------------------------------------
    1  -16589.1098591107      1.00e-03  
    2  -16589.1155082050      3.15e-04  
    3  -16589.1147974632      4.33e-04  
    4  -16589.1161230849      1.03e-04  
    5  -16589.1161880297      3.66e-05  
    6  -16589.1161954216      1.01e-05  
    7  -16589.1161960743      2.50e-06  
    8  -16589.1161961127      8.61e-07  
    9  -16589.1161961169      3.67e-07  
   10  -16589.1161961171      4.37e-08  
   11  -16589.1161961172      1.53e-08  
   12  -16589.1161961175      3.18e-09  Convergence criterion met
 ---------------------------------------
 SCF time:   CPU 133.58s  wall 18.00s 
 SCF   energy in the final basis set =   -16589.1161961175
 Total energy in the final basis set =   -16589.1161961175

 --------------------------------------------------------------
             Orbital Energies (a.u.) and Symmetries
 --------------------------------------------------------------

 Alpha MOs, Restricted
 -- Occupied --                  
*******-1165.89 -482.87 -176.32 -176.32 -165.73 -165.72 -165.72
  1 A'    2 A'    3 A'    4 A'    5 A'    6 A'    7 A'    1 A"                 
-165.72 -165.72 -165.72  -62.52  -56.34  -56.34  -56.34  -35.82
  8 A'    2 A"    9 A'   10 A'   11 A'    3 A"   12 A'   13 A'                 
-35.818 -31.313 -31.311 -31.307 -31.307 -31.306 -31.305 -24.728
 14 A'   15 A'   16 A'    4 A"   17 A'    5 A"   18 A'   19 A'                 
-22.963 -22.962 -22.962 -22.962 -22.961 -22.960 -22.958 -22.958
 20 A'   21 A'    6 A"   22 A'    7 A"   23 A'   24 A'    8 A"                 
-22.956 -22.956 -10.344 -10.271  -8.731  -6.563  -6.550  -6.549
 25 A'    9 A"   26 A'   27 A'   28 A'   29 A'   10 A"   30 A'                 
 -6.372  -6.370  -4.785  -4.784  -4.769  -4.769  -4.768  -4.767
 31 A'   32 A'   33 A'   34 A'   11 A"   35 A'   12 A"   36 A'                 
 -2.674  -2.670  -2.670  -2.659  -2.659  -2.053  -2.051  -2.047
 37 A'   13 A"   38 A'   39 A'   14 A"   40 A'   41 A'   42 A'                 
 -2.047  -2.045  -2.045  -2.033  -2.032  -2.031  -2.031  -1.282
 15 A"   16 A"   43 A'   44 A'   17 A"   45 A'   18 A"   46 A'                 
 -0.888  -0.846  -0.710  -0.663  -0.612  -0.530  -0.519  -0.496
 47 A'   48 A'   49 A'   50 A'   51 A'   52 A'   19 A"   53 A'                 
 -0.431  -0.398  -0.397  -0.350  -0.347  -0.319  -0.275  -0.247
 54 A'   55 A'   20 A"   21 A"   56 A'   57 A'   22 A"   23 A"                 
 -0.222
 58 A'                                                                         
 -- Virtual --                   
 -0.061  -0.057  -0.038   0.004   0.011   0.038   0.048   0.051
 24 A"   59 A'   60 A'   61 A'   62 A'   63 A'   25 A"   64 A'                 
  0.062   0.088   0.088   0.100   0.110   0.113   0.117   0.141
 65 A'   26 A"   66 A'   67 A'   27 A"   68 A'   69 A'   70 A'                 
  0.151   0.179   0.207   0.232   0.242   0.245   0.270   0.287
 71 A'   72 A'   28 A"   73 A'   29 A"   74 A'   75 A'   30 A"                 
  0.299   0.310   0.321   0.323   0.348   0.375   0.376   0.386
 76 A'   77 A'   31 A"   78 A'   79 A'   80 A'   32 A"   81 A'                 
  0.405   0.427   0.435   0.445   0.445   0.465   0.485   0.490
 33 A"   82 A'   83 A'   34 A"   84 A'   85 A'   86 A'   35 A"                 
  0.500   0.540   0.556   0.570   0.584   0.624   0.639   0.703
 36 A"   37 A"   87 A'   38 A"   88 A'   89 A'   90 A'   91 A'                 
  0.726   0.734   0.747   0.750   0.795   0.845   0.928   1.001
 92 A'   93 A'   39 A"   94 A'   95 A'   96 A'   97 A'   98 A'                 
  1.086   1.132   1.226   1.294   1.313   1.335   1.354   1.367
 99 A'   40 A"   41 A"   42 A"  100 A'   43 A"  101 A'   44 A"                 
  1.380   1.388   1.419   1.497   1.507   1.533   1.603   1.676
102 A'  103 A'  104 A'  105 A'  106 A'   45 A"  107 A'  108 A'                 
  1.751   1.797   1.906   1.986   2.042   2.092   2.187   2.211
109 A'   46 A"  110 A'   47 A"  111 A'  112 A'  113 A'  114 A'                 
  2.568   2.779   2.784   2.962   2.985   3.408   3.742   3.759
 48 A"  115 A'   49 A"  116 A'  117 A'  118 A'   50 A"  119 A'                 
  3.903   3.945   3.952   3.965   3.983   3.985   3.992   4.023
 51 A"   52 A"  120 A'   53 A"  121 A'   54 A"  122 A'   55 A"                 
  4.045   4.052   4.067   4.090   4.186   4.205   4.237   4.297
 56 A"  123 A'  124 A'   57 A"  125 A'  126 A'  127 A'  128 A'                 
  4.342   4.449   4.487   4.743   5.974   6.014   6.030   6.067
129 A'  130 A'  131 A'  132 A'   58 A"   59 A"  133 A'  134 A'                 
  6.127   6.159   6.274   6.384   6.570   6.705   7.522   7.572
135 A'  136 A'   60 A"  137 A'  138 A'  139 A'   61 A"  140 A'                 
  7.691  23.320  23.778  27.885  27.897  28.320  28.352  28.360
141 A'  142 A'  143 A'  144 A'  145 A'   62 A"   63 A"  146 A'                 
 28.390  28.407  28.414  28.502  28.524  28.528  28.542  28.563
147 A'  148 A'  149 A'   64 A"  150 A'   65 A"  151 A'   66 A"                 
 28.566  28.580  28.668  28.674  28.757  47.935  66.735 127.868
 67 A"  152 A'  153 A'  154 A'  155 A'  156 A'  157 A'   68 A"                 
127.892 127.907 127.920 127.952 127.975 151.682 151.689 289.723
 69 A"  158 A'  159 A'  160 A'  161 A'  162 A'  163 A'   70 A"                 
289.769 289.9081020.7401901.8491901.855
164 A'  165 A'  166 A'  167 A'  168 A'                                         

 Beta MOs, Restricted
 -- Occupied --                  
*******-1165.89 -482.87 -176.32 -176.32 -165.73 -165.72 -165.72
  1 A'    2 A'    3 A'    4 A'    5 A'    6 A'    7 A'    1 A"                 
-165.72 -165.72 -165.72  -62.52  -56.34  -56.34  -56.34  -35.82
  8 A'    2 A"    9 A'   10 A'   11 A'    3 A"   12 A'   13 A'                 
-35.818 -31.313 -31.311 -31.307 -31.307 -31.306 -31.305 -24.728
 14 A'   15 A'   16 A'    4 A"   17 A'    5 A"   18 A'   19 A'                 
-22.963 -22.962 -22.962 -22.962 -22.961 -22.960 -22.958 -22.958
 20 A'   21 A'    6 A"   22 A'    7 A"   23 A'   24 A'    8 A"                 
-22.956 -22.956 -10.344 -10.271  -8.731  -6.563  -6.550  -6.549
 25 A'    9 A"   26 A'   27 A'   28 A'   29 A'   10 A"   30 A'                 
 -6.372  -6.370  -4.785  -4.784  -4.769  -4.769  -4.768  -4.767
 31 A'   32 A'   33 A'   34 A'   11 A"   35 A'   12 A"   36 A'                 
 -2.674  -2.670  -2.670  -2.659  -2.659  -2.053  -2.051  -2.047
 37 A'   13 A"   38 A'   39 A'   14 A"   40 A'   41 A'   42 A'                 
 -2.047  -2.045  -2.045  -2.033  -2.032  -2.031  -2.031  -1.282
 15 A"   16 A"   43 A'   44 A'   17 A"   45 A'   18 A"   46 A'                 
 -0.888  -0.846  -0.710  -0.663  -0.612  -0.530  -0.519  -0.496
 47 A'   48 A'   49 A'   50 A'   51 A'   52 A'   19 A"   53 A'                 
 -0.431  -0.398  -0.397  -0.350  -0.347  -0.319  -0.275  -0.247
 54 A'   55 A'   20 A"   21 A"   56 A'   57 A'   22 A"   23 A"                 
 -0.222
 58 A'                                                                         
 -- Virtual --                   
 -0.061  -0.057  -0.038   0.004   0.011   0.038   0.048   0.051
 24 A"   59 A'   60 A'   61 A'   62 A'   63 A'   25 A"   64 A'                 
  0.062   0.088   0.088   0.100   0.110   0.113   0.117   0.141
 65 A'   26 A"   66 A'   67 A'   27 A"   68 A'   69 A'   70 A'                 
  0.151   0.179   0.207   0.232   0.242   0.245   0.270   0.287
 71 A'   72 A'   28 A"   73 A'   29 A"   74 A'   75 A'   30 A"                 
  0.299   0.310   0.321   0.323   0.348   0.375   0.376   0.386
 76 A'   77 A'   31 A"   78 A'   79 A'   80 A'   32 A"   81 A'                 
  0.405   0.427   0.435   0.445   0.445   0.465   0.485   0.490
 33 A"   82 A'   83 A'   34 A"   84 A'   85 A'   86 A'   35 A"                 
  0.500   0.540   0.556   0.570   0.584   0.624   0.639   0.703
 36 A"   37 A"   87 A'   38 A"   88 A'   89 A'   90 A'   91 A'                 
  0.726   0.734   0.747   0.750   0.795   0.845   0.928   1.001
 92 A'   93 A'   39 A"   94 A'   95 A'   96 A'   97 A'   98 A'                 
  1.086   1.132   1.226   1.294   1.313   1.335   1.354   1.367
 99 A'   40 A"   41 A"   42 A"  100 A'   43 A"  101 A'   44 A"                 
  1.380   1.388   1.419   1.497   1.507   1.533   1.603   1.676
102 A'  103 A'  104 A'  105 A'  106 A'   45 A"  107 A'  108 A'                 
  1.751   1.797   1.906   1.986   2.042   2.092   2.187   2.211
109 A'   46 A"  110 A'   47 A"  111 A'  112 A'  113 A'  114 A'                 
  2.568   2.779   2.784   2.962   2.985   3.408   3.742   3.759
 48 A"  115 A'   49 A"  116 A'  117 A'  118 A'   50 A"  119 A'                 
  3.903   3.945   3.952   3.965   3.983   3.985   3.992   4.023
 51 A"   52 A"  120 A'   53 A"  121 A'   54 A"  122 A'   55 A"                 
  4.045   4.052   4.067   4.090   4.186   4.205   4.237   4.297
 56 A"  123 A'  124 A'   57 A"  125 A'  126 A'  127 A'  128 A'                 
  4.342   4.449   4.487   4.743   5.974   6.014   6.030   6.067
129 A'  130 A'  131 A'  132 A'   58 A"   59 A"  133 A'  134 A'                 
  6.127   6.159   6.274   6.384   6.570   6.705   7.522   7.572
135 A'  136 A'   60 A"  137 A'  138 A'  139 A'   61 A"  140 A'                 
  7.691  23.320  23.778  27.885  27.897  28.320  28.352  28.360
141 A'  142 A'  143 A'  144 A'  145 A'   62 A"   63 A"  146 A'                 
 28.390  28.407  28.414  28.502  28.524  28.528  28.542  28.563
147 A'  148 A'  149 A'   64 A"  150 A'   65 A"  151 A'   66 A"                 
 28.566  28.580  28.668  28.674  28.757  47.935  66.735 127.868
 67 A"  152 A'  153 A'  154 A'  155 A'  156 A'  157 A'   68 A"                 
127.892 127.907 127.920 127.952 127.975 151.682 151.689 289.723
 69 A"  158 A'  159 A'  160 A'  161 A'  162 A'  163 A'   70 A"                 
289.769 289.9081020.7401901.8491901.855
164 A'  165 A'  166 A'  167 A'  168 A'                                         
 --------------------------------------------------------------

          Ground-State Mulliken Net Atomic Charges

     Atom                 Charge (a.u.)
  ----------------------------------------
      1 Br                    0.032772
      2 I                     0.170095
      3 F                    -0.019726
      4 I                     0.159220
      5 C                    -0.186209
      6 C                    -0.156152
  ----------------------------------------
  Sum of atomic charges =     0.000000

 -----------------------------------------------------------------
                    Cartesian Multipole Moments
 -----------------------------------------------------------------
    Charge (ESU x 10^10)
                 0.0000
    Dipole Moment (Debye)
         X      -0.5898      Y       0.7545      Z      -0.0000
       Tot       0.9576
    Quadrupole Moments (Debye-Ang)
        XX     -85.0149     XY       1.4854     YY     -93.2076
        XZ       0.0000     YZ       0.0000     ZZ     -91.5086
    Octopole Moments (Debye-Ang^2)
       XXX     -15.5121    XXY       7.9933    XYY     -16.7901
       YYY      11.6636    XXZ      -0.0000    XYZ      -0.0000
       YYZ      -0.0000    XZZ      -5.2201    YZZ       0.4008
       ZZZ      -0.0000
    Hexadecapole Moments (Debye-Ang^3)
      XXXX   -1648.7510   XXXY     -26.6619   XXYY    -414.8103
      XYYY     -80.2589   YYYY    -886.4870   XXXZ       0.0000
      XXYZ       0.0000   XYYZ       0.0000   YYYZ       0.0000
      XXZZ    -316.5299   XYZZ     -27.2522   YYZZ    -170.1042
      XZZZ       0.0000   YZZZ       0.0000   ZZZZ    -117.6936
 -----------------------------------------------------------------
 Calculating analytic gradient of the SCF energy
 Gradient of SCF Energy
            1           2           3           4           5           6
    1  -0.0524337   0.0015165   0.0392636   0.0617897   0.0988334  -0.1489695
    2  -0.0871109  -0.1632410   0.0523717   0.1501588   0.0150929   0.0327285
    3   0.0000000  -0.0000000  -0.0000000  -0.0000000  -0.0000000   0.0000000
 Max gradient component =       1.632E-01
 RMS gradient           =       7.487E-02
 Gradient time:  CPU 50.78 s  wall 6.48 s
 Geometry Optimization Parameters
   NAtoms,    NIC,     NZ,  NCons,   NDum,   NFix, NCnnct, MaxDiis
        6      37       0       0       0       0       0       0

 Cartesian Hessian Update
 Hessian Updated using BFGS Update


** GEOMETRY OPTIMIZATION IN DELOCALIZED INTERNAL COORDINATES **
   Searching for a Minimum

   Optimization Cycle:  10

                       Coordinates (Angstroms)
     ATOM                X               Y               Z
      1  Br        2.9494788668    0.5186823945    0.0000000000
      2  I        -0.9221896830    1.3998024757    0.0000000000
      3  F         2.1288908583   -1.6666434405    0.0000000000
      4  I        -1.4547303341   -1.3417634469    0.0000000000
      5  C         1.5196218902   -0.4785487574    0.0000000000
      6  C         0.1164299983   -0.2218600018    0.0000000000
   Point Group: cs    Number of degrees of freedom:     9


   Energy is -16589.116196117

 Hessian Updated using BFGS Update

  9 Hessian modes will be used to form the next step
  Hessian Eigenvalues:
     0.156135    0.215764    0.244126    0.251943    0.263852    0.394843
     0.473173    0.975679    1.033825

 Minimum Search - Taking Simple RFO Step
 Searching for Lamda that Minimizes Along All modes
 Value Taken    Lamda =  -0.10767112
 Calculated Step too Large.  Step scaled by  0.502429
 Step Taken.  Stepsize is  0.300000

                             Maximum     Tolerance    Cnvgd?
         Gradient           0.116151      0.000300      NO
         Displacement       0.207114      0.001200      NO
         Energy change     -0.061394      0.000001      NO


 New Cartesian Coordinates Obtained by Inverse Iteration

 Displacement from previous Coordinates is:  0.254883
 ----------------------------------------------------------------
             Standard Nuclear Orientation (Angstroms)
    I     Atom           X                Y                Z
 ----------------------------------------------------------------
    1      Br      2.9341406071     0.5549100037     0.0000000000
    2      I      -0.8772176316     1.4392313029     0.0000000000
    3      F       2.0552506354    -1.6782857684     0.0000000000
    4      I      -1.4209998654    -1.4020035980     0.0000000000
    5      C       1.4885779991    -0.4747761883     0.0000000000
    6      C       0.1577498519    -0.2294065283     0.0000000000
 ----------------------------------------------------------------
 Molecular Point Group                 Cs    NOp =  2
 Largest Abelian Subgroup              Cs    NOp =  2
 Nuclear Repulsion Energy =  1601.4792309178 hartrees
 There are       81 alpha and       81 beta electrons
 Applying Cartesian multipole field
    Component          Value
    ---------          -----
     (2,0,0)        1.00000E-11
     (0,2,0)        2.00000E-11
     (0,0,2)       -3.00000E-11
 Nucleus-field energy     =     0.0000000359 hartrees
 Requested basis set is 6-311++G(d,p)
 There are 85 shells and 238 basis functions
 A cutoff of  1.0D-11 yielded   2587 shell pairs
 There are     21768 function pairs (     24691 Cartesian)
 Smallest overlap matrix eigenvalue = 3.04E-05
 Guess MOs from SCF MO coefficient file

 -----------------------------------------------------------------------
  General SCF calculation program by
  Eric Jon Sundstrom, Paul Horn, Yuezhi Mao, Dmitri Zuev, Alec White,
  David Stuck, Shaama M.S., Shane Yost, Joonho Lee, David Small,
  Daniel Levine, Susi Lehtola, Hugh Burton, Evgeny Epifanovsky
 -----------------------------------------------------------------------
 Exchange:     0.2000 Hartree-Fock + 0.0800 Slater + 0.7200 B88
 Correlation:  0.1900 VWN1RPA + 0.8100 LYP
 Using SG-1 standard quadrature grid
 using 8 threads for integral computing
 -------------------------------------------------------
 OpenMP Integral computing Module                
 Release: version 2.0, May 2017, Q-Chem Inc. Pleasanton 
 -------------------------------------------------------
 -------------------------------------------------------
 OpenMP BLAS3 based DFT computing Module                
 Release: version 1.0, May 2013, Q-Chem Inc. Pittsburgh 
 -------------------------------------------------------
 A restricted SCF calculation will be
 performed using DIIS
 SCF converges when DIIS error is below 1.0e-08
 ---------------------------------------
  Cycle       Energy         DIIS error
 ---------------------------------------
    1  -16589.1561681734      8.48e-04  
    2  -16589.1603990091      2.86e-04  
    3  -16589.1599351076      3.75e-04  
    4  -16589.1609016323      9.42e-05  
    5  -16589.1609577416      1.73e-05  
    6  -16589.1609593510      8.90e-06  
    7  -16589.1609597722      1.89e-06  
    8  -16589.1609597956      7.51e-07  
    9  -16589.1609597989      2.62e-07  
   10  -16589.1609597993      5.00e-08  
   11  -16589.1609597995      1.49e-08  
   12  -16589.1609597995      2.46e-09  Convergence criterion met
 ---------------------------------------
 SCF time:   CPU 132.98s  wall 18.00s 
 SCF   energy in the final basis set =   -16589.1609597995
 Total energy in the final basis set =   -16589.1609597995

 --------------------------------------------------------------
             Orbital Energies (a.u.) and Symmetries
 --------------------------------------------------------------

 Alpha MOs, Restricted
 -- Occupied --                  
*******-1165.89 -482.87 -176.32 -176.32 -165.73 -165.73 -165.72
  1 A'    2 A'    3 A'    4 A'    5 A'    6 A'    7 A'    1 A"                 
-165.72 -165.72 -165.72  -62.52  -56.34  -56.34  -56.34  -35.82
  8 A'    2 A"    9 A'   10 A'   11 A'    3 A"   12 A'   13 A'                 
-35.819 -31.313 -31.312 -31.307 -31.306 -31.306 -31.305 -24.728
 14 A'   15 A'   16 A'    4 A"   17 A'    5 A"   18 A'   19 A'                 
-22.963 -22.962 -22.962 -22.962 -22.961 -22.961 -22.957 -22.957
 20 A'   21 A'    6 A"   22 A'    7 A"   23 A'   24 A'    8 A"                 
-22.956 -22.956 -10.339 -10.268  -8.730  -6.562  -6.548  -6.547
 25 A'    9 A"   26 A'   27 A'   28 A'   29 A'   10 A"   30 A'                 
 -6.371  -6.370  -4.784  -4.783  -4.768  -4.768  -4.767  -4.767
 31 A'   32 A'   33 A'   34 A'   11 A"   35 A'   12 A"   36 A'                 
 -2.673  -2.669  -2.668  -2.658  -2.657  -2.051  -2.050  -2.046
 37 A'   13 A"   38 A'   39 A'   14 A"   40 A'   41 A'   42 A'                 
 -2.046  -2.045  -2.044  -2.031  -2.031  -2.030  -2.030  -1.282
 15 A"   16 A"   43 A'   44 A'   17 A"   45 A'   18 A"   46 A'                 
 -0.886  -0.836  -0.718  -0.665  -0.613  -0.532  -0.519  -0.493
 47 A'   48 A'   49 A'   50 A'   51 A'   52 A'   19 A"   53 A'                 
 -0.429  -0.396  -0.394  -0.345  -0.340  -0.321  -0.277  -0.254
 54 A'   55 A'   20 A"   21 A"   56 A'   57 A'   22 A"   23 A"                 
 -0.231
 58 A'                                                                         
 -- Virtual --                   
 -0.061  -0.049  -0.048   0.002   0.011   0.038   0.049   0.051
 59 A'   60 A'   24 A"   61 A'   62 A'   63 A'   25 A"   64 A'                 
  0.064   0.087   0.088   0.099   0.109   0.112   0.117   0.151
 65 A'   26 A"   66 A'   67 A'   27 A"   68 A'   69 A'   70 A'                 
  0.155   0.184   0.207   0.227   0.243   0.245   0.274   0.289
 71 A'   72 A'   28 A"   73 A'   29 A"   74 A'   75 A'   30 A"                 
  0.294   0.309   0.329   0.332   0.355   0.371   0.378   0.382
 76 A'   77 A'   31 A"   78 A'   79 A'   80 A'   32 A"   81 A'                 
  0.407   0.424   0.439   0.446   0.453   0.467   0.477   0.487
 33 A"   82 A'   34 A"   83 A'   84 A'   85 A'   35 A"   86 A'                 
  0.493   0.542   0.564   0.578   0.588   0.611   0.644   0.704
 36 A"   37 A"   87 A'   38 A"   88 A'   89 A'   90 A'   91 A'                 
  0.726   0.731   0.743   0.753   0.796   0.856   0.918   1.004
 92 A'   93 A'   94 A'   39 A"   95 A'   96 A'   97 A'   98 A'                 
  1.084   1.136   1.211   1.292   1.296   1.340   1.351   1.369
 99 A'   40 A"   41 A"   42 A"  100 A'   43 A"  101 A'   44 A"                 
  1.373   1.381   1.420   1.505   1.515   1.550   1.618   1.690
102 A'  103 A'  104 A'  105 A'  106 A'   45 A"  107 A'  108 A'                 
  1.792   1.838   1.922   1.990   2.040   2.132   2.194   2.241
109 A'   46 A"  110 A'   47 A"  111 A'  112 A'  113 A'  114 A'                 
  2.578   2.782   2.803   2.974   3.074   3.346   3.745   3.764
 48 A"  115 A'   49 A"  116 A'  117 A'  118 A'   50 A"  119 A'                 
  3.910   3.944   3.947   3.964   3.987   3.988   3.999   4.023
 51 A"  120 A'   52 A"   53 A"  121 A'   54 A"  122 A'   55 A"                 
  4.034   4.045   4.069   4.091   4.196   4.205   4.221   4.294
 56 A"  123 A'  124 A'   57 A"  125 A'  126 A'  127 A'  128 A'                 
  4.351   4.451   4.476   4.758   5.976   6.012   6.038   6.060
129 A'  130 A'  131 A'  132 A'   58 A"   59 A"  133 A'  134 A'                 
  6.099   6.161   6.275   6.382   6.573   6.703   7.524   7.572
135 A'  136 A'   60 A"  137 A'  138 A'  139 A'   61 A"  140 A'                 
  7.694  23.296  24.017  27.882  27.889  28.321  28.351  28.361
141 A'  142 A'  143 A'  144 A'  145 A'   62 A"   63 A"  146 A'                 
 28.382  28.402  28.407  28.505  28.520  28.527  28.539  28.559
147 A'  148 A'  149 A'   64 A"  150 A'   65 A"  151 A'   66 A"                 
 28.563  28.580  28.660  28.667  28.757  47.923  66.736 127.868
 67 A"  152 A'  153 A'  154 A'  155 A'  156 A'  157 A'   68 A"                 
127.890 127.908 127.914 127.938 127.976 151.678 151.682 289.723
 69 A"  158 A'  159 A'  160 A'  161 A'  162 A'  163 A'   70 A"                 
289.769 289.9111020.7241901.8431901.848
164 A'  165 A'  166 A'  167 A'  168 A'                                         

 Beta MOs, Restricted
 -- Occupied --                  
*******-1165.89 -482.87 -176.32 -176.32 -165.73 -165.73 -165.72
  1 A'    2 A'    3 A'    4 A'    5 A'    6 A'    7 A'    1 A"                 
-165.72 -165.72 -165.72  -62.52  -56.34  -56.34  -56.34  -35.82
  8 A'    2 A"    9 A'   10 A'   11 A'    3 A"   12 A'   13 A'                 
-35.819 -31.313 -31.312 -31.307 -31.306 -31.306 -31.305 -24.728
 14 A'   15 A'   16 A'    4 A"   17 A'    5 A"   18 A'   19 A'                 
-22.963 -22.962 -22.962 -22.962 -22.961 -22.961 -22.957 -22.957
 20 A'   21 A'    6 A"   22 A'    7 A"   23 A'   24 A'    8 A"                 
-22.956 -22.956 -10.339 -10.268  -8.730  -6.562  -6.548  -6.547
 25 A'    9 A"   26 A'   27 A'   28 A'   29 A'   10 A"   30 A'                 
 -6.371  -6.370  -4.784  -4.783  -4.768  -4.768  -4.767  -4.767
 31 A'   32 A'   33 A'   34 A'   11 A"   35 A'   12 A"   36 A'                 
 -2.673  -2.669  -2.668  -2.658  -2.657  -2.051  -2.050  -2.046
 37 A'   13 A"   38 A'   39 A'   14 A"   40 A'   41 A'   42 A'                 
 -2.046  -2.045  -2.044  -2.031  -2.031  -2.030  -2.030  -1.282
 15 A"   16 A"   43 A'   44 A'   17 A"   45 A'   18 A"   46 A'                 
 -0.886  -0.836  -0.718  -0.665  -0.613  -0.532  -0.519  -0.493
 47 A'   48 A'   49 A'   50 A'   51 A'   52 A'   19 A"   53 A'                 
 -0.429  -0.396  -0.394  -0.345  -0.340  -0.321  -0.277  -0.254
 54 A'   55 A'   20 A"   21 A"   56 A'   57 A'   22 A"   23 A"                 
 -0.231
 58 A'                                                                         
 -- Virtual --                   
 -0.061  -0.049  -0.048   0.002   0.011   0.038   0.049   0.051
 59 A'   60 A'   24 A"   61 A'   62 A'   63 A'   25 A"   64 A'                 
  0.064   0.087   0.088   0.099   0.109   0.112   0.117   0.151
 65 A'   26 A"   66 A'   67 A'   27 A"   68 A'   69 A'   70 A'                 
  0.155   0.184   0.207   0.227   0.243   0.245   0.274   0.289
 71 A'   72 A'   28 A"   73 A'   29 A"   74 A'   75 A'   30 A"                 
  0.294   0.309   0.329   0.332   0.355   0.371   0.378   0.382
 76 A'   77 A'   31 A"   78 A'   79 A'   80 A'   32 A"   81 A'                 
  0.407   0.424   0.439   0.446   0.453   0.467   0.477   0.487
 33 A"   82 A'   34 A"   83 A'   84 A'   85 A'   35 A"   86 A'                 
  0.493   0.542   0.564   0.578   0.588   0.611   0.644   0.704
 36 A"   37 A"   87 A'   38 A"   88 A'   89 A'   90 A'   91 A'                 
  0.726   0.731   0.743   0.753   0.796   0.856   0.918   1.004
 92 A'   93 A'   94 A'   39 A"   95 A'   96 A'   97 A'   98 A'                 
  1.084   1.136   1.211   1.292   1.296   1.340   1.351   1.369
 99 A'   40 A"   41 A"   42 A"  100 A'   43 A"  101 A'   44 A"                 
  1.373   1.381   1.420   1.505   1.515   1.550   1.618   1.690
102 A'  103 A'  104 A'  105 A'  106 A'   45 A"  107 A'  108 A'                 
  1.792   1.838   1.922   1.990   2.040   2.132   2.194   2.241
109 A'   46 A"  110 A'   47 A"  111 A'  112 A'  113 A'  114 A'                 
  2.578   2.782   2.803   2.974   3.074   3.346   3.745   3.764
 48 A"  115 A'   49 A"  116 A'  117 A'  118 A'   50 A"  119 A'                 
  3.910   3.944   3.947   3.964   3.987   3.988   3.999   4.023
 51 A"  120 A'   52 A"   53 A"  121 A'   54 A"  122 A'   55 A"                 
  4.034   4.045   4.069   4.091   4.196   4.205   4.221   4.294
 56 A"  123 A'  124 A'   57 A"  125 A'  126 A'  127 A'  128 A'                 
  4.351   4.451   4.476   4.758   5.976   6.012   6.038   6.060
129 A'  130 A'  131 A'  132 A'   58 A"   59 A"  133 A'  134 A'                 
  6.099   6.161   6.275   6.382   6.573   6.703   7.524   7.572
135 A'  136 A'   60 A"  137 A'  138 A'  139 A'   61 A"  140 A'                 
  7.694  23.296  24.017  27.882  27.889  28.321  28.351  28.361
141 A'  142 A'  143 A'  144 A'  145 A'   62 A"   63 A"  146 A'                 
 28.382  28.402  28.407  28.505  28.520  28.527  28.539  28.559
147 A'  148 A'  149 A'   64 A"  150 A'   65 A"  151 A'   66 A"                 
 28.563  28.580  28.660  28.667  28.757  47.923  66.736 127.868
 67 A"  152 A'  153 A'  154 A'  155 A'  156 A'  157 A'   68 A"                 
127.890 127.908 127.914 127.938 127.976 151.678 151.682 289.723
 69 A"  158 A'  159 A'  160 A'  161 A'  162 A'  163 A'   70 A"                 
289.769 289.9111020.7241901.8431901.848
164 A'  165 A'  166 A'  167 A'  168 A'                                         
 --------------------------------------------------------------

          Ground-State Mulliken Net Atomic Charges

     Atom                 Charge (a.u.)
  ----------------------------------------
      1 Br                    0.023680
      2 I                     0.170622
      3 F                    -0.024187
      4 I                     0.161814
      5 C                    -0.197397
      6 C                    -0.134531
  ----------------------------------------
  Sum of atomic charges =     0.000000

 -----------------------------------------------------------------
                    Cartesian Multipole Moments
 -----------------------------------------------------------------
    Charge (ESU x 10^10)
                 0.0000
    Dipole Moment (Debye)
         X      -0.6051      Y       0.7579      Z      -0.0000
       Tot       0.9698
    Quadrupole Moments (Debye-Ang)
        XX     -85.5713     XY       1.7810     YY     -92.4154
        XZ      -0.0000     YZ      -0.0000     ZZ     -91.6158
    Octopole Moments (Debye-Ang^2)
       XXX     -20.5193    XXY       7.5929    XYY     -19.2344
       YYY      11.9842    XXZ      -0.0000    XYZ       0.0000
       YYZ       0.0000    XZZ      -6.7743    YZZ       0.3025
       ZZZ       0.0000
    Hexadecapole Moments (Debye-Ang^3)
      XXXX   -1607.9871   XXXY     -36.7312   XXYY    -411.7403
      XYYY     -90.7690   YYYY    -929.5682   XXXZ      -0.0000
      XXYZ      -0.0000   XYYZ      -0.0000   YYYZ      -0.0000
      XXZZ    -308.8815   XYZZ     -31.5109   YYZZ    -178.6638
      XZZZ      -0.0000   YZZZ      -0.0000   ZZZZ    -118.1955
 -----------------------------------------------------------------
 Calculating analytic gradient of the SCF energy
 Gradient of SCF Energy
            1           2           3           4           5           6
    1  -0.0378122  -0.0029554   0.0270747   0.0411231   0.0403905  -0.0678208
    2  -0.0646615  -0.1201414   0.0424910   0.1130584   0.0163459   0.0129076
    3  -0.0000000  -0.0000000  -0.0000000   0.0000000   0.0000000  -0.0000000
 Max gradient component =       1.201E-01
 RMS gradient           =       4.929E-02
 Gradient time:  CPU 50.86 s  wall 6.49 s
 Geometry Optimization Parameters
   NAtoms,    NIC,     NZ,  NCons,   NDum,   NFix, NCnnct, MaxDiis
        6      37       0       0       0       0       0       0

 Cartesian Hessian Update
 Hessian Updated using BFGS Update


** GEOMETRY OPTIMIZATION IN DELOCALIZED INTERNAL COORDINATES **
   Searching for a Minimum

   Optimization Cycle:  11

                       Coordinates (Angstroms)
     ATOM                X               Y               Z
      1  Br        2.9341406071    0.5549100037    0.0000000000
      2  I        -0.8772176316    1.4392313029    0.0000000000
      3  F         2.0552506354   -1.6782857684    0.0000000000
      4  I        -1.4209998654   -1.4020035980    0.0000000000
      5  C         1.4885779991   -0.4747761883    0.0000000000
      6  C         0.1577498519   -0.2294065283    0.0000000000
   Point Group: cs    Number of degrees of freedom:     9


   Energy is -16589.160959799

 Hessian Updated using BFGS Update

  9 Hessian modes will be used to form the next step
  Hessian Eigenvalues:
     0.117358    0.225892    0.247576    0.251034    0.343121    0.420505
     0.464786    0.975692    1.033839

 Minimum Search - Taking Simple RFO Step
 Searching for Lamda that Minimizes Along All modes
 Value Taken    Lamda =  -0.06726936
 Calculated Step too Large.  Step scaled by  0.521529
 Step Taken.  Stepsize is  0.300000

                             Maximum     Tolerance    Cnvgd?
         Gradient           0.093211      0.000300      NO
         Displacement       0.272778      0.001200      NO
         Energy change     -0.044764      0.000001      NO


 New Cartesian Coordinates Obtained by Inverse Iteration

 Displacement from previous Coordinates is:  0.202185
 ----------------------------------------------------------------
             Standard Nuclear Orientation (Angstroms)
    I     Atom           X                Y                Z
 ----------------------------------------------------------------
    1      Br      2.9417026383     0.5927890329     0.0000000000
    2      I      -0.8531014509     1.4910186293     0.0000000000
    3      F       2.0088171148    -1.6998451676     0.0000000000
    4      I      -1.4113176899    -1.4644120649     0.0000000000
    5      C       1.4863900543    -0.4796890291     0.0000000000
    6      C       0.1650109299    -0.2301921770     0.0000000000
 ----------------------------------------------------------------
 Molecular Point Group                 Cs    NOp =  2
 Largest Abelian Subgroup              Cs    NOp =  2
 Nuclear Repulsion Energy =  1575.5444910193 hartrees
 There are       81 alpha and       81 beta electrons
 Applying Cartesian multipole field
    Component          Value
    ---------          -----
     (2,0,0)        1.00000E-11
     (0,2,0)        2.00000E-11
     (0,0,2)       -3.00000E-11
 Nucleus-field energy     =     0.0000000371 hartrees
 Requested basis set is 6-311++G(d,p)
 There are 85 shells and 238 basis functions
 A cutoff of  1.0D-11 yielded   2576 shell pairs
 There are     21699 function pairs (     24603 Cartesian)
 Smallest overlap matrix eigenvalue = 3.30E-05
 Guess MOs from SCF MO coefficient file

 -----------------------------------------------------------------------
  General SCF calculation program by
  Eric Jon Sundstrom, Paul Horn, Yuezhi Mao, Dmitri Zuev, Alec White,
  David Stuck, Shaama M.S., Shane Yost, Joonho Lee, David Small,
  Daniel Levine, Susi Lehtola, Hugh Burton, Evgeny Epifanovsky
 -----------------------------------------------------------------------
 Exchange:     0.2000 Hartree-Fock + 0.0800 Slater + 0.7200 B88
 Correlation:  0.1900 VWN1RPA + 0.8100 LYP
 Using SG-1 standard quadrature grid
 using 8 threads for integral computing
 -------------------------------------------------------
 OpenMP Integral computing Module                
 Release: version 2.0, May 2017, Q-Chem Inc. Pleasanton 
 -------------------------------------------------------
 -------------------------------------------------------
 OpenMP BLAS3 based DFT computing Module                
 Release: version 1.0, May 2013, Q-Chem Inc. Pittsburgh 
 -------------------------------------------------------
 A restricted SCF calculation will be
 performed using DIIS
 SCF converges when DIIS error is below 1.0e-08
 ---------------------------------------
  Cycle       Energy         DIIS error
 ---------------------------------------
    1  -16589.1878578460      5.44e-04  
    2  -16589.1896279194      3.67e-04  
    3  -16589.1896057467      3.67e-04  
    4  -16589.1905337417      6.04e-05  
    5  -16589.1905576200      1.48e-05  
    6  -16589.1905588265      7.23e-06  
    7  -16589.1905592059      1.36e-06  
    8  -16589.1905592170      5.25e-07  
    9  -16589.1905592179      9.12e-08  
   10  -16589.1905592177      1.45e-08  
   11  -16589.1905592177      4.78e-09  Convergence criterion met
 ---------------------------------------
 SCF time:   CPU 120.64s  wall 16.00s 
 SCF   energy in the final basis set =   -16589.1905592177
 Total energy in the final basis set =   -16589.1905592177

 --------------------------------------------------------------
             Orbital Energies (a.u.) and Symmetries
 --------------------------------------------------------------

 Alpha MOs, Restricted
 -- Occupied --                  
*******-1165.89 -482.87 -176.32 -176.32 -165.73 -165.73 -165.72
  1 A'    2 A'    3 A'    4 A'    5 A'    6 A'    7 A'    1 A"                 
-165.72 -165.72 -165.72  -62.52  -56.34  -56.34  -56.34  -35.82
  8 A'    2 A"    9 A'   10 A'   11 A'    3 A"   12 A'   13 A'                 
-35.819 -31.313 -31.312 -31.307 -31.306 -31.306 -31.305 -24.731
 14 A'   15 A'   16 A'    4 A"   17 A'    5 A"   18 A'   19 A'                 
-22.963 -22.962 -22.962 -22.961 -22.961 -22.961 -22.957 -22.957
 20 A'   21 A'    6 A"   22 A'    7 A"   23 A'   24 A'    8 A"                 
-22.956 -22.956 -10.339 -10.271  -8.730  -6.562  -6.549  -6.548
 25 A'    9 A"   26 A'   27 A'   28 A'   29 A'   10 A"   30 A'                 
 -6.370  -6.369  -4.784  -4.783  -4.768  -4.767  -4.767  -4.766
 31 A'   32 A'   33 A'   34 A'   11 A"   35 A'   12 A"   36 A'                 
 -2.673  -2.669  -2.669  -2.658  -2.658  -2.050  -2.049  -2.045
 37 A'   13 A"   38 A'   39 A'   14 A"   40 A'   41 A'   15 A"                 
 -2.045  -2.044  -2.043  -2.030  -2.030  -2.029  -2.029  -1.283
 42 A'   16 A"   43 A'   44 A'   17 A"   18 A"   45 A'   46 A'                 
 -0.880  -0.825  -0.713  -0.665  -0.613  -0.533  -0.519  -0.490
 47 A'   48 A'   49 A'   50 A'   51 A'   52 A'   19 A"   53 A'                 
 -0.426  -0.394  -0.388  -0.342  -0.332  -0.324  -0.279  -0.255
 54 A'   55 A'   20 A"   21 A"   56 A'   57 A'   22 A"   23 A"                 
 -0.240
 58 A'                                                                         
 -- Virtual --                   
 -0.067  -0.056  -0.046  -0.000   0.009   0.037   0.050   0.050
 59 A'   60 A'   24 A"   61 A'   62 A'   63 A'   64 A'   25 A"                 
  0.064   0.086   0.087   0.099   0.108   0.113   0.118   0.150
 65 A'   66 A'   26 A"   67 A'   27 A"   68 A'   69 A'   70 A'                 
  0.159   0.186   0.208   0.223   0.243   0.244   0.273   0.289
 71 A'   72 A'   28 A"   73 A'   74 A'   29 A"   75 A'   76 A'                 
  0.289   0.304   0.332   0.340   0.356   0.370   0.379   0.380
 30 A"   77 A'   78 A'   31 A"   79 A'   80 A'   81 A'   32 A"                 
  0.408   0.421   0.436   0.448   0.457   0.461   0.467   0.487
 33 A"   82 A'   34 A"   83 A'   84 A'   35 A"   85 A'   86 A'                 
  0.488   0.542   0.554   0.581   0.590   0.599   0.644   0.700
 36 A"   37 A"   87 A'   38 A"   88 A'   89 A'   90 A'   91 A'                 
  0.713   0.725   0.741   0.753   0.795   0.859   0.902   1.002
 92 A'   93 A'   94 A'   39 A"   95 A'   96 A'   97 A'   98 A'                 
  1.071   1.135   1.203   1.283   1.288   1.342   1.349   1.367
 99 A'   40 A"   41 A"  100 A'   42 A"   43 A"  101 A'  102 A'                 
  1.369   1.380   1.422   1.504   1.516   1.549   1.621   1.682
 44 A"  103 A'  104 A'  105 A'  106 A'   45 A"  107 A'  108 A'                 
  1.807   1.845   1.927   1.990   2.036   2.132   2.180   2.238
109 A'   46 A"  110 A'   47 A"  111 A'  112 A'  113 A'  114 A'                 
  2.580   2.778   2.803   2.976   3.076   3.333   3.745   3.768
 48 A"  115 A'   49 A"  116 A'  117 A'  118 A'   50 A"  119 A'                 
  3.918   3.941   3.947   3.962   3.982   3.988   4.003   4.019
 51 A"  120 A'   52 A"   53 A"  121 A'   54 A"  122 A'   55 A"                 
  4.023   4.031   4.070   4.087   4.186   4.201   4.212   4.286
 56 A"  123 A'  124 A'   57 A"  125 A'  126 A'  127 A'  128 A'                 
  4.359   4.447   4.463   4.758   5.976   6.011   6.038   6.045
129 A'  130 A'  131 A'  132 A'   58 A"   59 A"  133 A'  134 A'                 
  6.076   6.163   6.274   6.376   6.558   6.699   7.524   7.569
135 A'  136 A'   60 A"  137 A'  138 A'  139 A'   61 A"  140 A'                 
  7.688  23.289  24.043  27.873  27.879  28.321  28.350  28.362
141 A'  142 A'  143 A'  144 A'  145 A'   62 A"   63 A"  146 A'                 
 28.365  28.393  28.407  28.509  28.521  28.526  28.536  28.552
147 A'  148 A'  149 A'   64 A"  150 A'   65 A"  151 A'   66 A"                 
 28.563  28.582  28.644  28.665  28.750  47.907  66.732 127.868
 67 A"  152 A'  153 A'  154 A'  155 A'  156 A'  157 A'   68 A"                 
127.889 127.900 127.908 127.928 127.977 151.669 151.674 289.722
 69 A"  158 A'  159 A'  160 A'  161 A'  162 A'  163 A'   70 A"                 
289.765 289.9051020.7031901.8341901.838
164 A'  165 A'  166 A'  167 A'  168 A'                                         

 Beta MOs, Restricted
 -- Occupied --                  
*******-1165.89 -482.87 -176.32 -176.32 -165.73 -165.73 -165.72
  1 A'    2 A'    3 A'    4 A'    5 A'    6 A'    7 A'    1 A"                 
-165.72 -165.72 -165.72  -62.52  -56.34  -56.34  -56.34  -35.82
  8 A'    2 A"    9 A'   10 A'   11 A'    3 A"   12 A'   13 A'                 
-35.819 -31.313 -31.312 -31.307 -31.306 -31.306 -31.305 -24.731
 14 A'   15 A'   16 A'    4 A"   17 A'    5 A"   18 A'   19 A'                 
-22.963 -22.962 -22.962 -22.961 -22.961 -22.961 -22.957 -22.957
 20 A'   21 A'    6 A"   22 A'    7 A"   23 A'   24 A'    8 A"                 
-22.956 -22.956 -10.339 -10.271  -8.730  -6.562  -6.549  -6.548
 25 A'    9 A"   26 A'   27 A'   28 A'   29 A'   10 A"   30 A'                 
 -6.370  -6.369  -4.784  -4.783  -4.768  -4.767  -4.767  -4.766
 31 A'   32 A'   33 A'   34 A'   11 A"   35 A'   12 A"   36 A'                 
 -2.673  -2.669  -2.669  -2.658  -2.658  -2.050  -2.049  -2.045
 37 A'   13 A"   38 A'   39 A'   14 A"   40 A'   41 A'   15 A"                 
 -2.045  -2.044  -2.043  -2.030  -2.030  -2.029  -2.029  -1.283
 42 A'   16 A"   43 A'   44 A'   17 A"   18 A"   45 A'   46 A'                 
 -0.880  -0.825  -0.713  -0.665  -0.613  -0.533  -0.519  -0.490
 47 A'   48 A'   49 A'   50 A'   51 A'   52 A'   19 A"   53 A'                 
 -0.426  -0.394  -0.388  -0.342  -0.332  -0.324  -0.279  -0.255
 54 A'   55 A'   20 A"   21 A"   56 A'   57 A'   22 A"   23 A"                 
 -0.240
 58 A'                                                                         
 -- Virtual --                   
 -0.067  -0.056  -0.046  -0.000   0.009   0.037   0.050   0.050
 59 A'   60 A'   24 A"   61 A'   62 A'   63 A'   64 A'   25 A"                 
  0.064   0.086   0.087   0.099   0.108   0.113   0.118   0.150
 65 A'   66 A'   26 A"   67 A'   27 A"   68 A'   69 A'   70 A'                 
  0.159   0.186   0.208   0.223   0.243   0.244   0.273   0.289
 71 A'   72 A'   28 A"   73 A'   74 A'   29 A"   75 A'   76 A'                 
  0.289   0.304   0.332   0.340   0.356   0.370   0.379   0.380
 30 A"   77 A'   78 A'   31 A"   79 A'   80 A'   81 A'   32 A"                 
  0.408   0.421   0.436   0.448   0.457   0.461   0.467   0.487
 33 A"   82 A'   34 A"   83 A'   84 A'   35 A"   85 A'   86 A'                 
  0.488   0.542   0.554   0.581   0.590   0.599   0.644   0.700
 36 A"   37 A"   87 A'   38 A"   88 A'   89 A'   90 A'   91 A'                 
  0.713   0.725   0.741   0.753   0.795   0.859   0.902   1.002
 92 A'   93 A'   94 A'   39 A"   95 A'   96 A'   97 A'   98 A'                 
  1.071   1.135   1.203   1.283   1.288   1.342   1.349   1.367
 99 A'   40 A"   41 A"  100 A'   42 A"   43 A"  101 A'  102 A'                 
  1.369   1.380   1.422   1.504   1.516   1.549   1.621   1.682
 44 A"  103 A'  104 A'  105 A'  106 A'   45 A"  107 A'  108 A'                 
  1.807   1.845   1.927   1.990   2.036   2.132   2.180   2.238
109 A'   46 A"  110 A'   47 A"  111 A'  112 A'  113 A'  114 A'                 
  2.580   2.778   2.803   2.976   3.076   3.333   3.745   3.768
 48 A"  115 A'   49 A"  116 A'  117 A'  118 A'   50 A"  119 A'                 
  3.918   3.941   3.947   3.962   3.982   3.988   4.003   4.019
 51 A"  120 A'   52 A"   53 A"  121 A'   54 A"  122 A'   55 A"                 
  4.023   4.031   4.070   4.087   4.186   4.201   4.212   4.286
 56 A"  123 A'  124 A'   57 A"  125 A'  126 A'  127 A'  128 A'                 
  4.359   4.447   4.463   4.758   5.976   6.011   6.038   6.045
129 A'  130 A'  131 A'  132 A'   58 A"   59 A"  133 A'  134 A'                 
  6.076   6.163   6.274   6.376   6.558   6.699   7.524   7.569
135 A'  136 A'   60 A"  137 A'  138 A'  139 A'   61 A"  140 A'                 
  7.688  23.289  24.043  27.873  27.879  28.321  28.350  28.362
141 A'  142 A'  143 A'  144 A'  145 A'   62 A"   63 A"  146 A'                 
 28.365  28.393  28.407  28.509  28.521  28.526  28.536  28.552
147 A'  148 A'  149 A'   64 A"  150 A'   65 A"  151 A'   66 A"                 
 28.563  28.582  28.644  28.665  28.750  47.907  66.732 127.868
 67 A"  152 A'  153 A'  154 A'  155 A'  156 A'  157 A'   68 A"                 
127.889 127.900 127.908 127.928 127.977 151.669 151.674 289.722
 69 A"  158 A'  159 A'  160 A'  161 A'  162 A'  163 A'   70 A"                 
289.765 289.9051020.7031901.8341901.838
164 A'  165 A'  166 A'  167 A'  168 A'                                         
 --------------------------------------------------------------

          Ground-State Mulliken Net Atomic Charges

     Atom                 Charge (a.u.)
  ----------------------------------------
      1 Br                    0.020227
      2 I                     0.172420
      3 F                    -0.023850
      4 I                     0.165695
      5 C                    -0.198848
      6 C                    -0.135644
  ----------------------------------------
  Sum of atomic charges =     0.000000

 -----------------------------------------------------------------
                    Cartesian Multipole Moments
 -----------------------------------------------------------------
    Charge (ESU x 10^10)
                 0.0000
    Dipole Moment (Debye)
         X      -0.5302      Y       0.7648      Z       0.0000
       Tot       0.9306
    Quadrupole Moments (Debye-Ang)
        XX     -85.8911     XY       2.0854     YY     -91.5920
        XZ      -0.0000     YZ      -0.0000     ZZ     -91.8596
    Octopole Moments (Debye-Ang^2)
       XXX     -22.4458    XXY       7.2058    XYY     -20.7224
       YYY      11.5658    XXZ       0.0000    XYZ       0.0000
       YYZ       0.0000    XZZ      -7.6575    YZZ       0.0272
       ZZZ       0.0000
    Hexadecapole Moments (Debye-Ang^3)
      XXXX   -1602.5118   XXXY     -45.3272   XXYY    -416.3548
      XYYY    -100.2908   YYYY    -982.1488   XXXZ       0.0000
      XXYZ      -0.0000   XYYZ      -0.0000   YYYZ      -0.0000
      XXZZ    -307.7059   XYZZ     -35.5199   YYZZ    -189.0862
      XZZZ      -0.0000   YZZZ      -0.0000   ZZZZ    -118.9852
 -----------------------------------------------------------------
 Calculating analytic gradient of the SCF energy
 Gradient of SCF Energy
            1           2           3           4           5           6
    1  -0.0224727  -0.0068718   0.0174509   0.0236892   0.0258249  -0.0376205
    2  -0.0432622  -0.0830296   0.0312246   0.0812291   0.0104581   0.0033800
    3  -0.0000000   0.0000000   0.0000000  -0.0000000  -0.0000000   0.0000000
 Max gradient component =       8.303E-02
 RMS gradient           =       3.330E-02
 Gradient time:  CPU 49.71 s  wall 6.36 s
 Geometry Optimization Parameters
   NAtoms,    NIC,     NZ,  NCons,   NDum,   NFix, NCnnct, MaxDiis
        6      37       0       0       0       0       0       0

 Cartesian Hessian Update
 Hessian Updated using BFGS Update


** GEOMETRY OPTIMIZATION IN DELOCALIZED INTERNAL COORDINATES **
   Searching for a Minimum

   Optimization Cycle:  12

                       Coordinates (Angstroms)
     ATOM                X               Y               Z
      1  Br        2.9417026383    0.5927890329    0.0000000000
      2  I        -0.8531014509    1.4910186293    0.0000000000
      3  F         2.0088171148   -1.6998451676    0.0000000000
      4  I        -1.4113176899   -1.4644120649    0.0000000000
      5  C         1.4863900543   -0.4796890291    0.0000000000
      6  C         0.1650109299   -0.2301921770    0.0000000000
   Point Group: cs    Number of degrees of freedom:     9


   Energy is -16589.190559218

 Hessian Updated using BFGS Update

  9 Hessian modes will be used to form the next step
  Hessian Eigenvalues:
     0.105662    0.212557    0.247549    0.250932    0.335656    0.424726
     0.480085    0.975835    1.033879

 Minimum Search - Taking Simple RFO Step
 Searching for Lamda that Minimizes Along All modes
 Value Taken    Lamda =  -0.04323359
 Calculated Step too Large.  Step scaled by  0.569636
 Step Taken.  Stepsize is  0.300000

                             Maximum     Tolerance    Cnvgd?
         Gradient           0.067248      0.000300      NO
         Displacement       0.272251      0.001200      NO
         Energy change     -0.029599      0.000001      NO


 New Cartesian Coordinates Obtained by Inverse Iteration

 Displacement from previous Coordinates is:  0.218169
 ----------------------------------------------------------------
             Standard Nuclear Orientation (Angstroms)
    I     Atom           X                Y                Z
 ----------------------------------------------------------------
    1      Br      2.9313780980     0.6311994573     0.0000000000
    2      I      -0.8151833100     1.5463337164     0.0000000000
    3      F       1.9654894745    -1.7237340672     0.0000000000
    4      I      -1.3896185264    -1.5286031891     0.0000000000
    5      C       1.4759132293    -0.4881625195     0.0000000000
    6      C       0.1695226312    -0.2273641743     0.0000000000
 ----------------------------------------------------------------
 Molecular Point Group                 Cs    NOp =  2
 Largest Abelian Subgroup              Cs    NOp =  2
 Nuclear Repulsion Energy =  1555.2217556641 hartrees
 There are       81 alpha and       81 beta electrons
 Applying Cartesian multipole field
    Component          Value
    ---------          -----
     (2,0,0)        1.00000E-11
     (0,2,0)        2.00000E-11
     (0,0,2)       -3.00000E-11
 Nucleus-field energy     =     0.0000000383 hartrees
 Requested basis set is 6-311++G(d,p)
 There are 85 shells and 238 basis functions
 A cutoff of  1.0D-11 yielded   2566 shell pairs
 There are     21604 function pairs (     24479 Cartesian)
 Smallest overlap matrix eigenvalue = 3.58E-05
 Guess MOs from SCF MO coefficient file

 -----------------------------------------------------------------------
  General SCF calculation program by
  Eric Jon Sundstrom, Paul Horn, Yuezhi Mao, Dmitri Zuev, Alec White,
  David Stuck, Shaama M.S., Shane Yost, Joonho Lee, David Small,
  Daniel Levine, Susi Lehtola, Hugh Burton, Evgeny Epifanovsky
 -----------------------------------------------------------------------
 Exchange:     0.2000 Hartree-Fock + 0.0800 Slater + 0.7200 B88
 Correlation:  0.1900 VWN1RPA + 0.8100 LYP
 Using SG-1 standard quadrature grid
 using 8 threads for integral computing
 -------------------------------------------------------
 OpenMP Integral computing Module                
 Release: version 2.0, May 2017, Q-Chem Inc. Pleasanton 
 -------------------------------------------------------
 -------------------------------------------------------
 OpenMP BLAS3 based DFT computing Module                
 Release: version 1.0, May 2013, Q-Chem Inc. Pittsburgh 
 -------------------------------------------------------
 A restricted SCF calculation will be
 performed using DIIS
 SCF converges when DIIS error is below 1.0e-08
 ---------------------------------------
  Cycle       Energy         DIIS error
 ---------------------------------------
    1  -16589.2086388379      5.03e-04  
    2  -16589.2104510122      2.92e-04  
    3  -16589.2103078881      3.24e-04  
    4  -16589.2110116668      6.27e-05  
    5  -16589.2110393862      1.02e-05  
    6  -16589.2110399444      5.31e-06  
    7  -16589.2110400827      1.41e-06  
    8  -16589.2110400937      6.75e-07  
    9  -16589.2110400963      1.54e-07  
   10  -16589.2110400964      3.83e-08  
   11  -16589.2110400961      9.91e-09  Convergence criterion met
 ---------------------------------------
 SCF time:   CPU 119.63s  wall 15.00s 
 SCF   energy in the final basis set =   -16589.2110400961
 Total energy in the final basis set =   -16589.2110400961

 --------------------------------------------------------------
             Orbital Energies (a.u.) and Symmetries
 --------------------------------------------------------------

 Alpha MOs, Restricted
 -- Occupied --                  
*******-1165.89 -482.87 -176.32 -176.32 -165.73 -165.73 -165.72
  1 A'    2 A'    3 A'    4 A'    5 A'    6 A'    7 A'    1 A"                 
-165.72 -165.72 -165.72  -62.52  -56.34  -56.34  -56.34  -35.82
  8 A'    2 A"    9 A'   10 A'   11 A'    3 A"   12 A'   13 A'                 
-35.819 -31.313 -31.312 -31.307 -31.307 -31.306 -31.305 -24.733
 14 A'   15 A'   16 A'    4 A"   17 A'    5 A"   18 A'   19 A'                 
-22.964 -22.962 -22.962 -22.962 -22.961 -22.961 -22.958 -22.958
 20 A'   21 A'    6 A"   22 A'    7 A"   23 A'   24 A'    8 A"                 
-22.956 -22.956 -10.339 -10.273  -8.730  -6.562  -6.548  -6.548
 25 A'    9 A"   26 A'   27 A'   28 A'   29 A'   10 A"   30 A'                 
 -6.370  -6.369  -4.784  -4.782  -4.768  -4.767  -4.766  -4.766
 31 A'   32 A'   33 A'   34 A'   11 A"   35 A'   12 A"   36 A'                 
 -2.673  -2.669  -2.669  -2.658  -2.658  -2.050  -2.049  -2.045
 37 A'   13 A"   38 A'   14 A"   39 A'   40 A'   41 A'   15 A"                 
 -2.044  -2.043  -2.043  -2.030  -2.030  -2.029  -2.029  -1.282
 42 A'   16 A"   43 A'   44 A'   17 A"   18 A"   45 A'   46 A'                 
 -0.877  -0.818  -0.709  -0.667  -0.612  -0.533  -0.518  -0.488
 47 A'   48 A'   49 A'   50 A'   51 A'   52 A'   19 A"   53 A'                 
 -0.424  -0.393  -0.385  -0.339  -0.329  -0.321  -0.281  -0.256
 54 A'   55 A'   20 A"   21 A"   56 A'   57 A'   22 A"   23 A"                 
 -0.249
 58 A'                                                                         
 -- Virtual --                   
 -0.072  -0.062  -0.043  -0.004   0.008   0.037   0.049   0.051
 59 A'   60 A'   24 A"   61 A'   62 A'   63 A'   64 A'   25 A"                 
  0.065   0.085   0.087   0.097   0.106   0.113   0.118   0.149
 65 A'   66 A'   26 A"   67 A'   27 A"   68 A'   69 A'   70 A'                 
  0.162   0.189   0.209   0.221   0.236   0.244   0.271   0.288
 71 A'   72 A'   28 A"   73 A'   74 A'   29 A"   75 A'   30 A"                 
  0.288   0.301   0.330   0.351   0.353   0.374   0.378   0.381
 76 A'   77 A'   78 A'   31 A"   79 A'   80 A'   81 A'   32 A"                 
  0.409   0.417   0.433   0.445   0.453   0.462   0.467   0.485
 33 A"   82 A'   34 A"   35 A"   83 A'   84 A'   85 A'   36 A"                 
  0.487   0.541   0.543   0.581   0.586   0.601   0.643   0.692
 86 A'   37 A"   87 A'   88 A'   38 A"   89 A'   90 A'   91 A'                 
  0.702   0.724   0.740   0.751   0.799   0.864   0.892   1.000
 92 A'   93 A'   94 A'   39 A"   95 A'   96 A'   97 A'   98 A'                 
  1.054   1.133   1.197   1.284   1.284   1.345   1.348   1.363
 99 A'   40 A"   41 A"  100 A'   42 A"   43 A"  101 A'  102 A'                 
  1.369   1.382   1.425   1.493   1.519   1.551   1.621   1.679
 44 A"  103 A'  104 A'  105 A'  106 A'   45 A"  107 A'  108 A'                 
  1.820   1.854   1.928   1.989   2.033   2.137   2.166   2.237
109 A'   46 A"  110 A'   47 A"  111 A'  112 A'  113 A'  114 A'                 
  2.583   2.775   2.802   2.977   3.083   3.314   3.744   3.769
 48 A"  115 A'   49 A"  116 A'  117 A'  118 A'   50 A"  119 A'                 
  3.926   3.944   3.945   3.960   3.978   3.987   4.005   4.007
 51 A"  120 A'   52 A"   53 A"  121 A'   54 A"  122 A'   55 A"                 
  4.022   4.022   4.075   4.083   4.154   4.207   4.211   4.279
 56 A"  123 A'  124 A'   57 A"  125 A'  126 A'  127 A'  128 A'                 
  4.364   4.439   4.457   4.757   5.976   6.010   6.017   6.042
129 A'  130 A'  131 A'  132 A'   58 A"   59 A"  133 A'  134 A'                 
  6.066   6.165   6.273   6.371   6.547   6.695   7.524   7.568
135 A'  136 A'   60 A"  137 A'  138 A'  139 A'   61 A"  140 A'                 
  7.682  23.279  24.087  27.860  27.874  28.320  28.348  28.349
141 A'  142 A'  143 A'  144 A'  145 A'   62 A"  146 A'   63 A"                 
 28.364  28.388  28.410  28.512  28.523  28.525  28.534  28.545
147 A'  148 A'  149 A'   64 A"  150 A'   65 A"  151 A'   66 A"                 
 28.562  28.586  28.626  28.664  28.741  47.895  66.730 127.867
 67 A"  152 A'  153 A'  154 A'  155 A'  156 A'  157 A'   68 A"                 
127.889 127.890 127.905 127.923 127.976 151.657 151.670 289.721
 69 A"  158 A'  159 A'  160 A'  161 A'  162 A'  163 A'   70 A"                 
289.763 289.9001020.6871901.8211901.834
164 A'  165 A'  166 A'  167 A'  168 A'                                         

 Beta MOs, Restricted
 -- Occupied --                  
*******-1165.89 -482.87 -176.32 -176.32 -165.73 -165.73 -165.72
  1 A'    2 A'    3 A'    4 A'    5 A'    6 A'    7 A'    1 A"                 
-165.72 -165.72 -165.72  -62.52  -56.34  -56.34  -56.34  -35.82
  8 A'    2 A"    9 A'   10 A'   11 A'    3 A"   12 A'   13 A'                 
-35.819 -31.313 -31.312 -31.307 -31.307 -31.306 -31.305 -24.733
 14 A'   15 A'   16 A'    4 A"   17 A'    5 A"   18 A'   19 A'                 
-22.964 -22.962 -22.962 -22.962 -22.961 -22.961 -22.958 -22.958
 20 A'   21 A'    6 A"   22 A'    7 A"   23 A'   24 A'    8 A"                 
-22.956 -22.956 -10.339 -10.273  -8.730  -6.562  -6.548  -6.548
 25 A'    9 A"   26 A'   27 A'   28 A'   29 A'   10 A"   30 A'                 
 -6.370  -6.369  -4.784  -4.782  -4.768  -4.767  -4.766  -4.766
 31 A'   32 A'   33 A'   34 A'   11 A"   35 A'   12 A"   36 A'                 
 -2.673  -2.669  -2.669  -2.658  -2.658  -2.050  -2.049  -2.045
 37 A'   13 A"   38 A'   14 A"   39 A'   40 A'   41 A'   15 A"                 
 -2.044  -2.043  -2.043  -2.030  -2.030  -2.029  -2.029  -1.282
 42 A'   16 A"   43 A'   44 A'   17 A"   18 A"   45 A'   46 A'                 
 -0.877  -0.818  -0.709  -0.667  -0.612  -0.533  -0.518  -0.488
 47 A'   48 A'   49 A'   50 A'   51 A'   52 A'   19 A"   53 A'                 
 -0.424  -0.393  -0.385  -0.339  -0.329  -0.321  -0.281  -0.256
 54 A'   55 A'   20 A"   21 A"   56 A'   57 A'   22 A"   23 A"                 
 -0.249
 58 A'                                                                         
 -- Virtual --                   
 -0.072  -0.062  -0.043  -0.004   0.008   0.037   0.049   0.051
 59 A'   60 A'   24 A"   61 A'   62 A'   63 A'   64 A'   25 A"                 
  0.065   0.085   0.087   0.097   0.106   0.113   0.118   0.149
 65 A'   66 A'   26 A"   67 A'   27 A"   68 A'   69 A'   70 A'                 
  0.162   0.189   0.209   0.221   0.236   0.244   0.271   0.288
 71 A'   72 A'   28 A"   73 A'   74 A'   29 A"   75 A'   30 A"                 
  0.288   0.301   0.330   0.351   0.353   0.374   0.378   0.381
 76 A'   77 A'   78 A'   31 A"   79 A'   80 A'   81 A'   32 A"                 
  0.409   0.417   0.433   0.445   0.453   0.462   0.467   0.485
 33 A"   82 A'   34 A"   35 A"   83 A'   84 A'   85 A'   36 A"                 
  0.487   0.541   0.543   0.581   0.586   0.601   0.643   0.692
 86 A'   37 A"   87 A'   88 A'   38 A"   89 A'   90 A'   91 A'                 
  0.702   0.724   0.740   0.751   0.799   0.864   0.892   1.000
 92 A'   93 A'   94 A'   39 A"   95 A'   96 A'   97 A'   98 A'                 
  1.054   1.133   1.197   1.284   1.284   1.345   1.348   1.363
 99 A'   40 A"   41 A"  100 A'   42 A"   43 A"  101 A'  102 A'                 
  1.369   1.382   1.425   1.493   1.519   1.551   1.621   1.679
 44 A"  103 A'  104 A'  105 A'  106 A'   45 A"  107 A'  108 A'                 
  1.820   1.854   1.928   1.989   2.033   2.137   2.166   2.237
109 A'   46 A"  110 A'   47 A"  111 A'  112 A'  113 A'  114 A'                 
  2.583   2.775   2.802   2.977   3.083   3.314   3.744   3.769
 48 A"  115 A'   49 A"  116 A'  117 A'  118 A'   50 A"  119 A'                 
  3.926   3.944   3.945   3.960   3.978   3.987   4.005   4.007
 51 A"  120 A'   52 A"   53 A"  121 A'   54 A"  122 A'   55 A"                 
  4.022   4.022   4.075   4.083   4.154   4.207   4.211   4.279
 56 A"  123 A'  124 A'   57 A"  125 A'  126 A'  127 A'  128 A'                 
  4.364   4.439   4.457   4.757   5.976   6.010   6.017   6.042
129 A'  130 A'  131 A'  132 A'   58 A"   59 A"  133 A'  134 A'                 
  6.066   6.165   6.273   6.371   6.547   6.695   7.524   7.568
135 A'  136 A'   60 A"  137 A'  138 A'  139 A'   61 A"  140 A'                 
  7.682  23.279  24.087  27.860  27.874  28.320  28.348  28.349
141 A'  142 A'  143 A'  144 A'  145 A'   62 A"  146 A'   63 A"                 
 28.364  28.388  28.410  28.512  28.523  28.525  28.534  28.545
147 A'  148 A'  149 A'   64 A"  150 A'   65 A"  151 A'   66 A"                 
 28.562  28.586  28.626  28.664  28.741  47.895  66.730 127.867
 67 A"  152 A'  153 A'  154 A'  155 A'  156 A'  157 A'   68 A"                 
127.889 127.890 127.905 127.923 127.976 151.657 151.670 289.721
 69 A"  158 A'  159 A'  160 A'  161 A'  162 A'  163 A'   70 A"                 
289.763 289.9001020.6871901.8211901.834
164 A'  165 A'  166 A'  167 A'  168 A'                                         
 --------------------------------------------------------------

          Ground-State Mulliken Net Atomic Charges

     Atom                 Charge (a.u.)
  ----------------------------------------
      1 Br                    0.016505
      2 I                     0.175849
      3 F                    -0.026955
      4 I                     0.167486
      5 C                    -0.186943
      6 C                    -0.145942
  ----------------------------------------
  Sum of atomic charges =     0.000000

 -----------------------------------------------------------------
                    Cartesian Multipole Moments
 -----------------------------------------------------------------
    Charge (ESU x 10^10)
                 0.0000
    Dipole Moment (Debye)
         X      -0.4879      Y       0.7899      Z       0.0000
       Tot       0.9285
    Quadrupole Moments (Debye-Ang)
        XX     -86.4664     XY       2.3544     YY     -90.7075
        XZ       0.0000     YZ       0.0000     ZZ     -92.0405
    Octopole Moments (Debye-Ang^2)
       XXX     -25.8568    XXY       6.7173    XYY     -22.5940
       YYY      11.1501    XXZ       0.0000    XYZ      -0.0000
       YYZ       0.0000    XZZ      -8.9302    YZZ      -0.2767
       ZZZ       0.0000
    Hexadecapole Moments (Debye-Ang^3)
      XXXX   -1580.8891   XXXY     -54.9163   XXYY    -419.1777
      XYYY    -108.8778   YYYY   -1038.4777   XXXZ       0.0000
      XXYZ       0.0000   XYYZ      -0.0000   YYYZ       0.0000
      XXZZ    -302.9593   XYZZ     -39.4774   YYZZ    -200.4513
      XZZZ       0.0000   YZZZ       0.0000   ZZZZ    -119.5957
 -----------------------------------------------------------------
 Calculating analytic gradient of the SCF energy
 Gradient of SCF Energy
            1           2           3           4           5           6
    1  -0.0122185  -0.0078332   0.0107921   0.0128730   0.0077549  -0.0113683
    2  -0.0267108  -0.0558277   0.0203142   0.0566522   0.0075421  -0.0019700
    3   0.0000000   0.0000000   0.0000000  -0.0000000  -0.0000000   0.0000000
 Max gradient component =       5.665E-02
 RMS gradient           =       2.134E-02
 Gradient time:  CPU 49.52 s  wall 6.32 s
 Geometry Optimization Parameters
   NAtoms,    NIC,     NZ,  NCons,   NDum,   NFix, NCnnct, MaxDiis
        6      37       0       0       0       0       0       0

 Cartesian Hessian Update
 Hessian Updated using BFGS Update


** GEOMETRY OPTIMIZATION IN DELOCALIZED INTERNAL COORDINATES **
   Searching for a Minimum

   Optimization Cycle:  13

                       Coordinates (Angstroms)
     ATOM                X               Y               Z
      1  Br        2.9313780980    0.6311994573    0.0000000000
      2  I        -0.8151833100    1.5463337164    0.0000000000
      3  F         1.9654894745   -1.7237340672    0.0000000000
      4  I        -1.3896185264   -1.5286031891    0.0000000000
      5  C         1.4759132293   -0.4881625195    0.0000000000
      6  C         0.1695226312   -0.2273641743    0.0000000000
   Point Group: cs    Number of degrees of freedom:     9


   Energy is -16589.211040096

 Hessian Updated using BFGS Update

  9 Hessian modes will be used to form the next step
  Hessian Eigenvalues:
     0.080192    0.207371    0.247822    0.250848    0.344869    0.432661
     0.489881    0.975920    1.033898

 Minimum Search - Taking Simple RFO Step
 Searching for Lamda that Minimizes Along All modes
 Value Taken    Lamda =  -0.02767256
 Calculated Step too Large.  Step scaled by  0.597168
 Step Taken.  Stepsize is  0.300000

                             Maximum     Tolerance    Cnvgd?
         Gradient           0.048089      0.000300      NO
         Displacement       0.278164      0.001200      NO
         Energy change     -0.020481      0.000001      NO


 New Cartesian Coordinates Obtained by Inverse Iteration

 Displacement from previous Coordinates is:  0.217427
 ----------------------------------------------------------------
             Standard Nuclear Orientation (Angstroms)
    I     Atom           X                Y                Z
 ----------------------------------------------------------------
    1      Br      2.9214571445     0.6664182879     0.0000000000
    2      I      -0.7768420935     1.6039677488     0.0000000000
    3      F       1.9270314508    -1.7470870349     0.0000000000
    4      I      -1.3665052254    -1.5944545668     0.0000000000
    5      C       1.4690641128    -0.4977431472     0.0000000000
    6      C       0.1632962074    -0.2214320641     0.0000000000
 ----------------------------------------------------------------
 Molecular Point Group                 Cs    NOp =  2
 Largest Abelian Subgroup              Cs    NOp =  2
 Nuclear Repulsion Energy =  1535.8047604187 hartrees
 There are       81 alpha and       81 beta electrons
 Applying Cartesian multipole field
    Component          Value
    ---------          -----
     (2,0,0)        1.00000E-11
     (0,2,0)        2.00000E-11
     (0,0,2)       -3.00000E-11
 Nucleus-field energy     =     0.0000000396 hartrees
 Requested basis set is 6-311++G(d,p)
 There are 85 shells and 238 basis functions
 A cutoff of  1.0D-11 yielded   2563 shell pairs
 There are     21587 function pairs (     24459 Cartesian)
 Smallest overlap matrix eigenvalue = 4.13E-05
 Guess MOs from SCF MO coefficient file

 -----------------------------------------------------------------------
  General SCF calculation program by
  Eric Jon Sundstrom, Paul Horn, Yuezhi Mao, Dmitri Zuev, Alec White,
  David Stuck, Shaama M.S., Shane Yost, Joonho Lee, David Small,
  Daniel Levine, Susi Lehtola, Hugh Burton, Evgeny Epifanovsky
 -----------------------------------------------------------------------
 Exchange:     0.2000 Hartree-Fock + 0.0800 Slater + 0.7200 B88
 Correlation:  0.1900 VWN1RPA + 0.8100 LYP
 Using SG-1 standard quadrature grid
 using 8 threads for integral computing
 -------------------------------------------------------
 OpenMP Integral computing Module                
 Release: version 2.0, May 2017, Q-Chem Inc. Pleasanton 
 -------------------------------------------------------
 -------------------------------------------------------
 OpenMP BLAS3 based DFT computing Module                
 Release: version 1.0, May 2013, Q-Chem Inc. Pittsburgh 
 -------------------------------------------------------
 A restricted SCF calculation will be
 performed using DIIS
 SCF converges when DIIS error is below 1.0e-08
 ---------------------------------------
  Cycle       Energy         DIIS error
 ---------------------------------------
    1  -16589.2222699774      4.68e-04  
    2  -16589.2238309700      2.99e-04  
    3  -16589.2237546571      3.16e-04  
    4  -16589.2244330423      5.75e-05  
    5  -16589.2244569317      1.28e-05  
    6  -16589.2244577038      6.43e-06  
    7  -16589.2244579692      1.43e-06  
    8  -16589.2244579806      6.64e-07  
    9  -16589.2244579825      1.48e-07  
   10  -16589.2244579828      3.43e-08  
   11  -16589.2244579829      9.49e-09  Convergence criterion met
 ---------------------------------------
 SCF time:   CPU 119.09s  wall 15.00s 
 SCF   energy in the final basis set =   -16589.2244579829
 Total energy in the final basis set =   -16589.2244579829

 --------------------------------------------------------------
             Orbital Energies (a.u.) and Symmetries
 --------------------------------------------------------------

 Alpha MOs, Restricted
 -- Occupied --                  
*******-1165.89 -482.87 -176.32 -176.32 -165.73 -165.73 -165.73
  1 A'    2 A'    3 A'    4 A'    5 A'    6 A'    7 A'    1 A"                 
-165.73 -165.72 -165.72  -62.52  -56.34  -56.34  -56.34  -35.82
  8 A'    2 A"    9 A'   10 A'   11 A'    3 A"   12 A'   13 A'                 
-35.819 -31.314 -31.312 -31.308 -31.308 -31.306 -31.305 -24.735
 14 A'   15 A'   16 A'    4 A"   17 A'    5 A"   18 A'   19 A'                 
-22.965 -22.963 -22.963 -22.962 -22.961 -22.961 -22.959 -22.959
 20 A'    6 A"   21 A'   22 A'    7 A"   23 A'   24 A'    8 A"                 
-22.956 -22.956 -10.341 -10.276  -8.730  -6.562  -6.548  -6.548
 25 A'    9 A"   26 A'   27 A'   28 A'   29 A'   10 A"   30 A'                 
 -6.371  -6.368  -4.784  -4.782  -4.768  -4.768  -4.766  -4.765
 31 A'   32 A'   33 A'   34 A'   11 A"   35 A'   12 A"   36 A'                 
 -2.673  -2.669  -2.669  -2.658  -2.657  -2.050  -2.048  -2.045
 37 A'   13 A"   38 A'   14 A"   39 A'   40 A'   41 A'   15 A"                 
 -2.045  -2.042  -2.042  -2.031  -2.031  -2.029  -2.028  -1.282
 42 A'   16 A"   43 A'   17 A"   44 A'   18 A"   45 A'   46 A'                 
 -0.873  -0.812  -0.703  -0.668  -0.611  -0.533  -0.518  -0.487
 47 A'   48 A'   49 A'   50 A'   51 A'   52 A'   19 A"   53 A'                 
 -0.422  -0.393  -0.382  -0.336  -0.330  -0.315  -0.283  -0.257
 54 A'   55 A'   20 A"   21 A"   56 A'   57 A'   22 A"   58 A'                 
 -0.256
 23 A"                                                                         
 -- Virtual --                   
 -0.076  -0.065  -0.043  -0.009   0.008   0.037   0.049   0.051
 59 A'   60 A'   24 A"   61 A'   62 A'   63 A'   64 A'   25 A"                 
  0.066   0.083   0.087   0.096   0.105   0.113   0.119   0.147
 65 A'   66 A'   26 A"   67 A'   27 A"   68 A'   69 A'   70 A'                 
  0.163   0.190   0.210   0.219   0.228   0.244   0.268   0.287
 71 A'   72 A'   28 A"   73 A'   74 A'   29 A"   75 A'   30 A"                 
  0.291   0.298   0.329   0.350   0.361   0.377   0.380   0.382
 76 A'   77 A'   78 A'   79 A'   31 A"   80 A'   81 A'   32 A"                 
  0.411   0.413   0.430   0.433   0.455   0.467   0.468   0.482
 33 A"   82 A'   34 A"   35 A"   83 A'   84 A'   85 A'   36 A"                 
  0.487   0.531   0.541   0.571   0.589   0.603   0.638   0.683
 86 A'   87 A'   37 A"   88 A'   38 A"   89 A'   90 A'   91 A'                 
  0.692   0.723   0.738   0.747   0.805   0.866   0.885   0.996
 92 A'   93 A'   94 A'   39 A"   95 A'   96 A'   97 A'   98 A'                 
  1.033   1.131   1.192   1.281   1.294   1.346   1.348   1.364
 99 A'   40 A"   41 A"   42 A"  100 A'   43 A"  101 A'  102 A'                 
  1.368   1.387   1.430   1.476   1.520   1.549   1.615   1.672
 44 A"  103 A'  104 A'  105 A'  106 A'   45 A"  107 A'  108 A'                 
  1.826   1.856   1.925   1.988   2.028   2.128   2.152   2.230
109 A'   46 A"  110 A'   47 A"  111 A'  112 A'  113 A'  114 A'                 
  2.583   2.771   2.798   2.977   3.073   3.311   3.743   3.768
 48 A"  115 A'   49 A"  116 A'  117 A'  118 A'   50 A"  119 A'                 
  3.933   3.943   3.951   3.958   3.975   3.985   3.996   4.003
 51 A"   52 A"  120 A'   53 A"  121 A'   54 A"   55 A"  122 A'                 
  4.017   4.022   4.079   4.084   4.121   4.207   4.211   4.273
123 A'   56 A"   57 A"  124 A'  125 A'  126 A'  127 A'  128 A'                 
  4.367   4.425   4.452   4.753   5.974   6.005   6.011   6.036
129 A'  130 A'  131 A'  132 A'   58 A"  133 A'   59 A"  134 A'                 
  6.061   6.159   6.271   6.368   6.538   6.689   7.524   7.567
135 A'  136 A'   60 A"  137 A'  138 A'  139 A'   61 A"  140 A'                 
  7.675  23.275  24.073  27.841  27.872  28.319  28.342  28.349
141 A'  142 A'  143 A'  144 A'  145 A'   62 A"  146 A'   63 A"                 
 28.362  28.386  28.410  28.515  28.524  28.526  28.534  28.539
147 A'  148 A'  149 A'   64 A"   65 A"  150 A'  151 A'   66 A"                 
 28.562  28.592  28.607  28.665  28.730  47.884  66.727 127.865
 67 A"  152 A'  153 A'  154 A'  155 A'  156 A'  157 A'   68 A"                 
127.887 127.888 127.901 127.920 127.970 151.641 151.668 289.720
158 A'   69 A"  159 A'  160 A'  161 A'  162 A'  163 A'   70 A"                 
289.761 289.8941020.6741901.8041901.832
164 A'  165 A'  166 A'  167 A'  168 A'                                         

 Beta MOs, Restricted
 -- Occupied --                  
*******-1165.89 -482.87 -176.32 -176.32 -165.73 -165.73 -165.73
  1 A'    2 A'    3 A'    4 A'    5 A'    6 A'    7 A'    1 A"                 
-165.73 -165.72 -165.72  -62.52  -56.34  -56.34  -56.34  -35.82
  8 A'    2 A"    9 A'   10 A'   11 A'    3 A"   12 A'   13 A'                 
-35.819 -31.314 -31.312 -31.308 -31.308 -31.306 -31.305 -24.735
 14 A'   15 A'   16 A'    4 A"   17 A'    5 A"   18 A'   19 A'                 
-22.965 -22.963 -22.963 -22.962 -22.961 -22.961 -22.959 -22.959
 20 A'    6 A"   21 A'   22 A'    7 A"   23 A'   24 A'    8 A"                 
-22.956 -22.956 -10.341 -10.276  -8.730  -6.562  -6.548  -6.548
 25 A'    9 A"   26 A'   27 A'   28 A'   29 A'   10 A"   30 A'                 
 -6.371  -6.368  -4.784  -4.782  -4.768  -4.768  -4.766  -4.765
 31 A'   32 A'   33 A'   34 A'   11 A"   35 A'   12 A"   36 A'                 
 -2.673  -2.669  -2.669  -2.658  -2.657  -2.050  -2.048  -2.045
 37 A'   13 A"   38 A'   14 A"   39 A'   40 A'   41 A'   15 A"                 
 -2.045  -2.042  -2.042  -2.031  -2.031  -2.029  -2.028  -1.282
 42 A'   16 A"   43 A'   17 A"   44 A'   18 A"   45 A'   46 A'                 
 -0.873  -0.812  -0.703  -0.668  -0.611  -0.533  -0.518  -0.487
 47 A'   48 A'   49 A'   50 A'   51 A'   52 A'   19 A"   53 A'                 
 -0.422  -0.393  -0.382  -0.336  -0.330  -0.315  -0.283  -0.257
 54 A'   55 A'   20 A"   21 A"   56 A'   57 A'   22 A"   58 A'                 
 -0.256
 23 A"                                                                         
 -- Virtual --                   
 -0.076  -0.065  -0.043  -0.009   0.008   0.037   0.049   0.051
 59 A'   60 A'   24 A"   61 A'   62 A'   63 A'   64 A'   25 A"                 
  0.066   0.083   0.087   0.096   0.105   0.113   0.119   0.147
 65 A'   66 A'   26 A"   67 A'   27 A"   68 A'   69 A'   70 A'                 
  0.163   0.190   0.210   0.219   0.228   0.244   0.268   0.287
 71 A'   72 A'   28 A"   73 A'   74 A'   29 A"   75 A'   30 A"                 
  0.291   0.298   0.329   0.350   0.361   0.377   0.380   0.382
 76 A'   77 A'   78 A'   79 A'   31 A"   80 A'   81 A'   32 A"                 
  0.411   0.413   0.430   0.433   0.455   0.467   0.468   0.482
 33 A"   82 A'   34 A"   35 A"   83 A'   84 A'   85 A'   36 A"                 
  0.487   0.531   0.541   0.571   0.589   0.603   0.638   0.683
 86 A'   87 A'   37 A"   88 A'   38 A"   89 A'   90 A'   91 A'                 
  0.692   0.723   0.738   0.747   0.805   0.866   0.885   0.996
 92 A'   93 A'   94 A'   39 A"   95 A'   96 A'   97 A'   98 A'                 
  1.033   1.131   1.192   1.281   1.294   1.346   1.348   1.364
 99 A'   40 A"   41 A"   42 A"  100 A'   43 A"  101 A'  102 A'                 
  1.368   1.387   1.430   1.476   1.520   1.549   1.615   1.672
 44 A"  103 A'  104 A'  105 A'  106 A'   45 A"  107 A'  108 A'                 
  1.826   1.856   1.925   1.988   2.028   2.128   2.152   2.230
109 A'   46 A"  110 A'   47 A"  111 A'  112 A'  113 A'  114 A'                 
  2.583   2.771   2.798   2.977   3.073   3.311   3.743   3.768
 48 A"  115 A'   49 A"  116 A'  117 A'  118 A'   50 A"  119 A'                 
  3.933   3.943   3.951   3.958   3.975   3.985   3.996   4.003
 51 A"   52 A"  120 A'   53 A"  121 A'   54 A"   55 A"  122 A'                 
  4.017   4.022   4.079   4.084   4.121   4.207   4.211   4.273
123 A'   56 A"   57 A"  124 A'  125 A'  126 A'  127 A'  128 A'                 
  4.367   4.425   4.452   4.753   5.974   6.005   6.011   6.036
129 A'  130 A'  131 A'  132 A'   58 A"  133 A'   59 A"  134 A'                 
  6.061   6.159   6.271   6.368   6.538   6.689   7.524   7.567
135 A'  136 A'   60 A"  137 A'  138 A'  139 A'   61 A"  140 A'                 
  7.675  23.275  24.073  27.841  27.872  28.319  28.342  28.349
141 A'  142 A'  143 A'  144 A'  145 A'   62 A"  146 A'   63 A"                 
 28.362  28.386  28.410  28.515  28.524  28.526  28.534  28.539
147 A'  148 A'  149 A'   64 A"   65 A"  150 A'  151 A'   66 A"                 
 28.562  28.592  28.607  28.665  28.730  47.884  66.727 127.865
 67 A"  152 A'  153 A'  154 A'  155 A'  156 A'  157 A'   68 A"                 
127.887 127.888 127.901 127.920 127.970 151.641 151.668 289.720
158 A'   69 A"  159 A'  160 A'  161 A'  162 A'  163 A'   70 A"                 
289.761 289.8941020.6741901.8041901.832
164 A'  165 A'  166 A'  167 A'  168 A'                                         
 --------------------------------------------------------------

          Ground-State Mulliken Net Atomic Charges

     Atom                 Charge (a.u.)
  ----------------------------------------
      1 Br                    0.012740
      2 I                     0.178080
      3 F                    -0.027435
      4 I                     0.166790
      5 C                    -0.169183
      6 C                    -0.160992
  ----------------------------------------
  Sum of atomic charges =     0.000000

 -----------------------------------------------------------------
                    Cartesian Multipole Moments
 -----------------------------------------------------------------
    Charge (ESU x 10^10)
                 0.0000
    Dipole Moment (Debye)
         X      -0.4250      Y       0.8120      Z      -0.0000
       Tot       0.9165
    Quadrupole Moments (Debye-Ang)
        XX     -87.0419     XY       2.5714     YY     -89.8200
        XZ      -0.0000     YZ      -0.0000     ZZ     -92.2209
    Octopole Moments (Debye-Ang^2)
       XXX     -29.2050    XXY       6.2362    XYY     -24.3403
       YYY      10.7473    XXZ      -0.0000    XYZ      -0.0000
       YYZ      -0.0000    XZZ     -10.2771    YZZ      -0.5333
       ZZZ      -0.0000
    Hexadecapole Moments (Debye-Ang^3)
      XXXX   -1560.2496   XXXY     -64.8999   XXYY    -423.5203
      XYYY    -116.5430   YYYY   -1097.8425   XXXZ      -0.0000
      XXYZ      -0.0000   XYYZ      -0.0000   YYYZ      -0.0000
      XXZZ    -298.2787   XYZZ     -43.2572   YYZZ    -212.5914
      XZZZ      -0.0000   YZZZ      -0.0000   ZZZZ    -120.1614
 -----------------------------------------------------------------
 Calculating analytic gradient of the SCF energy
 Gradient of SCF Energy
            1           2           3           4           5           6
    1  -0.0044820  -0.0079366   0.0054593   0.0052796   0.0058697  -0.0041901
    2  -0.0133252  -0.0351588   0.0112693   0.0364078   0.0021719  -0.0013650
    3  -0.0000000  -0.0000000   0.0000000   0.0000000  -0.0000000   0.0000000
 Max gradient component =       3.641E-02
 RMS gradient           =       1.305E-02
 Gradient time:  CPU 49.29 s  wall 6.31 s
 Geometry Optimization Parameters
   NAtoms,    NIC,     NZ,  NCons,   NDum,   NFix, NCnnct, MaxDiis
        6      37       0       0       0       0       0       0

 Cartesian Hessian Update
 Hessian Updated using BFGS Update


** GEOMETRY OPTIMIZATION IN DELOCALIZED INTERNAL COORDINATES **
   Searching for a Minimum

   Optimization Cycle:  14

                       Coordinates (Angstroms)
     ATOM                X               Y               Z
      1  Br        2.9214571445    0.6664182879    0.0000000000
      2  I        -0.7768420935    1.6039677488    0.0000000000
      3  F         1.9270314508   -1.7470870349    0.0000000000
      4  I        -1.3665052254   -1.5944545668    0.0000000000
      5  C         1.4690641128   -0.4977431472    0.0000000000
      6  C         0.1632962074   -0.2214320641    0.0000000000
   Point Group: cs    Number of degrees of freedom:     9


   Energy is -16589.224457983

 Hessian Updated using BFGS Update

  9 Hessian modes will be used to form the next step
  Hessian Eigenvalues:
     0.065628    0.204503    0.248052    0.251119    0.343700    0.432206
     0.498648    0.976046    1.033880

 Minimum Search - Taking Simple RFO Step
 Searching for Lamda that Minimizes Along All modes
 Value Taken    Lamda =  -0.01561868
 Calculated Step too Large.  Step scaled by  0.688549
 Step Taken.  Stepsize is  0.300000

                             Maximum     Tolerance    Cnvgd?
         Gradient           0.029617      0.000300      NO
         Displacement       0.267698      0.001200      NO
         Energy change     -0.013418      0.000001      NO


 New Cartesian Coordinates Obtained by Inverse Iteration

 Displacement from previous Coordinates is:  0.243953
 ----------------------------------------------------------------
             Standard Nuclear Orientation (Angstroms)
    I     Atom           X                Y                Z
 ----------------------------------------------------------------
    1      Br      2.8928720161     0.7034943734     0.0000000000
    2      I      -0.7172527568     1.6617804737     0.0000000000
    3      F       1.8909626619    -1.7671168664     0.0000000000
    4      I      -1.3367375732    -1.6617632320     0.0000000000
    5      C       1.4518322755    -0.5078573202     0.0000000000
    6      C       0.1558249731    -0.2188682049     0.0000000000
 ----------------------------------------------------------------
 Molecular Point Group                 Cs    NOp =  2
 Largest Abelian Subgroup              Cs    NOp =  2
 Nuclear Repulsion Energy =  1522.7225495713 hartrees
 There are       81 alpha and       81 beta electrons
 Applying Cartesian multipole field
    Component          Value
    ---------          -----
     (2,0,0)        1.00000E-11
     (0,2,0)        2.00000E-11
     (0,0,2)       -3.00000E-11
 Nucleus-field energy     =     0.0000000407 hartrees
 Requested basis set is 6-311++G(d,p)
 There are 85 shells and 238 basis functions
 A cutoff of  1.0D-11 yielded   2556 shell pairs
 There are     21561 function pairs (     24433 Cartesian)
 Smallest overlap matrix eigenvalue = 4.59E-05
 Guess MOs from SCF MO coefficient file

 -----------------------------------------------------------------------
  General SCF calculation program by
  Eric Jon Sundstrom, Paul Horn, Yuezhi Mao, Dmitri Zuev, Alec White,
  David Stuck, Shaama M.S., Shane Yost, Joonho Lee, David Small,
  Daniel Levine, Susi Lehtola, Hugh Burton, Evgeny Epifanovsky
 -----------------------------------------------------------------------
 Exchange:     0.2000 Hartree-Fock + 0.0800 Slater + 0.7200 B88
 Correlation:  0.1900 VWN1RPA + 0.8100 LYP
 Using SG-1 standard quadrature grid
 using 8 threads for integral computing
 -------------------------------------------------------
 OpenMP Integral computing Module                
 Release: version 2.0, May 2017, Q-Chem Inc. Pleasanton 
 -------------------------------------------------------
 -------------------------------------------------------
 OpenMP BLAS3 based DFT computing Module                
 Release: version 1.0, May 2013, Q-Chem Inc. Pittsburgh 
 -------------------------------------------------------
 A restricted SCF calculation will be
 performed using DIIS
 SCF converges when DIIS error is below 1.0e-08
 ---------------------------------------
  Cycle       Energy         DIIS error
 ---------------------------------------
    1  -16589.2305452381      4.41e-04  
    2  -16589.2321919397      2.35e-04  
    3  -16589.2320805957      2.70e-04  
    4  -16589.2325627064      6.29e-05  
    5  -16589.2325919008      9.54e-06  
    6  -16589.2325923976      5.05e-06  
    7  -16589.2325925041      9.86e-07  
    8  -16589.2325925079      5.88e-07  
    9  -16589.2325925098      1.00e-07  
   10  -16589.2325925099      4.89e-08  
   11  -16589.2325925099      1.01e-08  
   12  -16589.2325925101      1.54e-09  Convergence criterion met
 ---------------------------------------
 SCF time:   CPU 129.48s  wall 17.00s 
 SCF   energy in the final basis set =   -16589.2325925101
 Total energy in the final basis set =   -16589.2325925101

 --------------------------------------------------------------
             Orbital Energies (a.u.) and Symmetries
 --------------------------------------------------------------

 Alpha MOs, Restricted
 -- Occupied --                  
*******-1165.89 -482.87 -176.33 -176.32 -165.73 -165.73 -165.73
  1 A'    2 A'    3 A'    4 A'    5 A'    6 A'    1 A"    7 A'                 
-165.73 -165.72 -165.72  -62.52  -56.34  -56.34  -56.34  -35.82
  8 A'    2 A"    9 A'   10 A'   11 A'    3 A"   12 A'   13 A'                 
-35.819 -31.315 -31.312 -31.309 -31.308 -31.306 -31.306 -24.736
 14 A'   15 A'   16 A'    4 A"   17 A'    5 A"   18 A'   19 A'                 
-22.966 -22.964 -22.964 -22.963 -22.961 -22.961 -22.959 -22.959
 20 A'    6 A"   21 A'   22 A'    7 A"   23 A'   24 A'    8 A"                 
-22.957 -22.957 -10.341 -10.278  -8.729  -6.562  -6.548  -6.547
 25 A'    9 A"   26 A'   27 A'   28 A'   29 A'   10 A"   30 A'                 
 -6.371  -6.368  -4.785  -4.782  -4.769  -4.768  -4.766  -4.765
 31 A'   32 A'   33 A'   34 A'   11 A"   35 A'   12 A"   36 A'                 
 -2.672  -2.668  -2.668  -2.657  -2.657  -2.051  -2.048  -2.045
 37 A'   13 A"   38 A'   14 A"   39 A'   40 A'   41 A'   15 A"                 
 -2.045  -2.042  -2.042  -2.031  -2.031  -2.028  -2.028  -1.281
 42 A'   16 A"   43 A'   17 A"   44 A'   18 A"   45 A'   46 A'                 
 -0.871  -0.807  -0.698  -0.670  -0.610  -0.532  -0.517  -0.485
 47 A'   48 A'   49 A'   50 A'   51 A'   52 A'   19 A"   53 A'                 
 -0.421  -0.393  -0.380  -0.334  -0.330  -0.309  -0.285  -0.263
 54 A'   55 A'   20 A"   21 A"   56 A'   57 A'   22 A"   58 A'                 
 -0.257
 23 A"                                                                         
 -- Virtual --                   
 -0.080  -0.069  -0.042  -0.014   0.008   0.037   0.048   0.052
 59 A'   60 A'   24 A"   61 A'   62 A'   63 A'   64 A'   25 A"                 
  0.067   0.082   0.086   0.094   0.103   0.113   0.120   0.146
 65 A'   66 A'   26 A"   67 A'   27 A"   68 A'   69 A'   70 A'                 
  0.164   0.189   0.211   0.220   0.222   0.244   0.264   0.285
 71 A'   72 A'   28 A"   73 A'   74 A'   29 A"   75 A'   30 A"                 
  0.295   0.298   0.327   0.347   0.370   0.379   0.383   0.384
 76 A'   77 A'   78 A'   79 A'   31 A"   80 A'   32 A"   81 A'                 
  0.409   0.413   0.418   0.432   0.453   0.469   0.475   0.481
 82 A'   33 A"   34 A"   35 A"   83 A'   84 A'   85 A'   36 A"                 
  0.486   0.520   0.541   0.566   0.594   0.605   0.635   0.676
 86 A'   87 A'   37 A"   88 A'   38 A"   89 A'   90 A'   91 A'                 
  0.683   0.727   0.737   0.743   0.812   0.867   0.885   0.985
 92 A'   93 A'   94 A'   39 A"   95 A'   96 A'   97 A'   98 A'                 
  1.018   1.129   1.187   1.278   1.304   1.345   1.346   1.368
 99 A'   40 A"   41 A"   42 A"  100 A'  101 A'   43 A"   44 A"                 
  1.378   1.392   1.438   1.459   1.521   1.550   1.606   1.672
102 A'  103 A'  104 A'  105 A'  106 A'   45 A"  107 A'  108 A'                 
  1.833   1.864   1.922   1.987   2.022   2.125   2.151   2.224
109 A'   46 A"  110 A'   47 A"  111 A'  112 A'  113 A'  114 A'                 
  2.585   2.770   2.796   2.978   3.073   3.299   3.742   3.767
 48 A"  115 A'   49 A"  116 A'  117 A'  118 A'   50 A"  119 A'                 
  3.937   3.943   3.956   3.960   3.975   3.981   3.990   4.002
 51 A"   52 A"   53 A"  120 A'  121 A'   54 A"   55 A"  122 A'                 
  4.016   4.022   4.076   4.089   4.101   4.205   4.215   4.269
123 A'   56 A"   57 A"  124 A'  125 A'  126 A'  127 A'  128 A'                 
  4.367   4.405   4.450   4.751   5.971   6.009   6.011   6.030
129 A'  130 A'  131 A'  132 A'   58 A"  133 A'   59 A"  134 A'                 
  6.057   6.147   6.271   6.367   6.535   6.683   7.525   7.567
135 A'  136 A'   60 A"  137 A'  138 A'  139 A'   61 A"  140 A'                 
  7.670  23.268  24.097  27.822  27.873  28.316  28.345  28.349
141 A'  142 A'  143 A'  144 A'  145 A'   62 A"  146 A'   63 A"                 
 28.358  28.384  28.405  28.517  28.523  28.529  28.534  28.535
147 A'  148 A'  149 A'   64 A"   65 A"  150 A'   66 A"  151 A'                 
 28.562  28.587  28.601  28.670  28.721  47.877  66.725 127.863
 67 A"  152 A'  153 A'  154 A'  155 A'  156 A'  157 A'   68 A"                 
127.888 127.892 127.897 127.917 127.962 151.625 151.669 289.720
 69 A"  158 A'  159 A'  160 A'  161 A'  162 A'  163 A'   70 A"                 
289.760 289.8901020.6641901.7861901.833
164 A'  165 A'  166 A'  167 A'  168 A'                                         

 Beta MOs, Restricted
 -- Occupied --                  
*******-1165.89 -482.87 -176.33 -176.32 -165.73 -165.73 -165.73
  1 A'    2 A'    3 A'    4 A'    5 A'    6 A'    1 A"    7 A'                 
-165.73 -165.72 -165.72  -62.52  -56.34  -56.34  -56.34  -35.82
  8 A'    2 A"    9 A'   10 A'   11 A'    3 A"   12 A'   13 A'                 
-35.819 -31.315 -31.312 -31.309 -31.308 -31.306 -31.306 -24.736
 14 A'   15 A'   16 A'    4 A"   17 A'    5 A"   18 A'   19 A'                 
-22.966 -22.964 -22.964 -22.963 -22.961 -22.961 -22.959 -22.959
 20 A'    6 A"   21 A'   22 A'    7 A"   23 A'   24 A'    8 A"                 
-22.957 -22.957 -10.341 -10.278  -8.729  -6.562  -6.548  -6.547
 25 A'    9 A"   26 A'   27 A'   28 A'   29 A'   10 A"   30 A'                 
 -6.371  -6.368  -4.785  -4.782  -4.769  -4.768  -4.766  -4.765
 31 A'   32 A'   33 A'   34 A'   11 A"   35 A'   12 A"   36 A'                 
 -2.672  -2.668  -2.668  -2.657  -2.657  -2.051  -2.048  -2.045
 37 A'   13 A"   38 A'   14 A"   39 A'   40 A'   41 A'   15 A"                 
 -2.045  -2.042  -2.042  -2.031  -2.031  -2.028  -2.028  -1.281
 42 A'   16 A"   43 A'   17 A"   44 A'   18 A"   45 A'   46 A'                 
 -0.871  -0.807  -0.698  -0.670  -0.610  -0.532  -0.517  -0.485
 47 A'   48 A'   49 A'   50 A'   51 A'   52 A'   19 A"   53 A'                 
 -0.421  -0.393  -0.380  -0.334  -0.330  -0.309  -0.285  -0.263
 54 A'   55 A'   20 A"   21 A"   56 A'   57 A'   22 A"   58 A'                 
 -0.257
 23 A"                                                                         
 -- Virtual --                   
 -0.080  -0.069  -0.042  -0.014   0.008   0.037   0.048   0.052
 59 A'   60 A'   24 A"   61 A'   62 A'   63 A'   64 A'   25 A"                 
  0.067   0.082   0.086   0.094   0.103   0.113   0.120   0.146
 65 A'   66 A'   26 A"   67 A'   27 A"   68 A'   69 A'   70 A'                 
  0.164   0.189   0.211   0.220   0.222   0.244   0.264   0.285
 71 A'   72 A'   28 A"   73 A'   74 A'   29 A"   75 A'   30 A"                 
  0.295   0.298   0.327   0.347   0.370   0.379   0.383   0.384
 76 A'   77 A'   78 A'   79 A'   31 A"   80 A'   32 A"   81 A'                 
  0.409   0.413   0.418   0.432   0.453   0.469   0.475   0.481
 82 A'   33 A"   34 A"   35 A"   83 A'   84 A'   85 A'   36 A"                 
  0.486   0.520   0.541   0.566   0.594   0.605   0.635   0.676
 86 A'   87 A'   37 A"   88 A'   38 A"   89 A'   90 A'   91 A'                 
  0.683   0.727   0.737   0.743   0.812   0.867   0.885   0.985
 92 A'   93 A'   94 A'   39 A"   95 A'   96 A'   97 A'   98 A'                 
  1.018   1.129   1.187   1.278   1.304   1.345   1.346   1.368
 99 A'   40 A"   41 A"   42 A"  100 A'  101 A'   43 A"   44 A"                 
  1.378   1.392   1.438   1.459   1.521   1.550   1.606   1.672
102 A'  103 A'  104 A'  105 A'  106 A'   45 A"  107 A'  108 A'                 
  1.833   1.864   1.922   1.987   2.022   2.125   2.151   2.224
109 A'   46 A"  110 A'   47 A"  111 A'  112 A'  113 A'  114 A'                 
  2.585   2.770   2.796   2.978   3.073   3.299   3.742   3.767
 48 A"  115 A'   49 A"  116 A'  117 A'  118 A'   50 A"  119 A'                 
  3.937   3.943   3.956   3.960   3.975   3.981   3.990   4.002
 51 A"   52 A"   53 A"  120 A'  121 A'   54 A"   55 A"  122 A'                 
  4.016   4.022   4.076   4.089   4.101   4.205   4.215   4.269
123 A'   56 A"   57 A"  124 A'  125 A'  126 A'  127 A'  128 A'                 
  4.367   4.405   4.450   4.751   5.971   6.009   6.011   6.030
129 A'  130 A'  131 A'  132 A'   58 A"  133 A'   59 A"  134 A'                 
  6.057   6.147   6.271   6.367   6.535   6.683   7.525   7.567
135 A'  136 A'   60 A"  137 A'  138 A'  139 A'   61 A"  140 A'                 
  7.670  23.268  24.097  27.822  27.873  28.316  28.345  28.349
141 A'  142 A'  143 A'  144 A'  145 A'   62 A"  146 A'   63 A"                 
 28.358  28.384  28.405  28.517  28.523  28.529  28.534  28.535
147 A'  148 A'  149 A'   64 A"   65 A"  150 A'   66 A"  151 A'                 
 28.562  28.587  28.601  28.670  28.721  47.877  66.725 127.863
 67 A"  152 A'  153 A'  154 A'  155 A'  156 A'  157 A'   68 A"                 
127.888 127.892 127.897 127.917 127.962 151.625 151.669 289.720
 69 A"  158 A'  159 A'  160 A'  161 A'  162 A'  163 A'   70 A"                 
289.760 289.8901020.6641901.7861901.833
164 A'  165 A'  166 A'  167 A'  168 A'                                         
 --------------------------------------------------------------

          Ground-State Mulliken Net Atomic Charges

     Atom                 Charge (a.u.)
  ----------------------------------------
      1 Br                    0.006450
      2 I                     0.177885
      3 F                    -0.029352
      4 I                     0.163802
      5 C                    -0.152105
      6 C                    -0.166680
  ----------------------------------------
  Sum of atomic charges =     0.000000

 -----------------------------------------------------------------
                    Cartesian Multipole Moments
 -----------------------------------------------------------------
    Charge (ESU x 10^10)
                 0.0000
    Dipole Moment (Debye)
         X      -0.3887      Y       0.8315      Z      -0.0000
       Tot       0.9178
    Quadrupole Moments (Debye-Ang)
        XX     -87.8091     XY       2.7983     YY     -88.8888
        XZ       0.0000     YZ      -0.0000     ZZ     -92.3375
    Octopole Moments (Debye-Ang^2)
       XXX     -34.2642    XXY       5.5727    XYY     -26.2389
       YYY      10.4493    XXZ       0.0000    XYZ      -0.0000
       YYZ      -0.0000    XZZ     -12.0298    YZZ      -0.7957
       ZZZ      -0.0000
    Hexadecapole Moments (Debye-Ang^3)
      XXXX   -1522.5987   XXXY     -77.9909   XXYY    -426.5037
      XYYY    -125.3855   YYYY   -1158.9232   XXXZ       0.0000
      XXYZ       0.0000   XYYZ       0.0000   YYYZ       0.0000
      XXZZ    -290.1452   XYZZ     -47.7295   YYZZ    -225.3815
      XZZZ       0.0000   YZZZ      -0.0000   ZZZZ    -120.5512
 -----------------------------------------------------------------
 Calculating analytic gradient of the SCF energy
 Gradient of SCF Energy
            1           2           3           4           5           6
    1  -0.0004514  -0.0064898   0.0014224   0.0014698  -0.0046841   0.0087331
    2  -0.0031047  -0.0185526   0.0036433   0.0197635   0.0002450  -0.0019946
    3   0.0000000  -0.0000000   0.0000000   0.0000000   0.0000000  -0.0000000
 Max gradient component =       1.976E-02
 RMS gradient           =       7.096E-03
 Gradient time:  CPU 48.48 s  wall 6.20 s
 Geometry Optimization Parameters
   NAtoms,    NIC,     NZ,  NCons,   NDum,   NFix, NCnnct, MaxDiis
        6      37       0       0       0       0       0       0

 Cartesian Hessian Update
 Hessian Updated using BFGS Update


** GEOMETRY OPTIMIZATION IN DELOCALIZED INTERNAL COORDINATES **
   Searching for a Minimum

   Optimization Cycle:  15

                       Coordinates (Angstroms)
     ATOM                X               Y               Z
      1  Br        2.8928720161    0.7034943734    0.0000000000
      2  I        -0.7172527568    1.6617804737    0.0000000000
      3  F         1.8909626619   -1.7671168664    0.0000000000
      4  I        -1.3367375732   -1.6617632320    0.0000000000
      5  C         1.4518322755   -0.5078573202    0.0000000000
      6  C         0.1558249731   -0.2188682049    0.0000000000
   Point Group: cs    Number of degrees of freedom:     9


   Energy is -16589.232592510

 Hessian Updated using BFGS Update

  9 Hessian modes will be used to form the next step
  Hessian Eigenvalues:
     0.053550    0.202700    0.249490    0.251755    0.353005    0.439501
     0.502362    0.975905    1.033870

 Minimum Search - Taking Simple RFO Step
 Searching for Lamda that Minimizes Along All modes
 Value Taken    Lamda =  -0.00631844
 Calculated Step too Large.  Step scaled by  0.931836
 Step Taken.  Stepsize is  0.300000

                             Maximum     Tolerance    Cnvgd?
         Gradient           0.016497      0.000300      NO
         Displacement       0.267512      0.001200      NO
         Energy change     -0.008135      0.000001      NO


 New Cartesian Coordinates Obtained by Inverse Iteration

 Displacement from previous Coordinates is:  0.237729
 ----------------------------------------------------------------
             Standard Nuclear Orientation (Angstroms)
    I     Atom           X                Y                Z
 ----------------------------------------------------------------
    1      Br      2.8686998349     0.7373927313     0.0000000000
    2      I      -0.6542340582     1.7188525533     0.0000000000
    3      F       1.8641729907    -1.7818703388     0.0000000000
    4      I      -1.3144424237    -1.7305080509     0.0000000000
    5      C       1.4394319864    -0.5161769988     0.0000000000
    6      C       0.1338732664    -0.2180206725     0.0000000000
 ----------------------------------------------------------------
 Molecular Point Group                 Cs    NOp =  2
 Largest Abelian Subgroup              Cs    NOp =  2
 Nuclear Repulsion Energy =  1509.5635430107 hartrees
 There are       81 alpha and       81 beta electrons
 Applying Cartesian multipole field
    Component          Value
    ---------          -----
     (2,0,0)        1.00000E-11
     (0,2,0)        2.00000E-11
     (0,0,2)       -3.00000E-11
 Nucleus-field energy     =     0.0000000420 hartrees
 Requested basis set is 6-311++G(d,p)
 There are 85 shells and 238 basis functions
 A cutoff of  1.0D-11 yielded   2552 shell pairs
 There are     21522 function pairs (     24388 Cartesian)
 Smallest overlap matrix eigenvalue = 5.43E-05
 Guess MOs from SCF MO coefficient file

 -----------------------------------------------------------------------
  General SCF calculation program by
  Eric Jon Sundstrom, Paul Horn, Yuezhi Mao, Dmitri Zuev, Alec White,
  David Stuck, Shaama M.S., Shane Yost, Joonho Lee, David Small,
  Daniel Levine, Susi Lehtola, Hugh Burton, Evgeny Epifanovsky
 -----------------------------------------------------------------------
 Exchange:     0.2000 Hartree-Fock + 0.0800 Slater + 0.7200 B88
 Correlation:  0.1900 VWN1RPA + 0.8100 LYP
 Using SG-1 standard quadrature grid
 using 8 threads for integral computing
 -------------------------------------------------------
 OpenMP Integral computing Module                
 Release: version 2.0, May 2017, Q-Chem Inc. Pleasanton 
 -------------------------------------------------------
 -------------------------------------------------------
 OpenMP BLAS3 based DFT computing Module                
 Release: version 1.0, May 2013, Q-Chem Inc. Pittsburgh 
 -------------------------------------------------------
 A restricted SCF calculation will be
 performed using DIIS
 SCF converges when DIIS error is below 1.0e-08
 ---------------------------------------
  Cycle       Energy         DIIS error
 ---------------------------------------
    1  -16589.2342570423      4.29e-04  
    2  -16589.2357242165      2.61e-04  
    3  -16589.2356116521      2.94e-04  
    4  -16589.2362078903      5.50e-05  
    5  -16589.2362307592      1.27e-05  
    6  -16589.2362315000      7.19e-06  
    7  -16589.2362318531      1.36e-06  
    8  -16589.2362318640      5.85e-07  
    9  -16589.2362318656      1.14e-07  
   10  -16589.2362318655      4.83e-08  
   11  -16589.2362318658      7.34e-09  Convergence criterion met
 ---------------------------------------
 SCF time:   CPU 118.26s  wall 15.00s 
 SCF   energy in the final basis set =   -16589.2362318658
 Total energy in the final basis set =   -16589.2362318658

 --------------------------------------------------------------
             Orbital Energies (a.u.) and Symmetries
 --------------------------------------------------------------

 Alpha MOs, Restricted
 -- Occupied --                  
*******-1165.89 -482.87 -176.33 -176.32 -165.73 -165.73 -165.73
  1 A'    2 A'    3 A'    4 A'    5 A'    6 A'    1 A"    7 A'                 
-165.73 -165.72 -165.72  -62.52  -56.34  -56.34  -56.34  -35.82
  8 A'    2 A"    9 A'   10 A'   11 A'    3 A"   12 A'   13 A'                 
-35.819 -31.316 -31.313 -31.309 -31.309 -31.306 -31.306 -24.738
 14 A'   15 A'   16 A'    4 A"   17 A'    5 A"   18 A'   19 A'                 
-22.966 -22.965 -22.964 -22.963 -22.962 -22.962 -22.960 -22.960
 20 A'    6 A"   21 A'   22 A'    7 A"   23 A'   24 A'    8 A"                 
-22.957 -22.957 -10.342 -10.280  -8.729  -6.562  -6.547  -6.547
 25 A'    9 A"   26 A'   27 A'   28 A'   29 A'   10 A"   30 A'                 
 -6.372  -6.369  -4.785  -4.782  -4.769  -4.768  -4.766  -4.766
 31 A'   32 A'   33 A'   34 A'   11 A"   35 A'   12 A"   36 A'                 
 -2.672  -2.668  -2.668  -2.657  -2.656  -2.051  -2.048  -2.045
 37 A'   13 A"   38 A'   14 A"   39 A'   40 A'   41 A'   15 A"                 
 -2.045  -2.042  -2.042  -2.031  -2.031  -2.029  -2.029  -1.282
 42 A'   16 A"   43 A'   17 A"   44 A'   18 A"   45 A'   46 A'                 
 -0.867  -0.803  -0.692  -0.671  -0.609  -0.532  -0.517  -0.483
 47 A'   48 A'   49 A'   50 A'   51 A'   52 A'   19 A"   53 A'                 
 -0.419  -0.393  -0.378  -0.332  -0.331  -0.303  -0.286  -0.269
 54 A'   55 A'   20 A"   56 A'   21 A"   57 A'   22 A"   58 A'                 
 -0.257
 23 A"                                                                         
 -- Virtual --                   
 -0.085  -0.070  -0.044  -0.018   0.009   0.036   0.048   0.052
 59 A'   60 A'   24 A"   61 A'   62 A'   63 A'   64 A'   25 A"                 
  0.067   0.080   0.086   0.092   0.102   0.113   0.121   0.144
 65 A'   66 A'   26 A"   67 A'   27 A"   68 A'   69 A'   70 A'                 
  0.165   0.183   0.213   0.216   0.225   0.243   0.259   0.282
 71 A'   72 A'   28 A"   73 A'   74 A'   29 A"   75 A'   30 A"                 
  0.296   0.300   0.326   0.345   0.374   0.379   0.385   0.387
 76 A'   77 A'   78 A'   79 A'   31 A"   80 A'   32 A"   81 A'                 
  0.405   0.407   0.416   0.433   0.448   0.464   0.480   0.481
 82 A'   33 A"   34 A"   35 A"   83 A'   84 A'   36 A"   85 A'                 
  0.484   0.515   0.541   0.566   0.596   0.605   0.624   0.670
 86 A'   87 A'   37 A"   88 A'   38 A"   89 A'   90 A'   91 A'                 
  0.677   0.728   0.735   0.737   0.815   0.864   0.885   0.964
 92 A'   93 A'   94 A'   39 A"   95 A'   96 A'   97 A'   98 A'                 
  1.012   1.126   1.184   1.275   1.306   1.336   1.345   1.367
 99 A'   40 A"   41 A"   42 A"  100 A'  101 A'   43 A"   44 A"                 
  1.390   1.403   1.440   1.451   1.527   1.546   1.592   1.666
102 A'  103 A'  104 A'  105 A'  106 A'   45 A"  107 A'  108 A'                 
  1.832   1.861   1.917   1.985   2.013   2.109   2.143   2.213
109 A'   46 A"  110 A'   47 A"  111 A'  112 A'  113 A'  114 A'                 
  2.584   2.768   2.791   2.975   3.054   3.307   3.740   3.764
 48 A"  115 A'   49 A"  116 A'  117 A'  118 A'   50 A"  119 A'                 
  3.938   3.946   3.954   3.964   3.975   3.977   3.987   4.002
 51 A"   52 A"   53 A"  120 A'   54 A"  121 A'   55 A"  122 A'                 
  4.014   4.022   4.069   4.072   4.110   4.199   4.224   4.266
123 A'   56 A"  124 A'   57 A"  125 A'  126 A'  127 A'  128 A'                 
  4.365   4.380   4.448   4.747   5.969   6.012   6.018   6.026
129 A'  130 A'  131 A'  132 A'   58 A"   59 A"  133 A'  134 A'                 
  6.055   6.128   6.269   6.366   6.533   6.676   7.525   7.567
135 A'  136 A'   60 A"  137 A'  138 A'  139 A'   61 A"  140 A'                 
  7.665  23.269  24.049  27.808  27.874  28.314  28.349  28.350
141 A'  142 A'  143 A'  144 A'  145 A'   62 A"   63 A"  146 A'                 
 28.354  28.383  28.396  28.518  28.523  28.530  28.531  28.536
147 A'  148 A'  149 A'   64 A"   65 A"   66 A"  150 A'  151 A'                 
 28.562  28.571  28.605  28.677  28.714  47.871  66.723 127.861
 67 A"  152 A'  153 A'  154 A'  155 A'  156 A'  157 A'   68 A"                 
127.888 127.891 127.904 127.915 127.951 151.612 151.668 289.720
 69 A"  158 A'  159 A'  160 A'  161 A'  162 A'  163 A'   70 A"                 
289.760 289.8851020.6571901.7721901.832
164 A'  165 A'  166 A'  167 A'  168 A'                                         

 Beta MOs, Restricted
 -- Occupied --                  
*******-1165.89 -482.87 -176.33 -176.32 -165.73 -165.73 -165.73
  1 A'    2 A'    3 A'    4 A'    5 A'    6 A'    1 A"    7 A'                 
-165.73 -165.72 -165.72  -62.52  -56.34  -56.34  -56.34  -35.82
  8 A'    2 A"    9 A'   10 A'   11 A'    3 A"   12 A'   13 A'                 
-35.819 -31.316 -31.313 -31.309 -31.309 -31.306 -31.306 -24.738
 14 A'   15 A'   16 A'    4 A"   17 A'    5 A"   18 A'   19 A'                 
-22.966 -22.965 -22.964 -22.963 -22.962 -22.962 -22.960 -22.960
 20 A'    6 A"   21 A'   22 A'    7 A"   23 A'   24 A'    8 A"                 
-22.957 -22.957 -10.342 -10.280  -8.729  -6.562  -6.547  -6.547
 25 A'    9 A"   26 A'   27 A'   28 A'   29 A'   10 A"   30 A'                 
 -6.372  -6.369  -4.785  -4.782  -4.769  -4.768  -4.766  -4.766
 31 A'   32 A'   33 A'   34 A'   11 A"   35 A'   12 A"   36 A'                 
 -2.672  -2.668  -2.668  -2.657  -2.656  -2.051  -2.048  -2.045
 37 A'   13 A"   38 A'   14 A"   39 A'   40 A'   41 A'   15 A"                 
 -2.045  -2.042  -2.042  -2.031  -2.031  -2.029  -2.029  -1.282
 42 A'   16 A"   43 A'   17 A"   44 A'   18 A"   45 A'   46 A'                 
 -0.867  -0.803  -0.692  -0.671  -0.609  -0.532  -0.517  -0.483
 47 A'   48 A'   49 A'   50 A'   51 A'   52 A'   19 A"   53 A'                 
 -0.419  -0.393  -0.378  -0.332  -0.331  -0.303  -0.286  -0.269
 54 A'   55 A'   20 A"   56 A'   21 A"   57 A'   22 A"   58 A'                 
 -0.257
 23 A"                                                                         
 -- Virtual --                   
 -0.085  -0.070  -0.044  -0.018   0.009   0.036   0.048   0.052
 59 A'   60 A'   24 A"   61 A'   62 A'   63 A'   64 A'   25 A"                 
  0.067   0.080   0.086   0.092   0.102   0.113   0.121   0.144
 65 A'   66 A'   26 A"   67 A'   27 A"   68 A'   69 A'   70 A'                 
  0.165   0.183   0.213   0.216   0.225   0.243   0.259   0.282
 71 A'   72 A'   28 A"   73 A'   74 A'   29 A"   75 A'   30 A"                 
  0.296   0.300   0.326   0.345   0.374   0.379   0.385   0.387
 76 A'   77 A'   78 A'   79 A'   31 A"   80 A'   32 A"   81 A'                 
  0.405   0.407   0.416   0.433   0.448   0.464   0.480   0.481
 82 A'   33 A"   34 A"   35 A"   83 A'   84 A'   36 A"   85 A'                 
  0.484   0.515   0.541   0.566   0.596   0.605   0.624   0.670
 86 A'   87 A'   37 A"   88 A'   38 A"   89 A'   90 A'   91 A'                 
  0.677   0.728   0.735   0.737   0.815   0.864   0.885   0.964
 92 A'   93 A'   94 A'   39 A"   95 A'   96 A'   97 A'   98 A'                 
  1.012   1.126   1.184   1.275   1.306   1.336   1.345   1.367
 99 A'   40 A"   41 A"   42 A"  100 A'  101 A'   43 A"   44 A"                 
  1.390   1.403   1.440   1.451   1.527   1.546   1.592   1.666
102 A'  103 A'  104 A'  105 A'  106 A'   45 A"  107 A'  108 A'                 
  1.832   1.861   1.917   1.985   2.013   2.109   2.143   2.213
109 A'   46 A"  110 A'   47 A"  111 A'  112 A'  113 A'  114 A'                 
  2.584   2.768   2.791   2.975   3.054   3.307   3.740   3.764
 48 A"  115 A'   49 A"  116 A'  117 A'  118 A'   50 A"  119 A'                 
  3.938   3.946   3.954   3.964   3.975   3.977   3.987   4.002
 51 A"   52 A"   53 A"  120 A'   54 A"  121 A'   55 A"  122 A'                 
  4.014   4.022   4.069   4.072   4.110   4.199   4.224   4.266
123 A'   56 A"  124 A'   57 A"  125 A'  126 A'  127 A'  128 A'                 
  4.365   4.380   4.448   4.747   5.969   6.012   6.018   6.026
129 A'  130 A'  131 A'  132 A'   58 A"   59 A"  133 A'  134 A'                 
  6.055   6.128   6.269   6.366   6.533   6.676   7.525   7.567
135 A'  136 A'   60 A"  137 A'  138 A'  139 A'   61 A"  140 A'                 
  7.665  23.269  24.049  27.808  27.874  28.314  28.349  28.350
141 A'  142 A'  143 A'  144 A'  145 A'   62 A"   63 A"  146 A'                 
 28.354  28.383  28.396  28.518  28.523  28.530  28.531  28.536
147 A'  148 A'  149 A'   64 A"   65 A"   66 A"  150 A'  151 A'                 
 28.562  28.571  28.605  28.677  28.714  47.871  66.723 127.861
 67 A"  152 A'  153 A'  154 A'  155 A'  156 A'  157 A'   68 A"                 
127.888 127.891 127.904 127.915 127.951 151.612 151.668 289.720
 69 A"  158 A'  159 A'  160 A'  161 A'  162 A'  163 A'   70 A"                 
289.760 289.8851020.6571901.7721901.832
164 A'  165 A'  166 A'  167 A'  168 A'                                         
 --------------------------------------------------------------

          Ground-State Mulliken Net Atomic Charges

     Atom                 Charge (a.u.)
  ----------------------------------------
      1 Br                    0.000581
      2 I                     0.173817
      3 F                    -0.027702
      4 I                     0.160081
      5 C                    -0.137559
      6 C                    -0.169217
  ----------------------------------------
  Sum of atomic charges =     0.000000

 -----------------------------------------------------------------
                    Cartesian Multipole Moments
 -----------------------------------------------------------------
    Charge (ESU x 10^10)
                 0.0000
    Dipole Moment (Debye)
         X      -0.3264      Y       0.8236      Z      -0.0000
       Tot       0.8860
    Quadrupole Moments (Debye-Ang)
        XX     -88.4749     XY       3.0662     YY     -87.9874
        XZ      -0.0000     YZ      -0.0000     ZZ     -92.4737
    Octopole Moments (Debye-Ang^2)
       XXX     -38.9650    XXY       4.9284    XYY     -27.7522
       YYY      10.1934    XXZ      -0.0000    XYZ       0.0000
       YYZ       0.0000    XZZ     -13.7621    YZZ      -0.9660
       ZZZ      -0.0000
    Hexadecapole Moments (Debye-Ang^3)
      XXXX   -1490.7761   XXXY     -92.8338   XXYY    -432.0590
      XYYY    -135.0120   YYYY   -1221.1843   XXXZ      -0.0000
      XXYZ      -0.0000   XYYZ      -0.0000   YYYZ      -0.0000
      XXZZ    -283.2725   XYZZ     -52.6935   YYZZ    -238.6136
      XZZZ       0.0000   YZZZ      -0.0000   ZZZZ    -120.9395
 -----------------------------------------------------------------
 Calculating analytic gradient of the SCF energy
 Gradient of SCF Energy
            1           2           3           4           5           6
    1   0.0027012  -0.0036599  -0.0016450  -0.0002679   0.0036273  -0.0007557
    2   0.0052531  -0.0044528  -0.0019755   0.0069976  -0.0049478  -0.0008746
    3  -0.0000000   0.0000000  -0.0000000  -0.0000000   0.0000000   0.0000000
 Max gradient component =       6.998E-03
 RMS gradient           =       3.007E-03
 Gradient time:  CPU 49.00 s  wall 6.27 s
 Geometry Optimization Parameters
   NAtoms,    NIC,     NZ,  NCons,   NDum,   NFix, NCnnct, MaxDiis
        6      37       0       0       0       0       0       0

 Cartesian Hessian Update
 Hessian Updated using BFGS Update


** GEOMETRY OPTIMIZATION IN DELOCALIZED INTERNAL COORDINATES **
   Searching for a Minimum

   Optimization Cycle:  16

                       Coordinates (Angstroms)
     ATOM                X               Y               Z
      1  Br        2.8686998349    0.7373927313    0.0000000000
      2  I        -0.6542340582    1.7188525533    0.0000000000
      3  F         1.8641729907   -1.7818703388    0.0000000000
      4  I        -1.3144424237   -1.7305080509    0.0000000000
      5  C         1.4394319864   -0.5161769988    0.0000000000
      6  C         0.1338732664   -0.2180206725    0.0000000000
   Point Group: cs    Number of degrees of freedom:     9


   Energy is -16589.236231866

 Hessian Updated using BFGS Update

  9 Hessian modes will be used to form the next step
  Hessian Eigenvalues:
     0.046279    0.204550    0.249536    0.251956    0.360453    0.444770
     0.499271    0.975797    1.034075

 Minimum Search - Taking Simple RFO Step
 Searching for Lamda that Minimizes Along All modes
 Value Taken    Lamda =  -0.00095984
 Step Taken.  Stepsize is  0.125559

                             Maximum     Tolerance    Cnvgd?
         Gradient           0.006485      0.000300      NO
         Displacement       0.087691      0.001200      NO
         Energy change     -0.003639      0.000001      NO


 New Cartesian Coordinates Obtained by Inverse Iteration

 Displacement from previous Coordinates is:  0.117927
 ----------------------------------------------------------------
             Standard Nuclear Orientation (Angstroms)
    I     Atom           X                Y                Z
 ----------------------------------------------------------------
    1      Br      2.8580996545     0.7407338997     0.0000000000
    2      I      -0.6244099769     1.7415612808     0.0000000000
    3      F       1.8456135311    -1.7809414892     0.0000000000
    4      I      -1.2913342377    -1.7643075375     0.0000000000
    5      C       1.4231893296    -0.5125399222     0.0000000000
    6      C       0.1263432961    -0.2148370080     0.0000000000
 ----------------------------------------------------------------
 Molecular Point Group                 Cs    NOp =  2
 Largest Abelian Subgroup              Cs    NOp =  2
 Nuclear Repulsion Energy =  1507.1239847955 hartrees
 There are       81 alpha and       81 beta electrons
 Applying Cartesian multipole field
    Component          Value
    ---------          -----
     (2,0,0)        1.00000E-11
     (0,2,0)        2.00000E-11
     (0,0,2)       -3.00000E-11
 Nucleus-field energy     =     0.0000000424 hartrees
 Requested basis set is 6-311++G(d,p)
 There are 85 shells and 238 basis functions
 A cutoff of  1.0D-11 yielded   2550 shell pairs
 There are     21514 function pairs (     24378 Cartesian)
 Smallest overlap matrix eigenvalue = 5.42E-05
 Guess MOs from SCF MO coefficient file

 -----------------------------------------------------------------------
  General SCF calculation program by
  Eric Jon Sundstrom, Paul Horn, Yuezhi Mao, Dmitri Zuev, Alec White,
  David Stuck, Shaama M.S., Shane Yost, Joonho Lee, David Small,
  Daniel Levine, Susi Lehtola, Hugh Burton, Evgeny Epifanovsky
 -----------------------------------------------------------------------
 Exchange:     0.2000 Hartree-Fock + 0.0800 Slater + 0.7200 B88
 Correlation:  0.1900 VWN1RPA + 0.8100 LYP
 Using SG-1 standard quadrature grid
 using 8 threads for integral computing
 -------------------------------------------------------
 OpenMP Integral computing Module                
 Release: version 2.0, May 2017, Q-Chem Inc. Pleasanton 
 -------------------------------------------------------
 -------------------------------------------------------
 OpenMP BLAS3 based DFT computing Module                
 Release: version 1.0, May 2013, Q-Chem Inc. Pittsburgh 
 -------------------------------------------------------
 A restricted SCF calculation will be
 performed using DIIS
 SCF converges when DIIS error is below 1.0e-08
 ---------------------------------------
  Cycle       Energy         DIIS error
 ---------------------------------------
    1  -16589.2363907352      1.91e-04  
    2  -16589.2367318814      7.44e-05  
    3  -16589.2367301913      7.84e-05  
    4  -16589.2367715153      3.06e-05  
    5  -16589.2367777787      5.39e-06  
    6  -16589.2367779178      3.51e-06  
    7  -16589.2367780020      5.58e-07  
    8  -16589.2367780040      3.00e-07  
    9  -16589.2367780043      5.37e-08  
   10  -16589.2367780046      1.76e-08  
   11  -16589.2367780042      5.52e-09  Convergence criterion met
 ---------------------------------------
 SCF time:   CPU 118.25s  wall 15.00s 
 SCF   energy in the final basis set =   -16589.2367780042
 Total energy in the final basis set =   -16589.2367780042

 --------------------------------------------------------------
             Orbital Energies (a.u.) and Symmetries
 --------------------------------------------------------------

 Alpha MOs, Restricted
 -- Occupied --                  
*******-1165.89 -482.87 -176.33 -176.32 -165.73 -165.73 -165.73
  1 A'    2 A'    3 A'    4 A'    5 A'    6 A'    1 A"    7 A'                 
-165.73 -165.72 -165.72  -62.52  -56.34  -56.34  -56.34  -35.82
  8 A'    2 A"    9 A'   10 A'   11 A'    3 A"   12 A'   13 A'                 
-35.819 -31.316 -31.313 -31.310 -31.309 -31.307 -31.306 -24.738
 14 A'   15 A'   16 A'    4 A"   17 A'    5 A"   18 A'   19 A'                 
-22.967 -22.965 -22.965 -22.963 -22.962 -22.962 -22.960 -22.960
 20 A'    6 A"   21 A'   22 A'    7 A"   23 A'   24 A'    8 A"                 
-22.957 -22.957 -10.341 -10.280  -8.729  -6.561  -6.547  -6.546
 25 A'    9 A"   26 A'   27 A'   28 A'   29 A'   10 A"   30 A'                 
 -6.372  -6.369  -4.785  -4.782  -4.769  -4.769  -4.766  -4.766
 31 A'   32 A'   33 A'   34 A'   11 A"   35 A'   12 A"   36 A'                 
 -2.672  -2.668  -2.667  -2.656  -2.656  -2.051  -2.048  -2.046
 37 A'   13 A"   38 A'   14 A"   39 A'   40 A'   41 A'   15 A"                 
 -2.046  -2.043  -2.042  -2.032  -2.032  -2.029  -2.029  -1.280
 42 A'   16 A"   43 A'   17 A"   44 A'   18 A"   45 A'   46 A'                 
 -0.868  -0.803  -0.691  -0.672  -0.608  -0.532  -0.517  -0.482
 47 A'   48 A'   49 A'   50 A'   51 A'   52 A'   19 A"   53 A'                 
 -0.419  -0.393  -0.378  -0.332  -0.331  -0.301  -0.287  -0.270
 54 A'   55 A'   20 A"   56 A'   21 A"   57 A'   22 A"   58 A'                 
 -0.257
 23 A"                                                                         
 -- Virtual --                   
 -0.086  -0.071  -0.042  -0.019   0.009   0.036   0.048   0.052
 59 A'   60 A'   24 A"   61 A'   62 A'   63 A'   64 A'   25 A"                 
  0.067   0.080   0.086   0.091   0.102   0.113   0.122   0.145
 65 A'   66 A'   26 A"   67 A'   27 A"   68 A'   69 A'   70 A'                 
  0.165   0.180   0.213   0.215   0.227   0.243   0.257   0.280
 71 A'   72 A'   28 A"   73 A'   74 A'   29 A"   75 A'   30 A"                 
  0.296   0.303   0.326   0.345   0.375   0.380   0.386   0.388
 76 A'   77 A'   78 A'   79 A'   31 A"   80 A'   32 A"   81 A'                 
  0.403   0.405   0.417   0.433   0.445   0.459   0.480   0.484
 33 A"   82 A'   34 A"   35 A"   83 A'   84 A'   36 A"   85 A'                 
  0.487   0.517   0.542   0.568   0.598   0.606   0.624   0.668
 86 A'   87 A'   37 A"   88 A'   38 A"   89 A'   90 A'   91 A'                 
  0.679   0.732   0.735   0.736   0.815   0.864   0.887   0.955
 92 A'   93 A'   94 A'   39 A"   95 A'   96 A'   97 A'   98 A'                 
  1.012   1.126   1.183   1.275   1.304   1.332   1.344   1.368
 99 A'   40 A"   41 A"   42 A"  100 A'  101 A'   43 A"   44 A"                 
  1.392   1.409   1.440   1.454   1.528   1.548   1.587   1.671
102 A'  103 A'  104 A'  105 A'  106 A'   45 A"  107 A'  108 A'                 
  1.834   1.867   1.919   1.986   2.013   2.109   2.149   2.214
109 A'   46 A"  110 A'   47 A"  111 A'  112 A'  113 A'  114 A'                 
  2.586   2.769   2.791   2.975   3.061   3.298   3.741   3.764
 48 A"  115 A'   49 A"  116 A'  117 A'  118 A'   50 A"  119 A'                 
  3.937   3.947   3.953   3.965   3.974   3.979   3.987   4.003
 51 A"   52 A"   53 A"  120 A'   54 A"  121 A'   55 A"  122 A'                 
  4.012   4.023   4.063   4.072   4.115   4.198   4.230   4.266
123 A'   56 A"  124 A'   57 A"  125 A'  126 A'  127 A'  128 A'                 
  4.364   4.371   4.448   4.748   5.968   6.012   6.016   6.030
129 A'  130 A'  131 A'  132 A'   58 A"   59 A"  133 A'  134 A'                 
  6.056   6.120   6.269   6.368   6.535   6.675   7.525   7.567
135 A'  136 A'   60 A"  137 A'  138 A'  139 A'   61 A"  140 A'                 
  7.665  23.265  24.083  27.804  27.875  28.314  28.349  28.350
141 A'  142 A'  143 A'  144 A'  145 A'   62 A"   63 A"  146 A'                 
 28.353  28.383  28.392  28.518  28.522  28.529  28.531  28.538
147 A'  148 A'  149 A'   64 A"   65 A"   66 A"  150 A'  151 A'                 
 28.562  28.566  28.605  28.680  28.712  47.871  66.723 127.861
 67 A"  152 A'  153 A'  154 A'  155 A'  156 A'  157 A'   68 A"                 
127.888 127.888 127.908 127.915 127.946 151.608 151.669 289.720
 69 A"  158 A'  159 A'  160 A'  161 A'  162 A'  163 A'   70 A"                 
289.761 289.8861020.6571901.7691901.833
164 A'  165 A'  166 A'  167 A'  168 A'                                         

 Beta MOs, Restricted
 -- Occupied --                  
*******-1165.89 -482.87 -176.33 -176.32 -165.73 -165.73 -165.73
  1 A'    2 A'    3 A'    4 A'    5 A'    6 A'    1 A"    7 A'                 
-165.73 -165.72 -165.72  -62.52  -56.34  -56.34  -56.34  -35.82
  8 A'    2 A"    9 A'   10 A'   11 A'    3 A"   12 A'   13 A'                 
-35.819 -31.316 -31.313 -31.310 -31.309 -31.307 -31.306 -24.738
 14 A'   15 A'   16 A'    4 A"   17 A'    5 A"   18 A'   19 A'                 
-22.967 -22.965 -22.965 -22.963 -22.962 -22.962 -22.960 -22.960
 20 A'    6 A"   21 A'   22 A'    7 A"   23 A'   24 A'    8 A"                 
-22.957 -22.957 -10.341 -10.280  -8.729  -6.561  -6.547  -6.546
 25 A'    9 A"   26 A'   27 A'   28 A'   29 A'   10 A"   30 A'                 
 -6.372  -6.369  -4.785  -4.782  -4.769  -4.769  -4.766  -4.766
 31 A'   32 A'   33 A'   34 A'   11 A"   35 A'   12 A"   36 A'                 
 -2.672  -2.668  -2.667  -2.656  -2.656  -2.051  -2.048  -2.046
 37 A'   13 A"   38 A'   14 A"   39 A'   40 A'   41 A'   15 A"                 
 -2.046  -2.043  -2.042  -2.032  -2.032  -2.029  -2.029  -1.280
 42 A'   16 A"   43 A'   17 A"   44 A'   18 A"   45 A'   46 A'                 
 -0.868  -0.803  -0.691  -0.672  -0.608  -0.532  -0.517  -0.482
 47 A'   48 A'   49 A'   50 A'   51 A'   52 A'   19 A"   53 A'                 
 -0.419  -0.393  -0.378  -0.332  -0.331  -0.301  -0.287  -0.270
 54 A'   55 A'   20 A"   56 A'   21 A"   57 A'   22 A"   58 A'                 
 -0.257
 23 A"                                                                         
 -- Virtual --                   
 -0.086  -0.071  -0.042  -0.019   0.009   0.036   0.048   0.052
 59 A'   60 A'   24 A"   61 A'   62 A'   63 A'   64 A'   25 A"                 
  0.067   0.080   0.086   0.091   0.102   0.113   0.122   0.145
 65 A'   66 A'   26 A"   67 A'   27 A"   68 A'   69 A'   70 A'                 
  0.165   0.180   0.213   0.215   0.227   0.243   0.257   0.280
 71 A'   72 A'   28 A"   73 A'   74 A'   29 A"   75 A'   30 A"                 
  0.296   0.303   0.326   0.345   0.375   0.380   0.386   0.388
 76 A'   77 A'   78 A'   79 A'   31 A"   80 A'   32 A"   81 A'                 
  0.403   0.405   0.417   0.433   0.445   0.459   0.480   0.484
 33 A"   82 A'   34 A"   35 A"   83 A'   84 A'   36 A"   85 A'                 
  0.487   0.517   0.542   0.568   0.598   0.606   0.624   0.668
 86 A'   87 A'   37 A"   88 A'   38 A"   89 A'   90 A'   91 A'                 
  0.679   0.732   0.735   0.736   0.815   0.864   0.887   0.955
 92 A'   93 A'   94 A'   39 A"   95 A'   96 A'   97 A'   98 A'                 
  1.012   1.126   1.183   1.275   1.304   1.332   1.344   1.368
 99 A'   40 A"   41 A"   42 A"  100 A'  101 A'   43 A"   44 A"                 
  1.392   1.409   1.440   1.454   1.528   1.548   1.587   1.671
102 A'  103 A'  104 A'  105 A'  106 A'   45 A"  107 A'  108 A'                 
  1.834   1.867   1.919   1.986   2.013   2.109   2.149   2.214
109 A'   46 A"  110 A'   47 A"  111 A'  112 A'  113 A'  114 A'                 
  2.586   2.769   2.791   2.975   3.061   3.298   3.741   3.764
 48 A"  115 A'   49 A"  116 A'  117 A'  118 A'   50 A"  119 A'                 
  3.937   3.947   3.953   3.965   3.974   3.979   3.987   4.003
 51 A"   52 A"   53 A"  120 A'   54 A"  121 A'   55 A"  122 A'                 
  4.012   4.023   4.063   4.072   4.115   4.198   4.230   4.266
123 A'   56 A"  124 A'   57 A"  125 A'  126 A'  127 A'  128 A'                 
  4.364   4.371   4.448   4.748   5.968   6.012   6.016   6.030
129 A'  130 A'  131 A'  132 A'   58 A"   59 A"  133 A'  134 A'                 
  6.056   6.120   6.269   6.368   6.535   6.675   7.525   7.567
135 A'  136 A'   60 A"  137 A'  138 A'  139 A'   61 A"  140 A'                 
  7.665  23.265  24.083  27.804  27.875  28.314  28.349  28.350
141 A'  142 A'  143 A'  144 A'  145 A'   62 A"   63 A"  146 A'                 
 28.353  28.383  28.392  28.518  28.522  28.529  28.531  28.538
147 A'  148 A'  149 A'   64 A"   65 A"   66 A"  150 A'  151 A'                 
 28.562  28.566  28.605  28.680  28.712  47.871  66.723 127.861
 67 A"  152 A'  153 A'  154 A'  155 A'  156 A'  157 A'   68 A"                 
127.888 127.888 127.908 127.915 127.946 151.608 151.669 289.720
 69 A"  158 A'  159 A'  160 A'  161 A'  162 A'  163 A'   70 A"                 
289.761 289.8861020.6571901.7691901.833
164 A'  165 A'  166 A'  167 A'  168 A'                                         
 --------------------------------------------------------------

          Ground-State Mulliken Net Atomic Charges

     Atom                 Charge (a.u.)
  ----------------------------------------
      1 Br                   -0.003808
      2 I                     0.171389
      3 F                    -0.027663
      4 I                     0.157257
      5 C                    -0.139486
      6 C                    -0.157689
  ----------------------------------------
  Sum of atomic charges =     0.000000

 -----------------------------------------------------------------
                    Cartesian Multipole Moments
 -----------------------------------------------------------------
    Charge (ESU x 10^10)
                 0.0000
    Dipole Moment (Debye)
         X      -0.3128      Y       0.8251      Z      -0.0000
       Tot       0.8824
    Quadrupole Moments (Debye-Ang)
        XX     -88.7978     XY       3.1769     YY     -87.6245
        XZ      -0.0000     YZ       0.0000     ZZ     -92.4773
    Octopole Moments (Debye-Ang^2)
       XXX     -41.7937    XXY       5.0254    XYY     -28.8908
       YYY      10.6299    XXZ      -0.0000    XYZ      -0.0000
       YYZ      -0.0000    XZZ     -14.8539    YZZ      -0.7527
       ZZZ      -0.0000
    Hexadecapole Moments (Debye-Ang^3)
      XXXX   -1468.0118   XXXY     -97.8939   XXYY    -434.0757
      XYYY    -137.0208   YYYY   -1246.7915   XXXZ      -0.0000
      XXYZ      -0.0000   XYYZ      -0.0000   YYYZ       0.0000
      XXZZ    -278.9193   XYZZ     -54.1172   YYZZ    -244.2311
      XZZZ      -0.0000   YZZZ       0.0000   ZZZZ    -120.9693
 -----------------------------------------------------------------
 Calculating analytic gradient of the SCF energy
 Gradient of SCF Energy
            1           2           3           4           5           6
    1   0.0030379  -0.0012731  -0.0025714   0.0010322  -0.0066374   0.0064119
    2   0.0066179  -0.0004973  -0.0032081   0.0035633  -0.0025532  -0.0039227
    3  -0.0000000  -0.0000000  -0.0000000   0.0000000   0.0000000  -0.0000000
 Max gradient component =       6.637E-03
 RMS gradient           =       3.271E-03
 Gradient time:  CPU 48.49 s  wall 6.20 s
 Geometry Optimization Parameters
   NAtoms,    NIC,     NZ,  NCons,   NDum,   NFix, NCnnct, MaxDiis
        6      37       0       0       0       0       0       0

 Cartesian Hessian Update
 Hessian Updated using BFGS Update


** GEOMETRY OPTIMIZATION IN DELOCALIZED INTERNAL COORDINATES **
   Searching for a Minimum

   Optimization Cycle:  17

                       Coordinates (Angstroms)
     ATOM                X               Y               Z
      1  Br        2.8580996545    0.7407338997    0.0000000000
      2  I        -0.6244099769    1.7415612808    0.0000000000
      3  F         1.8456135311   -1.7809414892    0.0000000000
      4  I        -1.2913342377   -1.7643075375    0.0000000000
      5  C         1.4231893296   -0.5125399222    0.0000000000
      6  C         0.1263432961   -0.2148370080    0.0000000000
   Point Group: cs    Number of degrees of freedom:     9


   Energy is -16589.236778004

 Hessian Updated using BFGS Update

  9 Hessian modes will be used to form the next step
  Hessian Eigenvalues:
     0.036239    0.175626    0.251245    0.251949    0.383692    0.487415
     0.550691    0.973898    1.034067

 Minimum Search - Taking Simple RFO Step
 Searching for Lamda that Minimizes Along All modes
 Value Taken    Lamda =  -0.00031225
 Step Taken.  Stepsize is  0.062040

                             Maximum     Tolerance    Cnvgd?
         Gradient           0.004697      0.000300      NO
         Displacement       0.040166      0.001200      NO
         Energy change     -0.000546      0.000001      NO


 New Cartesian Coordinates Obtained by Inverse Iteration

 Displacement from previous Coordinates is:  0.055185
 ----------------------------------------------------------------
             Standard Nuclear Orientation (Angstroms)
    I     Atom           X                Y                Z
 ----------------------------------------------------------------
    1      Br      2.8658861469     0.7321291368     0.0000000000
    2      I      -0.6222472262     1.7524542566     0.0000000000
    3      F       1.8402175166    -1.7765744371     0.0000000000
    4      I      -1.2820450786    -1.7813656503     0.0000000000
    5      C       1.4193819663    -0.5072552008     0.0000000000
    6      C       0.1163082716    -0.2097188817     0.0000000000
 ----------------------------------------------------------------
 Molecular Point Group                 Cs    NOp =  2
 Largest Abelian Subgroup              Cs    NOp =  2
 Nuclear Repulsion Energy =  1503.3072088609 hartrees
 There are       81 alpha and       81 beta electrons
 Applying Cartesian multipole field
    Component          Value
    ---------          -----
     (2,0,0)        1.00000E-11
     (0,2,0)        2.00000E-11
     (0,0,2)       -3.00000E-11
 Nucleus-field energy     =     0.0000000428 hartrees
 Requested basis set is 6-311++G(d,p)
 There are 85 shells and 238 basis functions
 A cutoff of  1.0D-11 yielded   2550 shell pairs
 There are     21514 function pairs (     24378 Cartesian)
 Smallest overlap matrix eigenvalue = 5.57E-05
 Guess MOs from SCF MO coefficient file

 -----------------------------------------------------------------------
  General SCF calculation program by
  Eric Jon Sundstrom, Paul Horn, Yuezhi Mao, Dmitri Zuev, Alec White,
  David Stuck, Shaama M.S., Shane Yost, Joonho Lee, David Small,
  Daniel Levine, Susi Lehtola, Hugh Burton, Evgeny Epifanovsky
 -----------------------------------------------------------------------
 Exchange:     0.2000 Hartree-Fock + 0.0800 Slater + 0.7200 B88
 Correlation:  0.1900 VWN1RPA + 0.8100 LYP
 Using SG-1 standard quadrature grid
 using 8 threads for integral computing
 -------------------------------------------------------
 OpenMP Integral computing Module                
 Release: version 2.0, May 2017, Q-Chem Inc. Pleasanton 
 -------------------------------------------------------
 -------------------------------------------------------
 OpenMP BLAS3 based DFT computing Module                
 Release: version 1.0, May 2013, Q-Chem Inc. Pittsburgh 
 -------------------------------------------------------
 A restricted SCF calculation will be
 performed using DIIS
 SCF converges when DIIS error is below 1.0e-08
 ---------------------------------------
  Cycle       Energy         DIIS error
 ---------------------------------------
    1  -16589.2368563357      1.12e-04  
    2  -16589.2369641017      5.17e-05  
    3  -16589.2369438948      7.40e-05  
    4  -16589.2369841803      1.10e-05  
    5  -16589.2369849785      3.32e-06  
    6  -16589.2369850273      1.61e-06  
    7  -16589.2369850462      3.39e-07  
    8  -16589.2369850464      1.47e-07  
    9  -16589.2369850464      4.01e-08  
   10  -16589.2369850465      8.89e-09  Convergence criterion met
 ---------------------------------------
 SCF time:   CPU 107.48s  wall 14.00s 
 SCF   energy in the final basis set =   -16589.2369850465
 Total energy in the final basis set =   -16589.2369850465

 --------------------------------------------------------------
             Orbital Energies (a.u.) and Symmetries
 --------------------------------------------------------------

 Alpha MOs, Restricted
 -- Occupied --                  
*******-1165.89 -482.87 -176.33 -176.32 -165.73 -165.73 -165.73
  1 A'    2 A'    3 A'    4 A'    5 A'    6 A'    1 A"    7 A'                 
-165.73 -165.72 -165.72  -62.52  -56.34  -56.34  -56.34  -35.82
  8 A'    2 A"    9 A'   10 A'   11 A'    3 A"   12 A'   13 A'                 
-35.820 -31.316 -31.313 -31.310 -31.310 -31.307 -31.306 -24.737
 14 A'   15 A'   16 A'    4 A"   17 A'    5 A"   18 A'   19 A'                 
-22.967 -22.965 -22.965 -22.963 -22.962 -22.962 -22.960 -22.960
 20 A'    6 A"   21 A'   22 A'    7 A"   23 A'   24 A'    8 A"                 
-22.957 -22.957 -10.342 -10.280  -8.729  -6.561  -6.547  -6.546
 25 A'    9 A"   26 A'   27 A'   28 A'   29 A'   10 A"   30 A'                 
 -6.372  -6.369  -4.785  -4.782  -4.769  -4.769  -4.766  -4.766
 31 A'   32 A'   33 A'   34 A'   11 A"   35 A'   12 A"   36 A'                 
 -2.672  -2.668  -2.668  -2.656  -2.656  -2.051  -2.048  -2.046
 37 A'   13 A"   38 A'   14 A"   39 A'   40 A'   41 A'   15 A"                 
 -2.046  -2.043  -2.043  -2.032  -2.032  -2.029  -2.029  -1.280
 42 A'   16 A"   43 A'   17 A"   44 A'   18 A"   45 A'   46 A'                 
 -0.867  -0.802  -0.690  -0.672  -0.607  -0.531  -0.516  -0.482
 47 A'   48 A'   49 A'   50 A'   51 A'   52 A'   19 A"   53 A'                 
 -0.418  -0.394  -0.377  -0.332  -0.331  -0.300  -0.287  -0.271
 54 A'   55 A'   20 A"   56 A'   21 A"   57 A'   22 A"   58 A'                 
 -0.257
 23 A"                                                                         
 -- Virtual --                   
 -0.087  -0.071  -0.043  -0.018   0.009   0.036   0.048   0.052
 59 A'   60 A'   24 A"   61 A'   62 A'   63 A'   64 A'   25 A"                 
  0.067   0.079   0.086   0.091   0.102   0.113   0.122   0.146
 65 A'   66 A'   26 A"   67 A'   27 A"   68 A'   69 A'   70 A'                 
  0.164   0.178   0.213   0.215   0.227   0.243   0.256   0.279
 71 A'   72 A'   28 A"   73 A'   74 A'   29 A"   75 A'   30 A"                 
  0.296   0.305   0.325   0.345   0.375   0.380   0.388   0.388
 76 A'   77 A'   78 A'   79 A'   31 A"   80 A'   32 A"   81 A'                 
  0.401   0.405   0.417   0.434   0.444   0.456   0.480   0.485
 33 A"   82 A'   34 A"   35 A"   83 A'   84 A'   36 A"   85 A'                 
  0.486   0.518   0.542   0.568   0.597   0.605   0.621   0.666
 86 A'   87 A'   37 A"   88 A'   38 A"   89 A'   90 A'   91 A'                 
  0.677   0.732   0.735   0.736   0.815   0.862   0.886   0.952
 92 A'   93 A'   39 A"   94 A'   95 A'   96 A'   97 A'   98 A'                 
  1.013   1.125   1.183   1.275   1.302   1.329   1.343   1.368
 99 A'   40 A"   41 A"   42 A"  100 A'  101 A'   43 A"   44 A"                 
  1.392   1.411   1.438   1.456   1.529   1.547   1.584   1.669
102 A'  103 A'  104 A'  105 A'  106 A'   45 A"  107 A'  108 A'                 
  1.832   1.864   1.919   1.986   2.013   2.103   2.145   2.215
109 A'   46 A"  110 A'   47 A"  111 A'  112 A'  113 A'  114 A'                 
  2.585   2.769   2.790   2.972   3.053   3.304   3.741   3.763
 48 A"  115 A'   49 A"  116 A'  117 A'  118 A'   50 A"  119 A'                 
  3.937   3.947   3.952   3.966   3.973   3.980   3.987   4.002
 51 A"   52 A"   53 A"  120 A'   54 A"  121 A'   55 A"  122 A'                 
  4.010   4.023   4.060   4.071   4.116   4.196   4.232   4.266
123 A'   56 A"  124 A'   57 A"  125 A'  126 A'  127 A'  128 A'                 
  4.364   4.367   4.449   4.747   5.967   6.012   6.015   6.031
129 A'  130 A'  131 A'  132 A'   58 A"   59 A"  133 A'  134 A'                 
  6.056   6.116   6.269   6.368   6.534   6.675   7.525   7.567
135 A'  136 A'   60 A"  137 A'  138 A'  139 A'   61 A"  140 A'                 
  7.666  23.267  24.059  27.803  27.875  28.313  28.348  28.349
141 A'  142 A'  143 A'  144 A'  145 A'   62 A"   63 A"  146 A'                 
 28.354  28.382  28.390  28.518  28.522  28.529  28.531  28.538
147 A'  148 A'  149 A'   64 A"   65 A"   66 A"  150 A'  151 A'                 
 28.562  28.564  28.605  28.681  28.711  47.872  66.723 127.860
 67 A"  152 A'  153 A'  154 A'  155 A'  156 A'  157 A'   68 A"                 
127.887 127.887 127.909 127.915 127.944 151.607 151.669 289.720
158 A'   69 A"  159 A'  160 A'  161 A'  162 A'  163 A'   70 A"                 
289.760 289.8861020.6571901.7671901.833
164 A'  165 A'  166 A'  167 A'  168 A'                                         

 Beta MOs, Restricted
 -- Occupied --                  
*******-1165.89 -482.87 -176.33 -176.32 -165.73 -165.73 -165.73
  1 A'    2 A'    3 A'    4 A'    5 A'    6 A'    1 A"    7 A'                 
-165.73 -165.72 -165.72  -62.52  -56.34  -56.34  -56.34  -35.82
  8 A'    2 A"    9 A'   10 A'   11 A'    3 A"   12 A'   13 A'                 
-35.820 -31.316 -31.313 -31.310 -31.310 -31.307 -31.306 -24.737
 14 A'   15 A'   16 A'    4 A"   17 A'    5 A"   18 A'   19 A'                 
-22.967 -22.965 -22.965 -22.963 -22.962 -22.962 -22.960 -22.960
 20 A'    6 A"   21 A'   22 A'    7 A"   23 A'   24 A'    8 A"                 
-22.957 -22.957 -10.342 -10.280  -8.729  -6.561  -6.547  -6.546
 25 A'    9 A"   26 A'   27 A'   28 A'   29 A'   10 A"   30 A'                 
 -6.372  -6.369  -4.785  -4.782  -4.769  -4.769  -4.766  -4.766
 31 A'   32 A'   33 A'   34 A'   11 A"   35 A'   12 A"   36 A'                 
 -2.672  -2.668  -2.668  -2.656  -2.656  -2.051  -2.048  -2.046
 37 A'   13 A"   38 A'   14 A"   39 A'   40 A'   41 A'   15 A"                 
 -2.046  -2.043  -2.043  -2.032  -2.032  -2.029  -2.029  -1.280
 42 A'   16 A"   43 A'   17 A"   44 A'   18 A"   45 A'   46 A'                 
 -0.867  -0.802  -0.690  -0.672  -0.607  -0.531  -0.516  -0.482
 47 A'   48 A'   49 A'   50 A'   51 A'   52 A'   19 A"   53 A'                 
 -0.418  -0.394  -0.377  -0.332  -0.331  -0.300  -0.287  -0.271
 54 A'   55 A'   20 A"   56 A'   21 A"   57 A'   22 A"   58 A'                 
 -0.257
 23 A"                                                                         
 -- Virtual --                   
 -0.087  -0.071  -0.043  -0.018   0.009   0.036   0.048   0.052
 59 A'   60 A'   24 A"   61 A'   62 A'   63 A'   64 A'   25 A"                 
  0.067   0.079   0.086   0.091   0.102   0.113   0.122   0.146
 65 A'   66 A'   26 A"   67 A'   27 A"   68 A'   69 A'   70 A'                 
  0.164   0.178   0.213   0.215   0.227   0.243   0.256   0.279
 71 A'   72 A'   28 A"   73 A'   74 A'   29 A"   75 A'   30 A"                 
  0.296   0.305   0.325   0.345   0.375   0.380   0.388   0.388
 76 A'   77 A'   78 A'   79 A'   31 A"   80 A'   32 A"   81 A'                 
  0.401   0.405   0.417   0.434   0.444   0.456   0.480   0.485
 33 A"   82 A'   34 A"   35 A"   83 A'   84 A'   36 A"   85 A'                 
  0.486   0.518   0.542   0.568   0.597   0.605   0.621   0.666
 86 A'   87 A'   37 A"   88 A'   38 A"   89 A'   90 A'   91 A'                 
  0.677   0.732   0.735   0.736   0.815   0.862   0.886   0.952
 92 A'   93 A'   39 A"   94 A'   95 A'   96 A'   97 A'   98 A'                 
  1.013   1.125   1.183   1.275   1.302   1.329   1.343   1.368
 99 A'   40 A"   41 A"   42 A"  100 A'  101 A'   43 A"   44 A"                 
  1.392   1.411   1.438   1.456   1.529   1.547   1.584   1.669
102 A'  103 A'  104 A'  105 A'  106 A'   45 A"  107 A'  108 A'                 
  1.832   1.864   1.919   1.986   2.013   2.103   2.145   2.215
109 A'   46 A"  110 A'   47 A"  111 A'  112 A'  113 A'  114 A'                 
  2.585   2.769   2.790   2.972   3.053   3.304   3.741   3.763
 48 A"  115 A'   49 A"  116 A'  117 A'  118 A'   50 A"  119 A'                 
  3.937   3.947   3.952   3.966   3.973   3.980   3.987   4.002
 51 A"   52 A"   53 A"  120 A'   54 A"  121 A'   55 A"  122 A'                 
  4.010   4.023   4.060   4.071   4.116   4.196   4.232   4.266
123 A'   56 A"  124 A'   57 A"  125 A'  126 A'  127 A'  128 A'                 
  4.364   4.367   4.449   4.747   5.967   6.012   6.015   6.031
129 A'  130 A'  131 A'  132 A'   58 A"   59 A"  133 A'  134 A'                 
  6.056   6.116   6.269   6.368   6.534   6.675   7.525   7.567
135 A'  136 A'   60 A"  137 A'  138 A'  139 A'   61 A"  140 A'                 
  7.666  23.267  24.059  27.803  27.875  28.313  28.348  28.349
141 A'  142 A'  143 A'  144 A'  145 A'   62 A"   63 A"  146 A'                 
 28.354  28.382  28.390  28.518  28.522  28.529  28.531  28.538
147 A'  148 A'  149 A'   64 A"   65 A"   66 A"  150 A'  151 A'                 
 28.562  28.564  28.605  28.681  28.711  47.872  66.723 127.860
 67 A"  152 A'  153 A'  154 A'  155 A'  156 A'  157 A'   68 A"                 
127.887 127.887 127.909 127.915 127.944 151.607 151.669 289.720
158 A'   69 A"  159 A'  160 A'  161 A'  162 A'  163 A'   70 A"                 
289.760 289.8861020.6571901.7671901.833
164 A'  165 A'  166 A'  167 A'  168 A'                                         
 --------------------------------------------------------------

          Ground-State Mulliken Net Atomic Charges

     Atom                 Charge (a.u.)
  ----------------------------------------
      1 Br                   -0.004752
      2 I                     0.170758
      3 F                    -0.025474
      4 I                     0.156161
      5 C                    -0.143040
      6 C                    -0.153652
  ----------------------------------------
  Sum of atomic charges =     0.000000

 -----------------------------------------------------------------
                    Cartesian Multipole Moments
 -----------------------------------------------------------------
    Charge (ESU x 10^10)
                 0.0000
    Dipole Moment (Debye)
         X      -0.2927      Y       0.8244      Z       0.0000
       Tot       0.8749
    Quadrupole Moments (Debye-Ang)
        XX     -88.8253     XY       3.1961     YY     -87.4977
        XZ       0.0000     YZ       0.0000     ZZ     -92.5009
    Octopole Moments (Debye-Ang^2)
       XXX     -42.0934    XXY       5.3424    XYY     -29.4442
       YYY      11.0677    XXZ       0.0000    XYZ       0.0000
       YYZ       0.0000    XZZ     -15.2181    YZZ      -0.4790
       ZZZ      -0.0000
    Hexadecapole Moments (Debye-Ang^3)
      XXXX   -1466.0807   XXXY     -97.7853   XXYY    -436.9345
      XYYY    -136.1068   YYYY   -1257.8945   XXXZ       0.0000
      XXYZ       0.0000   XYYZ      -0.0000   YYYZ       0.0000
      XXZZ    -278.8263   XYZZ     -53.9719   YYZZ    -246.6939
      XZZZ       0.0000   YZZZ      -0.0000   ZZZZ    -121.0201
 -----------------------------------------------------------------
 Calculating analytic gradient of the SCF energy
 Gradient of SCF Energy
            1           2           3           4           5           6
    1   0.0040561  -0.0007354  -0.0022168   0.0014916  -0.0017493  -0.0008462
    2   0.0059541   0.0010042  -0.0029747   0.0023201  -0.0031772  -0.0031266
    3  -0.0000000  -0.0000000   0.0000000   0.0000000  -0.0000000   0.0000000
 Max gradient component =       5.954E-03
 RMS gradient           =       2.339E-03
 Gradient time:  CPU 47.91 s  wall 6.14 s
 Geometry Optimization Parameters
   NAtoms,    NIC,     NZ,  NCons,   NDum,   NFix, NCnnct, MaxDiis
        6      37       0       0       0       0       0       0

 Cartesian Hessian Update
 Hessian Updated using BFGS Update


** GEOMETRY OPTIMIZATION IN DELOCALIZED INTERNAL COORDINATES **
   Searching for a Minimum

   Optimization Cycle:  18

                       Coordinates (Angstroms)
     ATOM                X               Y               Z
      1  Br        2.8658861469    0.7321291368    0.0000000000
      2  I        -0.6222472262    1.7524542566    0.0000000000
      3  F         1.8402175166   -1.7765744371    0.0000000000
      4  I        -1.2820450786   -1.7813656503    0.0000000000
      5  C         1.4193819663   -0.5072552008    0.0000000000
      6  C         0.1163082716   -0.2097188817    0.0000000000
   Point Group: cs    Number of degrees of freedom:     9


   Energy is -16589.236985047

 Hessian Updated using BFGS Update

  9 Hessian modes will be used to form the next step
  Hessian Eigenvalues:
     0.033972    0.114101    0.251665    0.264134    0.387496    0.475186
     0.595991    0.969533    1.022324

 Minimum Search - Taking Simple RFO Step
 Searching for Lamda that Minimizes Along All modes
 Value Taken    Lamda =  -0.00020696
 Step Taken.  Stepsize is  0.052278

                             Maximum     Tolerance    Cnvgd?
         Gradient           0.003985      0.000300      NO
         Displacement       0.038802      0.001200      NO
         Energy change     -0.000207      0.000001      NO


 New Cartesian Coordinates Obtained by Inverse Iteration

 Displacement from previous Coordinates is:  0.040238
 ----------------------------------------------------------------
             Standard Nuclear Orientation (Angstroms)
    I     Atom           X                Y                Z
 ----------------------------------------------------------------
    1      Br      2.8680147590     0.7211778925     0.0000000000
    2      I      -0.6188820294     1.7575303676     0.0000000000
    3      F       1.8426953327    -1.7691002777     0.0000000000
    4      I      -1.2777836871    -1.7913385855     0.0000000000
    5      C       1.4136898144    -0.5020737791     0.0000000000
    6      C       0.1097674070    -0.2065263942     0.0000000000
 ----------------------------------------------------------------
 Molecular Point Group                 Cs    NOp =  2
 Largest Abelian Subgroup              Cs    NOp =  2
 Nuclear Repulsion Energy =  1502.1292054917 hartrees
 There are       81 alpha and       81 beta electrons
 Applying Cartesian multipole field
    Component          Value
    ---------          -----
     (2,0,0)        1.00000E-11
     (0,2,0)        2.00000E-11
     (0,0,2)       -3.00000E-11
 Nucleus-field energy     =     0.0000000429 hartrees
 Requested basis set is 6-311++G(d,p)
 There are 85 shells and 238 basis functions
 A cutoff of  1.0D-11 yielded   2550 shell pairs
 There are     21529 function pairs (     24396 Cartesian)
 Smallest overlap matrix eigenvalue = 5.52E-05
 Guess MOs from SCF MO coefficient file

 -----------------------------------------------------------------------
  General SCF calculation program by
  Eric Jon Sundstrom, Paul Horn, Yuezhi Mao, Dmitri Zuev, Alec White,
  David Stuck, Shaama M.S., Shane Yost, Joonho Lee, David Small,
  Daniel Levine, Susi Lehtola, Hugh Burton, Evgeny Epifanovsky
 -----------------------------------------------------------------------
 Exchange:     0.2000 Hartree-Fock + 0.0800 Slater + 0.7200 B88
 Correlation:  0.1900 VWN1RPA + 0.8100 LYP
 Using SG-1 standard quadrature grid
 using 8 threads for integral computing
 -------------------------------------------------------
 OpenMP Integral computing Module                
 Release: version 2.0, May 2017, Q-Chem Inc. Pleasanton 
 -------------------------------------------------------
 -------------------------------------------------------
 OpenMP BLAS3 based DFT computing Module                
 Release: version 1.0, May 2013, Q-Chem Inc. Pittsburgh 
 -------------------------------------------------------
 A restricted SCF calculation will be
 performed using DIIS
 SCF converges when DIIS error is below 1.0e-08
 ---------------------------------------
  Cycle       Energy         DIIS error
 ---------------------------------------
    1  -16589.2370441801      8.66e-05  
    2  -16589.2371222270      2.94e-05  
    3  -16589.2371193000      3.73e-05  
    4  -16589.2371276727      8.65e-06  
    5  -16589.2371281210      3.52e-06  
    6  -16589.2371281808      1.25e-06  
    7  -16589.2371281908      3.51e-07  
    8  -16589.2371281917      1.32e-07  
    9  -16589.2371281916      3.80e-08  
   10  -16589.2371281915      4.83e-09  Convergence criterion met
 ---------------------------------------
 SCF time:   CPU 107.42s  wall 14.00s 
 SCF   energy in the final basis set =   -16589.2371281915
 Total energy in the final basis set =   -16589.2371281915

 --------------------------------------------------------------
             Orbital Energies (a.u.) and Symmetries
 --------------------------------------------------------------

 Alpha MOs, Restricted
 -- Occupied --                  
*******-1165.89 -482.87 -176.33 -176.32 -165.73 -165.73 -165.73
  1 A'    2 A'    3 A'    4 A'    5 A'    6 A'    1 A"    7 A'                 
-165.73 -165.72 -165.72  -62.52  -56.34  -56.34  -56.34  -35.82
  8 A'    2 A"    9 A'   10 A'   11 A'    3 A"   12 A'   13 A'                 
-35.820 -31.317 -31.313 -31.310 -31.310 -31.307 -31.306 -24.736
 14 A'   15 A'   16 A'    4 A"   17 A'    5 A"   18 A'   19 A'                 
-22.967 -22.965 -22.965 -22.964 -22.962 -22.962 -22.961 -22.961
 20 A'    6 A"   21 A'   22 A'    7 A"   23 A'   24 A'    8 A"                 
-22.957 -22.957 -10.341 -10.281  -8.729  -6.561  -6.547  -6.546
 25 A'    9 A"   26 A'   27 A'   28 A'   29 A'   10 A"   30 A'                 
 -6.372  -6.369  -4.786  -4.782  -4.769  -4.769  -4.766  -4.766
 31 A'   32 A'   33 A'   34 A'   11 A"   35 A'   12 A"   36 A'                 
 -2.672  -2.668  -2.667  -2.656  -2.656  -2.052  -2.048  -2.046
 37 A'   13 A"   38 A'   14 A"   39 A'   40 A'   41 A'   15 A"                 
 -2.046  -2.043  -2.043  -2.032  -2.032  -2.029  -2.029  -1.280
 42 A'   16 A"   43 A'   17 A"   44 A'   18 A"   45 A'   46 A'                 
 -0.867  -0.803  -0.689  -0.672  -0.607  -0.531  -0.516  -0.482
 47 A'   48 A'   49 A'   50 A'   51 A'   52 A'   19 A"   53 A'                 
 -0.418  -0.394  -0.377  -0.332  -0.331  -0.300  -0.287  -0.272
 54 A'   55 A'   20 A"   56 A'   21 A"   57 A'   22 A"   58 A'                 
 -0.256
 23 A"                                                                         
 -- Virtual --                   
 -0.088  -0.070  -0.043  -0.017   0.009   0.037   0.048   0.052
 59 A'   60 A'   24 A"   61 A'   62 A'   63 A'   64 A'   25 A"                 
  0.067   0.079   0.086   0.090   0.102   0.113   0.122   0.147
 65 A'   66 A'   26 A"   67 A'   27 A"   68 A'   69 A'   70 A'                 
  0.164   0.177   0.213   0.214   0.227   0.243   0.256   0.278
 71 A'   72 A'   28 A"   73 A'   74 A'   29 A"   75 A'   30 A"                 
  0.295   0.305   0.325   0.345   0.375   0.380   0.388   0.388
 76 A'   77 A'   78 A'   79 A'   31 A"   80 A'   81 A'   32 A"                 
  0.400   0.406   0.417   0.434   0.444   0.454   0.481   0.485
 33 A"   82 A'   34 A"   35 A"   83 A'   84 A'   36 A"   85 A'                 
  0.486   0.518   0.543   0.568   0.597   0.605   0.621   0.666
 86 A'   87 A'   37 A"   88 A'   38 A"   89 A'   90 A'   91 A'                 
  0.678   0.732   0.735   0.738   0.814   0.862   0.887   0.951
 92 A'   93 A'   39 A"   94 A'   95 A'   96 A'   97 A'   98 A'                 
  1.014   1.125   1.183   1.275   1.303   1.327   1.343   1.368
 99 A'   40 A"   41 A"   42 A"  100 A'  101 A'   43 A"   44 A"                 
  1.392   1.412   1.437   1.457   1.529   1.547   1.582   1.670
102 A'  103 A'  104 A'  105 A'  106 A'   45 A"  107 A'  108 A'                 
  1.830   1.863   1.920   1.987   2.016   2.103   2.144   2.216
109 A'   46 A"  110 A'   47 A"  111 A'  112 A'  113 A'  114 A'                 
  2.585   2.769   2.790   2.971   3.053   3.306   3.742   3.763
 48 A"  115 A'   49 A"  116 A'  117 A'  118 A'   50 A"  119 A'                 
  3.937   3.947   3.952   3.967   3.973   3.981   3.987   4.002
 51 A"   52 A"   53 A"  120 A'   54 A"  121 A'   55 A"  122 A'                 
  4.009   4.023   4.059   4.072   4.116   4.196   4.234   4.266
123 A'   56 A"  124 A'   57 A"  125 A'  126 A'  127 A'  128 A'                 
  4.364   4.365   4.449   4.747   5.967   6.012   6.014   6.032
129 A'  130 A'  131 A'  132 A'   58 A"   59 A"  133 A'  134 A'                 
  6.056   6.114   6.270   6.368   6.534   6.676   7.525   7.568
135 A'  136 A'   60 A"  137 A'  138 A'  139 A'   61 A"  140 A'                 
  7.667  23.267  24.057  27.803  27.876  28.313  28.348  28.348
141 A'  142 A'  143 A'  144 A'  145 A'   62 A"  146 A'   63 A"                 
 28.354  28.382  28.389  28.518  28.522  28.528  28.532  28.538
147 A'  148 A'  149 A'   64 A"   65 A"   66 A"  150 A'  151 A'                 
 28.562  28.563  28.605  28.682  28.710  47.874  66.724 127.860
 67 A"  152 A'  153 A'  154 A'  155 A'  156 A'  157 A'   68 A"                 
127.886 127.887 127.909 127.914 127.943 151.606 151.669 289.720
158 A'   69 A"  159 A'  160 A'  161 A'  162 A'  163 A'   70 A"                 
289.761 289.8871020.6601901.7671901.833
164 A'  165 A'  166 A'  167 A'  168 A'                                         

 Beta MOs, Restricted
 -- Occupied --                  
*******-1165.89 -482.87 -176.33 -176.32 -165.73 -165.73 -165.73
  1 A'    2 A'    3 A'    4 A'    5 A'    6 A'    1 A"    7 A'                 
-165.73 -165.72 -165.72  -62.52  -56.34  -56.34  -56.34  -35.82
  8 A'    2 A"    9 A'   10 A'   11 A'    3 A"   12 A'   13 A'                 
-35.820 -31.317 -31.313 -31.310 -31.310 -31.307 -31.306 -24.736
 14 A'   15 A'   16 A'    4 A"   17 A'    5 A"   18 A'   19 A'                 
-22.967 -22.965 -22.965 -22.964 -22.962 -22.962 -22.961 -22.961
 20 A'    6 A"   21 A'   22 A'    7 A"   23 A'   24 A'    8 A"                 
-22.957 -22.957 -10.341 -10.281  -8.729  -6.561  -6.547  -6.546
 25 A'    9 A"   26 A'   27 A'   28 A'   29 A'   10 A"   30 A'                 
 -6.372  -6.369  -4.786  -4.782  -4.769  -4.769  -4.766  -4.766
 31 A'   32 A'   33 A'   34 A'   11 A"   35 A'   12 A"   36 A'                 
 -2.672  -2.668  -2.667  -2.656  -2.656  -2.052  -2.048  -2.046
 37 A'   13 A"   38 A'   14 A"   39 A'   40 A'   41 A'   15 A"                 
 -2.046  -2.043  -2.043  -2.032  -2.032  -2.029  -2.029  -1.280
 42 A'   16 A"   43 A'   17 A"   44 A'   18 A"   45 A'   46 A'                 
 -0.867  -0.803  -0.689  -0.672  -0.607  -0.531  -0.516  -0.482
 47 A'   48 A'   49 A'   50 A'   51 A'   52 A'   19 A"   53 A'                 
 -0.418  -0.394  -0.377  -0.332  -0.331  -0.300  -0.287  -0.272
 54 A'   55 A'   20 A"   56 A'   21 A"   57 A'   22 A"   58 A'                 
 -0.256
 23 A"                                                                         
 -- Virtual --                   
 -0.088  -0.070  -0.043  -0.017   0.009   0.037   0.048   0.052
 59 A'   60 A'   24 A"   61 A'   62 A'   63 A'   64 A'   25 A"                 
  0.067   0.079   0.086   0.090   0.102   0.113   0.122   0.147
 65 A'   66 A'   26 A"   67 A'   27 A"   68 A'   69 A'   70 A'                 
  0.164   0.177   0.213   0.214   0.227   0.243   0.256   0.278
 71 A'   72 A'   28 A"   73 A'   74 A'   29 A"   75 A'   30 A"                 
  0.295   0.305   0.325   0.345   0.375   0.380   0.388   0.388
 76 A'   77 A'   78 A'   79 A'   31 A"   80 A'   81 A'   32 A"                 
  0.400   0.406   0.417   0.434   0.444   0.454   0.481   0.485
 33 A"   82 A'   34 A"   35 A"   83 A'   84 A'   36 A"   85 A'                 
  0.486   0.518   0.543   0.568   0.597   0.605   0.621   0.666
 86 A'   87 A'   37 A"   88 A'   38 A"   89 A'   90 A'   91 A'                 
  0.678   0.732   0.735   0.738   0.814   0.862   0.887   0.951
 92 A'   93 A'   39 A"   94 A'   95 A'   96 A'   97 A'   98 A'                 
  1.014   1.125   1.183   1.275   1.303   1.327   1.343   1.368
 99 A'   40 A"   41 A"   42 A"  100 A'  101 A'   43 A"   44 A"                 
  1.392   1.412   1.437   1.457   1.529   1.547   1.582   1.670
102 A'  103 A'  104 A'  105 A'  106 A'   45 A"  107 A'  108 A'                 
  1.830   1.863   1.920   1.987   2.016   2.103   2.144   2.216
109 A'   46 A"  110 A'   47 A"  111 A'  112 A'  113 A'  114 A'                 
  2.585   2.769   2.790   2.971   3.053   3.306   3.742   3.763
 48 A"  115 A'   49 A"  116 A'  117 A'  118 A'   50 A"  119 A'                 
  3.937   3.947   3.952   3.967   3.973   3.981   3.987   4.002
 51 A"   52 A"   53 A"  120 A'   54 A"  121 A'   55 A"  122 A'                 
  4.009   4.023   4.059   4.072   4.116   4.196   4.234   4.266
123 A'   56 A"  124 A'   57 A"  125 A'  126 A'  127 A'  128 A'                 
  4.364   4.365   4.449   4.747   5.967   6.012   6.014   6.032
129 A'  130 A'  131 A'  132 A'   58 A"   59 A"  133 A'  134 A'                 
  6.056   6.114   6.270   6.368   6.534   6.676   7.525   7.568
135 A'  136 A'   60 A"  137 A'  138 A'  139 A'   61 A"  140 A'                 
  7.667  23.267  24.057  27.803  27.876  28.313  28.348  28.348
141 A'  142 A'  143 A'  144 A'  145 A'   62 A"  146 A'   63 A"                 
 28.354  28.382  28.389  28.518  28.522  28.528  28.532  28.538
147 A'  148 A'  149 A'   64 A"   65 A"   66 A"  150 A'  151 A'                 
 28.562  28.563  28.605  28.682  28.710  47.874  66.724 127.860
 67 A"  152 A'  153 A'  154 A'  155 A'  156 A'  157 A'   68 A"                 
127.886 127.887 127.909 127.914 127.943 151.606 151.669 289.720
158 A'   69 A"  159 A'  160 A'  161 A'  162 A'  163 A'   70 A"                 
289.761 289.8871020.6601901.7671901.833
164 A'  165 A'  166 A'  167 A'  168 A'                                         
 --------------------------------------------------------------

          Ground-State Mulliken Net Atomic Charges

     Atom                 Charge (a.u.)
  ----------------------------------------
      1 Br                   -0.005603
      2 I                     0.170793
      3 F                    -0.024694
      4 I                     0.155347
      5 C                    -0.148179
      6 C                    -0.147664
  ----------------------------------------
  Sum of atomic charges =     0.000000

 -----------------------------------------------------------------
                    Cartesian Multipole Moments
 -----------------------------------------------------------------
    Charge (ESU x 10^10)
                 0.0000
    Dipole Moment (Debye)
         X      -0.2925      Y       0.8246      Z       0.0000
       Tot       0.8750
    Quadrupole Moments (Debye-Ang)
        XX     -88.8549     XY       3.2075     YY     -87.4410
        XZ      -0.0000     YZ      -0.0000     ZZ     -92.4961
    Octopole Moments (Debye-Ang^2)
       XXX     -42.2145    XXY       5.5654    XYY     -29.8355
       YYY      11.6068    XXZ      -0.0000    XYZ      -0.0000
       YYZ      -0.0000    XZZ     -15.3938    YZZ      -0.2037
       ZZZ       0.0000
    Hexadecapole Moments (Debye-Ang^3)
      XXXX   -1463.2642   XXXY     -97.4651   XXYY    -438.4344
      XYYY    -135.2677   YYYY   -1262.2731   XXXZ      -0.0000
      XXYZ      -0.0000   XYYZ       0.0000   YYYZ       0.0000
      XXZZ    -278.5240   XYZZ     -53.7489   YYZZ    -247.7647
      XZZZ      -0.0000   YZZZ      -0.0000   ZZZZ    -121.0052
 -----------------------------------------------------------------
 Calculating analytic gradient of the SCF energy
 Gradient of SCF Energy
            1           2           3           4           5           6
    1   0.0035082  -0.0000056  -0.0005867   0.0016472  -0.0022578  -0.0023053
    2   0.0035965   0.0011651  -0.0018785   0.0017019  -0.0019421  -0.0026429
    3  -0.0000000   0.0000000  -0.0000000   0.0000000   0.0000000  -0.0000000
 Max gradient component =       3.596E-03
 RMS gradient           =       1.783E-03
 Gradient time:  CPU 47.88 s  wall 6.14 s
 Geometry Optimization Parameters
   NAtoms,    NIC,     NZ,  NCons,   NDum,   NFix, NCnnct, MaxDiis
        6      37       0       0       0       0       0       0

 Cartesian Hessian Update
 Hessian Updated using BFGS Update


** GEOMETRY OPTIMIZATION IN DELOCALIZED INTERNAL COORDINATES **
   Searching for a Minimum

   Optimization Cycle:  19

                       Coordinates (Angstroms)
     ATOM                X               Y               Z
      1  Br        2.8680147590    0.7211778925    0.0000000000
      2  I        -0.6188820294    1.7575303676    0.0000000000
      3  F         1.8426953327   -1.7691002777    0.0000000000
      4  I        -1.2777836871   -1.7913385855    0.0000000000
      5  C         1.4136898144   -0.5020737791    0.0000000000
      6  C         0.1097674070   -0.2065263942    0.0000000000
   Point Group: cs    Number of degrees of freedom:     9


   Energy is -16589.237128191

 Hessian Updated using BFGS Update

  9 Hessian modes will be used to form the next step
  Hessian Eigenvalues:
     0.036800    0.070174    0.252203    0.262446    0.392334    0.471777
     0.596880    0.901745    1.012705

 Minimum Search - Taking Simple RFO Step
 Searching for Lamda that Minimizes Along All modes
 Value Taken    Lamda =  -0.00009437
 Step Taken.  Stepsize is  0.034518

                             Maximum     Tolerance    Cnvgd?
         Gradient           0.003208      0.000300      NO
         Displacement       0.020438      0.001200      NO
         Energy change     -0.000143      0.000001      NO


 New Cartesian Coordinates Obtained by Inverse Iteration

 Displacement from previous Coordinates is:  0.024336
 ----------------------------------------------------------------
             Standard Nuclear Orientation (Angstroms)
    I     Atom           X                Y                Z
 ----------------------------------------------------------------
    1      Br      2.8692778828     0.7119874932     0.0000000000
    2      I      -0.6202396336     1.7571827143     0.0000000000
    3      F       1.8460265977    -1.7629545262     0.0000000000
    4      I      -1.2773650263    -1.7936283274     0.0000000000
    5      C       1.4117653494    -0.4986422619     0.0000000000
    6      C       0.1080364267    -0.2042758684     0.0000000000
 ----------------------------------------------------------------
 Molecular Point Group                 Cs    NOp =  2
 Largest Abelian Subgroup              Cs    NOp =  2
 Nuclear Repulsion Energy =  1502.2698087764 hartrees
 There are       81 alpha and       81 beta electrons
 Applying Cartesian multipole field
    Component          Value
    ---------          -----
     (2,0,0)        1.00000E-11
     (0,2,0)        2.00000E-11
     (0,0,2)       -3.00000E-11
 Nucleus-field energy     =     0.0000000429 hartrees
 Requested basis set is 6-311++G(d,p)
 There are 85 shells and 238 basis functions
 A cutoff of  1.0D-11 yielded   2551 shell pairs
 There are     21536 function pairs (     24403 Cartesian)
 Smallest overlap matrix eigenvalue = 5.45E-05
 Guess MOs from SCF MO coefficient file

 -----------------------------------------------------------------------
  General SCF calculation program by
  Eric Jon Sundstrom, Paul Horn, Yuezhi Mao, Dmitri Zuev, Alec White,
  David Stuck, Shaama M.S., Shane Yost, Joonho Lee, David Small,
  Daniel Levine, Susi Lehtola, Hugh Burton, Evgeny Epifanovsky
 -----------------------------------------------------------------------
 Exchange:     0.2000 Hartree-Fock + 0.0800 Slater + 0.7200 B88
 Correlation:  0.1900 VWN1RPA + 0.8100 LYP
 Using SG-1 standard quadrature grid
 using 8 threads for integral computing
 -------------------------------------------------------
 OpenMP Integral computing Module                
 Release: version 2.0, May 2017, Q-Chem Inc. Pleasanton 
 -------------------------------------------------------
 -------------------------------------------------------
 OpenMP BLAS3 based DFT computing Module                
 Release: version 1.0, May 2013, Q-Chem Inc. Pittsburgh 
 -------------------------------------------------------
 A restricted SCF calculation will be
 performed using DIIS
 SCF converges when DIIS error is below 1.0e-08
 ---------------------------------------
  Cycle       Energy         DIIS error
 ---------------------------------------
    1  -16589.2371527853      5.63e-05  
    2  -16589.2371819949      2.48e-05  
    3  -16589.2371799714      3.04e-05  
    4  -16589.2371857691      4.02e-06  
    5  -16589.2371858708      1.87e-06  
    6  -16589.2371858898      5.49e-07  
    7  -16589.2371858916      2.67e-07  
    8  -16589.2371858919      8.22e-08  
    9  -16589.2371858921      2.50e-08  
   10  -16589.2371858922      2.85e-09  Convergence criterion met
 ---------------------------------------
 SCF time:   CPU 107.29s  wall 14.00s 
 SCF   energy in the final basis set =   -16589.2371858922
 Total energy in the final basis set =   -16589.2371858922

 --------------------------------------------------------------
             Orbital Energies (a.u.) and Symmetries
 --------------------------------------------------------------

 Alpha MOs, Restricted
 -- Occupied --                  
*******-1165.89 -482.87 -176.33 -176.32 -165.73 -165.73 -165.73
  1 A'    2 A'    3 A'    4 A'    5 A'    6 A'    1 A"    7 A'                 
-165.73 -165.72 -165.72  -62.52  -56.34  -56.34  -56.34  -35.82
  8 A'    2 A"    9 A'   10 A'   11 A'    3 A"   12 A'   13 A'                 
-35.820 -31.317 -31.313 -31.310 -31.310 -31.307 -31.306 -24.736
 14 A'   15 A'   16 A'    4 A"   17 A'    5 A"   18 A'   19 A'                 
-22.967 -22.965 -22.965 -22.964 -22.962 -22.962 -22.961 -22.961
 20 A'    6 A"   21 A'   22 A'    7 A"   23 A'   24 A'    8 A"                 
-22.957 -22.957 -10.341 -10.280  -8.729  -6.561  -6.547  -6.546
 25 A'    9 A"   26 A'   27 A'   28 A'   29 A'   10 A"   30 A'                 
 -6.372  -6.369  -4.786  -4.782  -4.769  -4.769  -4.766  -4.766
 31 A'   32 A'   33 A'   34 A'   11 A"   35 A'   12 A"   36 A'                 
 -2.672  -2.668  -2.667  -2.656  -2.656  -2.052  -2.048  -2.046
 37 A'   13 A"   38 A'   14 A"   39 A'   40 A'   41 A'   42 A'                 
 -2.046  -2.043  -2.043  -2.032  -2.032  -2.029  -2.029  -1.280
 15 A"   16 A"   43 A'   17 A"   44 A'   18 A"   45 A'   46 A'                 
 -0.868  -0.803  -0.689  -0.672  -0.607  -0.531  -0.516  -0.482
 47 A'   48 A'   49 A'   50 A'   51 A'   52 A'   19 A"   53 A'                 
 -0.418  -0.394  -0.377  -0.332  -0.331  -0.300  -0.287  -0.272
 54 A'   55 A'   20 A"   56 A'   21 A"   57 A'   22 A"   58 A'                 
 -0.256
 23 A"                                                                         
 -- Virtual --                   
 -0.088  -0.070  -0.043  -0.016   0.009   0.037   0.048   0.052
 59 A'   60 A'   24 A"   61 A'   62 A'   63 A'   64 A'   25 A"                 
  0.067   0.079   0.086   0.091   0.102   0.113   0.122   0.147
 65 A'   66 A'   26 A"   67 A'   27 A"   68 A'   69 A'   70 A'                 
  0.164   0.177   0.213   0.215   0.227   0.243   0.256   0.278
 71 A'   72 A'   28 A"   73 A'   74 A'   29 A"   75 A'   30 A"                 
  0.295   0.305   0.325   0.345   0.375   0.380   0.389   0.389
 76 A'   77 A'   78 A'   79 A'   31 A"   80 A'   81 A'   32 A"                 
  0.400   0.406   0.417   0.434   0.444   0.453   0.481   0.485
 33 A"   82 A'   34 A"   35 A"   83 A'   84 A'   36 A"   85 A'                 
  0.486   0.518   0.543   0.569   0.597   0.605   0.622   0.666
 86 A'   87 A'   37 A"   88 A'   38 A"   89 A'   90 A'   91 A'                 
  0.678   0.732   0.735   0.739   0.814   0.864   0.888   0.952
 92 A'   93 A'   39 A"   94 A'   95 A'   96 A'   97 A'   98 A'                 
  1.014   1.125   1.184   1.276   1.304   1.327   1.343   1.368
 99 A'   40 A"   41 A"   42 A"  100 A'  101 A'   43 A"   44 A"                 
  1.391   1.412   1.437   1.457   1.529   1.547   1.582   1.670
102 A'  103 A'  104 A'  105 A'  106 A'   45 A"  107 A'  108 A'                 
  1.830   1.863   1.921   1.987   2.018   2.105   2.145   2.216
109 A'   46 A"  110 A'   47 A"  111 A'  112 A'  113 A'  114 A'                 
  2.585   2.771   2.790   2.971   3.054   3.307   3.742   3.764
 48 A"  115 A'   49 A"  116 A'  117 A'  118 A'   50 A"  119 A'                 
  3.938   3.948   3.952   3.968   3.973   3.981   3.987   4.003
 51 A"   52 A"   53 A"  120 A'   54 A"  121 A'   55 A"  122 A'                 
  4.008   4.023   4.058   4.073   4.116   4.197   4.234   4.266
123 A'   56 A"  124 A'   57 A"  125 A'  126 A'  127 A'  128 A'                 
  4.364   4.365   4.450   4.748   5.967   6.012   6.014   6.032
129 A'  130 A'  131 A'  132 A'   58 A"   59 A"  133 A'  134 A'                 
  6.056   6.114   6.270   6.368   6.536   6.678   7.525   7.568
135 A'  136 A'   60 A"  137 A'  138 A'  139 A'   61 A"  140 A'                 
  7.668  23.268  24.059  27.803  27.876  28.313  28.348  28.348
141 A'  142 A'  143 A'  144 A'  145 A'   62 A"  146 A'   63 A"                 
 28.354  28.381  28.389  28.518  28.522  28.528  28.532  28.538
147 A'  148 A'  149 A'   64 A"   65 A"   66 A"  150 A'  151 A'                 
 28.562  28.563  28.605  28.682  28.710  47.876  66.725 127.860
 67 A"  152 A'  153 A'  154 A'  155 A'  156 A'  157 A'   68 A"                 
127.886 127.887 127.909 127.914 127.943 151.606 151.669 289.720
158 A'   69 A"  159 A'  160 A'  161 A'  162 A'  163 A'   70 A"                 
289.762 289.8881020.6621901.7671901.833
164 A'  165 A'  166 A'  167 A'  168 A'                                         

 Beta MOs, Restricted
 -- Occupied --                  
*******-1165.89 -482.87 -176.33 -176.32 -165.73 -165.73 -165.73
  1 A'    2 A'    3 A'    4 A'    5 A'    6 A'    1 A"    7 A'                 
-165.73 -165.72 -165.72  -62.52  -56.34  -56.34  -56.34  -35.82
  8 A'    2 A"    9 A'   10 A'   11 A'    3 A"   12 A'   13 A'                 
-35.820 -31.317 -31.313 -31.310 -31.310 -31.307 -31.306 -24.736
 14 A'   15 A'   16 A'    4 A"   17 A'    5 A"   18 A'   19 A'                 
-22.967 -22.965 -22.965 -22.964 -22.962 -22.962 -22.961 -22.961
 20 A'    6 A"   21 A'   22 A'    7 A"   23 A'   24 A'    8 A"                 
-22.957 -22.957 -10.341 -10.280  -8.729  -6.561  -6.547  -6.546
 25 A'    9 A"   26 A'   27 A'   28 A'   29 A'   10 A"   30 A'                 
 -6.372  -6.369  -4.786  -4.782  -4.769  -4.769  -4.766  -4.766
 31 A'   32 A'   33 A'   34 A'   11 A"   35 A'   12 A"   36 A'                 
 -2.672  -2.668  -2.667  -2.656  -2.656  -2.052  -2.048  -2.046
 37 A'   13 A"   38 A'   14 A"   39 A'   40 A'   41 A'   42 A'                 
 -2.046  -2.043  -2.043  -2.032  -2.032  -2.029  -2.029  -1.280
 15 A"   16 A"   43 A'   17 A"   44 A'   18 A"   45 A'   46 A'                 
 -0.868  -0.803  -0.689  -0.672  -0.607  -0.531  -0.516  -0.482
 47 A'   48 A'   49 A'   50 A'   51 A'   52 A'   19 A"   53 A'                 
 -0.418  -0.394  -0.377  -0.332  -0.331  -0.300  -0.287  -0.272
 54 A'   55 A'   20 A"   56 A'   21 A"   57 A'   22 A"   58 A'                 
 -0.256
 23 A"                                                                         
 -- Virtual --                   
 -0.088  -0.070  -0.043  -0.016   0.009   0.037   0.048   0.052
 59 A'   60 A'   24 A"   61 A'   62 A'   63 A'   64 A'   25 A"                 
  0.067   0.079   0.086   0.091   0.102   0.113   0.122   0.147
 65 A'   66 A'   26 A"   67 A'   27 A"   68 A'   69 A'   70 A'                 
  0.164   0.177   0.213   0.215   0.227   0.243   0.256   0.278
 71 A'   72 A'   28 A"   73 A'   74 A'   29 A"   75 A'   30 A"                 
  0.295   0.305   0.325   0.345   0.375   0.380   0.389   0.389
 76 A'   77 A'   78 A'   79 A'   31 A"   80 A'   81 A'   32 A"                 
  0.400   0.406   0.417   0.434   0.444   0.453   0.481   0.485
 33 A"   82 A'   34 A"   35 A"   83 A'   84 A'   36 A"   85 A'                 
  0.486   0.518   0.543   0.569   0.597   0.605   0.622   0.666
 86 A'   87 A'   37 A"   88 A'   38 A"   89 A'   90 A'   91 A'                 
  0.678   0.732   0.735   0.739   0.814   0.864   0.888   0.952
 92 A'   93 A'   39 A"   94 A'   95 A'   96 A'   97 A'   98 A'                 
  1.014   1.125   1.184   1.276   1.304   1.327   1.343   1.368
 99 A'   40 A"   41 A"   42 A"  100 A'  101 A'   43 A"   44 A"                 
  1.391   1.412   1.437   1.457   1.529   1.547   1.582   1.670
102 A'  103 A'  104 A'  105 A'  106 A'   45 A"  107 A'  108 A'                 
  1.830   1.863   1.921   1.987   2.018   2.105   2.145   2.216
109 A'   46 A"  110 A'   47 A"  111 A'  112 A'  113 A'  114 A'                 
  2.585   2.771   2.790   2.971   3.054   3.307   3.742   3.764
 48 A"  115 A'   49 A"  116 A'  117 A'  118 A'   50 A"  119 A'                 
  3.938   3.948   3.952   3.968   3.973   3.981   3.987   4.003
 51 A"   52 A"   53 A"  120 A'   54 A"  121 A'   55 A"  122 A'                 
  4.008   4.023   4.058   4.073   4.116   4.197   4.234   4.266
123 A'   56 A"  124 A'   57 A"  125 A'  126 A'  127 A'  128 A'                 
  4.364   4.365   4.450   4.748   5.967   6.012   6.014   6.032
129 A'  130 A'  131 A'  132 A'   58 A"   59 A"  133 A'  134 A'                 
  6.056   6.114   6.270   6.368   6.536   6.678   7.525   7.568
135 A'  136 A'   60 A"  137 A'  138 A'  139 A'   61 A"  140 A'                 
  7.668  23.268  24.059  27.803  27.876  28.313  28.348  28.348
141 A'  142 A'  143 A'  144 A'  145 A'   62 A"  146 A'   63 A"                 
 28.354  28.381  28.389  28.518  28.522  28.528  28.532  28.538
147 A'  148 A'  149 A'   64 A"   65 A"   66 A"  150 A'  151 A'                 
 28.562  28.563  28.605  28.682  28.710  47.876  66.725 127.860
 67 A"  152 A'  153 A'  154 A'  155 A'  156 A'  157 A'   68 A"                 
127.886 127.887 127.909 127.914 127.943 151.606 151.669 289.720
158 A'   69 A"  159 A'  160 A'  161 A'  162 A'  163 A'   70 A"                 
289.762 289.8881020.6621901.7671901.833
164 A'  165 A'  166 A'  167 A'  168 A'                                         
 --------------------------------------------------------------

          Ground-State Mulliken Net Atomic Charges

     Atom                 Charge (a.u.)
  ----------------------------------------
      1 Br                   -0.005493
      2 I                     0.171285
      3 F                    -0.023740
      4 I                     0.154576
      5 C                    -0.152284
      6 C                    -0.144343
  ----------------------------------------
  Sum of atomic charges =     0.000000

 -----------------------------------------------------------------
                    Cartesian Multipole Moments
 -----------------------------------------------------------------
    Charge (ESU x 10^10)
                 0.0000
    Dipole Moment (Debye)
         X      -0.2874      Y       0.8259      Z       0.0000
       Tot       0.8745
    Quadrupole Moments (Debye-Ang)
        XX     -88.8242     XY       3.1855     YY     -87.4588
        XZ      -0.0000     YZ      -0.0000     ZZ     -92.4846
    Octopole Moments (Debye-Ang^2)
       XXX     -41.8880    XXY       5.7138    XYY     -29.9422
       YYY      12.0222    XXZ      -0.0000    XYZ       0.0000
       YYZ       0.0000    XZZ     -15.3487    YZZ      -0.0057
       ZZZ       0.0000
    Hexadecapole Moments (Debye-Ang^3)
      XXXX   -1462.9103   XXXY     -96.5441   XXYY    -438.8080
      XYYY    -134.3194   YYYY   -1261.2028   XXXZ      -0.0000
      XXYZ      -0.0000   XYYZ      -0.0000   YYYZ      -0.0000
      XXZZ    -278.6215   XYZZ     -53.3503   YYZZ    -247.6057
      XZZZ       0.0000   YZZZ      -0.0000   ZZZZ    -120.9783
 -----------------------------------------------------------------
 Calculating analytic gradient of the SCF energy
 Gradient of SCF Energy
            1           2           3           4           5           6
    1   0.0023065   0.0002250   0.0003925   0.0014202  -0.0022688  -0.0020753
    2   0.0011563   0.0005969  -0.0000581   0.0015344  -0.0012119  -0.0020176
    3   0.0000000  -0.0000000  -0.0000000   0.0000000   0.0000000  -0.0000000
 Max gradient component =       2.306E-03
 RMS gradient           =       1.215E-03
 Gradient time:  CPU 49.36 s  wall 6.31 s
 Geometry Optimization Parameters
   NAtoms,    NIC,     NZ,  NCons,   NDum,   NFix, NCnnct, MaxDiis
        6      37       0       0       0       0       0       0

 Cartesian Hessian Update
 Hessian Updated using BFGS Update


** GEOMETRY OPTIMIZATION IN DELOCALIZED INTERNAL COORDINATES **
   Searching for a Minimum

   Optimization Cycle:  20

                       Coordinates (Angstroms)
     ATOM                X               Y               Z
      1  Br        2.8692778828    0.7119874932    0.0000000000
      2  I        -0.6202396336    1.7571827143    0.0000000000
      3  F         1.8460265977   -1.7629545262    0.0000000000
      4  I        -1.2773650263   -1.7936283274    0.0000000000
      5  C         1.4117653494   -0.4986422619    0.0000000000
      6  C         0.1080364267   -0.2042758684    0.0000000000
   Point Group: cs    Number of degrees of freedom:     9


   Energy is -16589.237185892

 Hessian Updated using BFGS Update

  9 Hessian modes will be used to form the next step
  Hessian Eigenvalues:
     0.038694    0.064671    0.252114    0.261473    0.390816    0.467529
     0.597296    0.738760    1.011063

 Minimum Search - Taking Simple RFO Step
 Searching for Lamda that Minimizes Along All modes
 Value Taken    Lamda =  -0.00002237
 Step Taken.  Stepsize is  0.010613

                             Maximum     Tolerance    Cnvgd?
         Gradient           0.002374      0.000300      NO
         Displacement       0.007868      0.001200      NO
         Energy change     -0.000058      0.000001      NO


 New Cartesian Coordinates Obtained by Inverse Iteration

 Displacement from previous Coordinates is:  0.006879
 ----------------------------------------------------------------
             Standard Nuclear Orientation (Angstroms)
    I     Atom           X                Y                Z
 ----------------------------------------------------------------
    1      Br      2.8681667971     0.7099712016     0.0000000000
    2      I      -0.6210172558     1.7561158937     0.0000000000
    3      F       1.8471230256    -1.7618379308     0.0000000000
    4      I      -1.2782943943    -1.7930444346     0.0000000000
    5      C       1.4124534155    -0.4981198585     0.0000000000
    6      C       0.1090700085    -0.2034156479     0.0000000000
 ----------------------------------------------------------------
 Molecular Point Group                 Cs    NOp =  2
 Largest Abelian Subgroup              Cs    NOp =  2
 Nuclear Repulsion Energy =  1502.6694799315 hartrees
 There are       81 alpha and       81 beta electrons
 Applying Cartesian multipole field
    Component          Value
    ---------          -----
     (2,0,0)        1.00000E-11
     (0,2,0)        2.00000E-11
     (0,0,2)       -3.00000E-11
 Nucleus-field energy     =     0.0000000429 hartrees
 Requested basis set is 6-311++G(d,p)
 There are 85 shells and 238 basis functions
 A cutoff of  1.0D-11 yielded   2552 shell pairs
 There are     21541 function pairs (     24409 Cartesian)
 Smallest overlap matrix eigenvalue = 5.43E-05
 Guess MOs from SCF MO coefficient file

 -----------------------------------------------------------------------
  General SCF calculation program by
  Eric Jon Sundstrom, Paul Horn, Yuezhi Mao, Dmitri Zuev, Alec White,
  David Stuck, Shaama M.S., Shane Yost, Joonho Lee, David Small,
  Daniel Levine, Susi Lehtola, Hugh Burton, Evgeny Epifanovsky
 -----------------------------------------------------------------------
 Exchange:     0.2000 Hartree-Fock + 0.0800 Slater + 0.7200 B88
 Correlation:  0.1900 VWN1RPA + 0.8100 LYP
 Using SG-1 standard quadrature grid
 using 8 threads for integral computing
 -------------------------------------------------------
 OpenMP Integral computing Module                
 Release: version 2.0, May 2017, Q-Chem Inc. Pleasanton 
 -------------------------------------------------------
 -------------------------------------------------------
 OpenMP BLAS3 based DFT computing Module                
 Release: version 1.0, May 2013, Q-Chem Inc. Pittsburgh 
 -------------------------------------------------------
 A restricted SCF calculation will be
 performed using DIIS
 SCF converges when DIIS error is below 1.0e-08
 ---------------------------------------
  Cycle       Energy         DIIS error
 ---------------------------------------
    1  -16589.2371995946      1.91e-05  
    2  -16589.2372021551      1.03e-05  
    3  -16589.2372020641      1.09e-05  
    4  -16589.2372028744      1.56e-06  
    5  -16589.2372028939      5.79e-07  
    6  -16589.2372028953      2.36e-07  
    7  -16589.2372028958      8.65e-08  
    8  -16589.2372028957      2.20e-08  
    9  -16589.2372028959      9.77e-09  Convergence criterion met
 ---------------------------------------
 SCF time:   CPU 96.82s  wall 12.00s 
 SCF   energy in the final basis set =   -16589.2372028959
 Total energy in the final basis set =   -16589.2372028959

 --------------------------------------------------------------
             Orbital Energies (a.u.) and Symmetries
 --------------------------------------------------------------

 Alpha MOs, Restricted
 -- Occupied --                  
*******-1165.89 -482.87 -176.33 -176.32 -165.73 -165.73 -165.73
  1 A'    2 A'    3 A'    4 A'    5 A'    6 A'    1 A"    7 A'                 
-165.73 -165.72 -165.72  -62.52  -56.34  -56.34  -56.34  -35.82
  8 A'    2 A"    9 A'   10 A'   11 A'    3 A"   12 A'   13 A'                 
-35.819 -31.317 -31.313 -31.310 -31.310 -31.306 -31.306 -24.736
 14 A'   15 A'   16 A'    4 A"   17 A'    5 A"   18 A'   19 A'                 
-22.967 -22.965 -22.965 -22.963 -22.962 -22.962 -22.961 -22.961
 20 A'    6 A"   21 A'   22 A'    7 A"   23 A'   24 A'    8 A"                 
-22.957 -22.957 -10.341 -10.280  -8.729  -6.561  -6.547  -6.546
 25 A'    9 A"   26 A'   27 A'   28 A'   29 A'   10 A"   30 A'                 
 -6.372  -6.369  -4.786  -4.782  -4.770  -4.769  -4.766  -4.766
 31 A'   32 A'   33 A'   34 A'   11 A"   35 A'   12 A"   36 A'                 
 -2.672  -2.668  -2.667  -2.656  -2.656  -2.052  -2.048  -2.046
 37 A'   13 A"   38 A'   14 A"   39 A'   40 A'   41 A'   42 A'                 
 -2.046  -2.042  -2.042  -2.032  -2.032  -2.029  -2.028  -1.280
 15 A"   16 A"   43 A'   17 A"   44 A'   18 A"   45 A'   46 A'                 
 -0.868  -0.803  -0.689  -0.672  -0.607  -0.531  -0.516  -0.482
 47 A'   48 A'   49 A'   50 A'   51 A'   52 A'   19 A"   53 A'                 
 -0.418  -0.394  -0.377  -0.332  -0.331  -0.300  -0.287  -0.272
 54 A'   55 A'   20 A"   56 A'   21 A"   57 A'   22 A"   58 A'                 
 -0.256
 23 A"                                                                         
 -- Virtual --                   
 -0.088  -0.069  -0.043  -0.016   0.009   0.037   0.048   0.052
 59 A'   60 A'   24 A"   61 A'   62 A'   63 A'   64 A'   25 A"                 
  0.067   0.079   0.086   0.091   0.102   0.113   0.122   0.147
 65 A'   66 A'   26 A"   67 A'   27 A"   68 A'   69 A'   70 A'                 
  0.164   0.177   0.213   0.215   0.226   0.243   0.256   0.278
 71 A'   72 A'   28 A"   73 A'   74 A'   29 A"   75 A'   30 A"                 
  0.295   0.305   0.325   0.345   0.375   0.380   0.389   0.389
 76 A'   77 A'   78 A'   79 A'   31 A"   80 A'   81 A'   32 A"                 
  0.400   0.407   0.417   0.434   0.444   0.454   0.482   0.485
 33 A"   82 A'   34 A"   35 A"   83 A'   84 A'   36 A"   85 A'                 
  0.486   0.518   0.543   0.569   0.597   0.605   0.622   0.667
 86 A'   87 A'   37 A"   88 A'   38 A"   89 A'   90 A'   91 A'                 
  0.678   0.733   0.735   0.739   0.814   0.865   0.889   0.953
 92 A'   93 A'   39 A"   94 A'   95 A'   96 A'   97 A'   98 A'                 
  1.014   1.125   1.185   1.276   1.304   1.327   1.343   1.368
 99 A'   40 A"   41 A"   42 A"  100 A'  101 A'   43 A"   44 A"                 
  1.391   1.412   1.437   1.457   1.529   1.547   1.583   1.671
102 A'  103 A'  104 A'  105 A'  106 A'   45 A"  107 A'  108 A'                 
  1.831   1.863   1.922   1.987   2.018   2.106   2.146   2.216
109 A'   46 A"  110 A'   47 A"  111 A'  112 A'  113 A'  114 A'                 
  2.585   2.771   2.790   2.972   3.054   3.308   3.742   3.764
 48 A"  115 A'   49 A"  116 A'  117 A'  118 A'   50 A"  119 A'                 
  3.938   3.948   3.952   3.968   3.973   3.982   3.987   4.003
 51 A"   52 A"   53 A"  120 A'   54 A"  121 A'   55 A"  122 A'                 
  4.008   4.023   4.058   4.073   4.116   4.198   4.234   4.266
123 A'   56 A"  124 A'   57 A"  125 A'  126 A'  127 A'  128 A'                 
  4.364   4.365   4.450   4.748   5.967   6.012   6.014   6.032
129 A'  130 A'  131 A'  132 A'   58 A"   59 A"  133 A'  134 A'                 
  6.056   6.115   6.270   6.368   6.537   6.679   7.525   7.568
135 A'  136 A'   60 A"  137 A'  138 A'  139 A'   61 A"  140 A'                 
  7.668  23.268  24.061  27.803  27.876  28.313  28.348  28.348
141 A'  142 A'  143 A'  144 A'  145 A'   62 A"  146 A'   63 A"                 
 28.354  28.381  28.389  28.518  28.522  28.528  28.532  28.539
147 A'  148 A'  149 A'   64 A"   65 A"   66 A"  150 A'  151 A'                 
 28.562  28.563  28.605  28.682  28.710  47.876  66.725 127.860
 67 A"  152 A'  153 A'  154 A'  155 A'  156 A'  157 A'   68 A"                 
127.886 127.887 127.909 127.914 127.943 151.606 151.670 289.720
158 A'   69 A"  159 A'  160 A'  161 A'  162 A'  163 A'   70 A"                 
289.762 289.8881020.6631901.7671901.833
164 A'  165 A'  166 A'  167 A'  168 A'                                         

 Beta MOs, Restricted
 -- Occupied --                  
*******-1165.89 -482.87 -176.33 -176.32 -165.73 -165.73 -165.73
  1 A'    2 A'    3 A'    4 A'    5 A'    6 A'    1 A"    7 A'                 
-165.73 -165.72 -165.72  -62.52  -56.34  -56.34  -56.34  -35.82
  8 A'    2 A"    9 A'   10 A'   11 A'    3 A"   12 A'   13 A'                 
-35.819 -31.317 -31.313 -31.310 -31.310 -31.306 -31.306 -24.736
 14 A'   15 A'   16 A'    4 A"   17 A'    5 A"   18 A'   19 A'                 
-22.967 -22.965 -22.965 -22.963 -22.962 -22.962 -22.961 -22.961
 20 A'    6 A"   21 A'   22 A'    7 A"   23 A'   24 A'    8 A"                 
-22.957 -22.957 -10.341 -10.280  -8.729  -6.561  -6.547  -6.546
 25 A'    9 A"   26 A'   27 A'   28 A'   29 A'   10 A"   30 A'                 
 -6.372  -6.369  -4.786  -4.782  -4.770  -4.769  -4.766  -4.766
 31 A'   32 A'   33 A'   34 A'   11 A"   35 A'   12 A"   36 A'                 
 -2.672  -2.668  -2.667  -2.656  -2.656  -2.052  -2.048  -2.046
 37 A'   13 A"   38 A'   14 A"   39 A'   40 A'   41 A'   42 A'                 
 -2.046  -2.042  -2.042  -2.032  -2.032  -2.029  -2.028  -1.280
 15 A"   16 A"   43 A'   17 A"   44 A'   18 A"   45 A'   46 A'                 
 -0.868  -0.803  -0.689  -0.672  -0.607  -0.531  -0.516  -0.482
 47 A'   48 A'   49 A'   50 A'   51 A'   52 A'   19 A"   53 A'                 
 -0.418  -0.394  -0.377  -0.332  -0.331  -0.300  -0.287  -0.272
 54 A'   55 A'   20 A"   56 A'   21 A"   57 A'   22 A"   58 A'                 
 -0.256
 23 A"                                                                         
 -- Virtual --                   
 -0.088  -0.069  -0.043  -0.016   0.009   0.037   0.048   0.052
 59 A'   60 A'   24 A"   61 A'   62 A'   63 A'   64 A'   25 A"                 
  0.067   0.079   0.086   0.091   0.102   0.113   0.122   0.147
 65 A'   66 A'   26 A"   67 A'   27 A"   68 A'   69 A'   70 A'                 
  0.164   0.177   0.213   0.215   0.226   0.243   0.256   0.278
 71 A'   72 A'   28 A"   73 A'   74 A'   29 A"   75 A'   30 A"                 
  0.295   0.305   0.325   0.345   0.375   0.380   0.389   0.389
 76 A'   77 A'   78 A'   79 A'   31 A"   80 A'   81 A'   32 A"                 
  0.400   0.407   0.417   0.434   0.444   0.454   0.482   0.485
 33 A"   82 A'   34 A"   35 A"   83 A'   84 A'   36 A"   85 A'                 
  0.486   0.518   0.543   0.569   0.597   0.605   0.622   0.667
 86 A'   87 A'   37 A"   88 A'   38 A"   89 A'   90 A'   91 A'                 
  0.678   0.733   0.735   0.739   0.814   0.865   0.889   0.953
 92 A'   93 A'   39 A"   94 A'   95 A'   96 A'   97 A'   98 A'                 
  1.014   1.125   1.185   1.276   1.304   1.327   1.343   1.368
 99 A'   40 A"   41 A"   42 A"  100 A'  101 A'   43 A"   44 A"                 
  1.391   1.412   1.437   1.457   1.529   1.547   1.583   1.671
102 A'  103 A'  104 A'  105 A'  106 A'   45 A"  107 A'  108 A'                 
  1.831   1.863   1.922   1.987   2.018   2.106   2.146   2.216
109 A'   46 A"  110 A'   47 A"  111 A'  112 A'  113 A'  114 A'                 
  2.585   2.771   2.790   2.972   3.054   3.308   3.742   3.764
 48 A"  115 A'   49 A"  116 A'  117 A'  118 A'   50 A"  119 A'                 
  3.938   3.948   3.952   3.968   3.973   3.982   3.987   4.003
 51 A"   52 A"   53 A"  120 A'   54 A"  121 A'   55 A"  122 A'                 
  4.008   4.023   4.058   4.073   4.116   4.198   4.234   4.266
123 A'   56 A"  124 A'   57 A"  125 A'  126 A'  127 A'  128 A'                 
  4.364   4.365   4.450   4.748   5.967   6.012   6.014   6.032
129 A'  130 A'  131 A'  132 A'   58 A"   59 A"  133 A'  134 A'                 
  6.056   6.115   6.270   6.368   6.537   6.679   7.525   7.568
135 A'  136 A'   60 A"  137 A'  138 A'  139 A'   61 A"  140 A'                 
  7.668  23.268  24.061  27.803  27.876  28.313  28.348  28.348
141 A'  142 A'  143 A'  144 A'  145 A'   62 A"  146 A'   63 A"                 
 28.354  28.381  28.389  28.518  28.522  28.528  28.532  28.539
147 A'  148 A'  149 A'   64 A"   65 A"   66 A"  150 A'  151 A'                 
 28.562  28.563  28.605  28.682  28.710  47.876  66.725 127.860
 67 A"  152 A'  153 A'  154 A'  155 A'  156 A'  157 A'   68 A"                 
127.886 127.887 127.909 127.914 127.943 151.606 151.670 289.720
158 A'   69 A"  159 A'  160 A'  161 A'  162 A'  163 A'   70 A"                 
289.762 289.8881020.6631901.7671901.833
164 A'  165 A'  166 A'  167 A'  168 A'                                         
 --------------------------------------------------------------

          Ground-State Mulliken Net Atomic Charges

     Atom                 Charge (a.u.)
  ----------------------------------------
      1 Br                   -0.004918
      2 I                     0.171631
      3 F                    -0.023616
      4 I                     0.153954
      5 C                    -0.153438
      6 C                    -0.143612
  ----------------------------------------
  Sum of atomic charges =     0.000000

 -----------------------------------------------------------------
                    Cartesian Multipole Moments
 -----------------------------------------------------------------
    Charge (ESU x 10^10)
                 0.0000
    Dipole Moment (Debye)
         X      -0.2802      Y       0.8317      Z      -0.0000
       Tot       0.8777
    Quadrupole Moments (Debye-Ang)
        XX     -88.7993     XY       3.1743     YY     -87.4791
        XZ      -0.0000     YZ      -0.0000     ZZ     -92.4795
    Octopole Moments (Debye-Ang^2)
       XXX     -41.6665    XXY       5.7511    XYY     -29.8897
       YYY      12.1515    XXZ      -0.0000    XYZ       0.0000
       YYZ      -0.0000    XZZ     -15.2721    YZZ       0.0434
       ZZZ      -0.0000
    Hexadecapole Moments (Debye-Ang^3)
      XXXX   -1462.6427   XXXY     -96.3018   XXYY    -438.5873
      XYYY    -134.1143   YYYY   -1260.1357   XXXZ      -0.0000
      XXYZ      -0.0000   XYYZ       0.0000   YYYZ      -0.0000
      XXZZ    -278.5857   XYZZ     -53.2454   YYZZ    -247.3719
      XZZZ      -0.0000   YZZZ      -0.0000   ZZZZ    -120.9681
 -----------------------------------------------------------------
 Calculating analytic gradient of the SCF energy
 Gradient of SCF Energy
            1           2           3           4           5           6
    1   0.0013909   0.0002244   0.0005044   0.0011124  -0.0017505  -0.0014816
    2   0.0002635   0.0002610   0.0005155   0.0014218  -0.0009207  -0.0015412
    3  -0.0000000  -0.0000000  -0.0000000   0.0000000   0.0000000  -0.0000000
 Max gradient component =       1.750E-03
 RMS gradient           =       8.939E-04
 Gradient time:  CPU 48.20 s  wall 6.16 s
 Geometry Optimization Parameters
   NAtoms,    NIC,     NZ,  NCons,   NDum,   NFix, NCnnct, MaxDiis
        6      37       0       0       0       0       0       0

 Cartesian Hessian Update
 Hessian Updated using BFGS Update


** GEOMETRY OPTIMIZATION IN DELOCALIZED INTERNAL COORDINATES **
   Searching for a Minimum

   Optimization Cycle:  21

                       Coordinates (Angstroms)
     ATOM                X               Y               Z
      1  Br        2.8681667971    0.7099712016    0.0000000000
      2  I        -0.6210172558    1.7561158937    0.0000000000
      3  F         1.8471230256   -1.7618379308    0.0000000000
      4  I        -1.2782943943   -1.7930444346    0.0000000000
      5  C         1.4124534155   -0.4981198585    0.0000000000
      6  C         0.1090700085   -0.2034156479    0.0000000000
   Point Group: cs    Number of degrees of freedom:     9


   Energy is -16589.237202896

 Hessian Updated using BFGS Update

  9 Hessian modes will be used to form the next step
  Hessian Eigenvalues:
     0.038705    0.078687    0.223511    0.270697    0.291216    0.405519
     0.484325    0.606372    1.011735

 Minimum Search - Taking Simple RFO Step
 Searching for Lamda that Minimizes Along All modes
 Value Taken    Lamda =  -0.00002641
 Step Taken.  Stepsize is  0.011412

                             Maximum     Tolerance    Cnvgd?
         Gradient           0.001786      0.000300      NO
         Displacement       0.007752      0.001200      NO
         Energy change     -0.000017      0.000001      NO


 New Cartesian Coordinates Obtained by Inverse Iteration

 Displacement from previous Coordinates is:  0.008179
 ----------------------------------------------------------------
             Standard Nuclear Orientation (Angstroms)
    I     Atom           X                Y                Z
 ----------------------------------------------------------------
    1      Br      2.8663938251     0.7086836319     0.0000000000
    2      I      -0.6220724979     1.7554794831     0.0000000000
    3      F       1.8462653791    -1.7620027460     0.0000000000
    4      I      -1.2785854224    -1.7932651512     0.0000000000
    5      C       1.4142110793    -0.4976118288     0.0000000000
    6      C       0.1112892335    -0.2016141653     0.0000000000
 ----------------------------------------------------------------
 Molecular Point Group                 Cs    NOp =  2
 Largest Abelian Subgroup              Cs    NOp =  2
 Nuclear Repulsion Energy =  1502.9534250571 hartrees
 There are       81 alpha and       81 beta electrons
 Applying Cartesian multipole field
    Component          Value
    ---------          -----
     (2,0,0)        1.00000E-11
     (0,2,0)        2.00000E-11
     (0,0,2)       -3.00000E-11
 Nucleus-field energy     =     0.0000000428 hartrees
 Requested basis set is 6-311++G(d,p)
 There are 85 shells and 238 basis functions
 A cutoff of  1.0D-11 yielded   2552 shell pairs
 There are     21541 function pairs (     24409 Cartesian)
 Smallest overlap matrix eigenvalue = 5.43E-05
 Guess MOs from SCF MO coefficient file

 -----------------------------------------------------------------------
  General SCF calculation program by
  Eric Jon Sundstrom, Paul Horn, Yuezhi Mao, Dmitri Zuev, Alec White,
  David Stuck, Shaama M.S., Shane Yost, Joonho Lee, David Small,
  Daniel Levine, Susi Lehtola, Hugh Burton, Evgeny Epifanovsky
 -----------------------------------------------------------------------
 Exchange:     0.2000 Hartree-Fock + 0.0800 Slater + 0.7200 B88
 Correlation:  0.1900 VWN1RPA + 0.8100 LYP
 Using SG-1 standard quadrature grid
 using 8 threads for integral computing
 -------------------------------------------------------
 OpenMP Integral computing Module                
 Release: version 2.0, May 2017, Q-Chem Inc. Pleasanton 
 -------------------------------------------------------
 -------------------------------------------------------
 OpenMP BLAS3 based DFT computing Module                
 Release: version 1.0, May 2013, Q-Chem Inc. Pittsburgh 
 -------------------------------------------------------
 A restricted SCF calculation will be
 performed using DIIS
 SCF converges when DIIS error is below 1.0e-08
 ---------------------------------------
  Cycle       Energy         DIIS error
 ---------------------------------------
    1  -16589.2372115266      3.03e-05  
    2  -16589.2372186499      1.56e-05  
    3  -16589.2372175391      2.02e-05  
    4  -16589.2372202921      2.84e-06  
    5  -16589.2372203468      1.31e-06  
    6  -16589.2372203574      3.81e-07  
    7  -16589.2372203583      1.03e-07  
    8  -16589.2372203585      2.18e-08  
    9  -16589.2372203585      1.19e-08  
   10  -16589.2372203582      2.10e-09  Convergence criterion met
 ---------------------------------------
 SCF time:   CPU 107.56s  wall 14.00s 
 SCF   energy in the final basis set =   -16589.2372203582
 Total energy in the final basis set =   -16589.2372203582

 --------------------------------------------------------------
             Orbital Energies (a.u.) and Symmetries
 --------------------------------------------------------------

 Alpha MOs, Restricted
 -- Occupied --                  
*******-1165.89 -482.87 -176.33 -176.32 -165.73 -165.73 -165.73
  1 A'    2 A'    3 A'    4 A'    5 A'    6 A'    1 A"    7 A'                 
-165.73 -165.72 -165.72  -62.52  -56.34  -56.34  -56.34  -35.82
  8 A'    2 A"    9 A'   10 A'   11 A'    3 A"   12 A'   13 A'                 
-35.819 -31.317 -31.313 -31.310 -31.310 -31.306 -31.306 -24.736
 14 A'   15 A'   16 A'    4 A"   17 A'    5 A"   18 A'   19 A'                 
-22.967 -22.965 -22.965 -22.963 -22.962 -22.961 -22.961 -22.961
 20 A'    6 A"   21 A'   22 A'    7 A"   23 A'   24 A'    8 A"                 
-22.957 -22.957 -10.341 -10.280  -8.729  -6.561  -6.547  -6.547
 25 A'    9 A"   26 A'   27 A'   28 A'   29 A'   10 A"   30 A'                 
 -6.372  -6.368  -4.786  -4.782  -4.770  -4.769  -4.766  -4.765
 31 A'   32 A'   33 A'   34 A'   11 A"   35 A'   12 A"   36 A'                 
 -2.672  -2.668  -2.668  -2.656  -2.656  -2.052  -2.048  -2.046
 37 A'   13 A"   38 A'   14 A"   39 A'   40 A'   41 A'   42 A'                 
 -2.046  -2.042  -2.042  -2.032  -2.032  -2.028  -2.028  -1.280
 15 A"   16 A"   43 A'   17 A"   44 A'   18 A"   45 A'   46 A'                 
 -0.869  -0.803  -0.689  -0.672  -0.608  -0.532  -0.516  -0.482
 47 A'   48 A'   49 A'   50 A'   51 A'   52 A'   19 A"   53 A'                 
 -0.419  -0.394  -0.377  -0.332  -0.331  -0.300  -0.287  -0.272
 54 A'   55 A'   20 A"   56 A'   21 A"   57 A'   22 A"   58 A'                 
 -0.256
 23 A"                                                                         
 -- Virtual --                   
 -0.088  -0.069  -0.043  -0.016   0.009   0.037   0.048   0.052
 59 A'   60 A'   24 A"   61 A'   62 A'   63 A'   64 A'   25 A"                 
  0.067   0.080   0.086   0.091   0.102   0.113   0.122   0.147
 65 A'   66 A'   26 A"   67 A'   27 A"   68 A'   69 A'   70 A'                 
  0.164   0.177   0.213   0.215   0.226   0.243   0.256   0.278
 71 A'   72 A'   28 A"   73 A'   74 A'   29 A"   75 A'   30 A"                 
  0.295   0.305   0.325   0.345   0.375   0.380   0.388   0.389
 76 A'   77 A'   78 A'   79 A'   31 A"   80 A'   81 A'   32 A"                 
  0.400   0.407   0.416   0.434   0.444   0.454   0.482   0.485
 33 A"   82 A'   34 A"   35 A"   83 A'   84 A'   36 A"   85 A'                 
  0.486   0.518   0.543   0.569   0.597   0.605   0.622   0.667
 86 A'   87 A'   37 A"   88 A'   38 A"   89 A'   90 A'   91 A'                 
  0.678   0.733   0.735   0.739   0.814   0.866   0.889   0.953
 92 A'   93 A'   39 A"   94 A'   95 A'   96 A'   97 A'   98 A'                 
  1.014   1.125   1.185   1.276   1.304   1.327   1.343   1.369
 99 A'   40 A"   41 A"   42 A"  100 A'  101 A'   43 A"   44 A"                 
  1.391   1.412   1.437   1.457   1.530   1.547   1.583   1.671
102 A'  103 A'  104 A'  105 A'  106 A'   45 A"  107 A'  108 A'                 
  1.832   1.864   1.922   1.987   2.018   2.107   2.147   2.215
109 A'   46 A"  110 A'   47 A"  111 A'  112 A'  113 A'  114 A'                 
  2.585   2.771   2.791   2.973   3.055   3.308   3.742   3.764
 48 A"  115 A'   49 A"  116 A'  117 A'  118 A'   50 A"  119 A'                 
  3.938   3.948   3.952   3.968   3.973   3.982   3.987   4.004
 51 A"   52 A"   53 A"  120 A'   54 A"  121 A'   55 A"  122 A'                 
  4.009   4.023   4.059   4.073   4.116   4.198   4.234   4.266
123 A'   56 A"  124 A'   57 A"  125 A'  126 A'  127 A'  128 A'                 
  4.364   4.365   4.450   4.748   5.967   6.012   6.014   6.032
129 A'  130 A'  131 A'  132 A'   58 A"   59 A"  133 A'  134 A'                 
  6.056   6.115   6.270   6.368   6.537   6.680   7.525   7.568
135 A'  136 A'   60 A"  137 A'  138 A'  139 A'   61 A"  140 A'                 
  7.668  23.269  24.061  27.803  27.876  28.313  28.348  28.349
141 A'  142 A'  143 A'  144 A'  145 A'   62 A"  146 A'   63 A"                 
 28.354  28.382  28.389  28.518  28.522  28.528  28.531  28.539
147 A'  148 A'  149 A'   64 A"   65 A"   66 A"  150 A'  151 A'                 
 28.562  28.563  28.605  28.682  28.710  47.877  66.725 127.860
 67 A"  152 A'  153 A'  154 A'  155 A'  156 A'  157 A'   68 A"                 
127.887 127.887 127.909 127.914 127.944 151.606 151.669 289.720
158 A'   69 A"  159 A'  160 A'  161 A'  162 A'  163 A'   70 A"                 
289.762 289.8881020.6641901.7671901.833
164 A'  165 A'  166 A'  167 A'  168 A'                                         

 Beta MOs, Restricted
 -- Occupied --                  
*******-1165.89 -482.87 -176.33 -176.32 -165.73 -165.73 -165.73
  1 A'    2 A'    3 A'    4 A'    5 A'    6 A'    1 A"    7 A'                 
-165.73 -165.72 -165.72  -62.52  -56.34  -56.34  -56.34  -35.82
  8 A'    2 A"    9 A'   10 A'   11 A'    3 A"   12 A'   13 A'                 
-35.819 -31.317 -31.313 -31.310 -31.310 -31.306 -31.306 -24.736
 14 A'   15 A'   16 A'    4 A"   17 A'    5 A"   18 A'   19 A'                 
-22.967 -22.965 -22.965 -22.963 -22.962 -22.961 -22.961 -22.961
 20 A'    6 A"   21 A'   22 A'    7 A"   23 A'   24 A'    8 A"                 
-22.957 -22.957 -10.341 -10.280  -8.729  -6.561  -6.547  -6.547
 25 A'    9 A"   26 A'   27 A'   28 A'   29 A'   10 A"   30 A'                 
 -6.372  -6.368  -4.786  -4.782  -4.770  -4.769  -4.766  -4.765
 31 A'   32 A'   33 A'   34 A'   11 A"   35 A'   12 A"   36 A'                 
 -2.672  -2.668  -2.668  -2.656  -2.656  -2.052  -2.048  -2.046
 37 A'   13 A"   38 A'   14 A"   39 A'   40 A'   41 A'   42 A'                 
 -2.046  -2.042  -2.042  -2.032  -2.032  -2.028  -2.028  -1.280
 15 A"   16 A"   43 A'   17 A"   44 A'   18 A"   45 A'   46 A'                 
 -0.869  -0.803  -0.689  -0.672  -0.608  -0.532  -0.516  -0.482
 47 A'   48 A'   49 A'   50 A'   51 A'   52 A'   19 A"   53 A'                 
 -0.419  -0.394  -0.377  -0.332  -0.331  -0.300  -0.287  -0.272
 54 A'   55 A'   20 A"   56 A'   21 A"   57 A'   22 A"   58 A'                 
 -0.256
 23 A"                                                                         
 -- Virtual --                   
 -0.088  -0.069  -0.043  -0.016   0.009   0.037   0.048   0.052
 59 A'   60 A'   24 A"   61 A'   62 A'   63 A'   64 A'   25 A"                 
  0.067   0.080   0.086   0.091   0.102   0.113   0.122   0.147
 65 A'   66 A'   26 A"   67 A'   27 A"   68 A'   69 A'   70 A'                 
  0.164   0.177   0.213   0.215   0.226   0.243   0.256   0.278
 71 A'   72 A'   28 A"   73 A'   74 A'   29 A"   75 A'   30 A"                 
  0.295   0.305   0.325   0.345   0.375   0.380   0.388   0.389
 76 A'   77 A'   78 A'   79 A'   31 A"   80 A'   81 A'   32 A"                 
  0.400   0.407   0.416   0.434   0.444   0.454   0.482   0.485
 33 A"   82 A'   34 A"   35 A"   83 A'   84 A'   36 A"   85 A'                 
  0.486   0.518   0.543   0.569   0.597   0.605   0.622   0.667
 86 A'   87 A'   37 A"   88 A'   38 A"   89 A'   90 A'   91 A'                 
  0.678   0.733   0.735   0.739   0.814   0.866   0.889   0.953
 92 A'   93 A'   39 A"   94 A'   95 A'   96 A'   97 A'   98 A'                 
  1.014   1.125   1.185   1.276   1.304   1.327   1.343   1.369
 99 A'   40 A"   41 A"   42 A"  100 A'  101 A'   43 A"   44 A"                 
  1.391   1.412   1.437   1.457   1.530   1.547   1.583   1.671
102 A'  103 A'  104 A'  105 A'  106 A'   45 A"  107 A'  108 A'                 
  1.832   1.864   1.922   1.987   2.018   2.107   2.147   2.215
109 A'   46 A"  110 A'   47 A"  111 A'  112 A'  113 A'  114 A'                 
  2.585   2.771   2.791   2.973   3.055   3.308   3.742   3.764
 48 A"  115 A'   49 A"  116 A'  117 A'  118 A'   50 A"  119 A'                 
  3.938   3.948   3.952   3.968   3.973   3.982   3.987   4.004
 51 A"   52 A"   53 A"  120 A'   54 A"  121 A'   55 A"  122 A'                 
  4.009   4.023   4.059   4.073   4.116   4.198   4.234   4.266
123 A'   56 A"  124 A'   57 A"  125 A'  126 A'  127 A'  128 A'                 
  4.364   4.365   4.450   4.748   5.967   6.012   6.014   6.032
129 A'  130 A'  131 A'  132 A'   58 A"   59 A"  133 A'  134 A'                 
  6.056   6.115   6.270   6.368   6.537   6.680   7.525   7.568
135 A'  136 A'   60 A"  137 A'  138 A'  139 A'   61 A"  140 A'                 
  7.668  23.269  24.061  27.803  27.876  28.313  28.348  28.349
141 A'  142 A'  143 A'  144 A'  145 A'   62 A"  146 A'   63 A"                 
 28.354  28.382  28.389  28.518  28.522  28.528  28.531  28.539
147 A'  148 A'  149 A'   64 A"   65 A"   66 A"  150 A'  151 A'                 
 28.562  28.563  28.605  28.682  28.710  47.877  66.725 127.860
 67 A"  152 A'  153 A'  154 A'  155 A'  156 A'  157 A'   68 A"                 
127.887 127.887 127.909 127.914 127.944 151.606 151.669 289.720
158 A'   69 A"  159 A'  160 A'  161 A'  162 A'  163 A'   70 A"                 
289.762 289.8881020.6641901.7671901.833
164 A'  165 A'  166 A'  167 A'  168 A'                                         
 --------------------------------------------------------------

          Ground-State Mulliken Net Atomic Charges

     Atom                 Charge (a.u.)
  ----------------------------------------
      1 Br                   -0.003827
      2 I                     0.172076
      3 F                    -0.023709
      4 I                     0.152661
      5 C                    -0.154806
      6 C                    -0.142395
  ----------------------------------------
  Sum of atomic charges =     0.000000

 -----------------------------------------------------------------
                    Cartesian Multipole Moments
 -----------------------------------------------------------------
    Charge (ESU x 10^10)
                 0.0000
    Dipole Moment (Debye)
         X      -0.2638      Y       0.8466      Z      -0.0000
       Tot       0.8868
    Quadrupole Moments (Debye-Ang)
        XX     -88.7614     XY       3.1623     YY     -87.4994
        XZ      -0.0000     YZ       0.0000     ZZ     -92.4761
    Octopole Moments (Debye-Ang^2)
       XXX     -41.3937    XXY       5.8295    XYY     -29.8192
       YYY      12.3148    XXZ      -0.0000    XYZ      -0.0000
       YYZ      -0.0000    XZZ     -15.1870    YZZ       0.1019
       ZZZ      -0.0000
    Hexadecapole Moments (Debye-Ang^3)
      XXXX   -1461.7025   XXXY     -96.1061   XXYY    -438.3274
      XYYY    -133.8922   YYYY   -1260.0257   XXXZ      -0.0000
      XXYZ      -0.0000   XYYZ       0.0000   YYYZ       0.0000
      XXZZ    -278.4135   XYZZ     -53.1498   YYZZ    -247.3100
      XZZZ       0.0000   YZZZ      -0.0000   ZZZZ    -120.9630
 -----------------------------------------------------------------
 Calculating analytic gradient of the SCF energy
 Gradient of SCF Energy
            1           2           3           4           5           6
    1   0.0001099   0.0001572   0.0002461   0.0006346  -0.0005450  -0.0006028
    2  -0.0005594   0.0000078   0.0007462   0.0011052  -0.0004220  -0.0008778
    3   0.0000000  -0.0000000   0.0000000  -0.0000000   0.0000000  -0.0000000
 Max gradient component =       1.105E-03
 RMS gradient           =       4.831E-04
 Gradient time:  CPU 48.43 s  wall 6.19 s
 Geometry Optimization Parameters
   NAtoms,    NIC,     NZ,  NCons,   NDum,   NFix, NCnnct, MaxDiis
        6      37       0       0       0       0       0       0

 Cartesian Hessian Update
 Hessian Updated using BFGS Update


** GEOMETRY OPTIMIZATION IN DELOCALIZED INTERNAL COORDINATES **
   Searching for a Minimum

   Optimization Cycle:  22

                       Coordinates (Angstroms)
     ATOM                X               Y               Z
      1  Br        2.8663938251    0.7086836319    0.0000000000
      2  I        -0.6220724979    1.7554794831    0.0000000000
      3  F         1.8462653791   -1.7620027460    0.0000000000
      4  I        -1.2785854224   -1.7932651512    0.0000000000
      5  C         1.4142110793   -0.4976118288    0.0000000000
      6  C         0.1112892335   -0.2016141653    0.0000000000
   Point Group: cs    Number of degrees of freedom:     9


   Energy is -16589.237220358

 Hessian Updated using BFGS Update

  9 Hessian modes will be used to form the next step
  Hessian Eigenvalues:
     0.038954    0.094368    0.136074    0.262268    0.279169    0.398885
     0.479134    0.615172    1.018300

 Minimum Search - Taking Simple RFO Step
 Searching for Lamda that Minimizes Along All modes
 Value Taken    Lamda =  -0.00001061
 Step Taken.  Stepsize is  0.009248

                             Maximum     Tolerance    Cnvgd?
         Gradient           0.000855      0.000300      NO
         Displacement       0.006094      0.001200      NO
         Energy change     -0.000017      0.000001      NO


 New Cartesian Coordinates Obtained by Inverse Iteration

 Displacement from previous Coordinates is:  0.006959
 ----------------------------------------------------------------
             Standard Nuclear Orientation (Angstroms)
    I     Atom           X                Y                Z
 ----------------------------------------------------------------
    1      Br      2.8656613758     0.7088860499     0.0000000000
    2      I      -0.6221597260     1.7562596361     0.0000000000
    3      F       1.8443497716    -1.7630372476     0.0000000000
    4      I      -1.2780570471    -1.7949545801     0.0000000000
    5      C       1.4152658393    -0.4972590567     0.0000000000
    6      C       0.1124413830    -0.2002255781     0.0000000000
 ----------------------------------------------------------------
 Molecular Point Group                 Cs    NOp =  2
 Largest Abelian Subgroup              Cs    NOp =  2
 Nuclear Repulsion Energy =  1502.6746277830 hartrees
 There are       81 alpha and       81 beta electrons
 Applying Cartesian multipole field
    Component          Value
    ---------          -----
     (2,0,0)        1.00000E-11
     (0,2,0)        2.00000E-11
     (0,0,2)       -3.00000E-11
 Nucleus-field energy     =     0.0000000429 hartrees
 Requested basis set is 6-311++G(d,p)
 There are 85 shells and 238 basis functions
 A cutoff of  1.0D-11 yielded   2552 shell pairs
 There are     21541 function pairs (     24409 Cartesian)
 Smallest overlap matrix eigenvalue = 5.44E-05
 Guess MOs from SCF MO coefficient file

 -----------------------------------------------------------------------
  General SCF calculation program by
  Eric Jon Sundstrom, Paul Horn, Yuezhi Mao, Dmitri Zuev, Alec White,
  David Stuck, Shaama M.S., Shane Yost, Joonho Lee, David Small,
  Daniel Levine, Susi Lehtola, Hugh Burton, Evgeny Epifanovsky
 -----------------------------------------------------------------------
 Exchange:     0.2000 Hartree-Fock + 0.0800 Slater + 0.7200 B88
 Correlation:  0.1900 VWN1RPA + 0.8100 LYP
 Using SG-1 standard quadrature grid
 using 8 threads for integral computing
 -------------------------------------------------------
 OpenMP Integral computing Module                
 Release: version 2.0, May 2017, Q-Chem Inc. Pleasanton 
 -------------------------------------------------------
 -------------------------------------------------------
 OpenMP BLAS3 based DFT computing Module                
 Release: version 1.0, May 2013, Q-Chem Inc. Pittsburgh 
 -------------------------------------------------------
 A restricted SCF calculation will be
 performed using DIIS
 SCF converges when DIIS error is below 1.0e-08
 ---------------------------------------
  Cycle       Energy         DIIS error
 ---------------------------------------
    1  -16589.2372220287      2.37e-05  
    2  -16589.2372263310      1.29e-05  
    3  -16589.2372251081      1.84e-05  
    4  -16589.2372274857      1.36e-06  
    5  -16589.2372274963      7.65e-07  
    6  -16589.2372275000      2.22e-07  
    7  -16589.2372275002      7.08e-08  
    8  -16589.2372275001      1.42e-08  
    9  -16589.2372275003      5.01e-09  Convergence criterion met
 ---------------------------------------
 SCF time:   CPU 96.75s  wall 13.00s 
 SCF   energy in the final basis set =   -16589.2372275003
 Total energy in the final basis set =   -16589.2372275003

 --------------------------------------------------------------
             Orbital Energies (a.u.) and Symmetries
 --------------------------------------------------------------

 Alpha MOs, Restricted
 -- Occupied --                  
*******-1165.89 -482.87 -176.33 -176.32 -165.73 -165.73 -165.73
  1 A'    2 A'    3 A'    4 A'    5 A'    6 A'    1 A"    7 A'                 
-165.73 -165.72 -165.72  -62.52  -56.34  -56.34  -56.34  -35.82
  8 A'    2 A"    9 A'   10 A'   11 A'    3 A"   12 A'   13 A'                 
-35.819 -31.317 -31.313 -31.310 -31.310 -31.306 -31.306 -24.736
 14 A'   15 A'   16 A'    4 A"   17 A'    5 A"   18 A'   19 A'                 
-22.967 -22.966 -22.965 -22.963 -22.961 -22.961 -22.961 -22.961
 20 A'    6 A"   21 A'   22 A'    7 A"   23 A'   24 A'    8 A"                 
-22.957 -22.957 -10.341 -10.280  -8.729  -6.561  -6.547  -6.547
 25 A'    9 A"   26 A'   27 A'   28 A'   29 A'   10 A"   30 A'                 
 -6.372  -6.368  -4.786  -4.782  -4.770  -4.769  -4.765  -4.765
 31 A'   32 A'   33 A'   34 A'   11 A"   35 A'   12 A"   36 A'                 
 -2.672  -2.668  -2.668  -2.657  -2.657  -2.052  -2.047  -2.046
 37 A'   13 A"   38 A'   14 A"   39 A'   40 A'   41 A'   42 A'                 
 -2.046  -2.042  -2.042  -2.032  -2.032  -2.028  -2.028  -1.280
 15 A"   16 A"   43 A'   17 A"   44 A'   18 A"   45 A'   46 A'                 
 -0.869  -0.803  -0.689  -0.671  -0.607  -0.532  -0.516  -0.482
 47 A'   48 A'   49 A'   50 A'   51 A'   52 A'   19 A"   53 A'                 
 -0.419  -0.394  -0.377  -0.332  -0.331  -0.300  -0.287  -0.272
 54 A'   55 A'   20 A"   56 A'   21 A"   57 A'   22 A"   58 A'                 
 -0.256
 23 A"                                                                         
 -- Virtual --                   
 -0.088  -0.069  -0.043  -0.016   0.009   0.037   0.048   0.052
 59 A'   60 A'   24 A"   61 A'   62 A'   63 A'   64 A'   25 A"                 
  0.067   0.080   0.086   0.091   0.102   0.113   0.122   0.147
 65 A'   66 A'   26 A"   67 A'   27 A"   68 A'   69 A'   70 A'                 
  0.164   0.177   0.213   0.215   0.226   0.243   0.256   0.278
 71 A'   72 A'   28 A"   73 A'   74 A'   29 A"   75 A'   30 A"                 
  0.295   0.305   0.325   0.345   0.376   0.380   0.388   0.389
 76 A'   77 A'   78 A'   79 A'   31 A"   80 A'   81 A'   32 A"                 
  0.400   0.407   0.416   0.434   0.444   0.454   0.482   0.485
 33 A"   82 A'   34 A"   35 A"   83 A'   84 A'   36 A"   85 A'                 
  0.486   0.519   0.542   0.568   0.597   0.605   0.622   0.667
 86 A'   87 A'   37 A"   88 A'   38 A"   89 A'   90 A'   91 A'                 
  0.678   0.733   0.735   0.739   0.814   0.867   0.889   0.953
 92 A'   93 A'   39 A"   94 A'   95 A'   96 A'   97 A'   98 A'                 
  1.013   1.125   1.185   1.276   1.304   1.327   1.343   1.369
 99 A'   40 A"   41 A"   42 A"  100 A'  101 A'   43 A"   44 A"                 
  1.392   1.412   1.437   1.457   1.530   1.548   1.583   1.671
102 A'  103 A'  104 A'  105 A'  106 A'   45 A"  107 A'  108 A'                 
  1.833   1.864   1.921   1.987   2.018   2.107   2.147   2.214
109 A'   46 A"  110 A'   47 A"  111 A'  112 A'  113 A'  114 A'                 
  2.585   2.771   2.791   2.973   3.055   3.308   3.742   3.764
 48 A"  115 A'   49 A"  116 A'  117 A'  118 A'   50 A"  119 A'                 
  3.938   3.947   3.952   3.967   3.973   3.982   3.987   4.003
 51 A"   52 A"   53 A"  120 A'   54 A"  121 A'   55 A"  122 A'                 
  4.008   4.023   4.059   4.073   4.116   4.199   4.234   4.266
123 A'   56 A"  124 A'   57 A"  125 A'  126 A'  127 A'  128 A'                 
  4.363   4.365   4.449   4.748   5.967   6.012   6.014   6.032
129 A'  130 A'  131 A'  132 A'   58 A"   59 A"  133 A'  134 A'                 
  6.056   6.114   6.270   6.369   6.537   6.681   7.525   7.568
135 A'  136 A'   60 A"  137 A'  138 A'  139 A'   61 A"  140 A'                 
  7.668  23.269  24.061  27.803  27.876  28.313  28.348  28.348
141 A'  142 A'  143 A'  144 A'  145 A'   62 A"  146 A'   63 A"                 
 28.354  28.382  28.389  28.518  28.523  28.528  28.531  28.539
147 A'  148 A'  149 A'   64 A"   65 A"   66 A"  150 A'  151 A'                 
 28.562  28.563  28.605  28.682  28.710  47.877  66.725 127.860
 67 A"  152 A'  153 A'  154 A'  155 A'  156 A'  157 A'   68 A"                 
127.886 127.887 127.909 127.914 127.943 151.606 151.669 289.720
158 A'   69 A"  159 A'  160 A'  161 A'  162 A'  163 A'   70 A"                 
289.762 289.8881020.6651901.7671901.833
164 A'  165 A'  166 A'  167 A'  168 A'                                         

 Beta MOs, Restricted
 -- Occupied --                  
*******-1165.89 -482.87 -176.33 -176.32 -165.73 -165.73 -165.73
  1 A'    2 A'    3 A'    4 A'    5 A'    6 A'    1 A"    7 A'                 
-165.73 -165.72 -165.72  -62.52  -56.34  -56.34  -56.34  -35.82
  8 A'    2 A"    9 A'   10 A'   11 A'    3 A"   12 A'   13 A'                 
-35.819 -31.317 -31.313 -31.310 -31.310 -31.306 -31.306 -24.736
 14 A'   15 A'   16 A'    4 A"   17 A'    5 A"   18 A'   19 A'                 
-22.967 -22.966 -22.965 -22.963 -22.961 -22.961 -22.961 -22.961
 20 A'    6 A"   21 A'   22 A'    7 A"   23 A'   24 A'    8 A"                 
-22.957 -22.957 -10.341 -10.280  -8.729  -6.561  -6.547  -6.547
 25 A'    9 A"   26 A'   27 A'   28 A'   29 A'   10 A"   30 A'                 
 -6.372  -6.368  -4.786  -4.782  -4.770  -4.769  -4.765  -4.765
 31 A'   32 A'   33 A'   34 A'   11 A"   35 A'   12 A"   36 A'                 
 -2.672  -2.668  -2.668  -2.657  -2.657  -2.052  -2.047  -2.046
 37 A'   13 A"   38 A'   14 A"   39 A'   40 A'   41 A'   42 A'                 
 -2.046  -2.042  -2.042  -2.032  -2.032  -2.028  -2.028  -1.280
 15 A"   16 A"   43 A'   17 A"   44 A'   18 A"   45 A'   46 A'                 
 -0.869  -0.803  -0.689  -0.671  -0.607  -0.532  -0.516  -0.482
 47 A'   48 A'   49 A'   50 A'   51 A'   52 A'   19 A"   53 A'                 
 -0.419  -0.394  -0.377  -0.332  -0.331  -0.300  -0.287  -0.272
 54 A'   55 A'   20 A"   56 A'   21 A"   57 A'   22 A"   58 A'                 
 -0.256
 23 A"                                                                         
 -- Virtual --                   
 -0.088  -0.069  -0.043  -0.016   0.009   0.037   0.048   0.052
 59 A'   60 A'   24 A"   61 A'   62 A'   63 A'   64 A'   25 A"                 
  0.067   0.080   0.086   0.091   0.102   0.113   0.122   0.147
 65 A'   66 A'   26 A"   67 A'   27 A"   68 A'   69 A'   70 A'                 
  0.164   0.177   0.213   0.215   0.226   0.243   0.256   0.278
 71 A'   72 A'   28 A"   73 A'   74 A'   29 A"   75 A'   30 A"                 
  0.295   0.305   0.325   0.345   0.376   0.380   0.388   0.389
 76 A'   77 A'   78 A'   79 A'   31 A"   80 A'   81 A'   32 A"                 
  0.400   0.407   0.416   0.434   0.444   0.454   0.482   0.485
 33 A"   82 A'   34 A"   35 A"   83 A'   84 A'   36 A"   85 A'                 
  0.486   0.519   0.542   0.568   0.597   0.605   0.622   0.667
 86 A'   87 A'   37 A"   88 A'   38 A"   89 A'   90 A'   91 A'                 
  0.678   0.733   0.735   0.739   0.814   0.867   0.889   0.953
 92 A'   93 A'   39 A"   94 A'   95 A'   96 A'   97 A'   98 A'                 
  1.013   1.125   1.185   1.276   1.304   1.327   1.343   1.369
 99 A'   40 A"   41 A"   42 A"  100 A'  101 A'   43 A"   44 A"                 
  1.392   1.412   1.437   1.457   1.530   1.548   1.583   1.671
102 A'  103 A'  104 A'  105 A'  106 A'   45 A"  107 A'  108 A'                 
  1.833   1.864   1.921   1.987   2.018   2.107   2.147   2.214
109 A'   46 A"  110 A'   47 A"  111 A'  112 A'  113 A'  114 A'                 
  2.585   2.771   2.791   2.973   3.055   3.308   3.742   3.764
 48 A"  115 A'   49 A"  116 A'  117 A'  118 A'   50 A"  119 A'                 
  3.938   3.947   3.952   3.967   3.973   3.982   3.987   4.003
 51 A"   52 A"   53 A"  120 A'   54 A"  121 A'   55 A"  122 A'                 
  4.008   4.023   4.059   4.073   4.116   4.199   4.234   4.266
123 A'   56 A"  124 A'   57 A"  125 A'  126 A'  127 A'  128 A'                 
  4.363   4.365   4.449   4.748   5.967   6.012   6.014   6.032
129 A'  130 A'  131 A'  132 A'   58 A"   59 A"  133 A'  134 A'                 
  6.056   6.114   6.270   6.369   6.537   6.681   7.525   7.568
135 A'  136 A'   60 A"  137 A'  138 A'  139 A'   61 A"  140 A'                 
  7.668  23.269  24.061  27.803  27.876  28.313  28.348  28.348
141 A'  142 A'  143 A'  144 A'  145 A'   62 A"  146 A'   63 A"                 
 28.354  28.382  28.389  28.518  28.523  28.528  28.531  28.539
147 A'  148 A'  149 A'   64 A"   65 A"   66 A"  150 A'  151 A'                 
 28.562  28.563  28.605  28.682  28.710  47.877  66.725 127.860
 67 A"  152 A'  153 A'  154 A'  155 A'  156 A'  157 A'   68 A"                 
127.886 127.887 127.909 127.914 127.943 151.606 151.669 289.720
158 A'   69 A"  159 A'  160 A'  161 A'  162 A'  163 A'   70 A"                 
289.762 289.8881020.6651901.7671901.833
164 A'  165 A'  166 A'  167 A'  168 A'                                         
 --------------------------------------------------------------

          Ground-State Mulliken Net Atomic Charges

     Atom                 Charge (a.u.)
  ----------------------------------------
      1 Br                   -0.003208
      2 I                     0.172252
      3 F                    -0.024022
      4 I                     0.151705
      5 C                    -0.155474
      6 C                    -0.141253
  ----------------------------------------
  Sum of atomic charges =     0.000000

 -----------------------------------------------------------------
                    Cartesian Multipole Moments
 -----------------------------------------------------------------
    Charge (ESU x 10^10)
                 0.0000
    Dipole Moment (Debye)
         X      -0.2525      Y       0.8588      Z      -0.0000
       Tot       0.8952
    Quadrupole Moments (Debye-Ang)
        XX     -88.7452     XY       3.1632     YY     -87.4975
        XZ      -0.0000     YZ      -0.0000     ZZ     -92.4783
    Octopole Moments (Debye-Ang^2)
       XXX     -41.3065    XXY       5.8947    XYY     -29.8136
       YYY      12.4093    XXZ      -0.0000    XYZ      -0.0000
       YYZ      -0.0000    XZZ     -15.1744    YZZ       0.1361
       ZZZ      -0.0000
    Hexadecapole Moments (Debye-Ang^3)
      XXXX   -1460.8936   XXXY     -96.2122   XXYY    -438.4000
      XYYY    -133.9002   YYYY   -1261.5041   XXXZ      -0.0000
      XXYZ      -0.0000   XYYZ       0.0000   YYYZ      -0.0000
      XXZZ    -278.2636   XYZZ     -53.1773   YYZZ    -247.5901
      XZZZ      -0.0000   YZZZ      -0.0000   ZZZZ    -120.9695
 -----------------------------------------------------------------
 Calculating analytic gradient of the SCF energy
 Gradient of SCF Energy
            1           2           3           4           5           6
    1  -0.0004120   0.0001245  -0.0000511   0.0003307   0.0002764  -0.0002684
    2  -0.0006660   0.0001097   0.0003748   0.0007564  -0.0000176  -0.0005574
    3  -0.0000000  -0.0000000  -0.0000000  -0.0000000   0.0000000   0.0000000
 Max gradient component =       7.564E-04
 RMS gradient           =       3.270E-04
 Gradient time:  CPU 47.96 s  wall 6.14 s
 Geometry Optimization Parameters
   NAtoms,    NIC,     NZ,  NCons,   NDum,   NFix, NCnnct, MaxDiis
        6      37       0       0       0       0       0       0

 Cartesian Hessian Update
 Hessian Updated using BFGS Update


** GEOMETRY OPTIMIZATION IN DELOCALIZED INTERNAL COORDINATES **
   Searching for a Minimum

   Optimization Cycle:  23

                       Coordinates (Angstroms)
     ATOM                X               Y               Z
      1  Br        2.8656613758    0.7088860499    0.0000000000
      2  I        -0.6221597260    1.7562596361    0.0000000000
      3  F         1.8443497716   -1.7630372476    0.0000000000
      4  I        -1.2780570471   -1.7949545801    0.0000000000
      5  C         1.4152658393   -0.4972590567    0.0000000000
      6  C         0.1124413830   -0.2002255781    0.0000000000
   Point Group: cs    Number of degrees of freedom:     9


   Energy is -16589.237227500

 Hessian Updated using BFGS Update

  9 Hessian modes will be used to form the next step
  Hessian Eigenvalues:
     0.034802    0.072119    0.134560    0.257670    0.284250    0.394293
     0.473910    0.609938    1.015827

 Minimum Search - Taking Simple RFO Step
 Searching for Lamda that Minimizes Along All modes
 Value Taken    Lamda =  -0.00000423
 Step Taken.  Stepsize is  0.008056

                             Maximum     Tolerance    Cnvgd?
         Gradient           0.000386      0.000300      NO
         Displacement       0.006946      0.001200      NO
         Energy change     -0.000007      0.000001      NO


 New Cartesian Coordinates Obtained by Inverse Iteration

 Displacement from previous Coordinates is:  0.005938
 ----------------------------------------------------------------
             Standard Nuclear Orientation (Angstroms)
    I     Atom           X                Y                Z
 ----------------------------------------------------------------
    1      Br      2.8660082528     0.7092285303     0.0000000000
    2      I      -0.6220729823     1.7573516353     0.0000000000
    3      F       1.8427407936    -1.7637954483     0.0000000000
    4      I      -1.2774842385    -1.7969021470     0.0000000000
    5      C       1.4155741681    -0.4969068687     0.0000000000
    6      C       0.1127356030    -0.1993064781     0.0000000000
 ----------------------------------------------------------------
 Molecular Point Group                 Cs    NOp =  2
 Largest Abelian Subgroup              Cs    NOp =  2
 Nuclear Repulsion Energy =  1502.1596642027 hartrees
 There are       81 alpha and       81 beta electrons
 Applying Cartesian multipole field
    Component          Value
    ---------          -----
     (2,0,0)        1.00000E-11
     (0,2,0)        2.00000E-11
     (0,0,2)       -3.00000E-11
 Nucleus-field energy     =     0.0000000429 hartrees
 Requested basis set is 6-311++G(d,p)
 There are 85 shells and 238 basis functions
 A cutoff of  1.0D-11 yielded   2552 shell pairs
 There are     21541 function pairs (     24409 Cartesian)
 Smallest overlap matrix eigenvalue = 5.45E-05
 Guess MOs from SCF MO coefficient file

 -----------------------------------------------------------------------
  General SCF calculation program by
  Eric Jon Sundstrom, Paul Horn, Yuezhi Mao, Dmitri Zuev, Alec White,
  David Stuck, Shaama M.S., Shane Yost, Joonho Lee, David Small,
  Daniel Levine, Susi Lehtola, Hugh Burton, Evgeny Epifanovsky
 -----------------------------------------------------------------------
 Exchange:     0.2000 Hartree-Fock + 0.0800 Slater + 0.7200 B88
 Correlation:  0.1900 VWN1RPA + 0.8100 LYP
 Using SG-1 standard quadrature grid
 using 8 threads for integral computing
 -------------------------------------------------------
 OpenMP Integral computing Module                
 Release: version 2.0, May 2017, Q-Chem Inc. Pleasanton 
 -------------------------------------------------------
 -------------------------------------------------------
 OpenMP BLAS3 based DFT computing Module                
 Release: version 1.0, May 2013, Q-Chem Inc. Pittsburgh 
 -------------------------------------------------------
 A restricted SCF calculation will be
 performed using DIIS
 SCF converges when DIIS error is below 1.0e-08
 ---------------------------------------
  Cycle       Energy         DIIS error
 ---------------------------------------
    1  -16589.2372277949      1.61e-05  
    2  -16589.2372295519      9.64e-06  
    3  -16589.2372290493      1.27e-05  
    4  -16589.2372302152      8.85e-07  
    5  -16589.2372302199      3.65e-07  
    6  -16589.2372302207      1.42e-07  
    7  -16589.2372302210      4.14e-08  
    8  -16589.2372302207      1.09e-08  
    9  -16589.2372302207      3.03e-09  Convergence criterion met
 ---------------------------------------
 SCF time:   CPU 96.62s  wall 13.00s 
 SCF   energy in the final basis set =   -16589.2372302207
 Total energy in the final basis set =   -16589.2372302207

 --------------------------------------------------------------
             Orbital Energies (a.u.) and Symmetries
 --------------------------------------------------------------

 Alpha MOs, Restricted
 -- Occupied --                  
*******-1165.89 -482.87 -176.33 -176.32 -165.73 -165.73 -165.73
  1 A'    2 A'    3 A'    4 A'    5 A'    6 A'    1 A"    7 A'                 
-165.73 -165.72 -165.72  -62.52  -56.34  -56.34  -56.34  -35.82
  8 A'    2 A"    9 A'   10 A'   11 A'    3 A"   12 A'   13 A'                 
-35.819 -31.317 -31.313 -31.310 -31.310 -31.306 -31.306 -24.736
 14 A'   15 A'   16 A'    4 A"   17 A'    5 A"   18 A'   19 A'                 
-22.967 -22.966 -22.965 -22.963 -22.961 -22.961 -22.961 -22.961
 20 A'    6 A"   21 A'   22 A'    7 A"   23 A'   24 A'    8 A"                 
-22.957 -22.957 -10.341 -10.280  -8.729  -6.562  -6.547  -6.547
 25 A'    9 A"   26 A'   27 A'   28 A'   29 A'   10 A"   30 A'                 
 -6.373  -6.368  -4.786  -4.782  -4.770  -4.769  -4.765  -4.765
 31 A'   32 A'   33 A'   34 A'   11 A"   35 A'   12 A"   36 A'                 
 -2.672  -2.668  -2.668  -2.657  -2.657  -2.052  -2.047  -2.046
 37 A'   13 A"   38 A'   14 A"   39 A'   40 A'   41 A'   42 A'                 
 -2.046  -2.042  -2.042  -2.032  -2.032  -2.028  -2.028  -1.280
 15 A"   16 A"   43 A'   17 A"   44 A'   18 A"   45 A'   46 A'                 
 -0.869  -0.803  -0.689  -0.671  -0.607  -0.532  -0.516  -0.482
 47 A'   48 A'   49 A'   50 A'   51 A'   52 A'   19 A"   53 A'                 
 -0.419  -0.393  -0.377  -0.332  -0.331  -0.300  -0.287  -0.272
 54 A'   55 A'   20 A"   56 A'   21 A"   57 A'   22 A"   58 A'                 
 -0.256
 23 A"                                                                         
 -- Virtual --                   
 -0.088  -0.069  -0.043  -0.016   0.009   0.037   0.048   0.052
 59 A'   60 A'   24 A"   61 A'   62 A'   63 A'   64 A'   25 A"                 
  0.067   0.080   0.086   0.091   0.102   0.113   0.122   0.147
 65 A'   66 A'   26 A"   67 A'   27 A"   68 A'   69 A'   70 A'                 
  0.164   0.177   0.213   0.215   0.226   0.243   0.256   0.278
 71 A'   72 A'   28 A"   73 A'   74 A'   29 A"   75 A'   30 A"                 
  0.295   0.305   0.325   0.345   0.376   0.380   0.388   0.389
 76 A'   77 A'   78 A'   79 A'   31 A"   80 A'   81 A'   32 A"                 
  0.400   0.407   0.416   0.434   0.444   0.454   0.482   0.485
 33 A"   82 A'   34 A"   35 A"   83 A'   84 A'   36 A"   85 A'                 
  0.486   0.519   0.542   0.568   0.597   0.605   0.622   0.666
 86 A'   87 A'   37 A"   88 A'   38 A"   89 A'   90 A'   91 A'                 
  0.677   0.733   0.735   0.739   0.813   0.867   0.889   0.953
 92 A'   93 A'   39 A"   94 A'   95 A'   96 A'   97 A'   98 A'                 
  1.013   1.125   1.185   1.276   1.303   1.327   1.343   1.369
 99 A'   40 A"   41 A"   42 A"  100 A'  101 A'   43 A"   44 A"                 
  1.392   1.412   1.436   1.458   1.530   1.548   1.583   1.671
102 A'  103 A'  104 A'  105 A'  106 A'   45 A"  107 A'  108 A'                 
  1.833   1.864   1.921   1.987   2.017   2.106   2.147   2.214
109 A'   46 A"  110 A'   47 A"  111 A'  112 A'  113 A'  114 A'                 
  2.585   2.771   2.790   2.973   3.054   3.308   3.742   3.764
 48 A"  115 A'   49 A"  116 A'  117 A'  118 A'   50 A"  119 A'                 
  3.937   3.947   3.952   3.967   3.973   3.982   3.987   4.003
 51 A"   52 A"   53 A"  120 A'   54 A"  121 A'   55 A"  122 A'                 
  4.008   4.023   4.058   4.073   4.116   4.199   4.234   4.266
123 A'   56 A"  124 A'   57 A"  125 A'  126 A'  127 A'  128 A'                 
  4.363   4.365   4.449   4.748   5.967   6.012   6.014   6.032
129 A'  130 A'  131 A'  132 A'   58 A"   59 A"  133 A'  134 A'                 
  6.056   6.114   6.270   6.369   6.537   6.680   7.525   7.568
135 A'  136 A'   60 A"  137 A'  138 A'  139 A'   61 A"  140 A'                 
  7.668  23.268  24.060  27.802  27.876  28.313  28.348  28.348
141 A'  142 A'  143 A'  144 A'  145 A'   62 A"  146 A'   63 A"                 
 28.354  28.381  28.389  28.518  28.523  28.528  28.531  28.539
147 A'  148 A'  149 A'   64 A"   65 A"   66 A"  150 A'  151 A'                 
 28.562  28.563  28.605  28.682  28.710  47.877  66.725 127.860
 67 A"  152 A'  153 A'  154 A'  155 A'  156 A'  157 A'   68 A"                 
127.886 127.887 127.909 127.914 127.943 151.606 151.669 289.720
158 A'   69 A"  159 A'  160 A'  161 A'  162 A'  163 A'   70 A"                 
289.762 289.8881020.6651901.7671901.833
164 A'  165 A'  166 A'  167 A'  168 A'                                         

 Beta MOs, Restricted
 -- Occupied --                  
*******-1165.89 -482.87 -176.33 -176.32 -165.73 -165.73 -165.73
  1 A'    2 A'    3 A'    4 A'    5 A'    6 A'    1 A"    7 A'                 
-165.73 -165.72 -165.72  -62.52  -56.34  -56.34  -56.34  -35.82
  8 A'    2 A"    9 A'   10 A'   11 A'    3 A"   12 A'   13 A'                 
-35.819 -31.317 -31.313 -31.310 -31.310 -31.306 -31.306 -24.736
 14 A'   15 A'   16 A'    4 A"   17 A'    5 A"   18 A'   19 A'                 
-22.967 -22.966 -22.965 -22.963 -22.961 -22.961 -22.961 -22.961
 20 A'    6 A"   21 A'   22 A'    7 A"   23 A'   24 A'    8 A"                 
-22.957 -22.957 -10.341 -10.280  -8.729  -6.562  -6.547  -6.547
 25 A'    9 A"   26 A'   27 A'   28 A'   29 A'   10 A"   30 A'                 
 -6.373  -6.368  -4.786  -4.782  -4.770  -4.769  -4.765  -4.765
 31 A'   32 A'   33 A'   34 A'   11 A"   35 A'   12 A"   36 A'                 
 -2.672  -2.668  -2.668  -2.657  -2.657  -2.052  -2.047  -2.046
 37 A'   13 A"   38 A'   14 A"   39 A'   40 A'   41 A'   42 A'                 
 -2.046  -2.042  -2.042  -2.032  -2.032  -2.028  -2.028  -1.280
 15 A"   16 A"   43 A'   17 A"   44 A'   18 A"   45 A'   46 A'                 
 -0.869  -0.803  -0.689  -0.671  -0.607  -0.532  -0.516  -0.482
 47 A'   48 A'   49 A'   50 A'   51 A'   52 A'   19 A"   53 A'                 
 -0.419  -0.393  -0.377  -0.332  -0.331  -0.300  -0.287  -0.272
 54 A'   55 A'   20 A"   56 A'   21 A"   57 A'   22 A"   58 A'                 
 -0.256
 23 A"                                                                         
 -- Virtual --                   
 -0.088  -0.069  -0.043  -0.016   0.009   0.037   0.048   0.052
 59 A'   60 A'   24 A"   61 A'   62 A'   63 A'   64 A'   25 A"                 
  0.067   0.080   0.086   0.091   0.102   0.113   0.122   0.147
 65 A'   66 A'   26 A"   67 A'   27 A"   68 A'   69 A'   70 A'                 
  0.164   0.177   0.213   0.215   0.226   0.243   0.256   0.278
 71 A'   72 A'   28 A"   73 A'   74 A'   29 A"   75 A'   30 A"                 
  0.295   0.305   0.325   0.345   0.376   0.380   0.388   0.389
 76 A'   77 A'   78 A'   79 A'   31 A"   80 A'   81 A'   32 A"                 
  0.400   0.407   0.416   0.434   0.444   0.454   0.482   0.485
 33 A"   82 A'   34 A"   35 A"   83 A'   84 A'   36 A"   85 A'                 
  0.486   0.519   0.542   0.568   0.597   0.605   0.622   0.666
 86 A'   87 A'   37 A"   88 A'   38 A"   89 A'   90 A'   91 A'                 
  0.677   0.733   0.735   0.739   0.813   0.867   0.889   0.953
 92 A'   93 A'   39 A"   94 A'   95 A'   96 A'   97 A'   98 A'                 
  1.013   1.125   1.185   1.276   1.303   1.327   1.343   1.369
 99 A'   40 A"   41 A"   42 A"  100 A'  101 A'   43 A"   44 A"                 
  1.392   1.412   1.436   1.458   1.530   1.548   1.583   1.671
102 A'  103 A'  104 A'  105 A'  106 A'   45 A"  107 A'  108 A'                 
  1.833   1.864   1.921   1.987   2.017   2.106   2.147   2.214
109 A'   46 A"  110 A'   47 A"  111 A'  112 A'  113 A'  114 A'                 
  2.585   2.771   2.790   2.973   3.054   3.308   3.742   3.764
 48 A"  115 A'   49 A"  116 A'  117 A'  118 A'   50 A"  119 A'                 
  3.937   3.947   3.952   3.967   3.973   3.982   3.987   4.003
 51 A"   52 A"   53 A"  120 A'   54 A"  121 A'   55 A"  122 A'                 
  4.008   4.023   4.058   4.073   4.116   4.199   4.234   4.266
123 A'   56 A"  124 A'   57 A"  125 A'  126 A'  127 A'  128 A'                 
  4.363   4.365   4.449   4.748   5.967   6.012   6.014   6.032
129 A'  130 A'  131 A'  132 A'   58 A"   59 A"  133 A'  134 A'                 
  6.056   6.114   6.270   6.369   6.537   6.680   7.525   7.568
135 A'  136 A'   60 A"  137 A'  138 A'  139 A'   61 A"  140 A'                 
  7.668  23.268  24.060  27.802  27.876  28.313  28.348  28.348
141 A'  142 A'  143 A'  144 A'  145 A'   62 A"  146 A'   63 A"                 
 28.354  28.381  28.389  28.518  28.523  28.528  28.531  28.539
147 A'  148 A'  149 A'   64 A"   65 A"   66 A"  150 A'  151 A'                 
 28.562  28.563  28.605  28.682  28.710  47.877  66.725 127.860
 67 A"  152 A'  153 A'  154 A'  155 A'  156 A'  157 A'   68 A"                 
127.886 127.887 127.909 127.914 127.943 151.606 151.669 289.720
158 A'   69 A"  159 A'  160 A'  161 A'  162 A'  163 A'   70 A"                 
289.762 289.8881020.6651901.7671901.833
164 A'  165 A'  166 A'  167 A'  168 A'                                         
 --------------------------------------------------------------

          Ground-State Mulliken Net Atomic Charges

     Atom                 Charge (a.u.)
  ----------------------------------------
      1 Br                   -0.003051
      2 I                     0.172321
      3 F                    -0.024273
      4 I                     0.151131
      5 C                    -0.155846
      6 C                    -0.140282
  ----------------------------------------
  Sum of atomic charges =     0.000000

 -----------------------------------------------------------------
                    Cartesian Multipole Moments
 -----------------------------------------------------------------
    Charge (ESU x 10^10)
                 0.0000
    Dipole Moment (Debye)
         X      -0.2476      Y       0.8659      Z      -0.0000
       Tot       0.9006
    Quadrupole Moments (Debye-Ang)
        XX     -88.7418     XY       3.1669     YY     -87.4878
        XZ       0.0000     YZ      -0.0000     ZZ     -92.4823
    Octopole Moments (Debye-Ang^2)
       XXX     -41.3026    XXY       5.9419    XYY     -29.8441
       YYY      12.4690    XXZ       0.0000    XYZ       0.0000
       YYZ      -0.0000    XZZ     -15.1922    YZZ       0.1607
       ZZZ      -0.0000
    Hexadecapole Moments (Debye-Ang^3)
      XXXX   -1460.6748   XXXY     -96.3787   XXYY    -438.6566
      XYYY    -133.9872   YYYY   -1263.1672   XXXZ       0.0000
      XXYZ      -0.0000   XYYZ       0.0000   YYYZ      -0.0000
      XXZZ    -278.2341   XYZZ     -53.2367   YYZZ    -247.9233
      XZZZ       0.0000   YZZZ      -0.0000   ZZZZ    -120.9793
 -----------------------------------------------------------------
 Calculating analytic gradient of the SCF energy
 Gradient of SCF Energy
            1           2           3           4           5           6
    1  -0.0004010   0.0001087  -0.0002207   0.0001499   0.0005449  -0.0001818
    2  -0.0004931   0.0003113  -0.0000492   0.0004765   0.0002183  -0.0004637
    3   0.0000000  -0.0000000   0.0000000   0.0000000  -0.0000000   0.0000000
 Max gradient component =       5.449E-04
 RMS gradient           =       2.795E-04
 Gradient time:  CPU 48.50 s  wall 6.20 s
 Geometry Optimization Parameters
   NAtoms,    NIC,     NZ,  NCons,   NDum,   NFix, NCnnct, MaxDiis
        6      37       0       0       0       0       0       0

 Cartesian Hessian Update
 Hessian Updated using BFGS Update


** GEOMETRY OPTIMIZATION IN DELOCALIZED INTERNAL COORDINATES **
   Searching for a Minimum

   Optimization Cycle:  24

                       Coordinates (Angstroms)
     ATOM                X               Y               Z
      1  Br        2.8660082528    0.7092285303    0.0000000000
      2  I        -0.6220729823    1.7573516353    0.0000000000
      3  F         1.8427407936   -1.7637954483    0.0000000000
      4  I        -1.2774842385   -1.7969021470    0.0000000000
      5  C         1.4155741681   -0.4969068687    0.0000000000
      6  C         0.1127356030   -0.1993064781    0.0000000000
   Point Group: cs    Number of degrees of freedom:     9


   Energy is -16589.237230221

 Hessian Updated using BFGS Update

  9 Hessian modes will be used to form the next step
  Hessian Eigenvalues:
     0.029893    0.069201    0.138586    0.258221    0.282678    0.385476
     0.442066    0.601619    0.952009

 Minimum Search - Taking Simple RFO Step
 Searching for Lamda that Minimizes Along All modes
 Value Taken    Lamda =  -0.00000133
 Step Taken.  Stepsize is  0.004106

                             Maximum     Tolerance    Cnvgd?
         Gradient           0.000456      0.000300      NO
         Displacement       0.003223      0.001200      NO
         Energy change     -0.000003      0.000001      NO


 New Cartesian Coordinates Obtained by Inverse Iteration

 Displacement from previous Coordinates is:  0.002895
[truncated: 96,913 more chars]
