# Supplementary material for: Geometric and energetic data from ab initio calculations of haloethene, haloimine, halomethylenephosphine, haloiminophosphine, halodiazene, halodiphosphene and halocyclopropane
Source: Data Brief. 2019 Nov 2;27:104738. doi: 10.1016/j.dib.2019.104738 (PMC6861602; doi:10.1016/j.dib.2019.104738)
Supplement: Multimedia component 2 [file mmc2.zip › CC/B3LYP/BrHCCBrBr.out]

Q-Chem Developer Version!
                  Welcome to Q-Chem
     A Quantum Leap Into The Future Of Chemistry


 Q-Chem 5.1, Q-Chem, Inc., Pleasanton, CA (2018)

 Yihan Shao,  Zhengting Gan,  E. Epifanovsky,  A. T. B. Gilbert,  M. Wormit,  
 J. Kussmann,  A. W. Lange,  A. Behn,  Jia Deng,  Xintian Feng,  D. Ghosh,  
 M. Goldey,  P. R. Horn,  L. D. Jacobson,  I. Kaliman,  T. Kus,  A. Landau,  
 Jie Liu,  E. I. Proynov,  R. M. Richard,  R. P. Steele,  E. J. Sundstrom,  
 H. L. Woodcock III,  P. M. Zimmerman,  D. Zuev,  B. Albrecht,  E. Alguire,  
 S. A. Baeppler,  D. Barton,  Z. Benda,  Y. A. Bernard,  E. J. Berquist,  
 K. B. Bravaya,  H. Burton,  D. Casanova,  Chun-Min Chang,  Yunqing Chen,  
 A. Chien,  K. D. Closser,  M. P. Coons,  S. Coriani,  S. Dasgupta,  
 A. L. Dempwolff,  M. Diedenhofen,  Hainam Do,  R. G. Edgar,  Po-Tung Fang,  
 S. Faraji,  S. Fatehi,  Qingguo Feng,  K. D. Fenk,  J. Fosso-Tande,  
 Qinghui Ge,  A. Ghysels,  G. Gidofalvi,  J. Gomes,  J. Gonthier,  A. Gunina,  
 D. Hait,  M. W. D. Hanson-Heine,  P. H. P. Harbach,  A. W. Hauser,  
 J. E. Herr,  E. G. Hohenstein,  Z. C. Holden,  Kerwin Hui,  B. C. Huynh,  
 T.-C. Jagau,  Hyunjun Ji,  B. Kaduk,  K. Khistyaev,  Jaehoon Kim,  
 P. Klunzinger,  K. Koh,  D. Kosenkov,  L. Koulias,  T. Kowalczyk,  
 C. M. Krauter,  A. Kunitsa,  Ka Un Lao,  A. Laurent,  K. V. Lawler,  
 Joonho Lee,  D. Lefrancois,  S. Lehtola,  D. S. Levine,  Yi-Pei Li,  
 You-Sheng Lin,  Fenglai Liu,  E. Livshits,  A. Luenser,  P. Manohar,  
 E. Mansoor,  S. F. Manzer,  Shan-Ping Mao,  Yuezhi Mao,  N. Mardirossian,  
 A. V. Marenich,  T. Markovich,  L. A. Martinez-Martinez,  S. A. Maurer,  
 N. J. Mayhall,  S. C. McKenzie,  J.-M. Mewes,  A. F. Morrison,  
 J. W. Mullinax,  K. Nanda,  T. S. Nguyen-Beck,  R. Olivares-Amaya,  
 J. A. Parkhill,  T. M. Perrine,  F. Plasser,  P. Pokhilko,  S. Prager,  
 A. Prociuk,  E. Ramos,  D. R. Rehn,  F. Rob,  M. Schneider,  N. Sergueev,  
 S. M. Sharada,  S. Sharma,  D. W. Small,  T. Stauch,  T. Stein,  
 Yu-Chuan Su,  A. J. W. Thom,  A. Tkatchenko,  T. Tsuchimochi,  N. M. Tubman,  
 L. Vogt,  M. L. Vidal,  O. Vydrov,  M. A. Watson,  J. Wenzel,  
 M. de Wergifosse,  T. A. Wesolowski,  A. White,  J. Witte,  A. Yamada,  
 Jun Yang,  K. Yao,  S. Yeganeh,  S. R. Yost,  Zhi-Qiang You,  A. Zech,  
 Igor Ying Zhang,  Xing Zhang,  Yan Zhao,  Ying Zhu,  B. R. Brooks,  
 G. K. L. Chan,  C. J. Cramer,  M. S. Gordon,  W. J. Hehre,  A. Klamt,  
 M. W. Schmidt,  C. D. Sherrill,  D. G. Truhlar,  A. Aspuru-Guzik,  R. Baer,  
 A. T. Bell,  N. A. Besley,  Jeng-Da Chai,  A. E. DePrince, III,  
 R. A. DiStasio Jr.,  A. Dreuw,  B. D. Dunietz,  T. R. Furlani,  
 Chao-Ping Hsu,  Yousung Jung,  Jing Kong,  D. S. Lambrecht,  WanZhen Liang,  
 C. Ochsenfeld,  V. A. Rassolov,  L. V. Slipchenko,  J. E. Subotnik,  
 T. Van Voorhis,  J. M. Herbert,  A. I. Krylov,  P. M. W. Gill,  M. Head-Gordon

 Contributors to earlier versions of Q-Chem not listed above: 
 R. D. Adamson,  B. Austin,  J. Baker,  G. J. O. Beran,  K. Brandhorst,  
 S. T. Brown,  E. F. C. Byrd,  A. K. Chakraborty,  C.-L. Cheng,  
 Siu Hung Chien,  D. M. Chipman,  D. L. Crittenden,  H. Dachsel,  
 R. J. Doerksen,  A. D. Dutoi,  L. Fusti-Molnar,  W. A. Goddard III,  
 A. Golubeva-Zadorozhnaya,  S. R. Gwaltney,  G. Hawkins,  A. Heyden,  
 S. Hirata,  G. Kedziora,  F. J. Keil,  C. Kelley,  Jihan Kim,  R. A. King,  
 R. Z. Khaliullin,  P. P. Korambath,  W. Kurlancheek,  A. M. Lee,  M. S. Lee,  
 S. V. Levchenko,  Ching Yeh Lin,  D. Liotard,  R. C. Lochan,  I. Lotan,  
 P. E. Maslen,  N. Nair,  D. P. O'Neill,  D. Neuhauser,  E. Neuscamman,  
 C. M. Oana,  R. Olson,  B. Peters,  R. Peverati,  P. A. Pieniazek,  
 Y. M. Rhee,  J. Ritchie,  M. A. Rohrdanz,  E. Rosta,  N. J. Russ,  
 H. F. Schaefer III,  N. E. Schultz,  N. Shenvi,  A. C. Simmonett,  A. Sodt,  
 D. Stuck,  K. S. Thanthiriwatte,  V. Vanovschi,  Tao Wang,  A. Warshel,  
 C. F. Williams,  Q. Wu,  X. Xu,  W. Zhang

 Please cite Q-Chem as follows:
 Y. Shao et al., Mol. Phys. 113, 184-215 (2015)
 DOI: 10.1080/00268976.2014.952696

 Q-Chem 5.1.1 for Intel X86 EM64T Linux

 Parts of Q-Chem use Armadillo 8.300.2 (Tropical Shenanigans).
 http://arma.sourceforge.net/

 Q-Chem begins on Mon Aug 27 00:17:25 2018  

Host: 
0

     Scratch files written to /scratch/taweetham/qchem5222//
Input Ideriv = 2
Curr. Ideriv = -1
Max.  Ideriv = 2

Checking the input file for inconsistencies... 	...done.

--------------------------------------------------------------
User input:
--------------------------------------------------------------
inp/BrBrHBr.inp
$molecule
0	1
Br	-2.0	1.0	0.0
Br	2.0	1.0	0.0
H	-2.0	-1.0	0.0
Br	2.0	-1.0	0.0
C	-1.0	0.0	0.0
C	1.0	0.0	0.0
$end
$rem
   JOB_TYPE		OPTIMIZATION
   BASIS		6-311++G**
   EXCHANGE		B3LYP
$end

--------------------------------------------------------------
 ----------------------------------------------------------------
             Standard Nuclear Orientation (Angstroms)
    I     Atom           X                Y                Z
 ----------------------------------------------------------------
    1      Br      2.6727676591     0.0154013103     0.0000000000
    2      Br     -1.1888287401     1.0585088072     0.0000000000
    3      H       2.1512139106    -1.9153968892    -0.0000000000
    4      Br     -1.7103824885    -0.8722893924    -0.0000000000
    5      C       1.4465916851    -0.6892209152    -0.0000000000
    6      C      -0.4842065145    -0.1676671668    -0.0000000000
 ----------------------------------------------------------------
 Molecular Point Group                 Cs    NOp =  2
 Largest Abelian Subgroup              Cs    NOp =  2
 Nuclear Repulsion Energy =  1003.1005615656 hartrees
 There are       59 alpha and       59 beta electrons
 Requested basis set is 6-311++G(d,p)
 There are 74 shells and 195 basis functions

 Total QAlloc Memory Limit   2000 MB
 Mega-Array Size       188 MB
 MEM_STATIC part       192 MB
 A cutoff of  1.0D-11 yielded   2215 shell pairs
 There are     16349 function pairs (     18248 Cartesian)

 -------------------------------------------------------
 OpenMP Integral Computing Module                       
 Release: version 1.0, May 2013, Q-Chem Inc. Pittsburgh 
 -------------------------------------------------------
 Integral Job Info:
 Integral job number is                      11
 Integral operator is                         1
 short-range coefficients                     0
 long-range coefficients              100000000
 Omega coefficients                           0
 if combine SR and LR in K                    0
 Integral screening is                        0
 Integral computing path is                   2
 max size of driver memory is            800000
 size of driver memory is                593474
 size of scratch memory is             29623520
 max col of scratch BK array               1296
 max len of scratch array in speh3          155
 max len of scratch index in speh4           18
 max int batch size is                      520
 min int batch size is                       52
 fixed nKL is                                45
 max L of basis functions is                  2
 order of int derivative is                   0
 number of shells is                         74
 number of basis is                         206
 number of cartesian basis is               206
 number of contracted shell pairs          2215
 number of primitive shell pairs           5739
 maxK2 (contraction) of shell pair           36
 max number of K2 of shell pair               1
 max number of CS2 of shell pair            238
 max number of PS2 of shell pair            501
 mem total for path MDJ                  542502
 -------------------------------------------------------
 Smallest overlap matrix eigenvalue = 7.13E-05

 Scale SEOQF with 1.000000e-01/1.000000e-01/1.000000e-01

 Standard Electronic Orientation quadrupole field applied
 Nucleus-field energy     =     0.0000000202 hartrees
 Guess from superposition of atomic densities
 Warning:  Energy on first SCF cycle will be non-variational
 SAD guess density has 118.000000 electrons

 -----------------------------------------------------------------------
  General SCF calculation program by
  Eric Jon Sundstrom, Paul Horn, Yuezhi Mao, Dmitri Zuev, Alec White,
  David Stuck, Shaama M.S., Shane Yost, Joonho Lee, David Small,
  Daniel Levine, Susi Lehtola, Hugh Burton, Evgeny Epifanovsky
 -----------------------------------------------------------------------
 Exchange:     0.2000 Hartree-Fock + 0.0800 Slater + 0.7200 B88
 Correlation:  0.1900 VWN1RPA + 0.8100 LYP
 Using SG-1 standard quadrature grid
 using 8 threads for integral computing
 -------------------------------------------------------
 OpenMP Integral computing Module                
 Release: version 2.0, May 2017, Q-Chem Inc. Pleasanton 
 -------------------------------------------------------
 -------------------------------------------------------
 OpenMP BLAS3 based DFT computing Module                
 Release: version 1.0, May 2013, Q-Chem Inc. Pittsburgh 
 -------------------------------------------------------
 A restricted SCF calculation will be
 performed using DIIS
 SCF converges when DIIS error is below 1.0e-08
 ---------------------------------------
  Cycle       Energy         DIIS error
 ---------------------------------------
    1   -7802.1273288577      8.72e-02  
    2   -7797.9737578563      7.12e-03  
    3   -7795.3372244078      1.69e-02  
    4   -7797.8036027861      7.74e-03  
    5   -7798.1918810653      1.94e-03  
    6   -7798.2040996264      1.22e-03  
    7   -7798.2086169890      6.97e-04  
    8   -7798.2111826068      3.42e-04  
    9   -7798.2118459928      1.21e-04  
   10   -7798.2119367863      2.26e-05  
   11   -7798.2119371268      1.49e-05  
   12   -7798.2119383285      5.17e-06  
   13   -7798.2119384812      1.63e-06  
   14   -7798.2119384963      4.58e-07  
   15   -7798.2119384975      1.27e-07  
   16   -7798.2119384977      2.18e-08  
   17   -7798.2119384976      1.04e-08  
   18   -7798.2119384976      1.65e-09  Convergence criterion met
 ---------------------------------------
 SCF time:   CPU 192.72s  wall 24.00s 
 SCF   energy in the final basis set =    -7798.2119384976
 Total energy in the final basis set =    -7798.2119384976

 --------------------------------------------------------------
             Orbital Energies (a.u.) and Symmetries
 --------------------------------------------------------------

 Alpha MOs, Restricted
 -- Occupied --                  
-482.88 -482.86 -482.85  -62.54  -62.52  -62.51  -56.36  -56.36
  1 A'    2 A'    3 A'    4 A'    5 A'    6 A'    7 A'    1 A"                 
-56.356 -56.337 -56.335 -56.335 -56.330 -56.329 -56.329 -10.272
  8 A'    9 A'    2 A"   10 A'   11 A'    3 A"   12 A'   13 A'                 
-10.253  -8.757  -8.741  -8.735  -6.587  -6.578  -6.576  -6.573
 14 A'   15 A'   16 A'   17 A'   18 A'    4 A"   19 A'   20 A'                 
 -6.567  -6.560  -6.559  -6.553  -6.553  -2.702  -2.696  -2.695
 21 A'   22 A'    5 A"   23 A'    6 A"   24 A'    7 A"   25 A'                 
 -2.689  -2.687  -2.687  -2.684  -2.681  -2.680  -2.674  -2.674
 26 A'   27 A'    8 A"   28 A'   29 A'    9 A"   30 A'   10 A"                 
 -2.670  -2.669  -2.663  -2.663  -1.156  -0.990  -0.819  -0.619
 31 A'   11 A"   32 A'   12 A"   33 A'   34 A'   35 A'   36 A'                 
 -0.584  -0.532  -0.525  -0.486  -0.463  -0.436  -0.389  -0.291
 37 A'   13 A"   38 A'   39 A'   40 A'   14 A"   41 A'   15 A"                 
 -0.267  -0.174  -0.174
 42 A'   16 A"   43 A'                                                         
 -- Virtual --                   
 -0.096  -0.078  -0.034   0.009   0.019   0.021   0.031   0.034
 17 A"   44 A'   45 A'   46 A'   47 A'   48 A'   18 A"   49 A'                 
  0.053   0.056   0.064   0.064   0.077   0.087   0.091   0.110
 50 A'   51 A'   19 A"   52 A'   20 A"   53 A'   54 A'   21 A"                 
  0.119   0.127   0.128   0.144   0.153   0.159   0.175   0.192
 55 A'   22 A"   56 A'   57 A'   58 A'   59 A'   60 A'   61 A'                 
  0.194   0.207   0.246   0.333   0.351   0.360   0.386   0.391
 62 A'   63 A'   64 A'   65 A'   66 A'   23 A"   24 A"   67 A'                 
  0.404   0.406   0.413   0.443   0.475   0.493   0.502   0.522
 25 A"   68 A'   26 A"   69 A'   70 A'   27 A"   71 A'   28 A"                 
  0.527   0.533   0.544   0.559   0.573   0.591   0.619   0.626
 72 A'   29 A"   73 A'   74 A'   30 A"   75 A'   76 A'   31 A"                 
  0.640   0.674   0.719   0.745   0.747   0.766   0.786   0.792
 77 A'   78 A'   79 A'   32 A"   80 A'   81 A'   33 A"   82 A'                 
  0.820   0.873   1.041   1.097   1.164   1.166   1.204   1.253
 83 A'   84 A'   85 A'   86 A'   34 A"   87 A'   88 A'   89 A'                 
  1.373   1.463   1.522   1.531   1.544   1.604   1.695   1.705
 90 A'   91 A'   35 A"   92 A'   36 A"   37 A"   93 A'   38 A"                 
  1.796   1.865   1.923   1.925   1.950   1.994   2.005   2.028
 94 A'   95 A'   39 A"   96 A'   40 A"   41 A"   97 A'   98 A'                 
  2.073   2.095   2.121   2.198   2.292   2.632   2.683   2.709
 99 A'  100 A'  101 A'  102 A'  103 A'  104 A'   42 A"   43 A"                 
  2.907   3.102   3.130   3.324   3.919   3.949   3.993   4.000
105 A'  106 A'  107 A'  108 A'   44 A"   45 A"  109 A'   46 A"                 
  4.025   4.072   4.079   4.104   4.138   4.149   4.222   4.268
 47 A"  110 A'  111 A'   48 A"   49 A"  112 A'  113 A'  114 A'                 
  4.376   4.427   4.533   6.757   6.816   6.992   7.480   7.517
115 A'  116 A'  117 A'  118 A'  119 A'  120 A'   50 A"   51 A"                 
  7.524   7.549   7.631   7.645   7.677   7.779   7.793  23.574
 52 A"  121 A'  122 A'  123 A'  124 A'  125 A'  126 A'  127 A'                 
 23.751  48.034  48.077  48.220 289.697 289.737 289.753 289.762
128 A'  129 A'  130 A'  131 A'   53 A"   54 A"   55 A"  132 A'                 
289.853 289.873 289.928 290.040 290.0521020.8881020.9421021.117
133 A'  134 A'  135 A'  136 A'  137 A'  138 A'  139 A'  140 A'                 

 Beta MOs, Restricted
 -- Occupied --                  
-482.88 -482.86 -482.85  -62.54  -62.52  -62.51  -56.36  -56.36
  1 A'    2 A'    3 A'    4 A'    5 A'    6 A'    7 A'    1 A"                 
-56.356 -56.337 -56.335 -56.335 -56.330 -56.329 -56.329 -10.272
  8 A'    9 A'    2 A"   10 A'   11 A'    3 A"   12 A'   13 A'                 
-10.253  -8.757  -8.741  -8.735  -6.587  -6.578  -6.576  -6.573
 14 A'   15 A'   16 A'   17 A'   18 A'    4 A"   19 A'   20 A'                 
 -6.567  -6.560  -6.559  -6.553  -6.553  -2.702  -2.696  -2.695
 21 A'   22 A'    5 A"   23 A'    6 A"   24 A'    7 A"   25 A'                 
 -2.689  -2.687  -2.687  -2.684  -2.681  -2.680  -2.674  -2.674
 26 A'   27 A'    8 A"   28 A'   29 A'    9 A"   30 A'   10 A"                 
 -2.670  -2.669  -2.663  -2.663  -1.156  -0.990  -0.819  -0.619
 31 A'   11 A"   32 A'   12 A"   33 A'   34 A'   35 A'   36 A'                 
 -0.584  -0.532  -0.525  -0.486  -0.463  -0.436  -0.389  -0.291
 37 A'   13 A"   38 A'   39 A'   40 A'   14 A"   41 A'   15 A"                 
 -0.267  -0.174  -0.174
 42 A'   16 A"   43 A'                                                         
 -- Virtual --                   
 -0.096  -0.078  -0.034   0.009   0.019   0.021   0.031   0.034
 17 A"   44 A'   45 A'   46 A'   47 A'   48 A'   18 A"   49 A'                 
  0.053   0.056   0.064   0.064   0.077   0.087   0.091   0.110
 50 A'   51 A'   19 A"   52 A'   20 A"   53 A'   54 A'   21 A"                 
  0.119   0.127   0.128   0.144   0.153   0.159   0.175   0.192
 55 A'   22 A"   56 A'   57 A'   58 A'   59 A'   60 A'   61 A'                 
  0.194   0.207   0.246   0.333   0.351   0.360   0.386   0.391
 62 A'   63 A'   64 A'   65 A'   66 A'   23 A"   24 A"   67 A'                 
  0.404   0.406   0.413   0.443   0.475   0.493   0.502   0.522
 25 A"   68 A'   26 A"   69 A'   70 A'   27 A"   71 A'   28 A"                 
  0.527   0.533   0.544   0.559   0.573   0.591   0.619   0.626
 72 A'   29 A"   73 A'   74 A'   30 A"   75 A'   76 A'   31 A"                 
  0.640   0.674   0.719   0.745   0.747   0.766   0.786   0.792
 77 A'   78 A'   79 A'   32 A"   80 A'   81 A'   33 A"   82 A'                 
  0.820   0.873   1.041   1.097   1.164   1.166   1.204   1.253
 83 A'   84 A'   85 A'   86 A'   34 A"   87 A'   88 A'   89 A'                 
  1.373   1.463   1.522   1.531   1.544   1.604   1.695   1.705
 90 A'   91 A'   35 A"   92 A'   36 A"   37 A"   93 A'   38 A"                 
  1.796   1.865   1.923   1.925   1.950   1.994   2.005   2.028
 94 A'   95 A'   39 A"   96 A'   40 A"   41 A"   97 A'   98 A'                 
  2.073   2.095   2.121   2.198   2.292   2.632   2.683   2.709
 99 A'  100 A'  101 A'  102 A'  103 A'  104 A'   42 A"   43 A"                 
  2.907   3.102   3.130   3.324   3.919   3.949   3.993   4.000
105 A'  106 A'  107 A'  108 A'   44 A"   45 A"  109 A'   46 A"                 
  4.025   4.072   4.079   4.104   4.138   4.149   4.222   4.268
 47 A"  110 A'  111 A'   48 A"   49 A"  112 A'  113 A'  114 A'                 
  4.376   4.427   4.533   6.757   6.816   6.992   7.480   7.517
115 A'  116 A'  117 A'  118 A'  119 A'  120 A'   50 A"   51 A"                 
  7.524   7.549   7.631   7.645   7.677   7.779   7.793  23.574
 52 A"  121 A'  122 A'  123 A'  124 A'  125 A'  126 A'  127 A'                 
 23.751  48.034  48.077  48.220 289.697 289.737 289.753 289.762
128 A'  129 A'  130 A'  131 A'   53 A"   54 A"   55 A"  132 A'                 
289.853 289.873 289.928 290.040 290.0521020.8881020.9421021.117
133 A'  134 A'  135 A'  136 A'  137 A'  138 A'  139 A'  140 A'                 
 --------------------------------------------------------------

          Ground-State Mulliken Net Atomic Charges

     Atom                 Charge (a.u.)
  ----------------------------------------
      1 Br                    0.378385
      2 Br                    0.124010
      3 H                     0.150934
      4 Br                   -0.056482
      5 C                    -0.456799
      6 C                    -0.140047
  ----------------------------------------
  Sum of atomic charges =     0.000000

 -----------------------------------------------------------------
                    Cartesian Multipole Moments
 -----------------------------------------------------------------
    Charge (ESU x 10^10)
                 0.0000
    Dipole Moment (Debye)
         X       1.4823      Y       0.0070      Z       0.0000
       Tot       1.4823
    Quadrupole Moments (Debye-Ang)
        XX     -56.9675     XY      -4.2584     YY     -70.8027
        XZ      -0.0000     YZ       0.0000     ZZ     -66.6575
    Octopole Moments (Debye-Ang^2)
       XXX       7.4131    XXY      -0.6507    XYY       3.5415
       YYY       9.7647    XXZ      -0.0000    XYZ      -0.0000
       YYZ      -0.0000    XZZ      -3.3359    YZZ       3.5275
       ZZZ      -0.0000
    Hexadecapole Moments (Debye-Ang^3)
      XXXX   -1305.8476   XXXY      -8.9634   XXYY    -276.7286
      XYYY     -14.9860   YYYY    -366.1702   XXXZ      -0.0000
      XXYZ       0.0000   XYYZ       0.0000   YYYZ       0.0000
      XXZZ    -252.6453   XYZZ       1.9724   YYZZ     -75.4369
      XZZZ      -0.0000   YZZZ       0.0000   ZZZZ     -82.3273
 -----------------------------------------------------------------
 Calculating analytic gradient of the SCF energy
 Gradient of SCF Energy
            1           2           3           4           5           6
    1  -0.4986275   0.1135753   0.0971890   0.5622436   0.5110212  -0.7854015
    2  -0.3661002  -0.9071463  -0.0273926   0.7294458   0.3612693   0.2099239
    3  -0.0000000   0.0000000  -0.0000000  -0.0000000   0.0000000  -0.0000000
 Max gradient component =       9.071E-01
 RMS gradient           =       4.170E-01
 Gradient time:  CPU 38.63 s  wall 4.95 s
 Geometry Optimization Parameters
   NAtoms,    NIC,     NZ,  NCons,   NDum,   NFix, NCnnct, MaxDiis
        6      32       0       0       0       0       0       0


** GEOMETRY OPTIMIZATION IN DELOCALIZED INTERNAL COORDINATES **
   Searching for a Minimum

   Optimization Cycle:   1

                       Coordinates (Angstroms)
     ATOM                X               Y               Z
      1  Br        2.6727676591    0.0154013103    0.0000000000
      2  Br       -1.1888287401    1.0585088072    0.0000000000
      3  H         2.1512139106   -1.9153968892    0.0000000000
      4  Br       -1.7103824885   -0.8722893924    0.0000000000
      5  C         1.4465916851   -0.6892209152    0.0000000000
      6  C        -0.4842065145   -0.1676671668    0.0000000000
   Point Group: cs    Number of degrees of freedom:     9


   Energy is  -7798.211938498


 Attempting to Generate Delocalized Internal Coordinates

 ** Taking Steepest Descent Step **
 Calculated Step too Large.  Step scaled by  0.280215
 Step Taken.  Stepsize is  0.300000

                             Maximum     Tolerance    Cnvgd?
         Gradient           0.640556      0.000300      NO
         Displacement       0.179494      0.001200      NO
         Energy change     *********      0.000001      NO


 New Cartesian Coordinates Obtained by Inverse Iteration

 Displacement from previous Coordinates is:  0.230475
 ----------------------------------------------------------------
             Standard Nuclear Orientation (Angstroms)
    I     Atom           X                Y                Z
 ----------------------------------------------------------------
    1      Br      2.7436654063     0.0622660591     0.0000000000
    2      Br     -1.2063340509     1.0997370095     0.0000000000
    3      H       2.1221552301    -1.9369656964     0.0000000000
    4      Br     -1.7571185444    -0.9077183278     0.0000000000
    5      C       1.4488166005    -0.7055138803     0.0000000000
    6      C      -0.4640291299    -0.1824694102     0.0000000000
 ----------------------------------------------------------------
 Molecular Point Group                 Cs    NOp =  2
 Largest Abelian Subgroup              Cs    NOp =  2
 Nuclear Repulsion Energy =   968.9206204414 hartrees
 There are       59 alpha and       59 beta electrons
 Applying Cartesian multipole field
    Component          Value
    ---------          -----
     (2,0,0)        1.00000E-11
     (0,2,0)        2.00000E-11
     (0,0,2)       -3.00000E-11
 Nucleus-field energy     =     0.0000000213 hartrees
 Requested basis set is 6-311++G(d,p)
 There are 74 shells and 195 basis functions
 A cutoff of  1.0D-11 yielded   2196 shell pairs
 There are     16193 function pairs (     18064 Cartesian)
 Smallest overlap matrix eigenvalue = 8.61E-05
 Guess MOs from SCF MO coefficient file

 -----------------------------------------------------------------------
  General SCF calculation program by
  Eric Jon Sundstrom, Paul Horn, Yuezhi Mao, Dmitri Zuev, Alec White,
  David Stuck, Shaama M.S., Shane Yost, Joonho Lee, David Small,
  Daniel Levine, Susi Lehtola, Hugh Burton, Evgeny Epifanovsky
 -----------------------------------------------------------------------
 Exchange:     0.2000 Hartree-Fock + 0.0800 Slater + 0.7200 B88
 Correlation:  0.1900 VWN1RPA + 0.8100 LYP
 Using SG-1 standard quadrature grid
 using 8 threads for integral computing
 -------------------------------------------------------
 OpenMP Integral computing Module                
 Release: version 2.0, May 2017, Q-Chem Inc. Pleasanton 
 -------------------------------------------------------
 -------------------------------------------------------
 OpenMP BLAS3 based DFT computing Module                
 Release: version 1.0, May 2013, Q-Chem Inc. Pittsburgh 
 -------------------------------------------------------
 A restricted SCF calculation will be
 performed using DIIS
 SCF converges when DIIS error is below 1.0e-08
 ---------------------------------------
  Cycle       Energy         DIIS error
 ---------------------------------------
    1   -7798.4689353857      1.87e-03  
    2   -7798.4679343858      1.77e-03  
    3   -7798.4627474602      1.79e-03  
    4   -7798.4655142085      1.61e-03  
    5   -7798.4817037325      1.28e-04  
    6   -7798.4817738879      2.91e-05  
    7   -7798.4817764764      9.86e-06  
    8   -7798.4817768030      1.99e-06  
    9   -7798.4817768227      5.73e-07  
   10   -7798.4817768252      9.15e-08  
   11   -7798.4817768252      4.26e-08  
   12   -7798.4817768252      1.28e-08  
   13   -7798.4817768253      5.39e-09  Convergence criterion met
 ---------------------------------------
 SCF time:   CPU 132.82s  wall 17.00s 
 SCF   energy in the final basis set =    -7798.4817768253
 Total energy in the final basis set =    -7798.4817768253

 --------------------------------------------------------------
             Orbital Energies (a.u.) and Symmetries
 --------------------------------------------------------------

 Alpha MOs, Restricted
 -- Occupied --                  
-482.88 -482.86 -482.85  -62.53  -62.52  -62.51  -56.35  -56.35
  1 A'    2 A'    3 A'    4 A'    5 A'    6 A'    7 A'    1 A"                 
-56.348 -56.335 -56.333 -56.333 -56.330 -56.328 -56.328 -10.277
  8 A'    9 A'    2 A"   10 A'   11 A'    3 A"   12 A'   13 A'                 
-10.264  -8.746  -8.735  -8.731  -6.576  -6.567  -6.567  -6.565
 14 A'   15 A'   16 A'   17 A'   18 A'   19 A'    4 A"   20 A'                 
 -6.562  -6.554  -6.554  -6.549  -6.549  -2.690  -2.685  -2.684
 21 A'   22 A'    5 A"   23 A'    6 A"   24 A'    7 A"   25 A'                 
 -2.681  -2.677  -2.676  -2.676  -2.675  -2.674  -2.670  -2.670
 26 A'   27 A'   28 A'    8 A"   29 A'    9 A"   30 A'   10 A"                 
 -2.664  -2.664  -2.660  -2.659  -1.109  -0.951  -0.811  -0.618
 31 A'   11 A"   32 A'   12 A"   33 A'   34 A'   35 A'   36 A'                 
 -0.583  -0.510  -0.504  -0.469  -0.454  -0.411  -0.389  -0.294
 37 A'   38 A'   13 A"   39 A'   40 A'   14 A"   41 A'   15 A"                 
 -0.277  -0.188  -0.182
 42 A'   43 A'   16 A"                                                         
 -- Virtual --                   
 -0.098  -0.077  -0.026   0.010   0.017   0.022   0.033   0.034
 17 A"   44 A'   45 A'   46 A'   47 A'   48 A'   49 A'   18 A"                 
  0.052   0.057   0.064   0.067   0.077   0.086   0.090   0.111
 50 A'   51 A'   19 A"   52 A'   20 A"   53 A'   54 A'   21 A"                 
  0.117   0.120   0.129   0.142   0.150   0.153   0.169   0.181
 55 A'   56 A'   22 A"   57 A'   58 A'   59 A'   60 A'   61 A'                 
  0.193   0.206   0.246   0.337   0.354   0.374   0.386   0.394
 62 A'   63 A'   64 A'   65 A'   66 A'   23 A"   67 A'   24 A"                 
  0.404   0.405   0.413   0.435   0.475   0.497   0.508   0.513
 25 A"   68 A'   26 A"   69 A'   70 A'   71 A'   27 A"   72 A'                 
  0.517   0.538   0.542   0.553   0.565   0.575   0.605   0.605
 28 A"   29 A"   73 A'   74 A'   30 A"   75 A'   31 A"   76 A'                 
  0.623   0.658   0.700   0.730   0.736   0.761   0.766   0.788
 77 A'   78 A'   79 A'   32 A"   80 A'   33 A"   81 A'   82 A'                 
  0.818   0.859   1.023   1.062   1.129   1.141   1.161   1.193
 83 A'   84 A'   85 A'   86 A'   87 A'   88 A'   34 A"   89 A'                 
  1.379   1.434   1.496   1.524   1.547   1.594   1.698   1.706
 90 A'   91 A'   35 A"   36 A"   92 A'   37 A"   38 A"   93 A'                 
  1.799   1.882   1.933   1.962   1.965   2.000   2.005   2.032
 94 A'   95 A'   39 A"   40 A"   96 A'   97 A'   41 A"   98 A'                 
  2.054   2.083   2.137   2.156   2.256   2.636   2.675   2.709
 99 A'  100 A'  101 A'  102 A'  103 A'  104 A'   42 A"   43 A"                 
  2.888   3.070   3.098   3.319   3.911   3.958   3.992   4.008
105 A'  106 A'  107 A'  108 A'   44 A"   45 A"  109 A'   46 A"                 
  4.039   4.060   4.075   4.101   4.127   4.147   4.206   4.309
 47 A"  110 A'  111 A'   48 A"  112 A'   49 A"  113 A'  114 A'                 
  4.340   4.360   4.442   6.745   6.802   6.920   7.493   7.520
115 A'  116 A'  117 A'  118 A'  119 A'  120 A'   50 A"   51 A"                 
  7.530   7.550   7.598   7.616   7.642   7.753   7.792  23.467
 52 A"  121 A'  122 A'  123 A'  124 A'  125 A'  126 A'  127 A'                 
 23.614  48.011  48.060  48.155 289.705 289.733 289.754 289.758
128 A'  129 A'  130 A'  131 A'   53 A"   54 A"   55 A"  132 A'                 
289.838 289.843 289.878 289.990 290.0331020.8491020.9131021.027
133 A'  134 A'  135 A'  136 A'  137 A'  138 A'  139 A'  140 A'                 

 Beta MOs, Restricted
 -- Occupied --                  
-482.88 -482.86 -482.85  -62.53  -62.52  -62.51  -56.35  -56.35
  1 A'    2 A'    3 A'    4 A'    5 A'    6 A'    7 A'    1 A"                 
-56.348 -56.335 -56.333 -56.333 -56.330 -56.328 -56.328 -10.277
  8 A'    9 A'    2 A"   10 A'   11 A'    3 A"   12 A'   13 A'                 
-10.264  -8.746  -8.735  -8.731  -6.576  -6.567  -6.567  -6.565
 14 A'   15 A'   16 A'   17 A'   18 A'   19 A'    4 A"   20 A'                 
 -6.562  -6.554  -6.554  -6.549  -6.549  -2.690  -2.685  -2.684
 21 A'   22 A'    5 A"   23 A'    6 A"   24 A'    7 A"   25 A'                 
 -2.681  -2.677  -2.676  -2.676  -2.675  -2.674  -2.670  -2.670
 26 A'   27 A'   28 A'    8 A"   29 A'    9 A"   30 A'   10 A"                 
 -2.664  -2.664  -2.660  -2.659  -1.109  -0.951  -0.811  -0.618
 31 A'   11 A"   32 A'   12 A"   33 A'   34 A'   35 A'   36 A'                 
 -0.583  -0.510  -0.504  -0.469  -0.454  -0.411  -0.389  -0.294
 37 A'   38 A'   13 A"   39 A'   40 A'   14 A"   41 A'   15 A"                 
 -0.277  -0.188  -0.182
 42 A'   43 A'   16 A"                                                         
 -- Virtual --                   
 -0.098  -0.077  -0.026   0.010   0.017   0.022   0.033   0.034
 17 A"   44 A'   45 A'   46 A'   47 A'   48 A'   49 A'   18 A"                 
  0.052   0.057   0.064   0.067   0.077   0.086   0.090   0.111
 50 A'   51 A'   19 A"   52 A'   20 A"   53 A'   54 A'   21 A"                 
  0.117   0.120   0.129   0.142   0.150   0.153   0.169   0.181
 55 A'   56 A'   22 A"   57 A'   58 A'   59 A'   60 A'   61 A'                 
  0.193   0.206   0.246   0.337   0.354   0.374   0.386   0.394
 62 A'   63 A'   64 A'   65 A'   66 A'   23 A"   67 A'   24 A"                 
  0.404   0.405   0.413   0.435   0.475   0.497   0.508   0.513
 25 A"   68 A'   26 A"   69 A'   70 A'   71 A'   27 A"   72 A'                 
  0.517   0.538   0.542   0.553   0.565   0.575   0.605   0.605
 28 A"   29 A"   73 A'   74 A'   30 A"   75 A'   31 A"   76 A'                 
  0.623   0.658   0.700   0.730   0.736   0.761   0.766   0.788
 77 A'   78 A'   79 A'   32 A"   80 A'   33 A"   81 A'   82 A'                 
  0.818   0.859   1.023   1.062   1.129   1.141   1.161   1.193
 83 A'   84 A'   85 A'   86 A'   87 A'   88 A'   34 A"   89 A'                 
  1.379   1.434   1.496   1.524   1.547   1.594   1.698   1.706
 90 A'   91 A'   35 A"   36 A"   92 A'   37 A"   38 A"   93 A'                 
  1.799   1.882   1.933   1.962   1.965   2.000   2.005   2.032
 94 A'   95 A'   39 A"   40 A"   96 A'   97 A'   41 A"   98 A'                 
  2.054   2.083   2.137   2.156   2.256   2.636   2.675   2.709
 99 A'  100 A'  101 A'  102 A'  103 A'  104 A'   42 A"   43 A"                 
  2.888   3.070   3.098   3.319   3.911   3.958   3.992   4.008
105 A'  106 A'  107 A'  108 A'   44 A"   45 A"  109 A'   46 A"                 
  4.039   4.060   4.075   4.101   4.127   4.147   4.206   4.309
 47 A"  110 A'  111 A'   48 A"  112 A'   49 A"  113 A'  114 A'                 
  4.340   4.360   4.442   6.745   6.802   6.920   7.493   7.520
115 A'  116 A'  117 A'  118 A'  119 A'  120 A'   50 A"   51 A"                 
  7.530   7.550   7.598   7.616   7.642   7.753   7.792  23.467
 52 A"  121 A'  122 A'  123 A'  124 A'  125 A'  126 A'  127 A'                 
 23.614  48.011  48.060  48.155 289.705 289.733 289.754 289.758
128 A'  129 A'  130 A'  131 A'   53 A"   54 A"   55 A"  132 A'                 
289.838 289.843 289.878 289.990 290.0331020.8491020.9131021.027
133 A'  134 A'  135 A'  136 A'  137 A'  138 A'  139 A'  140 A'                 
 --------------------------------------------------------------

          Ground-State Mulliken Net Atomic Charges

     Atom                 Charge (a.u.)
  ----------------------------------------
      1 Br                    0.283932
      2 Br                    0.094227
      3 H                     0.170347
      4 Br                   -0.055740
      5 C                    -0.400170
      6 C                    -0.092596
  ----------------------------------------
  Sum of atomic charges =     0.000000

 -----------------------------------------------------------------
                    Cartesian Multipole Moments
 -----------------------------------------------------------------
    Charge (ESU x 10^10)
                 0.0000
    Dipole Moment (Debye)
         X       1.0204      Y       0.0108      Z       0.0000
       Tot       1.0205
    Quadrupole Moments (Debye-Ang)
        XX     -57.3224     XY      -3.8030     YY     -69.8151
        XZ      -0.0000     YZ      -0.0000     ZZ     -67.1298
    Octopole Moments (Debye-Ang^2)
       XXX       3.5712    XXY      -0.2658    XYY       2.5839
       YYY       7.0228    XXZ       0.0000    XYZ      -0.0000
       YYZ       0.0000    XZZ      -4.3206    YZZ       3.0996
       ZZZ       0.0000
    Hexadecapole Moments (Debye-Ang^3)
      XXXX   -1363.0012   XXXY     -10.1234   XXYY    -287.7313
      XYYY     -23.8080   YYYY    -373.6978   XXXZ       0.0000
      XXYZ      -0.0000   XYYZ       0.0000   YYYZ      -0.0000
      XXZZ    -263.4598   XYZZ      -0.2277   YYZZ     -77.4416
      XZZZ      -0.0000   YZZZ      -0.0000   ZZZZ     -82.4854
 -----------------------------------------------------------------
 Calculating analytic gradient of the SCF energy
 Gradient of SCF Energy
            1           2           3           4           5           6
    1  -0.2980203   0.0568863   0.0895507   0.3978156   0.3273670  -0.5735993
    2  -0.2393084  -0.6807350  -0.0415428   0.5574151   0.2465194   0.1576517
    3  -0.0000000  -0.0000000   0.0000000   0.0000000   0.0000000  -0.0000000
 Max gradient component =       6.807E-01
 RMS gradient           =       2.994E-01
 Gradient time:  CPU 37.22 s  wall 4.78 s
 Geometry Optimization Parameters
   NAtoms,    NIC,     NZ,  NCons,   NDum,   NFix, NCnnct, MaxDiis
        6      32       0       0       0       0       0       0


** GEOMETRY OPTIMIZATION IN DELOCALIZED INTERNAL COORDINATES **
   Searching for a Minimum

   Optimization Cycle:   2

                       Coordinates (Angstroms)
     ATOM                X               Y               Z
      1  Br        2.7436654063    0.0622660591    0.0000000000
      2  Br       -1.2063340509    1.0997370095    0.0000000000
      3  H         2.1221552301   -1.9369656964    0.0000000000
      4  Br       -1.7571185444   -0.9077183278    0.0000000000
      5  C         1.4488166005   -0.7055138803    0.0000000000
      6  C        -0.4640291299   -0.1824694102    0.0000000000
   Point Group: cs    Number of degrees of freedom:     9


   Energy is  -7798.481776825

 Hessian Updated using BFGS Update

 ** Taking Steepest Descent Step **
 Calculated Step too Large.  Step scaled by  0.398503
 Step Taken.  Stepsize is  0.300000

                             Maximum     Tolerance    Cnvgd?
         Gradient           0.448632      0.000300      NO
         Displacement       0.178781      0.001200      NO
         Energy change     -0.269838      0.000001      NO


 New Cartesian Coordinates Obtained by Inverse Iteration

 Displacement from previous Coordinates is:  0.216999
 ----------------------------------------------------------------
             Standard Nuclear Orientation (Angstroms)
    I     Atom           X                Y                Z
 ----------------------------------------------------------------
    1      Br      2.7985771795     0.1096810047     0.0000000000
    2      Br     -1.2123666652     1.1425260128     0.0000000000
    3      H       2.0839907735    -1.9538991455     0.0000000000
    4      Br     -1.7943750638    -0.9488950896     0.0000000000
    5      C       1.4486511342    -0.7212133036     0.0000000000
    6      C      -0.4373218467    -0.1988637250     0.0000000000
 ----------------------------------------------------------------
 Molecular Point Group                 Cs    NOp =  2
 Largest Abelian Subgroup              Cs    NOp =  2
 Nuclear Repulsion Energy =   938.9915053748 hartrees
 There are       59 alpha and       59 beta electrons
 Applying Cartesian multipole field
    Component          Value
    ---------          -----
     (2,0,0)        1.00000E-11
     (0,2,0)        2.00000E-11
     (0,0,2)       -3.00000E-11
 Nucleus-field energy     =     0.0000000224 hartrees
 Requested basis set is 6-311++G(d,p)
 There are 74 shells and 195 basis functions
 A cutoff of  1.0D-11 yielded   2182 shell pairs
 There are     16087 function pairs (     17930 Cartesian)
 Smallest overlap matrix eigenvalue = 1.02E-04
 Guess MOs from SCF MO coefficient file

 -----------------------------------------------------------------------
  General SCF calculation program by
  Eric Jon Sundstrom, Paul Horn, Yuezhi Mao, Dmitri Zuev, Alec White,
  David Stuck, Shaama M.S., Shane Yost, Joonho Lee, David Small,
  Daniel Levine, Susi Lehtola, Hugh Burton, Evgeny Epifanovsky
 -----------------------------------------------------------------------
 Exchange:     0.2000 Hartree-Fock + 0.0800 Slater + 0.7200 B88
 Correlation:  0.1900 VWN1RPA + 0.8100 LYP
 Using SG-1 standard quadrature grid
 using 8 threads for integral computing
 -------------------------------------------------------
 OpenMP Integral computing Module                
 Release: version 2.0, May 2017, Q-Chem Inc. Pleasanton 
 -------------------------------------------------------
 -------------------------------------------------------
 OpenMP BLAS3 based DFT computing Module                
 Release: version 1.0, May 2013, Q-Chem Inc. Pittsburgh 
 -------------------------------------------------------
 A restricted SCF calculation will be
 performed using DIIS
 SCF converges when DIIS error is below 1.0e-08
 ---------------------------------------
  Cycle       Energy         DIIS error
 ---------------------------------------
    1   -7798.6635216340      1.53e-03  
    2   -7798.6632426891      1.48e-03  
    3   -7798.6567399274      1.68e-03  
    4   -7798.6649432895      1.17e-03  
    5   -7798.6732241468      1.02e-04  
    6   -7798.6732720546      2.23e-05  
    7   -7798.6732733791      7.79e-06  
    8   -7798.6732735644      1.44e-06  
    9   -7798.6732735747      4.10e-07  
   10   -7798.6732735758      8.35e-08  
   11   -7798.6732735759      3.62e-08  
   12   -7798.6732735759      6.17e-09  Convergence criterion met
 ---------------------------------------
 SCF time:   CPU 119.44s  wall 15.00s 
 SCF   energy in the final basis set =    -7798.6732735759
 Total energy in the final basis set =    -7798.6732735759

 --------------------------------------------------------------
             Orbital Energies (a.u.) and Symmetries
 --------------------------------------------------------------

 Alpha MOs, Restricted
 -- Occupied --                  
-482.87 -482.86 -482.85  -62.53  -62.51  -62.51  -56.35  -56.34
  1 A'    2 A'    3 A'    4 A'    5 A'    6 A'    7 A'    1 A"                 
-56.343 -56.334 -56.331 -56.331 -56.330 -56.328 -56.327 -10.283
  8 A'    9 A'    2 A"   10 A'   11 A'    3 A"   12 A'   13 A'                 
-10.276  -8.739  -8.731  -8.727  -6.569  -6.562  -6.559  -6.559
 14 A'   15 A'   16 A'   17 A'   18 A'   19 A'    4 A"   20 A'                 
 -6.557  -6.550  -6.549  -6.546  -6.546  -2.681  -2.678  -2.676
 21 A'    5 A"   22 A'    6 A"   23 A'   24 A'    7 A"   25 A'                 
 -2.675  -2.672  -2.670  -2.670  -2.668  -2.668  -2.667  -2.666
 26 A'   27 A'   28 A'    8 A"   29 A'    9 A"   10 A"   30 A'                 
 -2.660  -2.660  -2.656  -2.656  -1.064  -0.920  -0.804  -0.620
 31 A'   11 A"   32 A'   12 A"   33 A'   34 A'   35 A'   36 A'                 
 -0.581  -0.497  -0.478  -0.462  -0.440  -0.392  -0.388  -0.297
 37 A'   38 A'   13 A"   39 A'   40 A'   14 A"   41 A'   15 A"                 
 -0.286  -0.202  -0.189
 42 A'   43 A'   16 A"                                                         
 -- Virtual --                   
 -0.099  -0.076  -0.021   0.010   0.015   0.022   0.031   0.037
 17 A"   44 A'   45 A'   46 A'   47 A'   48 A'   49 A'   18 A"                 
  0.050   0.057   0.064   0.070   0.077   0.085   0.090   0.111
 50 A'   51 A'   19 A"   52 A'   20 A"   53 A'   54 A'   21 A"                 
  0.112   0.115   0.131   0.135   0.143   0.153   0.160   0.177
 55 A'   56 A'   22 A"   57 A'   58 A'   59 A'   60 A'   61 A'                 
  0.192   0.206   0.247   0.342   0.358   0.382   0.385   0.401
 62 A'   63 A'   64 A'   65 A'   66 A'   67 A'   23 A"   24 A"                 
  0.405   0.408   0.415   0.428   0.470   0.491   0.501   0.513
 68 A'   25 A"   26 A"   69 A'   70 A'   71 A'   72 A'   27 A"                 
  0.519   0.539   0.541   0.552   0.556   0.558   0.589   0.592
 28 A"   73 A'   29 A"   74 A'   30 A"   75 A'   31 A"   76 A'                 
  0.606   0.649   0.684   0.715   0.722   0.736   0.781   0.789
 77 A'   78 A'   79 A'   80 A'   32 A"   33 A"   81 A'   82 A'                 
  0.816   0.844   0.985   1.043   1.076   1.114   1.136   1.158
 83 A'   84 A'   85 A'   86 A'   87 A'   88 A'   89 A'   34 A"                 
  1.389   1.406   1.462   1.500   1.574   1.585   1.698   1.704
 90 A'   91 A'   35 A"   36 A"   92 A'   37 A"   38 A"   93 A'                 
  1.798   1.901   1.941   1.973   1.990   2.012   2.012   2.018
 94 A'   95 A'   39 A"   40 A"   96 A'   97 A'   41 A"   98 A'                 
  2.059   2.096   2.108   2.170   2.234   2.642   2.666   2.709
 99 A'  100 A'  101 A'  102 A'  103 A'  104 A'   42 A"   43 A"                 
  2.860   3.021   3.093   3.331   3.907   3.964   3.990   4.012
105 A'  106 A'  107 A'  108 A'   44 A"   45 A"  109 A'   46 A"                 
  4.046   4.049   4.068   4.099   4.106   4.147   4.196   4.269
110 A'   47 A"  111 A'   48 A"  112 A'   49 A"  113 A'  114 A'                 
  4.308   4.363   4.424   6.717   6.783   6.853   7.503   7.521
115 A'  116 A'  117 A'  118 A'  119 A'  120 A'   50 A"   51 A"                 
  7.539   7.551   7.577   7.605   7.621   7.727   7.780  23.410
 52 A"  121 A'  122 A'  123 A'  124 A'  125 A'  126 A'  127 A'                 
 23.512  47.976  48.041  48.095 289.710 289.730 289.756 289.757
128 A'  129 A'  130 A'  131 A'   53 A"   54 A"  132 A'   55 A"                 
289.825 289.831 289.850 289.957 289.9931020.7991020.8841020.947
133 A'  134 A'  135 A'  136 A'  137 A'  138 A'  139 A'  140 A'                 

 Beta MOs, Restricted
 -- Occupied --                  
-482.87 -482.86 -482.85  -62.53  -62.51  -62.51  -56.35  -56.34
  1 A'    2 A'    3 A'    4 A'    5 A'    6 A'    7 A'    1 A"                 
-56.343 -56.334 -56.331 -56.331 -56.330 -56.328 -56.327 -10.283
  8 A'    9 A'    2 A"   10 A'   11 A'    3 A"   12 A'   13 A'                 
-10.276  -8.739  -8.731  -8.727  -6.569  -6.562  -6.559  -6.559
 14 A'   15 A'   16 A'   17 A'   18 A'   19 A'    4 A"   20 A'                 
 -6.557  -6.550  -6.549  -6.546  -6.546  -2.681  -2.678  -2.676
 21 A'    5 A"   22 A'    6 A"   23 A'   24 A'    7 A"   25 A'                 
 -2.675  -2.672  -2.670  -2.670  -2.668  -2.668  -2.667  -2.666
 26 A'   27 A'   28 A'    8 A"   29 A'    9 A"   10 A"   30 A'                 
 -2.660  -2.660  -2.656  -2.656  -1.064  -0.920  -0.804  -0.620
 31 A'   11 A"   32 A'   12 A"   33 A'   34 A'   35 A'   36 A'                 
 -0.581  -0.497  -0.478  -0.462  -0.440  -0.392  -0.388  -0.297
 37 A'   38 A'   13 A"   39 A'   40 A'   14 A"   41 A'   15 A"                 
 -0.286  -0.202  -0.189
 42 A'   43 A'   16 A"                                                         
 -- Virtual --                   
 -0.099  -0.076  -0.021   0.010   0.015   0.022   0.031   0.037
 17 A"   44 A'   45 A'   46 A'   47 A'   48 A'   49 A'   18 A"                 
  0.050   0.057   0.064   0.070   0.077   0.085   0.090   0.111
 50 A'   51 A'   19 A"   52 A'   20 A"   53 A'   54 A'   21 A"                 
  0.112   0.115   0.131   0.135   0.143   0.153   0.160   0.177
 55 A'   56 A'   22 A"   57 A'   58 A'   59 A'   60 A'   61 A'                 
  0.192   0.206   0.247   0.342   0.358   0.382   0.385   0.401
 62 A'   63 A'   64 A'   65 A'   66 A'   67 A'   23 A"   24 A"                 
  0.405   0.408   0.415   0.428   0.470   0.491   0.501   0.513
 68 A'   25 A"   26 A"   69 A'   70 A'   71 A'   72 A'   27 A"                 
  0.519   0.539   0.541   0.552   0.556   0.558   0.589   0.592
 28 A"   73 A'   29 A"   74 A'   30 A"   75 A'   31 A"   76 A'                 
  0.606   0.649   0.684   0.715   0.722   0.736   0.781   0.789
 77 A'   78 A'   79 A'   80 A'   32 A"   33 A"   81 A'   82 A'                 
  0.816   0.844   0.985   1.043   1.076   1.114   1.136   1.158
 83 A'   84 A'   85 A'   86 A'   87 A'   88 A'   89 A'   34 A"                 
  1.389   1.406   1.462   1.500   1.574   1.585   1.698   1.704
 90 A'   91 A'   35 A"   36 A"   92 A'   37 A"   38 A"   93 A'                 
  1.798   1.901   1.941   1.973   1.990   2.012   2.012   2.018
 94 A'   95 A'   39 A"   40 A"   96 A'   97 A'   41 A"   98 A'                 
  2.059   2.096   2.108   2.170   2.234   2.642   2.666   2.709
 99 A'  100 A'  101 A'  102 A'  103 A'  104 A'   42 A"   43 A"                 
  2.860   3.021   3.093   3.331   3.907   3.964   3.990   4.012
105 A'  106 A'  107 A'  108 A'   44 A"   45 A"  109 A'   46 A"                 
  4.046   4.049   4.068   4.099   4.106   4.147   4.196   4.269
110 A'   47 A"  111 A'   48 A"  112 A'   49 A"  113 A'  114 A'                 
  4.308   4.363   4.424   6.717   6.783   6.853   7.503   7.521
115 A'  116 A'  117 A'  118 A'  119 A'  120 A'   50 A"   51 A"                 
  7.539   7.551   7.577   7.605   7.621   7.727   7.780  23.410
 52 A"  121 A'  122 A'  123 A'  124 A'  125 A'  126 A'  127 A'                 
 23.512  47.976  48.041  48.095 289.710 289.730 289.756 289.757
128 A'  129 A'  130 A'  131 A'   53 A"   54 A"  132 A'   55 A"                 
289.825 289.831 289.850 289.957 289.9931020.7991020.8841020.947
133 A'  134 A'  135 A'  136 A'  137 A'  138 A'  139 A'  140 A'                 
 --------------------------------------------------------------

          Ground-State Mulliken Net Atomic Charges

     Atom                 Charge (a.u.)
  ----------------------------------------
      1 Br                    0.204142
      2 Br                    0.067205
      3 H                     0.187473
      4 Br                   -0.057384
      5 C                    -0.355069
      6 C                    -0.046367
  ----------------------------------------
  Sum of atomic charges =     0.000000

 -----------------------------------------------------------------
                    Cartesian Multipole Moments
 -----------------------------------------------------------------
    Charge (ESU x 10^10)
                 0.0000
    Dipole Moment (Debye)
         X       0.6720      Y      -0.0282      Z       0.0000
       Tot       0.6726
    Quadrupole Moments (Debye-Ang)
        XX     -57.8641     XY      -3.4258     YY     -68.8528
        XZ      -0.0000     YZ       0.0000     ZZ     -67.5892
    Octopole Moments (Debye-Ang^2)
       XXX      -0.4034    XXY      -0.0258    XYY       1.5311
       YYY       4.5275    XXZ       0.0000    XYZ      -0.0000
       YYZ       0.0000    XZZ      -5.1782    YZZ       2.5980
       ZZZ       0.0000
    Hexadecapole Moments (Debye-Ang^3)
      XXXX   -1409.4609   XXXY     -12.3363   XXYY    -296.5379
      XYYY     -33.9463   YYYY    -384.7105   XXXZ       0.0000
      XXYZ       0.0000   XYYZ       0.0000   YYYZ       0.0000
      XXZZ    -272.2030   XYZZ      -3.0455   YYZZ     -80.1091
      XZZZ       0.0000   YZZZ       0.0000   ZZZZ     -82.9519
 -----------------------------------------------------------------
 Calculating analytic gradient of the SCF energy
 Gradient of SCF Energy
            1           2           3           4           5           6
    1  -0.1789291   0.0180981   0.0818464   0.2748946   0.2240773  -0.4199872
    2  -0.1595929  -0.5028070  -0.0522228   0.4216955   0.1753109   0.1176164
    3   0.0000000   0.0000000  -0.0000000   0.0000000  -0.0000000  -0.0000000
 Max gradient component =       5.028E-01
 RMS gradient           =       2.166E-01
 Gradient time:  CPU 36.06 s  wall 4.63 s
 Geometry Optimization Parameters
   NAtoms,    NIC,     NZ,  NCons,   NDum,   NFix, NCnnct, MaxDiis
        6      32       0       0       0       0       0       0


** GEOMETRY OPTIMIZATION IN DELOCALIZED INTERNAL COORDINATES **
   Searching for a Minimum

   Optimization Cycle:   3

                       Coordinates (Angstroms)
     ATOM                X               Y               Z
      1  Br        2.7985771795    0.1096810047    0.0000000000
      2  Br       -1.2123666652    1.1425260128    0.0000000000
      3  H         2.0839907735   -1.9538991455    0.0000000000
      4  Br       -1.7943750638   -0.9488950896    0.0000000000
      5  C         1.4486511342   -0.7212133036    0.0000000000
      6  C        -0.4373218467   -0.1988637250    0.0000000000
   Point Group: cs    Number of degrees of freedom:     9


   Energy is  -7798.673273576

 Hessian Updated using BFGS Update

 ** Taking Steepest Descent Step **
 Calculated Step too Large.  Step scaled by  0.556439
 Step Taken.  Stepsize is  0.300000

                             Maximum     Tolerance    Cnvgd?
         Gradient           0.338327      0.000300      NO
         Displacement       0.188258      0.001200      NO
         Energy change     -0.191497      0.000001      NO


 New Cartesian Coordinates Obtained by Inverse Iteration

 Displacement from previous Coordinates is:  0.213742
 ----------------------------------------------------------------
             Standard Nuclear Orientation (Angstroms)
    I     Atom           X                Y                Z
 ----------------------------------------------------------------
    1      Br      2.8353565839     0.1579726666     0.0000000000
    2      Br     -1.2024969359     1.1845883724     0.0000000000
    3      H       2.0328202765    -1.9637879384     0.0000000000
    4      Br     -1.8180022820    -0.9962190048     0.0000000000
    5      C       1.4430261842    -0.7360070040     0.0000000000
    6      C      -0.4035483151    -0.2172113380     0.0000000000
 ----------------------------------------------------------------
 Molecular Point Group                 Cs    NOp =  2
 Largest Abelian Subgroup              Cs    NOp =  2
 Nuclear Repulsion Energy =   914.0255008678 hartrees
 There are       59 alpha and       59 beta electrons
 Applying Cartesian multipole field
    Component          Value
    ---------          -----
     (2,0,0)        1.00000E-11
     (0,2,0)        2.00000E-11
     (0,0,2)       -3.00000E-11
 Nucleus-field energy     =     0.0000000232 hartrees
 Requested basis set is 6-311++G(d,p)
 There are 74 shells and 195 basis functions
 A cutoff of  1.0D-11 yielded   2173 shell pairs
 There are     16054 function pairs (     17895 Cartesian)
 Smallest overlap matrix eigenvalue = 1.18E-04
 Guess MOs from SCF MO coefficient file

 -----------------------------------------------------------------------
  General SCF calculation program by
  Eric Jon Sundstrom, Paul Horn, Yuezhi Mao, Dmitri Zuev, Alec White,
  David Stuck, Shaama M.S., Shane Yost, Joonho Lee, David Small,
  Daniel Levine, Susi Lehtola, Hugh Burton, Evgeny Epifanovsky
 -----------------------------------------------------------------------
 Exchange:     0.2000 Hartree-Fock + 0.0800 Slater + 0.7200 B88
 Correlation:  0.1900 VWN1RPA + 0.8100 LYP
 Using SG-1 standard quadrature grid
 using 8 threads for integral computing
 -------------------------------------------------------
 OpenMP Integral computing Module                
 Release: version 2.0, May 2017, Q-Chem Inc. Pleasanton 
 -------------------------------------------------------
 -------------------------------------------------------
 OpenMP BLAS3 based DFT computing Module                
 Release: version 1.0, May 2013, Q-Chem Inc. Pittsburgh 
 -------------------------------------------------------
 A restricted SCF calculation will be
 performed using DIIS
 SCF converges when DIIS error is below 1.0e-08
 ---------------------------------------
  Cycle       Energy         DIIS error
 ---------------------------------------
    1   -7798.8040930610      1.26e-03  
    2   -7798.8049209155      1.19e-03  
    3   -7798.7991459212      1.47e-03  
    4   -7798.8074019760      8.36e-04  
    5   -7798.8114991043      8.39e-05  
    6   -7798.8115324755      1.68e-05  
    7   -7798.8115331764      5.90e-06  
    8   -7798.8115332697      1.14e-06  
    9   -7798.8115332765      3.15e-07  
   10   -7798.8115332772      8.00e-08  
   11   -7798.8115332772      3.07e-08  
   12   -7798.8115332772      7.22e-09  Convergence criterion met
 ---------------------------------------
 SCF time:   CPU 117.35s  wall 15.00s 
 SCF   energy in the final basis set =    -7798.8115332772
 Total energy in the final basis set =    -7798.8115332772

 --------------------------------------------------------------
             Orbital Energies (a.u.) and Symmetries
 --------------------------------------------------------------

 Alpha MOs, Restricted
 -- Occupied --                  
-482.87 -482.86 -482.85  -62.52  -62.51  -62.51  -56.34  -56.34
  1 A'    2 A'    3 A'    4 A'    5 A'    6 A'    7 A'    1 A"                 
-56.339 -56.333 -56.330 -56.330 -56.329 -56.328 -56.327 -10.288
  8 A'    9 A'   10 A'    2 A"   11 A'    3 A"   12 A'   13 A'                 
-10.288  -8.733  -8.728  -8.725  -6.564  -6.559  -6.557  -6.553
 14 A'   15 A'   16 A'   17 A'   18 A'   19 A'   20 A'    4 A"                 
 -6.552  -6.546  -6.546  -6.544  -6.543  -2.676  -2.672  -2.671
 21 A'    5 A"   22 A'    6 A"   23 A'   24 A'    7 A"   25 A'                 
 -2.671  -2.669  -2.667  -2.667  -2.664  -2.664  -2.663  -2.662
 26 A'   27 A'    8 A"   28 A'    9 A"   29 A'   30 A'   10 A"                 
 -2.656  -2.656  -2.654  -2.654  -1.022  -0.896  -0.799  -0.625
 31 A'   11 A"   32 A'   12 A"   33 A'   34 A'   35 A'   36 A'                 
 -0.580  -0.486  -0.457  -0.456  -0.429  -0.385  -0.379  -0.300
 37 A'   38 A'   39 A'   13 A"   40 A'   41 A'   14 A"   15 A"                 
 -0.294  -0.217  -0.198
 42 A'   43 A'   16 A"                                                         
 -- Virtual --                   
 -0.100  -0.072  -0.017   0.008   0.013   0.021   0.031   0.039
 17 A"   44 A'   45 A'   46 A'   47 A'   48 A'   49 A'   18 A"                 
  0.048   0.057   0.065   0.072   0.077   0.083   0.091   0.103
 50 A'   51 A'   19 A"   52 A'   20 A"   53 A'   54 A'   55 A'                 
  0.111   0.112   0.128   0.133   0.139   0.149   0.154   0.177
 21 A"   56 A'   57 A'   22 A"   58 A'   59 A'   60 A'   61 A'                 
  0.191   0.205   0.248   0.348   0.363   0.377   0.390   0.406
 62 A'   63 A'   64 A'   65 A'   66 A'   67 A'   23 A"   24 A"                 
  0.406   0.416   0.421   0.421   0.463   0.477   0.498   0.510
 68 A'   25 A"   26 A"   69 A'   70 A'   71 A'   72 A'   27 A"                 
  0.526   0.532   0.542   0.543   0.548   0.555   0.577   0.578
 28 A"   73 A'   29 A"   74 A'   30 A"   75 A'   76 A'   31 A"                 
  0.593   0.646   0.674   0.700   0.708   0.720   0.793   0.799
 77 A'   78 A'   79 A'   80 A'   32 A"   33 A"   81 A'   82 A'                 
  0.814   0.832   0.945   1.016   1.048   1.086   1.091   1.153
 83 A'   84 A'   85 A'   86 A'   87 A'   88 A'   89 A'   34 A"                 
  1.388   1.404   1.425   1.476   1.579   1.600   1.701   1.706
 90 A'   91 A'   35 A"   36 A"   37 A"   92 A'   93 A'   38 A"                 
  1.790   1.907   1.949   1.971   1.981   2.016   2.025   2.043
 94 A'   95 A'   39 A"   96 A'   40 A"   41 A"   97 A'   98 A'                 
  2.067   2.078   2.121   2.205   2.231   2.653   2.657   2.712
 99 A'  100 A'  101 A'  102 A'  103 A'  104 A'   42 A"   43 A"                 
  2.831   2.980   3.090   3.363   3.908   3.969   3.990   4.014
105 A'  106 A'  107 A'  108 A'   44 A"   45 A"  109 A'   46 A"                 
  4.022   4.054   4.059   4.092   4.098   4.138   4.188   4.256
110 A'   47 A"  111 A'  112 A'   48 A"   49 A"  113 A'  114 A'                 
  4.288   4.337   4.455   6.681   6.762   6.799   7.508   7.523
115 A'  116 A'  117 A'  118 A'  119 A'  120 A'   50 A"   51 A"                 
  7.547   7.553   7.587   7.598   7.612   7.711   7.739  23.381
 52 A"  121 A'  122 A'  123 A'  124 A'  125 A'  126 A'  127 A'                 
 23.442  47.941  48.021  48.048 289.713 289.728 289.755 289.759
128 A'  129 A'  130 A'  131 A'   53 A"   54 A"  132 A'   55 A"                 
289.816 289.833 289.843 289.935 289.9441020.7501020.8531020.884
133 A'  134 A'  135 A'  136 A'  137 A'  138 A'  139 A'  140 A'                 

 Beta MOs, Restricted
 -- Occupied --                  
-482.87 -482.86 -482.85  -62.52  -62.51  -62.51  -56.34  -56.34
  1 A'    2 A'    3 A'    4 A'    5 A'    6 A'    7 A'    1 A"                 
-56.339 -56.333 -56.330 -56.330 -56.329 -56.328 -56.327 -10.288
  8 A'    9 A'   10 A'    2 A"   11 A'    3 A"   12 A'   13 A'                 
-10.288  -8.733  -8.728  -8.725  -6.564  -6.559  -6.557  -6.553
 14 A'   15 A'   16 A'   17 A'   18 A'   19 A'   20 A'    4 A"                 
 -6.552  -6.546  -6.546  -6.544  -6.543  -2.676  -2.672  -2.671
 21 A'    5 A"   22 A'    6 A"   23 A'   24 A'    7 A"   25 A'                 
 -2.671  -2.669  -2.667  -2.667  -2.664  -2.664  -2.663  -2.662
 26 A'   27 A'    8 A"   28 A'    9 A"   29 A'   30 A'   10 A"                 
 -2.656  -2.656  -2.654  -2.654  -1.022  -0.896  -0.799  -0.625
 31 A'   11 A"   32 A'   12 A"   33 A'   34 A'   35 A'   36 A'                 
 -0.580  -0.486  -0.457  -0.456  -0.429  -0.385  -0.379  -0.300
 37 A'   38 A'   39 A'   13 A"   40 A'   41 A'   14 A"   15 A"                 
 -0.294  -0.217  -0.198
 42 A'   43 A'   16 A"                                                         
 -- Virtual --                   
 -0.100  -0.072  -0.017   0.008   0.013   0.021   0.031   0.039
 17 A"   44 A'   45 A'   46 A'   47 A'   48 A'   49 A'   18 A"                 
  0.048   0.057   0.065   0.072   0.077   0.083   0.091   0.103
 50 A'   51 A'   19 A"   52 A'   20 A"   53 A'   54 A'   55 A'                 
  0.111   0.112   0.128   0.133   0.139   0.149   0.154   0.177
 21 A"   56 A'   57 A'   22 A"   58 A'   59 A'   60 A'   61 A'                 
  0.191   0.205   0.248   0.348   0.363   0.377   0.390   0.406
 62 A'   63 A'   64 A'   65 A'   66 A'   67 A'   23 A"   24 A"                 
  0.406   0.416   0.421   0.421   0.463   0.477   0.498   0.510
 68 A'   25 A"   26 A"   69 A'   70 A'   71 A'   72 A'   27 A"                 
  0.526   0.532   0.542   0.543   0.548   0.555   0.577   0.578
 28 A"   73 A'   29 A"   74 A'   30 A"   75 A'   76 A'   31 A"                 
  0.593   0.646   0.674   0.700   0.708   0.720   0.793   0.799
 77 A'   78 A'   79 A'   80 A'   32 A"   33 A"   81 A'   82 A'                 
  0.814   0.832   0.945   1.016   1.048   1.086   1.091   1.153
 83 A'   84 A'   85 A'   86 A'   87 A'   88 A'   89 A'   34 A"                 
  1.388   1.404   1.425   1.476   1.579   1.600   1.701   1.706
 90 A'   91 A'   35 A"   36 A"   37 A"   92 A'   93 A'   38 A"                 
  1.790   1.907   1.949   1.971   1.981   2.016   2.025   2.043
 94 A'   95 A'   39 A"   96 A'   40 A"   41 A"   97 A'   98 A'                 
  2.067   2.078   2.121   2.205   2.231   2.653   2.657   2.712
 99 A'  100 A'  101 A'  102 A'  103 A'  104 A'   42 A"   43 A"                 
  2.831   2.980   3.090   3.363   3.908   3.969   3.990   4.014
105 A'  106 A'  107 A'  108 A'   44 A"   45 A"  109 A'   46 A"                 
  4.022   4.054   4.059   4.092   4.098   4.138   4.188   4.256
110 A'   47 A"  111 A'  112 A'   48 A"   49 A"  113 A'  114 A'                 
  4.288   4.337   4.455   6.681   6.762   6.799   7.508   7.523
115 A'  116 A'  117 A'  118 A'  119 A'  120 A'   50 A"   51 A"                 
  7.547   7.553   7.587   7.598   7.612   7.711   7.739  23.381
 52 A"  121 A'  122 A'  123 A'  124 A'  125 A'  126 A'  127 A'                 
 23.442  47.941  48.021  48.048 289.713 289.728 289.755 289.759
128 A'  129 A'  130 A'  131 A'   53 A"   54 A"  132 A'   55 A"                 
289.816 289.833 289.843 289.935 289.9441020.7501020.8531020.884
133 A'  134 A'  135 A'  136 A'  137 A'  138 A'  139 A'  140 A'                 
 --------------------------------------------------------------

          Ground-State Mulliken Net Atomic Charges

     Atom                 Charge (a.u.)
  ----------------------------------------
      1 Br                    0.139442
      2 Br                    0.042794
      3 H                     0.203445
      4 Br                   -0.059922
      5 C                    -0.321978
      6 C                    -0.003781
  ----------------------------------------
  Sum of atomic charges =     0.000000

 -----------------------------------------------------------------
                    Cartesian Multipole Moments
 -----------------------------------------------------------------
    Charge (ESU x 10^10)
                 0.0000
    Dipole Moment (Debye)
         X       0.4203      Y      -0.1036      Z      -0.0000
       Tot       0.4329
    Quadrupole Moments (Debye-Ang)
        XX     -58.6020     XY      -3.0913     YY     -67.9221
        XZ      -0.0000     YZ       0.0000     ZZ     -67.9949
    Octopole Moments (Debye-Ang^2)
       XXX      -4.7545    XXY       0.1089    XYY       0.2896
       YYY       2.4078    XXZ      -0.0000    XYZ       0.0000
       YYZ       0.0000    XZZ      -6.0159    YZZ       2.0785
       ZZZ      -0.0000
    Hexadecapole Moments (Debye-Ang^3)
      XXXX   -1440.2694   XXXY     -15.8670   XXYY    -302.2869
      XYYY     -45.5292   YYYY    -398.7917   XXXZ      -0.0000
      XXYZ       0.0000   XYYZ      -0.0000   YYYZ       0.0000
      XXZZ    -277.7522   XYZZ      -6.5686   YYZZ     -83.3201
      XZZZ       0.0000   YZZZ      -0.0000   ZZZZ     -83.5149
 -----------------------------------------------------------------
 Calculating analytic gradient of the SCF energy
 Gradient of SCF Energy
            1           2           3           4           5           6
    1  -0.1046284  -0.0071980   0.0739526   0.1840206   0.1652634  -0.3114103
    2  -0.1063966  -0.3646593  -0.0597398   0.3148493   0.1272537   0.0886927
    3  -0.0000000   0.0000000   0.0000000   0.0000000   0.0000000  -0.0000000
 Max gradient component =       3.647E-01
 RMS gradient           =       1.574E-01
 Gradient time:  CPU 35.27 s  wall 4.53 s
 Geometry Optimization Parameters
   NAtoms,    NIC,     NZ,  NCons,   NDum,   NFix, NCnnct, MaxDiis
        6      32       0       0       0       0       0       0

 Cartesian Hessian Update
 Hessian Updated using BFGS Update


** GEOMETRY OPTIMIZATION IN DELOCALIZED INTERNAL COORDINATES **
   Searching for a Minimum

   Optimization Cycle:   4

                       Coordinates (Angstroms)
     ATOM                X               Y               Z
      1  Br        2.8353565839    0.1579726666    0.0000000000
      2  Br       -1.2024969359    1.1845883724    0.0000000000
      3  H         2.0328202765   -1.9637879384    0.0000000000
      4  Br       -1.8180022820   -0.9962190048    0.0000000000
      5  C         1.4430261842   -0.7360070040    0.0000000000
      6  C        -0.4035483151   -0.2172113380    0.0000000000
   Point Group: cs    Number of degrees of freedom:     9


   Energy is  -7798.811533277

 Hessian Updated using BFGS Update

  9 Hessian modes will be used to form the next step
  Hessian Eigenvalues:
     0.085305    0.137306    0.161792    0.220598    0.250005    0.325177
     0.648232    1.029616    1.069123

 Minimum Search - Taking Simple RFO Step
 Searching for Lamda that Minimizes Along All modes
 Value Taken    Lamda =  -0.26491878
 Calculated Step too Large.  Step scaled by  0.412706
 Step Taken.  Stepsize is  0.300000

                             Maximum     Tolerance    Cnvgd?
         Gradient           0.252061      0.000300      NO
         Displacement       0.163539      0.001200      NO
         Energy change     -0.138260      0.000001      NO


 New Cartesian Coordinates Obtained by Inverse Iteration

 Displacement from previous Coordinates is:  0.321148
 ----------------------------------------------------------------
             Standard Nuclear Orientation (Angstroms)
    I     Atom           X                Y                Z
 ----------------------------------------------------------------
    1      Br      2.8093647723     0.2026932591     0.0000000000
    2      Br     -1.1344418324     1.2045691430     0.0000000000
    3      H       1.9310389267    -1.9407144955     0.0000000000
    4      Br     -1.7813175281    -1.0527376524     0.0000000000
    5      C       1.4055777375    -0.7417880187     0.0000000000
    6      C      -0.3430665643    -0.2426864816     0.0000000000
 ----------------------------------------------------------------
 Molecular Point Group                 Cs    NOp =  2
 Largest Abelian Subgroup              Cs    NOp =  2
 Nuclear Repulsion Energy =   907.3746246033 hartrees
 There are       59 alpha and       59 beta electrons
 Applying Cartesian multipole field
    Component          Value
    ---------          -----
     (2,0,0)        1.00000E-11
     (0,2,0)        2.00000E-11
     (0,0,2)       -3.00000E-11
 Nucleus-field energy     =     0.0000000231 hartrees
 Requested basis set is 6-311++G(d,p)
 There are 74 shells and 195 basis functions
 A cutoff of  1.0D-11 yielded   2168 shell pairs
 There are     16074 function pairs (     17922 Cartesian)
 Smallest overlap matrix eigenvalue = 1.13E-04
 Guess MOs from SCF MO coefficient file

 -----------------------------------------------------------------------
  General SCF calculation program by
  Eric Jon Sundstrom, Paul Horn, Yuezhi Mao, Dmitri Zuev, Alec White,
  David Stuck, Shaama M.S., Shane Yost, Joonho Lee, David Small,
  Daniel Levine, Susi Lehtola, Hugh Burton, Evgeny Epifanovsky
 -----------------------------------------------------------------------
 Exchange:     0.2000 Hartree-Fock + 0.0800 Slater + 0.7200 B88
 Correlation:  0.1900 VWN1RPA + 0.8100 LYP
 Using SG-1 standard quadrature grid
 using 8 threads for integral computing
 -------------------------------------------------------
 OpenMP Integral computing Module                
 Release: version 2.0, May 2017, Q-Chem Inc. Pleasanton 
 -------------------------------------------------------
 -------------------------------------------------------
 OpenMP BLAS3 based DFT computing Module                
 Release: version 1.0, May 2013, Q-Chem Inc. Pittsburgh 
 -------------------------------------------------------
 A restricted SCF calculation will be
 performed using DIIS
 SCF converges when DIIS error is below 1.0e-08
 ---------------------------------------
  Cycle       Energy         DIIS error
 ---------------------------------------
    1   -7798.9087906500      8.96e-04  
    2   -7798.9116675728      5.99e-04  
    3   -7798.9053966998      1.19e-03  
    4   -7798.9131457169      2.32e-04  
    5   -7798.9134193205      6.13e-05  
    6   -7798.9134379303      1.12e-05  
    7   -7798.9134383940      3.47e-06  
    8   -7798.9134384203      9.92e-07  
    9   -7798.9134384251      2.03e-07  
   10   -7798.9134384252      1.12e-07  
   11   -7798.9134384252      3.48e-08  
   12   -7798.9134384254      8.65e-09  Convergence criterion met
 ---------------------------------------
 SCF time:   CPU 117.93s  wall 16.00s 
 SCF   energy in the final basis set =    -7798.9134384254
 Total energy in the final basis set =    -7798.9134384254

 --------------------------------------------------------------
             Orbital Energies (a.u.) and Symmetries
 --------------------------------------------------------------

 Alpha MOs, Restricted
 -- Occupied --                  
-482.86 -482.86 -482.85  -62.52  -62.51  -62.51  -56.34  -56.33
  1 A'    2 A'    3 A'    4 A'    5 A'    6 A'    7 A'    1 A"                 
-56.334 -56.332 -56.330 -56.329 -56.328 -56.327 -56.326 -10.293
  8 A'    9 A'   10 A'    2 A"   11 A'    3 A"   12 A'   13 A'                 
-10.287  -8.728  -8.725  -8.723  -6.559  -6.557  -6.555  -6.548
 14 A'   15 A'   16 A'   17 A'   18 A'   19 A'   20 A'    4 A"                 
 -6.546  -6.544  -6.543  -6.542  -6.541  -2.671  -2.669  -2.667
 21 A'    5 A"   22 A'    6 A"   23 A'   24 A'   25 A'    7 A"                 
 -2.667  -2.666  -2.665  -2.664  -2.663  -2.662  -2.657  -2.657
 26 A'   27 A'    8 A"   28 A'    9 A"   29 A'   30 A'   10 A"                 
 -2.654  -2.654  -2.652  -2.652  -0.996  -0.883  -0.799  -0.637
 31 A'   11 A"   32 A'   12 A"   33 A'   34 A'   35 A'   36 A'                 
 -0.578  -0.486  -0.457  -0.444  -0.425  -0.382  -0.371  -0.303
 37 A'   38 A'   39 A'   13 A"   40 A'   41 A'   14 A"   15 A"                 
 -0.300  -0.229  -0.206
 42 A'   43 A'   16 A"                                                         
 -- Virtual --                   
 -0.095  -0.051  -0.013   0.006   0.014   0.022   0.034   0.041
 17 A"   44 A'   45 A'   46 A'   47 A'   48 A'   49 A'   18 A"                 
  0.048   0.059   0.066   0.076   0.077   0.083   0.092   0.098
 50 A'   51 A'   19 A"   20 A"   52 A'   53 A'   54 A'   55 A'                 
  0.110   0.113   0.128   0.134   0.139   0.145   0.153   0.179
 21 A"   56 A'   57 A'   22 A"   58 A'   59 A'   60 A'   61 A'                 
  0.193   0.205   0.253   0.357   0.366   0.374   0.392   0.408
 62 A'   63 A'   64 A'   65 A'   66 A'   67 A'   23 A"   24 A"                 
  0.411   0.418   0.421   0.434   0.459   0.464   0.497   0.508
 68 A'   25 A"   69 A'   26 A"   70 A'   71 A'   72 A'   27 A"                 
  0.521   0.530   0.539   0.541   0.549   0.561   0.572   0.579
 73 A'   28 A"   74 A'   29 A"   30 A"   75 A'   76 A'   31 A"                 
  0.592   0.651   0.676   0.688   0.699   0.719   0.796   0.799
 77 A'   78 A'   79 A'   32 A"   80 A'   33 A"   81 A'   82 A'                 
  0.822   0.843   0.924   0.998   1.040   1.064   1.073   1.150
 83 A'   84 A'   85 A'   86 A'   87 A'   88 A'   89 A'   34 A"                 
  1.386   1.411   1.441   1.462   1.598   1.629   1.716   1.748
 35 A"   90 A'   91 A'   36 A"   37 A"   92 A'   93 A'   38 A"                 
  1.788   1.920   1.956   1.958   1.987   2.018   2.029   2.049
 94 A'   95 A'   39 A"   96 A'   40 A"   41 A"   97 A'   98 A'                 
  2.085   2.095   2.138   2.232   2.283   2.647   2.678   2.726
 99 A'  100 A'  101 A'  102 A'  103 A'   42 A"  104 A'   43 A"                 
  2.821   2.966   3.108   3.482   3.913   3.974   3.994   3.999
105 A'  106 A'  107 A'  108 A'   44 A"   45 A"  109 A'  110 A'                 
  4.012   4.051   4.057   4.096   4.101   4.125   4.193   4.261
 46 A"  111 A'   47 A"  112 A'   48 A"   49 A"  113 A'  114 A'                 
  4.291   4.339   4.455   6.664   6.755   6.780   7.511   7.527
115 A'  116 A'  117 A'  118 A'  119 A'  120 A'   50 A"   51 A"                 
  7.552   7.559   7.596   7.609   7.619   7.694   7.719  23.390
 52 A"  121 A'  122 A'  123 A'  124 A'  125 A'  126 A'  127 A'                 
 23.419  47.927  48.011  48.029 289.715 289.730 289.757 289.760
128 A'  129 A'  130 A'  131 A'   53 A"   54 A"  132 A'   55 A"                 
289.812 289.837 289.855 289.891 289.9551020.7291020.8381020.860
133 A'  134 A'  135 A'  136 A'  137 A'  138 A'  139 A'  140 A'                 

 Beta MOs, Restricted
 -- Occupied --                  
-482.86 -482.86 -482.85  -62.52  -62.51  -62.51  -56.34  -56.33
  1 A'    2 A'    3 A'    4 A'    5 A'    6 A'    7 A'    1 A"                 
-56.334 -56.332 -56.330 -56.329 -56.328 -56.327 -56.326 -10.293
  8 A'    9 A'   10 A'    2 A"   11 A'    3 A"   12 A'   13 A'                 
-10.287  -8.728  -8.725  -8.723  -6.559  -6.557  -6.555  -6.548
 14 A'   15 A'   16 A'   17 A'   18 A'   19 A'   20 A'    4 A"                 
 -6.546  -6.544  -6.543  -6.542  -6.541  -2.671  -2.669  -2.667
 21 A'    5 A"   22 A'    6 A"   23 A'   24 A'   25 A'    7 A"                 
 -2.667  -2.666  -2.665  -2.664  -2.663  -2.662  -2.657  -2.657
 26 A'   27 A'    8 A"   28 A'    9 A"   29 A'   30 A'   10 A"                 
 -2.654  -2.654  -2.652  -2.652  -0.996  -0.883  -0.799  -0.637
 31 A'   11 A"   32 A'   12 A"   33 A'   34 A'   35 A'   36 A'                 
 -0.578  -0.486  -0.457  -0.444  -0.425  -0.382  -0.371  -0.303
 37 A'   38 A'   39 A'   13 A"   40 A'   41 A'   14 A"   15 A"                 
 -0.300  -0.229  -0.206
 42 A'   43 A'   16 A"                                                         
 -- Virtual --                   
 -0.095  -0.051  -0.013   0.006   0.014   0.022   0.034   0.041
 17 A"   44 A'   45 A'   46 A'   47 A'   48 A'   49 A'   18 A"                 
  0.048   0.059   0.066   0.076   0.077   0.083   0.092   0.098
 50 A'   51 A'   19 A"   20 A"   52 A'   53 A'   54 A'   55 A'                 
  0.110   0.113   0.128   0.134   0.139   0.145   0.153   0.179
 21 A"   56 A'   57 A'   22 A"   58 A'   59 A'   60 A'   61 A'                 
  0.193   0.205   0.253   0.357   0.366   0.374   0.392   0.408
 62 A'   63 A'   64 A'   65 A'   66 A'   67 A'   23 A"   24 A"                 
  0.411   0.418   0.421   0.434   0.459   0.464   0.497   0.508
 68 A'   25 A"   69 A'   26 A"   70 A'   71 A'   72 A'   27 A"                 
  0.521   0.530   0.539   0.541   0.549   0.561   0.572   0.579
 73 A'   28 A"   74 A'   29 A"   30 A"   75 A'   76 A'   31 A"                 
  0.592   0.651   0.676   0.688   0.699   0.719   0.796   0.799
 77 A'   78 A'   79 A'   32 A"   80 A'   33 A"   81 A'   82 A'                 
  0.822   0.843   0.924   0.998   1.040   1.064   1.073   1.150
 83 A'   84 A'   85 A'   86 A'   87 A'   88 A'   89 A'   34 A"                 
  1.386   1.411   1.441   1.462   1.598   1.629   1.716   1.748
 35 A"   90 A'   91 A'   36 A"   37 A"   92 A'   93 A'   38 A"                 
  1.788   1.920   1.956   1.958   1.987   2.018   2.029   2.049
 94 A'   95 A'   39 A"   96 A'   40 A"   41 A"   97 A'   98 A'                 
  2.085   2.095   2.138   2.232   2.283   2.647   2.678   2.726
 99 A'  100 A'  101 A'  102 A'  103 A'   42 A"  104 A'   43 A"                 
  2.821   2.966   3.108   3.482   3.913   3.974   3.994   3.999
105 A'  106 A'  107 A'  108 A'   44 A"   45 A"  109 A'  110 A'                 
  4.012   4.051   4.057   4.096   4.101   4.125   4.193   4.261
 46 A"  111 A'   47 A"  112 A'   48 A"   49 A"  113 A'  114 A'                 
  4.291   4.339   4.455   6.664   6.755   6.780   7.511   7.527
115 A'  116 A'  117 A'  118 A'  119 A'  120 A'   50 A"   51 A"                 
  7.552   7.559   7.596   7.609   7.619   7.694   7.719  23.390
 52 A"  121 A'  122 A'  123 A'  124 A'  125 A'  126 A'  127 A'                 
 23.419  47.927  48.011  48.029 289.715 289.730 289.757 289.760
128 A'  129 A'  130 A'  131 A'   53 A"   54 A"  132 A'   55 A"                 
289.812 289.837 289.855 289.891 289.9551020.7291020.8381020.860
133 A'  134 A'  135 A'  136 A'  137 A'  138 A'  139 A'  140 A'                 
 --------------------------------------------------------------

          Ground-State Mulliken Net Atomic Charges

     Atom                 Charge (a.u.)
  ----------------------------------------
      1 Br                    0.092412
      2 Br                    0.022967
      3 H                     0.220591
      4 Br                   -0.063550
      5 C                    -0.306773
      6 C                     0.034353
  ----------------------------------------
  Sum of atomic charges =     0.000000

 -----------------------------------------------------------------
                    Cartesian Multipole Moments
 -----------------------------------------------------------------
    Charge (ESU x 10^10)
                 0.0000
    Dipole Moment (Debye)
         X       0.2273      Y      -0.2020      Z      -0.0000
       Tot       0.3041
    Quadrupole Moments (Debye-Ang)
        XX     -59.9043     XY      -2.7205     YY     -67.1038
        XZ       0.0000     YZ      -0.0000     ZZ     -68.0722
    Octopole Moments (Debye-Ang^2)
       XXX     -12.1055    XXY       0.5734    XYY      -2.0914
       YYY       2.3141    XXZ      -0.0000    XYZ       0.0000
       YYZ       0.0000    XZZ      -7.4364    YZZ       1.9069
       ZZZ      -0.0000
    Hexadecapole Moments (Debye-Ang^3)
      XXXX   -1403.0831   XXXY     -22.3603   XXYY    -295.3128
      XYYY     -58.6873   YYYY    -410.9892   XXXZ       0.0000
      XXYZ      -0.0000   XYYZ       0.0000   YYYZ      -0.0000
      XXZZ    -269.3850   XYZZ     -11.3976   YYZZ     -85.8738
      XZZZ       0.0000   YZZZ      -0.0000   ZZZZ     -83.4090
 -----------------------------------------------------------------
 Calculating analytic gradient of the SCF energy
 Gradient of SCF Energy
            1           2           3           4           5           6
    1  -0.0764069  -0.0129212   0.0651322   0.1410980   0.1547017  -0.2716038
    2  -0.0828829  -0.2872815  -0.0610081   0.2508623   0.1014723   0.0788379
    3  -0.0000000  -0.0000000   0.0000000  -0.0000000  -0.0000000   0.0000000
 Max gradient component =       2.873E-01
 RMS gradient           =       1.292E-01
 Gradient time:  CPU 35.52 s  wall 4.56 s
 Geometry Optimization Parameters
   NAtoms,    NIC,     NZ,  NCons,   NDum,   NFix, NCnnct, MaxDiis
        6      32       0       0       0       0       0       0

 Cartesian Hessian Update
 Hessian Updated using BFGS Update


** GEOMETRY OPTIMIZATION IN DELOCALIZED INTERNAL COORDINATES **
   Searching for a Minimum

   Optimization Cycle:   5

                       Coordinates (Angstroms)
     ATOM                X               Y               Z
      1  Br        2.8093647723    0.2026932591    0.0000000000
      2  Br       -1.1344418324    1.2045691430    0.0000000000
      3  H         1.9310389267   -1.9407144955    0.0000000000
      4  Br       -1.7813175281   -1.0527376524    0.0000000000
      5  C         1.4055777375   -0.7417880187    0.0000000000
      6  C        -0.3430665643   -0.2426864816    0.0000000000
   Point Group: cs    Number of degrees of freedom:     9


   Energy is  -7798.913438425

 Hessian Updated using BFGS Update

  9 Hessian modes will be used to form the next step
  Hessian Eigenvalues:
     0.053578    0.135977    0.162642    0.221406    0.250005    0.331391
     0.692756    1.029624    1.070008

 Minimum Search - Taking Simple RFO Step
 Searching for Lamda that Minimizes Along All modes
 Value Taken    Lamda =  -0.25138324
 Calculated Step too Large.  Step scaled by  0.358647
 Step Taken.  Stepsize is  0.300000

                             Maximum     Tolerance    Cnvgd?
         Gradient           0.196535      0.000300      NO
         Displacement       0.174342      0.001200      NO
         Energy change     -0.101905      0.000001      NO


 New Cartesian Coordinates Obtained by Inverse Iteration

 Displacement from previous Coordinates is:  0.342368
 ----------------------------------------------------------------
             Standard Nuclear Orientation (Angstroms)
    I     Atom           X                Y                Z
 ----------------------------------------------------------------
    1      Br      2.7726069251     0.2401814891     0.0000000000
    2      Br     -1.0591738020     1.2162583756     0.0000000000
    3      H       1.8270659813    -1.9091121339     0.0000000000
    4      Br     -1.7342884541    -1.1056735631     0.0000000000
    5      C       1.3575512328    -0.7428425806     0.0000000000
    6      C      -0.2766063715    -0.2694758332     0.0000000000
 ----------------------------------------------------------------
 Molecular Point Group                 Cs    NOp =  2
 Largest Abelian Subgroup              Cs    NOp =  2
 Nuclear Repulsion Energy =   906.2323508849 hartrees
 There are       59 alpha and       59 beta electrons
 Applying Cartesian multipole field
    Component          Value
    ---------          -----
     (2,0,0)        1.00000E-11
     (0,2,0)        2.00000E-11
     (0,0,2)       -3.00000E-11
 Nucleus-field energy     =     0.0000000227 hartrees
 Requested basis set is 6-311++G(d,p)
 There are 74 shells and 195 basis functions
 A cutoff of  1.0D-11 yielded   2168 shell pairs
 There are     16097 function pairs (     17941 Cartesian)
 Smallest overlap matrix eigenvalue = 9.42E-05
 Guess MOs from SCF MO coefficient file

 -----------------------------------------------------------------------
  General SCF calculation program by
  Eric Jon Sundstrom, Paul Horn, Yuezhi Mao, Dmitri Zuev, Alec White,
  David Stuck, Shaama M.S., Shane Yost, Joonho Lee, David Small,
  Daniel Levine, Susi Lehtola, Hugh Burton, Evgeny Epifanovsky
 -----------------------------------------------------------------------
 Exchange:     0.2000 Hartree-Fock + 0.0800 Slater + 0.7200 B88
 Correlation:  0.1900 VWN1RPA + 0.8100 LYP
 Using SG-1 standard quadrature grid
 using 8 threads for integral computing
 -------------------------------------------------------
 OpenMP Integral computing Module                
 Release: version 2.0, May 2017, Q-Chem Inc. Pleasanton 
 -------------------------------------------------------
 -------------------------------------------------------
 OpenMP BLAS3 based DFT computing Module                
 Release: version 1.0, May 2013, Q-Chem Inc. Pittsburgh 
 -------------------------------------------------------
 A restricted SCF calculation will be
 performed using DIIS
 SCF converges when DIIS error is below 1.0e-08
 ---------------------------------------
  Cycle       Energy         DIIS error
 ---------------------------------------
    1   -7798.9945826867      8.86e-04  
    2   -7798.9980292392      4.49e-04  
    3   -7798.9942338292      9.34e-04  
    4   -7798.9989547771      1.19e-04  
    5   -7798.9990266107      1.63e-05  
    6   -7798.9990271463      5.61e-06  
    7   -7798.9990272120      1.35e-06  
    8   -7798.9990272184      8.82e-07  
    9   -7798.9990272217      1.89e-07  
   10   -7798.9990272218      7.02e-08  
   11   -7798.9990272219      1.98e-08  
   12   -7798.9990272219      5.31e-09  Convergence criterion met
 ---------------------------------------
 SCF time:   CPU 117.65s  wall 15.00s 
 SCF   energy in the final basis set =    -7798.9990272219
 Total energy in the final basis set =    -7798.9990272219

 --------------------------------------------------------------
             Orbital Energies (a.u.) and Symmetries
 --------------------------------------------------------------

 Alpha MOs, Restricted
 -- Occupied --                  
-482.86 -482.86 -482.85  -62.51  -62.51  -62.51  -56.33  -56.33
  1 A'    2 A'    3 A'    4 A'    5 A'    6 A'    7 A'    1 A"                 
-56.331 -56.330 -56.329 -56.328 -56.327 -56.326 -56.326 -10.295
  8 A'    9 A'   10 A'    2 A"   11 A'    3 A"   12 A'   13 A'                 
-10.283  -8.724  -8.723  -8.722  -6.555  -6.555  -6.554  -6.544
 14 A'   15 A'   16 A'   17 A'   18 A'   19 A'   20 A'    4 A"                 
 -6.542  -6.542  -6.541  -6.541  -6.540  -2.667  -2.667  -2.665
  5 A"   21 A'   22 A'    6 A"   23 A'   24 A'   25 A'   26 A'                 
 -2.663  -2.663  -2.662  -2.662  -2.661  -2.660  -2.653  -2.653
  7 A"    8 A"   27 A'   28 A'    9 A"   29 A'   30 A'   10 A"                 
 -2.652  -2.652  -2.650  -2.650  -0.977  -0.874  -0.799  -0.655
 31 A'   11 A"   32 A'   12 A"   33 A'   34 A'   35 A'   36 A'                 
 -0.576  -0.490  -0.461  -0.436  -0.422  -0.378  -0.365  -0.304
 37 A'   38 A'   39 A'   13 A"   40 A'   41 A'   14 A"   15 A"                 
 -0.304  -0.239  -0.216
 42 A'   43 A'   16 A"                                                         
 -- Virtual --                   
 -0.088  -0.032  -0.012   0.002   0.015   0.022   0.038   0.042
 17 A"   44 A'   45 A'   46 A'   47 A'   48 A'   49 A'   18 A"                 
  0.050   0.064   0.067   0.076   0.079   0.083   0.093   0.097
 50 A'   51 A'   19 A"   20 A"   52 A'   53 A'   54 A'   55 A'                 
  0.109   0.114   0.131   0.135   0.141   0.147   0.154   0.182
 21 A"   56 A'   57 A'   22 A"   58 A'   59 A'   60 A'   61 A'                 
  0.198   0.204   0.259   0.362   0.369   0.374   0.394   0.410
 62 A'   63 A'   64 A'   65 A'   66 A'   67 A'   23 A"   24 A"                 
  0.416   0.420   0.423   0.445   0.446   0.461   0.495   0.506
 68 A'   25 A"   69 A'   26 A"   70 A'   71 A'   72 A'   27 A"                 
  0.512   0.530   0.533   0.540   0.548   0.565   0.577   0.586
 73 A'   28 A"   74 A'   29 A"   30 A"   75 A'   76 A'   31 A"                 
  0.599   0.657   0.672   0.681   0.699   0.721   0.786   0.803
 77 A'   78 A'   32 A"   79 A'   80 A'   33 A"   81 A'   82 A'                 
  0.821   0.866   0.916   0.984   1.034   1.051   1.060   1.147
 83 A'   84 A'   85 A'   86 A'   87 A'   88 A'   89 A'   34 A"                 
  1.351   1.441   1.452   1.486   1.629   1.636   1.723   1.798
 35 A"   90 A'   36 A"   91 A'   37 A"   92 A'   93 A'   38 A"                 
  1.808   1.943   1.962   1.965   1.993   2.020   2.027   2.075
 94 A'   95 A'   39 A"   96 A'   40 A"   41 A"   97 A'   98 A'                 
  2.090   2.116   2.156   2.255   2.353   2.639   2.696   2.748
 99 A'  100 A'  101 A'  102 A'  103 A'   42 A"  104 A'   43 A"                 
  2.848   2.958   3.126   3.614   3.921   3.978   3.983   4.000
105 A'  106 A'  107 A'  108 A'   44 A"   45 A"  109 A'  110 A'                 
  4.011   4.044   4.060   4.104   4.105   4.113   4.199   4.270
 46 A"  111 A'   47 A"   48 A"  112 A'   49 A"  113 A'  114 A'                 
  4.298   4.348   4.442   6.652   6.750   6.773   7.513   7.530
115 A'  116 A'  117 A'  118 A'  119 A'  120 A'   50 A"   51 A"                 
  7.555   7.564   7.596   7.622   7.634   7.658   7.734  23.403
 52 A"  121 A'  122 A'  123 A'  124 A'  125 A'  126 A'  127 A'                 
 23.438  47.918  48.003  48.022 289.718 289.733 289.758 289.760
128 A'  129 A'  130 A'  131 A'   53 A"   54 A"  132 A'   55 A"                 
289.808 289.844 289.861 289.864 289.9721020.7161020.8261020.849
133 A'  134 A'  135 A'  136 A'  137 A'  138 A'  139 A'  140 A'                 

 Beta MOs, Restricted
 -- Occupied --                  
-482.86 -482.86 -482.85  -62.51  -62.51  -62.51  -56.33  -56.33
  1 A'    2 A'    3 A'    4 A'    5 A'    6 A'    7 A'    1 A"                 
-56.331 -56.330 -56.329 -56.328 -56.327 -56.326 -56.326 -10.295
  8 A'    9 A'   10 A'    2 A"   11 A'    3 A"   12 A'   13 A'                 
-10.283  -8.724  -8.723  -8.722  -6.555  -6.555  -6.554  -6.544
 14 A'   15 A'   16 A'   17 A'   18 A'   19 A'   20 A'    4 A"                 
 -6.542  -6.542  -6.541  -6.541  -6.540  -2.667  -2.667  -2.665
  5 A"   21 A'   22 A'    6 A"   23 A'   24 A'   25 A'   26 A'                 
 -2.663  -2.663  -2.662  -2.662  -2.661  -2.660  -2.653  -2.653
  7 A"    8 A"   27 A'   28 A'    9 A"   29 A'   30 A'   10 A"                 
 -2.652  -2.652  -2.650  -2.650  -0.977  -0.874  -0.799  -0.655
 31 A'   11 A"   32 A'   12 A"   33 A'   34 A'   35 A'   36 A'                 
 -0.576  -0.490  -0.461  -0.436  -0.422  -0.378  -0.365  -0.304
 37 A'   38 A'   39 A'   13 A"   40 A'   41 A'   14 A"   15 A"                 
 -0.304  -0.239  -0.216
 42 A'   43 A'   16 A"                                                         
 -- Virtual --                   
 -0.088  -0.032  -0.012   0.002   0.015   0.022   0.038   0.042
 17 A"   44 A'   45 A'   46 A'   47 A'   48 A'   49 A'   18 A"                 
  0.050   0.064   0.067   0.076   0.079   0.083   0.093   0.097
 50 A'   51 A'   19 A"   20 A"   52 A'   53 A'   54 A'   55 A'                 
  0.109   0.114   0.131   0.135   0.141   0.147   0.154   0.182
 21 A"   56 A'   57 A'   22 A"   58 A'   59 A'   60 A'   61 A'                 
  0.198   0.204   0.259   0.362   0.369   0.374   0.394   0.410
 62 A'   63 A'   64 A'   65 A'   66 A'   67 A'   23 A"   24 A"                 
  0.416   0.420   0.423   0.445   0.446   0.461   0.495   0.506
 68 A'   25 A"   69 A'   26 A"   70 A'   71 A'   72 A'   27 A"                 
  0.512   0.530   0.533   0.540   0.548   0.565   0.577   0.586
 73 A'   28 A"   74 A'   29 A"   30 A"   75 A'   76 A'   31 A"                 
  0.599   0.657   0.672   0.681   0.699   0.721   0.786   0.803
 77 A'   78 A'   32 A"   79 A'   80 A'   33 A"   81 A'   82 A'                 
  0.821   0.866   0.916   0.984   1.034   1.051   1.060   1.147
 83 A'   84 A'   85 A'   86 A'   87 A'   88 A'   89 A'   34 A"                 
  1.351   1.441   1.452   1.486   1.629   1.636   1.723   1.798
 35 A"   90 A'   36 A"   91 A'   37 A"   92 A'   93 A'   38 A"                 
  1.808   1.943   1.962   1.965   1.993   2.020   2.027   2.075
 94 A'   95 A'   39 A"   96 A'   40 A"   41 A"   97 A'   98 A'                 
  2.090   2.116   2.156   2.255   2.353   2.639   2.696   2.748
 99 A'  100 A'  101 A'  102 A'  103 A'   42 A"  104 A'   43 A"                 
  2.848   2.958   3.126   3.614   3.921   3.978   3.983   4.000
105 A'  106 A'  107 A'  108 A'   44 A"   45 A"  109 A'  110 A'                 
  4.011   4.044   4.060   4.104   4.105   4.113   4.199   4.270
 46 A"  111 A'   47 A"   48 A"  112 A'   49 A"  113 A'  114 A'                 
  4.298   4.348   4.442   6.652   6.750   6.773   7.513   7.530
115 A'  116 A'  117 A'  118 A'  119 A'  120 A'   50 A"   51 A"                 
  7.555   7.564   7.596   7.622   7.634   7.658   7.734  23.403
 52 A"  121 A'  122 A'  123 A'  124 A'  125 A'  126 A'  127 A'                 
 23.438  47.918  48.003  48.022 289.718 289.733 289.758 289.760
128 A'  129 A'  130 A'  131 A'   53 A"   54 A"  132 A'   55 A"                 
289.808 289.844 289.861 289.864 289.9721020.7161020.8261020.849
133 A'  134 A'  135 A'  136 A'  137 A'  138 A'  139 A'  140 A'                 
 --------------------------------------------------------------

          Ground-State Mulliken Net Atomic Charges

     Atom                 Charge (a.u.)
  ----------------------------------------
      1 Br                    0.051652
      2 Br                    0.000272
      3 H                     0.235735
      4 Br                   -0.069727
      5 C                    -0.293262
      6 C                     0.075330
  ----------------------------------------
  Sum of atomic charges =     0.000000

 -----------------------------------------------------------------
                    Cartesian Multipole Moments
 -----------------------------------------------------------------
    Charge (ESU x 10^10)
                 0.0000
    Dipole Moment (Debye)
         X       0.1110      Y      -0.3073      Z      -0.0000
       Tot       0.3267
    Quadrupole Moments (Debye-Ang)
        XX     -61.1048     XY      -2.4252     YY     -66.5089
        XZ       0.0000     YZ       0.0000     ZZ     -68.0442
    Octopole Moments (Debye-Ang^2)
       XXX     -19.0970    XXY       1.0782    XYY      -4.3649
       YYY       2.8890    XXZ      -0.0000    XYZ      -0.0000
       YYZ      -0.0000    XZZ      -8.8405    YZZ       1.8439
       ZZZ      -0.0000
    Hexadecapole Moments (Debye-Ang^3)
      XXXX   -1353.3556   XXXY     -29.4759   XXYY    -286.8206
      XYYY     -70.3233   YYYY    -422.8701   XXXZ       0.0000
      XXYZ       0.0000   XYYZ       0.0000   YYYZ       0.0000
      XXZZ    -258.9470   XYZZ     -15.9645   YYZZ     -88.1199
      XZZZ       0.0000   YZZZ       0.0000   ZZZZ     -83.0801
 -----------------------------------------------------------------
 Calculating analytic gradient of the SCF energy
 Gradient of SCF Energy
            1           2           3           4           5           6
    1  -0.0588159  -0.0151165   0.0554874   0.1123622   0.1501056  -0.2440228
    2  -0.0659264  -0.2334055  -0.0572643   0.2058119   0.0791214   0.0716629
    3   0.0000000  -0.0000000  -0.0000000  -0.0000000   0.0000000   0.0000000
 Max gradient component =       2.440E-01
 RMS gradient           =       1.099E-01
 Gradient time:  CPU 36.71 s  wall 4.71 s
 Geometry Optimization Parameters
   NAtoms,    NIC,     NZ,  NCons,   NDum,   NFix, NCnnct, MaxDiis
        6      32       0       0       0       0       0       0

 Cartesian Hessian Update
 Hessian Updated using BFGS Update


** GEOMETRY OPTIMIZATION IN DELOCALIZED INTERNAL COORDINATES **
   Searching for a Minimum

   Optimization Cycle:   6

                       Coordinates (Angstroms)
     ATOM                X               Y               Z
      1  Br        2.7726069251    0.2401814891    0.0000000000
      2  Br       -1.0591738020    1.2162583756    0.0000000000
      3  H         1.8270659813   -1.9091121339    0.0000000000
      4  Br       -1.7342884541   -1.1056735631    0.0000000000
      5  C         1.3575512328   -0.7428425806    0.0000000000
      6  C        -0.2766063715   -0.2694758332    0.0000000000
   Point Group: cs    Number of degrees of freedom:     9


   Energy is  -7798.999027222

 Hessian Updated using BFGS Update

  9 Hessian modes will be used to form the next step
  Hessian Eigenvalues:
     0.049641    0.141425    0.164707    0.222099    0.249996    0.331853
     0.678639    1.029633    1.070486

 Minimum Search - Taking Simple RFO Step
 Searching for Lamda that Minimizes Along All modes
 Value Taken    Lamda =  -0.22443397
 Calculated Step too Large.  Step scaled by  0.351238
 Step Taken.  Stepsize is  0.300000

                             Maximum     Tolerance    Cnvgd?
         Gradient           0.171900      0.000300      NO
         Displacement       0.184827      0.001200      NO
         Energy change     -0.085589      0.000001      NO


 New Cartesian Coordinates Obtained by Inverse Iteration

 Displacement from previous Coordinates is:  0.347639
 ----------------------------------------------------------------
             Standard Nuclear Orientation (Angstroms)
    I     Atom           X                Y                Z
 ----------------------------------------------------------------
    1      Br      2.7314584661     0.2728625176     0.0000000000
    2      Br     -0.9823595752     1.2247907786     0.0000000000
    3      H       1.7254580914    -1.8758831835     0.0000000000
    4      Br     -1.6823819901    -1.1569419953     0.0000000000
    5      C       1.3030334822    -0.7400003502     0.0000000000
    6      C      -0.2080529627    -0.2954920133     0.0000000000
 ----------------------------------------------------------------
 Molecular Point Group                 Cs    NOp =  2
 Largest Abelian Subgroup              Cs    NOp =  2
 Nuclear Repulsion Energy =   908.0686030663 hartrees
 There are       59 alpha and       59 beta electrons
 Applying Cartesian multipole field
    Component          Value
    ---------          -----
     (2,0,0)        1.00000E-11
     (0,2,0)        2.00000E-11
     (0,0,2)       -3.00000E-11
 Nucleus-field energy     =     0.0000000224 hartrees
 Requested basis set is 6-311++G(d,p)
 There are 74 shells and 195 basis functions
 A cutoff of  1.0D-11 yielded   2166 shell pairs
 There are     16113 function pairs (     17974 Cartesian)
 Smallest overlap matrix eigenvalue = 6.42E-05
 Guess MOs from SCF MO coefficient file

 -----------------------------------------------------------------------
  General SCF calculation program by
  Eric Jon Sundstrom, Paul Horn, Yuezhi Mao, Dmitri Zuev, Alec White,
  David Stuck, Shaama M.S., Shane Yost, Joonho Lee, David Small,
  Daniel Levine, Susi Lehtola, Hugh Burton, Evgeny Epifanovsky
 -----------------------------------------------------------------------
 Exchange:     0.2000 Hartree-Fock + 0.0800 Slater + 0.7200 B88
 Correlation:  0.1900 VWN1RPA + 0.8100 LYP
 Using SG-1 standard quadrature grid
 using 8 threads for integral computing
 -------------------------------------------------------
 OpenMP Integral computing Module                
 Release: version 2.0, May 2017, Q-Chem Inc. Pleasanton 
 -------------------------------------------------------
 -------------------------------------------------------
 OpenMP BLAS3 based DFT computing Module                
 Release: version 1.0, May 2013, Q-Chem Inc. Pittsburgh 
 -------------------------------------------------------
 A restricted SCF calculation will be
 performed using DIIS
 SCF converges when DIIS error is below 1.0e-08
 ---------------------------------------
  Cycle       Energy         DIIS error
 ---------------------------------------
    1   -7799.0680540209      9.80e-04  
    2   -7799.0722654325      4.00e-04  
    3   -7799.0703543727      7.12e-04  
    4   -7799.0729628056      1.27e-04  
    5   -7799.0730355169      4.55e-05  
    6   -7799.0730448304      9.23e-06  
    7   -7799.0730451517      2.06e-06  
    8   -7799.0730451617      6.14e-07  
    9   -7799.0730451629      1.18e-07  
   10   -7799.0730451629      4.42e-08  
   11   -7799.0730451630      1.14e-08  
   12   -7799.0730451629      3.46e-09  Convergence criterion met
 ---------------------------------------
 SCF time:   CPU 119.27s  wall 16.00s 
 SCF   energy in the final basis set =    -7799.0730451629
 Total energy in the final basis set =    -7799.0730451629

 --------------------------------------------------------------
             Orbital Energies (a.u.) and Symmetries
 --------------------------------------------------------------

 Alpha MOs, Restricted
 -- Occupied --                  
-482.86 -482.85 -482.85  -62.51  -62.51  -62.51  -56.33  -56.33
  1 A'    2 A'    3 A'    4 A'    5 A'    6 A'    7 A'    8 A'                 
-56.329 -56.328 -56.327 -56.326 -56.326 -56.325 -56.325 -10.295
  9 A'    1 A"   10 A'    2 A"   11 A'    3 A"   12 A'   13 A'                 
-10.276  -8.721  -8.721  -8.720  -6.553  -6.552  -6.552  -6.540
 14 A'   15 A'   16 A'   17 A'   18 A'   19 A'   20 A'    4 A"                 
 -6.540  -6.539  -6.539  -6.539  -6.538  -2.665  -2.664  -2.663
  5 A"    6 A"   21 A'   22 A'   23 A'   24 A'   25 A'   26 A'                 
 -2.661  -2.660  -2.660  -2.660  -2.659  -2.659  -2.650  -2.649
  7 A"    8 A"   27 A'    9 A"   28 A'   29 A'   30 A'   10 A"                 
 -2.649  -2.649  -2.649  -2.648  -0.962  -0.867  -0.798  -0.678
 11 A"   31 A'   32 A'   12 A"   33 A'   34 A'   35 A'   36 A'                 
 -0.574  -0.497  -0.466  -0.431  -0.417  -0.374  -0.360  -0.307
 37 A'   38 A'   39 A'   13 A"   40 A'   41 A'   14 A"   42 A'                 
 -0.305  -0.246  -0.228
 15 A"   43 A'   16 A"                                                         
 -- Virtual --                   
 -0.077  -0.021  -0.012  -0.004   0.016   0.023   0.038   0.043
 17 A"   44 A'   45 A'   46 A'   47 A'   48 A'   49 A'   18 A"                 
  0.053   0.067   0.074   0.075   0.078   0.085   0.091   0.100
 50 A'   19 A"   51 A'   20 A"   52 A'   53 A'   54 A'   55 A'                 
  0.109   0.114   0.136   0.137   0.139   0.151   0.168   0.186
 21 A"   56 A'   57 A'   22 A"   58 A'   59 A'   60 A'   61 A'                 
  0.204   0.209   0.265   0.363   0.371   0.378   0.396   0.411
 62 A'   63 A'   64 A'   65 A'   66 A'   67 A'   23 A"   24 A"                 
  0.421   0.422   0.427   0.442   0.455   0.459   0.491   0.504
 68 A'   25 A"   69 A'   70 A'   26 A"   71 A'   72 A'   27 A"                 
  0.507   0.526   0.531   0.541   0.547   0.567   0.583   0.597
 73 A'   28 A"   74 A'   29 A"   30 A"   75 A'   76 A'   31 A"                 
  0.617   0.659   0.664   0.685   0.699   0.724   0.776   0.804
 77 A'   32 A"   78 A'   79 A'   80 A'   33 A"   81 A'   82 A'                 
  0.821   0.883   0.919   0.974   1.023   1.047   1.051   1.146
 83 A'   84 A'   85 A'   86 A'   87 A'   88 A'   89 A'   34 A"                 
  1.320   1.446   1.456   1.537   1.632   1.669   1.731   1.849
 35 A"   36 A"   90 A'   91 A'   92 A'   37 A"   93 A'   94 A'                 
  1.851   1.949   1.968   2.001   2.004   2.023   2.043   2.088
 38 A"   95 A'   39 A"   40 A"   96 A'   41 A"   97 A'   98 A'                 
  2.101   2.143   2.175   2.275   2.431   2.637   2.701   2.778
 99 A'  100 A'  101 A'  102 A'  103 A'   42 A"  104 A'   43 A"                 
  2.915   2.963   3.150   3.710   3.929   3.973   3.982   4.007
105 A'  106 A'  107 A'  108 A'   44 A"  109 A'   45 A"  110 A'                 
  4.010   4.037   4.061   4.102   4.108   4.116   4.205   4.280
 46 A"  111 A'   47 A"   48 A"   49 A"  112 A'  113 A'  114 A'                 
  4.306   4.358   4.424   6.643   6.745   6.771   7.517   7.533
115 A'  116 A'  117 A'  118 A'  119 A'  120 A'   50 A"   51 A"                 
  7.557   7.566   7.596   7.628   7.641   7.648   7.753  23.411
 52 A"  121 A'  122 A'  123 A'  124 A'  125 A'  126 A'  127 A'                 
 23.535  47.911  47.997  48.018 289.721 289.735 289.757 289.761
128 A'  129 A'  130 A'  131 A'   53 A"   54 A"  132 A'   55 A"                 
289.803 289.848 289.854 289.868 289.9881020.7061020.8171020.843
133 A'  134 A'  135 A'  136 A'  137 A'  138 A'  139 A'  140 A'                 

 Beta MOs, Restricted
 -- Occupied --                  
-482.86 -482.85 -482.85  -62.51  -62.51  -62.51  -56.33  -56.33
  1 A'    2 A'    3 A'    4 A'    5 A'    6 A'    7 A'    8 A'                 
-56.329 -56.328 -56.327 -56.326 -56.326 -56.325 -56.325 -10.295
  9 A'    1 A"   10 A'    2 A"   11 A'    3 A"   12 A'   13 A'                 
-10.276  -8.721  -8.721  -8.720  -6.553  -6.552  -6.552  -6.540
 14 A'   15 A'   16 A'   17 A'   18 A'   19 A'   20 A'    4 A"                 
 -6.540  -6.539  -6.539  -6.539  -6.538  -2.665  -2.664  -2.663
  5 A"    6 A"   21 A'   22 A'   23 A'   24 A'   25 A'   26 A'                 
 -2.661  -2.660  -2.660  -2.660  -2.659  -2.659  -2.650  -2.649
  7 A"    8 A"   27 A'    9 A"   28 A'   29 A'   30 A'   10 A"                 
 -2.649  -2.649  -2.649  -2.648  -0.962  -0.867  -0.798  -0.678
 11 A"   31 A'   32 A'   12 A"   33 A'   34 A'   35 A'   36 A'                 
 -0.574  -0.497  -0.466  -0.431  -0.417  -0.374  -0.360  -0.307
 37 A'   38 A'   39 A'   13 A"   40 A'   41 A'   14 A"   42 A'                 
 -0.305  -0.246  -0.228
 15 A"   43 A'   16 A"                                                         
 -- Virtual --                   
 -0.077  -0.021  -0.012  -0.004   0.016   0.023   0.038   0.043
 17 A"   44 A'   45 A'   46 A'   47 A'   48 A'   49 A'   18 A"                 
  0.053   0.067   0.074   0.075   0.078   0.085   0.091   0.100
 50 A'   19 A"   51 A'   20 A"   52 A'   53 A'   54 A'   55 A'                 
  0.109   0.114   0.136   0.137   0.139   0.151   0.168   0.186
 21 A"   56 A'   57 A'   22 A"   58 A'   59 A'   60 A'   61 A'                 
  0.204   0.209   0.265   0.363   0.371   0.378   0.396   0.411
 62 A'   63 A'   64 A'   65 A'   66 A'   67 A'   23 A"   24 A"                 
  0.421   0.422   0.427   0.442   0.455   0.459   0.491   0.504
 68 A'   25 A"   69 A'   70 A'   26 A"   71 A'   72 A'   27 A"                 
  0.507   0.526   0.531   0.541   0.547   0.567   0.583   0.597
 73 A'   28 A"   74 A'   29 A"   30 A"   75 A'   76 A'   31 A"                 
  0.617   0.659   0.664   0.685   0.699   0.724   0.776   0.804
 77 A'   32 A"   78 A'   79 A'   80 A'   33 A"   81 A'   82 A'                 
  0.821   0.883   0.919   0.974   1.023   1.047   1.051   1.146
 83 A'   84 A'   85 A'   86 A'   87 A'   88 A'   89 A'   34 A"                 
  1.320   1.446   1.456   1.537   1.632   1.669   1.731   1.849
 35 A"   36 A"   90 A'   91 A'   92 A'   37 A"   93 A'   94 A'                 
  1.851   1.949   1.968   2.001   2.004   2.023   2.043   2.088
 38 A"   95 A'   39 A"   40 A"   96 A'   41 A"   97 A'   98 A'                 
  2.101   2.143   2.175   2.275   2.431   2.637   2.701   2.778
 99 A'  100 A'  101 A'  102 A'  103 A'   42 A"  104 A'   43 A"                 
  2.915   2.963   3.150   3.710   3.929   3.973   3.982   4.007
105 A'  106 A'  107 A'  108 A'   44 A"  109 A'   45 A"  110 A'                 
  4.010   4.037   4.061   4.102   4.108   4.116   4.205   4.280
 46 A"  111 A'   47 A"   48 A"   49 A"  112 A'  113 A'  114 A'                 
  4.306   4.358   4.424   6.643   6.745   6.771   7.517   7.533
115 A'  116 A'  117 A'  118 A'  119 A'  120 A'   50 A"   51 A"                 
  7.557   7.566   7.596   7.628   7.641   7.648   7.753  23.411
 52 A"  121 A'  122 A'  123 A'  124 A'  125 A'  126 A'  127 A'                 
 23.535  47.911  47.997  48.018 289.721 289.735 289.757 289.761
128 A'  129 A'  130 A'  131 A'   53 A"   54 A"  132 A'   55 A"                 
289.803 289.848 289.854 289.868 289.9881020.7061020.8171020.843
133 A'  134 A'  135 A'  136 A'  137 A'  138 A'  139 A'  140 A'                 
 --------------------------------------------------------------

          Ground-State Mulliken Net Atomic Charges

     Atom                 Charge (a.u.)
  ----------------------------------------
      1 Br                    0.015882
      2 Br                   -0.025235
      3 H                     0.248398
      4 Br                   -0.077084
      5 C                    -0.277347
      6 C                     0.115387
  ----------------------------------------
  Sum of atomic charges =     0.000000

 -----------------------------------------------------------------
                    Cartesian Multipole Moments
 -----------------------------------------------------------------
    Charge (ESU x 10^10)
                 0.0000
    Dipole Moment (Debye)
         X       0.0540      Y      -0.4144      Z      -0.0000
       Tot       0.4179
    Quadrupole Moments (Debye-Ang)
        XX     -62.1656     XY      -2.1783     YY     -66.0415
        XZ      -0.0000     YZ      -0.0000     ZZ     -67.9466
    Octopole Moments (Debye-Ang^2)
       XXX     -25.5138    XXY       1.5315    XYY      -6.5010
       YYY       3.7675    XXZ      -0.0000    XYZ       0.0000
       YYZ      -0.0000    XZZ     -10.1852    YZZ       1.8150
       ZZZ      -0.0000
    Hexadecapole Moments (Debye-Ang^3)
      XXXX   -1298.8447   XXXY     -36.8194   XXYY    -278.1160
      XYYY     -80.5064   YYYY    -435.2463   XXXZ      -0.0000
      XXYZ       0.0000   XYYZ      -0.0000   YYYZ       0.0000
      XXZZ    -247.9737   XYZZ     -20.1998   YYZZ     -90.3294
      XZZZ      -0.0000   YZZZ      -0.0000   ZZZZ     -82.6347
 -----------------------------------------------------------------
 Calculating analytic gradient of the SCF energy
 Gradient of SCF Energy
            1           2           3           4           5           6
    1  -0.0467299  -0.0150010   0.0451809   0.0911570   0.1363240  -0.2109310
    2  -0.0524121  -0.1922679  -0.0500018   0.1710139   0.0615270   0.0621410
    3  -0.0000000   0.0000000   0.0000000  -0.0000000  -0.0000000   0.0000000
 Max gradient component =       2.109E-01
 RMS gradient           =       9.278E-02
 Gradient time:  CPU 36.40 s  wall 4.67 s
 Geometry Optimization Parameters
   NAtoms,    NIC,     NZ,  NCons,   NDum,   NFix, NCnnct, MaxDiis
        6      32       0       0       0       0       0       0

 Cartesian Hessian Update
 Hessian Updated using BFGS Update


** GEOMETRY OPTIMIZATION IN DELOCALIZED INTERNAL COORDINATES **
   Searching for a Minimum

   Optimization Cycle:   7

                       Coordinates (Angstroms)
     ATOM                X               Y               Z
      1  Br        2.7314584661    0.2728625176    0.0000000000
      2  Br       -0.9823595752    1.2247907786    0.0000000000
      3  H         1.7254580914   -1.8758831835    0.0000000000
      4  Br       -1.6823819901   -1.1569419953    0.0000000000
      5  C         1.3030334822   -0.7400003502    0.0000000000
      6  C        -0.2080529627   -0.2954920133    0.0000000000
   Point Group: cs    Number of degrees of freedom:     9


   Energy is  -7799.073045163

 Hessian Updated using BFGS Update

  9 Hessian modes will be used to form the next step
  Hessian Eigenvalues:
     0.083285    0.143783    0.166905    0.222884    0.249864    0.303218
     0.596811    1.029634    1.070438

 Minimum Search - Taking Simple RFO Step
 Searching for Lamda that Minimizes Along All modes
 Value Taken    Lamda =  -0.17754646
 Calculated Step too Large.  Step scaled by  0.386187
 Step Taken.  Stepsize is  0.300000

                             Maximum     Tolerance    Cnvgd?
         Gradient           0.148947      0.000300      NO
         Displacement       0.189483      0.001200      NO
         Energy change     -0.074018      0.000001      NO


 New Cartesian Coordinates Obtained by Inverse Iteration

 Displacement from previous Coordinates is:  0.340953
 ----------------------------------------------------------------
             Standard Nuclear Orientation (Angstroms)
    I     Atom           X                Y                Z
 ----------------------------------------------------------------
    1      Br      2.6936279721     0.3006679770     0.0000000000
    2      Br     -0.9087823907     1.2351111270     0.0000000000
    3      H       1.6264619275    -1.8417172543     0.0000000000
    4      Br     -1.6298238802    -1.2106333112     0.0000000000
    5      C       1.2468445807    -0.7349347504     0.0000000000
    6      C      -0.1411726978    -0.3191580342     0.0000000000
 ----------------------------------------------------------------
 Molecular Point Group                 Cs    NOp =  2
 Largest Abelian Subgroup              Cs    NOp =  2
 Nuclear Repulsion Energy =   910.2127864937 hartrees
 There are       59 alpha and       59 beta electrons
 Applying Cartesian multipole field
    Component          Value
    ---------          -----
     (2,0,0)        1.00000E-11
     (0,2,0)        2.00000E-11
     (0,0,2)       -3.00000E-11
 Nucleus-field energy     =     0.0000000221 hartrees
 Requested basis set is 6-311++G(d,p)
 There are 74 shells and 195 basis functions
 A cutoff of  1.0D-11 yielded   2180 shell pairs
 There are     16228 function pairs (     18105 Cartesian)
 Smallest overlap matrix eigenvalue = 4.02E-05
 Guess MOs from SCF MO coefficient file

 -----------------------------------------------------------------------
  General SCF calculation program by
  Eric Jon Sundstrom, Paul Horn, Yuezhi Mao, Dmitri Zuev, Alec White,
  David Stuck, Shaama M.S., Shane Yost, Joonho Lee, David Small,
  Daniel Levine, Susi Lehtola, Hugh Burton, Evgeny Epifanovsky
 -----------------------------------------------------------------------
 Exchange:     0.2000 Hartree-Fock + 0.0800 Slater + 0.7200 B88
 Correlation:  0.1900 VWN1RPA + 0.8100 LYP
 Using SG-1 standard quadrature grid
 using 8 threads for integral computing
 -------------------------------------------------------
 OpenMP Integral computing Module                
 Release: version 2.0, May 2017, Q-Chem Inc. Pleasanton 
 -------------------------------------------------------
 -------------------------------------------------------
 OpenMP BLAS3 based DFT computing Module                
 Release: version 1.0, May 2013, Q-Chem Inc. Pittsburgh 
 -------------------------------------------------------
 A restricted SCF calculation will be
 performed using DIIS
 SCF converges when DIIS error is below 1.0e-08
 ---------------------------------------
  Cycle       Energy         DIIS error
 ---------------------------------------
    1   -7799.1277164913      1.14e-03  
    2   -7799.1328301287      4.28e-04  
    3   -7799.1318244240      6.03e-04  
    4   -7799.1336157844      1.23e-04  
    5   -7799.1336793932      4.94e-05  
    6   -7799.1336905195      9.02e-06  
    7   -7799.1336908286      1.68e-06  
    8   -7799.1336908362      5.64e-07  
    9   -7799.1336908369      9.80e-08  
   10   -7799.1336908369      3.19e-08  
   11   -7799.1336908369      6.89e-09  Convergence criterion met
 ---------------------------------------
 SCF time:   CPU 110.92s  wall 14.00s 
 SCF   energy in the final basis set =    -7799.1336908369
 Total energy in the final basis set =    -7799.1336908369

 --------------------------------------------------------------
             Orbital Energies (a.u.) and Symmetries
 --------------------------------------------------------------

 Alpha MOs, Restricted
 -- Occupied --                  
-482.86 -482.85 -482.85  -62.51  -62.51  -62.51  -56.33  -56.33
  1 A'    2 A'    3 A'    4 A'    5 A'    6 A'    7 A'    8 A'                 
-56.328 -56.326 -56.325 -56.325 -56.324 -56.324 -56.324 -10.291
  9 A'    1 A"   10 A'    2 A"    3 A"   11 A'   12 A'   13 A'                 
-10.266  -8.719  -8.719  -8.718  -6.551  -6.551  -6.550  -6.538
 14 A'   15 A'   16 A'   17 A'   18 A'   19 A'   20 A'    4 A"                 
 -6.538  -6.538  -6.537  -6.537  -6.536  -2.663  -2.662  -2.661
  5 A"    6 A"   21 A'   22 A'   23 A'   24 A'   25 A'   26 A'                 
 -2.658  -2.658  -2.658  -2.658  -2.657  -2.657  -2.647  -2.647
  7 A"    8 A"   27 A'    9 A"   28 A'   29 A'   10 A"   30 A'                 
 -2.647  -2.647  -2.647  -2.647  -0.950  -0.862  -0.798  -0.706
 31 A'   11 A"   32 A'   12 A"   33 A'   34 A'   35 A'   36 A'                 
 -0.572  -0.504  -0.472  -0.430  -0.410  -0.369  -0.355  -0.309
 37 A'   38 A'   39 A'   13 A"   40 A'   41 A'   14 A"   42 A'                 
 -0.306  -0.253  -0.242
 15 A"   43 A'   16 A"                                                         
 -- Virtual --                   
 -0.062  -0.020  -0.012  -0.011   0.017   0.024   0.036   0.043
 17 A"   44 A'   45 A'   46 A'   47 A'   48 A'   49 A'   18 A"                 
  0.054   0.068   0.075   0.076   0.081   0.086   0.090   0.103
 50 A'   19 A"   20 A"   51 A'   52 A'   53 A'   54 A'   55 A'                 
  0.108   0.114   0.137   0.138   0.141   0.151   0.185   0.192
 21 A"   56 A'   57 A'   22 A"   58 A'   59 A'   60 A'   61 A'                 
  0.204   0.233   0.272   0.361   0.368   0.384   0.398   0.411
 62 A'   63 A'   64 A'   65 A'   66 A'   67 A'   23 A"   24 A"                 
  0.423   0.424   0.427   0.455   0.462   0.464   0.487   0.501
 68 A'   25 A"   69 A'   70 A'   71 A'   26 A"   72 A'   27 A"                 
  0.504   0.518   0.535   0.544   0.549   0.569   0.590   0.608
 73 A'   28 A"   74 A'   29 A"   30 A"   75 A'   76 A'   31 A"                 
  0.639   0.646   0.674   0.689   0.698   0.732   0.771   0.795
 77 A'   32 A"   78 A'   79 A'   80 A'   33 A"   81 A'   82 A'                 
  0.831   0.893   0.920   0.971   1.012   1.042   1.049   1.149
 83 A'   84 A'   85 A'   86 A'   87 A'   88 A'   89 A'   34 A"                 
  1.295   1.447   1.458   1.568   1.639   1.716   1.754   1.882
 35 A"   36 A"   90 A'   91 A'   92 A'   37 A"   93 A'   94 A'                 
  1.901   1.963   1.973   2.014   2.028   2.031   2.067   2.097
 38 A"   95 A'   39 A"   40 A"   41 A"   96 A'   97 A'   98 A'                 
  2.123   2.183   2.203   2.291   2.511   2.642   2.692   2.810
 99 A'  100 A'  101 A'  102 A'  103 A'   42 A"  104 A'   43 A"                 
  2.941   3.052   3.192   3.729   3.938   3.968   3.985   4.009
105 A'  106 A'  107 A'  108 A'   44 A"  109 A'   45 A"   46 A"                 
  4.014   4.030   4.062   4.091   4.110   4.128   4.210   4.289
110 A'  111 A'   47 A"   48 A"   49 A"  112 A'  113 A'  114 A'                 
  4.313   4.362   4.411   6.632   6.740   6.768   7.521   7.536
115 A'  116 A'  117 A'  118 A'  119 A'  120 A'   50 A"   51 A"                 
  7.558   7.562   7.594   7.621   7.648   7.657   7.772  23.410
 52 A"  121 A'  122 A'  123 A'  124 A'  125 A'  126 A'  127 A'                 
 23.764  47.904  47.991  48.015 289.724 289.737 289.755 289.760
128 A'  129 A'  130 A'  131 A'   53 A"   54 A"  132 A'   55 A"                 
289.797 289.845 289.859 289.874 290.0021020.6971020.8071020.839
133 A'  134 A'  135 A'  136 A'  137 A'  138 A'  139 A'  140 A'                 

 Beta MOs, Restricted
 -- Occupied --                  
-482.86 -482.85 -482.85  -62.51  -62.51  -62.51  -56.33  -56.33
  1 A'    2 A'    3 A'    4 A'    5 A'    6 A'    7 A'    8 A'                 
-56.328 -56.326 -56.325 -56.325 -56.324 -56.324 -56.324 -10.291
  9 A'    1 A"   10 A'    2 A"    3 A"   11 A'   12 A'   13 A'                 
-10.266  -8.719  -8.719  -8.718  -6.551  -6.551  -6.550  -6.538
 14 A'   15 A'   16 A'   17 A'   18 A'   19 A'   20 A'    4 A"                 
 -6.538  -6.538  -6.537  -6.537  -6.536  -2.663  -2.662  -2.661
  5 A"    6 A"   21 A'   22 A'   23 A'   24 A'   25 A'   26 A'                 
 -2.658  -2.658  -2.658  -2.658  -2.657  -2.657  -2.647  -2.647
  7 A"    8 A"   27 A'    9 A"   28 A'   29 A'   10 A"   30 A'                 
 -2.647  -2.647  -2.647  -2.647  -0.950  -0.862  -0.798  -0.706
 31 A'   11 A"   32 A'   12 A"   33 A'   34 A'   35 A'   36 A'                 
 -0.572  -0.504  -0.472  -0.430  -0.410  -0.369  -0.355  -0.309
 37 A'   38 A'   39 A'   13 A"   40 A'   41 A'   14 A"   42 A'                 
 -0.306  -0.253  -0.242
 15 A"   43 A'   16 A"                                                         
 -- Virtual --                   
 -0.062  -0.020  -0.012  -0.011   0.017   0.024   0.036   0.043
 17 A"   44 A'   45 A'   46 A'   47 A'   48 A'   49 A'   18 A"                 
  0.054   0.068   0.075   0.076   0.081   0.086   0.090   0.103
 50 A'   19 A"   20 A"   51 A'   52 A'   53 A'   54 A'   55 A'                 
  0.108   0.114   0.137   0.138   0.141   0.151   0.185   0.192
 21 A"   56 A'   57 A'   22 A"   58 A'   59 A'   60 A'   61 A'                 
  0.204   0.233   0.272   0.361   0.368   0.384   0.398   0.411
 62 A'   63 A'   64 A'   65 A'   66 A'   67 A'   23 A"   24 A"                 
  0.423   0.424   0.427   0.455   0.462   0.464   0.487   0.501
 68 A'   25 A"   69 A'   70 A'   71 A'   26 A"   72 A'   27 A"                 
  0.504   0.518   0.535   0.544   0.549   0.569   0.590   0.608
 73 A'   28 A"   74 A'   29 A"   30 A"   75 A'   76 A'   31 A"                 
  0.639   0.646   0.674   0.689   0.698   0.732   0.771   0.795
 77 A'   32 A"   78 A'   79 A'   80 A'   33 A"   81 A'   82 A'                 
  0.831   0.893   0.920   0.971   1.012   1.042   1.049   1.149
 83 A'   84 A'   85 A'   86 A'   87 A'   88 A'   89 A'   34 A"                 
  1.295   1.447   1.458   1.568   1.639   1.716   1.754   1.882
 35 A"   36 A"   90 A'   91 A'   92 A'   37 A"   93 A'   94 A'                 
  1.901   1.963   1.973   2.014   2.028   2.031   2.067   2.097
 38 A"   95 A'   39 A"   40 A"   41 A"   96 A'   97 A'   98 A'                 
  2.123   2.183   2.203   2.291   2.511   2.642   2.692   2.810
 99 A'  100 A'  101 A'  102 A'  103 A'   42 A"  104 A'   43 A"                 
  2.941   3.052   3.192   3.729   3.938   3.968   3.985   4.009
105 A'  106 A'  107 A'  108 A'   44 A"  109 A'   45 A"   46 A"                 
  4.014   4.030   4.062   4.091   4.110   4.128   4.210   4.289
110 A'  111 A'   47 A"   48 A"   49 A"  112 A'  113 A'  114 A'                 
  4.313   4.362   4.411   6.632   6.740   6.768   7.521   7.536
115 A'  116 A'  117 A'  118 A'  119 A'  120 A'   50 A"   51 A"                 
  7.558   7.562   7.594   7.621   7.648   7.657   7.772  23.410
 52 A"  121 A'  122 A'  123 A'  124 A'  125 A'  126 A'  127 A'                 
 23.764  47.904  47.991  48.015 289.724 289.737 289.755 289.760
128 A'  129 A'  130 A'  131 A'   53 A"   54 A"  132 A'   55 A"                 
289.797 289.845 289.859 289.874 290.0021020.6971020.8071020.839
133 A'  134 A'  135 A'  136 A'  137 A'  138 A'  139 A'  140 A'                 
 --------------------------------------------------------------

          Ground-State Mulliken Net Atomic Charges

     Atom                 Charge (a.u.)
  ----------------------------------------
      1 Br                   -0.014741
      2 Br                   -0.053187
      3 H                     0.258888
      4 Br                   -0.084017
      5 C                    -0.253573
      6 C                     0.146631
  ----------------------------------------
  Sum of atomic charges =    -0.000000

 -----------------------------------------------------------------
                    Cartesian Multipole Moments
 -----------------------------------------------------------------
    Charge (ESU x 10^10)
                -0.0000
    Dipole Moment (Debye)
         X       0.0446      Y      -0.5200      Z       0.0000
       Tot       0.5219
    Quadrupole Moments (Debye-Ang)
        XX     -63.0772     XY      -1.9497     YY     -65.6192
        XZ      -0.0000     YZ       0.0000     ZZ     -67.8150
    Octopole Moments (Debye-Ang^2)
       XXX     -31.3077    XXY       1.9495    XYY      -8.5634
       YYY       4.8491    XXZ       0.0000    XYZ       0.0000
       YYZ       0.0000    XZZ     -11.4731    YZZ       1.8300
       ZZZ       0.0000
    Hexadecapole Moments (Debye-Ang^3)
      XXXX   -1247.1067   XXXY     -43.9299   XXYY    -270.5984
      XYYY     -89.2800   YYYY    -449.5517   XXXZ      -0.0000
      XXYZ      -0.0000   XYYZ      -0.0000   YYYZ      -0.0000
      XXZZ    -237.8390   XYZZ     -24.0744   YYZZ     -92.8626
      XZZZ      -0.0000   YZZZ      -0.0000   ZZZZ     -82.1969
 -----------------------------------------------------------------
 Calculating analytic gradient of the SCF energy
 Gradient of SCF Energy
            1           2           3           4           5           6
    1  -0.0371322  -0.0132466   0.0338518   0.0732058   0.0958191  -0.1524978
    2  -0.0404427  -0.1566654  -0.0391714   0.1405319   0.0513250   0.0444226
    3   0.0000000  -0.0000000  -0.0000000  -0.0000000   0.0000000  -0.0000000
 Max gradient component =       1.567E-01
 RMS gradient           =       7.171E-02
 Gradient time:  CPU 36.84 s  wall 4.73 s
 Geometry Optimization Parameters
   NAtoms,    NIC,     NZ,  NCons,   NDum,   NFix, NCnnct, MaxDiis
        6      32       0       0       0       0       0       0

 Cartesian Hessian Update
 Hessian Updated using BFGS Update


** GEOMETRY OPTIMIZATION IN DELOCALIZED INTERNAL COORDINATES **
   Searching for a Minimum

   Optimization Cycle:   8

                       Coordinates (Angstroms)
     ATOM                X               Y               Z
      1  Br        2.6936279721    0.3006679770    0.0000000000
      2  Br       -0.9087823907    1.2351111270    0.0000000000
      3  H         1.6264619275   -1.8417172543    0.0000000000
      4  Br       -1.6298238802   -1.2106333112    0.0000000000
      5  C         1.2468445807   -0.7349347504    0.0000000000
      6  C        -0.1411726978   -0.3191580342    0.0000000000
   Point Group: cs    Number of degrees of freedom:     9


   Energy is  -7799.133690837

 Hessian Updated using BFGS Update

  9 Hessian modes will be used to form the next step
  Hessian Eigenvalues:
     0.135563    0.160843    0.189757    0.226810    0.250871    0.261440
     0.542896    1.029633    1.070361

 Minimum Search - Taking Simple RFO Step
 Searching for Lamda that Minimizes Along All modes
 Value Taken    Lamda =  -0.10635440
 Calculated Step too Large.  Step scaled by  0.510451
 Step Taken.  Stepsize is  0.300000

                             Maximum     Tolerance    Cnvgd?
         Gradient           0.110079      0.000300      NO
         Displacement       0.163467      0.001200      NO
         Energy change     -0.060646      0.000001      NO


 New Cartesian Coordinates Obtained by Inverse Iteration

 Displacement from previous Coordinates is:  0.303442
 ----------------------------------------------------------------
             Standard Nuclear Orientation (Angstroms)
    I     Atom           X                Y                Z
 ----------------------------------------------------------------
    1      Br      2.6787739243     0.3216517845     0.0000000000
    2      Br     -0.8494246911     1.2597658274     0.0000000000
    3      H       1.5329892766    -1.8035273806     0.0000000000
    4      Br     -1.5897588453    -1.2770386928     0.0000000000
    5      C       1.2042671050    -0.7345207860     0.0000000000
    6      C      -0.0896912580    -0.3369949986     0.0000000000
 ----------------------------------------------------------------
 Molecular Point Group                 Cs    NOp =  2
 Largest Abelian Subgroup              Cs    NOp =  2
 Nuclear Repulsion Energy =   905.5406648238 hartrees
 There are       59 alpha and       59 beta electrons
 Applying Cartesian multipole field
    Component          Value
    ---------          -----
     (2,0,0)        1.00000E-11
     (0,2,0)        2.00000E-11
     (0,0,2)       -3.00000E-11
 Nucleus-field energy     =     0.0000000222 hartrees
 Requested basis set is 6-311++G(d,p)
 There are 74 shells and 195 basis functions
 A cutoff of  1.0D-11 yielded   2190 shell pairs
 There are     16270 function pairs (     18147 Cartesian)
 Smallest overlap matrix eigenvalue = 2.78E-05
 Guess MOs from SCF MO coefficient file

 -----------------------------------------------------------------------
  General SCF calculation program by
  Eric Jon Sundstrom, Paul Horn, Yuezhi Mao, Dmitri Zuev, Alec White,
  David Stuck, Shaama M.S., Shane Yost, Joonho Lee, David Small,
  Daniel Levine, Susi Lehtola, Hugh Burton, Evgeny Epifanovsky
 -----------------------------------------------------------------------
 Exchange:     0.2000 Hartree-Fock + 0.0800 Slater + 0.7200 B88
 Correlation:  0.1900 VWN1RPA + 0.8100 LYP
 Using SG-1 standard quadrature grid
 using 8 threads for integral computing
 -------------------------------------------------------
 OpenMP Integral computing Module                
 Release: version 2.0, May 2017, Q-Chem Inc. Pleasanton 
 -------------------------------------------------------
 -------------------------------------------------------
 OpenMP BLAS3 based DFT computing Module                
 Release: version 1.0, May 2013, Q-Chem Inc. Pittsburgh 
 -------------------------------------------------------
 A restricted SCF calculation will be
 performed using DIIS
 SCF converges when DIIS error is below 1.0e-08
 ---------------------------------------
  Cycle       Energy         DIIS error
 ---------------------------------------
    1   -7799.1709923814      1.16e-03  
    2   -7799.1760193048      4.24e-04  
    3   -7799.1753496827      5.48e-04  
    4   -7799.1767819145      1.03e-04  
    5   -7799.1768271523      2.62e-05  
    6   -7799.1768297262      1.17e-05  
    7   -7799.1768303039      1.53e-06  
    8   -7799.1768303108      5.13e-07  
    9   -7799.1768303112      8.10e-08  
   10   -7799.1768303114      2.59e-08  
   11   -7799.1768303114      4.92e-09  Convergence criterion met
 ---------------------------------------
 SCF time:   CPU 111.69s  wall 14.00s 
 SCF   energy in the final basis set =    -7799.1768303114
 Total energy in the final basis set =    -7799.1768303114

 --------------------------------------------------------------
             Orbital Energies (a.u.) and Symmetries
 --------------------------------------------------------------

 Alpha MOs, Restricted
 -- Occupied --                  
-482.85 -482.85 -482.85  -62.51  -62.51  -62.51  -56.33  -56.33
  1 A'    2 A'    3 A'    4 A'    5 A'    6 A'    7 A'    8 A'                 
-56.327 -56.324 -56.324 -56.324 -56.324 -56.324 -56.323 -10.287
  9 A'    1 A"    2 A"   10 A'   11 A'    3 A"   12 A'   13 A'                 
-10.256  -8.718  -8.717  -8.717  -6.550  -6.549  -6.548  -6.537
 14 A'   15 A'   16 A'   17 A'   18 A'   19 A'   20 A'    4 A"                 
 -6.536  -6.536  -6.536  -6.535  -6.535  -2.661  -2.661  -2.659
  5 A"   21 A'    6 A"   22 A'   23 A'   24 A'   25 A'   26 A'                 
 -2.658  -2.657  -2.657  -2.656  -2.656  -2.655  -2.646  -2.646
  7 A"   27 A'    8 A"   28 A'    9 A"   29 A'   30 A'   10 A"                 
 -2.645  -2.645  -2.645  -2.645  -0.937  -0.856  -0.798  -0.729
 11 A"   31 A'   32 A'   12 A"   33 A'   34 A'   35 A'   36 A'                 
 -0.573  -0.509  -0.477  -0.428  -0.404  -0.362  -0.349  -0.311
 37 A'   38 A'   39 A'   13 A"   40 A'   41 A'   14 A"   42 A'                 
 -0.308  -0.262  -0.254
 15 A"   43 A'   16 A"                                                         
 -- Virtual --                   
 -0.049  -0.030  -0.017  -0.010   0.018   0.024   0.034   0.044
 17 A"   44 A'   45 A'   46 A'   47 A'   48 A'   49 A'   18 A"                 
  0.055   0.069   0.073   0.074   0.083   0.086   0.090   0.105
 50 A'   19 A"   51 A'   20 A"   52 A'   53 A'   54 A'   55 A'                 
  0.107   0.114   0.136   0.140   0.143   0.151   0.193   0.198
 21 A"   56 A'   57 A'   22 A"   58 A'   59 A'   60 A'   61 A'                 
  0.203   0.258   0.280   0.358   0.365   0.392   0.400   0.412
 62 A'   63 A'   64 A'   65 A'   66 A'   67 A'   23 A"   24 A"                 
  0.421   0.423   0.427   0.451   0.473   0.481   0.489   0.497
 68 A'   69 A'   25 A"   70 A'   26 A"   71 A'   72 A'   27 A"                 
  0.500   0.512   0.546   0.549   0.551   0.573   0.596   0.613
 73 A'   28 A"   29 A"   74 A'   30 A"   75 A'   76 A'   31 A"                 
  0.632   0.652   0.680   0.694   0.696   0.741   0.774   0.781
 32 A"   77 A'   78 A'   79 A'   80 A'   33 A"   81 A'   82 A'                 
  0.845   0.897   0.908   0.968   0.997   1.036   1.054   1.150
 83 A'   84 A'   85 A'   86 A'   87 A'   88 A'   89 A'   34 A"                 
  1.276   1.451   1.454   1.580   1.655   1.763   1.770   1.896
 35 A"   36 A"   90 A'   91 A'   92 A'   37 A"   93 A'   94 A'                 
  1.937   1.976   1.994   2.031   2.034   2.047   2.082   2.102
 38 A"   39 A"   95 A'   40 A"   41 A"   96 A'   97 A'   98 A'                 
  2.141   2.212   2.259   2.303   2.587   2.652   2.663   2.833
 99 A'  100 A'  101 A'  102 A'  103 A'   42 A"  104 A'   43 A"                 
  2.940   3.122   3.258   3.707   3.950   3.966   3.987   4.007
105 A'  106 A'  107 A'  108 A'   44 A"  109 A'   45 A"   46 A"                 
  4.016   4.025   4.059   4.077   4.111   4.140   4.213   4.285
110 A'  111 A'   47 A"   48 A"   49 A"  112 A'  113 A'  114 A'                 
  4.313   4.358   4.407   6.617   6.725   6.758   7.525   7.538
115 A'  116 A'  117 A'  118 A'  119 A'  120 A'   50 A"   51 A"                 
  7.555   7.558   7.589   7.618   7.652   7.662   7.781  23.407
121 A'   52 A"  122 A'  123 A'  124 A'  125 A'  126 A'  127 A'                 
 24.063  47.892  47.976  48.008 289.726 289.739 289.754 289.758
128 A'  129 A'  130 A'  131 A'   53 A"   54 A"  132 A'   55 A"                 
289.793 289.843 289.854 289.880 290.0031020.6811020.7861020.829
133 A'  134 A'  135 A'  136 A'  137 A'  138 A'  139 A'  140 A'                 

 Beta MOs, Restricted
 -- Occupied --                  
-482.85 -482.85 -482.85  -62.51  -62.51  -62.51  -56.33  -56.33
  1 A'    2 A'    3 A'    4 A'    5 A'    6 A'    7 A'    8 A'                 
-56.327 -56.324 -56.324 -56.324 -56.324 -56.324 -56.323 -10.287
  9 A'    1 A"    2 A"   10 A'   11 A'    3 A"   12 A'   13 A'                 
-10.256  -8.718  -8.717  -8.717  -6.550  -6.549  -6.548  -6.537
 14 A'   15 A'   16 A'   17 A'   18 A'   19 A'   20 A'    4 A"                 
 -6.536  -6.536  -6.536  -6.535  -6.535  -2.661  -2.661  -2.659
  5 A"   21 A'    6 A"   22 A'   23 A'   24 A'   25 A'   26 A'                 
 -2.658  -2.657  -2.657  -2.656  -2.656  -2.655  -2.646  -2.646
  7 A"   27 A'    8 A"   28 A'    9 A"   29 A'   30 A'   10 A"                 
 -2.645  -2.645  -2.645  -2.645  -0.937  -0.856  -0.798  -0.729
 11 A"   31 A'   32 A'   12 A"   33 A'   34 A'   35 A'   36 A'                 
 -0.573  -0.509  -0.477  -0.428  -0.404  -0.362  -0.349  -0.311
 37 A'   38 A'   39 A'   13 A"   40 A'   41 A'   14 A"   42 A'                 
 -0.308  -0.262  -0.254
 15 A"   43 A'   16 A"                                                         
 -- Virtual --                   
 -0.049  -0.030  -0.017  -0.010   0.018   0.024   0.034   0.044
 17 A"   44 A'   45 A'   46 A'   47 A'   48 A'   49 A'   18 A"                 
  0.055   0.069   0.073   0.074   0.083   0.086   0.090   0.105
 50 A'   19 A"   51 A'   20 A"   52 A'   53 A'   54 A'   55 A'                 
  0.107   0.114   0.136   0.140   0.143   0.151   0.193   0.198
 21 A"   56 A'   57 A'   22 A"   58 A'   59 A'   60 A'   61 A'                 
  0.203   0.258   0.280   0.358   0.365   0.392   0.400   0.412
 62 A'   63 A'   64 A'   65 A'   66 A'   67 A'   23 A"   24 A"                 
  0.421   0.423   0.427   0.451   0.473   0.481   0.489   0.497
 68 A'   69 A'   25 A"   70 A'   26 A"   71 A'   72 A'   27 A"                 
  0.500   0.512   0.546   0.549   0.551   0.573   0.596   0.613
 73 A'   28 A"   29 A"   74 A'   30 A"   75 A'   76 A'   31 A"                 
  0.632   0.652   0.680   0.694   0.696   0.741   0.774   0.781
 32 A"   77 A'   78 A'   79 A'   80 A'   33 A"   81 A'   82 A'                 
  0.845   0.897   0.908   0.968   0.997   1.036   1.054   1.150
 83 A'   84 A'   85 A'   86 A'   87 A'   88 A'   89 A'   34 A"                 
  1.276   1.451   1.454   1.580   1.655   1.763   1.770   1.896
 35 A"   36 A"   90 A'   91 A'   92 A'   37 A"   93 A'   94 A'                 
  1.937   1.976   1.994   2.031   2.034   2.047   2.082   2.102
 38 A"   39 A"   95 A'   40 A"   41 A"   96 A'   97 A'   98 A'                 
  2.141   2.212   2.259   2.303   2.587   2.652   2.663   2.833
 99 A'  100 A'  101 A'  102 A'  103 A'   42 A"  104 A'   43 A"                 
  2.940   3.122   3.258   3.707   3.950   3.966   3.987   4.007
105 A'  106 A'  107 A'  108 A'   44 A"  109 A'   45 A"   46 A"                 
  4.016   4.025   4.059   4.077   4.111   4.140   4.213   4.285
110 A'  111 A'   47 A"   48 A"   49 A"  112 A'  113 A'  114 A'                 
  4.313   4.358   4.407   6.617   6.725   6.758   7.525   7.538
115 A'  116 A'  117 A'  118 A'  119 A'  120 A'   50 A"   51 A"                 
  7.555   7.558   7.589   7.618   7.652   7.662   7.781  23.407
121 A'   52 A"  122 A'  123 A'  124 A'  125 A'  126 A'  127 A'                 
 24.063  47.892  47.976  48.008 289.726 289.739 289.754 289.758
128 A'  129 A'  130 A'  131 A'   53 A"   54 A"  132 A'   55 A"                 
289.793 289.843 289.854 289.880 290.0031020.6811020.7861020.829
133 A'  134 A'  135 A'  136 A'  137 A'  138 A'  139 A'  140 A'                 
 --------------------------------------------------------------

          Ground-State Mulliken Net Atomic Charges

     Atom                 Charge (a.u.)
  ----------------------------------------
      1 Br                   -0.037267
      2 Br                   -0.079250
      3 H                     0.266457
      4 Br                   -0.085289
      5 C                    -0.219740
      6 C                     0.155089
  ----------------------------------------
  Sum of atomic charges =    -0.000000

 -----------------------------------------------------------------
                    Cartesian Multipole Moments
 -----------------------------------------------------------------
    Charge (ESU x 10^10)
                -0.0000
    Dipole Moment (Debye)
         X       0.0621      Y      -0.6087      Z       0.0000
       Tot       0.6118
    Quadrupole Moments (Debye-Ang)
        XX     -63.8284     XY      -1.6635     YY     -65.1153
        XZ      -0.0000     YZ      -0.0000     ZZ     -67.7621
    Octopole Moments (Debye-Ang^2)
       XXX     -36.1516    XXY       2.3776    XYY     -10.6997
       YYY       6.1338    XXZ      -0.0000    XYZ       0.0000
       YYZ      -0.0000    XZZ     -12.6932    YZZ       1.9700
       ZZZ      -0.0000
    Hexadecapole Moments (Debye-Ang^3)
      XXXX   -1216.5289   XXXY     -50.1751   XXYY    -267.9424
      XYYY     -96.7575   YYYY    -470.5275   XXXZ      -0.0000
      XXYZ      -0.0000   XYYZ      -0.0000   YYYZ      -0.0000
      XXZZ    -231.8510   XYZZ     -27.6131   YYZZ     -96.7716
      XZZZ      -0.0000   YZZZ      -0.0000   ZZZZ     -82.0843
 -----------------------------------------------------------------
 Calculating analytic gradient of the SCF energy
 Gradient of SCF Energy
            1           2           3           4           5           6
    1  -0.0254248  -0.0112630   0.0190307   0.0525685   0.0326609  -0.0675723
    2  -0.0272149  -0.1168320  -0.0185874   0.1065441   0.0385722   0.0175181
    3  -0.0000000  -0.0000000   0.0000000   0.0000000  -0.0000000  -0.0000000
 Max gradient component =       1.168E-01
 RMS gradient           =       4.559E-02
 Gradient time:  CPU 37.12 s  wall 4.77 s
 Geometry Optimization Parameters
   NAtoms,    NIC,     NZ,  NCons,   NDum,   NFix, NCnnct, MaxDiis
        6      32       0       0       0       0       0       0

 Cartesian Hessian Update
 Hessian Updated using BFGS Update


** GEOMETRY OPTIMIZATION IN DELOCALIZED INTERNAL COORDINATES **
   Searching for a Minimum

   Optimization Cycle:   9

                       Coordinates (Angstroms)
     ATOM                X               Y               Z
      1  Br        2.6787739243    0.3216517845    0.0000000000
      2  Br       -0.8494246911    1.2597658274    0.0000000000
      3  H         1.5329892766   -1.8035273806    0.0000000000
      4  Br       -1.5897588453   -1.2770386928    0.0000000000
      5  C         1.2042671050   -0.7345207860    0.0000000000
      6  C        -0.0896912580   -0.3369949986    0.0000000000
   Point Group: cs    Number of degrees of freedom:     9


   Energy is  -7799.176830311

 Hessian Updated using BFGS Update

  9 Hessian modes will be used to form the next step
  Hessian Eigenvalues:
     0.129507    0.162633    0.184238    0.223035    0.251309    0.379541
     0.522076    1.029634    1.070524

 Minimum Search - Taking Simple RFO Step
 Searching for Lamda that Minimizes Along All modes
 Value Taken    Lamda =  -0.05328481
 Calculated Step too Large.  Step scaled by  0.626533
 Step Taken.  Stepsize is  0.300000

                             Maximum     Tolerance    Cnvgd?
         Gradient           0.084974      0.000300      NO
         Displacement       0.245232      0.001200      NO
         Energy change     -0.043139      0.000001      NO


 New Cartesian Coordinates Obtained by Inverse Iteration

 Displacement from previous Coordinates is:  0.226256
 ----------------------------------------------------------------
             Standard Nuclear Orientation (Angstroms)
    I     Atom           X                Y                Z
 ----------------------------------------------------------------
    1      Br      2.6974105481     0.3389408716     0.0000000000
    2      Br     -0.8190313151     1.3086359262     0.0000000000
    3      H       1.4709564815    -1.7808081844     0.0000000000
    4      Br     -1.5801886464    -1.3517180284     0.0000000000
    5      C       1.1955683329    -0.7448126435     0.0000000000
    6      C      -0.0775598894    -0.3409021876     0.0000000000
 ----------------------------------------------------------------
 Molecular Point Group                 Cs    NOp =  2
 Largest Abelian Subgroup              Cs    NOp =  2
 Nuclear Repulsion Energy =   889.4812699283 hartrees
 There are       59 alpha and       59 beta electrons
 Applying Cartesian multipole field
    Component          Value
    ---------          -----
     (2,0,0)        1.00000E-11
     (0,2,0)        2.00000E-11
     (0,0,2)       -3.00000E-11
 Nucleus-field energy     =     0.0000000231 hartrees
 Requested basis set is 6-311++G(d,p)
 There are 74 shells and 195 basis functions
 A cutoff of  1.0D-11 yielded   2177 shell pairs
 There are     16125 function pairs (     17966 Cartesian)
 Smallest overlap matrix eigenvalue = 2.79E-05
 Guess MOs from SCF MO coefficient file

 -----------------------------------------------------------------------
  General SCF calculation program by
  Eric Jon Sundstrom, Paul Horn, Yuezhi Mao, Dmitri Zuev, Alec White,
  David Stuck, Shaama M.S., Shane Yost, Joonho Lee, David Small,
  Daniel Levine, Susi Lehtola, Hugh Burton, Evgeny Epifanovsky
 -----------------------------------------------------------------------
 Exchange:     0.2000 Hartree-Fock + 0.0800 Slater + 0.7200 B88
 Correlation:  0.1900 VWN1RPA + 0.8100 LYP
 Using SG-1 standard quadrature grid
 using 8 threads for integral computing
 -------------------------------------------------------
 OpenMP Integral computing Module                
 Release: version 2.0, May 2017, Q-Chem Inc. Pleasanton 
 -------------------------------------------------------
 -------------------------------------------------------
 OpenMP BLAS3 based DFT computing Module                
 Release: version 1.0, May 2013, Q-Chem Inc. Pittsburgh 
 -------------------------------------------------------
 A restricted SCF calculation will be
 performed using DIIS
 SCF converges when DIIS error is below 1.0e-08
 ---------------------------------------
  Cycle       Energy         DIIS error
 ---------------------------------------
    1   -7799.1997100912      7.69e-04  
    2   -7799.2022336412      3.94e-04  
    3   -7799.2018921218      4.71e-04  
    4   -7799.2029000762      6.37e-05  
    5   -7799.2029165861      1.37e-05  
    6   -7799.2029169886      7.13e-06  
    7   -7799.2029172397      1.69e-06  
    8   -7799.2029172500      4.01e-07  
    9   -7799.2029172502      6.25e-08  
   10   -7799.2029172502      2.08e-08  
   11   -7799.2029172502      4.27e-09  Convergence criterion met
 ---------------------------------------
 SCF time:   CPU 110.68s  wall 14.00s 
 SCF   energy in the final basis set =    -7799.2029172502
 Total energy in the final basis set =    -7799.2029172502

 --------------------------------------------------------------
             Orbital Energies (a.u.) and Symmetries
 --------------------------------------------------------------

 Alpha MOs, Restricted
 -- Occupied --                  
-482.85 -482.85 -482.85  -62.51  -62.51  -62.51  -56.33  -56.33
  1 A'    2 A'    3 A'    4 A'    5 A'    6 A'    7 A'    8 A'                 
-56.328 -56.325 -56.325 -56.324 -56.324 -56.324 -56.324 -10.291
  9 A'    1 A"   10 A'    2 A"    3 A"   11 A'   12 A'   13 A'                 
-10.254  -8.718  -8.718  -8.717  -6.551  -6.550  -6.548  -6.537
 14 A'   15 A'   16 A'   17 A'   18 A'   19 A'   20 A'    4 A"                 
 -6.536  -6.536  -6.535  -6.535  -6.534  -2.662  -2.661  -2.659
  5 A"   21 A'    6 A"   22 A'   23 A'   24 A'   25 A'   26 A'                 
 -2.658  -2.657  -2.657  -2.656  -2.656  -2.655  -2.646  -2.646
  7 A"   27 A'    8 A"   28 A'    9 A"   29 A'   30 A'   10 A"                 
 -2.645  -2.645  -2.644  -2.644  -0.922  -0.847  -0.799  -0.736
 11 A"   31 A'   32 A'   12 A"   33 A'   34 A'   35 A'   36 A'                 
 -0.577  -0.508  -0.476  -0.422  -0.402  -0.353  -0.345  -0.313
 37 A'   38 A'   39 A'   13 A"   40 A'   41 A'   14 A"   42 A'                 
 -0.310  -0.274  -0.259
 15 A"   43 A'   16 A"                                                         
 -- Virtual --                   
 -0.047  -0.041  -0.027  -0.009   0.018   0.024   0.032   0.045
 17 A"   44 A'   45 A'   46 A'   47 A'   48 A'   49 A'   18 A"                 
  0.055   0.068   0.070   0.074   0.084   0.086   0.089   0.106
 50 A'   19 A"   51 A'   20 A"   52 A'   53 A'   54 A'   55 A'                 
  0.106   0.113   0.133   0.140   0.144   0.150   0.196   0.200
 21 A"   56 A'   57 A'   22 A"   58 A'   59 A'   60 A'   61 A'                 
  0.201   0.264   0.284   0.358   0.365   0.398   0.402   0.411
 62 A'   63 A'   64 A'   65 A'   66 A'   67 A'   23 A"   68 A'                 
  0.414   0.422   0.429   0.446   0.479   0.479   0.490   0.496
 24 A"   69 A'   25 A"   70 A'   71 A'   26 A"   72 A'   27 A"                 
  0.508   0.511   0.544   0.552   0.557   0.577   0.599   0.603
 73 A'   28 A"   29 A"   30 A"   74 A'   75 A'   76 A'   31 A"                 
  0.623   0.648   0.672   0.686   0.703   0.746   0.759   0.783
 32 A"   77 A'   78 A'   79 A'   80 A'   33 A"   81 A'   82 A'                 
  0.841   0.885   0.892   0.954   0.975   1.031   1.060   1.143
 83 A'   84 A'   85 A'   86 A'   87 A'   88 A'   89 A'   34 A"                 
  1.261   1.445   1.460   1.573   1.654   1.758   1.786   1.886
 35 A"   36 A"   90 A'   91 A'   92 A'   93 A'   37 A"   94 A'                 
  1.948   1.976   2.034   2.036   2.041   2.046   2.080   2.087
 38 A"   39 A"   40 A"   41 A"   95 A'   96 A'   97 A'   98 A'                 
  2.148   2.206   2.289   2.301   2.608   2.651   2.653   2.836
 99 A'  100 A'  101 A'  102 A'  103 A'  104 A'   42 A"   43 A"                 
  2.935   3.126   3.263   3.730   3.961   3.971   3.988   4.001
105 A'  106 A'  107 A'  108 A'   44 A"  109 A'   45 A"   46 A"                 
  4.011   4.022   4.051   4.062   4.107   4.143   4.211   4.239
110 A'  111 A'   47 A"   48 A"   49 A"  112 A'  113 A'  114 A'                 
  4.318   4.355   4.409   6.592   6.691   6.739   7.527   7.539
115 A'  116 A'  117 A'  118 A'  119 A'  120 A'   50 A"   51 A"                 
  7.555   7.556   7.590   7.616   7.642   7.660   7.767  23.425
 52 A"  121 A'  122 A'  123 A'  124 A'  125 A'  126 A'  127 A'                 
 24.134  47.873  47.948  47.994 289.726 289.738 289.753 289.760
128 A'  129 A'  130 A'  131 A'   53 A"   54 A"   55 A"  132 A'                 
289.797 289.835 289.843 289.879 289.9831020.6571020.7501020.812
133 A'  134 A'  135 A'  136 A'  137 A'  138 A'  139 A'  140 A'                 

 Beta MOs, Restricted
 -- Occupied --                  
-482.85 -482.85 -482.85  -62.51  -62.51  -62.51  -56.33  -56.33
  1 A'    2 A'    3 A'    4 A'    5 A'    6 A'    7 A'    8 A'                 
-56.328 -56.325 -56.325 -56.324 -56.324 -56.324 -56.324 -10.291
  9 A'    1 A"   10 A'    2 A"    3 A"   11 A'   12 A'   13 A'                 
-10.254  -8.718  -8.718  -8.717  -6.551  -6.550  -6.548  -6.537
 14 A'   15 A'   16 A'   17 A'   18 A'   19 A'   20 A'    4 A"                 
 -6.536  -6.536  -6.535  -6.535  -6.534  -2.662  -2.661  -2.659
  5 A"   21 A'    6 A"   22 A'   23 A'   24 A'   25 A'   26 A'                 
 -2.658  -2.657  -2.657  -2.656  -2.656  -2.655  -2.646  -2.646
  7 A"   27 A'    8 A"   28 A'    9 A"   29 A'   30 A'   10 A"                 
 -2.645  -2.645  -2.644  -2.644  -0.922  -0.847  -0.799  -0.736
 11 A"   31 A'   32 A'   12 A"   33 A'   34 A'   35 A'   36 A'                 
 -0.577  -0.508  -0.476  -0.422  -0.402  -0.353  -0.345  -0.313
 37 A'   38 A'   39 A'   13 A"   40 A'   41 A'   14 A"   42 A'                 
 -0.310  -0.274  -0.259
 15 A"   43 A'   16 A"                                                         
 -- Virtual --                   
 -0.047  -0.041  -0.027  -0.009   0.018   0.024   0.032   0.045
 17 A"   44 A'   45 A'   46 A'   47 A'   48 A'   49 A'   18 A"                 
  0.055   0.068   0.070   0.074   0.084   0.086   0.089   0.106
 50 A'   19 A"   51 A'   20 A"   52 A'   53 A'   54 A'   55 A'                 
  0.106   0.113   0.133   0.140   0.144   0.150   0.196   0.200
 21 A"   56 A'   57 A'   22 A"   58 A'   59 A'   60 A'   61 A'                 
  0.201   0.264   0.284   0.358   0.365   0.398   0.402   0.411
 62 A'   63 A'   64 A'   65 A'   66 A'   67 A'   23 A"   68 A'                 
  0.414   0.422   0.429   0.446   0.479   0.479   0.490   0.496
 24 A"   69 A'   25 A"   70 A'   71 A'   26 A"   72 A'   27 A"                 
  0.508   0.511   0.544   0.552   0.557   0.577   0.599   0.603
 73 A'   28 A"   29 A"   30 A"   74 A'   75 A'   76 A'   31 A"                 
  0.623   0.648   0.672   0.686   0.703   0.746   0.759   0.783
 32 A"   77 A'   78 A'   79 A'   80 A'   33 A"   81 A'   82 A'                 
  0.841   0.885   0.892   0.954   0.975   1.031   1.060   1.143
 83 A'   84 A'   85 A'   86 A'   87 A'   88 A'   89 A'   34 A"                 
  1.261   1.445   1.460   1.573   1.654   1.758   1.786   1.886
 35 A"   36 A"   90 A'   91 A'   92 A'   93 A'   37 A"   94 A'                 
  1.948   1.976   2.034   2.036   2.041   2.046   2.080   2.087
 38 A"   39 A"   40 A"   41 A"   95 A'   96 A'   97 A'   98 A'                 
  2.148   2.206   2.289   2.301   2.608   2.651   2.653   2.836
 99 A'  100 A'  101 A'  102 A'  103 A'  104 A'   42 A"   43 A"                 
  2.935   3.126   3.263   3.730   3.961   3.971   3.988   4.001
105 A'  106 A'  107 A'  108 A'   44 A"  109 A'   45 A"   46 A"                 
  4.011   4.022   4.051   4.062   4.107   4.143   4.211   4.239
110 A'  111 A'   47 A"   48 A"   49 A"  112 A'  113 A'  114 A'                 
  4.318   4.355   4.409   6.592   6.691   6.739   7.527   7.539
115 A'  116 A'  117 A'  118 A'  119 A'  120 A'   50 A"   51 A"                 
  7.555   7.556   7.590   7.616   7.642   7.660   7.767  23.425
 52 A"  121 A'  122 A'  123 A'  124 A'  125 A'  126 A'  127 A'                 
 24.134  47.873  47.948  47.994 289.726 289.738 289.753 289.760
128 A'  129 A'  130 A'  131 A'   53 A"   54 A"   55 A"  132 A'                 
289.797 289.835 289.843 289.879 289.9831020.6571020.7501020.812
133 A'  134 A'  135 A'  136 A'  137 A'  138 A'  139 A'  140 A'                 
 --------------------------------------------------------------

          Ground-State Mulliken Net Atomic Charges

     Atom                 Charge (a.u.)
  ----------------------------------------
      1 Br                   -0.047273
      2 Br                   -0.090606
      3 H                     0.266440
      4 Br                   -0.077957
      5 C                    -0.193407
      6 C                     0.142803
  ----------------------------------------
  Sum of atomic charges =     0.000000

 -----------------------------------------------------------------
                    Cartesian Multipole Moments
 -----------------------------------------------------------------
    Charge (ESU x 10^10)
                 0.0000
    Dipole Moment (Debye)
         X       0.0714      Y      -0.6425      Z      -0.0000
       Tot       0.6465
    Quadrupole Moments (Debye-Ang)
        XX     -64.3566     XY      -1.3233     YY     -64.5089
        XZ       0.0000     YZ       0.0000     ZZ     -67.9283
    Octopole Moments (Debye-Ang^2)
       XXX     -38.9193    XXY       2.5242    XYY     -12.5475
       YYY       6.7786    XXZ      -0.0000    XYZ       0.0000
       YYZ       0.0000    XZZ     -13.6027    YZZ       2.0849
       ZZZ      -0.0000
    Hexadecapole Moments (Debye-Ang^3)
      XXXX   -1222.2606   XXXY     -55.2828   XXYY    -272.6065
      XYYY    -103.0525   YYYY    -500.1763   XXXZ       0.0000
      XXYZ       0.0000   XYYZ       0.0000   YYYZ       0.0000
      XXZZ    -232.6442   XYZZ     -30.6509   YYZZ    -102.6714
      XZZZ       0.0000   YZZZ       0.0000   ZZZZ     -82.5753
 -----------------------------------------------------------------
 Calculating analytic gradient of the SCF energy
 Gradient of SCF Energy
            1           2           3           4           5           6
    1  -0.0107548  -0.0110909   0.0045229   0.0301918   0.0162040  -0.0290730
    2  -0.0132629  -0.0751032   0.0073863   0.0712172   0.0046915   0.0050711
    3   0.0000000  -0.0000000  -0.0000000  -0.0000000   0.0000000   0.0000000
 Max gradient component =       7.510E-02
 RMS gradient           =       2.715E-02
 Gradient time:  CPU 36.57 s  wall 4.69 s
 Geometry Optimization Parameters
   NAtoms,    NIC,     NZ,  NCons,   NDum,   NFix, NCnnct, MaxDiis
        6      32       0       0       0       0       0       0

 Cartesian Hessian Update
 Hessian Updated using BFGS Update


** GEOMETRY OPTIMIZATION IN DELOCALIZED INTERNAL COORDINATES **
   Searching for a Minimum

   Optimization Cycle:  10

                       Coordinates (Angstroms)
     ATOM                X               Y               Z
      1  Br        2.6974105481    0.3389408716    0.0000000000
      2  Br       -0.8190313151    1.3086359262    0.0000000000
      3  H         1.4709564815   -1.7808081844    0.0000000000
      4  Br       -1.5801886464   -1.3517180284    0.0000000000
      5  C         1.1955683329   -0.7448126435    0.0000000000
      6  C        -0.0775598894   -0.3409021876    0.0000000000
   Point Group: cs    Number of degrees of freedom:     9


   Energy is  -7799.202917250

 Hessian Updated using BFGS Update

  9 Hessian modes will be used to form the next step
  Hessian Eigenvalues:
     0.109819    0.162500    0.174512    0.222777    0.250912    0.422696
     0.518246    1.029652    1.072061

 Minimum Search - Taking Simple RFO Step
 Searching for Lamda that Minimizes Along All modes
 Value Taken    Lamda =  -0.03153370
 Calculated Step too Large.  Step scaled by  0.645025
 Step Taken.  Stepsize is  0.300000

                             Maximum     Tolerance    Cnvgd?
         Gradient           0.052559      0.000300      NO
         Displacement       0.214513      0.001200      NO
         Energy change     -0.026087      0.000001      NO


 New Cartesian Coordinates Obtained by Inverse Iteration

 Displacement from previous Coordinates is:  0.230185
 ----------------------------------------------------------------
             Standard Nuclear Orientation (Angstroms)
    I     Atom           X                Y                Z
 ----------------------------------------------------------------
    1      Br      2.6910745850     0.3773340748     0.0000000000
    2      Br     -0.7777529611     1.3683016902     0.0000000000
    3      H       1.4333331013    -1.8168548080     0.0000000000
    4      Br     -1.5658544412    -1.4204504682     0.0000000000
    5      C       1.1772521192    -0.7439284972     0.0000000000
    6      C      -0.0708968915    -0.3350662378     0.0000000000
 ----------------------------------------------------------------
 Molecular Point Group                 Cs    NOp =  2
 Largest Abelian Subgroup              Cs    NOp =  2
 Nuclear Repulsion Energy =   877.0702337969 hartrees
 There are       59 alpha and       59 beta electrons
 Applying Cartesian multipole field
    Component          Value
    ---------          -----
     (2,0,0)        1.00000E-11
     (0,2,0)        2.00000E-11
     (0,0,2)       -3.00000E-11
 Nucleus-field energy     =     0.0000000238 hartrees
 Requested basis set is 6-311++G(d,p)
 There are 74 shells and 195 basis functions
 A cutoff of  1.0D-11 yielded   2176 shell pairs
 There are     16124 function pairs (     17965 Cartesian)
 Smallest overlap matrix eigenvalue = 2.81E-05
 Guess MOs from SCF MO coefficient file

 -----------------------------------------------------------------------
  General SCF calculation program by
  Eric Jon Sundstrom, Paul Horn, Yuezhi Mao, Dmitri Zuev, Alec White,
  David Stuck, Shaama M.S., Shane Yost, Joonho Lee, David Small,
  Daniel Levine, Susi Lehtola, Hugh Burton, Evgeny Epifanovsky
 -----------------------------------------------------------------------
 Exchange:     0.2000 Hartree-Fock + 0.0800 Slater + 0.7200 B88
 Correlation:  0.1900 VWN1RPA + 0.8100 LYP
 Using SG-1 standard quadrature grid
 using 8 threads for integral computing
 -------------------------------------------------------
 OpenMP Integral computing Module                
 Release: version 2.0, May 2017, Q-Chem Inc. Pleasanton 
 -------------------------------------------------------
 -------------------------------------------------------
 OpenMP BLAS3 based DFT computing Module                
 Release: version 1.0, May 2013, Q-Chem Inc. Pittsburgh 
 -------------------------------------------------------
 A restricted SCF calculation will be
 performed using DIIS
 SCF converges when DIIS error is below 1.0e-08
 ---------------------------------------
  Cycle       Energy         DIIS error
 ---------------------------------------
    1   -7799.2149649314      6.96e-04  
    2   -7799.2173836044      2.82e-04  
    3   -7799.2171799858      3.46e-04  
    4   -7799.2177346316      6.32e-05  
    5   -7799.2177528985      1.51e-05  
    6   -7799.2177536546      7.51e-06  
    7   -7799.2177539283      1.15e-06  
    8   -7799.2177539338      3.59e-07  
    9   -7799.2177539341      4.35e-08  
   10   -7799.2177539340      1.64e-08  
   11   -7799.2177539342      3.55e-09  Convergence criterion met
 ---------------------------------------
 SCF time:   CPU 109.86s  wall 14.00s 
 SCF   energy in the final basis set =    -7799.2177539342
 Total energy in the final basis set =    -7799.2177539342

 --------------------------------------------------------------
             Orbital Energies (a.u.) and Symmetries
 --------------------------------------------------------------

 Alpha MOs, Restricted
 -- Occupied --                  
-482.86 -482.86 -482.85  -62.51  -62.51  -62.51  -56.33  -56.33
  1 A'    2 A'    3 A'    4 A'    5 A'    6 A'    7 A'    8 A'                 
-56.328 -56.326 -56.326 -56.325 -56.325 -56.324 -56.324 -10.293
  9 A'    1 A"   10 A'    2 A"   11 A'    3 A"   12 A'   13 A'                 
-10.257  -8.719  -8.718  -8.716  -6.551  -6.550  -6.548  -6.537
 14 A'   15 A'   16 A'   17 A'   18 A'   19 A'   20 A'    4 A"                 
 -6.537  -6.536  -6.536  -6.535  -6.534  -2.662  -2.661  -2.659
  5 A"   21 A'   22 A'    6 A"   23 A'   24 A'   25 A'   26 A'                 
 -2.658  -2.657  -2.657  -2.657  -2.655  -2.655  -2.646  -2.646
  7 A"   27 A'    8 A"   28 A'    9 A"   29 A'   30 A'   10 A"                 
 -2.646  -2.646  -2.644  -2.644  -0.911  -0.838  -0.799  -0.740
 11 A"   31 A'   32 A'   12 A"   33 A'   34 A'   35 A'   36 A'                 
 -0.572  -0.503  -0.475  -0.417  -0.398  -0.346  -0.340  -0.314
 37 A'   38 A'   39 A'   13 A"   40 A'   41 A'   14 A"   42 A'                 
 -0.312  -0.283  -0.263
 15 A"   43 A'   16 A"                                                         
 -- Virtual --                   
 -0.051  -0.043  -0.037  -0.011   0.015   0.023   0.031   0.045
 44 A'   17 A"   45 A'   46 A'   47 A'   48 A'   49 A'   18 A"                 
  0.055   0.068   0.068   0.074   0.083   0.085   0.087   0.105
 50 A'   51 A'   19 A"   20 A"   52 A'   53 A'   54 A'   55 A'                 
  0.106   0.111   0.131   0.140   0.143   0.149   0.196   0.197
 21 A"   56 A'   57 A'   22 A"   58 A'   59 A'   60 A'   61 A'                 
  0.204   0.269   0.280   0.357   0.364   0.398   0.404   0.404
 62 A'   63 A'   64 A'   65 A'   66 A'   67 A'   23 A"   68 A'                 
  0.415   0.423   0.432   0.441   0.470   0.480   0.483   0.498
 24 A"   69 A'   25 A"   70 A'   71 A'   26 A"   72 A'   27 A"                 
  0.512   0.527   0.543   0.554   0.565   0.575   0.587   0.601
 28 A"   73 A'   29 A"   30 A"   74 A'   75 A'   31 A"   76 A'                 
  0.623   0.645   0.656   0.682   0.714   0.743   0.751   0.780
 32 A"   77 A'   78 A'   79 A'   80 A'   81 A'   33 A"   82 A'                 
  0.837   0.865   0.889   0.937   0.956   1.032   1.058   1.135
 83 A'   84 A'   85 A'   86 A'   87 A'   88 A'   89 A'   34 A"                 
  1.249   1.436   1.457   1.560   1.644   1.747   1.785   1.862
 35 A"   36 A"   90 A'   91 A'   92 A'   93 A'   37 A"   94 A'                 
  1.947   1.976   2.029   2.033   2.035   2.053   2.091   2.099
 38 A"   39 A"   40 A"   95 A'   41 A"   96 A'   97 A'   98 A'                 
  2.160   2.199   2.282   2.293   2.579   2.642   2.653   2.838
 99 A'  100 A'  101 A'  102 A'  103 A'  104 A'   42 A"   43 A"                 
  2.922   3.127   3.254   3.685   3.970   3.981   3.988   3.996
105 A'  106 A'  107 A'  108 A'   44 A"  109 A'   45 A"   46 A"                 
  4.006   4.026   4.039   4.056   4.103   4.146   4.187   4.215
110 A'  111 A'   47 A"   48 A"   49 A"  112 A'  113 A'  114 A'                 
  4.325   4.359   4.411   6.565   6.664   6.729   7.529   7.539
115 A'  116 A'  117 A'  118 A'  119 A'  120 A'   50 A"   51 A"                 
  7.552   7.563   7.602   7.619   7.630   7.663   7.742  23.383
 52 A"  121 A'  122 A'  123 A'  124 A'  125 A'  126 A'  127 A'                 
 24.205  47.852  47.927  47.986 289.726 289.737 289.749 289.762
128 A'  129 A'  130 A'  131 A'   53 A"   54 A"   55 A"  132 A'                 
289.804 289.815 289.861 289.880 289.9581020.6301020.7241020.801
133 A'  134 A'  135 A'  136 A'  137 A'  138 A'  139 A'  140 A'                 

 Beta MOs, Restricted
 -- Occupied --                  
-482.86 -482.86 -482.85  -62.51  -62.51  -62.51  -56.33  -56.33
  1 A'    2 A'    3 A'    4 A'    5 A'    6 A'    7 A'    8 A'                 
-56.328 -56.326 -56.326 -56.325 -56.325 -56.324 -56.324 -10.293
  9 A'    1 A"   10 A'    2 A"   11 A'    3 A"   12 A'   13 A'                 
-10.257  -8.719  -8.718  -8.716  -6.551  -6.550  -6.548  -6.537
 14 A'   15 A'   16 A'   17 A'   18 A'   19 A'   20 A'    4 A"                 
 -6.537  -6.536  -6.536  -6.535  -6.534  -2.662  -2.661  -2.659
  5 A"   21 A'   22 A'    6 A"   23 A'   24 A'   25 A'   26 A'                 
 -2.658  -2.657  -2.657  -2.657  -2.655  -2.655  -2.646  -2.646
  7 A"   27 A'    8 A"   28 A'    9 A"   29 A'   30 A'   10 A"                 
 -2.646  -2.646  -2.644  -2.644  -0.911  -0.838  -0.799  -0.740
 11 A"   31 A'   32 A'   12 A"   33 A'   34 A'   35 A'   36 A'                 
 -0.572  -0.503  -0.475  -0.417  -0.398  -0.346  -0.340  -0.314
 37 A'   38 A'   39 A'   13 A"   40 A'   41 A'   14 A"   42 A'                 
 -0.312  -0.283  -0.263
 15 A"   43 A'   16 A"                                                         
 -- Virtual --                   
 -0.051  -0.043  -0.037  -0.011   0.015   0.023   0.031   0.045
 44 A'   17 A"   45 A'   46 A'   47 A'   48 A'   49 A'   18 A"                 
  0.055   0.068   0.068   0.074   0.083   0.085   0.087   0.105
 50 A'   51 A'   19 A"   20 A"   52 A'   53 A'   54 A'   55 A'                 
  0.106   0.111   0.131   0.140   0.143   0.149   0.196   0.197
 21 A"   56 A'   57 A'   22 A"   58 A'   59 A'   60 A'   61 A'                 
  0.204   0.269   0.280   0.357   0.364   0.398   0.404   0.404
 62 A'   63 A'   64 A'   65 A'   66 A'   67 A'   23 A"   68 A'                 
  0.415   0.423   0.432   0.441   0.470   0.480   0.483   0.498
 24 A"   69 A'   25 A"   70 A'   71 A'   26 A"   72 A'   27 A"                 
  0.512   0.527   0.543   0.554   0.565   0.575   0.587   0.601
 28 A"   73 A'   29 A"   30 A"   74 A'   75 A'   31 A"   76 A'                 
  0.623   0.645   0.656   0.682   0.714   0.743   0.751   0.780
 32 A"   77 A'   78 A'   79 A'   80 A'   81 A'   33 A"   82 A'                 
  0.837   0.865   0.889   0.937   0.956   1.032   1.058   1.135
 83 A'   84 A'   85 A'   86 A'   87 A'   88 A'   89 A'   34 A"                 
  1.249   1.436   1.457   1.560   1.644   1.747   1.785   1.862
 35 A"   36 A"   90 A'   91 A'   92 A'   93 A'   37 A"   94 A'                 
  1.947   1.976   2.029   2.033   2.035   2.053   2.091   2.099
 38 A"   39 A"   40 A"   95 A'   41 A"   96 A'   97 A'   98 A'                 
  2.160   2.199   2.282   2.293   2.579   2.642   2.653   2.838
 99 A'  100 A'  101 A'  102 A'  103 A'  104 A'   42 A"   43 A"                 
  2.922   3.127   3.254   3.685   3.970   3.981   3.988   3.996
105 A'  106 A'  107 A'  108 A'   44 A"  109 A'   45 A"   46 A"                 
  4.006   4.026   4.039   4.056   4.103   4.146   4.187   4.215
110 A'  111 A'   47 A"   48 A"   49 A"  112 A'  113 A'  114 A'                 
  4.325   4.359   4.411   6.565   6.664   6.729   7.529   7.539
115 A'  116 A'  117 A'  118 A'  119 A'  120 A'   50 A"   51 A"                 
  7.552   7.563   7.602   7.619   7.630   7.663   7.742  23.383
 52 A"  121 A'  122 A'  123 A'  124 A'  125 A'  126 A'  127 A'                 
 24.205  47.852  47.927  47.986 289.726 289.737 289.749 289.762
128 A'  129 A'  130 A'  131 A'   53 A"   54 A"   55 A"  132 A'                 
289.804 289.815 289.861 289.880 289.9581020.6301020.7241020.801
133 A'  134 A'  135 A'  136 A'  137 A'  138 A'  139 A'  140 A'                 
 --------------------------------------------------------------

          Ground-State Mulliken Net Atomic Charges

     Atom                 Charge (a.u.)
  ----------------------------------------
      1 Br                   -0.060863
      2 Br                   -0.092710
      3 H                     0.264495
      4 Br                   -0.079446
      5 C                    -0.156958
      6 C                     0.125482
  ----------------------------------------
  Sum of atomic charges =     0.000000

 -----------------------------------------------------------------
                    Cartesian Multipole Moments
 -----------------------------------------------------------------
    Charge (ESU x 10^10)
                 0.0000
    Dipole Moment (Debye)
         X       0.1177      Y      -0.6775      Z       0.0000
       Tot       0.6877
    Quadrupole Moments (Debye-Ang)
        XX     -64.9178     XY      -1.0909     YY     -63.8521
        XZ      -0.0000     YZ      -0.0000     ZZ     -68.1209
    Octopole Moments (Debye-Ang^2)
       XXX     -41.0508    XXY       1.8047    XYY     -13.7637
       YYY       5.1401    XXZ       0.0000    XYZ       0.0000
       YYZ       0.0000    XZZ     -14.3539    YZZ       1.5553
       ZZZ       0.0000
    Hexadecapole Moments (Debye-Ang^3)
      XXXX   -1212.3476   XXXY     -63.7409   XXYY    -274.7801
      XYYY    -111.6694   YYYY    -533.9864   XXXZ       0.0000
      XXYZ      -0.0000   XYYZ      -0.0000   YYYZ      -0.0000
      XXZZ    -230.3961   XYZZ     -34.3447   YYZZ    -109.7518
      XZZZ      -0.0000   YZZZ      -0.0000   ZZZZ     -83.0649
 -----------------------------------------------------------------
 Calculating analytic gradient of the SCF energy
 Gradient of SCF Energy
            1           2           3           4           5           6
    1  -0.0012262  -0.0097567   0.0046887   0.0152001  -0.0177028   0.0087969
    2  -0.0024115  -0.0433864  -0.0140003   0.0431885   0.0216430  -0.0050333
    3   0.0000000   0.0000000   0.0000000   0.0000000   0.0000000  -0.0000000
 Max gradient component =       4.339E-02
 RMS gradient           =       1.697E-02
 Gradient time:  CPU 36.26 s  wall 4.66 s
 Geometry Optimization Parameters
   NAtoms,    NIC,     NZ,  NCons,   NDum,   NFix, NCnnct, MaxDiis
        6      32       0       0       0       0       0       0

 Cartesian Hessian Update
 Hessian Updated using BFGS Update


** GEOMETRY OPTIMIZATION IN DELOCALIZED INTERNAL COORDINATES **
   Searching for a Minimum

   Optimization Cycle:  11

                       Coordinates (Angstroms)
     ATOM                X               Y               Z
      1  Br        2.6910745850    0.3773340748    0.0000000000
      2  Br       -0.7777529611    1.3683016902    0.0000000000
      3  H         1.4333331013   -1.8168548080    0.0000000000
      4  Br       -1.5658544412   -1.4204504682    0.0000000000
      5  C         1.1772521192   -0.7439284972    0.0000000000
      6  C        -0.0708968915   -0.3350662378    0.0000000000
   Point Group: cs    Number of degrees of freedom:     9


   Energy is  -7799.217753934

 Hessian Updated using BFGS Update

  9 Hessian modes will be used to form the next step
  Hessian Eigenvalues:
     0.074378    0.163558    0.221612    0.246217    0.252095    0.452188
     0.521782    1.029684    1.073632

 Minimum Search - Taking Simple RFO Step
 Searching for Lamda that Minimizes Along All modes
 Value Taken    Lamda =  -0.01946900
 Calculated Step too Large.  Step scaled by  0.665108
 Step Taken.  Stepsize is  0.300000

                             Maximum     Tolerance    Cnvgd?
         Gradient           0.040768      0.000300      NO
         Displacement       0.263409      0.001200      NO
         Energy change     -0.014837      0.000001      NO


 New Cartesian Coordinates Obtained by Inverse Iteration

 Displacement from previous Coordinates is:  0.196240
 ----------------------------------------------------------------
             Standard Nuclear Orientation (Angstroms)
    I     Atom           X                Y                Z
 ----------------------------------------------------------------
    1      Br      2.7060164658     0.3866440601     0.0000000000
    2      Br     -0.7479822583     1.4242610518     0.0000000000
    3      H       1.4119516602    -1.7986604612     0.0000000000
    4      Br     -1.5716027158    -1.4905788854     0.0000000000
    5      C       1.1804315735    -0.7602637871     0.0000000000
    6      C      -0.0916592137    -0.3320662241     0.0000000000
 ----------------------------------------------------------------
 Molecular Point Group                 Cs    NOp =  2
 Largest Abelian Subgroup              Cs    NOp =  2
 Nuclear Repulsion Energy =   861.7146180432 hartrees
 There are       59 alpha and       59 beta electrons
 Applying Cartesian multipole field
    Component          Value
    ---------          -----
     (2,0,0)        1.00000E-11
     (0,2,0)        2.00000E-11
     (0,0,2)       -3.00000E-11
 Nucleus-field energy     =     0.0000000248 hartrees
 Requested basis set is 6-311++G(d,p)
 There are 74 shells and 195 basis functions
 A cutoff of  1.0D-11 yielded   2168 shell pairs
 There are     16070 function pairs (     17902 Cartesian)
 Smallest overlap matrix eigenvalue = 3.59E-05
 Guess MOs from SCF MO coefficient file

 -----------------------------------------------------------------------
  General SCF calculation program by
  Eric Jon Sundstrom, Paul Horn, Yuezhi Mao, Dmitri Zuev, Alec White,
  David Stuck, Shaama M.S., Shane Yost, Joonho Lee, David Small,
  Daniel Levine, Susi Lehtola, Hugh Burton, Evgeny Epifanovsky
 -----------------------------------------------------------------------
 Exchange:     0.2000 Hartree-Fock + 0.0800 Slater + 0.7200 B88
 Correlation:  0.1900 VWN1RPA + 0.8100 LYP
 Using SG-1 standard quadrature grid
 using 8 threads for integral computing
 -------------------------------------------------------
 OpenMP Integral computing Module                
 Release: version 2.0, May 2017, Q-Chem Inc. Pleasanton 
 -------------------------------------------------------
 -------------------------------------------------------
 OpenMP BLAS3 based DFT computing Module                
 Release: version 1.0, May 2013, Q-Chem Inc. Pittsburgh 
 -------------------------------------------------------
 A restricted SCF calculation will be
 performed using DIIS
 SCF converges when DIIS error is below 1.0e-08
 ---------------------------------------
  Cycle       Energy         DIIS error
 ---------------------------------------
    1   -7799.2233958724      6.72e-04  
    2   -7799.2250664987      4.03e-04  
    3   -7799.2248464774      4.54e-04  
    4   -7799.2258120607      4.88e-05  
    5   -7799.2258205021      2.06e-05  
    6   -7799.2258222887      7.29e-06  
    7   -7799.2258225485      1.36e-06  
    8   -7799.2258225524      3.31e-07  
    9   -7799.2258225528      7.49e-08  
   10   -7799.2258225527      1.31e-08  
   11   -7799.2258225527      4.04e-09  Convergence criterion met
 ---------------------------------------
 SCF time:   CPU 108.74s  wall 14.00s 
 SCF   energy in the final basis set =    -7799.2258225527
 Total energy in the final basis set =    -7799.2258225527

 --------------------------------------------------------------
             Orbital Energies (a.u.) and Symmetries
 --------------------------------------------------------------

 Alpha MOs, Restricted
 -- Occupied --                  
-482.86 -482.86 -482.85  -62.51  -62.51  -62.51  -56.33  -56.33
  1 A'    2 A'    3 A'    4 A'    5 A'    6 A'    7 A'    8 A'                 
-56.328 -56.328 -56.327 -56.327 -56.327 -56.324 -56.324 -10.300
  9 A'    1 A"   10 A'    2 A"   11 A'    3 A"   12 A'   13 A'                 
-10.259  -8.720  -8.720  -8.716  -6.552  -6.552  -6.548  -6.538
 14 A'   15 A'   16 A'   17 A'   18 A'   19 A'   20 A'    4 A"                 
 -6.538  -6.538  -6.537  -6.534  -6.534  -2.663  -2.663  -2.659
  5 A"   21 A'   22 A'    6 A"   23 A'   24 A'   25 A'    7 A"                 
 -2.659  -2.659  -2.659  -2.658  -2.655  -2.655  -2.648  -2.648
 26 A'    8 A"   27 A'   28 A'    9 A"   29 A'   10 A"   30 A'                 
 -2.647  -2.647  -2.644  -2.644  -0.899  -0.832  -0.800  -0.736
 11 A"   31 A'   32 A'   12 A"   33 A'   34 A'   35 A'   36 A'                 
 -0.577  -0.500  -0.471  -0.409  -0.399  -0.341  -0.337  -0.315
 37 A'   38 A'   39 A'   13 A"   40 A'   41 A'   14 A"   15 A"                 
 -0.314  -0.291  -0.263
 42 A'   43 A'   16 A"                                                         
 -- Virtual --                   
 -0.057  -0.049  -0.047  -0.010   0.013   0.023   0.030   0.045
 44 A'   17 A"   45 A'   46 A'   47 A'   48 A'   49 A'   18 A"                 
  0.056   0.067   0.068   0.074   0.082   0.084   0.087   0.104
 50 A'   51 A'   19 A"   20 A"   52 A'   53 A'   54 A'   55 A'                 
  0.106   0.110   0.130   0.140   0.143   0.146   0.191   0.198
 21 A"   56 A'   57 A'   22 A"   58 A'   59 A'   60 A'   61 A'                 
  0.205   0.265   0.282   0.358   0.368   0.393   0.400   0.404
 62 A'   63 A'   64 A'   65 A'   66 A'   67 A'   68 A'   23 A"                 
  0.416   0.424   0.435   0.436   0.467   0.479   0.483   0.497
 24 A"   69 A'   25 A"   70 A'   71 A'   72 A'   26 A"   27 A"                 
  0.513   0.540   0.541   0.555   0.567   0.573   0.578   0.601
 28 A"   73 A'   29 A"   30 A"   74 A'   31 A"   75 A'   76 A'                 
  0.623   0.633   0.640   0.673   0.710   0.729   0.751   0.784
 32 A"   77 A'   78 A'   79 A'   80 A'   81 A'   33 A"   82 A'                 
  0.826   0.851   0.878   0.920   0.937   1.030   1.060   1.124
 83 A'   84 A'   85 A'   86 A'   87 A'   88 A'   89 A'   34 A"                 
  1.239   1.429   1.471   1.546   1.629   1.738   1.787   1.851
 35 A"   36 A"   90 A'   91 A'   92 A'   93 A'   37 A"   94 A'                 
  1.949   1.975   2.020   2.023   2.025   2.032   2.082   2.104
 38 A"   39 A"   40 A"   95 A'   96 A'   41 A"   97 A'   98 A'                 
  2.173   2.193   2.274   2.289   2.581   2.646   2.649   2.829
 99 A'  100 A'  101 A'  102 A'  103 A'  104 A'   42 A"   43 A"                 
  2.921   3.102   3.235   3.728   3.974   3.988   3.988   3.990
105 A'  106 A'  107 A'  108 A'   44 A"  109 A'   45 A"   46 A"                 
  4.005   4.026   4.029   4.051   4.097   4.139   4.146   4.217
110 A'  111 A'   47 A"   48 A"   49 A"  112 A'  113 A'  114 A'                 
  4.330   4.363   4.411   6.538   6.642   6.713   7.529   7.538
115 A'  116 A'  117 A'  118 A'  119 A'  120 A'   50 A"   51 A"                 
  7.549   7.562   7.598   7.604   7.653   7.664   7.717  23.417
 52 A"  121 A'  122 A'  123 A'  124 A'  125 A'  126 A'  127 A'                 
 24.098  47.831  47.911  47.972 289.724 289.734 289.745 289.760
128 A'  129 A'  130 A'  131 A'   53 A"   54 A"   55 A"  132 A'                 
289.787 289.806 289.876 289.888 289.9351020.6041020.7031020.783
133 A'  134 A'  135 A'  136 A'  137 A'  138 A'  139 A'  140 A'                 

 Beta MOs, Restricted
 -- Occupied --                  
-482.86 -482.86 -482.85  -62.51  -62.51  -62.51  -56.33  -56.33
  1 A'    2 A'    3 A'    4 A'    5 A'    6 A'    7 A'    8 A'                 
-56.328 -56.328 -56.327 -56.327 -56.327 -56.324 -56.324 -10.300
  9 A'    1 A"   10 A'    2 A"   11 A'    3 A"   12 A'   13 A'                 
-10.259  -8.720  -8.720  -8.716  -6.552  -6.552  -6.548  -6.538
 14 A'   15 A'   16 A'   17 A'   18 A'   19 A'   20 A'    4 A"                 
 -6.538  -6.538  -6.537  -6.534  -6.534  -2.663  -2.663  -2.659
  5 A"   21 A'   22 A'    6 A"   23 A'   24 A'   25 A'    7 A"                 
 -2.659  -2.659  -2.659  -2.658  -2.655  -2.655  -2.648  -2.648
 26 A'    8 A"   27 A'   28 A'    9 A"   29 A'   10 A"   30 A'                 
 -2.647  -2.647  -2.644  -2.644  -0.899  -0.832  -0.800  -0.736
 11 A"   31 A'   32 A'   12 A"   33 A'   34 A'   35 A'   36 A'                 
 -0.577  -0.500  -0.471  -0.409  -0.399  -0.341  -0.337  -0.315
 37 A'   38 A'   39 A'   13 A"   40 A'   41 A'   14 A"   15 A"                 
 -0.314  -0.291  -0.263
 42 A'   43 A'   16 A"                                                         
 -- Virtual --                   
 -0.057  -0.049  -0.047  -0.010   0.013   0.023   0.030   0.045
 44 A'   17 A"   45 A'   46 A'   47 A'   48 A'   49 A'   18 A"                 
  0.056   0.067   0.068   0.074   0.082   0.084   0.087   0.104
 50 A'   51 A'   19 A"   20 A"   52 A'   53 A'   54 A'   55 A'                 
  0.106   0.110   0.130   0.140   0.143   0.146   0.191   0.198
 21 A"   56 A'   57 A'   22 A"   58 A'   59 A'   60 A'   61 A'                 
  0.205   0.265   0.282   0.358   0.368   0.393   0.400   0.404
 62 A'   63 A'   64 A'   65 A'   66 A'   67 A'   68 A'   23 A"                 
  0.416   0.424   0.435   0.436   0.467   0.479   0.483   0.497
 24 A"   69 A'   25 A"   70 A'   71 A'   72 A'   26 A"   27 A"                 
  0.513   0.540   0.541   0.555   0.567   0.573   0.578   0.601
 28 A"   73 A'   29 A"   30 A"   74 A'   31 A"   75 A'   76 A'                 
  0.623   0.633   0.640   0.673   0.710   0.729   0.751   0.784
 32 A"   77 A'   78 A'   79 A'   80 A'   81 A'   33 A"   82 A'                 
  0.826   0.851   0.878   0.920   0.937   1.030   1.060   1.124
 83 A'   84 A'   85 A'   86 A'   87 A'   88 A'   89 A'   34 A"                 
  1.239   1.429   1.471   1.546   1.629   1.738   1.787   1.851
 35 A"   36 A"   90 A'   91 A'   92 A'   93 A'   37 A"   94 A'                 
  1.949   1.975   2.020   2.023   2.025   2.032   2.082   2.104
 38 A"   39 A"   40 A"   95 A'   96 A'   41 A"   97 A'   98 A'                 
  2.173   2.193   2.274   2.289   2.581   2.646   2.649   2.829
 99 A'  100 A'  101 A'  102 A'  103 A'  104 A'   42 A"   43 A"                 
  2.921   3.102   3.235   3.728   3.974   3.988   3.988   3.990
105 A'  106 A'  107 A'  108 A'   44 A"  109 A'   45 A"   46 A"                 
  4.005   4.026   4.029   4.051   4.097   4.139   4.146   4.217
110 A'  111 A'   47 A"   48 A"   49 A"  112 A'  113 A'  114 A'                 
  4.330   4.363   4.411   6.538   6.642   6.713   7.529   7.538
115 A'  116 A'  117 A'  118 A'  119 A'  120 A'   50 A"   51 A"                 
  7.549   7.562   7.598   7.604   7.653   7.664   7.717  23.417
 52 A"  121 A'  122 A'  123 A'  124 A'  125 A'  126 A'  127 A'                 
 24.098  47.831  47.911  47.972 289.724 289.734 289.745 289.760
128 A'  129 A'  130 A'  131 A'   53 A"   54 A"   55 A"  132 A'                 
289.787 289.806 289.876 289.888 289.9351020.6041020.7031020.783
133 A'  134 A'  135 A'  136 A'  137 A'  138 A'  139 A'  140 A'                 
 --------------------------------------------------------------

          Ground-State Mulliken Net Atomic Charges

     Atom                 Charge (a.u.)
  ----------------------------------------
      1 Br                   -0.059890
      2 Br                   -0.092260
      3 H                     0.261774
      4 Br                   -0.070668
      5 C                    -0.163409
      6 C                     0.124453
  ----------------------------------------
  Sum of atomic charges =     0.000000

 -----------------------------------------------------------------
                    Cartesian Multipole Moments
 -----------------------------------------------------------------
    Charge (ESU x 10^10)
                 0.0000
    Dipole Moment (Debye)
         X       0.1043      Y      -0.6676      Z       0.0000
       Tot       0.6757
    Quadrupole Moments (Debye-Ang)
        XX     -65.3117     XY      -0.8230     YY     -63.3079
        XZ      -0.0000     YZ      -0.0000     ZZ     -68.3278
    Octopole Moments (Debye-Ang^2)
       XXX     -42.3945    XXY       1.6512    XYY     -15.0126
       YYY       5.7528    XXZ       0.0000    XYZ       0.0000
       YYZ       0.0000    XZZ     -14.9491    YZZ       1.7284
       ZZZ      -0.0000
    Hexadecapole Moments (Debye-Ang^3)
      XXXX   -1222.8537   XXXY     -69.7210   XXYY    -281.2542
      XYYY    -116.8992   YYYY    -566.6072   XXXZ      -0.0000
      XXYZ      -0.0000   XYYZ      -0.0000   YYYZ      -0.0000
      XXZZ    -231.8729   XYZZ     -37.0555   YYZZ    -116.4914
      XZZZ      -0.0000   YZZZ       0.0000   ZZZZ     -83.6426
 -----------------------------------------------------------------
 Calculating analytic gradient of the SCF energy
 Gradient of SCF Energy
            1           2           3           4           5           6
    1   0.0066851  -0.0093293  -0.0033987   0.0034663   0.0133009  -0.0107242
    2   0.0048351  -0.0180612   0.0111349   0.0214087  -0.0210701   0.0017526
    3   0.0000000   0.0000000  -0.0000000   0.0000000   0.0000000  -0.0000000
 Max gradient component =       2.141E-02
 RMS gradient           =       1.007E-02
 Gradient time:  CPU 35.40 s  wall 4.56 s
 Geometry Optimization Parameters
   NAtoms,    NIC,     NZ,  NCons,   NDum,   NFix, NCnnct, MaxDiis
        6      32       0       0       0       0       0       0

 Cartesian Hessian Update
 Hessian Updated using BFGS Update


** GEOMETRY OPTIMIZATION IN DELOCALIZED INTERNAL COORDINATES **
   Searching for a Minimum

   Optimization Cycle:  12

                       Coordinates (Angstroms)
     ATOM                X               Y               Z
      1  Br        2.7060164658    0.3866440601    0.0000000000
      2  Br       -0.7479822583    1.4242610518    0.0000000000
      3  H         1.4119516602   -1.7986604612    0.0000000000
      4  Br       -1.5716027158   -1.4905788854    0.0000000000
      5  C         1.1804315735   -0.7602637871    0.0000000000
      6  C        -0.0916592137   -0.3320662241    0.0000000000
   Point Group: cs    Number of degrees of freedom:     9


   Energy is  -7799.225822553

 Hessian Updated using BFGS Update

  9 Hessian modes will be used to form the next step
  Hessian Eigenvalues:
     0.065974    0.164476    0.223010    0.250801    0.321084    0.488886
     0.579074    1.029759    1.072622

 Minimum Search - Taking Simple RFO Step
 Searching for Lamda that Minimizes Along All modes
 Value Taken    Lamda =  -0.00626454
 Step Taken.  Stepsize is  0.272205

                             Maximum     Tolerance    Cnvgd?
         Gradient           0.013991      0.000300      NO
         Displacement       0.200433      0.001200      NO
         Energy change     -0.008069      0.000001      NO


 New Cartesian Coordinates Obtained by Inverse Iteration

 Displacement from previous Coordinates is:  0.217409
 ----------------------------------------------------------------
             Standard Nuclear Orientation (Angstroms)
    I     Atom           X                Y                Z
 ----------------------------------------------------------------
    1      Br      2.6818184088     0.4074121459     0.0000000000
    2      Br     -0.6879634309     1.4750996664     0.0000000000
    3      H       1.3934018050    -1.8123330775     0.0000000000
    4      Br     -1.5534651177    -1.5563340906     0.0000000000
    5      C       1.1529582272    -0.7567010481     0.0000000000
    6      C      -0.0995943807    -0.3278078422     0.0000000000
 ----------------------------------------------------------------
 Molecular Point Group                 Cs    NOp =  2
 Largest Abelian Subgroup              Cs    NOp =  2
 Nuclear Repulsion Energy =   856.1586486260 hartrees
 There are       59 alpha and       59 beta electrons
 Applying Cartesian multipole field
    Component          Value
    ---------          -----
     (2,0,0)        1.00000E-11
     (0,2,0)        2.00000E-11
     (0,0,2)       -3.00000E-11
 Nucleus-field energy     =     0.0000000254 hartrees
 Requested basis set is 6-311++G(d,p)
 There are 74 shells and 195 basis functions
 A cutoff of  1.0D-11 yielded   2158 shell pairs
 There are     16012 function pairs (     17839 Cartesian)
 Smallest overlap matrix eigenvalue = 3.70E-05
 Guess MOs from SCF MO coefficient file

 -----------------------------------------------------------------------
  General SCF calculation program by
  Eric Jon Sundstrom, Paul Horn, Yuezhi Mao, Dmitri Zuev, Alec White,
  David Stuck, Shaama M.S., Shane Yost, Joonho Lee, David Small,
  Daniel Levine, Susi Lehtola, Hugh Burton, Evgeny Epifanovsky
 -----------------------------------------------------------------------
 Exchange:     0.2000 Hartree-Fock + 0.0800 Slater + 0.7200 B88
 Correlation:  0.1900 VWN1RPA + 0.8100 LYP
 Using SG-1 standard quadrature grid
 using 8 threads for integral computing
 -------------------------------------------------------
 OpenMP Integral computing Module                
 Release: version 2.0, May 2017, Q-Chem Inc. Pleasanton 
 -------------------------------------------------------
 -------------------------------------------------------
 OpenMP BLAS3 based DFT computing Module                
 Release: version 1.0, May 2013, Q-Chem Inc. Pittsburgh 
 -------------------------------------------------------
 A restricted SCF calculation will be
 performed using DIIS
 SCF converges when DIIS error is below 1.0e-08
 ---------------------------------------
  Cycle       Energy         DIIS error
 ---------------------------------------
    1   -7799.2276213258      5.37e-04  
    2   -7799.2293793514      1.65e-04  
    3   -7799.2292947883      2.14e-04  
    4   -7799.2294993667      5.70e-05  
    5   -7799.2295147302      9.93e-06  
    6   -7799.2295150215      5.86e-06  
    7   -7799.2295151868      1.14e-06  
    8   -7799.2295151935      1.86e-07  
    9   -7799.2295151936      6.83e-08  
   10   -7799.2295151936      1.53e-08  
   11   -7799.2295151936      2.45e-09  Convergence criterion met
 ---------------------------------------
 SCF time:   CPU 108.19s  wall 14.00s 
 SCF   energy in the final basis set =    -7799.2295151936
 Total energy in the final basis set =    -7799.2295151936

 --------------------------------------------------------------
             Orbital Energies (a.u.) and Symmetries
 --------------------------------------------------------------

 Alpha MOs, Restricted
 -- Occupied --                  
-482.86 -482.86 -482.85  -62.51  -62.51  -62.51  -56.33  -56.33
  1 A'    2 A'    3 A'    4 A'    5 A'    6 A'    7 A'    8 A'                 
-56.328 -56.328 -56.328 -56.328 -56.327 -56.323 -56.323 -10.300
  1 A"    9 A'    2 A"   10 A'   11 A'    3 A"   12 A'   13 A'                 
-10.260  -8.721  -8.720  -8.715  -6.553  -6.553  -6.547  -6.539
 14 A'   15 A'   16 A'   17 A'   18 A'   19 A'   20 A'    4 A"                 
 -6.539  -6.539  -6.538  -6.533  -6.533  -2.664  -2.664  -2.660
  5 A"   21 A'   22 A'    6 A"   23 A'   24 A'   25 A'   26 A'                 
 -2.659  -2.659  -2.659  -2.658  -2.654  -2.654  -2.648  -2.648
  7 A"    8 A"   27 A'   28 A'    9 A"   29 A'   10 A"   30 A'                 
 -2.648  -2.648  -2.643  -2.643  -0.896  -0.827  -0.802  -0.738
 11 A"   31 A'   32 A'   12 A"   33 A'   34 A'   35 A'   36 A'                 
 -0.574  -0.497  -0.470  -0.408  -0.396  -0.337  -0.335  -0.316
 37 A'   38 A'   39 A'   13 A"   40 A'   41 A'   14 A"   15 A"                 
 -0.315  -0.296  -0.265
 42 A'   43 A'   16 A"                                                         
 -- Virtual --                   
 -0.062  -0.055  -0.046  -0.011   0.012   0.023   0.029   0.045
 44 A'   45 A'   17 A"   46 A'   47 A'   48 A'   49 A'   18 A"                 
  0.057   0.065   0.068   0.074   0.081   0.083   0.087   0.104
 50 A'   51 A'   19 A"   20 A"   52 A'   53 A'   54 A'   55 A'                 
  0.106   0.110   0.130   0.139   0.143   0.144   0.184   0.200
 21 A"   56 A'   57 A'   22 A"   58 A'   59 A'   60 A'   61 A'                 
  0.207   0.272   0.279   0.358   0.367   0.390   0.400   0.404
 62 A'   63 A'   64 A'   65 A'   66 A'   67 A'   68 A'   23 A"                 
  0.416   0.424   0.431   0.438   0.461   0.477   0.481   0.497
 24 A"   69 A'   70 A'   25 A"   71 A'   72 A'   26 A"   27 A"                 
  0.515   0.541   0.546   0.557   0.564   0.573   0.584   0.600
 28 A"   29 A"   73 A'   30 A"   31 A"   74 A'   75 A'   76 A'                 
  0.621   0.625   0.626   0.676   0.718   0.726   0.755   0.781
 77 A'   32 A"   78 A'   79 A'   80 A'   81 A'   33 A"   82 A'                 
  0.821   0.842   0.877   0.914   0.929   1.029   1.056   1.117
 83 A'   84 A'   85 A'   86 A'   87 A'   88 A'   89 A'   34 A"                 
  1.235   1.427   1.469   1.542   1.621   1.743   1.785   1.841
 35 A"   36 A"   90 A'   91 A'   92 A'   93 A'   37 A"   94 A'                 
  1.954   1.976   2.006   2.016   2.019   2.032   2.087   2.099
 38 A"   39 A"   95 A'   40 A"   96 A'   41 A"   97 A'   98 A'                 
  2.181   2.198   2.270   2.292   2.580   2.634   2.651   2.831
 99 A'  100 A'  101 A'  102 A'  103 A'  104 A'   42 A"   43 A"                 
  2.919   3.105   3.227   3.700   3.977   3.985   3.989   3.990
105 A'  106 A'  107 A'  108 A'   44 A"   45 A"  109 A'   46 A"                 
  4.009   4.024   4.033   4.050   4.094   4.109   4.145   4.220
110 A'   47 A"  111 A'   48 A"   49 A"  112 A'  113 A'  114 A'                 
  4.336   4.369   4.411   6.523   6.639   6.705   7.530   7.537
115 A'  116 A'  117 A'  118 A'  119 A'  120 A'   50 A"   51 A"                 
  7.548   7.558   7.580   7.601   7.661   7.681   7.707  23.393
 52 A"  121 A'  122 A'  123 A'  124 A'  125 A'  126 A'  127 A'                 
 24.159  47.817  47.909  47.966 289.724 289.732 289.744 289.754
128 A'  129 A'  130 A'  131 A'   53 A"   54 A"   55 A"  132 A'                 
289.774 289.801 289.879 289.902 289.9261020.5881020.7021020.774
133 A'  134 A'  135 A'  136 A'  137 A'  138 A'  139 A'  140 A'                 

 Beta MOs, Restricted
 -- Occupied --                  
-482.86 -482.86 -482.85  -62.51  -62.51  -62.51  -56.33  -56.33
  1 A'    2 A'    3 A'    4 A'    5 A'    6 A'    7 A'    8 A'                 
-56.328 -56.328 -56.328 -56.328 -56.327 -56.323 -56.323 -10.300
  1 A"    9 A'    2 A"   10 A'   11 A'    3 A"   12 A'   13 A'                 
-10.260  -8.721  -8.720  -8.715  -6.553  -6.553  -6.547  -6.539
 14 A'   15 A'   16 A'   17 A'   18 A'   19 A'   20 A'    4 A"                 
 -6.539  -6.539  -6.538  -6.533  -6.533  -2.664  -2.664  -2.660
  5 A"   21 A'   22 A'    6 A"   23 A'   24 A'   25 A'   26 A'                 
 -2.659  -2.659  -2.659  -2.658  -2.654  -2.654  -2.648  -2.648
  7 A"    8 A"   27 A'   28 A'    9 A"   29 A'   10 A"   30 A'                 
 -2.648  -2.648  -2.643  -2.643  -0.896  -0.827  -0.802  -0.738
 11 A"   31 A'   32 A'   12 A"   33 A'   34 A'   35 A'   36 A'                 
 -0.574  -0.497  -0.470  -0.408  -0.396  -0.337  -0.335  -0.316
 37 A'   38 A'   39 A'   13 A"   40 A'   41 A'   14 A"   15 A"                 
 -0.315  -0.296  -0.265
 42 A'   43 A'   16 A"                                                         
 -- Virtual --                   
 -0.062  -0.055  -0.046  -0.011   0.012   0.023   0.029   0.045
 44 A'   45 A'   17 A"   46 A'   47 A'   48 A'   49 A'   18 A"                 
  0.057   0.065   0.068   0.074   0.081   0.083   0.087   0.104
 50 A'   51 A'   19 A"   20 A"   52 A'   53 A'   54 A'   55 A'                 
  0.106   0.110   0.130   0.139   0.143   0.144   0.184   0.200
 21 A"   56 A'   57 A'   22 A"   58 A'   59 A'   60 A'   61 A'                 
  0.207   0.272   0.279   0.358   0.367   0.390   0.400   0.404
 62 A'   63 A'   64 A'   65 A'   66 A'   67 A'   68 A'   23 A"                 
  0.416   0.424   0.431   0.438   0.461   0.477   0.481   0.497
 24 A"   69 A'   70 A'   25 A"   71 A'   72 A'   26 A"   27 A"                 
  0.515   0.541   0.546   0.557   0.564   0.573   0.584   0.600
 28 A"   29 A"   73 A'   30 A"   31 A"   74 A'   75 A'   76 A'                 
  0.621   0.625   0.626   0.676   0.718   0.726   0.755   0.781
 77 A'   32 A"   78 A'   79 A'   80 A'   81 A'   33 A"   82 A'                 
  0.821   0.842   0.877   0.914   0.929   1.029   1.056   1.117
 83 A'   84 A'   85 A'   86 A'   87 A'   88 A'   89 A'   34 A"                 
  1.235   1.427   1.469   1.542   1.621   1.743   1.785   1.841
 35 A"   36 A"   90 A'   91 A'   92 A'   93 A'   37 A"   94 A'                 
  1.954   1.976   2.006   2.016   2.019   2.032   2.087   2.099
 38 A"   39 A"   95 A'   40 A"   96 A'   41 A"   97 A'   98 A'                 
  2.181   2.198   2.270   2.292   2.580   2.634   2.651   2.831
 99 A'  100 A'  101 A'  102 A'  103 A'  104 A'   42 A"   43 A"                 
  2.919   3.105   3.227   3.700   3.977   3.985   3.989   3.990
105 A'  106 A'  107 A'  108 A'   44 A"   45 A"  109 A'   46 A"                 
  4.009   4.024   4.033   4.050   4.094   4.109   4.145   4.220
110 A'   47 A"  111 A'   48 A"   49 A"  112 A'  113 A'  114 A'                 
  4.336   4.369   4.411   6.523   6.639   6.705   7.530   7.537
115 A'  116 A'  117 A'  118 A'  119 A'  120 A'   50 A"   51 A"                 
  7.548   7.558   7.580   7.601   7.661   7.681   7.707  23.393
 52 A"  121 A'  122 A'  123 A'  124 A'  125 A'  126 A'  127 A'                 
 24.159  47.817  47.909  47.966 289.724 289.732 289.744 289.754
128 A'  129 A'  130 A'  131 A'   53 A"   54 A"   55 A"  132 A'                 
289.774 289.801 289.879 289.902 289.9261020.5881020.7021020.774
133 A'  134 A'  135 A'  136 A'  137 A'  138 A'  139 A'  140 A'                 
 --------------------------------------------------------------

          Ground-State Mulliken Net Atomic Charges

     Atom                 Charge (a.u.)
  ----------------------------------------
      1 Br                   -0.066619
      2 Br                   -0.093558
      3 H                     0.261774
      4 Br                   -0.071713
      5 C                    -0.157711
      6 C                     0.127827
  ----------------------------------------
  Sum of atomic charges =     0.000000

 -----------------------------------------------------------------
                    Cartesian Multipole Moments
 -----------------------------------------------------------------
    Charge (ESU x 10^10)
                 0.0000
    Dipole Moment (Debye)
         X       0.1362      Y      -0.6896      Z       0.0000
       Tot       0.7029
    Quadrupole Moments (Debye-Ang)
        XX     -65.8226     XY      -0.6365     YY     -62.7930
        XZ       0.0000     YZ      -0.0000     ZZ     -68.4057
    Octopole Moments (Debye-Ang^2)
       XXX     -44.4337    XXY       1.0876    XYY     -15.9619
       YYY       5.3424    XXZ       0.0000    XYZ      -0.0000
       YYZ       0.0000    XZZ     -15.6636    YZZ       1.5858
       ZZZ       0.0000
    Hexadecapole Moments (Debye-Ang^3)
      XXXX   -1198.3555   XXXY     -79.2798   XXYY    -282.2110
      XYYY    -123.6666   YYYY    -598.4093   XXXZ       0.0000
      XXYZ      -0.0000   XYYZ      -0.0000   YYYZ       0.0000
      XXZZ    -226.8387   XYZZ     -40.4163   YYZZ    -123.2522
      XZZZ      -0.0000   YZZZ      -0.0000   ZZZZ     -83.8429
 -----------------------------------------------------------------
 Calculating analytic gradient of the SCF energy
 Gradient of SCF Energy
            1           2           3           4           5           6
    1   0.0080549  -0.0050092  -0.0010817  -0.0009131  -0.0108880   0.0098371
    2   0.0081083  -0.0020432  -0.0023479   0.0062875  -0.0052829  -0.0047217
    3  -0.0000000   0.0000000   0.0000000  -0.0000000   0.0000000   0.0000000
 Max gradient component =       1.089E-02
 RMS gradient           =       5.123E-03
 Gradient time:  CPU 35.48 s  wall 4.56 s
 Geometry Optimization Parameters
   NAtoms,    NIC,     NZ,  NCons,   NDum,   NFix, NCnnct, MaxDiis
        6      32       0       0       0       0       0       0

 Cartesian Hessian Update
 Hessian Updated using BFGS Update


** GEOMETRY OPTIMIZATION IN DELOCALIZED INTERNAL COORDINATES **
   Searching for a Minimum

   Optimization Cycle:  13

                       Coordinates (Angstroms)
     ATOM                X               Y               Z
      1  Br        2.6818184088    0.4074121459    0.0000000000
      2  Br       -0.6879634309    1.4750996664    0.0000000000
      3  H         1.3934018050   -1.8123330775    0.0000000000
      4  Br       -1.5534651177   -1.5563340906    0.0000000000
      5  C         1.1529582272   -0.7567010481    0.0000000000
      6  C        -0.0995943807   -0.3278078422    0.0000000000
   Point Group: cs    Number of degrees of freedom:     9


   Energy is  -7799.229515194

 Hessian Updated using BFGS Update

  9 Hessian modes will be used to form the next step
  Hessian Eigenvalues:
     0.052721    0.164387    0.223555    0.250787    0.329843    0.524368
     0.576929    1.029477    1.064159

 Minimum Search - Taking Simple RFO Step
 Searching for Lamda that Minimizes Along All modes
 Value Taken    Lamda =  -0.00094417
 Step Taken.  Stepsize is  0.108110

                             Maximum     Tolerance    Cnvgd?
         Gradient           0.008643      0.000300      NO
         Displacement       0.083602      0.001200      NO
         Energy change     -0.003693      0.000001      NO


 New Cartesian Coordinates Obtained by Inverse Iteration

 Displacement from previous Coordinates is:  0.087338
 ----------------------------------------------------------------
             Standard Nuclear Orientation (Angstroms)
    I     Atom           X                Y                Z
 ----------------------------------------------------------------
    1      Br      2.6803504777     0.3981423768     0.0000000000
    2      Br     -0.6708790176     1.4933511491     0.0000000000
    3      H       1.3880512007    -1.8031039568     0.0000000000
    4      Br     -1.5424317736    -1.5861415365     0.0000000000
    5      C       1.1438637900    -0.7507845857     0.0000000000
    6      C      -0.1117991656    -0.3221276930     0.0000000000
 ----------------------------------------------------------------
 Molecular Point Group                 Cs    NOp =  2
 Largest Abelian Subgroup              Cs    NOp =  2
 Nuclear Repulsion Energy =   853.6541020363 hartrees
 There are       59 alpha and       59 beta electrons
 Applying Cartesian multipole field
    Component          Value
    ---------          -----
     (2,0,0)        1.00000E-11
     (0,2,0)        2.00000E-11
     (0,0,2)       -3.00000E-11
 Nucleus-field energy     =     0.0000000256 hartrees
 Requested basis set is 6-311++G(d,p)
 There are 74 shells and 195 basis functions
 A cutoff of  1.0D-11 yielded   2155 shell pairs
 There are     15969 function pairs (     17785 Cartesian)
 Smallest overlap matrix eigenvalue = 3.92E-05
 Guess MOs from SCF MO coefficient file

 -----------------------------------------------------------------------
  General SCF calculation program by
  Eric Jon Sundstrom, Paul Horn, Yuezhi Mao, Dmitri Zuev, Alec White,
  David Stuck, Shaama M.S., Shane Yost, Joonho Lee, David Small,
  Daniel Levine, Susi Lehtola, Hugh Burton, Evgeny Epifanovsky
 -----------------------------------------------------------------------
 Exchange:     0.2000 Hartree-Fock + 0.0800 Slater + 0.7200 B88
 Correlation:  0.1900 VWN1RPA + 0.8100 LYP
 Using SG-1 standard quadrature grid
 using 8 threads for integral computing
 -------------------------------------------------------
 OpenMP Integral computing Module                
 Release: version 2.0, May 2017, Q-Chem Inc. Pleasanton 
 -------------------------------------------------------
 -------------------------------------------------------
 OpenMP BLAS3 based DFT computing Module                
 Release: version 1.0, May 2013, Q-Chem Inc. Pittsburgh 
 -------------------------------------------------------
 A restricted SCF calculation will be
 performed using DIIS
 SCF converges when DIIS error is below 1.0e-08
 ---------------------------------------
  Cycle       Energy         DIIS error
 ---------------------------------------
    1   -7799.2298371483      2.09e-04  
    2   -7799.2301433106      7.35e-05  
    3   -7799.2301109356      1.13e-04  
    4   -7799.2301699357      1.60e-05  
    5   -7799.2301711522      3.44e-06  
    6   -7799.2301711917      1.47e-06  
    7   -7799.2301711988      4.05e-07  
    8   -7799.2301711996      1.69e-07  
    9   -7799.2301711997      2.07e-08  
   10   -7799.2301711998      4.55e-09  Convergence criterion met
 ---------------------------------------
 SCF time:   CPU 97.90s  wall 13.00s 
 SCF   energy in the final basis set =    -7799.2301711998
 Total energy in the final basis set =    -7799.2301711998

 --------------------------------------------------------------
             Orbital Energies (a.u.) and Symmetries
 --------------------------------------------------------------

 Alpha MOs, Restricted
 -- Occupied --                  
-482.86 -482.86 -482.85  -62.51  -62.51  -62.51  -56.33  -56.33
  1 A'    2 A'    3 A'    4 A'    5 A'    6 A'    7 A'    8 A'                 
-56.329 -56.329 -56.329 -56.329 -56.327 -56.323 -56.323 -10.301
  1 A"    2 A"    9 A'   10 A'   11 A'    3 A"   12 A'   13 A'                 
-10.259  -8.721  -8.721  -8.715  -6.553  -6.553  -6.547  -6.539
 14 A'   15 A'   16 A'   17 A'   18 A'   19 A'   20 A'    4 A"                 
 -6.539  -6.539  -6.538  -6.533  -6.533  -2.664  -2.664  -2.660
  5 A"   21 A'   22 A'    6 A"   23 A'   24 A'   25 A'    7 A"                 
 -2.660  -2.660  -2.660  -2.658  -2.654  -2.653  -2.648  -2.648
 26 A'    8 A"   27 A'   28 A'    9 A"   29 A'   10 A"   30 A'                 
 -2.648  -2.648  -2.643  -2.643  -0.895  -0.826  -0.803  -0.737
 11 A"   31 A'   32 A'   12 A"   33 A'   34 A'   35 A'   36 A'                 
 -0.575  -0.496  -0.470  -0.407  -0.397  -0.336  -0.335  -0.317
 37 A'   38 A'   39 A'   13 A"   40 A'   41 A'   14 A"   15 A"                 
 -0.315  -0.297  -0.265
 42 A'   43 A'   16 A"                                                         
 -- Virtual --                   
 -0.063  -0.055  -0.047  -0.010   0.012   0.022   0.029   0.045
 44 A'   45 A'   17 A"   46 A'   47 A'   48 A'   49 A'   18 A"                 
  0.057   0.064   0.068   0.074   0.081   0.083   0.087   0.103
 50 A'   51 A'   19 A"   20 A"   52 A'   53 A'   54 A'   55 A'                 
  0.106   0.110   0.131   0.139   0.141   0.144   0.181   0.201
 21 A"   56 A'   57 A'   22 A"   58 A'   59 A'   60 A'   61 A'                 
  0.207   0.272   0.278   0.359   0.367   0.390   0.400   0.404
 62 A'   63 A'   64 A'   65 A'   66 A'   67 A'   68 A'   23 A"                 
  0.416   0.423   0.430   0.438   0.460   0.477   0.482   0.496
 24 A"   69 A'   70 A'   25 A"   71 A'   72 A'   26 A"   27 A"                 
  0.516   0.540   0.548   0.557   0.561   0.574   0.586   0.598
 28 A"   29 A"   73 A'   30 A"   31 A"   74 A'   75 A'   76 A'                 
  0.618   0.621   0.626   0.676   0.719   0.726   0.757   0.780
 77 A'   78 A'   32 A"   79 A'   80 A'   81 A'   33 A"   82 A'                 
  0.821   0.842   0.875   0.914   0.927   1.029   1.055   1.114
 83 A'   84 A'   85 A'   86 A'   87 A'   88 A'   89 A'   34 A"                 
  1.235   1.427   1.472   1.542   1.617   1.749   1.785   1.838
 35 A"   36 A"   90 A'   91 A'   92 A'   93 A'   37 A"   94 A'                 
  1.955   1.976   2.000   2.013   2.019   2.032   2.086   2.095
 38 A"   39 A"   95 A'   40 A"   96 A'   41 A"   97 A'   98 A'                 
  2.180   2.197   2.270   2.290   2.581   2.635   2.652   2.830
 99 A'  100 A'  101 A'  102 A'  103 A'  104 A'   42 A"   43 A"                 
  2.922   3.103   3.224   3.702   3.977   3.983   3.989   3.990
105 A'  106 A'  107 A'  108 A'   44 A"   45 A"  109 A'   46 A"                 
  4.012   4.023   4.034   4.050   4.093   4.099   4.146   4.219
110 A'   47 A"  111 A'   48 A"   49 A"  112 A'  113 A'  114 A'                 
  4.338   4.371   4.412   6.521   6.640   6.703   7.529   7.537
115 A'  116 A'  117 A'  118 A'  119 A'  120 A'   50 A"   51 A"                 
  7.548   7.556   7.576   7.599   7.661   7.683   7.706  23.396
 52 A"  121 A'  122 A'  123 A'  124 A'  125 A'  126 A'  127 A'                 
 24.149  47.816  47.910  47.964 289.724 289.731 289.744 289.751
128 A'  129 A'  130 A'  131 A'   53 A"   54 A"   55 A"  132 A'                 
289.772 289.798 289.879 289.903 289.9251020.5851020.7031020.771
133 A'  134 A'  135 A'  136 A'  137 A'  138 A'  139 A'  140 A'                 

 Beta MOs, Restricted
 -- Occupied --                  
-482.86 -482.86 -482.85  -62.51  -62.51  -62.51  -56.33  -56.33
  1 A'    2 A'    3 A'    4 A'    5 A'    6 A'    7 A'    8 A'                 
-56.329 -56.329 -56.329 -56.329 -56.327 -56.323 -56.323 -10.301
  1 A"    2 A"    9 A'   10 A'   11 A'    3 A"   12 A'   13 A'                 
-10.259  -8.721  -8.721  -8.715  -6.553  -6.553  -6.547  -6.539
 14 A'   15 A'   16 A'   17 A'   18 A'   19 A'   20 A'    4 A"                 
 -6.539  -6.539  -6.538  -6.533  -6.533  -2.664  -2.664  -2.660
  5 A"   21 A'   22 A'    6 A"   23 A'   24 A'   25 A'    7 A"                 
 -2.660  -2.660  -2.660  -2.658  -2.654  -2.653  -2.648  -2.648
 26 A'    8 A"   27 A'   28 A'    9 A"   29 A'   10 A"   30 A'                 
 -2.648  -2.648  -2.643  -2.643  -0.895  -0.826  -0.803  -0.737
 11 A"   31 A'   32 A'   12 A"   33 A'   34 A'   35 A'   36 A'                 
 -0.575  -0.496  -0.470  -0.407  -0.397  -0.336  -0.335  -0.317
 37 A'   38 A'   39 A'   13 A"   40 A'   41 A'   14 A"   15 A"                 
 -0.315  -0.297  -0.265
 42 A'   43 A'   16 A"                                                         
 -- Virtual --                   
 -0.063  -0.055  -0.047  -0.010   0.012   0.022   0.029   0.045
 44 A'   45 A'   17 A"   46 A'   47 A'   48 A'   49 A'   18 A"                 
  0.057   0.064   0.068   0.074   0.081   0.083   0.087   0.103
 50 A'   51 A'   19 A"   20 A"   52 A'   53 A'   54 A'   55 A'                 
  0.106   0.110   0.131   0.139   0.141   0.144   0.181   0.201
 21 A"   56 A'   57 A'   22 A"   58 A'   59 A'   60 A'   61 A'                 
  0.207   0.272   0.278   0.359   0.367   0.390   0.400   0.404
 62 A'   63 A'   64 A'   65 A'   66 A'   67 A'   68 A'   23 A"                 
  0.416   0.423   0.430   0.438   0.460   0.477   0.482   0.496
 24 A"   69 A'   70 A'   25 A"   71 A'   72 A'   26 A"   27 A"                 
  0.516   0.540   0.548   0.557   0.561   0.574   0.586   0.598
 28 A"   29 A"   73 A'   30 A"   31 A"   74 A'   75 A'   76 A'                 
  0.618   0.621   0.626   0.676   0.719   0.726   0.757   0.780
 77 A'   78 A'   32 A"   79 A'   80 A'   81 A'   33 A"   82 A'                 
  0.821   0.842   0.875   0.914   0.927   1.029   1.055   1.114
 83 A'   84 A'   85 A'   86 A'   87 A'   88 A'   89 A'   34 A"                 
  1.235   1.427   1.472   1.542   1.617   1.749   1.785   1.838
 35 A"   36 A"   90 A'   91 A'   92 A'   93 A'   37 A"   94 A'                 
  1.955   1.976   2.000   2.013   2.019   2.032   2.086   2.095
 38 A"   39 A"   95 A'   40 A"   96 A'   41 A"   97 A'   98 A'                 
  2.180   2.197   2.270   2.290   2.581   2.635   2.652   2.830
 99 A'  100 A'  101 A'  102 A'  103 A'  104 A'   42 A"   43 A"                 
  2.922   3.103   3.224   3.702   3.977   3.983   3.989   3.990
105 A'  106 A'  107 A'  108 A'   44 A"   45 A"  109 A'   46 A"                 
  4.012   4.023   4.034   4.050   4.093   4.099   4.146   4.219
110 A'   47 A"  111 A'   48 A"   49 A"  112 A'  113 A'  114 A'                 
  4.338   4.371   4.412   6.521   6.640   6.703   7.529   7.537
115 A'  116 A'  117 A'  118 A'  119 A'  120 A'   50 A"   51 A"                 
  7.548   7.556   7.576   7.599   7.661   7.683   7.706  23.396
 52 A"  121 A'  122 A'  123 A'  124 A'  125 A'  126 A'  127 A'                 
 24.149  47.816  47.910  47.964 289.724 289.731 289.744 289.751
128 A'  129 A'  130 A'  131 A'   53 A"   54 A"   55 A"  132 A'                 
289.772 289.798 289.879 289.903 289.9251020.5851020.7031020.771
133 A'  134 A'  135 A'  136 A'  137 A'  138 A'  139 A'  140 A'                 
 --------------------------------------------------------------

          Ground-State Mulliken Net Atomic Charges

     Atom                 Charge (a.u.)
  ----------------------------------------
      1 Br                   -0.066008
      2 Br                   -0.092090
      3 H                     0.260988
      4 Br                   -0.070205
      5 C                    -0.164789
      6 C                     0.132104
  ----------------------------------------
  Sum of atomic charges =     0.000000

 -----------------------------------------------------------------
                    Cartesian Multipole Moments
 -----------------------------------------------------------------
    Charge (ESU x 10^10)
                 0.0000
    Dipole Moment (Debye)
         X       0.1468      Y      -0.6777      Z       0.0000
       Tot       0.6934
    Quadrupole Moments (Debye-Ang)
        XX     -65.9399     XY      -0.5521     YY     -62.6543
        XZ       0.0000     YZ       0.0000     ZZ     -68.4205
    Octopole Moments (Debye-Ang^2)
       XXX     -44.9032    XXY       1.2423    XYY     -16.6151
       YYY       6.1987    XXZ       0.0000    XYZ      -0.0000
       YYZ       0.0000    XZZ     -15.9892    YZZ       1.9128
       ZZZ       0.0000
    Hexadecapole Moments (Debye-Ang^3)
      XXXX   -1191.4223   XXXY     -80.8811   XXYY    -283.8050
      XYYY    -123.4214   YYYY    -610.0624   XXXZ       0.0000
      XXYZ       0.0000   XYYZ       0.0000   YYYZ       0.0000
      XXZZ    -225.5309   XYZZ     -40.8228   YYZZ    -125.7345
      XZZZ       0.0000   YZZZ       0.0000   ZZZZ     -83.8851
 -----------------------------------------------------------------
 Calculating analytic gradient of the SCF energy
 Gradient of SCF Energy
            1           2           3           4           5           6
    1   0.0076075  -0.0027109  -0.0006483  -0.0010113  -0.0085596   0.0053227
    2   0.0068157   0.0018555  -0.0005868   0.0016762  -0.0063923  -0.0033682
    3   0.0000000  -0.0000000  -0.0000000  -0.0000000  -0.0000000   0.0000000
 Max gradient component =       8.560E-03
 RMS gradient           =       3.898E-03
 Gradient time:  CPU 35.20 s  wall 4.53 s
 Geometry Optimization Parameters
   NAtoms,    NIC,     NZ,  NCons,   NDum,   NFix, NCnnct, MaxDiis
        6      32       0       0       0       0       0       0

 Cartesian Hessian Update
 Hessian Updated using BFGS Update


** GEOMETRY OPTIMIZATION IN DELOCALIZED INTERNAL COORDINATES **
   Searching for a Minimum

   Optimization Cycle:  14

                       Coordinates (Angstroms)
     ATOM                X               Y               Z
      1  Br        2.6803504777    0.3981423768    0.0000000000
      2  Br       -0.6708790176    1.4933511491    0.0000000000
      3  H         1.3880512007   -1.8031039568    0.0000000000
      4  Br       -1.5424317736   -1.5861415365    0.0000000000
      5  C         1.1438637900   -0.7507845857    0.0000000000
      6  C        -0.1117991656   -0.3221276930    0.0000000000
   Point Group: cs    Number of degrees of freedom:     9


   Energy is  -7799.230171200

 Hessian Updated using BFGS Update

  9 Hessian modes will be used to form the next step
  Hessian Eigenvalues:
     0.046731    0.163885    0.214942    0.250789    0.330791    0.397456
     0.582465    0.997615    1.035050

 Minimum Search - Taking Simple RFO Step
 Searching for Lamda that Minimizes Along All modes
 Value Taken    Lamda =  -0.00045473
 Step Taken.  Stepsize is  0.066459

                             Maximum     Tolerance    Cnvgd?
         Gradient           0.006762      0.000300      NO
         Displacement       0.043639      0.001200      NO
         Energy change     -0.000656      0.000001      NO


 New Cartesian Coordinates Obtained by Inverse Iteration

 Displacement from previous Coordinates is:  0.062893
 ----------------------------------------------------------------
             Standard Nuclear Orientation (Angstroms)
    I     Atom           X                Y                Z
 ----------------------------------------------------------------
    1      Br      2.6763876067     0.3858511281     0.0000000000
    2      Br     -0.6595428462     1.5012528377     0.0000000000
    3      H       1.3851134187    -1.7938004817     0.0000000000
    4      Br     -1.5313904051    -1.6039990646     0.0000000000
    5      C       1.1379156180    -0.7428973640     0.0000000000
    6      C      -0.1213278804    -0.3170713016     0.0000000000
 ----------------------------------------------------------------
 Molecular Point Group                 Cs    NOp =  2
 Largest Abelian Subgroup              Cs    NOp =  2
 Nuclear Repulsion Energy =   853.5946454293 hartrees
 There are       59 alpha and       59 beta electrons
 Applying Cartesian multipole field
    Component          Value
    ---------          -----
     (2,0,0)        1.00000E-11
     (0,2,0)        2.00000E-11
     (0,0,2)       -3.00000E-11
 Nucleus-field energy     =     0.0000000257 hartrees
 Requested basis set is 6-311++G(d,p)
 There are 74 shells and 195 basis functions
 A cutoff of  1.0D-11 yielded   2153 shell pairs
 There are     15963 function pairs (     17779 Cartesian)
 Smallest overlap matrix eigenvalue = 4.06E-05
 Guess MOs from SCF MO coefficient file

 -----------------------------------------------------------------------
  General SCF calculation program by
  Eric Jon Sundstrom, Paul Horn, Yuezhi Mao, Dmitri Zuev, Alec White,
  David Stuck, Shaama M.S., Shane Yost, Joonho Lee, David Small,
  Daniel Levine, Susi Lehtola, Hugh Burton, Evgeny Epifanovsky
 -----------------------------------------------------------------------
 Exchange:     0.2000 Hartree-Fock + 0.0800 Slater + 0.7200 B88
 Correlation:  0.1900 VWN1RPA + 0.8100 LYP
 Using SG-1 standard quadrature grid
 using 8 threads for integral computing
 -------------------------------------------------------
 OpenMP Integral computing Module                
 Release: version 2.0, May 2017, Q-Chem Inc. Pleasanton 
 -------------------------------------------------------
 -------------------------------------------------------
 OpenMP BLAS3 based DFT computing Module                
 Release: version 1.0, May 2013, Q-Chem Inc. Pittsburgh 
 -------------------------------------------------------
 A restricted SCF calculation will be
 performed using DIIS
 SCF converges when DIIS error is below 1.0e-08
 ---------------------------------------
  Cycle       Energy         DIIS error
 ---------------------------------------
    1   -7799.2302682633      1.61e-04  
    2   -7799.2304538645      4.16e-05  
    3   -7799.2304448293      6.17e-05  
    4   -7799.2304633645      1.24e-05  
    5   -7799.2304640177      3.85e-06  
    6   -7799.2304640642      2.29e-06  
    7   -7799.2304640884      3.99e-07  
    8   -7799.2304640890      9.98e-08  
    9   -7799.2304640890      2.25e-08  
   10   -7799.2304640891      4.06e-09  Convergence criterion met
 ---------------------------------------
 SCF time:   CPU 98.20s  wall 12.00s 
 SCF   energy in the final basis set =    -7799.2304640891
 Total energy in the final basis set =    -7799.2304640891

 --------------------------------------------------------------
             Orbital Energies (a.u.) and Symmetries
 --------------------------------------------------------------

 Alpha MOs, Restricted
 -- Occupied --                  
-482.86 -482.86 -482.85  -62.51  -62.51  -62.51  -56.33  -56.33
  1 A'    2 A'    3 A'    4 A'    5 A'    6 A'    7 A'    8 A'                 
-56.329 -56.329 -56.329 -56.329 -56.327 -56.323 -56.323 -10.301
  1 A"    2 A"    9 A'   10 A'   11 A'    3 A"   12 A'   13 A'                 
-10.258  -8.721  -8.721  -8.715  -6.554  -6.553  -6.547  -6.539
 14 A'   15 A'   16 A'   17 A'   18 A'   19 A'   20 A'    4 A"                 
 -6.539  -6.539  -6.539  -6.533  -6.533  -2.664  -2.664  -2.660
  5 A"   21 A'   22 A'    6 A"   23 A'   24 A'   25 A'    7 A"                 
 -2.660  -2.660  -2.660  -2.658  -2.654  -2.653  -2.649  -2.649
 26 A'   27 A'    8 A"   28 A'    9 A"   29 A'   10 A"   30 A'                 
 -2.649  -2.648  -2.643  -2.643  -0.895  -0.827  -0.804  -0.736
 11 A"   31 A'   32 A'   12 A"   33 A'   34 A'   35 A'   36 A'                 
 -0.575  -0.496  -0.470  -0.407  -0.397  -0.335  -0.335  -0.318
 37 A'   38 A'   39 A'   13 A"   40 A'   14 A"   41 A'   15 A"                 
 -0.315  -0.298  -0.264
 42 A'   43 A'   16 A"                                                         
 -- Virtual --                   
 -0.062  -0.053  -0.047  -0.010   0.012   0.022   0.029   0.044
 44 A'   45 A'   17 A"   46 A'   47 A'   48 A'   49 A'   18 A"                 
  0.057   0.064   0.068   0.073   0.082   0.083   0.088   0.103
 50 A'   51 A'   19 A"   20 A"   52 A'   53 A'   54 A'   55 A'                 
  0.107   0.110   0.132   0.139   0.140   0.145   0.179   0.201
 21 A"   56 A'   57 A'   22 A"   58 A'   59 A'   60 A'   61 A'                 
  0.207   0.272   0.278   0.360   0.367   0.390   0.400   0.404
 62 A'   63 A'   64 A'   65 A'   66 A'   67 A'   68 A'   23 A"                 
  0.416   0.424   0.429   0.438   0.459   0.477   0.482   0.496
 24 A"   69 A'   70 A'   25 A"   71 A'   72 A'   26 A"   27 A"                 
  0.518   0.540   0.550   0.557   0.560   0.575   0.587   0.596
 28 A"   29 A"   73 A'   30 A"   31 A"   74 A'   75 A'   76 A'                 
  0.617   0.619   0.627   0.677   0.721   0.726   0.758   0.780
 77 A'   78 A'   32 A"   79 A'   80 A'   81 A'   33 A"   82 A'                 
  0.822   0.844   0.875   0.916   0.928   1.029   1.055   1.112
 83 A'   84 A'   85 A'   86 A'   87 A'   88 A'   89 A'   34 A"                 
  1.238   1.429   1.474   1.545   1.616   1.755   1.785   1.837
 35 A"   36 A"   90 A'   91 A'   92 A'   93 A'   37 A"   94 A'                 
  1.955   1.976   1.999   2.012   2.019   2.033   2.086   2.095
 38 A"   39 A"   95 A'   40 A"   96 A'   41 A"   97 A'   98 A'                 
  2.179   2.195   2.273   2.287   2.581   2.637   2.652   2.830
 99 A'  100 A'  101 A'  102 A'  103 A'  104 A'   42 A"   43 A"                 
  2.927   3.104   3.225   3.704   3.978   3.983   3.989   3.990
105 A'  106 A'  107 A'  108 A'   44 A"   45 A"  109 A'   46 A"                 
  4.013   4.023   4.035   4.051   4.094   4.095   4.149   4.219
110 A'   47 A"  111 A'   48 A"   49 A"  112 A'  113 A'  114 A'                 
  4.339   4.372   4.412   6.523   6.643   6.704   7.529   7.537
115 A'  116 A'  117 A'  118 A'  119 A'  120 A'   50 A"   51 A"                 
  7.548   7.554   7.574   7.597   7.661   7.684   7.706  23.398
 52 A"  121 A'  122 A'  123 A'  124 A'  125 A'  126 A'  127 A'                 
 24.140  47.817  47.912  47.964 289.724 289.731 289.744 289.750
128 A'  129 A'  130 A'  131 A'   53 A"   54 A"   55 A"  132 A'                 
289.771 289.796 289.879 289.903 289.9251020.5871020.7061020.772
133 A'  134 A'  135 A'  136 A'  137 A'  138 A'  139 A'  140 A'                 

 Beta MOs, Restricted
 -- Occupied --                  
-482.86 -482.86 -482.85  -62.51  -62.51  -62.51  -56.33  -56.33
  1 A'    2 A'    3 A'    4 A'    5 A'    6 A'    7 A'    8 A'                 
-56.329 -56.329 -56.329 -56.329 -56.327 -56.323 -56.323 -10.301
  1 A"    2 A"    9 A'   10 A'   11 A'    3 A"   12 A'   13 A'                 
-10.258  -8.721  -8.721  -8.715  -6.554  -6.553  -6.547  -6.539
 14 A'   15 A'   16 A'   17 A'   18 A'   19 A'   20 A'    4 A"                 
 -6.539  -6.539  -6.539  -6.533  -6.533  -2.664  -2.664  -2.660
  5 A"   21 A'   22 A'    6 A"   23 A'   24 A'   25 A'    7 A"                 
 -2.660  -2.660  -2.660  -2.658  -2.654  -2.653  -2.649  -2.649
 26 A'   27 A'    8 A"   28 A'    9 A"   29 A'   10 A"   30 A'                 
 -2.649  -2.648  -2.643  -2.643  -0.895  -0.827  -0.804  -0.736
 11 A"   31 A'   32 A'   12 A"   33 A'   34 A'   35 A'   36 A'                 
 -0.575  -0.496  -0.470  -0.407  -0.397  -0.335  -0.335  -0.318
 37 A'   38 A'   39 A'   13 A"   40 A'   14 A"   41 A'   15 A"                 
 -0.315  -0.298  -0.264
 42 A'   43 A'   16 A"                                                         
 -- Virtual --                   
 -0.062  -0.053  -0.047  -0.010   0.012   0.022   0.029   0.044
 44 A'   45 A'   17 A"   46 A'   47 A'   48 A'   49 A'   18 A"                 
  0.057   0.064   0.068   0.073   0.082   0.083   0.088   0.103
 50 A'   51 A'   19 A"   20 A"   52 A'   53 A'   54 A'   55 A'                 
  0.107   0.110   0.132   0.139   0.140   0.145   0.179   0.201
 21 A"   56 A'   57 A'   22 A"   58 A'   59 A'   60 A'   61 A'                 
  0.207   0.272   0.278   0.360   0.367   0.390   0.400   0.404
 62 A'   63 A'   64 A'   65 A'   66 A'   67 A'   68 A'   23 A"                 
  0.416   0.424   0.429   0.438   0.459   0.477   0.482   0.496
 24 A"   69 A'   70 A'   25 A"   71 A'   72 A'   26 A"   27 A"                 
  0.518   0.540   0.550   0.557   0.560   0.575   0.587   0.596
 28 A"   29 A"   73 A'   30 A"   31 A"   74 A'   75 A'   76 A'                 
  0.617   0.619   0.627   0.677   0.721   0.726   0.758   0.780
 77 A'   78 A'   32 A"   79 A'   80 A'   81 A'   33 A"   82 A'                 
  0.822   0.844   0.875   0.916   0.928   1.029   1.055   1.112
 83 A'   84 A'   85 A'   86 A'   87 A'   88 A'   89 A'   34 A"                 
  1.238   1.429   1.474   1.545   1.616   1.755   1.785   1.837
 35 A"   36 A"   90 A'   91 A'   92 A'   93 A'   37 A"   94 A'                 
  1.955   1.976   1.999   2.012   2.019   2.033   2.086   2.095
 38 A"   39 A"   95 A'   40 A"   96 A'   41 A"   97 A'   98 A'                 
  2.179   2.195   2.273   2.287   2.581   2.637   2.652   2.830
 99 A'  100 A'  101 A'  102 A'  103 A'  104 A'   42 A"   43 A"                 
  2.927   3.104   3.225   3.704   3.978   3.983   3.989   3.990
105 A'  106 A'  107 A'  108 A'   44 A"   45 A"  109 A'   46 A"                 
  4.013   4.023   4.035   4.051   4.094   4.095   4.149   4.219
110 A'   47 A"  111 A'   48 A"   49 A"  112 A'  113 A'  114 A'                 
  4.339   4.372   4.412   6.523   6.643   6.704   7.529   7.537
115 A'  116 A'  117 A'  118 A'  119 A'  120 A'   50 A"   51 A"                 
  7.548   7.554   7.574   7.597   7.661   7.684   7.706  23.398
 52 A"  121 A'  122 A'  123 A'  124 A'  125 A'  126 A'  127 A'                 
 24.140  47.817  47.912  47.964 289.724 289.731 289.744 289.750
128 A'  129 A'  130 A'  131 A'   53 A"   54 A"   55 A"  132 A'                 
289.771 289.796 289.879 289.903 289.9251020.5871020.7061020.772
133 A'  134 A'  135 A'  136 A'  137 A'  138 A'  139 A'  140 A'                 
 --------------------------------------------------------------

          Ground-State Mulliken Net Atomic Charges

     Atom                 Charge (a.u.)
  ----------------------------------------
      1 Br                   -0.064191
      2 Br                   -0.090161
      3 H                     0.260341
      4 Br                   -0.069618
      5 C                    -0.171225
      6 C                     0.134854
  ----------------------------------------
  Sum of atomic charges =     0.000000

 -----------------------------------------------------------------
                    Cartesian Multipole Moments
 -----------------------------------------------------------------
    Charge (ESU x 10^10)
                 0.0000
    Dipole Moment (Debye)
         X       0.1669      Y      -0.6595      Z       0.0000
       Tot       0.6803
    Quadrupole Moments (Debye-Ang)
        XX     -65.9649     XY      -0.4965     YY     -62.6070
        XZ       0.0000     YZ      -0.0000     ZZ     -68.4021
    Octopole Moments (Debye-Ang^2)
       XXX     -44.9932    XXY       1.4770    XYY     -17.0653
       YYY       7.1086    XXZ       0.0000    XYZ      -0.0000
       YYZ      -0.0000    XZZ     -16.1795    YZZ       2.2603
       ZZZ       0.0000
    Hexadecapole Moments (Debye-Ang^3)
      XXXX   -1183.1314   XXXY     -81.1122   XXYY    -284.2430
      XYYY    -121.9973   YYYY    -615.4878   XXXZ       0.0000
      XXYZ       0.0000   XYYZ       0.0000   YYYZ       0.0000
      XXZZ    -224.0466   XYZZ     -40.6722   YYZZ    -126.9182
      XZZZ       0.0000   YZZZ      -0.0000   ZZZZ     -83.8399
 -----------------------------------------------------------------
 Calculating analytic gradient of the SCF energy
 Gradient of SCF Energy
            1           2           3           4           5           6
    1   0.0052317  -0.0005671   0.0001476   0.0001905  -0.0053788   0.0003760
    2   0.0039320   0.0019933   0.0001665  -0.0001343  -0.0043940  -0.0015635
    3  -0.0000000   0.0000000   0.0000000   0.0000000   0.0000000  -0.0000000
 Max gradient component =       5.379E-03
 RMS gradient           =       2.334E-03
 Gradient time:  CPU 35.84 s  wall 4.61 s
 Geometry Optimization Parameters
   NAtoms,    NIC,     NZ,  NCons,   NDum,   NFix, NCnnct, MaxDiis
        6      32       0       0       0       0       0       0

 Cartesian Hessian Update
 Hessian Updated using BFGS Update


** GEOMETRY OPTIMIZATION IN DELOCALIZED INTERNAL COORDINATES **
   Searching for a Minimum

   Optimization Cycle:  15

                       Coordinates (Angstroms)
     ATOM                X               Y               Z
      1  Br        2.6763876067    0.3858511281    0.0000000000
      2  Br       -0.6595428462    1.5012528377    0.0000000000
      3  H         1.3851134187   -1.7938004817    0.0000000000
      4  Br       -1.5313904051   -1.6039990646    0.0000000000
      5  C         1.1379156180   -0.7428973640    0.0000000000
      6  C        -0.1213278804   -0.3170713016    0.0000000000
   Point Group: cs    Number of degrees of freedom:     9


   Energy is  -7799.230464089

 Hessian Updated using BFGS Update

  9 Hessian modes will be used to form the next step
  Hessian Eigenvalues:
     0.054108    0.165812    0.194589    0.249885    0.287532    0.330972
     0.583816    0.934171    1.033672

 Minimum Search - Taking Simple RFO Step
 Searching for Lamda that Minimizes Along All modes
 Value Taken    Lamda =  -0.00013231
 Step Taken.  Stepsize is  0.023296

                             Maximum     Tolerance    Cnvgd?
         Gradient           0.004566      0.000300      NO
         Displacement       0.012671      0.001200      NO
         Energy change     -0.000293      0.000001      NO


 New Cartesian Coordinates Obtained by Inverse Iteration

 Displacement from previous Coordinates is:  0.022359
 ----------------------------------------------------------------
             Standard Nuclear Orientation (Angstroms)
    I     Atom           X                Y                Z
 ----------------------------------------------------------------
    1      Br      2.6714250695     0.3803344553     0.0000000000
    2      Br     -0.6554804765     1.4999996714     0.0000000000
    3      H       1.3840530094    -1.7899942557     0.0000000000
    4      Br     -1.5268735228    -1.6066460244     0.0000000000
    5      C       1.1375847917    -0.7388586213     0.0000000000
    6      C      -0.1235533597    -0.3154994713     0.0000000000
 ----------------------------------------------------------------
 Molecular Point Group                 Cs    NOp =  2
 Largest Abelian Subgroup              Cs    NOp =  2
 Nuclear Repulsion Energy =   854.9092395393 hartrees
 There are       59 alpha and       59 beta electrons
 Applying Cartesian multipole field
    Component          Value
    ---------          -----
     (2,0,0)        1.00000E-11
     (0,2,0)        2.00000E-11
     (0,0,2)       -3.00000E-11
 Nucleus-field energy     =     0.0000000257 hartrees
 Requested basis set is 6-311++G(d,p)
 There are 74 shells and 195 basis functions
 A cutoff of  1.0D-11 yielded   2155 shell pairs
 There are     15969 function pairs (     17785 Cartesian)
 Smallest overlap matrix eigenvalue = 4.09E-05
 Guess MOs from SCF MO coefficient file

 -----------------------------------------------------------------------
  General SCF calculation program by
  Eric Jon Sundstrom, Paul Horn, Yuezhi Mao, Dmitri Zuev, Alec White,
  David Stuck, Shaama M.S., Shane Yost, Joonho Lee, David Small,
  Daniel Levine, Susi Lehtola, Hugh Burton, Evgeny Epifanovsky
 -----------------------------------------------------------------------
 Exchange:     0.2000 Hartree-Fock + 0.0800 Slater + 0.7200 B88
 Correlation:  0.1900 VWN1RPA + 0.8100 LYP
 Using SG-1 standard quadrature grid
 using 8 threads for integral computing
 -------------------------------------------------------
 OpenMP Integral computing Module                
 Release: version 2.0, May 2017, Q-Chem Inc. Pleasanton 
 -------------------------------------------------------
 -------------------------------------------------------
 OpenMP BLAS3 based DFT computing Module                
 Release: version 1.0, May 2013, Q-Chem Inc. Pittsburgh 
 -------------------------------------------------------
 A restricted SCF calculation will be
 performed using DIIS
 SCF converges when DIIS error is below 1.0e-08
 ---------------------------------------
  Cycle       Energy         DIIS error
 ---------------------------------------
    1   -7799.2305148277      7.36e-05  
    2   -7799.2305456466      2.91e-05  
    3   -7799.2305418128      4.01e-05  
    4   -7799.2305501850      3.60e-06  
    5   -7799.2305502335      1.35e-06  
    6   -7799.2305502370      6.34e-07  
    7   -7799.2305502386      2.44e-07  
    8   -7799.2305502389      3.15e-08  
    9   -7799.2305502389      8.03e-09  Convergence criterion met
 ---------------------------------------
 SCF time:   CPU 88.49s  wall 12.00s 
 SCF   energy in the final basis set =    -7799.2305502389
 Total energy in the final basis set =    -7799.2305502389

 --------------------------------------------------------------
             Orbital Energies (a.u.) and Symmetries
 --------------------------------------------------------------

 Alpha MOs, Restricted
 -- Occupied --                  
-482.86 -482.86 -482.85  -62.51  -62.51  -62.51  -56.33  -56.33
  1 A'    2 A'    3 A'    4 A'    5 A'    6 A'    7 A'    8 A'                 
-56.329 -56.329 -56.329 -56.329 -56.327 -56.323 -56.323 -10.300
  1 A"    9 A'    2 A"   10 A'   11 A'    3 A"   12 A'   13 A'                 
-10.258  -8.721  -8.721  -8.715  -6.554  -6.553  -6.547  -6.539
 14 A'   15 A'   16 A'   17 A'   18 A'   19 A'   20 A'    4 A"                 
 -6.539  -6.539  -6.539  -6.534  -6.533  -2.664  -2.664  -2.660
  5 A"   21 A'   22 A'    6 A"   23 A'   24 A'   25 A'    7 A"                 
 -2.660  -2.660  -2.660  -2.658  -2.654  -2.654  -2.649  -2.649
 26 A'   27 A'    8 A"   28 A'    9 A"   29 A'   10 A"   30 A'                 
 -2.648  -2.648  -2.643  -2.643  -0.895  -0.829  -0.804  -0.735
 11 A"   31 A'   32 A'   12 A"   33 A'   34 A'   35 A'   36 A'                 
 -0.574  -0.496  -0.471  -0.408  -0.398  -0.336  -0.335  -0.318
 37 A'   38 A'   39 A'   13 A"   40 A'   14 A"   41 A'   15 A"                 
 -0.315  -0.298  -0.263
 42 A'   43 A'   16 A"                                                         
 -- Virtual --                   
 -0.061  -0.051  -0.047  -0.010   0.013   0.022   0.029   0.044
 44 A'   45 A'   17 A"   46 A'   47 A'   48 A'   49 A'   18 A"                 
  0.058   0.064   0.068   0.073   0.082   0.083   0.088   0.103
 50 A'   51 A'   19 A"   20 A"   52 A'   53 A'   54 A'   55 A'                 
  0.107   0.110   0.132   0.139   0.140   0.145   0.179   0.202
 21 A"   56 A'   57 A'   22 A"   58 A'   59 A'   60 A'   61 A'                 
  0.207   0.271   0.278   0.360   0.367   0.390   0.401   0.404
 62 A'   63 A'   64 A'   65 A'   66 A'   67 A'   68 A'   23 A"                 
  0.416   0.424   0.429   0.438   0.460   0.477   0.483   0.496
 24 A"   69 A'   70 A'   25 A"   71 A'   72 A'   26 A"   27 A"                 
  0.518   0.540   0.550   0.557   0.560   0.575   0.587   0.596
 28 A"   29 A"   73 A'   30 A"   31 A"   74 A'   75 A'   76 A'                 
  0.618   0.618   0.627   0.678   0.722   0.727   0.759   0.780
 77 A'   78 A'   32 A"   79 A'   80 A'   81 A'   33 A"   82 A'                 
  0.825   0.846   0.876   0.919   0.929   1.030   1.055   1.112
 83 A'   84 A'   85 A'   86 A'   87 A'   88 A'   89 A'   34 A"                 
  1.240   1.431   1.475   1.548   1.617   1.758   1.786   1.838
 35 A"   36 A"   90 A'   91 A'   92 A'   93 A'   37 A"   94 A'                 
  1.955   1.976   1.999   2.012   2.019   2.033   2.086   2.097
 38 A"   39 A"   95 A'   40 A"   96 A'   41 A"   97 A'   98 A'                 
  2.178   2.195   2.275   2.285   2.580   2.637   2.653   2.830
 99 A'  100 A'  101 A'  102 A'  103 A'  104 A'   42 A"   43 A"                 
  2.930   3.106   3.227   3.705   3.978   3.983   3.989   3.990
105 A'  106 A'  107 A'  108 A'   44 A"   45 A"  109 A'   46 A"                 
  4.014   4.023   4.035   4.053   4.095   4.095   4.150   4.220
110 A'   47 A"  111 A'   48 A"  112 A'   49 A"  113 A'  114 A'                 
  4.340   4.373   4.412   6.525   6.646   6.706   7.529   7.537
115 A'  116 A'  117 A'  118 A'  119 A'  120 A'   50 A"   51 A"                 
  7.548   7.554   7.574   7.597   7.661   7.685   7.707  23.400
 52 A"  121 A'  122 A'  123 A'  124 A'  125 A'  126 A'  127 A'                 
 24.138  47.818  47.914  47.966 289.724 289.732 289.744 289.750
128 A'  129 A'  130 A'  131 A'   53 A"   54 A"   55 A"  132 A'                 
289.772 289.796 289.879 289.903 289.9261020.5891020.7091020.774
133 A'  134 A'  135 A'  136 A'  137 A'  138 A'  139 A'  140 A'                 

 Beta MOs, Restricted
 -- Occupied --                  
-482.86 -482.86 -482.85  -62.51  -62.51  -62.51  -56.33  -56.33
  1 A'    2 A'    3 A'    4 A'    5 A'    6 A'    7 A'    8 A'                 
-56.329 -56.329 -56.329 -56.329 -56.327 -56.323 -56.323 -10.300
  1 A"    9 A'    2 A"   10 A'   11 A'    3 A"   12 A'   13 A'                 
-10.258  -8.721  -8.721  -8.715  -6.554  -6.553  -6.547  -6.539
 14 A'   15 A'   16 A'   17 A'   18 A'   19 A'   20 A'    4 A"                 
 -6.539  -6.539  -6.539  -6.534  -6.533  -2.664  -2.664  -2.660
  5 A"   21 A'   22 A'    6 A"   23 A'   24 A'   25 A'    7 A"                 
 -2.660  -2.660  -2.660  -2.658  -2.654  -2.654  -2.649  -2.649
 26 A'   27 A'    8 A"   28 A'    9 A"   29 A'   10 A"   30 A'                 
 -2.648  -2.648  -2.643  -2.643  -0.895  -0.829  -0.804  -0.735
 11 A"   31 A'   32 A'   12 A"   33 A'   34 A'   35 A'   36 A'                 
 -0.574  -0.496  -0.471  -0.408  -0.398  -0.336  -0.335  -0.318
 37 A'   38 A'   39 A'   13 A"   40 A'   14 A"   41 A'   15 A"                 
 -0.315  -0.298  -0.263
 42 A'   43 A'   16 A"                                                         
 -- Virtual --                   
 -0.061  -0.051  -0.047  -0.010   0.013   0.022   0.029   0.044
 44 A'   45 A'   17 A"   46 A'   47 A'   48 A'   49 A'   18 A"                 
  0.058   0.064   0.068   0.073   0.082   0.083   0.088   0.103
 50 A'   51 A'   19 A"   20 A"   52 A'   53 A'   54 A'   55 A'                 
  0.107   0.110   0.132   0.139   0.140   0.145   0.179   0.202
 21 A"   56 A'   57 A'   22 A"   58 A'   59 A'   60 A'   61 A'                 
  0.207   0.271   0.278   0.360   0.367   0.390   0.401   0.404
 62 A'   63 A'   64 A'   65 A'   66 A'   67 A'   68 A'   23 A"                 
  0.416   0.424   0.429   0.438   0.460   0.477   0.483   0.496
 24 A"   69 A'   70 A'   25 A"   71 A'   72 A'   26 A"   27 A"                 
  0.518   0.540   0.550   0.557   0.560   0.575   0.587   0.596
 28 A"   29 A"   73 A'   30 A"   31 A"   74 A'   75 A'   76 A'                 
  0.618   0.618   0.627   0.678   0.722   0.727   0.759   0.780
 77 A'   78 A'   32 A"   79 A'   80 A'   81 A'   33 A"   82 A'                 
  0.825   0.846   0.876   0.919   0.929   1.030   1.055   1.112
 83 A'   84 A'   85 A'   86 A'   87 A'   88 A'   89 A'   34 A"                 
  1.240   1.431   1.475   1.548   1.617   1.758   1.786   1.838
 35 A"   36 A"   90 A'   91 A'   92 A'   93 A'   37 A"   94 A'                 
  1.955   1.976   1.999   2.012   2.019   2.033   2.086   2.097
 38 A"   39 A"   95 A'   40 A"   96 A'   41 A"   97 A'   98 A'                 
  2.178   2.195   2.275   2.285   2.580   2.637   2.653   2.830
 99 A'  100 A'  101 A'  102 A'  103 A'  104 A'   42 A"   43 A"                 
  2.930   3.106   3.227   3.705   3.978   3.983   3.989   3.990
105 A'  106 A'  107 A'  108 A'   44 A"   45 A"  109 A'   46 A"                 
  4.014   4.023   4.035   4.053   4.095   4.095   4.150   4.220
110 A'   47 A"  111 A'   48 A"  112 A'   49 A"  113 A'  114 A'                 
  4.340   4.373   4.412   6.525   6.646   6.706   7.529   7.537
115 A'  116 A'  117 A'  118 A'  119 A'  120 A'   50 A"   51 A"                 
  7.548   7.554   7.574   7.597   7.661   7.685   7.707  23.400
 52 A"  121 A'  122 A'  123 A'  124 A'  125 A'  126 A'  127 A'                 
 24.138  47.818  47.914  47.966 289.724 289.732 289.744 289.750
128 A'  129 A'  130 A'  131 A'   53 A"   54 A"   55 A"  132 A'                 
289.772 289.796 289.879 289.903 289.9261020.5891020.7091020.774
133 A'  134 A'  135 A'  136 A'  137 A'  138 A'  139 A'  140 A'                 
 --------------------------------------------------------------

          Ground-State Mulliken Net Atomic Charges

     Atom                 Charge (a.u.)
  ----------------------------------------
      1 Br                   -0.062479
      2 Br                   -0.089247
      3 H                     0.260066
      4 Br                   -0.069967
      5 C                    -0.174207
      6 C                     0.135834
  ----------------------------------------
  Sum of atomic charges =     0.000000

 -----------------------------------------------------------------
                    Cartesian Multipole Moments
 -----------------------------------------------------------------
    Charge (ESU x 10^10)
                 0.0000
    Dipole Moment (Debye)
         X       0.1859      Y      -0.6466      Z      -0.0000
       Tot       0.6728
    Quadrupole Moments (Debye-Ang)
        XX     -65.9324     XY      -0.4769     YY     -62.6226
        XZ      -0.0000     YZ       0.0000     ZZ     -68.3768
    Octopole Moments (Debye-Ang^2)
       XXX     -44.8411    XXY       1.5994    XYY     -17.1425
       YYY       7.5146    XXZ      -0.0000    XYZ       0.0000
       YYZ      -0.0000    XZZ     -16.1844    YZZ       2.4091
       ZZZ      -0.0000
    Hexadecapole Moments (Debye-Ang^3)
      XXXX   -1177.7140   XXXY     -80.8514   XXYY    -283.6460
      XYYY    -121.0996   YYYY    -615.1738   XXXZ      -0.0000
      XXYZ      -0.0000   XYYZ      -0.0000   YYYZ      -0.0000
      XXZZ    -223.0718   XYZZ     -40.4598   YYZZ    -126.8671
      XZZZ      -0.0000   YZZZ       0.0000   ZZZZ     -83.7765
 -----------------------------------------------------------------
 Calculating analytic gradient of the SCF energy
 Gradient of SCF Energy
            1           2           3           4           5           6
    1   0.0026834   0.0004329   0.0004093   0.0010738  -0.0027803  -0.0018191
    2   0.0017623   0.0004261   0.0002870   0.0000991  -0.0021184  -0.0004560
    3  -0.0000000  -0.0000000   0.0000000   0.0000000  -0.0000000   0.0000000
 Max gradient component =       2.780E-03
 RMS gradient           =       1.243E-03
 Gradient time:  CPU 35.82 s  wall 4.60 s
 Geometry Optimization Parameters
   NAtoms,    NIC,     NZ,  NCons,   NDum,   NFix, NCnnct, MaxDiis
        6      32       0       0       0       0       0       0

 Cartesian Hessian Update
 Hessian Updated using BFGS Update


** GEOMETRY OPTIMIZATION IN DELOCALIZED INTERNAL COORDINATES **
   Searching for a Minimum

   Optimization Cycle:  16

                       Coordinates (Angstroms)
     ATOM                X               Y               Z
      1  Br        2.6714250695    0.3803344553    0.0000000000
      2  Br       -0.6554804765    1.4999996714    0.0000000000
      3  H         1.3840530094   -1.7899942557    0.0000000000
      4  Br       -1.5268735228   -1.6066460244    0.0000000000
      5  C         1.1375847917   -0.7388586213    0.0000000000
      6  C        -0.1235533597   -0.3154994713    0.0000000000
   Point Group: cs    Number of degrees of freedom:     9


   Energy is  -7799.230550239

 Hessian Updated using BFGS Update

  9 Hessian modes will be used to form the next step
  Hessian Eigenvalues:
     0.058192    0.146688    0.188733    0.241502    0.256370    0.330888
     0.578177    0.833004    1.033412

 Minimum Search - Taking Simple RFO Step
 Searching for Lamda that Minimizes Along All modes
 Value Taken    Lamda =  -0.00004076
 Step Taken.  Stepsize is  0.016356

                             Maximum     Tolerance    Cnvgd?
         Gradient           0.002436      0.000300      NO
         Displacement       0.009303      0.001200      NO
         Energy change     -0.000086      0.000001      NO


 New Cartesian Coordinates Obtained by Inverse Iteration

 Displacement from previous Coordinates is:  0.010818
 ----------------------------------------------------------------
             Standard Nuclear Orientation (Angstroms)
    I     Atom           X                Y                Z
 ----------------------------------------------------------------
    1      Br      2.6686355460     0.3788538368     0.0000000000
    2      Br     -0.6560127054     1.4972450415     0.0000000000
    3      H       1.3830087383    -1.7896349295     0.0000000000
    4      Br     -1.5258623741    -1.6044306907     0.0000000000
    5      C       1.1395691137    -0.7374892423     0.0000000000
    6      C      -0.1221828069    -0.3152082618     0.0000000000
 ----------------------------------------------------------------
 Molecular Point Group                 Cs    NOp =  2
 Largest Abelian Subgroup              Cs    NOp =  2
 Nuclear Repulsion Energy =   855.8812544177 hartrees
 There are       59 alpha and       59 beta electrons
 Applying Cartesian multipole field
    Component          Value
    ---------          -----
     (2,0,0)        1.00000E-11
     (0,2,0)        2.00000E-11
     (0,0,2)       -3.00000E-11
 Nucleus-field energy     =     0.0000000256 hartrees
 Requested basis set is 6-311++G(d,p)
 There are 74 shells and 195 basis functions
 A cutoff of  1.0D-11 yielded   2155 shell pairs
 There are     15969 function pairs (     17785 Cartesian)
 Smallest overlap matrix eigenvalue = 4.07E-05
 Guess MOs from SCF MO coefficient file

 -----------------------------------------------------------------------
  General SCF calculation program by
  Eric Jon Sundstrom, Paul Horn, Yuezhi Mao, Dmitri Zuev, Alec White,
  David Stuck, Shaama M.S., Shane Yost, Joonho Lee, David Small,
  Daniel Levine, Susi Lehtola, Hugh Burton, Evgeny Epifanovsky
 -----------------------------------------------------------------------
 Exchange:     0.2000 Hartree-Fock + 0.0800 Slater + 0.7200 B88
 Correlation:  0.1900 VWN1RPA + 0.8100 LYP
 Using SG-1 standard quadrature grid
 using 8 threads for integral computing
 -------------------------------------------------------
 OpenMP Integral computing Module                
 Release: version 2.0, May 2017, Q-Chem Inc. Pleasanton 
 -------------------------------------------------------
 -------------------------------------------------------
 OpenMP BLAS3 based DFT computing Module                
 Release: version 1.0, May 2013, Q-Chem Inc. Pittsburgh 
 -------------------------------------------------------
 A restricted SCF calculation will be
 performed using DIIS
 SCF converges when DIIS error is below 1.0e-08
 ---------------------------------------
  Cycle       Energy         DIIS error
 ---------------------------------------
    1   -7799.2305665793      3.95e-05  
    2   -7799.2305745313      1.85e-05  
    3   -7799.2305736247      2.28e-05  
    4   -7799.2305762601      2.27e-06  
    5   -7799.2305762812      9.27e-07  
    6   -7799.2305762839      4.21e-07  
    7   -7799.2305762846      1.00e-07  
    8   -7799.2305762847      2.33e-08  
    9   -7799.2305762849      5.17e-09  Convergence criterion met
 ---------------------------------------
 SCF time:   CPU 88.65s  wall 12.00s 
 SCF   energy in the final basis set =    -7799.2305762849
 Total energy in the final basis set =    -7799.2305762849

 --------------------------------------------------------------
             Orbital Energies (a.u.) and Symmetries
 --------------------------------------------------------------

 Alpha MOs, Restricted
 -- Occupied --                  
-482.86 -482.86 -482.85  -62.51  -62.51  -62.51  -56.33  -56.33
  1 A'    2 A'    3 A'    4 A'    5 A'    6 A'    7 A'    8 A'                 
-56.329 -56.329 -56.328 -56.328 -56.327 -56.323 -56.323 -10.299
  1 A"    9 A'    2 A"   10 A'   11 A'    3 A"   12 A'   13 A'                 
-10.257  -8.721  -8.721  -8.715  -6.553  -6.553  -6.547  -6.539
 14 A'   15 A'   16 A'   17 A'   18 A'   19 A'   20 A'    4 A"                 
 -6.539  -6.539  -6.539  -6.534  -6.533  -2.664  -2.664  -2.660
 21 A'    5 A"   22 A'    6 A"   23 A'   24 A'   25 A'    7 A"                 
 -2.660  -2.660  -2.659  -2.658  -2.655  -2.654  -2.649  -2.648
 26 A'   27 A'    8 A"   28 A'    9 A"   29 A'   10 A"   30 A'                 
 -2.648  -2.648  -2.643  -2.643  -0.896  -0.830  -0.804  -0.735
 11 A"   31 A'   32 A'   12 A"   33 A'   34 A'   35 A'   36 A'                 
 -0.574  -0.496  -0.471  -0.408  -0.398  -0.336  -0.335  -0.318
 37 A'   38 A'   39 A'   13 A"   40 A'   14 A"   41 A'   15 A"                 
 -0.315  -0.298  -0.263
 42 A'   43 A'   16 A"                                                         
 -- Virtual --                   
 -0.061  -0.050  -0.047  -0.010   0.013   0.022   0.029   0.044
 44 A'   45 A'   17 A"   46 A'   47 A'   48 A'   49 A'   18 A"                 
  0.058   0.064   0.068   0.073   0.083   0.084   0.088   0.103
 50 A'   51 A'   19 A"   20 A"   52 A'   53 A'   54 A'   55 A'                 
  0.107   0.110   0.132   0.139   0.140   0.145   0.179   0.202
 21 A"   56 A'   57 A'   22 A"   58 A'   59 A'   60 A'   61 A'                 
  0.207   0.271   0.278   0.360   0.368   0.391   0.401   0.404
 62 A'   63 A'   64 A'   65 A'   66 A'   67 A'   68 A'   23 A"                 
  0.416   0.424   0.429   0.438   0.460   0.478   0.483   0.496
 24 A"   69 A'   70 A'   25 A"   71 A'   72 A'   26 A"   27 A"                 
  0.519   0.540   0.549   0.557   0.560   0.575   0.587   0.596
 28 A"   29 A"   73 A'   30 A"   31 A"   74 A'   75 A'   76 A'                 
  0.619   0.619   0.627   0.679   0.722   0.727   0.759   0.781
 77 A'   78 A'   32 A"   79 A'   80 A'   81 A'   33 A"   82 A'                 
  0.826   0.846   0.876   0.920   0.930   1.031   1.055   1.113
 83 A'   84 A'   85 A'   86 A'   87 A'   88 A'   89 A'   34 A"                 
  1.242   1.431   1.476   1.549   1.619   1.758   1.787   1.838
 35 A"   36 A"   90 A'   91 A'   92 A'   93 A'   37 A"   94 A'                 
  1.954   1.976   2.000   2.011   2.020   2.033   2.087   2.099
 38 A"   39 A"   95 A'   40 A"   96 A'   41 A"   97 A'   98 A'                 
  2.178   2.195   2.276   2.285   2.579   2.637   2.653   2.830
 99 A'  100 A'  101 A'  102 A'  103 A'  104 A'   42 A"   43 A"                 
  2.930   3.108   3.229   3.706   3.978   3.983   3.989   3.990
105 A'  106 A'  107 A'  108 A'   44 A"   45 A"  109 A'   46 A"                 
  4.014   4.024   4.036   4.053   4.096   4.096   4.151   4.221
110 A'   47 A"  111 A'   48 A"   49 A"  112 A'  113 A'  114 A'                 
  4.340   4.373   4.413   6.527   6.647   6.708   7.529   7.537
115 A'  116 A'  117 A'  118 A'  119 A'  120 A'   50 A"   51 A"                 
  7.548   7.554   7.575   7.597   7.661   7.685   7.708  23.400
 52 A"  121 A'  122 A'  123 A'  124 A'  125 A'  126 A'  127 A'                 
 24.137  47.819  47.916  47.967 289.724 289.732 289.744 289.750
128 A'  129 A'  130 A'  131 A'   53 A"   54 A"   55 A"  132 A'                 
289.772 289.797 289.879 289.904 289.9271020.5901020.7101020.776
133 A'  134 A'  135 A'  136 A'  137 A'  138 A'  139 A'  140 A'                 

 Beta MOs, Restricted
 -- Occupied --                  
-482.86 -482.86 -482.85  -62.51  -62.51  -62.51  -56.33  -56.33
  1 A'    2 A'    3 A'    4 A'    5 A'    6 A'    7 A'    8 A'                 
-56.329 -56.329 -56.328 -56.328 -56.327 -56.323 -56.323 -10.299
  1 A"    9 A'    2 A"   10 A'   11 A'    3 A"   12 A'   13 A'                 
-10.257  -8.721  -8.721  -8.715  -6.553  -6.553  -6.547  -6.539
 14 A'   15 A'   16 A'   17 A'   18 A'   19 A'   20 A'    4 A"                 
 -6.539  -6.539  -6.539  -6.534  -6.533  -2.664  -2.664  -2.660
 21 A'    5 A"   22 A'    6 A"   23 A'   24 A'   25 A'    7 A"                 
 -2.660  -2.660  -2.659  -2.658  -2.655  -2.654  -2.649  -2.648
 26 A'   27 A'    8 A"   28 A'    9 A"   29 A'   10 A"   30 A'                 
 -2.648  -2.648  -2.643  -2.643  -0.896  -0.830  -0.804  -0.735
 11 A"   31 A'   32 A'   12 A"   33 A'   34 A'   35 A'   36 A'                 
 -0.574  -0.496  -0.471  -0.408  -0.398  -0.336  -0.335  -0.318
 37 A'   38 A'   39 A'   13 A"   40 A'   14 A"   41 A'   15 A"                 
 -0.315  -0.298  -0.263
 42 A'   43 A'   16 A"                                                         
 -- Virtual --                   
 -0.061  -0.050  -0.047  -0.010   0.013   0.022   0.029   0.044
 44 A'   45 A'   17 A"   46 A'   47 A'   48 A'   49 A'   18 A"                 
  0.058   0.064   0.068   0.073   0.083   0.084   0.088   0.103
 50 A'   51 A'   19 A"   20 A"   52 A'   53 A'   54 A'   55 A'                 
  0.107   0.110   0.132   0.139   0.140   0.145   0.179   0.202
 21 A"   56 A'   57 A'   22 A"   58 A'   59 A'   60 A'   61 A'                 
  0.207   0.271   0.278   0.360   0.368   0.391   0.401   0.404
 62 A'   63 A'   64 A'   65 A'   66 A'   67 A'   68 A'   23 A"                 
  0.416   0.424   0.429   0.438   0.460   0.478   0.483   0.496
 24 A"   69 A'   70 A'   25 A"   71 A'   72 A'   26 A"   27 A"                 
  0.519   0.540   0.549   0.557   0.560   0.575   0.587   0.596
 28 A"   29 A"   73 A'   30 A"   31 A"   74 A'   75 A'   76 A'                 
  0.619   0.619   0.627   0.679   0.722   0.727   0.759   0.781
 77 A'   78 A'   32 A"   79 A'   80 A'   81 A'   33 A"   82 A'                 
  0.826   0.846   0.876   0.920   0.930   1.031   1.055   1.113
 83 A'   84 A'   85 A'   86 A'   87 A'   88 A'   89 A'   34 A"                 
  1.242   1.431   1.476   1.549   1.619   1.758   1.787   1.838
 35 A"   36 A"   90 A'   91 A'   92 A'   93 A'   37 A"   94 A'                 
  1.954   1.976   2.000   2.011   2.020   2.033   2.087   2.099
 38 A"   39 A"   95 A'   40 A"   96 A'   41 A"   97 A'   98 A'                 
  2.178   2.195   2.276   2.285   2.579   2.637   2.653   2.830
 99 A'  100 A'  101 A'  102 A'  103 A'  104 A'   42 A"   43 A"                 
  2.930   3.108   3.229   3.706   3.978   3.983   3.989   3.990
105 A'  106 A'  107 A'  108 A'   44 A"   45 A"  109 A'   46 A"                 
  4.014   4.024   4.036   4.053   4.096   4.096   4.151   4.221
110 A'   47 A"  111 A'   48 A"   49 A"  112 A'  113 A'  114 A'                 
  4.340   4.373   4.413   6.527   6.647   6.708   7.529   7.537
115 A'  116 A'  117 A'  118 A'  119 A'  120 A'   50 A"   51 A"                 
  7.548   7.554   7.575   7.597   7.661   7.685   7.708  23.400
 52 A"  121 A'  122 A'  123 A'  124 A'  125 A'  126 A'  127 A'                 
 24.137  47.819  47.916  47.967 289.724 289.732 289.744 289.750
128 A'  129 A'  130 A'  131 A'   53 A"   54 A"   55 A"  132 A'                 
289.772 289.797 289.879 289.904 289.9271020.5901020.7101020.776
133 A'  134 A'  135 A'  136 A'  137 A'  138 A'  139 A'  140 A'                 
 --------------------------------------------------------------

          Ground-State Mulliken Net Atomic Charges

     Atom                 Charge (a.u.)
  ----------------------------------------
      1 Br                   -0.061450
      2 Br                   -0.089036
      3 H                     0.259925
      4 Br                   -0.070642
      5 C                    -0.175389
      6 C                     0.136593
  ----------------------------------------
  Sum of atomic charges =     0.000000

 -----------------------------------------------------------------
                    Cartesian Multipole Moments
 -----------------------------------------------------------------
    Charge (ESU x 10^10)
                 0.0000
    Dipole Moment (Debye)
         X       0.2000      Y      -0.6384      Z       0.0000
       Tot       0.6690
    Quadrupole Moments (Debye-Ang)
        XX     -65.8940     XY      -0.4774     YY     -62.6503
        XZ      -0.0000     YZ      -0.0000     ZZ     -68.3620
    Octopole Moments (Debye-Ang^2)
       XXX     -44.6562    XXY       1.6572    XYY     -17.0908
       YYY       7.6176    XXZ       0.0000    XYZ       0.0000
       YYZ      -0.0000    XZZ     -16.1305    YZZ       2.4430
       ZZZ       0.0000
    Hexadecapole Moments (Debye-Ang^3)
      XXXX   -1175.5989   XXXY     -80.4611   XXYY    -283.0887
      XYYY    -120.6623   YYYY    -613.7020   XXXZ      -0.0000
      XXYZ      -0.0000   XYYZ      -0.0000   YYYZ      -0.0000
      XXZZ    -222.6926   XYZZ     -40.2927   YYZZ    -126.5497
      XZZZ      -0.0000   YZZZ      -0.0000   ZZZZ     -83.7388
 -----------------------------------------------------------------
 Calculating analytic gradient of the SCF energy
 Gradient of SCF Energy
            1           2           3           4           5           6
    1   0.0010547   0.0005670   0.0002890   0.0012836  -0.0011259  -0.0020684
    2   0.0006656  -0.0007092   0.0001251   0.0005976  -0.0007067   0.0000276
    3  -0.0000000  -0.0000000  -0.0000000   0.0000000   0.0000000  -0.0000000
 Max gradient component =       2.068E-03
 RMS gradient           =       7.648E-04
 Gradient time:  CPU 36.09 s  wall 4.64 s
 Geometry Optimization Parameters
   NAtoms,    NIC,     NZ,  NCons,   NDum,   NFix, NCnnct, MaxDiis
        6      32       0       0       0       0       0       0

 Cartesian Hessian Update
 Hessian Updated using BFGS Update


** GEOMETRY OPTIMIZATION IN DELOCALIZED INTERNAL COORDINATES **
   Searching for a Minimum

   Optimization Cycle:  17

                       Coordinates (Angstroms)
     ATOM                X               Y               Z
      1  Br        2.6686355460    0.3788538368    0.0000000000
      2  Br       -0.6560127054    1.4972450415    0.0000000000
      3  H         1.3830087383   -1.7896349295    0.0000000000
      4  Br       -1.5258623741   -1.6044306907    0.0000000000
      5  C         1.1395691137   -0.7374892423    0.0000000000
      6  C        -0.1221828069   -0.3152082618    0.0000000000
   Point Group: cs    Number of degrees of freedom:     9


   Energy is  -7799.230576285

 Hessian Updated using BFGS Update

  9 Hessian modes will be used to form the next step
  Hessian Eigenvalues:
     0.051970    0.134771    0.204474    0.248312    0.257474    0.331217
     0.560274    0.678451    1.033054

 Minimum Search - Taking Simple RFO Step
 Searching for Lamda that Minimizes Along All modes
 Value Taken    Lamda =  -0.00001253
 Step Taken.  Stepsize is  0.009122

                             Maximum     Tolerance    Cnvgd?
         Gradient           0.001677      0.000300      NO
         Displacement       0.007458      0.001200      NO
         Energy change     -0.000026      0.000001      NO


 New Cartesian Coordinates Obtained by Inverse Iteration

 Displacement from previous Coordinates is:  0.006984
 ----------------------------------------------------------------
             Standard Nuclear Orientation (Angstroms)
    I     Atom           X                Y                Z
 ----------------------------------------------------------------
    1      Br      2.6677996807     0.3788092565     0.0000000000
    2      Br     -0.6574954501     1.4961626842     0.0000000000
    3      H       1.3822074099    -1.7901908054     0.0000000000
    4      Br     -1.5262514000    -1.6029131846     0.0000000000
    5      C       1.1412899517    -0.7373289671     0.0000000000
    6      C      -0.1203946806    -0.3152032296     0.0000000000
 ----------------------------------------------------------------
 Molecular Point Group                 Cs    NOp =  2
 Largest Abelian Subgroup              Cs    NOp =  2
 Nuclear Repulsion Energy =   856.1265564358 hartrees
 There are       59 alpha and       59 beta electrons
 Applying Cartesian multipole field
    Component          Value
    ---------          -----
     (2,0,0)        1.00000E-11
     (0,2,0)        2.00000E-11
     (0,0,2)       -3.00000E-11
 Nucleus-field energy     =     0.0000000256 hartrees
 Requested basis set is 6-311++G(d,p)
 There are 74 shells and 195 basis functions
 A cutoff of  1.0D-11 yielded   2155 shell pairs
 There are     15969 function pairs (     17785 Cartesian)
 Smallest overlap matrix eigenvalue = 4.06E-05
 Guess MOs from SCF MO coefficient file

 -----------------------------------------------------------------------
  General SCF calculation program by
  Eric Jon Sundstrom, Paul Horn, Yuezhi Mao, Dmitri Zuev, Alec White,
  David Stuck, Shaama M.S., Shane Yost, Joonho Lee, David Small,
  Daniel Levine, Susi Lehtola, Hugh Burton, Evgeny Epifanovsky
 -----------------------------------------------------------------------
 Exchange:     0.2000 Hartree-Fock + 0.0800 Slater + 0.7200 B88
 Correlation:  0.1900 VWN1RPA + 0.8100 LYP
 Using SG-1 standard quadrature grid
 using 8 threads for integral computing
 -------------------------------------------------------
 OpenMP Integral computing Module                
 Release: version 2.0, May 2017, Q-Chem Inc. Pleasanton 
 -------------------------------------------------------
 -------------------------------------------------------
 OpenMP BLAS3 based DFT computing Module                
 Release: version 1.0, May 2013, Q-Chem Inc. Pittsburgh 
 -------------------------------------------------------
 A restricted SCF calculation will be
 performed using DIIS
 SCF converges when DIIS error is below 1.0e-08
 ---------------------------------------
  Cycle       Energy         DIIS error
 ---------------------------------------
    1   -7799.2305815079      2.24e-05  
    2   -7799.2305847269      8.63e-06  
    3   -7799.2305844651      1.14e-05  
    4   -7799.2305850712      1.81e-06  
    5   -7799.2305850880      6.84e-07  
    6   -7799.2305850896      2.88e-07  
    7   -7799.2305850900      9.33e-08  
    8   -7799.2305850901      1.06e-08  
    9   -7799.2305850900      2.78e-09  Convergence criterion met
 ---------------------------------------
 SCF time:   CPU 88.50s  wall 11.00s 
 SCF   energy in the final basis set =    -7799.2305850900
 Total energy in the final basis set =    -7799.2305850900

 --------------------------------------------------------------
             Orbital Energies (a.u.) and Symmetries
 --------------------------------------------------------------

 Alpha MOs, Restricted
 -- Occupied --                  
-482.86 -482.86 -482.85  -62.51  -62.51  -62.51  -56.33  -56.33
  1 A'    2 A'    3 A'    4 A'    5 A'    6 A'    7 A'    8 A'                 
-56.329 -56.329 -56.328 -56.328 -56.328 -56.324 -56.323 -10.299
  1 A"    9 A'    2 A"   10 A'   11 A'    3 A"   12 A'   13 A'                 
-10.257  -8.721  -8.721  -8.716  -6.553  -6.553  -6.547  -6.539
 14 A'   15 A'   16 A'   17 A'   18 A'   19 A'   20 A'    4 A"                 
 -6.539  -6.538  -6.538  -6.534  -6.533  -2.664  -2.664  -2.660
 21 A'    5 A"   22 A'    6 A"   23 A'   24 A'   25 A'    7 A"                 
 -2.660  -2.659  -2.659  -2.658  -2.655  -2.654  -2.648  -2.648
 26 A'   27 A'    8 A"   28 A'    9 A"   29 A'   10 A"   30 A'                 
 -2.648  -2.648  -2.643  -2.643  -0.896  -0.830  -0.804  -0.735
 11 A"   31 A'   32 A'   12 A"   33 A'   34 A'   35 A'   36 A'                 
 -0.574  -0.496  -0.471  -0.408  -0.399  -0.336  -0.335  -0.318
 37 A'   38 A'   39 A'   13 A"   40 A'   14 A"   41 A'   15 A"                 
 -0.315  -0.298  -0.263
 42 A'   43 A'   16 A"                                                         
 -- Virtual --                   
 -0.061  -0.049  -0.047  -0.010   0.013   0.023   0.029   0.044
 44 A'   45 A'   17 A"   46 A'   47 A'   48 A'   49 A'   18 A"                 
  0.058   0.064   0.068   0.073   0.083   0.084   0.088   0.103
 50 A'   51 A'   19 A"   20 A"   52 A'   53 A'   54 A'   55 A'                 
  0.107   0.110   0.132   0.139   0.140   0.145   0.179   0.202
 21 A"   56 A'   57 A'   22 A"   58 A'   59 A'   60 A'   61 A'                 
  0.207   0.271   0.278   0.360   0.368   0.391   0.401   0.404
 62 A'   63 A'   64 A'   65 A'   66 A'   67 A'   68 A'   23 A"                 
  0.416   0.424   0.430   0.438   0.460   0.478   0.483   0.496
 24 A"   69 A'   70 A'   25 A"   71 A'   72 A'   26 A"   27 A"                 
  0.519   0.540   0.549   0.557   0.560   0.575   0.587   0.596
 28 A"   29 A"   73 A'   30 A"   31 A"   74 A'   75 A'   76 A'                 
  0.619   0.619   0.627   0.679   0.722   0.726   0.759   0.781
 77 A'   78 A'   32 A"   79 A'   80 A'   81 A'   33 A"   82 A'                 
  0.827   0.846   0.876   0.921   0.929   1.032   1.055   1.113
 83 A'   84 A'   85 A'   86 A'   87 A'   88 A'   89 A'   34 A"                 
  1.242   1.431   1.476   1.549   1.620   1.758   1.788   1.838
 35 A"   36 A"   90 A'   91 A'   92 A'   93 A'   37 A"   94 A'                 
  1.954   1.976   2.000   2.011   2.020   2.033   2.087   2.099
 38 A"   39 A"   95 A'   40 A"   96 A'   41 A"   97 A'   98 A'                 
  2.178   2.195   2.277   2.285   2.579   2.636   2.653   2.830
 99 A'  100 A'  101 A'  102 A'  103 A'  104 A'   42 A"   43 A"                 
  2.930   3.109   3.230   3.706   3.978   3.983   3.989   3.990
105 A'  106 A'  107 A'  108 A'   44 A"   45 A"  109 A'   46 A"                 
  4.014   4.024   4.036   4.053   4.096   4.097   4.151   4.221
110 A'   47 A"  111 A'   48 A"   49 A"  112 A'  113 A'  114 A'                 
  4.340   4.373   4.412   6.527   6.648   6.708   7.529   7.537
115 A'  116 A'  117 A'  118 A'  119 A'  120 A'   50 A"   51 A"                 
  7.548   7.555   7.575   7.598   7.661   7.685   7.708  23.400
 52 A"  121 A'  122 A'  123 A'  124 A'  125 A'  126 A'  127 A'                 
 24.138  47.820  47.916  47.968 289.724 289.732 289.744 289.750
128 A'  129 A'  130 A'  131 A'   53 A"   54 A"   55 A"  132 A'                 
289.772 289.797 289.879 289.904 289.9271020.5901020.7101020.776
133 A'  134 A'  135 A'  136 A'  137 A'  138 A'  139 A'  140 A'                 

 Beta MOs, Restricted
 -- Occupied --                  
-482.86 -482.86 -482.85  -62.51  -62.51  -62.51  -56.33  -56.33
  1 A'    2 A'    3 A'    4 A'    5 A'    6 A'    7 A'    8 A'                 
-56.329 -56.329 -56.328 -56.328 -56.328 -56.324 -56.323 -10.299
  1 A"    9 A'    2 A"   10 A'   11 A'    3 A"   12 A'   13 A'                 
-10.257  -8.721  -8.721  -8.716  -6.553  -6.553  -6.547  -6.539
 14 A'   15 A'   16 A'   17 A'   18 A'   19 A'   20 A'    4 A"                 
 -6.539  -6.538  -6.538  -6.534  -6.533  -2.664  -2.664  -2.660
 21 A'    5 A"   22 A'    6 A"   23 A'   24 A'   25 A'    7 A"                 
 -2.660  -2.659  -2.659  -2.658  -2.655  -2.654  -2.648  -2.648
 26 A'   27 A'    8 A"   28 A'    9 A"   29 A'   10 A"   30 A'                 
 -2.648  -2.648  -2.643  -2.643  -0.896  -0.830  -0.804  -0.735
 11 A"   31 A'   32 A'   12 A"   33 A'   34 A'   35 A'   36 A'                 
 -0.574  -0.496  -0.471  -0.408  -0.399  -0.336  -0.335  -0.318
 37 A'   38 A'   39 A'   13 A"   40 A'   14 A"   41 A'   15 A"                 
 -0.315  -0.298  -0.263
 42 A'   43 A'   16 A"                                                         
 -- Virtual --                   
 -0.061  -0.049  -0.047  -0.010   0.013   0.023   0.029   0.044
 44 A'   45 A'   17 A"   46 A'   47 A'   48 A'   49 A'   18 A"                 
  0.058   0.064   0.068   0.073   0.083   0.084   0.088   0.103
 50 A'   51 A'   19 A"   20 A"   52 A'   53 A'   54 A'   55 A'                 
  0.107   0.110   0.132   0.139   0.140   0.145   0.179   0.202
 21 A"   56 A'   57 A'   22 A"   58 A'   59 A'   60 A'   61 A'                 
  0.207   0.271   0.278   0.360   0.368   0.391   0.401   0.404
 62 A'   63 A'   64 A'   65 A'   66 A'   67 A'   68 A'   23 A"                 
  0.416   0.424   0.430   0.438   0.460   0.478   0.483   0.496
 24 A"   69 A'   70 A'   25 A"   71 A'   72 A'   26 A"   27 A"                 
  0.519   0.540   0.549   0.557   0.560   0.575   0.587   0.596
 28 A"   29 A"   73 A'   30 A"   31 A"   74 A'   75 A'   76 A'                 
  0.619   0.619   0.627   0.679   0.722   0.726   0.759   0.781
 77 A'   78 A'   32 A"   79 A'   80 A'   81 A'   33 A"   82 A'                 
  0.827   0.846   0.876   0.921   0.929   1.032   1.055   1.113
 83 A'   84 A'   85 A'   86 A'   87 A'   88 A'   89 A'   34 A"                 
  1.242   1.431   1.476   1.549   1.620   1.758   1.788   1.838
 35 A"   36 A"   90 A'   91 A'   92 A'   93 A'   37 A"   94 A'                 
  1.954   1.976   2.000   2.011   2.020   2.033   2.087   2.099
 38 A"   39 A"   95 A'   40 A"   96 A'   41 A"   97 A'   98 A'                 
  2.178   2.195   2.277   2.285   2.579   2.636   2.653   2.830
 99 A'  100 A'  101 A'  102 A'  103 A'  104 A'   42 A"   43 A"                 
  2.930   3.109   3.230   3.706   3.978   3.983   3.989   3.990
105 A'  106 A'  107 A'  108 A'   44 A"   45 A"  109 A'   46 A"                 
  4.014   4.024   4.036   4.053   4.096   4.097   4.151   4.221
110 A'   47 A"  111 A'   48 A"   49 A"  112 A'  113 A'  114 A'                 
  4.340   4.373   4.412   6.527   6.648   6.708   7.529   7.537
115 A'  116 A'  117 A'  118 A'  119 A'  120 A'   50 A"   51 A"                 
  7.548   7.555   7.575   7.598   7.661   7.685   7.708  23.400
 52 A"  121 A'  122 A'  123 A'  124 A'  125 A'  126 A'  127 A'                 
 24.138  47.820  47.916  47.968 289.724 289.732 289.744 289.750
128 A'  129 A'  130 A'  131 A'   53 A"   54 A"   55 A"  132 A'                 
289.772 289.797 289.879 289.904 289.9271020.5901020.7101020.776
133 A'  134 A'  135 A'  136 A'  137 A'  138 A'  139 A'  140 A'                 
 --------------------------------------------------------------

          Ground-State Mulliken Net Atomic Charges

     Atom                 Charge (a.u.)
  ----------------------------------------
      1 Br                   -0.060982
      2 Br                   -0.089179
      3 H                     0.259850
      4 Br                   -0.071194
      5 C                    -0.175930
      6 C                     0.137435
  ----------------------------------------
  Sum of atomic charges =     0.000000

 -----------------------------------------------------------------
                    Cartesian Multipole Moments
 -----------------------------------------------------------------
    Charge (ESU x 10^10)
                 0.0000
    Dipole Moment (Debye)
         X       0.2093      Y      -0.6342      Z       0.0000
       Tot       0.6678
    Quadrupole Moments (Debye-Ang)
        XX     -65.8708     XY      -0.4835     YY     -62.6671
        XZ       0.0000     YZ       0.0000     ZZ     -68.3587
    Octopole Moments (Debye-Ang^2)
       XXX     -44.5246    XXY       1.6806    XYY     -17.0361
       YYY       7.6173    XXZ       0.0000    XYZ       0.0000
       YYZ       0.0000    XZZ     -16.0829    YZZ       2.4393
       ZZZ       0.0000
    Hexadecapole Moments (Debye-Ang^3)
      XXXX   -1175.3463   XXXY     -80.2340   XXYY    -282.8982
      XYYY    -120.5458   YYYY    -613.1008   XXXZ       0.0000
      XXYZ       0.0000   XYYZ      -0.0000   YYYZ       0.0000
      XXZZ    -222.6523   XYZZ     -40.2214   YYZZ    -126.4073
      XZZZ       0.0000   YZZZ       0.0000   ZZZZ     -83.7299
 -----------------------------------------------------------------
 Calculating analytic gradient of the SCF energy
 Gradient of SCF Energy
            1           2           3           4           5           6
    1   0.0003772   0.0003671   0.0001021   0.0010003  -0.0004320  -0.0014147
    2   0.0003141  -0.0008986   0.0000276   0.0006624  -0.0002045   0.0000991
    3   0.0000000   0.0000000  -0.0000000  -0.0000000   0.0000000  -0.0000000
 Max gradient component =       1.415E-03
 RMS gradient           =       5.203E-04
 Gradient time:  CPU 35.68 s  wall 4.59 s
 Geometry Optimization Parameters
   NAtoms,    NIC,     NZ,  NCons,   NDum,   NFix, NCnnct, MaxDiis
        6      32       0       0       0       0       0       0

 Cartesian Hessian Update
 Hessian Updated using BFGS Update


** GEOMETRY OPTIMIZATION IN DELOCALIZED INTERNAL COORDINATES **
   Searching for a Minimum

   Optimization Cycle:  18

                       Coordinates (Angstroms)
     ATOM                X               Y               Z
      1  Br        2.6677996807    0.3788092565    0.0000000000
      2  Br       -0.6574954501    1.4961626842    0.0000000000
      3  H         1.3822074099   -1.7901908054    0.0000000000
      4  Br       -1.5262514000   -1.6029131846    0.0000000000
      5  C         1.1412899517   -0.7373289671    0.0000000000
      6  C        -0.1203946806   -0.3152032296    0.0000000000
   Point Group: cs    Number of degrees of freedom:     9


   Energy is  -7799.230585090

 Hessian Updated using BFGS Update

  9 Hessian modes will be used to form the next step
  Hessian Eigenvalues:
     0.057057    0.125940    0.200510    0.250467    0.266893    0.330976
     0.363976    0.591980    1.032230

 Minimum Search - Taking Simple RFO Step
 Searching for Lamda that Minimizes Along All modes
 Value Taken    Lamda =  -0.00000782
 Step Taken.  Stepsize is  0.006084

                             Maximum     Tolerance    Cnvgd?
         Gradient           0.000924      0.000300      NO
         Displacement       0.004856      0.001200      NO
         Energy change     -0.000009      0.000001      NO


 New Cartesian Coordinates Obtained by Inverse Iteration

 Displacement from previous Coordinates is:  0.005181
 ----------------------------------------------------------------
             Standard Nuclear Orientation (Angstroms)
    I     Atom           X                Y                Z
 ----------------------------------------------------------------
    1      Br      2.6677018776     0.3787047198     0.0000000000
    2      Br     -0.6589645040     1.4963411550     0.0000000000
    3      H       1.3816925999    -1.7906729079     0.0000000000
    4      Br     -1.5270285007    -1.6026084718     0.0000000000
    5      C       1.1426255328    -0.7373230381     0.0000000000
    6      C      -0.1188714939    -0.3151057030     0.0000000000
 ----------------------------------------------------------------
 Molecular Point Group                 Cs    NOp =  2
 Largest Abelian Subgroup              Cs    NOp =  2
 Nuclear Repulsion Energy =   855.9887081059 hartrees
 There are       59 alpha and       59 beta electrons
 Applying Cartesian multipole field
    Component          Value
    ---------          -----
     (2,0,0)        1.00000E-11
     (0,2,0)        2.00000E-11
     (0,0,2)       -3.00000E-11
 Nucleus-field energy     =     0.0000000256 hartrees
 Requested basis set is 6-311++G(d,p)
 There are 74 shells and 195 basis functions
 A cutoff of  1.0D-11 yielded   2155 shell pairs
 There are     15969 function pairs (     17785 Cartesian)
 Smallest overlap matrix eigenvalue = 4.05E-05
 Guess MOs from SCF MO coefficient file

 -----------------------------------------------------------------------
  General SCF calculation program by
  Eric Jon Sundstrom, Paul Horn, Yuezhi Mao, Dmitri Zuev, Alec White,
  David Stuck, Shaama M.S., Shane Yost, Joonho Lee, David Small,
  Daniel Levine, Susi Lehtola, Hugh Burton, Evgeny Epifanovsky
 -----------------------------------------------------------------------
 Exchange:     0.2000 Hartree-Fock + 0.0800 Slater + 0.7200 B88
 Correlation:  0.1900 VWN1RPA + 0.8100 LYP
 Using SG-1 standard quadrature grid
 using 8 threads for integral computing
 -------------------------------------------------------
 OpenMP Integral computing Module                
 Release: version 2.0, May 2017, Q-Chem Inc. Pleasanton 
 -------------------------------------------------------
 -------------------------------------------------------
 OpenMP BLAS3 based DFT computing Module                
 Release: version 1.0, May 2013, Q-Chem Inc. Pittsburgh 
 -------------------------------------------------------
 A restricted SCF calculation will be
 performed using DIIS
 SCF converges when DIIS error is below 1.0e-08
 ---------------------------------------
  Cycle       Energy         DIIS error
 ---------------------------------------
    1   -7799.2305877995      1.86e-05  
    2   -7799.2305896401      1.09e-05  
    3   -7799.2305894360      1.27e-05  
    4   -7799.2305901778      1.42e-06  
    5   -7799.2305901891      4.91e-07  
    6   -7799.2305901900      1.59e-07  
    7   -7799.2305901900      8.10e-08  
    8   -7799.2305901901      1.14e-08  
    9   -7799.2305901900      2.41e-09  Convergence criterion met
 ---------------------------------------
 SCF time:   CPU 88.60s  wall 11.00s 
 SCF   energy in the final basis set =    -7799.2305901900
 Total energy in the final basis set =    -7799.2305901900

 --------------------------------------------------------------
             Orbital Energies (a.u.) and Symmetries
 --------------------------------------------------------------

 Alpha MOs, Restricted
 -- Occupied --                  
-482.86 -482.86 -482.85  -62.51  -62.51  -62.51  -56.33  -56.33
  1 A'    2 A'    3 A'    4 A'    5 A'    6 A'    7 A'    8 A'                 
-56.329 -56.329 -56.328 -56.328 -56.328 -56.324 -56.323 -10.299
  1 A"    9 A'    2 A"   10 A'   11 A'    3 A"   12 A'   13 A'                 
-10.257  -8.721  -8.720  -8.716  -6.553  -6.553  -6.548  -6.539
 14 A'   15 A'   16 A'   17 A'   18 A'   19 A'   20 A'    4 A"                 
 -6.539  -6.538  -6.538  -6.534  -6.533  -2.664  -2.664  -2.660
 21 A'    5 A"   22 A'    6 A"   23 A'   24 A'   25 A'    7 A"                 
 -2.660  -2.659  -2.659  -2.658  -2.655  -2.654  -2.648  -2.648
 26 A'   27 A'    8 A"   28 A'    9 A"   29 A'   10 A"   30 A'                 
 -2.648  -2.648  -2.644  -2.643  -0.896  -0.830  -0.804  -0.735
 11 A"   31 A'   32 A'   12 A"   33 A'   34 A'   35 A'   36 A'                 
 -0.574  -0.496  -0.471  -0.408  -0.399  -0.336  -0.335  -0.317
 37 A'   38 A'   39 A'   13 A"   40 A'   14 A"   41 A'   15 A"                 
 -0.315  -0.298  -0.263
 42 A'   43 A'   16 A"                                                         
 -- Virtual --                   
 -0.061  -0.049  -0.047  -0.010   0.013   0.023   0.029   0.044
 44 A'   45 A'   17 A"   46 A'   47 A'   48 A'   49 A'   18 A"                 
  0.057   0.064   0.068   0.073   0.082   0.084   0.088   0.103
 50 A'   51 A'   19 A"   20 A"   52 A'   53 A'   54 A'   55 A'                 
  0.107   0.110   0.132   0.139   0.140   0.145   0.179   0.202
 21 A"   56 A'   57 A'   22 A"   58 A'   59 A'   60 A'   61 A'                 
  0.207   0.271   0.278   0.360   0.368   0.390   0.401   0.404
 62 A'   63 A'   64 A'   65 A'   66 A'   67 A'   68 A'   23 A"                 
  0.416   0.424   0.430   0.438   0.460   0.478   0.483   0.496
 24 A"   69 A'   70 A'   25 A"   71 A'   72 A'   26 A"   27 A"                 
  0.519   0.540   0.549   0.557   0.560   0.575   0.587   0.597
 28 A"   29 A"   73 A'   30 A"   31 A"   74 A'   75 A'   76 A'                 
  0.619   0.619   0.626   0.679   0.722   0.726   0.759   0.781
 77 A'   78 A'   32 A"   79 A'   80 A'   81 A'   33 A"   82 A'                 
  0.827   0.846   0.876   0.921   0.929   1.032   1.055   1.113
 83 A'   84 A'   85 A'   86 A'   87 A'   88 A'   89 A'   34 A"                 
  1.242   1.431   1.475   1.549   1.620   1.757   1.788   1.837
 35 A"   36 A"   90 A'   91 A'   92 A'   93 A'   37 A"   94 A'                 
  1.954   1.976   2.000   2.011   2.020   2.033   2.087   2.100
 38 A"   39 A"   95 A'   40 A"   96 A'   41 A"   97 A'   98 A'                 
  2.177   2.196   2.277   2.285   2.578   2.636   2.653   2.830
 99 A'  100 A'  101 A'  102 A'  103 A'  104 A'   42 A"   43 A"                 
  2.930   3.109   3.231   3.705   3.978   3.983   3.989   3.990
105 A'  106 A'  107 A'  108 A'   44 A"   45 A"  109 A'   46 A"                 
  4.014   4.024   4.036   4.053   4.096   4.097   4.151   4.221
110 A'   47 A"  111 A'   48 A"   49 A"  112 A'  113 A'  114 A'                 
  4.340   4.373   4.412   6.527   6.648   6.708   7.529   7.537
115 A'  116 A'  117 A'  118 A'  119 A'  120 A'   50 A"   51 A"                 
  7.548   7.555   7.575   7.598   7.661   7.685   7.708  23.400
 52 A"  121 A'  122 A'  123 A'  124 A'  125 A'  126 A'  127 A'                 
 24.138  47.819  47.916  47.968 289.724 289.732 289.744 289.751
128 A'  129 A'  130 A'  131 A'   53 A"   54 A"   55 A"  132 A'                 
289.772 289.797 289.879 289.904 289.9271020.5901020.7101020.776
133 A'  134 A'  135 A'  136 A'  137 A'  138 A'  139 A'  140 A'                 

 Beta MOs, Restricted
 -- Occupied --                  
-482.86 -482.86 -482.85  -62.51  -62.51  -62.51  -56.33  -56.33
  1 A'    2 A'    3 A'    4 A'    5 A'    6 A'    7 A'    8 A'                 
-56.329 -56.329 -56.328 -56.328 -56.328 -56.324 -56.323 -10.299
  1 A"    9 A'    2 A"   10 A'   11 A'    3 A"   12 A'   13 A'                 
-10.257  -8.721  -8.720  -8.716  -6.553  -6.553  -6.548  -6.539
 14 A'   15 A'   16 A'   17 A'   18 A'   19 A'   20 A'    4 A"                 
 -6.539  -6.538  -6.538  -6.534  -6.533  -2.664  -2.664  -2.660
 21 A'    5 A"   22 A'    6 A"   23 A'   24 A'   25 A'    7 A"                 
 -2.660  -2.659  -2.659  -2.658  -2.655  -2.654  -2.648  -2.648
 26 A'   27 A'    8 A"   28 A'    9 A"   29 A'   10 A"   30 A'                 
 -2.648  -2.648  -2.644  -2.643  -0.896  -0.830  -0.804  -0.735
 11 A"   31 A'   32 A'   12 A"   33 A'   34 A'   35 A'   36 A'                 
 -0.574  -0.496  -0.471  -0.408  -0.399  -0.336  -0.335  -0.317
 37 A'   38 A'   39 A'   13 A"   40 A'   14 A"   41 A'   15 A"                 
 -0.315  -0.298  -0.263
 42 A'   43 A'   16 A"                                                         
 -- Virtual --                   
 -0.061  -0.049  -0.047  -0.010   0.013   0.023   0.029   0.044
 44 A'   45 A'   17 A"   46 A'   47 A'   48 A'   49 A'   18 A"                 
  0.057   0.064   0.068   0.073   0.082   0.084   0.088   0.103
 50 A'   51 A'   19 A"   20 A"   52 A'   53 A'   54 A'   55 A'                 
  0.107   0.110   0.132   0.139   0.140   0.145   0.179   0.202
 21 A"   56 A'   57 A'   22 A"   58 A'   59 A'   60 A'   61 A'                 
  0.207   0.271   0.278   0.360   0.368   0.390   0.401   0.404
 62 A'   63 A'   64 A'   65 A'   66 A'   67 A'   68 A'   23 A"                 
  0.416   0.424   0.430   0.438   0.460   0.478   0.483   0.496
 24 A"   69 A'   70 A'   25 A"   71 A'   72 A'   26 A"   27 A"                 
  0.519   0.540   0.549   0.557   0.560   0.575   0.587   0.597
 28 A"   29 A"   73 A'   30 A"   31 A"   74 A'   75 A'   76 A'                 
  0.619   0.619   0.626   0.679   0.722   0.726   0.759   0.781
 77 A'   78 A'   32 A"   79 A'   80 A'   81 A'   33 A"   82 A'                 
  0.827   0.846   0.876   0.921   0.929   1.032   1.055   1.113
 83 A'   84 A'   85 A'   86 A'   87 A'   88 A'   89 A'   34 A"                 
  1.242   1.431   1.475   1.549   1.620   1.757   1.788   1.837
 35 A"   36 A"   90 A'   91 A'   92 A'   93 A'   37 A"   94 A'                 
  1.954   1.976   2.000   2.011   2.020   2.033   2.087   2.100
 38 A"   39 A"   95 A'   40 A"   96 A'   41 A"   97 A'   98 A'                 
  2.177   2.196   2.277   2.285   2.578   2.636   2.653   2.830
 99 A'  100 A'  101 A'  102 A'  103 A'  104 A'   42 A"   43 A"                 
  2.930   3.109   3.231   3.705   3.978   3.983   3.989   3.990
105 A'  106 A'  107 A'  108 A'   44 A"   45 A"  109 A'   46 A"                 
  4.014   4.024   4.036   4.053   4.096   4.097   4.151   4.221
110 A'   47 A"  111 A'   48 A"   49 A"  112 A'  113 A'  114 A'                 
  4.340   4.373   4.412   6.527   6.648   6.708   7.529   7.537
115 A'  116 A'  117 A'  118 A'  119 A'  120 A'   50 A"   51 A"                 
  7.548   7.555   7.575   7.598   7.661   7.685   7.708  23.400
 52 A"  121 A'  122 A'  123 A'  124 A'  125 A'  126 A'  127 A'                 
 24.138  47.819  47.916  47.968 289.724 289.732 289.744 289.751
128 A'  129 A'  130 A'  131 A'   53 A"   54 A"   55 A"  132 A'                 
289.772 289.797 289.879 289.904 289.9271020.5901020.7101020.776
133 A'  134 A'  135 A'  136 A'  137 A'  138 A'  139 A'  140 A'                 
 --------------------------------------------------------------

          Ground-State Mulliken Net Atomic Charges

     Atom                 Charge (a.u.)
  ----------------------------------------
      1 Br                   -0.060607
      2 Br                   -0.089413
      3 H                     0.259794
      4 Br                   -0.071692
      5 C                    -0.176504
      6 C                     0.138422
  ----------------------------------------
  Sum of atomic charges =     0.000000

 -----------------------------------------------------------------
                    Cartesian Multipole Moments
 -----------------------------------------------------------------
    Charge (ESU x 10^10)
                 0.0000
    Dipole Moment (Debye)
         X       0.2182      Y      -0.6310      Z      -0.0000
       Tot       0.6677
    Quadrupole Moments (Debye-Ang)
        XX     -65.8534     XY      -0.4905     YY     -62.6777
        XZ       0.0000     YZ       0.0000     ZZ     -68.3604
    Octopole Moments (Debye-Ang^2)
       XXX     -44.3976    XXY       1.6975    XYY     -16.9951
       YYY       7.6177    XXZ      -0.0000    XYZ      -0.0000
       YYZ       0.0000    XZZ     -16.0401    YZZ       2.4362
       ZZZ      -0.0000
    Hexadecapole Moments (Debye-Ang^3)
      XXXX   -1175.6434   XXXY     -80.0905   XXYY    -282.9221
      XYYY    -120.5126   YYYY    -613.2084   XXXZ       0.0000
      XXYZ      -0.0000   XYYZ       0.0000   YYYZ      -0.0000
      XXZZ    -222.7176   XYZZ     -40.1858   YYZZ    -126.4106
      XZZZ       0.0000   YZZZ       0.0000   ZZZZ     -83.7335
 -----------------------------------------------------------------
 Calculating analytic gradient of the SCF energy
 Gradient of SCF Energy
            1           2           3           4           5           6
    1  -0.0000031   0.0000926  -0.0000318   0.0004679  -0.0000096  -0.0005160
    2   0.0001277  -0.0005845  -0.0000231   0.0003880   0.0000287   0.0000631
    3  -0.0000000   0.0000000   0.0000000  -0.0000000   0.0000000  -0.0000000
 Max gradient component =       5.845E-04
 RMS gradient           =       2.367E-04
 Gradient time:  CPU 35.60 s  wall 4.57 s
 Geometry Optimization Parameters
   NAtoms,    NIC,     NZ,  NCons,   NDum,   NFix, NCnnct, MaxDiis
        6      32       0       0       0       0       0       0

 Cartesian Hessian Update
 Hessian Updated using BFGS Update


** GEOMETRY OPTIMIZATION IN DELOCALIZED INTERNAL COORDINATES **
   Searching for a Minimum

   Optimization Cycle:  19

                       Coordinates (Angstroms)
     ATOM                X               Y               Z
      1  Br        2.6677018776    0.3787047198    0.0000000000
      2  Br       -0.6589645040    1.4963411550    0.0000000000
      3  H         1.3816925999   -1.7906729079    0.0000000000
      4  Br       -1.5270285007   -1.6026084718    0.0000000000
      5  C         1.1426255328   -0.7373230381    0.0000000000
      6  C        -0.1188714939   -0.3151057030    0.0000000000
   Point Group: cs    Number of degrees of freedom:     9


   Energy is  -7799.230590190

 Hessian Updated using BFGS Update

  9 Hessian modes will be used to form the next step
  Hessian Eigenvalues:
     0.062819    0.128349    0.185472    0.234002    0.259724    0.271216
     0.331864    0.583529    1.031730

 Minimum Search - Taking Simple RFO Step
 Searching for Lamda that Minimizes Along All modes
 Value Taken    Lamda =  -0.00000236
 Step Taken.  Stepsize is  0.003956

                             Maximum     Tolerance    Cnvgd?
         Gradient           0.000400      0.000300      NO
         Displacement       0.003276      0.001200      NO
         Energy change     -0.000005      0.000001      NO


 New Cartesian Coordinates Obtained by Inverse Iteration

 Displacement from previous Coordinates is:  0.002689
 ----------------------------------------------------------------
             Standard Nuclear Orientation (Angstroms)
    I     Atom           X                Y                Z
 ----------------------------------------------------------------
    1      Br      2.6679702258     0.3783960595     0.0000000000
    2      Br     -0.6594696148     1.4971419522     0.0000000000
    3      H       1.3817781818    -1.7906632698     0.0000000000
    4      Br     -1.5275497631    -1.6032681783     0.0000000000
    5      C       1.1429135864    -0.7372884748     0.0000000000
    6      C      -0.1184871044    -0.3149823349     0.0000000000
 ----------------------------------------------------------------
 Molecular Point Group                 Cs    NOp =  2
 Largest Abelian Subgroup              Cs    NOp =  2
 Nuclear Repulsion Energy =   855.7326606744 hartrees
 There are       59 alpha and       59 beta electrons
 Applying Cartesian multipole field
    Component          Value
    ---------          -----
     (2,0,0)        1.00000E-11
     (0,2,0)        2.00000E-11
     (0,0,2)       -3.00000E-11
 Nucleus-field energy     =     0.0000000256 hartrees
 Requested basis set is 6-311++G(d,p)
 There are 74 shells and 195 basis functions
 A cutoff of  1.0D-11 yielded   2153 shell pairs
 There are     15963 function pairs (     17779 Cartesian)
 Smallest overlap matrix eigenvalue = 4.05E-05
 Guess MOs from SCF MO coefficient file

 -----------------------------------------------------------------------
  General SCF calculation program by
  Eric Jon Sundstrom, Paul Horn, Yuezhi Mao, Dmitri Zuev, Alec White,
  David Stuck, Shaama M.S., Shane Yost, Joonho Lee, David Small,
  Daniel Levine, Susi Lehtola, Hugh Burton, Evgeny Epifanovsky
 -----------------------------------------------------------------------
 Exchange:     0.2000 Hartree-Fock + 0.0800 Slater + 0.7200 B88
 Correlation:  0.1900 VWN1RPA + 0.8100 LYP
 Using SG-1 standard quadrature grid
 using 8 threads for integral computing
 -------------------------------------------------------
 OpenMP Integral computing Module                
 Release: version 2.0, May 2017, Q-Chem Inc. Pleasanton 
 -------------------------------------------------------
 -------------------------------------------------------
 OpenMP BLAS3 based DFT computing Module                
 Release: version 1.0, May 2013, Q-Chem Inc. Pittsburgh 
 -------------------------------------------------------
 A restricted SCF calculation will be
 performed using DIIS
 SCF converges when DIIS error is below 1.0e-08
 ---------------------------------------
  Cycle       Energy         DIIS error
 ---------------------------------------
    1   -7799.2305911125      9.54e-06  
    2   -7799.2305913259      8.10e-06  
    3   -7799.2305914425      6.32e-06  
    4   -7799.2305916296      5.34e-07  
    5   -7799.2305916311      2.02e-07  
    6   -7799.2305916312      6.17e-08  
    7   -7799.2305916312      3.30e-08  
    8   -7799.2305916311      3.60e-09  Convergence criterion met
 ---------------------------------------
 SCF time:   CPU 78.87s  wall 10.00s 
 SCF   energy in the final basis set =    -7799.2305916311
 Total energy in the final basis set =    -7799.2305916311

 --------------------------------------------------------------
             Orbital Energies (a.u.) and Symmetries
 --------------------------------------------------------------

 Alpha MOs, Restricted
 -- Occupied --                  
-482.86 -482.86 -482.85  -62.51  -62.51  -62.51  -56.33  -56.33
  1 A'    2 A'    3 A'    4 A'    5 A'    6 A'    7 A'    8 A'                 
-56.329 -56.329 -56.328 -56.328 -56.328 -56.324 -56.323 -10.300
  1 A"    9 A'    2 A"   10 A'   11 A'    3 A"   12 A'   13 A'                 
-10.257  -8.721  -8.720  -8.716  -6.553  -6.553  -6.548  -6.539
 14 A'   15 A'   16 A'   17 A'   18 A'   19 A'   20 A'    4 A"                 
 -6.539  -6.538  -6.538  -6.534  -6.534  -2.664  -2.664  -2.660
 21 A'    5 A"   22 A'    6 A"   23 A'   24 A'   25 A'    7 A"                 
 -2.660  -2.659  -2.659  -2.658  -2.655  -2.654  -2.648  -2.648
 26 A'   27 A'    8 A"   28 A'    9 A"   29 A'   10 A"   30 A'                 
 -2.648  -2.648  -2.644  -2.644  -0.896  -0.830  -0.803  -0.735
 11 A"   31 A'   32 A'   12 A"   33 A'   34 A'   35 A'   36 A'                 
 -0.574  -0.496  -0.471  -0.408  -0.399  -0.336  -0.335  -0.317
 37 A'   38 A'   39 A'   13 A"   40 A'   14 A"   41 A'   15 A"                 
 -0.315  -0.298  -0.263
 42 A'   43 A'   16 A"                                                         
 -- Virtual --                   
 -0.061  -0.050  -0.047  -0.010   0.013   0.023   0.029   0.044
 44 A'   45 A'   17 A"   46 A'   47 A'   48 A'   49 A'   18 A"                 
  0.057   0.064   0.068   0.073   0.082   0.084   0.088   0.103
 50 A'   51 A'   19 A"   20 A"   52 A'   53 A'   54 A'   55 A'                 
  0.107   0.110   0.132   0.139   0.140   0.145   0.179   0.202
 21 A"   56 A'   57 A'   22 A"   58 A'   59 A'   60 A'   61 A'                 
  0.207   0.271   0.278   0.360   0.368   0.390   0.401   0.404
 62 A'   63 A'   64 A'   65 A'   66 A'   67 A'   68 A'   23 A"                 
  0.416   0.424   0.430   0.438   0.460   0.478   0.483   0.496
 24 A"   69 A'   70 A'   25 A"   71 A'   72 A'   26 A"   27 A"                 
  0.519   0.540   0.549   0.557   0.560   0.575   0.587   0.596
 28 A"   29 A"   73 A'   30 A"   31 A"   74 A'   75 A'   76 A'                 
  0.619   0.619   0.626   0.679   0.721   0.726   0.759   0.781
 77 A'   78 A'   32 A"   79 A'   80 A'   81 A'   33 A"   82 A'                 
  0.826   0.846   0.876   0.921   0.929   1.032   1.055   1.113
 83 A'   84 A'   85 A'   86 A'   87 A'   88 A'   89 A'   34 A"                 
  1.242   1.431   1.475   1.549   1.620   1.757   1.788   1.837
 35 A"   36 A"   90 A'   91 A'   92 A'   93 A'   37 A"   94 A'                 
  1.954   1.976   2.000   2.011   2.020   2.033   2.087   2.100
 38 A"   39 A"   95 A'   40 A"   96 A'   41 A"   97 A'   98 A'                 
  2.177   2.196   2.277   2.285   2.578   2.636   2.653   2.830
 99 A'  100 A'  101 A'  102 A'  103 A'  104 A'   42 A"   43 A"                 
  2.929   3.109   3.231   3.705   3.978   3.983   3.989   3.990
105 A'  106 A'  107 A'  108 A'   44 A"   45 A"  109 A'   46 A"                 
  4.014   4.024   4.035   4.053   4.095   4.096   4.151   4.221
110 A'   47 A"  111 A'   48 A"   49 A"  112 A'  113 A'  114 A'                 
  4.339   4.373   4.412   6.527   6.647   6.708   7.529   7.537
115 A'  116 A'  117 A'  118 A'  119 A'  120 A'   50 A"   51 A"                 
  7.548   7.555   7.575   7.598   7.661   7.685   7.708  23.400
 52 A"  121 A'  122 A'  123 A'  124 A'  125 A'  126 A'  127 A'                 
 24.138  47.819  47.916  47.967 289.724 289.732 289.744 289.750
128 A'  129 A'  130 A'  131 A'   53 A"   54 A"   55 A"  132 A'                 
289.772 289.797 289.879 289.904 289.9271020.5901020.7101020.776
133 A'  134 A'  135 A'  136 A'  137 A'  138 A'  139 A'  140 A'                 

 Beta MOs, Restricted
 -- Occupied --                  
-482.86 -482.86 -482.85  -62.51  -62.51  -62.51  -56.33  -56.33
  1 A'    2 A'    3 A'    4 A'    5 A'    6 A'    7 A'    8 A'                 
-56.329 -56.329 -56.328 -56.328 -56.328 -56.324 -56.323 -10.300
  1 A"    9 A'    2 A"   10 A'   11 A'    3 A"   12 A'   13 A'                 
-10.257  -8.721  -8.720  -8.716  -6.553  -6.553  -6.548  -6.539
 14 A'   15 A'   16 A'   17 A'   18 A'   19 A'   20 A'    4 A"                 
 -6.539  -6.538  -6.538  -6.534  -6.534  -2.664  -2.664  -2.660
 21 A'    5 A"   22 A'    6 A"   23 A'   24 A'   25 A'    7 A"                 
 -2.660  -2.659  -2.659  -2.658  -2.655  -2.654  -2.648  -2.648
 26 A'   27 A'    8 A"   28 A'    9 A"   29 A'   10 A"   30 A'                 
 -2.648  -2.648  -2.644  -2.644  -0.896  -0.830  -0.803  -0.735
 11 A"   31 A'   32 A'   12 A"   33 A'   34 A'   35 A'   36 A'                 
 -0.574  -0.496  -0.471  -0.408  -0.399  -0.336  -0.335  -0.317
 37 A'   38 A'   39 A'   13 A"   40 A'   14 A"   41 A'   15 A"                 
 -0.315  -0.298  -0.263
 42 A'   43 A'   16 A"                                                         
 -- Virtual --                   
 -0.061  -0.050  -0.047  -0.010   0.013   0.023   0.029   0.044
 44 A'   45 A'   17 A"   46 A'   47 A'   48 A'   49 A'   18 A"                 
  0.057   0.064   0.068   0.073   0.082   0.084   0.088   0.103
 50 A'   51 A'   19 A"   20 A"   52 A'   53 A'   54 A'   55 A'                 
  0.107   0.110   0.132   0.139   0.140   0.145   0.179   0.202
 21 A"   56 A'   57 A'   22 A"   58 A'   59 A'   60 A'   61 A'                 
  0.207   0.271   0.278   0.360   0.368   0.390   0.401   0.404
 62 A'   63 A'   64 A'   65 A'   66 A'   67 A'   68 A'   23 A"                 
  0.416   0.424   0.430   0.438   0.460   0.478   0.483   0.496
 24 A"   69 A'   70 A'   25 A"   71 A'   72 A'   26 A"   27 A"                 
  0.519   0.540   0.549   0.557   0.560   0.575   0.587   0.596
 28 A"   29 A"   73 A'   30 A"   31 A"   74 A'   75 A'   76 A'                 
  0.619   0.619   0.626   0.679   0.721   0.726   0.759   0.781
 77 A'   78 A'   32 A"   79 A'   80 A'   81 A'   33 A"   82 A'                 
  0.826   0.846   0.876   0.921   0.929   1.032   1.055   1.113
 83 A'   84 A'   85 A'   86 A'   87 A'   88 A'   89 A'   34 A"                 
  1.242   1.431   1.475   1.549   1.620   1.757   1.788   1.837
 35 A"   36 A"   90 A'   91 A'   92 A'   93 A'   37 A"   94 A'                 
  1.954   1.976   2.000   2.011   2.020   2.033   2.087   2.100
 38 A"   39 A"   95 A'   40 A"   96 A'   41 A"   97 A'   98 A'                 
  2.177   2.196   2.277   2.285   2.578   2.636   2.653   2.830
 99 A'  100 A'  101 A'  102 A'  103 A'  104 A'   42 A"   43 A"                 
  2.929   3.109   3.231   3.705   3.978   3.983   3.989   3.990
105 A'  106 A'  107 A'  108 A'   44 A"   45 A"  109 A'   46 A"                 
  4.014   4.024   4.035   4.053   4.095   4.096   4.151   4.221
110 A'   47 A"  111 A'   48 A"   49 A"  112 A'  113 A'  114 A'                 
  4.339   4.373   4.412   6.527   6.647   6.708   7.529   7.537
115 A'  116 A'  117 A'  118 A'  119 A'  120 A'   50 A"   51 A"                 
  7.548   7.555   7.575   7.598   7.661   7.685   7.708  23.400
 52 A"  121 A'  122 A'  123 A'  124 A'  125 A'  126 A'  127 A'                 
 24.138  47.819  47.916  47.967 289.724 289.732 289.744 289.750
128 A'  129 A'  130 A'  131 A'   53 A"   54 A"   55 A"  132 A'                 
289.772 289.797 289.879 289.904 289.9271020.5901020.7101020.776
133 A'  134 A'  135 A'  136 A'  137 A'  138 A'  139 A'  140 A'                 
 --------------------------------------------------------------

          Ground-State Mulliken Net Atomic Charges

     Atom                 Charge (a.u.)
  ----------------------------------------
      1 Br                   -0.060431
      2 Br                   -0.089543
      3 H                     0.259790
      4 Br                   -0.071876
      5 C                    -0.176839
      6 C                     0.138898
  ----------------------------------------
  Sum of atomic charges =     0.000000

 -----------------------------------------------------------------
                    Cartesian Multipole Moments
 -----------------------------------------------------------------
    Charge (ESU x 10^10)
                 0.0000
    Dipole Moment (Debye)
         X       0.2224      Y      -0.6300      Z      -0.0000
       Tot       0.6682
    Quadrupole Moments (Debye-Ang)
        XX     -65.8479     XY      -0.4938     YY     -62.6794
        XZ       0.0000     YZ       0.0000     ZZ     -68.3634
    Octopole Moments (Debye-Ang^2)
       XXX     -44.3357    XXY       1.7028    XYY     -16.9867
       YYY       7.6330    XXZ      -0.0000    XYZ      -0.0000
       YYZ      -0.0000    XZZ     -16.0230    YZZ       2.4403
       ZZZ      -0.0000
    Hexadecapole Moments (Debye-Ang^3)
      XXXX   -1175.9678   XXXY     -80.0698   XXYY    -283.0480
      XYYY    -120.5214   YYYY    -613.6631   XXXZ      -0.0000
      XXYZ       0.0000   XYYZ       0.0000   YYYZ      -0.0000
      XXZZ    -222.7864   XYZZ     -40.1847   YYZZ    -126.4962
      XZZZ       0.0000   YZZZ      -0.0000   ZZZZ     -83.7407
 -----------------------------------------------------------------
 Calculating analytic gradient of the SCF energy
 Gradient of SCF Energy
            1           2           3           4           5           6
    1  -0.0000627  -0.0000399  -0.0000274   0.0001106   0.0000654  -0.0000459
    2   0.0000694  -0.0001928  -0.0000035   0.0000722   0.0000405   0.0000141
    3  -0.0000000  -0.0000000   0.0000000   0.0000000   0.0000000  -0.0000000
 Max gradient component =       1.928E-04
 RMS gradient           =       6.409E-05
 Gradient time:  CPU 35.50 s  wall 4.56 s
 Geometry Optimization Parameters
   NAtoms,    NIC,     NZ,  NCons,   NDum,   NFix, NCnnct, MaxDiis
        6      32       0       0       0       0       0       0

 Cartesian Hessian Update
 Hessian Updated using BFGS Update


** GEOMETRY OPTIMIZATION IN DELOCALIZED INTERNAL COORDINATES **
   Searching for a Minimum

   Optimization Cycle:  20

                       Coordinates (Angstroms)
     ATOM                X               Y               Z
      1  Br        2.6679702258    0.3783960595    0.0000000000
      2  Br       -0.6594696148    1.4971419522    0.0000000000
      3  H         1.3817781818   -1.7906632698    0.0000000000
      4  Br       -1.5275497631   -1.6032681783    0.0000000000
      5  C         1.1429135864   -0.7372884748    0.0000000000
      6  C        -0.1184871044   -0.3149823349    0.0000000000
   Point Group: cs    Number of degrees of freedom:     9


   Energy is  -7799.230591631

 Hessian Updated using BFGS Update

  9 Hessian modes will be used to form the next step
  Hessian Eigenvalues:
     0.053049    0.138201    0.179203    0.213909    0.254799    0.271824
     0.331807    0.576322    1.031293

 Minimum Search - Taking Simple RFO Step
 Searching for Lamda that Minimizes Along All modes
 Value Taken    Lamda =   0.00000000
 Step Taken.  Stepsize is  0.002001

                             Maximum     Tolerance    Cnvgd?
         Gradient           0.000136      0.000300     YES
         Displacement       0.001517      0.001200      NO
         Energy change     -0.000001      0.000001      NO


 New Cartesian Coordinates Obtained by Inverse Iteration

 Displacement from previous Coordinates is:  0.001400
 ----------------------------------------------------------------
             Standard Nuclear Orientation (Angstroms)
    I     Atom           X                Y                Z
 ----------------------------------------------------------------
    1      Br      2.6681186166     0.3781959177     0.0000000000
    2      Br     -0.6594288984     1.4975466294     0.0000000000
    3      H       1.3820106574    -1.7905213187     0.0000000000
    4      Br     -1.5277035866    -1.6036970938     0.0000000000
    5      C       1.1427788907    -0.7372504675     0.0000000000
    6      C      -0.1186201680    -0.3149379133     0.0000000000
 ----------------------------------------------------------------
 Molecular Point Group                 Cs    NOp =  2
 Largest Abelian Subgroup              Cs    NOp =  2
 Nuclear Repulsion Energy =   855.6225959112 hartrees
 There are       59 alpha and       59 beta electrons
 Applying Cartesian multipole field
    Component          Value
    ---------          -----
     (2,0,0)        1.00000E-11
     (0,2,0)        2.00000E-11
     (0,0,2)       -3.00000E-11
 Nucleus-field energy     =     0.0000000256 hartrees
 Requested basis set is 6-311++G(d,p)
 There are 74 shells and 195 basis functions
 A cutoff of  1.0D-11 yielded   2153 shell pairs
 There are     15963 function pairs (     17779 Cartesian)
 Smallest overlap matrix eigenvalue = 4.05E-05
 Guess MOs from SCF MO coefficient file

 -----------------------------------------------------------------------
  General SCF calculation program by
  Eric Jon Sundstrom, Paul Horn, Yuezhi Mao, Dmitri Zuev, Alec White,
  David Stuck, Shaama M.S., Shane Yost, Joonho Lee, David Small,
  Daniel Levine, Susi Lehtola, Hugh Burton, Evgeny Epifanovsky
 -----------------------------------------------------------------------
 Exchange:     0.2000 Hartree-Fock + 0.0800 Slater + 0.7200 B88
 Correlation:  0.1900 VWN1RPA + 0.8100 LYP
 Using SG-1 standard quadrature grid
 using 8 threads for integral computing
 -------------------------------------------------------
 OpenMP Integral computing Module                
 Release: version 2.0, May 2017, Q-Chem Inc. Pleasanton 
 -------------------------------------------------------
 -------------------------------------------------------
 OpenMP BLAS3 based DFT computing Module                
 Release: version 1.0, May 2013, Q-Chem Inc. Pittsburgh 
 -------------------------------------------------------
 A restricted SCF calculation will be
 performed using DIIS
 SCF converges when DIIS error is below 1.0e-08
 ---------------------------------------
  Cycle       Energy         DIIS error
 ---------------------------------------
    1   -7799.2305917180      3.74e-06  
    2   -7799.2305917691      2.50e-06  
    3   -7799.2305917654      2.67e-06  
    4   -7799.2305917992      1.87e-07  
    5   -7799.2305917992      1.09e-07  
    6   -7799.2305917992      3.28e-08  
    7   -7799.2305917992      7.49e-09  Convergence criterion met
 ---------------------------------------
 SCF time:   CPU 68.91s  wall 9.00s 
 SCF   energy in the final basis set =    -7799.2305917992
 Total energy in the final basis set =    -7799.2305917992

 --------------------------------------------------------------
             Orbital Energies (a.u.) and Symmetries
 --------------------------------------------------------------

 Alpha MOs, Restricted
 -- Occupied --                  
-482.86 -482.86 -482.85  -62.51  -62.51  -62.51  -56.33  -56.33
  1 A'    2 A'    3 A'    4 A'    5 A'    6 A'    7 A'    8 A'                 
-56.329 -56.329 -56.328 -56.328 -56.328 -56.324 -56.323 -10.300
  1 A"    9 A'    2 A"   10 A'   11 A'    3 A"   12 A'   13 A'                 
-10.257  -8.721  -8.720  -8.716  -6.553  -6.553  -6.548  -6.539
 14 A'   15 A'   16 A'   17 A'   18 A'   19 A'   20 A'    4 A"                 
 -6.539  -6.538  -6.538  -6.534  -6.534  -2.664  -2.664  -2.660
 21 A'    5 A"   22 A'    6 A"   23 A'   24 A'   25 A'    7 A"                 
 -2.660  -2.659  -2.659  -2.658  -2.655  -2.654  -2.648  -2.648
 26 A'   27 A'    8 A"   28 A'    9 A"   29 A'   10 A"   30 A'                 
 -2.648  -2.648  -2.644  -2.644  -0.896  -0.830  -0.803  -0.735
 11 A"   31 A'   32 A'   12 A"   33 A'   34 A'   35 A'   36 A'                 
 -0.574  -0.496  -0.471  -0.408  -0.398  -0.336  -0.335  -0.317
 37 A'   38 A'   39 A'   13 A"   40 A'   14 A"   41 A'   15 A"                 
 -0.315  -0.298  -0.263
 42 A'   43 A'   16 A"                                                         
 -- Virtual --                   
 -0.061  -0.050  -0.047  -0.010   0.013   0.023   0.029   0.044
 44 A'   45 A'   17 A"   46 A'   47 A'   48 A'   49 A'   18 A"                 
  0.057   0.064   0.068   0.073   0.082   0.084   0.088   0.103
 50 A'   51 A'   19 A"   20 A"   52 A'   53 A'   54 A'   55 A'                 
  0.107   0.110   0.132   0.139   0.140   0.145   0.179   0.202
 21 A"   56 A'   57 A'   22 A"   58 A'   59 A'   60 A'   61 A'                 
  0.207   0.271   0.278   0.360   0.368   0.390   0.401   0.404
 62 A'   63 A'   64 A'   65 A'   66 A'   67 A'   68 A'   23 A"                 
  0.416   0.424   0.430   0.438   0.460   0.478   0.483   0.496
 24 A"   69 A'   70 A'   25 A"   71 A'   72 A'   26 A"   27 A"                 
  0.519   0.540   0.549   0.557   0.560   0.575   0.587   0.596
 28 A"   29 A"   73 A'   30 A"   31 A"   74 A'   75 A'   76 A'                 
  0.619   0.619   0.626   0.679   0.721   0.726   0.759   0.781
 77 A'   78 A'   32 A"   79 A'   80 A'   81 A'   33 A"   82 A'                 
  0.826   0.846   0.876   0.921   0.929   1.031   1.055   1.113
 83 A'   84 A'   85 A'   86 A'   87 A'   88 A'   89 A'   34 A"                 
  1.242   1.431   1.475   1.549   1.620   1.757   1.788   1.837
 35 A"   36 A"   90 A'   91 A'   92 A'   93 A'   37 A"   94 A'                 
  1.954   1.976   2.000   2.011   2.020   2.033   2.087   2.099
 38 A"   39 A"   95 A'   40 A"   96 A'   41 A"   97 A'   98 A'                 
  2.177   2.196   2.277   2.285   2.578   2.636   2.653   2.830
 99 A'  100 A'  101 A'  102 A'  103 A'  104 A'   42 A"   43 A"                 
  2.929   3.109   3.230   3.705   3.978   3.983   3.989   3.990
105 A'  106 A'  107 A'  108 A'   44 A"   45 A"  109 A'   46 A"                 
  4.014   4.023   4.035   4.053   4.095   4.096   4.151   4.221
110 A'   47 A"  111 A'   48 A"   49 A"  112 A'  113 A'  114 A'                 
  4.339   4.373   4.412   6.526   6.647   6.707   7.529   7.537
115 A'  116 A'  117 A'  118 A'  119 A'  120 A'   50 A"   51 A"                 
  7.548   7.555   7.575   7.598   7.661   7.685   7.708  23.400
 52 A"  121 A'  122 A'  123 A'  124 A'  125 A'  126 A'  127 A'                 
 24.138  47.819  47.915  47.967 289.724 289.732 289.744 289.750
128 A'  129 A'  130 A'  131 A'   53 A"   54 A"   55 A"  132 A'                 
289.772 289.797 289.879 289.904 289.9271020.5901020.7101020.775
133 A'  134 A'  135 A'  136 A'  137 A'  138 A'  139 A'  140 A'                 

 Beta MOs, Restricted
 -- Occupied --                  
-482.86 -482.86 -482.85  -62.51  -62.51  -62.51  -56.33  -56.33
  1 A'    2 A'    3 A'    4 A'    5 A'    6 A'    7 A'    8 A'                 
-56.329 -56.329 -56.328 -56.328 -56.328 -56.324 -56.323 -10.300
  1 A"    9 A'    2 A"   10 A'   11 A'    3 A"   12 A'   13 A'                 
-10.257  -8.721  -8.720  -8.716  -6.553  -6.553  -6.548  -6.539
 14 A'   15 A'   16 A'   17 A'   18 A'   19 A'   20 A'    4 A"                 
 -6.539  -6.538  -6.538  -6.534  -6.534  -2.664  -2.664  -2.660
 21 A'    5 A"   22 A'    6 A"   23 A'   24 A'   25 A'    7 A"                 
 -2.660  -2.659  -2.659  -2.658  -2.655  -2.654  -2.648  -2.648
 26 A'   27 A'    8 A"   28 A'    9 A"   29 A'   10 A"   30 A'                 
 -2.648  -2.648  -2.644  -2.644  -0.896  -0.830  -0.803  -0.735
 11 A"   31 A'   32 A'   12 A"   33 A'   34 A'   35 A'   36 A'                 
 -0.574  -0.496  -0.471  -0.408  -0.398  -0.336  -0.335  -0.317
 37 A'   38 A'   39 A'   13 A"   40 A'   14 A"   41 A'   15 A"                 
 -0.315  -0.298  -0.263
 42 A'   43 A'   16 A"                                                         
 -- Virtual --                   
 -0.061  -0.050  -0.047  -0.010   0.013   0.023   0.029   0.044
 44 A'   45 A'   17 A"   46 A'   47 A'   48 A'   49 A'   18 A"                 
  0.057   0.064   0.068   0.073   0.082   0.084   0.088   0.103
 50 A'   51 A'   19 A"   20 A"   52 A'   53 A'   54 A'   55 A'                 
  0.107   0.110   0.132   0.139   0.140   0.145   0.179   0.202
 21 A"   56 A'   57 A'   22 A"   58 A'   59 A'   60 A'   61 A'                 
  0.207   0.271   0.278   0.360   0.368   0.390   0.401   0.404
 62 A'   63 A'   64 A'   65 A'   66 A'   67 A'   68 A'   23 A"                 
  0.416   0.424   0.430   0.438   0.460   0.478   0.483   0.496
 24 A"   69 A'   70 A'   25 A"   71 A'   72 A'   26 A"   27 A"                 
  0.519   0.540   0.549   0.557   0.560   0.575   0.587   0.596
 28 A"   29 A"   73 A'   30 A"   31 A"   74 A'   75 A'   76 A'                 
  0.619   0.619   0.626   0.679   0.721   0.726   0.759   0.781
 77 A'   78 A'   32 A"   79 A'   80 A'   81 A'   33 A"   82 A'                 
  0.826   0.846   0.876   0.921   0.929   1.031   1.055   1.113
 83 A'   84 A'   85 A'   86 A'   87 A'   88 A'   89 A'   34 A"                 
  1.242   1.431   1.475   1.549   1.620   1.757   1.788   1.837
 35 A"   36 A"   90 A'   91 A'   92 A'   93 A'   37 A"   94 A'                 
  1.954   1.976   2.000   2.011   2.020   2.033   2.087   2.099
 38 A"   39 A"   95 A'   40 A"   96 A'   41 A"   97 A'   98 A'                 
  2.177   2.196   2.277   2.285   2.578   2.636   2.653   2.830
 99 A'  100 A'  101 A'  102 A'  103 A'  104 A'   42 A"   43 A"                 
  2.929   3.109   3.230   3.705   3.978   3.983   3.989   3.990
105 A'  106 A'  107 A'  108 A'   44 A"   45 A"  109 A'   46 A"                 
  4.014   4.023   4.035   4.053   4.095   4.096   4.151   4.221
110 A'   47 A"  111 A'   48 A"   49 A"  112 A'  113 A'  114 A'                 
  4.339   4.373   4.412   6.526   6.647   6.707   7.529   7.537
115 A'  116 A'  117 A'  118 A'  119 A'  120 A'   50 A"   51 A"                 
  7.548   7.555   7.575   7.598   7.661   7.685   7.708  23.400
 52 A"  121 A'  122 A'  123 A'  124 A'  125 A'  126 A'  127 A'                 
 24.138  47.819  47.915  47.967 289.724 289.732 289.744 289.750
128 A'  129 A'  130 A'  131 A'   53 A"   54 A"   55 A"  132 A'                 
289.772 289.797 289.879 289.904 289.9271020.5901020.7101020.775
133 A'  134 A'  135 A'  136 A'  137 A'  138 A'  139 A'  140 A'                 
 --------------------------------------------------------------

          Ground-State Mulliken Net Atomic Charges

     Atom                 Charge (a.u.)
  ----------------------------------------
      1 Br                   -0.060394
      2 Br                   -0.089563
      3 H                     0.259806
      4 Br                   -0.071873
      5 C                    -0.176910
      6 C                     0.138934
  ----------------------------------------
  Sum of atomic charges =     0.000000

 -----------------------------------------------------------------
                    Cartesian Multipole Moments
 -----------------------------------------------------------------
    Charge (ESU x 10^10)
                 0.0000
    Dipole Moment (Debye)
         X       0.2230      Y      -0.6302      Z      -0.0000
       Tot       0.6685
    Quadrupole Moments (Debye-Ang)
        XX     -65.8482     XY      -0.4942     YY     -62.6783
        XZ      -0.0000     YZ      -0.0000     ZZ     -68.3646
    Octopole Moments (Debye-Ang^2)
       XXX     -44.3240    XXY       1.7019    XYY     -16.9900
       YYY       7.6440    XXZ       0.0000    XYZ       0.0000
       YYZ      -0.0000    XZZ     -16.0213    YZZ       2.4441
       ZZZ      -0.0000
    Hexadecapole Moments (Debye-Ang^3)
      XXXX   -1176.0737   XXXY     -80.0866   XXYY    -283.1119
      XYYY    -120.5293   YYYY    -613.8875   XXXZ       0.0000
      XXYZ       0.0000   XYYZ       0.0000   YYYZ       0.0000
      XXZZ    -222.8094   XYZZ     -40.1902   YYZZ    -126.5419
      XZZZ       0.0000   YZZZ      -0.0000   ZZZZ     -83.7437
 -----------------------------------------------------------------
 Calculating analytic gradient of the SCF energy
 Gradient of SCF Energy
            1           2           3           4           5           6
    1  -0.0000293  -0.0000524   0.0000155   0.0000223   0.0000256   0.0000183
    2   0.0000593  -0.0000456   0.0000173  -0.0000463   0.0000162  -0.0000010
    3   0.0000000   0.0000000  -0.0000000   0.0000000   0.0000000  -0.0000000
 Max gradient component =       5.933E-05
 RMS gradient           =       2.752E-05
 Gradient time:  CPU 35.55 s  wall 4.57 s
 Geometry Optimization Parameters
   NAtoms,    NIC,     NZ,  NCons,   NDum,   NFix, NCnnct, MaxDiis
        6      32       0       0       0       0       0       0

 Cartesian Hessian Update
 Hessian Updated using BFGS Update


** GEOMETRY OPTIMIZATION IN DELOCALIZED INTERNAL COORDINATES **
   Searching for a Minimum

   Optimization Cycle:  21

                       Coordinates (Angstroms)
     ATOM                X               Y               Z
      1  Br        2.6681186166    0.3781959177    0.0000000000
      2  Br       -0.6594288984    1.4975466294    0.0000000000
      3  H         1.3820106574   -1.7905213187    0.0000000000
      4  Br       -1.5277035866   -1.6036970938    0.0000000000
      5  C         1.1427788907   -0.7372504675    0.0000000000
      6  C        -0.1186201680   -0.3149379133    0.0000000000
   Point Group: cs    Number of degrees of freedom:     9


   Energy is  -7799.230591799

 Hessian Updated using BFGS Update

  9 Hessian modes will be used to form the next step
  Hessian Eigenvalues:
     0.048182    0.129223    0.189243    0.210826    0.254216    0.271714
     0.331763    0.573197    1.030392

 Minimum Search - Taking Simple RFO Step
 Searching for Lamda that Minimizes Along All modes
 Value Taken    Lamda =   0.00000000
 Step Taken.  Stepsize is  0.000380

                             Maximum     Tolerance    Cnvgd?
         Gradient           0.000022      0.000300     YES
         Displacement       0.000254      0.001200     YES
         Energy change     -0.000000      0.000001     YES


                       Distance Matrix (Angstroms)
             Br(  1)   Br(  2)   H (  3)   Br(  4)   C (  5)
   Br(  2)  3.510772
   H (  3)  2.521390  3.870254
   Br(  4)  4.640347  3.220499  2.915706
   C (  5)  1.889678  2.870936  1.080098  2.807527
   C (  6)  2.871645  1.891448  2.104576  1.909559  1.330216

 Final energy is   -7799.2305917992153     


 ******************************
 **  OPTIMIZATION CONVERGED  **
 ******************************

                       Coordinates (Angstroms)
     ATOM                X               Y               Z
      1  Br        2.6681186166    0.3781959177    0.0000000000
      2  Br       -0.6594288984    1.4975466294    0.0000000000
      3  H         1.3820106574   -1.7905213187    0.0000000000
      4  Br       -1.5277035866   -1.6036970938    0.0000000000
      5  C         1.1427788907   -0.7372504675    0.0000000000
      6  C        -0.1186201680   -0.3149379133    0.0000000000

Z-matrix Print:
$molecule
0 1
Br
C  1 1.891448
C  2 1.330216 1 125.124428
H  3 1.080098 2 121.307000 1 -180.000000 0
Br 3 1.889678 2 125.312452 1 -0.000000 0
Br 2 1.909559 1 115.832252 3 -180.000000 0
$end


 --------------------------------------------------------------
             Orbital Energies (a.u.) and Symmetries
 --------------------------------------------------------------

 Alpha MOs, Restricted
 -- Occupied --                  
-482.86 -482.86 -482.85  -62.51  -62.51  -62.51  -56.33  -56.33
  1 A'    2 A'    3 A'    4 A'    5 A'    6 A'    7 A'    8 A'                 
-56.329 -56.329 -56.328 -56.328 -56.328 -56.324 -56.323 -10.300
  1 A"    9 A'    2 A"   10 A'   11 A'    3 A"   12 A'   13 A'                 
-10.257  -8.721  -8.720  -8.716  -6.553  -6.553  -6.548  -6.539
 14 A'   15 A'   16 A'   17 A'   18 A'   19 A'   20 A'    4 A"                 
 -6.539  -6.538  -6.538  -6.534  -6.534  -2.664  -2.664  -2.660
 21 A'    5 A"   22 A'    6 A"   23 A'   24 A'   25 A'    7 A"                 
 -2.660  -2.659  -2.659  -2.658  -2.655  -2.654  -2.648  -2.648
 26 A'   27 A'    8 A"   28 A'    9 A"   29 A'   10 A"   30 A'                 
 -2.648  -2.648  -2.644  -2.644  -0.896  -0.830  -0.803  -0.735
 11 A"   31 A'   32 A'   12 A"   33 A'   34 A'   35 A'   36 A'                 
 -0.574  -0.496  -0.471  -0.408  -0.398  -0.336  -0.335  -0.317
 37 A'   38 A'   39 A'   13 A"   40 A'   14 A"   41 A'   15 A"                 
 -0.315  -0.298  -0.263
 42 A'   43 A'   16 A"                                                         
 -- Virtual --                   
 -0.061  -0.050  -0.047  -0.010   0.013   0.023   0.029   0.044
 44 A'   45 A'   17 A"   46 A'   47 A'   48 A'   49 A'   18 A"                 
  0.057   0.064   0.068   0.073   0.082   0.084   0.088   0.103
 50 A'   51 A'   19 A"   20 A"   52 A'   53 A'   54 A'   55 A'                 
  0.107   0.110   0.132   0.139   0.140   0.145   0.179   0.202
 21 A"   56 A'   57 A'   22 A"   58 A'   59 A'   60 A'   61 A'                 
  0.207   0.271   0.278   0.360   0.368   0.390   0.401   0.404
 62 A'   63 A'   64 A'   65 A'   66 A'   67 A'   68 A'   23 A"                 
  0.416   0.424   0.430   0.438   0.460   0.478   0.483   0.496
 24 A"   69 A'   70 A'   25 A"   71 A'   72 A'   26 A"   27 A"                 
  0.519   0.540   0.549   0.557   0.560   0.575   0.587   0.596
 28 A"   29 A"   73 A'   30 A"   31 A"   74 A'   75 A'   76 A'                 
  0.619   0.619   0.626   0.679   0.721   0.726   0.759   0.781
 77 A'   78 A'   32 A"   79 A'   80 A'   81 A'   33 A"   82 A'                 
  0.826   0.846   0.876   0.921   0.929   1.031   1.055   1.113
 83 A'   84 A'   85 A'   86 A'   87 A'   88 A'   89 A'   34 A"                 
  1.242   1.431   1.475   1.549   1.620   1.757   1.788   1.837
 35 A"   36 A"   90 A'   91 A'   92 A'   93 A'   37 A"   94 A'                 
  1.954   1.976   2.000   2.011   2.020   2.033   2.087   2.099
 38 A"   39 A"   95 A'   40 A"   96 A'   41 A"   97 A'   98 A'                 
  2.177   2.196   2.277   2.285   2.578   2.636   2.653   2.830
 99 A'  100 A'  101 A'  102 A'  103 A'  104 A'   42 A"   43 A"                 
  2.929   3.109   3.230   3.705   3.978   3.983   3.989   3.990
105 A'  106 A'  107 A'  108 A'   44 A"   45 A"  109 A'   46 A"                 
  4.014   4.023   4.035   4.053   4.095   4.096   4.151   4.221
110 A'   47 A"  111 A'   48 A"   49 A"  112 A'  113 A'  114 A'                 
  4.339   4.373   4.412   6.526   6.647   6.707   7.529   7.537
115 A'  116 A'  117 A'  118 A'  119 A'  120 A'   50 A"   51 A"                 
  7.548   7.555   7.575   7.598   7.661   7.685   7.708  23.400
 52 A"  121 A'  122 A'  123 A'  124 A'  125 A'  126 A'  127 A'                 
 24.138  47.819  47.915  47.967 289.724 289.732 289.744 289.750
128 A'  129 A'  130 A'  131 A'   53 A"   54 A"   55 A"  132 A'                 
289.772 289.797 289.879 289.904 289.9271020.5901020.7101020.775
133 A'  134 A'  135 A'  136 A'  137 A'  138 A'  139 A'  140 A'                 

 Beta MOs, Restricted
 -- Occupied --                  
-482.86 -482.86 -482.85  -62.51  -62.51  -62.51  -56.33  -56.33
  1 A'    2 A'    3 A'    4 A'    5 A'    6 A'    7 A'    8 A'                 
-56.329 -56.329 -56.328 -56.328 -56.328 -56.324 -56.323 -10.300
  1 A"    9 A'    2 A"   10 A'   11 A'    3 A"   12 A'   13 A'                 
-10.257  -8.721  -8.720  -8.716  -6.553  -6.553  -6.548  -6.539
 14 A'   15 A'   16 A'   17 A'   18 A'   19 A'   20 A'    4 A"                 
 -6.539  -6.538  -6.538  -6.534  -6.534  -2.664  -2.664  -2.660
 21 A'    5 A"   22 A'    6 A"   23 A'   24 A'   25 A'    7 A"                 
 -2.660  -2.659  -2.659  -2.658  -2.655  -2.654  -2.648  -2.648
 26 A'   27 A'    8 A"   28 A'    9 A"   29 A'   10 A"   30 A'                 
 -2.648  -2.648  -2.644  -2.644  -0.896  -0.830  -0.803  -0.735
 11 A"   31 A'   32 A'   12 A"   33 A'   34 A'   35 A'   36 A'                 
 -0.574  -0.496  -0.471  -0.408  -0.398  -0.336  -0.335  -0.317
 37 A'   38 A'   39 A'   13 A"   40 A'   14 A"   41 A'   15 A"                 
 -0.315  -0.298  -0.263
 42 A'   43 A'   16 A"                                                         
 -- Virtual --                   
 -0.061  -0.050  -0.047  -0.010   0.013   0.023   0.029   0.044
 44 A'   45 A'   17 A"   46 A'   47 A'   48 A'   49 A'   18 A"                 
  0.057   0.064   0.068   0.073   0.082   0.084   0.088   0.103
 50 A'   51 A'   19 A"   20 A"   52 A'   53 A'   54 A'   55 A'                 
  0.107   0.110   0.132   0.139   0.140   0.145   0.179   0.202
 21 A"   56 A'   57 A'   22 A"   58 A'   59 A'   60 A'   61 A'                 
  0.207   0.271   0.278   0.360   0.368   0.390   0.401   0.404
 62 A'   63 A'   64 A'   65 A'   66 A'   67 A'   68 A'   23 A"                 
  0.416   0.424   0.430   0.438   0.460   0.478   0.483   0.496
 24 A"   69 A'   70 A'   25 A"   71 A'   72 A'   26 A"   27 A"                 
  0.519   0.540   0.549   0.557   0.560   0.575   0.587   0.596
 28 A"   29 A"   73 A'   30 A"   31 A"   74 A'   75 A'   76 A'                 
  0.619   0.619   0.626   0.679   0.721   0.726   0.759   0.781
 77 A'   78 A'   32 A"   79 A'   80 A'   81 A'   33 A"   82 A'                 
  0.826   0.846   0.876   0.921   0.929   1.031   1.055   1.113
 83 A'   84 A'   85 A'   86 A'   87 A'   88 A'   89 A'   34 A"                 
  1.242   1.431   1.475   1.549   1.620   1.757   1.788   1.837
 35 A"   36 A"   90 A'   91 A'   92 A'   93 A'   37 A"   94 A'                 
  1.954   1.976   2.000   2.011   2.020   2.033   2.087   2.099
 38 A"   39 A"   95 A'   40 A"   96 A'   41 A"   97 A'   98 A'                 
  2.177   2.196   2.277   2.285   2.578   2.636   2.653   2.830
 99 A'  100 A'  101 A'  102 A'  103 A'  104 A'   42 A"   43 A"                 
  2.929   3.109   3.230   3.705   3.978   3.983   3.989   3.990
105 A'  106 A'  107 A'  108 A'   44 A"   45 A"  109 A'   46 A"                 
  4.014   4.023   4.035   4.053   4.095   4.096   4.151   4.221
110 A'   47 A"  111 A'   48 A"   49 A"  112 A'  113 A'  114 A'                 
  4.339   4.373   4.412   6.526   6.647   6.707   7.529   7.537
115 A'  116 A'  117 A'  118 A'  119 A'  120 A'   50 A"   51 A"                 
  7.548   7.555   7.575   7.598   7.661   7.685   7.708  23.400
 52 A"  121 A'  122 A'  123 A'  124 A'  125 A'  126 A'  127 A'                 
 24.138  47.819  47.915  47.967 289.724 289.732 289.744 289.750
128 A'  129 A'  130 A'  131 A'   53 A"   54 A"   55 A"  132 A'                 
289.772 289.797 289.879 289.904 289.9271020.5901020.7101020.775
133 A'  134 A'  135 A'  136 A'  137 A'  138 A'  139 A'  140 A'                 
 --------------------------------------------------------------

          Ground-State Mulliken Net Atomic Charges

     Atom                 Charge (a.u.)
  ----------------------------------------
      1 Br                   -0.060394
      2 Br                   -0.089563
      3 H                     0.259806
      4 Br                   -0.071873
      5 C                    -0.176910
      6 C                     0.138934
  ----------------------------------------
  Sum of atomic charges =     0.000000

 -----------------------------------------------------------------
                    Cartesian Multipole Moments
 -----------------------------------------------------------------
    Charge (ESU x 10^10)
                 0.0000
    Dipole Moment (Debye)
         X       0.2230      Y      -0.6302      Z      -0.0000
       Tot       0.6685
    Quadrupole Moments (Debye-Ang)
        XX     -65.8482     XY      -0.4942     YY     -62.6783
        XZ      -0.0000     YZ      -0.0000     ZZ     -68.3646
    Octopole Moments (Debye-Ang^2)
       XXX     -44.3240    XXY       1.7019    XYY     -16.9900
       YYY       7.6440    XXZ       0.0000    XYZ       0.0000
       YYZ      -0.0000    XZZ     -16.0213    YZZ       2.4441
       ZZZ      -0.0000
    Hexadecapole Moments (Debye-Ang^3)
      XXXX   -1176.0737   XXXY     -80.0866   XXYY    -283.1119
      XYYY    -120.5293   YYYY    -613.8875   XXXZ       0.0000
      XXYZ       0.0000   XYYZ       0.0000   YYYZ       0.0000
      XXZZ    -222.8094   XYZZ     -40.1902   YYZZ    -126.5419
      XZZZ       0.0000   YZZZ      -0.0000   ZZZZ     -83.7437
 -----------------------------------------------------------------
Archival summary:
1\1\K55V\OPT\ProcedureUnspecified\BasisUnspecified\r321\taweetha\MonAug2700:23:582018MonAug2700:23:582018\0\\#,OPT,ProcedureUnspecified,BasisUnspecified,\\0,1\Br\C,1,1.89145\C,2,1.33022,1,125.124\H,3,1.0801,2,121.307,1,-180,0\Br,3,1.88968,2,125.312,1,-0,0\Br,2,1.90956,1,115.832,3,-180,0\\\@

 Total job time:  393.74s(wall), 3038.52s(cpu) 
 Mon Aug 27 00:23:58 2018

        *************************************************************
        *                                                           *
        *  Thank you very much for using Q-Chem.  Have a nice day.  *
        *                                                           *
        *************************************************************


 
User input: 2 of 2 
 
Q-Chem Developer Version!
                  Welcome to Q-Chem
     A Quantum Leap Into The Future Of Chemistry


 Q-Chem 5.1, Q-Chem, Inc., Pleasanton, CA (2018)

 Yihan Shao,  Zhengting Gan,  E. Epifanovsky,  A. T. B. Gilbert,  M. Wormit,  
 J. Kussmann,  A. W. Lange,  A. Behn,  Jia Deng,  Xintian Feng,  D. Ghosh,  
 M. Goldey,  P. R. Horn,  L. D. Jacobson,  I. Kaliman,  T. Kus,  A. Landau,  
 Jie Liu,  E. I. Proynov,  R. M. Richard,  R. P. Steele,  E. J. Sundstrom,  
 H. L. Woodcock III,  P. M. Zimmerman,  D. Zuev,  B. Albrecht,  E. Alguire,  
 S. A. Baeppler,  D. Barton,  Z. Benda,  Y. A. Bernard,  E. J. Berquist,  
 K. B. Bravaya,  H. Burton,  D. Casanova,  Chun-Min Chang,  Yunqing Chen,  
 A. Chien,  K. D. Closser,  M. P. Coons,  S. Coriani,  S. Dasgupta,  
 A. L. Dempwolff,  M. Diedenhofen,  Hainam Do,  R. G. Edgar,  Po-Tung Fang,  
 S. Faraji,  S. Fatehi,  Qingguo Feng,  K. D. Fenk,  J. Fosso-Tande,  
 Qinghui Ge,  A. Ghysels,  G. Gidofalvi,  J. Gomes,  J. Gonthier,  A. Gunina,  
 D. Hait,  M. W. D. Hanson-Heine,  P. H. P. Harbach,  A. W. Hauser,  
 J. E. Herr,  E. G. Hohenstein,  Z. C. Holden,  Kerwin Hui,  B. C. Huynh,  
 T.-C. Jagau,  Hyunjun Ji,  B. Kaduk,  K. Khistyaev,  Jaehoon Kim,  
 P. Klunzinger,  K. Koh,  D. Kosenkov,  L. Koulias,  T. Kowalczyk,  
 C. M. Krauter,  A. Kunitsa,  Ka Un Lao,  A. Laurent,  K. V. Lawler,  
 Joonho Lee,  D. Lefrancois,  S. Lehtola,  D. S. Levine,  Yi-Pei Li,  
 You-Sheng Lin,  Fenglai Liu,  E. Livshits,  A. Luenser,  P. Manohar,  
 E. Mansoor,  S. F. Manzer,  Shan-Ping Mao,  Yuezhi Mao,  N. Mardirossian,  
 A. V. Marenich,  T. Markovich,  L. A. Martinez-Martinez,  S. A. Maurer,  
 N. J. Mayhall,  S. C. McKenzie,  J.-M. Mewes,  A. F. Morrison,  
 J. W. Mullinax,  K. Nanda,  T. S. Nguyen-Beck,  R. Olivares-Amaya,  
 J. A. Parkhill,  T. M. Perrine,  F. Plasser,  P. Pokhilko,  S. Prager,  
 A. Prociuk,  E. Ramos,  D. R. Rehn,  F. Rob,  M. Schneider,  N. Sergueev,  
 S. M. Sharada,  S. Sharma,  D. W. Small,  T. Stauch,  T. Stein,  
 Yu-Chuan Su,  A. J. W. Thom,  A. Tkatchenko,  T. Tsuchimochi,  N. M. Tubman,  
 L. Vogt,  M. L. Vidal,  O. Vydrov,  M. A. Watson,  J. Wenzel,  
 M. de Wergifosse,  T. A. Wesolowski,  A. White,  J. Witte,  A. Yamada,  
 Jun Yang,  K. Yao,  S. Yeganeh,  S. R. Yost,  Zhi-Qiang You,  A. Zech,  
 Igor Ying Zhang,  Xing Zhang,  Yan Zhao,  Ying Zhu,  B. R. Brooks,  
 G. K. L. Chan,  C. J. Cramer,  M. S. Gordon,  W. J. Hehre,  A. Klamt,  
 M. W. Schmidt,  C. D. Sherrill,  D. G. Truhlar,  A. Aspuru-Guzik,  R. Baer,  
 A. T. Bell,  N. A. Besley,  Jeng-Da Chai,  A. E. DePrince, III,  
 R. A. DiStasio Jr.,  A. Dreuw,  B. D. Dunietz,  T. R. Furlani,  
 Chao-Ping Hsu,  Yousung Jung,  Jing Kong,  D. S. Lambrecht,  WanZhen Liang,  
 C. Ochsenfeld,  V. A. Rassolov,  L. V. Slipchenko,  J. E. Subotnik,  
 T. Van Voorhis,  J. M. Herbert,  A. I. Krylov,  P. M. W. Gill,  M. Head-Gordon

 Contributors to earlier versions of Q-Chem not listed above: 
 R. D. Adamson,  B. Austin,  J. Baker,  G. J. O. Beran,  K. Brandhorst,  
 S. T. Brown,  E. F. C. Byrd,  A. K. Chakraborty,  C.-L. Cheng,  
 Siu Hung Chien,  D. M. Chipman,  D. L. Crittenden,  H. Dachsel,  
 R. J. Doerksen,  A. D. Dutoi,  L. Fusti-Molnar,  W. A. Goddard III,  
 A. Golubeva-Zadorozhnaya,  S. R. Gwaltney,  G. Hawkins,  A. Heyden,  
 S. Hirata,  G. Kedziora,  F. J. Keil,  C. Kelley,  Jihan Kim,  R. A. King,  
 R. Z. Khaliullin,  P. P. Korambath,  W. Kurlancheek,  A. M. Lee,  M. S. Lee,  
 S. V. Levchenko,  Ching Yeh Lin,  D. Liotard,  R. C. Lochan,  I. Lotan,  
 P. E. Maslen,  N. Nair,  D. P. O'Neill,  D. Neuhauser,  E. Neuscamman,  
 C. M. Oana,  R. Olson,  B. Peters,  R. Peverati,  P. A. Pieniazek,  
 Y. M. Rhee,  J. Ritchie,  M. A. Rohrdanz,  E. Rosta,  N. J. Russ,  
 H. F. Schaefer III,  N. E. Schultz,  N. Shenvi,  A. C. Simmonett,  A. Sodt,  
 D. Stuck,  K. S. Thanthiriwatte,  V. Vanovschi,  Tao Wang,  A. Warshel,  
 C. F. Williams,  Q. Wu,  X. Xu,  W. Zhang

 Please cite Q-Chem as follows:
 Y. Shao et al., Mol. Phys. 113, 184-215 (2015)
 DOI: 10.1080/00268976.2014.952696

 Q-Chem 5.1.1 for Intel X86 EM64T Linux

 Parts of Q-Chem use Armadillo 8.300.2 (Tropical Shenanigans).
 http://arma.sourceforge.net/

 Q-Chem begins on Mon Aug 27 00:23:58 2018  

Host: 
0

     Scratch files written to /scratch/taweetham/qchem5222//
The previous job contains 0 fragments, simply inherited here
Input Ideriv = 2
Curr. Ideriv = -1
Max.  Ideriv = 2

Checking the input file for inconsistencies... 	...done.

--------------------------------------------------------------
User input:
--------------------------------------------------------------

$molecule
read
$end

$rem
   SCF_GUESS 	READ
   JOB_TYPE 	FREQUENCY
   BASIS 	6-311++G**
   EXCHANGE 	B3LYP
   MEM_TOTAL	7500	
$end


--------------------------------------------------------------
 ----------------------------------------------------------------
             Standard Nuclear Orientation (Angstroms)
    I     Atom           X                Y                Z
 ----------------------------------------------------------------
    1      Br      2.4254669720    -0.5576683648    -0.0000000000
    2      Br     -0.2638707453     1.6990950528     0.0000000000
    3      H       0.4364602273    -2.1072684112    -0.0000000000
    4      Br     -2.2042758664    -0.8712048385    -0.0000000000
    5      C       0.5982111264    -1.0393508251    -0.0000000000
    6      C      -0.4219899327    -0.1857318950    -0.0000000000
 ----------------------------------------------------------------
 Molecular Point Group                 Cs    NOp =  2
 Largest Abelian Subgroup              Cs    NOp =  2
 Nuclear Repulsion Energy =   855.6225959112 hartrees
 There are       59 alpha and       59 beta electrons
 Requested basis set is 6-311++G(d,p)
 There are 74 shells and 195 basis functions

 Total QAlloc Memory Limit   7500 MB
 Mega-Array Size       188 MB
 MEM_STATIC part       192 MB

                       Distance Matrix (Angstroms)
             Br(  1)   Br(  2)   H (  3)   Br(  4)   C (  5)
   Br(  2)  3.510772
   H (  3)  2.521390  3.870254
   Br(  4)  4.640347  3.220499  2.915706
   C (  5)  1.889678  2.870936  1.080098  2.807527
   C (  6)  2.871645  1.891448  2.104576  1.909559  1.330216

 A cutoff of  1.0D-11 yielded   2153 shell pairs
 There are     15963 function pairs (     17779 Cartesian)

 -------------------------------------------------------
 OpenMP Integral Computing Module                       
 Release: version 1.0, May 2013, Q-Chem Inc. Pittsburgh 
 -------------------------------------------------------
 Integral Job Info:
 Integral job number is                      11
 Integral operator is                         1
 short-range coefficients                     0
 long-range coefficients              100000000
 Omega coefficients                           0
 if combine SR and LR in K                    0
 Integral screening is                        0
 Integral computing path is                   2
 max size of driver memory is            800000
 size of driver memory is                593474
 size of scratch memory is             29623520
 max col of scratch BK array               1296
 max len of scratch array in speh3          155
 max len of scratch index in speh4           18
 max int batch size is                      520
 min int batch size is                       52
 fixed nKL is                                45
 max L of basis functions is                  2
 order of int derivative is                   0
 number of shells is                         74
 number of basis is                         206
 number of cartesian basis is               206
 number of contracted shell pairs          2153
 number of primitive shell pairs           5547
 maxK2 (contraction) of shell pair           36
 max number of K2 of shell pair               1
 max number of CS2 of shell pair            226
 max number of PS2 of shell pair            477
 mem total for path MDJ                  538582
 -------------------------------------------------------
 Smallest overlap matrix eigenvalue = 4.05E-05
 Guess MOs from SCF MO coefficient file

 -----------------------------------------------------------------------
  General SCF calculation program by
  Eric Jon Sundstrom, Paul Horn, Yuezhi Mao, Dmitri Zuev, Alec White,
  David Stuck, Shaama M.S., Shane Yost, Joonho Lee, David Small,
  Daniel Levine, Susi Lehtola, Hugh Burton, Evgeny Epifanovsky
 -----------------------------------------------------------------------
 Exchange:     0.2000 Hartree-Fock + 0.0800 Slater + 0.7200 B88
 Correlation:  0.1900 VWN1RPA + 0.8100 LYP
 Using SG-1 standard quadrature grid
 using 8 threads for integral computing
 -------------------------------------------------------
 OpenMP Integral computing Module                
 Release: version 2.0, May 2017, Q-Chem Inc. Pleasanton 
 -------------------------------------------------------
 -------------------------------------------------------
 OpenMP BLAS3 based DFT computing Module                
 Release: version 1.0, May 2013, Q-Chem Inc. Pittsburgh 
 -------------------------------------------------------
 A restricted SCF calculation will be
 performed using DIIS
 SCF converges when DIIS error is below 1.0e-08
 ---------------------------------------
  Cycle       Energy         DIIS error
 ---------------------------------------
    1   -7799.0448601317      5.69e-03  
    2   -7799.2262214440      8.23e-04  
    3   -7799.2216721000      1.32e-03  
    4   -7799.2303472325      2.31e-04  
    5   -7799.2305545366      1.02e-04  
    6   -7799.2305890316      4.20e-05  
    7   -7799.2305971338      1.06e-05  
    8   -7799.2305974870      1.44e-06  
    9   -7799.2305974932      6.20e-07  
   10   -7799.2305974942      1.22e-07  
   11   -7799.2305974942      2.88e-08  
   12   -7799.2305974942      1.00e-08  Convergence criterion met
 ---------------------------------------
 SCF time:   CPU 122.52s  wall 16.00s 
 SCF   energy in the final basis set =    -7799.2305974942
 Total energy in the final basis set =    -7799.2305974942

 --------------------------------------------------------------
             Orbital Energies (a.u.) and Symmetries
 --------------------------------------------------------------

 Alpha MOs, Restricted
 -- Occupied --                  
-482.86 -482.86 -482.85  -62.51  -62.51  -62.51  -56.33  -56.33
  1 A'    2 A'    3 A'    4 A'    5 A'    6 A'    7 A'    8 A'                 
-56.329 -56.329 -56.328 -56.328 -56.328 -56.324 -56.323 -10.300
  1 A"    9 A'    2 A"   10 A'   11 A'    3 A"   12 A'   13 A'                 
-10.257  -8.721  -8.720  -8.716  -6.553  -6.553  -6.548  -6.539
 14 A'   15 A'   16 A'   17 A'   18 A'   19 A'   20 A'    4 A"                 
 -6.539  -6.538  -6.538  -6.534  -6.534  -2.664  -2.664  -2.660
 21 A'    5 A"   22 A'    6 A"   23 A'   24 A'   25 A'    7 A"                 
 -2.660  -2.659  -2.659  -2.659  -2.655  -2.654  -2.648  -2.648
 26 A'   27 A'    8 A"   28 A'    9 A"   29 A'   30 A'   10 A"                 
 -2.648  -2.648  -2.644  -2.644  -0.896  -0.830  -0.803  -0.735
 11 A"   31 A'   12 A"   32 A'   33 A'   34 A'   35 A'   36 A'                 
 -0.574  -0.496  -0.471  -0.408  -0.398  -0.336  -0.335  -0.317
 37 A'   38 A'   39 A'   13 A"   40 A'   14 A"   41 A'   15 A"                 
 -0.315  -0.298  -0.263
 42 A'   43 A'   16 A"                                                         
 -- Virtual --                   
 -0.061  -0.050  -0.047  -0.010   0.013   0.022   0.029   0.044
 44 A'   45 A'   17 A"   46 A'   47 A'   48 A'   49 A'   18 A"                 
  0.057   0.065   0.068   0.073   0.082   0.084   0.088   0.103
 50 A'   51 A'   19 A"   20 A"   52 A'   53 A'   54 A'   55 A'                 
  0.107   0.110   0.132   0.139   0.140   0.145   0.179   0.202
 21 A"   56 A'   57 A'   22 A"   58 A'   59 A'   60 A'   61 A'                 
  0.207   0.271   0.278   0.360   0.368   0.390   0.401   0.404
 62 A'   63 A'   64 A'   65 A'   66 A'   67 A'   68 A'   23 A"                 
  0.416   0.424   0.430   0.438   0.460   0.478   0.483   0.496
 24 A"   69 A'   70 A'   25 A"   71 A'   72 A'   26 A"   27 A"                 
  0.519   0.540   0.549   0.557   0.560   0.575   0.587   0.596
 28 A"   29 A"   73 A'   30 A"   31 A"   74 A'   75 A'   76 A'                 
  0.619   0.619   0.626   0.679   0.721   0.726   0.759   0.781
 77 A'   78 A'   32 A"   79 A'   80 A'   81 A'   33 A"   82 A'                 
  0.826   0.846   0.876   0.921   0.929   1.031   1.055   1.113
 83 A'   84 A'   85 A'   86 A'   87 A'   88 A'   89 A'   34 A"                 
  1.242   1.431   1.475   1.549   1.620   1.757   1.788   1.837
 35 A"   36 A"   90 A'   91 A'   92 A'   93 A'   37 A"   94 A'                 
  1.954   1.976   2.000   2.011   2.020   2.033   2.087   2.099
 38 A"   39 A"   95 A'   40 A"   96 A'   41 A"   97 A'   98 A'                 
  2.177   2.196   2.277   2.285   2.578   2.636   2.653   2.830
 99 A'  100 A'  101 A'  102 A'  103 A'  104 A'   42 A"   43 A"                 
  2.929   3.109   3.230   3.705   3.978   3.983   3.989   3.990
105 A'  106 A'  107 A'  108 A'   44 A"   45 A"  109 A'   46 A"                 
  4.014   4.024   4.035   4.053   4.095   4.096   4.151   4.221
110 A'   47 A"  111 A'   48 A"   49 A"  112 A'  113 A'  114 A'                 
  4.339   4.373   4.412   6.526   6.647   6.707   7.529   7.537
115 A'  116 A'  117 A'  118 A'  119 A'  120 A'   50 A"   51 A"                 
  7.548   7.555   7.575   7.597   7.661   7.685   7.708  23.400
 52 A"  121 A'  122 A'  123 A'  124 A'  125 A'  126 A'  127 A'                 
 24.138  47.819  47.915  47.967 289.724 289.732 289.744 289.750
128 A'  129 A'  130 A'  131 A'   53 A"   54 A"   55 A"  132 A'                 
289.772 289.797 289.879 289.904 289.9271020.5901020.7101020.775
133 A'  134 A'  135 A'  136 A'  137 A'  138 A'  139 A'  140 A'                 

 Beta MOs, Restricted
 -- Occupied --                  
-482.86 -482.86 -482.85  -62.51  -62.51  -62.51  -56.33  -56.33
  1 A'    2 A'    3 A'    4 A'    5 A'    6 A'    7 A'    8 A'                 
-56.329 -56.329 -56.328 -56.328 -56.328 -56.324 -56.323 -10.300
  1 A"    9 A'    2 A"   10 A'   11 A'    3 A"   12 A'   13 A'                 
-10.257  -8.721  -8.720  -8.716  -6.553  -6.553  -6.548  -6.539
 14 A'   15 A'   16 A'   17 A'   18 A'   19 A'   20 A'    4 A"                 
 -6.539  -6.538  -6.538  -6.534  -6.534  -2.664  -2.664  -2.660
 21 A'    5 A"   22 A'    6 A"   23 A'   24 A'   25 A'    7 A"                 
 -2.660  -2.659  -2.659  -2.659  -2.655  -2.654  -2.648  -2.648
 26 A'   27 A'    8 A"   28 A'    9 A"   29 A'   30 A'   10 A"                 
 -2.648  -2.648  -2.644  -2.644  -0.896  -0.830  -0.803  -0.735
 11 A"   31 A'   12 A"   32 A'   33 A'   34 A'   35 A'   36 A'                 
 -0.574  -0.496  -0.471  -0.408  -0.398  -0.336  -0.335  -0.317
 37 A'   38 A'   39 A'   13 A"   40 A'   14 A"   41 A'   15 A"                 
 -0.315  -0.298  -0.263
 42 A'   43 A'   16 A"                                                         
 -- Virtual --                   
 -0.061  -0.050  -0.047  -0.010   0.013   0.022   0.029   0.044
 44 A'   45 A'   17 A"   46 A'   47 A'   48 A'   49 A'   18 A"                 
  0.057   0.065   0.068   0.073   0.082   0.084   0.088   0.103
 50 A'   51 A'   19 A"   20 A"   52 A'   53 A'   54 A'   55 A'                 
  0.107   0.110   0.132   0.139   0.140   0.145   0.179   0.202
 21 A"   56 A'   57 A'   22 A"   58 A'   59 A'   60 A'   61 A'                 
  0.207   0.271   0.278   0.360   0.368   0.390   0.401   0.404
 62 A'   63 A'   64 A'   65 A'   66 A'   67 A'   68 A'   23 A"                 
  0.416   0.424   0.430   0.438   0.460   0.478   0.483   0.496
 24 A"   69 A'   70 A'   25 A"   71 A'   72 A'   26 A"   27 A"                 
  0.519   0.540   0.549   0.557   0.560   0.575   0.587   0.596
 28 A"   29 A"   73 A'   30 A"   31 A"   74 A'   75 A'   76 A'                 
  0.619   0.619   0.626   0.679   0.721   0.726   0.759   0.781
 77 A'   78 A'   32 A"   79 A'   80 A'   81 A'   33 A"   82 A'                 
  0.826   0.846   0.876   0.921   0.929   1.031   1.055   1.113
 83 A'   84 A'   85 A'   86 A'   87 A'   88 A'   89 A'   34 A"                 
  1.242   1.431   1.475   1.549   1.620   1.757   1.788   1.837
 35 A"   36 A"   90 A'   91 A'   92 A'   93 A'   37 A"   94 A'                 
  1.954   1.976   2.000   2.011   2.020   2.033   2.087   2.099
 38 A"   39 A"   95 A'   40 A"   96 A'   41 A"   97 A'   98 A'                 
  2.177   2.196   2.277   2.285   2.578   2.636   2.653   2.830
 99 A'  100 A'  101 A'  102 A'  103 A'  104 A'   42 A"   43 A"                 
  2.929   3.109   3.230   3.705   3.978   3.983   3.989   3.990
105 A'  106 A'  107 A'  108 A'   44 A"   45 A"  109 A'   46 A"                 
  4.014   4.024   4.035   4.053   4.095   4.096   4.151   4.221
110 A'   47 A"  111 A'   48 A"   49 A"  112 A'  113 A'  114 A'                 
  4.339   4.373   4.412   6.526   6.647   6.707   7.529   7.537
115 A'  116 A'  117 A'  118 A'  119 A'  120 A'   50 A"   51 A"                 
  7.548   7.555   7.575   7.597   7.661   7.685   7.708  23.400
 52 A"  121 A'  122 A'  123 A'  124 A'  125 A'  126 A'  127 A'                 
 24.138  47.819  47.915  47.967 289.724 289.732 289.744 289.750
128 A'  129 A'  130 A'  131 A'   53 A"   54 A"   55 A"  132 A'                 
289.772 289.797 289.879 289.904 289.9271020.5901020.7101020.775
133 A'  134 A'  135 A'  136 A'  137 A'  138 A'  139 A'  140 A'                 
 --------------------------------------------------------------

          Ground-State Mulliken Net Atomic Charges

     Atom                 Charge (a.u.)
  ----------------------------------------
      1 Br                   -0.060573
      2 Br                   -0.089412
      3 H                     0.259743
      4 Br                   -0.071892
      5 C                    -0.176565
      6 C                     0.138699
  ----------------------------------------
  Sum of atomic charges =     0.000000

 -----------------------------------------------------------------
                    Cartesian Multipole Moments
 -----------------------------------------------------------------
    Charge (ESU x 10^10)
                 0.0000
    Dipole Moment (Debye)
         X      -0.0233      Y      -0.6681      Z      -0.0000
       Tot       0.6685
    Quadrupole Moments (Debye-Ang)
        XX     -65.7551     XY       0.8457     YY     -62.8498
        XZ      -0.0000     YZ       0.0000     ZZ     -68.3650
    Octopole Moments (Debye-Ang^2)
       XXX      -1.3264    XXY       1.4733    XYY      -1.1260
       YYY      12.9901    XXZ       0.0000    XYZ       0.0000
       YYZ       0.0000    XZZ      -0.5842    YZZ       3.7338
       ZZZ       0.0000
    Hexadecapole Moments (Debye-Ang^3)
      XXXX   -1190.5536   XXXY      31.3451   XXYY    -310.4521
      XYYY       3.8850   YYYY    -516.8433   XXXZ      -0.0000
      XXYZ      -0.0000   XYYZ      -0.0000   YYYZ       0.0000
      XXZZ    -234.4281   XYZZ       1.6035   YYZZ    -111.2932
      XZZZ      -0.0000   YZZZ       0.0000   ZZZZ     -83.7434
 -----------------------------------------------------------------
 Calculating MO derivatives via CPSCF
 D1JvT checksum  = 370152 25324.0605302133
 D1KAT checksum  = 903528 1020.6546330508
   1         3          18      0.113017    0.032114
   2         3          18      0.014568    0.003833
   3         3          18      0.002325    0.000835
   4         3          18      0.000259    0.000096
   5        18           3      0.000014    0.000008
   6        21           0      0.000000    0.000000    Roots Converged
 Time for AOints: 37.6 s (CPU) 4.8 s (wall)
 ------------------------------------------------------------------------------
                     AOints        : Timing summary (seconds)
 ------------------------------------------------------------------------------
     job step          cpu (% of tot)      sys (% of tot)     wall (% of tot)
 ------------------------------------------------------------------------------
  cpscf_lag         0.1714E+03 (38.7)   0.1100E-04 (22.0)   0.2189E+02 (38.1)
  iterzp            0.2342E+03 (52.8)   0.3400E-04 (68.0)   0.3068E+02 (53.4)
  make_fx           0.0000E+00 ( 0.0)   0.0000E+00 ( 0.0)   0.0000E+00 ( 0.0)
  AOints            0.3764E+02 ( 8.5)   0.4000E-05 ( 8.0)   0.4781E+01 ( 8.3)
 ------------------------------------------------------------------------------
   Grand Totals     0.4434E+03          0.5000E-04          0.5746E+02
 ------------------------------------------------------------------------------
 Calculating analytic Hessian of the SCF energy
 Polarizability Matrix (a.u.)
            1           2           3
    1-114.5714827  -0.3536077  -0.0000000
    2  -0.3536077 -84.0100076  -0.0000000
    3  -0.0000000  -0.0000000 -50.9145072

 Direct stationary perturbation theory relativistic correction:

 rels  =      50.398397506453
 relv  =    -171.516517993187
 rel2e =      27.840530836278
 E_rel =     -93.277589650456

 Hessian of the SCF Energy
            1           2           3           4           5           6
    1   0.2086818   0.0430086   0.0000000  -0.0014084   0.0011137  -0.0000000
    2   0.0430086   0.0374107   0.0000000   0.0057992  -0.0006813  -0.0000000
    3   0.0000000   0.0000000   0.0074836  -0.0000000  -0.0000000  -0.0019409
    4  -0.0014084   0.0057992  -0.0000000   0.0339062   0.0122381   0.0000000
    5   0.0011137  -0.0006813  -0.0000000   0.0122381   0.2081891   0.0000000
    6  -0.0000000  -0.0000000  -0.0019409   0.0000000   0.0000000   0.0094923
    7  -0.0172126  -0.0206059   0.0000000  -0.0016808   0.0032781  -0.0000000
    8  -0.0001885   0.0014815  -0.0000000   0.0010998   0.0003565   0.0000000
    9  -0.0000000  -0.0000000   0.0025946   0.0000000   0.0000000   0.0057760
   10  -0.0024913   0.0008968   0.0000000  -0.0084304  -0.0142433  -0.0000000
   11   0.0022408   0.0005606  -0.0000000  -0.0204257  -0.0186349   0.0000000
   12   0.0000000   0.0000000   0.0038472  -0.0000000  -0.0000000   0.0026657
   13  -0.1513729  -0.0356090  -0.0000000   0.0035377  -0.0039425   0.0000000
   14  -0.0383960  -0.0422295  -0.0000000   0.0148321  -0.0358403   0.0000000
   15  -0.0000000  -0.0000000  -0.0163193  -0.0000000  -0.0000000   0.0040582
   16  -0.0361966   0.0065102   0.0000000  -0.0259242   0.0015558  -0.0000000
   17  -0.0077786   0.0034582   0.0000000  -0.0135435  -0.1533890  -0.0000000
   18   0.0000000   0.0000000   0.0043349  -0.0000000  -0.0000000  -0.0200514
            7           8           9          10          11          12
    1  -0.0172126  -0.0001885  -0.0000000  -0.0024913   0.0022408   0.0000000
    2  -0.0206059   0.0014815  -0.0000000   0.0008968   0.0005606   0.0000000
    3   0.0000000  -0.0000000   0.0025946   0.0000000  -0.0000000   0.0038472
    4  -0.0016808   0.0010998   0.0000000  -0.0084304  -0.0204257  -0.0000000
    5   0.0032781   0.0003565   0.0000000  -0.0142433  -0.0186349  -0.0000000
    6  -0.0000000   0.0000000   0.0057760  -0.0000000   0.0000000   0.0026657
    7   0.0602691   0.0409699  -0.0000000  -0.0017379   0.0014733   0.0000000
    8   0.0409699   0.3614464   0.0000000  -0.0005616   0.0003791  -0.0000000
    9  -0.0000000   0.0000000   0.0195542   0.0000000   0.0000000  -0.0031314
   10  -0.0017379  -0.0005616   0.0000000   0.1838118   0.0556685   0.0000000
   11   0.0014733   0.0003791   0.0000000   0.0556685   0.0498886  -0.0000000
   12   0.0000000  -0.0000000  -0.0031314   0.0000000  -0.0000000   0.0073172
   13  -0.0434430  -0.0369923   0.0000000  -0.0359340   0.0042075  -0.0000000
   14  -0.0472430  -0.3496871   0.0000000  -0.0095407   0.0045352  -0.0000000
   15  -0.0000000   0.0000000  -0.0296360   0.0000000   0.0000000   0.0049324
   16   0.0038052  -0.0043273  -0.0000000  -0.1352183  -0.0431643   0.0000000
   17   0.0221276  -0.0139763  -0.0000000  -0.0322197  -0.0367285   0.0000000
   18   0.0000000  -0.0000000   0.0048426  -0.0000000  -0.0000000  -0.0156311
           13          14          15          16          17          18
    1  -0.1513729  -0.0383960  -0.0000000  -0.0361966  -0.0077786   0.0000000
    2  -0.0356090  -0.0422295  -0.0000000   0.0065102   0.0034582   0.0000000
    3  -0.0000000  -0.0000000  -0.0163193   0.0000000   0.0000000   0.0043349
    4   0.0035377   0.0148321  -0.0000000  -0.0259242  -0.0135435  -0.0000000
    5  -0.0039425  -0.0358403  -0.0000000   0.0015558  -0.1533890  -0.0000000
    6   0.0000000   0.0000000   0.0040582  -0.0000000  -0.0000000  -0.0200514
    7  -0.0434430  -0.0472430  -0.0000000   0.0038052   0.0221276   0.0000000
    8  -0.0369923  -0.3496871   0.0000000  -0.0043273  -0.0139763  -0.0000000
    9   0.0000000   0.0000000  -0.0296360  -0.0000000  -0.0000000   0.0048426
   10  -0.0359340  -0.0095407   0.0000000  -0.1352183  -0.0322197  -0.0000000
   11   0.0042075   0.0045352   0.0000000  -0.0431643  -0.0367285  -0.0000000
   12  -0.0000000  -0.0000000   0.0049324   0.0000000   0.0000000  -0.0156311
   13   0.5492081  -0.1505142   0.0000000  -0.3219959   0.2228505  -0.0000000
   14  -0.1505142   0.6896843  -0.0000000   0.2308618  -0.2664626   0.0000000
   15   0.0000000  -0.0000000   0.0787647  -0.0000000   0.0000000  -0.0417999
   16  -0.3219959   0.2308618  -0.0000000   0.5155298  -0.1914363   0.0000000
   17   0.2228505  -0.2664626   0.0000000  -0.1914363   0.4670982   0.0000000
   18  -0.0000000   0.0000000  -0.0417999   0.0000000   0.0000000   0.0683049
 Gradient time:  CPU 703.78 s  wall 90.93 s
 **********************************************************************
 **                                                                  **
 **                       VIBRATIONAL ANALYSIS                       **
 **                       --------------------                       **
 **                                                                  **
 **        VIBRATIONAL FREQUENCIES (CM**-1) AND NORMAL MODES         **
 **     FORCE CONSTANTS (mDYN/ANGSTROM) AND REDUCED MASSES (AMU)     **
 **                  INFRARED INTENSITIES (KM/MOL)                   **
 **                                                                  **
 **********************************************************************


 Mode:                 1                      2                      3
 Frequency:       111.32                 166.32                 167.75
 Force Cnst:      0.4147                 0.1006                 0.7409
 Red. Mass:      56.7977                 6.1738                44.6871
 IR Active:          YES                    YES                    YES
 IR Intens:        0.169                  0.017                  0.116
 Raman Active:       YES                    YES                    YES
               X      Y      Z        X      Y      Z        X      Y      Z
 Br        -0.242  0.454  0.000   -0.000 -0.000 -0.077    0.331  0.054 -0.000
 Br         0.478 -0.388  0.000    0.000  0.000  0.006   -0.302 -0.380  0.000
 H          0.188 -0.302 -0.000   -0.000  0.000  0.772    0.423 -0.224  0.000
 Br        -0.214  0.026  0.000    0.000 -0.000 -0.070   -0.101  0.409 -0.000
 C         -0.064 -0.266 -0.000   -0.000  0.000  0.537    0.278 -0.201  0.000
 C         -0.094 -0.315 -0.000   -0.000  0.000  0.324    0.159 -0.320  0.000
 TransDip  -0.007 -0.011  0.000    0.000  0.000  0.004   -0.010 -0.005  0.000

 Mode:                 4                      5                      6
 Frequency:       242.60                 423.75                 511.72
 Force Cnst:      2.0312                 0.5601                 1.3851
 Red. Mass:      58.5770                 5.2940                 8.9777
 IR Active:          YES                    YES                    YES
 IR Intens:        0.108                  4.850                  4.439
 Raman Active:       YES                    YES                    YES
               X      Y      Z        X      Y      Z        X      Y      Z
 Br        -0.485 -0.003 -0.000   -0.000 -0.000  0.009    0.013 -0.019  0.000
 Br        -0.149 -0.173 -0.000    0.000  0.000 -0.031    0.011 -0.140 -0.000
 H         -0.215 -0.283  0.000   -0.000  0.000 -0.786   -0.209  0.603 -0.000
 Br         0.611  0.236 -0.000   -0.000 -0.000 -0.015    0.038  0.004  0.000
 C         -0.060 -0.311  0.000    0.000  0.000 -0.249   -0.143  0.585 -0.000
 C          0.228 -0.066  0.000   -0.000 -0.000  0.565   -0.246  0.384  0.000
 TransDip  -0.008  0.007  0.000    0.000 -0.000 -0.071   -0.021  0.064 -0.000

 Mode:                 7                      8                      9
 Frequency:       718.61                 798.22                 844.36
 Force Cnst:      2.7373                 0.4810                 2.6148
 Red. Mass:       8.9966                 1.2812                 6.2248
 IR Active:          YES                    YES                    YES
 IR Intens:       73.568                 25.738                 99.961
 Raman Active:       YES                    YES                    YES
               X      Y      Z        X      Y      Z        X      Y      Z
 Br        -0.095 -0.030 -0.000    0.000  0.000  0.003    0.017  0.017 -0.000
 Br        -0.004 -0.015  0.000   -0.000 -0.000  0.002   -0.009 -0.033 -0.000
 H          0.520  0.301 -0.000   -0.000 -0.000  0.988   -0.723 -0.143 -0.000
 Br        -0.064 -0.013 -0.000   -0.000 -0.000 -0.002   -0.030 -0.018  0.000
 C          0.587  0.285  0.000   -0.000 -0.000 -0.149   -0.190 -0.225  0.000
 C          0.440  0.071 -0.000    0.000  0.000  0.050    0.397  0.458 -0.000
 TransDip   0.273  0.034 -0.000    0.000  0.000  0.162    0.089  0.307 -0.000

 Mode:                10                     11                     12
 Frequency:      1246.81                1615.48                3230.46
 Force Cnst:      1.0503                15.0587                 6.7142
 Red. Mass:       1.1467                 9.7934                 1.0920
 IR Active:          YES                    YES                    YES
 IR Intens:       14.820                  9.141                 15.063
 Raman Active:       YES                    YES                    YES
               X      Y      Z        X      Y      Z        X      Y      Z
 Br        -0.002 -0.004  0.000   -0.006  0.000 -0.000    0.000  0.000  0.000
 Br        -0.001 -0.002 -0.000    0.000 -0.007  0.000   -0.000  0.000 -0.000
 H          0.978 -0.175 -0.000   -0.306 -0.328  0.000    0.133  0.987 -0.000
 Br        -0.000 -0.000  0.000    0.005  0.001 -0.000    0.000  0.000  0.000
 C         -0.059 -0.034  0.000    0.516 -0.347  0.000   -0.006 -0.087  0.000
 C         -0.005  0.088  0.000   -0.487  0.417 -0.000   -0.005  0.003 -0.000
 TransDip  -0.094  0.080 -0.000    0.026  0.093  0.000   -0.083  0.093 -0.000

 STANDARD THERMODYNAMIC QUANTITIES AT   298.15 K  AND     1.00 ATM

   This Molecule has  0 Imaginary Frequencies
   Zero point vibrational energy:       14.406 kcal/mol

   Atom    1 Element Br Has Mass   78.91830
   Atom    2 Element Br Has Mass   78.91830
   Atom    3 Element H  Has Mass    1.00783
   Atom    4 Element Br Has Mass   78.91830
   Atom    5 Element C  Has Mass   12.00000
   Atom    6 Element C  Has Mass   12.00000
   Molecular Mass:   261.762730 amu
   Principal axes and moments of inertia in amu*Bohr^2:
                             1           2           3
    Eigenvalues --     1178.59606  3070.54969  4249.14575
          X               0.99999    -0.00376    -0.00000
          Y               0.00376     0.99999    -0.00000
          Z               0.00000     0.00000     1.00000
   Rotational Symmetry Number is   1
   The Molecule is an Asymmetric Top
   Translational Enthalpy:        0.889 kcal/mol
   Rotational Enthalpy:           0.889 kcal/mol
   Vibrational Enthalpy:         16.420 kcal/mol
   gas constant (RT):             0.592 kcal/mol
   Translational Entropy:        42.586  cal/mol.K
   Rotational Entropy:           31.109  cal/mol.K
   Vibrational Entropy:          12.184  cal/mol.K

   Total Enthalpy:               18.790 kcal/mol
   Total Entropy:                85.879  cal/mol.K

 ======================================================================

 STANDARD THERMODYNAMIC QUANTITIES FOR ANHARMONIC VIBRATION -- TOSH

   Zero point vibrational energy: ************ kcal/mol

   Vibrational Enthalpy:       Infinity kcal/mol
   Vibrational Entropy:             NaN  cal/mol.K

   Total Enthalpy:             Infinity kcal/mol
   Total Entropy:                   NaN  cal/mol.K

 ======================================================================

 STANDARD THERMODYNAMIC QUANTITIES FOR ANHARMONIC VIBRATION -- VPT2

   Zero point vibrational energy: ************ kcal/mol

   Vibrational Enthalpy:       Infinity kcal/mol
   Vibrational Entropy:             NaN  cal/mol.K

   Total Enthalpy:             Infinity kcal/mol
   Total Entropy:                   NaN  cal/mol.K

 ======================================================================

Archival summary:
1\1\K55V\FREQ\ProcedureUnspecified\BasisUnspecified\r321\taweetha\MonAug2700:25:452018MonAug2700:25:452018\0\\#,FREQ,ProcedureUnspecified,BasisUnspecified,\\0,1\Br\C,1,1.89145\C,2,1.33022,1,125.124\H,3,1.0801,2,121.307,1,-180,0\Br,3,1.88968,2,125.312,1,-0,0\Br,2,1.90956,1,115.832,3,-180,0\\\@

 Total job time:  106.92s(wall), 826.57s(cpu) 
 Mon Aug 27 00:25:45 2018

        *************************************************************
        *                                                           *
        *  Thank you very much for using Q-Chem.  Have a nice day.  *
        *                                                           *
        *************************************************************
