# Supplementary material for: Geometric and energetic data from ab initio calculations of haloethene, haloimine, halomethylenephosphine, haloiminophosphine, halodiazene, halodiphosphene and halocyclopropane
Source: Data Brief. 2019 Nov 2;27:104738. doi: 10.1016/j.dib.2019.104738 (PMC6861602; doi:10.1016/j.dib.2019.104738)
Supplement: Multimedia component 2 [file mmc2.zip › CC/B3LYP/BrHCCBrI.out]

Q-Chem Developer Version!
                  Welcome to Q-Chem
     A Quantum Leap Into The Future Of Chemistry


 Q-Chem 5.1, Q-Chem, Inc., Pleasanton, CA (2018)

 Yihan Shao,  Zhengting Gan,  E. Epifanovsky,  A. T. B. Gilbert,  M. Wormit,  
 J. Kussmann,  A. W. Lange,  A. Behn,  Jia Deng,  Xintian Feng,  D. Ghosh,  
 M. Goldey,  P. R. Horn,  L. D. Jacobson,  I. Kaliman,  T. Kus,  A. Landau,  
 Jie Liu,  E. I. Proynov,  R. M. Richard,  R. P. Steele,  E. J. Sundstrom,  
 H. L. Woodcock III,  P. M. Zimmerman,  D. Zuev,  B. Albrecht,  E. Alguire,  
 S. A. Baeppler,  D. Barton,  Z. Benda,  Y. A. Bernard,  E. J. Berquist,  
 K. B. Bravaya,  H. Burton,  D. Casanova,  Chun-Min Chang,  Yunqing Chen,  
 A. Chien,  K. D. Closser,  M. P. Coons,  S. Coriani,  S. Dasgupta,  
 A. L. Dempwolff,  M. Diedenhofen,  Hainam Do,  R. G. Edgar,  Po-Tung Fang,  
 S. Faraji,  S. Fatehi,  Qingguo Feng,  K. D. Fenk,  J. Fosso-Tande,  
 Qinghui Ge,  A. Ghysels,  G. Gidofalvi,  J. Gomes,  J. Gonthier,  A. Gunina,  
 D. Hait,  M. W. D. Hanson-Heine,  P. H. P. Harbach,  A. W. Hauser,  
 J. E. Herr,  E. G. Hohenstein,  Z. C. Holden,  Kerwin Hui,  B. C. Huynh,  
 T.-C. Jagau,  Hyunjun Ji,  B. Kaduk,  K. Khistyaev,  Jaehoon Kim,  
 P. Klunzinger,  K. Koh,  D. Kosenkov,  L. Koulias,  T. Kowalczyk,  
 C. M. Krauter,  A. Kunitsa,  Ka Un Lao,  A. Laurent,  K. V. Lawler,  
 Joonho Lee,  D. Lefrancois,  S. Lehtola,  D. S. Levine,  Yi-Pei Li,  
 You-Sheng Lin,  Fenglai Liu,  E. Livshits,  A. Luenser,  P. Manohar,  
 E. Mansoor,  S. F. Manzer,  Shan-Ping Mao,  Yuezhi Mao,  N. Mardirossian,  
 A. V. Marenich,  T. Markovich,  L. A. Martinez-Martinez,  S. A. Maurer,  
 N. J. Mayhall,  S. C. McKenzie,  J.-M. Mewes,  A. F. Morrison,  
 J. W. Mullinax,  K. Nanda,  T. S. Nguyen-Beck,  R. Olivares-Amaya,  
 J. A. Parkhill,  T. M. Perrine,  F. Plasser,  P. Pokhilko,  S. Prager,  
 A. Prociuk,  E. Ramos,  D. R. Rehn,  F. Rob,  M. Schneider,  N. Sergueev,  
 S. M. Sharada,  S. Sharma,  D. W. Small,  T. Stauch,  T. Stein,  
 Yu-Chuan Su,  A. J. W. Thom,  A. Tkatchenko,  T. Tsuchimochi,  N. M. Tubman,  
 L. Vogt,  M. L. Vidal,  O. Vydrov,  M. A. Watson,  J. Wenzel,  
 M. de Wergifosse,  T. A. Wesolowski,  A. White,  J. Witte,  A. Yamada,  
 Jun Yang,  K. Yao,  S. Yeganeh,  S. R. Yost,  Zhi-Qiang You,  A. Zech,  
 Igor Ying Zhang,  Xing Zhang,  Yan Zhao,  Ying Zhu,  B. R. Brooks,  
 G. K. L. Chan,  C. J. Cramer,  M. S. Gordon,  W. J. Hehre,  A. Klamt,  
 M. W. Schmidt,  C. D. Sherrill,  D. G. Truhlar,  A. Aspuru-Guzik,  R. Baer,  
 A. T. Bell,  N. A. Besley,  Jeng-Da Chai,  A. E. DePrince, III,  
 R. A. DiStasio Jr.,  A. Dreuw,  B. D. Dunietz,  T. R. Furlani,  
 Chao-Ping Hsu,  Yousung Jung,  Jing Kong,  D. S. Lambrecht,  WanZhen Liang,  
 C. Ochsenfeld,  V. A. Rassolov,  L. V. Slipchenko,  J. E. Subotnik,  
 T. Van Voorhis,  J. M. Herbert,  A. I. Krylov,  P. M. W. Gill,  M. Head-Gordon

 Contributors to earlier versions of Q-Chem not listed above: 
 R. D. Adamson,  B. Austin,  J. Baker,  G. J. O. Beran,  K. Brandhorst,  
 S. T. Brown,  E. F. C. Byrd,  A. K. Chakraborty,  C.-L. Cheng,  
 Siu Hung Chien,  D. M. Chipman,  D. L. Crittenden,  H. Dachsel,  
 R. J. Doerksen,  A. D. Dutoi,  L. Fusti-Molnar,  W. A. Goddard III,  
 A. Golubeva-Zadorozhnaya,  S. R. Gwaltney,  G. Hawkins,  A. Heyden,  
 S. Hirata,  G. Kedziora,  F. J. Keil,  C. Kelley,  Jihan Kim,  R. A. King,  
 R. Z. Khaliullin,  P. P. Korambath,  W. Kurlancheek,  A. M. Lee,  M. S. Lee,  
 S. V. Levchenko,  Ching Yeh Lin,  D. Liotard,  R. C. Lochan,  I. Lotan,  
 P. E. Maslen,  N. Nair,  D. P. O'Neill,  D. Neuhauser,  E. Neuscamman,  
 C. M. Oana,  R. Olson,  B. Peters,  R. Peverati,  P. A. Pieniazek,  
 Y. M. Rhee,  J. Ritchie,  M. A. Rohrdanz,  E. Rosta,  N. J. Russ,  
 H. F. Schaefer III,  N. E. Schultz,  N. Shenvi,  A. C. Simmonett,  A. Sodt,  
 D. Stuck,  K. S. Thanthiriwatte,  V. Vanovschi,  Tao Wang,  A. Warshel,  
 C. F. Williams,  Q. Wu,  X. Xu,  W. Zhang

 Please cite Q-Chem as follows:
 Y. Shao et al., Mol. Phys. 113, 184-215 (2015)
 DOI: 10.1080/00268976.2014.952696

 Q-Chem 5.1.1 for Intel X86 EM64T Linux

 Parts of Q-Chem use Armadillo 8.300.2 (Tropical Shenanigans).
 http://arma.sourceforge.net/

 Q-Chem begins on Mon Aug 27 00:25:45 2018  

Host: 
0

     Scratch files written to /scratch/taweetham/qchem5298//
Input Ideriv = 2
Curr. Ideriv = -1
Max.  Ideriv = 2

Checking the input file for inconsistencies... 	...done.

--------------------------------------------------------------
User input:
--------------------------------------------------------------
inp/BrBrHI.inp
$molecule
0	1
Br	-2.0	1.0	0.0
Br	2.0	1.0	0.0
H	-2.0	-1.0	0.0
I	2.0	-1.0	0.0
C	-1.0	0.0	0.0
C	1.0	0.0	0.0
$end
$rem
   JOB_TYPE		OPTIMIZATION
   BASIS		6-311++G**
   EXCHANGE		B3LYP
$end

--------------------------------------------------------------
 ----------------------------------------------------------------
             Standard Nuclear Orientation (Angstroms)
    I     Atom           X                Y                Z
 ----------------------------------------------------------------
    1      Br      2.9017385941    -0.0453702591    -0.0000000000
    2      Br     -0.8894195334     1.2302159012     0.0000000000
    3      H       2.2639455139    -1.9409493229    -0.0000000000
    4      I      -1.5272126136    -0.6653631626    -0.0000000000
    5      C       1.6350525221    -0.6742632509    -0.0000000000
    6      C      -0.2605265416    -0.0364701708    -0.0000000000
 ----------------------------------------------------------------
 Molecular Point Group                 Cs    NOp =  2
 Largest Abelian Subgroup              Cs    NOp =  2
 Nuclear Repulsion Energy =  1305.2038167039 hartrees
 There are       68 alpha and       68 beta electrons
 Requested basis set is 6-311++G(d,p)
 There are 79 shells and 209 basis functions

 Total QAlloc Memory Limit   2000 MB
 Mega-Array Size       188 MB
 MEM_STATIC part       192 MB
 A cutoff of  1.0D-11 yielded   2464 shell pairs
 There are     18296 function pairs (     20665 Cartesian)

 -------------------------------------------------------
 OpenMP Integral Computing Module                       
 Release: version 1.0, May 2013, Q-Chem Inc. Pittsburgh 
 -------------------------------------------------------
 Integral Job Info:
 Integral job number is                      11
 Integral operator is                         1
 short-range coefficients                     0
 long-range coefficients              100000000
 Omega coefficients                           0
 if combine SR and LR in K                    0
 Integral screening is                        0
 Integral computing path is                   2
 max size of driver memory is            800000
 size of driver memory is                593474
 size of scratch memory is             29623520
 max col of scratch BK array               1296
 max len of scratch array in speh3          155
 max len of scratch index in speh4           18
 max int batch size is                      520
 min int batch size is                       52
 fixed nKL is                                45
 max L of basis functions is                  2
 order of int derivative is                   0
 number of shells is                         79
 number of basis is                         222
 number of cartesian basis is               222
 number of contracted shell pairs          2464
 number of primitive shell pairs           5662
 maxK2 (contraction) of shell pair           36
 max number of K2 of shell pair               1
 max number of CS2 of shell pair            324
 max number of PS2 of shell pair            351
 mem total for path MDJ                  537804
 -------------------------------------------------------
 Smallest overlap matrix eigenvalue = 1.22E-04

 Scale SEOQF with 1.000000e-01/1.000000e-01/1.000000e-01

 Standard Electronic Orientation quadrupole field applied
 Nucleus-field energy     =     0.0000000226 hartrees
 Guess from superposition of atomic densities
 Warning:  Energy on first SCF cycle will be non-variational
 SAD guess density has 136.000000 electrons

 -----------------------------------------------------------------------
  General SCF calculation program by
  Eric Jon Sundstrom, Paul Horn, Yuezhi Mao, Dmitri Zuev, Alec White,
  David Stuck, Shaama M.S., Shane Yost, Joonho Lee, David Small,
  Daniel Levine, Susi Lehtola, Hugh Burton, Evgeny Epifanovsky
 -----------------------------------------------------------------------
 Exchange:     0.2000 Hartree-Fock + 0.0800 Slater + 0.7200 B88
 Correlation:  0.1900 VWN1RPA + 0.8100 LYP
 Using SG-1 standard quadrature grid
 using 8 threads for integral computing
 -------------------------------------------------------
 OpenMP Integral computing Module                
 Release: version 2.0, May 2017, Q-Chem Inc. Pleasanton 
 -------------------------------------------------------
 -------------------------------------------------------
 OpenMP BLAS3 based DFT computing Module                
 Release: version 1.0, May 2013, Q-Chem Inc. Pittsburgh 
 -------------------------------------------------------
 A restricted SCF calculation will be
 performed using DIIS
 SCF converges when DIIS error is below 1.0e-08
 ---------------------------------------
  Cycle       Energy         DIIS error
 ---------------------------------------
    1  -12148.1794159946      1.00e-01  
    2  -12142.7468254885      9.84e-03  
    3  -12140.9424195222      1.88e-02  
    4  -12142.9446469112      5.75e-03  
    5  -12141.9475274828      1.16e-02  
    6  -12143.2121710764      1.31e-03  
    7  -12143.1992630920      1.89e-03  
    8  -12143.2221136115      9.04e-04  
    9  -12143.2262110089      5.90e-04  
   10  -12143.2279231025      3.11e-04  
   11  -12143.2287215140      5.74e-05  
   12  -12143.2287370953      2.33e-05  
   13  -12143.2287400397      6.65e-06  
   14  -12143.2287401210      5.55e-06  
   15  -12143.2287402640      3.35e-06  
   16  -12143.2287403657      5.03e-07  
   17  -12143.2287403689      1.37e-07  
   18  -12143.2287403691      1.24e-07  
   19  -12143.2287403694      1.62e-08  
   20  -12143.2287403694      3.57e-09  Convergence criterion met
 ---------------------------------------
 SCF time:   CPU 210.83s  wall 27.00s 
 SCF   energy in the final basis set =   -12143.2287403694
 Total energy in the final basis set =   -12143.2287403694

 --------------------------------------------------------------
             Orbital Energies (a.u.) and Symmetries
 --------------------------------------------------------------

 Alpha MOs, Restricted
 -- Occupied --                  
******* -482.89 -482.88 -176.31 -165.71 -165.71 -165.71  -62.55
  1 A'    2 A'    3 A'    4 A'    1 A"    5 A'    6 A'    7 A'                 
-62.541 -56.367 -56.366 -56.365 -56.359 -56.358 -56.357 -35.812
  8 A'    9 A'    2 A"   10 A'   11 A'   12 A'    3 A"   13 A'                 
-31.303 -31.301 -31.300 -22.953 -22.952 -22.952 -22.951 -22.950
 14 A'    4 A"   15 A'   16 A'    5 A"   17 A'    6 A"   18 A'                 
-10.279 -10.242  -8.767  -8.766  -6.598  -6.597  -6.588  -6.586
 19 A'   20 A'   21 A'   22 A'   23 A'   24 A'    7 A"   25 A'                 
 -6.585  -6.581  -6.384  -4.805  -4.781  -4.779  -2.714  -2.712
 26 A'    8 A"   27 A'   28 A'   29 A'    9 A"   30 A'   31 A'                 
 -2.709  -2.706  -2.704  -2.703  -2.697  -2.697  -2.694  -2.694
 32 A'   10 A"   33 A'   11 A"   12 A"   34 A'   35 A'   13 A"                 
 -2.095  -2.072  -2.065  -2.045  -2.044  -1.142  -0.999  -0.749
 36 A'   37 A'   14 A"   38 A'   15 A"   39 A'   40 A'   41 A'                 
 -0.617  -0.586  -0.544  -0.520  -0.490  -0.445  -0.414  -0.385
 42 A'   43 A'   16 A"   44 A'   45 A'   17 A"   46 A'   47 A'                 
 -0.272  -0.272  -0.178  -0.143
 18 A"   48 A'   19 A"   49 A'                                                 
 -- Virtual --                   
 -0.107  -0.083  -0.037   0.004   0.014   0.018   0.028   0.035
 20 A"   50 A'   51 A'   52 A'   53 A'   54 A'   21 A"   55 A'                 
  0.055   0.061   0.062   0.076   0.091   0.093   0.110   0.119
 56 A'   57 A'   22 A"   58 A'   59 A'   23 A"   60 A'   24 A"                 
  0.123   0.145   0.156   0.164   0.172   0.188   0.206   0.254
 61 A'   62 A'   63 A'   64 A'   65 A'   66 A'   67 A'   25 A"                 
  0.272   0.300   0.310   0.351   0.357   0.377   0.390   0.395
 68 A'   26 A"   69 A'   70 A'   27 A"   71 A'   28 A"   72 A'                 
  0.414   0.455   0.460   0.480   0.486   0.499   0.499   0.534
 73 A'   29 A"   74 A'   30 A"   75 A'   76 A'   31 A"   77 A'                 
  0.540   0.556   0.564   0.585   0.601   0.614   0.664   0.708
 78 A'   32 A"   79 A'   80 A'   33 A"   81 A'   82 A'   34 A"                 
  0.724   0.727   0.736   0.744   0.793   0.810   0.945   1.019
 35 A"   83 A'   84 A'   85 A'   86 A'   87 A'   88 A'   89 A'                 
  1.074   1.135   1.157   1.202   1.303   1.340   1.352   1.406
 90 A'   91 A'   36 A"   92 A'   37 A"   93 A'   94 A'   95 A'                 
  1.431   1.444   1.501   1.563   1.586   1.682   1.718   1.777
 38 A"   96 A'   39 A"   97 A'   40 A"   41 A"   98 A'   99 A'                 
  1.821   1.910   1.914   1.939   1.996   2.020   2.048   2.131
100 A'  101 A'   42 A"   43 A"  102 A'  103 A'  104 A'  105 A'                 
  2.239   2.626   2.640   2.694   2.860   3.040   3.092   3.301
106 A'  107 A'   44 A"   45 A"  108 A'  109 A'  110 A'  111 A'                 
  3.936   3.940   3.972   3.982   4.018   4.026   4.045   4.060
 46 A"   47 A"   48 A"  112 A'   49 A"  113 A'  114 A'   50 A"                 
  4.086   4.102   4.169   4.234   4.387   4.543   4.665   4.695
115 A'   51 A"  116 A'  117 A'  118 A'  119 A'  120 A'  121 A'                 
  6.015   6.071   6.212   6.775   6.867   7.468   7.487   7.548
 52 A"  122 A'  123 A'  124 A'  125 A'   53 A"   54 A"  126 A'                 
  7.609   7.673   7.762  23.568  23.728  28.087  28.354  28.415
127 A'  128 A'  129 A'  130 A'  131 A'  132 A'   55 A"  133 A'                 
 28.456  28.542  28.574  28.587  28.711  28.951  48.031  48.094
134 A'   56 A"  135 A'   57 A"  136 A'  137 A'  138 A'  139 A'                 
127.908 127.967 128.042 151.878 289.687 289.710 289.760 289.828
 58 A"  140 A'  141 A'  142 A'   59 A"   60 A"  143 A'  144 A'                 
289.929 290.0231020.8871020.9691902.063
145 A'  146 A'  147 A'  148 A'  149 A'                                         

 Beta MOs, Restricted
 -- Occupied --                  
******* -482.89 -482.88 -176.31 -165.71 -165.71 -165.71  -62.55
  1 A'    2 A'    3 A'    4 A'    1 A"    5 A'    6 A'    7 A'                 
-62.541 -56.367 -56.366 -56.365 -56.359 -56.358 -56.357 -35.812
  8 A'    9 A'    2 A"   10 A'   11 A'   12 A'    3 A"   13 A'                 
-31.303 -31.301 -31.300 -22.953 -22.952 -22.952 -22.951 -22.950
 14 A'    4 A"   15 A'   16 A'    5 A"   17 A'    6 A"   18 A'                 
-10.279 -10.242  -8.767  -8.766  -6.598  -6.597  -6.588  -6.586
 19 A'   20 A'   21 A'   22 A'   23 A'   24 A'    7 A"   25 A'                 
 -6.585  -6.581  -6.384  -4.805  -4.781  -4.779  -2.714  -2.712
 26 A'    8 A"   27 A'   28 A'   29 A'    9 A"   30 A'   31 A'                 
 -2.709  -2.706  -2.704  -2.703  -2.697  -2.697  -2.694  -2.694
 32 A'   10 A"   33 A'   11 A"   12 A"   34 A'   35 A'   13 A"                 
 -2.095  -2.072  -2.065  -2.045  -2.044  -1.142  -0.999  -0.749
 36 A'   37 A'   14 A"   38 A'   15 A"   39 A'   40 A'   41 A'                 
 -0.617  -0.586  -0.544  -0.520  -0.490  -0.445  -0.414  -0.385
 42 A'   43 A'   16 A"   44 A'   45 A'   17 A"   46 A'   47 A'                 
 -0.272  -0.272  -0.178  -0.143
 18 A"   48 A'   19 A"   49 A'                                                 
 -- Virtual --                   
 -0.107  -0.083  -0.037   0.004   0.014   0.018   0.028   0.035
 20 A"   50 A'   51 A'   52 A'   53 A'   54 A'   21 A"   55 A'                 
  0.055   0.061   0.062   0.076   0.091   0.093   0.110   0.119
 56 A'   57 A'   22 A"   58 A'   59 A'   23 A"   60 A'   24 A"                 
  0.123   0.145   0.156   0.164   0.172   0.188   0.206   0.254
 61 A'   62 A'   63 A'   64 A'   65 A'   66 A'   67 A'   25 A"                 
  0.272   0.300   0.310   0.351   0.357   0.377   0.390   0.395
 68 A'   26 A"   69 A'   70 A'   27 A"   71 A'   28 A"   72 A'                 
  0.414   0.455   0.460   0.480   0.486   0.499   0.499   0.534
 73 A'   29 A"   74 A'   30 A"   75 A'   76 A'   31 A"   77 A'                 
  0.540   0.556   0.564   0.585   0.601   0.614   0.664   0.708
 78 A'   32 A"   79 A'   80 A'   33 A"   81 A'   82 A'   34 A"                 
  0.724   0.727   0.736   0.744   0.793   0.810   0.945   1.019
 35 A"   83 A'   84 A'   85 A'   86 A'   87 A'   88 A'   89 A'                 
  1.074   1.135   1.157   1.202   1.303   1.340   1.352   1.406
 90 A'   91 A'   36 A"   92 A'   37 A"   93 A'   94 A'   95 A'                 
  1.431   1.444   1.501   1.563   1.586   1.682   1.718   1.777
 38 A"   96 A'   39 A"   97 A'   40 A"   41 A"   98 A'   99 A'                 
  1.821   1.910   1.914   1.939   1.996   2.020   2.048   2.131
100 A'  101 A'   42 A"   43 A"  102 A'  103 A'  104 A'  105 A'                 
  2.239   2.626   2.640   2.694   2.860   3.040   3.092   3.301
106 A'  107 A'   44 A"   45 A"  108 A'  109 A'  110 A'  111 A'                 
  3.936   3.940   3.972   3.982   4.018   4.026   4.045   4.060
 46 A"   47 A"   48 A"  112 A'   49 A"  113 A'  114 A'   50 A"                 
  4.086   4.102   4.169   4.234   4.387   4.543   4.665   4.695
115 A'   51 A"  116 A'  117 A'  118 A'  119 A'  120 A'  121 A'                 
  6.015   6.071   6.212   6.775   6.867   7.468   7.487   7.548
 52 A"  122 A'  123 A'  124 A'  125 A'   53 A"   54 A"  126 A'                 
  7.609   7.673   7.762  23.568  23.728  28.087  28.354  28.415
127 A'  128 A'  129 A'  130 A'  131 A'  132 A'   55 A"  133 A'                 
 28.456  28.542  28.574  28.587  28.711  28.951  48.031  48.094
134 A'   56 A"  135 A'   57 A"  136 A'  137 A'  138 A'  139 A'                 
127.908 127.967 128.042 151.878 289.687 289.710 289.760 289.828
 58 A"  140 A'  141 A'  142 A'   59 A"   60 A"  143 A'  144 A'                 
289.929 290.0231020.8871020.9691902.063
145 A'  146 A'  147 A'  148 A'  149 A'                                         
 --------------------------------------------------------------

          Ground-State Mulliken Net Atomic Charges

     Atom                 Charge (a.u.)
  ----------------------------------------
      1 Br                    0.424831
      2 Br                   -0.066265
      3 H                     0.134424
      4 I                     0.246628
      5 C                    -0.420192
      6 C                    -0.319426
  ----------------------------------------
  Sum of atomic charges =     0.000000

 -----------------------------------------------------------------
                    Cartesian Multipole Moments
 -----------------------------------------------------------------
    Charge (ESU x 10^10)
                 0.0000
    Dipole Moment (Debye)
         X       2.5987      Y       1.0090      Z       0.0000
       Tot       2.7877
    Quadrupole Moments (Debye-Ang)
        XX     -67.2572     XY      -6.7624     YY     -80.5761
        XZ      -0.0000     YZ       0.0000     ZZ     -76.4093
    Octopole Moments (Debye-Ang^2)
       XXX      22.9917    XXY       0.3943    XYY       2.9799
       YYY      14.0444    XXZ      -0.0000    XYZ       0.0000
       YYZ      -0.0000    XZZ      -1.5756    YZZ       3.7510
       ZZZ       0.0000
    Hexadecapole Moments (Debye-Ang^3)
      XXXX   -1471.4784   XXXY     -19.7729   XXYY    -313.9913
      XYYY     -27.6436   YYYY    -415.7147   XXXZ      -0.0000
      XXYZ       0.0000   XYYZ       0.0000   YYYZ       0.0000
      XXZZ    -284.7351   XYZZ      -0.0262   YYZZ     -87.8592
      XZZZ      -0.0000   YZZZ       0.0000   ZZZZ     -98.8719
 -----------------------------------------------------------------
 Calculating analytic gradient of the SCF energy
 Gradient of SCF Energy
            1           2           3           4           5           6
    1  -0.5175483  -0.0074402   0.0927014   1.1708021   0.5222737  -1.2607887
    2  -0.3321911  -1.0283642  -0.0331795   1.0860805   0.3258218  -0.0181675
    3   0.0000000   0.0000000  -0.0000000   0.0000000   0.0000000  -0.0000000
 Max gradient component =       1.261E+00
 RMS gradient           =       5.756E-01
 Gradient time:  CPU 43.82 s  wall 5.60 s
 Geometry Optimization Parameters
   NAtoms,    NIC,     NZ,  NCons,   NDum,   NFix, NCnnct, MaxDiis
        6      32       0       0       0       0       0       0


** GEOMETRY OPTIMIZATION IN DELOCALIZED INTERNAL COORDINATES **
   Searching for a Minimum

   Optimization Cycle:   1

                       Coordinates (Angstroms)
     ATOM                X               Y               Z
      1  Br        2.9017385941   -0.0453702591    0.0000000000
      2  Br       -0.8894195334    1.2302159012    0.0000000000
      3  H         2.2639455139   -1.9409493229    0.0000000000
      4  I        -1.5272126136   -0.6653631626    0.0000000000
      5  C         1.6350525221   -0.6742632509    0.0000000000
      6  C        -0.2605265416   -0.0364701708    0.0000000000
   Point Group: cs    Number of degrees of freedom:     9


   Energy is -12143.228740369


 Attempting to Generate Delocalized Internal Coordinates

 ** Taking Steepest Descent Step **
 Calculated Step too Large.  Step scaled by  0.205917
 Step Taken.  Stepsize is  0.300000

                             Maximum     Tolerance    Cnvgd?
         Gradient           0.859164      0.000300      NO
         Displacement       0.176916      0.001200      NO
         Energy change     *********      0.000001      NO


 New Cartesian Coordinates Obtained by Inverse Iteration

 Displacement from previous Coordinates is:  0.229222
 ----------------------------------------------------------------
             Standard Nuclear Orientation (Angstroms)
    I     Atom           X                Y                Z
 ----------------------------------------------------------------
    1      Br      2.9657076219    -0.0140812424     0.0000000000
    2      Br     -0.8923106241     1.2602268642     0.0000000000
    3      H       2.2508280031    -1.9540892690     0.0000000000
    4      I      -1.6088228210    -0.6955769688     0.0000000000
    5      C       1.6453751980    -0.6846125587     0.0000000000
    6      C      -0.2371994364    -0.0440670904     0.0000000000
 ----------------------------------------------------------------
 Molecular Point Group                 Cs    NOp =  2
 Largest Abelian Subgroup              Cs    NOp =  2
 Nuclear Repulsion Energy =  1259.0599101210 hartrees
 There are       68 alpha and       68 beta electrons
 Applying Cartesian multipole field
    Component          Value
    ---------          -----
     (2,0,0)        1.00000E-11
     (0,2,0)        2.00000E-11
     (0,0,2)       -3.00000E-11
 Nucleus-field energy     =     0.0000000239 hartrees
 Requested basis set is 6-311++G(d,p)
 There are 79 shells and 209 basis functions
 A cutoff of  1.0D-11 yielded   2447 shell pairs
 There are     18123 function pairs (     20443 Cartesian)
 Smallest overlap matrix eigenvalue = 1.35E-04
 Guess MOs from SCF MO coefficient file

 -----------------------------------------------------------------------
  General SCF calculation program by
  Eric Jon Sundstrom, Paul Horn, Yuezhi Mao, Dmitri Zuev, Alec White,
  David Stuck, Shaama M.S., Shane Yost, Joonho Lee, David Small,
  Daniel Levine, Susi Lehtola, Hugh Burton, Evgeny Epifanovsky
 -----------------------------------------------------------------------
 Exchange:     0.2000 Hartree-Fock + 0.0800 Slater + 0.7200 B88
 Correlation:  0.1900 VWN1RPA + 0.8100 LYP
 Using SG-1 standard quadrature grid
 using 8 threads for integral computing
 -------------------------------------------------------
 OpenMP Integral computing Module                
 Release: version 2.0, May 2017, Q-Chem Inc. Pleasanton 
 -------------------------------------------------------
 -------------------------------------------------------
 OpenMP BLAS3 based DFT computing Module                
 Release: version 1.0, May 2013, Q-Chem Inc. Pittsburgh 
 -------------------------------------------------------
 A restricted SCF calculation will be
 performed using DIIS
 SCF converges when DIIS error is below 1.0e-08
 ---------------------------------------
  Cycle       Energy         DIIS error
 ---------------------------------------
    1  -12143.5796565316      2.04e-03  
    2  -12143.5614595772      2.49e-03  
    3  -12143.5429992392      2.65e-03  
    4  -12143.5753256138      1.66e-03  
    5  -12143.5950873054      1.83e-04  
    6  -12143.5952562120      5.52e-05  
    7  -12143.5952673563      2.10e-05  
    8  -12143.5952703463      2.95e-06  
    9  -12143.5952704833      1.71e-06  
   10  -12143.5952705187      8.54e-07  
   11  -12143.5952705301      2.38e-07  
   12  -12143.5952705310      6.82e-08  
   13  -12143.5952705310      3.67e-08  
   14  -12143.5952705308      9.56e-09  Convergence criterion met
 ---------------------------------------
 SCF time:   CPU 140.51s  wall 19.00s 
 SCF   energy in the final basis set =   -12143.5952705308
 Total energy in the final basis set =   -12143.5952705308

 --------------------------------------------------------------
             Orbital Energies (a.u.) and Symmetries
 --------------------------------------------------------------

 Alpha MOs, Restricted
 -- Occupied --                  
******* -482.88 -482.87 -176.31 -165.71 -165.71 -165.71  -62.54
  1 A'    2 A'    3 A'    4 A'    5 A'    1 A"    6 A'    7 A'                 
-62.534 -56.360 -56.359 -56.358 -56.352 -56.351 -56.350 -35.809
  8 A'    9 A'    2 A"   10 A'   11 A'   12 A'    3 A"   13 A'                 
-31.299 -31.297 -31.296 -22.950 -22.949 -22.949 -22.947 -22.947
 14 A'    4 A"   15 A'   16 A'    5 A"   17 A'    6 A"   18 A'                 
-10.281 -10.243  -8.757  -8.756  -6.587  -6.586  -6.578  -6.576
 19 A'   20 A'   21 A'   22 A'   23 A'   24 A'    7 A"   25 A'                 
 -6.575  -6.572  -6.374  -4.790  -4.771  -4.771  -2.702  -2.701
 26 A'    8 A"   27 A'   28 A'   29 A'    9 A"   30 A'   31 A'                 
 -2.698  -2.696  -2.694  -2.694  -2.687  -2.687  -2.685  -2.685
 32 A'   10 A"   33 A'   11 A"   12 A"   34 A'   35 A'   13 A"                 
 -2.073  -2.057  -2.053  -2.036  -2.036  -1.103  -0.969  -0.740
 36 A'   37 A'   14 A"   38 A'   15 A"   39 A'   40 A'   41 A'                 
 -0.615  -0.581  -0.513  -0.503  -0.472  -0.424  -0.419  -0.384
 42 A'   43 A'   16 A"   44 A'   45 A'   17 A"   46 A'   47 A'                 
 -0.278  -0.271  -0.184  -0.155
 48 A'   18 A"   19 A"   49 A'                                                 
 -- Virtual --                   
 -0.107  -0.080  -0.030   0.006   0.012   0.021   0.032   0.035
 20 A"   50 A'   51 A'   52 A'   53 A'   54 A'   21 A"   55 A'                 
  0.055   0.061   0.064   0.075   0.088   0.094   0.111   0.121
 56 A'   57 A'   22 A"   58 A'   59 A'   23 A"   60 A'   24 A"                 
  0.123   0.141   0.154   0.157   0.172   0.189   0.203   0.247
 61 A'   62 A'   63 A'   64 A'   65 A'   66 A'   67 A'   25 A"                 
  0.263   0.309   0.310   0.350   0.364   0.368   0.394   0.396
 68 A'   26 A"   69 A'   70 A'   27 A"   71 A'   28 A"   72 A'                 
  0.411   0.445   0.459   0.483   0.493   0.494   0.511   0.531
 73 A'   29 A"   74 A'   75 A'   30 A"   76 A'   31 A"   77 A'                 
  0.542   0.545   0.556   0.573   0.586   0.599   0.656   0.697
 78 A'   79 A'   32 A"   80 A'   33 A"   81 A'   82 A'   34 A"                 
  0.709   0.709   0.737   0.752   0.792   0.804   0.912   1.027
 83 A'   35 A"   84 A'   85 A'   86 A'   87 A'   88 A'   89 A'                 
  1.038   1.110   1.150   1.154   1.311   1.328   1.359   1.389
 90 A'   91 A'   92 A'   36 A"   37 A"   93 A'   94 A'   95 A'                 
  1.418   1.438   1.494   1.579   1.587   1.679   1.691   1.785
 38 A"   96 A'   39 A"   97 A'   40 A"   41 A"   98 A'   99 A'                 
  1.828   1.925   1.945   1.953   1.994   2.021   2.050   2.114
100 A'   42 A"  101 A'   43 A"  102 A'  103 A'  104 A'  105 A'                 
  2.216   2.628   2.643   2.697   2.840   2.963   3.090   3.294
106 A'  107 A'   44 A"   45 A"  108 A'  109 A'  110 A'  111 A'                 
  3.926   3.948   3.979   3.983   4.026   4.038   4.048   4.082
 46 A"   47 A"   48 A"  112 A'   49 A"  113 A'  114 A'   50 A"                 
  4.089   4.102   4.151   4.217   4.343   4.453   4.548   4.654
 51 A"  115 A'  116 A'  117 A'  118 A'  119 A'  120 A'  121 A'                 
  6.011   6.086   6.205   6.753   6.840   7.479   7.497   7.545
 52 A"  122 A'  123 A'  124 A'  125 A'   53 A"   54 A"  126 A'                 
  7.603   7.650   7.734  23.484  23.600  28.050  28.353  28.411
127 A'  128 A'  129 A'  130 A'  131 A'  132 A'   55 A"  133 A'                 
 28.443  28.545  28.574  28.578  28.686  28.870  48.007  48.075
134 A'   56 A"  135 A'   57 A"  136 A'  137 A'  138 A'  139 A'                 
127.903 127.959 128.035 151.840 289.695 289.715 289.756 289.821
 58 A"  140 A'  141 A'  142 A'   59 A"   60 A"  143 A'  144 A'                 
289.898 289.9891020.8501020.9371902.020
145 A'  146 A'  147 A'  148 A'  149 A'                                         

 Beta MOs, Restricted
 -- Occupied --                  
******* -482.88 -482.87 -176.31 -165.71 -165.71 -165.71  -62.54
  1 A'    2 A'    3 A'    4 A'    5 A'    1 A"    6 A'    7 A'                 
-62.534 -56.360 -56.359 -56.358 -56.352 -56.351 -56.350 -35.809
  8 A'    9 A'    2 A"   10 A'   11 A'   12 A'    3 A"   13 A'                 
-31.299 -31.297 -31.296 -22.950 -22.949 -22.949 -22.947 -22.947
 14 A'    4 A"   15 A'   16 A'    5 A"   17 A'    6 A"   18 A'                 
-10.281 -10.243  -8.757  -8.756  -6.587  -6.586  -6.578  -6.576
 19 A'   20 A'   21 A'   22 A'   23 A'   24 A'    7 A"   25 A'                 
 -6.575  -6.572  -6.374  -4.790  -4.771  -4.771  -2.702  -2.701
 26 A'    8 A"   27 A'   28 A'   29 A'    9 A"   30 A'   31 A'                 
 -2.698  -2.696  -2.694  -2.694  -2.687  -2.687  -2.685  -2.685
 32 A'   10 A"   33 A'   11 A"   12 A"   34 A'   35 A'   13 A"                 
 -2.073  -2.057  -2.053  -2.036  -2.036  -1.103  -0.969  -0.740
 36 A'   37 A'   14 A"   38 A'   15 A"   39 A'   40 A'   41 A'                 
 -0.615  -0.581  -0.513  -0.503  -0.472  -0.424  -0.419  -0.384
 42 A'   43 A'   16 A"   44 A'   45 A'   17 A"   46 A'   47 A'                 
 -0.278  -0.271  -0.184  -0.155
 48 A'   18 A"   19 A"   49 A'                                                 
 -- Virtual --                   
 -0.107  -0.080  -0.030   0.006   0.012   0.021   0.032   0.035
 20 A"   50 A'   51 A'   52 A'   53 A'   54 A'   21 A"   55 A'                 
  0.055   0.061   0.064   0.075   0.088   0.094   0.111   0.121
 56 A'   57 A'   22 A"   58 A'   59 A'   23 A"   60 A'   24 A"                 
  0.123   0.141   0.154   0.157   0.172   0.189   0.203   0.247
 61 A'   62 A'   63 A'   64 A'   65 A'   66 A'   67 A'   25 A"                 
  0.263   0.309   0.310   0.350   0.364   0.368   0.394   0.396
 68 A'   26 A"   69 A'   70 A'   27 A"   71 A'   28 A"   72 A'                 
  0.411   0.445   0.459   0.483   0.493   0.494   0.511   0.531
 73 A'   29 A"   74 A'   75 A'   30 A"   76 A'   31 A"   77 A'                 
  0.542   0.545   0.556   0.573   0.586   0.599   0.656   0.697
 78 A'   79 A'   32 A"   80 A'   33 A"   81 A'   82 A'   34 A"                 
  0.709   0.709   0.737   0.752   0.792   0.804   0.912   1.027
 83 A'   35 A"   84 A'   85 A'   86 A'   87 A'   88 A'   89 A'                 
  1.038   1.110   1.150   1.154   1.311   1.328   1.359   1.389
 90 A'   91 A'   92 A'   36 A"   37 A"   93 A'   94 A'   95 A'                 
  1.418   1.438   1.494   1.579   1.587   1.679   1.691   1.785
 38 A"   96 A'   39 A"   97 A'   40 A"   41 A"   98 A'   99 A'                 
  1.828   1.925   1.945   1.953   1.994   2.021   2.050   2.114
100 A'   42 A"  101 A'   43 A"  102 A'  103 A'  104 A'  105 A'                 
  2.216   2.628   2.643   2.697   2.840   2.963   3.090   3.294
106 A'  107 A'   44 A"   45 A"  108 A'  109 A'  110 A'  111 A'                 
  3.926   3.948   3.979   3.983   4.026   4.038   4.048   4.082
 46 A"   47 A"   48 A"  112 A'   49 A"  113 A'  114 A'   50 A"                 
  4.089   4.102   4.151   4.217   4.343   4.453   4.548   4.654
 51 A"  115 A'  116 A'  117 A'  118 A'  119 A'  120 A'  121 A'                 
  6.011   6.086   6.205   6.753   6.840   7.479   7.497   7.545
 52 A"  122 A'  123 A'  124 A'  125 A'   53 A"   54 A"  126 A'                 
  7.603   7.650   7.734  23.484  23.600  28.050  28.353  28.411
127 A'  128 A'  129 A'  130 A'  131 A'  132 A'   55 A"  133 A'                 
 28.443  28.545  28.574  28.578  28.686  28.870  48.007  48.075
134 A'   56 A"  135 A'   57 A"  136 A'  137 A'  138 A'  139 A'                 
127.903 127.959 128.035 151.840 289.695 289.715 289.756 289.821
 58 A"  140 A'  141 A'  142 A'   59 A"   60 A"  143 A'  144 A'                 
289.898 289.9891020.8501020.9371902.020
145 A'  146 A'  147 A'  148 A'  149 A'                                         
 --------------------------------------------------------------

          Ground-State Mulliken Net Atomic Charges

     Atom                 Charge (a.u.)
  ----------------------------------------
      1 Br                    0.343269
      2 Br                   -0.030139
      3 H                     0.145981
      4 I                     0.178514
      5 C                    -0.400923
      6 C                    -0.236700
  ----------------------------------------
  Sum of atomic charges =     0.000000

 -----------------------------------------------------------------
                    Cartesian Multipole Moments
 -----------------------------------------------------------------
    Charge (ESU x 10^10)
                 0.0000
    Dipole Moment (Debye)
         X       2.1076      Y       0.8847      Z      -0.0000
       Tot       2.2857
    Quadrupole Moments (Debye-Ang)
        XX     -67.4608     XY      -6.1485     YY     -79.8638
        XZ       0.0000     YZ      -0.0000     ZZ     -76.8154
    Octopole Moments (Debye-Ang^2)
       XXX      21.8659    XXY       0.7068    XYY       3.8107
       YYY      12.6061    XXZ      -0.0000    XYZ       0.0000
       YYZ      -0.0000    XZZ      -1.4315    YZZ       4.0874
       ZZZ      -0.0000
    Hexadecapole Moments (Debye-Ang^3)
      XXXX   -1549.7840   XXXY     -24.0559   XXYY    -328.9831
      XYYY     -38.5382   YYYY    -423.3280   XXXZ      -0.0000
      XXYZ       0.0000   XYYZ      -0.0000   YYYZ      -0.0000
      XXZZ    -299.5467   XYZZ      -3.2413   YYZZ     -89.3103
      XZZZ      -0.0000   YZZZ      -0.0000   ZZZZ     -98.7318
 -----------------------------------------------------------------
 Calculating analytic gradient of the SCF energy
 Gradient of SCF Energy
            1           2           3           4           5           6
    1  -0.3573027  -0.0219310   0.0877848   0.7664126   0.3772102  -0.8521738
    2  -0.2450847  -0.8245385  -0.0437363   0.7666685   0.2461216   0.1005694
    3  -0.0000000  -0.0000000   0.0000000   0.0000000   0.0000000  -0.0000000
 Max gradient component =       8.522E-01
 RMS gradient           =       4.077E-01
 Gradient time:  CPU 42.23 s  wall 5.40 s
 Geometry Optimization Parameters
   NAtoms,    NIC,     NZ,  NCons,   NDum,   NFix, NCnnct, MaxDiis
        6      32       0       0       0       0       0       0


** GEOMETRY OPTIMIZATION IN DELOCALIZED INTERNAL COORDINATES **
   Searching for a Minimum

   Optimization Cycle:   2

                       Coordinates (Angstroms)
     ATOM                X               Y               Z
      1  Br        2.9657076219   -0.0140812424    0.0000000000
      2  Br       -0.8923106241    1.2602268642    0.0000000000
      3  H         2.2508280031   -1.9540892690    0.0000000000
      4  I        -1.6088228210   -0.6955769688    0.0000000000
      5  C         1.6453751980   -0.6846125587    0.0000000000
      6  C        -0.2371994364   -0.0440670904    0.0000000000
   Point Group: cs    Number of degrees of freedom:     9


   Energy is -12143.595270531

 Hessian Updated using BFGS Update

 ** Taking Steepest Descent Step **
 Calculated Step too Large.  Step scaled by  0.294583
 Step Taken.  Stepsize is  0.300000

                             Maximum     Tolerance    Cnvgd?
         Gradient           0.632704      0.000300      NO
         Displacement       0.186384      0.001200      NO
         Energy change     -0.366530      0.000001      NO


 New Cartesian Coordinates Obtained by Inverse Iteration

 Displacement from previous Coordinates is:  0.217178
 ----------------------------------------------------------------
             Standard Nuclear Orientation (Angstroms)
    I     Atom           X                Y                Z
 ----------------------------------------------------------------
    1      Br      3.0225848093     0.0219783156     0.0000000000
    2      Br     -0.8913012911     1.2958283745     0.0000000000
    3      H       2.2292062439    -1.9663251643     0.0000000000
    4      I      -1.6769174767    -0.7292808658     0.0000000000
    5      C       1.6519010059    -0.6970563507     0.0000000000
    6      C      -0.2118953498    -0.0573445744     0.0000000000
 ----------------------------------------------------------------
 Molecular Point Group                 Cs    NOp =  2
 Largest Abelian Subgroup              Cs    NOp =  2
 Nuclear Repulsion Energy =  1217.1188417037 hartrees
 There are       68 alpha and       68 beta electrons
 Applying Cartesian multipole field
    Component          Value
    ---------          -----
     (2,0,0)        1.00000E-11
     (0,2,0)        2.00000E-11
     (0,0,2)       -3.00000E-11
 Nucleus-field energy     =     0.0000000252 hartrees
 Requested basis set is 6-311++G(d,p)
 There are 79 shells and 209 basis functions
 A cutoff of  1.0D-11 yielded   2431 shell pairs
 There are     18019 function pairs (     20319 Cartesian)
 Smallest overlap matrix eigenvalue = 1.47E-04
 Guess MOs from SCF MO coefficient file

 -----------------------------------------------------------------------
  General SCF calculation program by
  Eric Jon Sundstrom, Paul Horn, Yuezhi Mao, Dmitri Zuev, Alec White,
  David Stuck, Shaama M.S., Shane Yost, Joonho Lee, David Small,
  Daniel Levine, Susi Lehtola, Hugh Burton, Evgeny Epifanovsky
 -----------------------------------------------------------------------
 Exchange:     0.2000 Hartree-Fock + 0.0800 Slater + 0.7200 B88
 Correlation:  0.1900 VWN1RPA + 0.8100 LYP
 Using SG-1 standard quadrature grid
 using 8 threads for integral computing
 -------------------------------------------------------
 OpenMP Integral computing Module                
 Release: version 2.0, May 2017, Q-Chem Inc. Pleasanton 
 -------------------------------------------------------
 -------------------------------------------------------
 OpenMP BLAS3 based DFT computing Module                
 Release: version 1.0, May 2013, Q-Chem Inc. Pittsburgh 
 -------------------------------------------------------
 A restricted SCF calculation will be
 performed using DIIS
 SCF converges when DIIS error is below 1.0e-08
 ---------------------------------------
  Cycle       Energy         DIIS error
 ---------------------------------------
    1  -12143.8423036267      1.64e-03  
    2  -12143.8317759902      2.00e-03  
    3  -12143.8220107750      2.11e-03  
    4  -12143.8430563485      1.24e-03  
    5  -12143.8538528630      1.33e-04  
    6  -12143.8539469289      3.25e-05  
    7  -12143.8539502096      1.25e-05  
    8  -12143.8539510851      1.84e-06  
    9  -12143.8539511197      8.67e-07  
   10  -12143.8539511291      1.71e-07  
   11  -12143.8539511295      6.24e-08  
   12  -12143.8539511296      3.30e-08  
   13  -12143.8539511297      1.27e-08  
   14  -12143.8539511296      1.90e-09  Convergence criterion met
 ---------------------------------------
 SCF time:   CPU 136.61s  wall 18.00s 
 SCF   energy in the final basis set =   -12143.8539511296
 Total energy in the final basis set =   -12143.8539511296

 --------------------------------------------------------------
             Orbital Energies (a.u.) and Symmetries
 --------------------------------------------------------------

 Alpha MOs, Restricted
 -- Occupied --                  
******* -482.88 -482.87 -176.31 -165.71 -165.71 -165.71  -62.53
  1 A'    2 A'    3 A'    4 A'    5 A'    1 A"    6 A'    7 A'                 
-62.529 -56.353 -56.352 -56.351 -56.347 -56.345 -56.345 -35.808
  8 A'    9 A'    2 A"   10 A'   11 A'   12 A'    3 A"   13 A'                 
-31.299 -31.297 -31.296 -22.950 -22.949 -22.949 -22.947 -22.947
 14 A'    4 A"   15 A'   16 A'    5 A"   17 A'    6 A"   18 A'                 
-10.285 -10.252  -8.748  -8.748  -6.579  -6.578  -6.569  -6.568
 19 A'   20 A'   21 A'   22 A'   23 A'   24 A'    7 A"   25 A'                 
 -6.566  -6.565  -6.369  -4.783  -4.767  -4.766  -2.692  -2.691
 26 A'    8 A"   27 A'   28 A'    9 A"   29 A'   30 A'   31 A'                 
 -2.688  -2.687  -2.685  -2.685  -2.678  -2.678  -2.677  -2.677
 32 A'   10 A"   11 A"   33 A'   34 A'   12 A"   35 A'   13 A"                 
 -2.060  -2.049  -2.046  -2.031  -2.031  -1.061  -0.940  -0.732
 36 A'   37 A'   14 A"   15 A"   38 A'   39 A'   40 A'   41 A'                 
 -0.614  -0.575  -0.490  -0.486  -0.457  -0.421  -0.406  -0.382
 42 A'   43 A'   44 A'   16 A"   45 A'   46 A'   17 A"   47 A'                 
 -0.285  -0.273  -0.189  -0.168
 48 A'   18 A"   19 A"   49 A'                                                 
 -- Virtual --                   
 -0.106  -0.078  -0.025   0.006   0.011   0.023   0.036   0.036
 20 A"   50 A'   51 A'   52 A'   53 A'   54 A'   21 A"   55 A'                 
  0.052   0.061   0.065   0.076   0.087   0.095   0.110   0.119
 56 A'   57 A'   22 A"   58 A'   59 A'   23 A"   60 A'   61 A'                 
  0.124   0.138   0.149   0.151   0.173   0.188   0.201   0.241
 24 A"   62 A'   63 A'   64 A'   65 A'   66 A'   67 A'   25 A"                 
  0.255   0.308   0.317   0.349   0.361   0.371   0.397   0.399
 68 A'   69 A'   26 A"   70 A'   71 A'   27 A"   72 A'   28 A"                 
  0.410   0.436   0.456   0.467   0.502   0.505   0.519   0.521
 73 A'   29 A"   74 A'   75 A'   76 A'   30 A"   31 A"   77 A'                 
  0.532   0.542   0.553   0.561   0.571   0.585   0.650   0.682
 78 A'   79 A'   32 A"   80 A'   33 A"   81 A'   82 A'   34 A"                 
  0.687   0.699   0.741   0.767   0.787   0.801   0.876   0.998
 83 A'   35 A"   84 A'   85 A'   86 A'   87 A'   88 A'   89 A'                 
  1.029   1.078   1.109   1.150   1.315   1.317   1.363   1.388
 90 A'   91 A'   92 A'   36 A"   37 A"   93 A'   94 A'   95 A'                 
  1.411   1.440   1.475   1.584   1.596   1.673   1.679   1.790
 38 A"   96 A'   39 A"   40 A"   97 A'   98 A'   41 A"   99 A'                 
  1.838   1.937   1.967   1.984   1.995   2.016   2.066   2.095
100 A'   42 A"   43 A"  101 A'  102 A'  103 A'  104 A'  105 A'                 
  2.198   2.631   2.643   2.700   2.814   2.919   3.089   3.298
106 A'  107 A'   44 A"   45 A"  108 A'  109 A'  110 A'  111 A'                 
  3.915   3.955   3.983   3.983   4.033   4.035   4.047   4.083
 46 A"   47 A"   48 A"  112 A'   49 A"  113 A'  114 A'   50 A"                 
  4.099   4.123   4.150   4.208   4.301   4.370   4.431   4.633
 51 A"  115 A'  116 A'  117 A'  118 A'  119 A'  120 A'  121 A'                 
  6.006   6.090   6.198   6.723   6.810   7.489   7.506   7.544
 52 A"  122 A'  123 A'  124 A'  125 A'   53 A"   54 A"  126 A'                 
  7.596   7.635   7.709  23.427  23.504  28.018  28.349  28.407
127 A'  128 A'  129 A'  130 A'  131 A'  132 A'   55 A"  133 A'                 
 28.441  28.544  28.571  28.573  28.667  28.803  47.978  48.052
134 A'   56 A"  135 A'   57 A"  136 A'  137 A'  138 A'  139 A'                 
127.898 127.950 128.023 151.807 289.702 289.720 289.754 289.813
 58 A"  140 A'  141 A'  142 A'   59 A"   60 A"  143 A'  144 A'                 
289.873 289.9561020.8061020.9031901.983
145 A'  146 A'  147 A'  148 A'  149 A'                                         

 Beta MOs, Restricted
 -- Occupied --                  
******* -482.88 -482.87 -176.31 -165.71 -165.71 -165.71  -62.53
  1 A'    2 A'    3 A'    4 A'    5 A'    1 A"    6 A'    7 A'                 
-62.529 -56.353 -56.352 -56.351 -56.347 -56.345 -56.345 -35.808
  8 A'    9 A'    2 A"   10 A'   11 A'   12 A'    3 A"   13 A'                 
-31.299 -31.297 -31.296 -22.950 -22.949 -22.949 -22.947 -22.947
 14 A'    4 A"   15 A'   16 A'    5 A"   17 A'    6 A"   18 A'                 
-10.285 -10.252  -8.748  -8.748  -6.579  -6.578  -6.569  -6.568
 19 A'   20 A'   21 A'   22 A'   23 A'   24 A'    7 A"   25 A'                 
 -6.566  -6.565  -6.369  -4.783  -4.767  -4.766  -2.692  -2.691
 26 A'    8 A"   27 A'   28 A'    9 A"   29 A'   30 A'   31 A'                 
 -2.688  -2.687  -2.685  -2.685  -2.678  -2.678  -2.677  -2.677
 32 A'   10 A"   11 A"   33 A'   34 A'   12 A"   35 A'   13 A"                 
 -2.060  -2.049  -2.046  -2.031  -2.031  -1.061  -0.940  -0.732
 36 A'   37 A'   14 A"   15 A"   38 A'   39 A'   40 A'   41 A'                 
 -0.614  -0.575  -0.490  -0.486  -0.457  -0.421  -0.406  -0.382
 42 A'   43 A'   44 A'   16 A"   45 A'   46 A'   17 A"   47 A'                 
 -0.285  -0.273  -0.189  -0.168
 48 A'   18 A"   19 A"   49 A'                                                 
 -- Virtual --                   
 -0.106  -0.078  -0.025   0.006   0.011   0.023   0.036   0.036
 20 A"   50 A'   51 A'   52 A'   53 A'   54 A'   21 A"   55 A'                 
  0.052   0.061   0.065   0.076   0.087   0.095   0.110   0.119
 56 A'   57 A'   22 A"   58 A'   59 A'   23 A"   60 A'   61 A'                 
  0.124   0.138   0.149   0.151   0.173   0.188   0.201   0.241
 24 A"   62 A'   63 A'   64 A'   65 A'   66 A'   67 A'   25 A"                 
  0.255   0.308   0.317   0.349   0.361   0.371   0.397   0.399
 68 A'   69 A'   26 A"   70 A'   71 A'   27 A"   72 A'   28 A"                 
  0.410   0.436   0.456   0.467   0.502   0.505   0.519   0.521
 73 A'   29 A"   74 A'   75 A'   76 A'   30 A"   31 A"   77 A'                 
  0.532   0.542   0.553   0.561   0.571   0.585   0.650   0.682
 78 A'   79 A'   32 A"   80 A'   33 A"   81 A'   82 A'   34 A"                 
  0.687   0.699   0.741   0.767   0.787   0.801   0.876   0.998
 83 A'   35 A"   84 A'   85 A'   86 A'   87 A'   88 A'   89 A'                 
  1.029   1.078   1.109   1.150   1.315   1.317   1.363   1.388
 90 A'   91 A'   92 A'   36 A"   37 A"   93 A'   94 A'   95 A'                 
  1.411   1.440   1.475   1.584   1.596   1.673   1.679   1.790
 38 A"   96 A'   39 A"   40 A"   97 A'   98 A'   41 A"   99 A'                 
  1.838   1.937   1.967   1.984   1.995   2.016   2.066   2.095
100 A'   42 A"   43 A"  101 A'  102 A'  103 A'  104 A'  105 A'                 
  2.198   2.631   2.643   2.700   2.814   2.919   3.089   3.298
106 A'  107 A'   44 A"   45 A"  108 A'  109 A'  110 A'  111 A'                 
  3.915   3.955   3.983   3.983   4.033   4.035   4.047   4.083
 46 A"   47 A"   48 A"  112 A'   49 A"  113 A'  114 A'   50 A"                 
  4.099   4.123   4.150   4.208   4.301   4.370   4.431   4.633
 51 A"  115 A'  116 A'  117 A'  118 A'  119 A'  120 A'  121 A'                 
  6.006   6.090   6.198   6.723   6.810   7.489   7.506   7.544
 52 A"  122 A'  123 A'  124 A'  125 A'   53 A"   54 A"  126 A'                 
  7.596   7.635   7.709  23.427  23.504  28.018  28.349  28.407
127 A'  128 A'  129 A'  130 A'  131 A'  132 A'   55 A"  133 A'                 
 28.441  28.544  28.571  28.573  28.667  28.803  47.978  48.052
134 A'   56 A"  135 A'   57 A"  136 A'  137 A'  138 A'  139 A'                 
127.898 127.950 128.023 151.807 289.702 289.720 289.754 289.813
 58 A"  140 A'  141 A'  142 A'   59 A"   60 A"  143 A'  144 A'                 
289.873 289.9561020.8061020.9031901.983
145 A'  146 A'  147 A'  148 A'  149 A'                                         
 --------------------------------------------------------------

          Ground-State Mulliken Net Atomic Charges

     Atom                 Charge (a.u.)
  ----------------------------------------
      1 Br                    0.266199
      2 Br                   -0.009700
      3 H                     0.157183
      4 I                     0.138873
      5 C                    -0.379015
      6 C                    -0.173540
  ----------------------------------------
  Sum of atomic charges =     0.000000

 -----------------------------------------------------------------
                    Cartesian Multipole Moments
 -----------------------------------------------------------------
    Charge (ESU x 10^10)
                 0.0000
    Dipole Moment (Debye)
         X       1.6040      Y       0.7462      Z      -0.0000
       Tot       1.7691
    Quadrupole Moments (Debye-Ang)
        XX     -67.7936     XY      -5.5421     YY     -79.1083
        XZ       0.0000     YZ      -0.0000     ZZ     -77.2584
    Octopole Moments (Debye-Ang^2)
       XXX      19.1934    XXY       1.0510    XYY       4.0788
       YYY      11.2945    XXZ      -0.0000    XYZ       0.0000
       YYZ      -0.0000    XZZ      -1.5357    YZZ       4.2061
       ZZZ      -0.0000
    Hexadecapole Moments (Debye-Ang^3)
      XXXX   -1619.9218   XXXY     -28.4716   XXYY    -343.0957
      XYYY     -50.7000   YYYY    -433.9503   XXXZ       0.0000
      XXYZ      -0.0000   XYYZ      -0.0000   YYYZ      -0.0000
      XXZZ    -313.0139   XYZZ      -6.8984   YYZZ     -91.4862
      XZZZ       0.0000   YZZZ      -0.0000   ZZZZ     -99.0527
 -----------------------------------------------------------------
 Calculating analytic gradient of the SCF energy
 Gradient of SCF Energy
            1           2           3           4           5           6
    1  -0.2401910  -0.0352122   0.0816099   0.5144623   0.2749375  -0.5956065
    2  -0.1788808  -0.6380304  -0.0528504   0.5567453   0.1863120   0.1267043
    3  -0.0000000  -0.0000000   0.0000000   0.0000000   0.0000000   0.0000000
 Max gradient component =       6.380E-01
 RMS gradient           =       2.947E-01
 Gradient time:  CPU 40.46 s  wall 5.19 s
 Geometry Optimization Parameters
   NAtoms,    NIC,     NZ,  NCons,   NDum,   NFix, NCnnct, MaxDiis
        6      32       0       0       0       0       0       0


** GEOMETRY OPTIMIZATION IN DELOCALIZED INTERNAL COORDINATES **
   Searching for a Minimum

   Optimization Cycle:   3

                       Coordinates (Angstroms)
     ATOM                X               Y               Z
      1  Br        3.0225848093    0.0219783156    0.0000000000
      2  Br       -0.8913012911    1.2958283745    0.0000000000
      3  H         2.2292062439   -1.9663251643    0.0000000000
      4  I        -1.6769174767   -0.7292808658    0.0000000000
      5  C         1.6519010059   -0.6970563507    0.0000000000
      6  C        -0.2118953498   -0.0573445744    0.0000000000
   Point Group: cs    Number of degrees of freedom:     9


   Energy is -12143.853951130

 Hessian Updated using BFGS Update

 ** Taking Steepest Descent Step **
 Calculated Step too Large.  Step scaled by  0.411772
 Step Taken.  Stepsize is  0.300000

                             Maximum     Tolerance    Cnvgd?
         Gradient           0.473106      0.000300      NO
         Displacement       0.194812      0.001200      NO
         Energy change     -0.258681      0.000001      NO


 New Cartesian Coordinates Obtained by Inverse Iteration

 Displacement from previous Coordinates is:  0.207691
 ----------------------------------------------------------------
             Standard Nuclear Orientation (Angstroms)
    I     Atom           X                Y                Z
 ----------------------------------------------------------------
    1      Br      3.0689035538     0.0618699923     0.0000000000
    2      Br     -0.8822190059     1.3341187849     0.0000000000
    3      H       2.1963965514    -1.9752324088     0.0000000000
    4      I      -1.7300717483    -0.7679463527     0.0000000000
    5      C       1.6535213627    -0.7102682859     0.0000000000
    6      C      -0.1829527722    -0.0747419949     0.0000000000
 ----------------------------------------------------------------
 Molecular Point Group                 Cs    NOp =  2
 Largest Abelian Subgroup              Cs    NOp =  2
 Nuclear Repulsion Energy =  1180.0666233630 hartrees
 There are       68 alpha and       68 beta electrons
 Applying Cartesian multipole field
    Component          Value
    ---------          -----
     (2,0,0)        1.00000E-11
     (0,2,0)        2.00000E-11
     (0,0,2)       -3.00000E-11
 Nucleus-field energy     =     0.0000000264 hartrees
 Requested basis set is 6-311++G(d,p)
 There are 79 shells and 209 basis functions
 A cutoff of  1.0D-11 yielded   2416 shell pairs
 There are     17926 function pairs (     20210 Cartesian)
 Smallest overlap matrix eigenvalue = 1.56E-04
 Guess MOs from SCF MO coefficient file

 -----------------------------------------------------------------------
  General SCF calculation program by
  Eric Jon Sundstrom, Paul Horn, Yuezhi Mao, Dmitri Zuev, Alec White,
  David Stuck, Shaama M.S., Shane Yost, Joonho Lee, David Small,
  Daniel Levine, Susi Lehtola, Hugh Burton, Evgeny Epifanovsky
 -----------------------------------------------------------------------
 Exchange:     0.2000 Hartree-Fock + 0.0800 Slater + 0.7200 B88
 Correlation:  0.1900 VWN1RPA + 0.8100 LYP
 Using SG-1 standard quadrature grid
 using 8 threads for integral computing
 -------------------------------------------------------
 OpenMP Integral computing Module                
 Release: version 2.0, May 2017, Q-Chem Inc. Pleasanton 
 -------------------------------------------------------
 -------------------------------------------------------
 OpenMP BLAS3 based DFT computing Module                
 Release: version 1.0, May 2013, Q-Chem Inc. Pittsburgh 
 -------------------------------------------------------
 A restricted SCF calculation will be
 performed using DIIS
 SCF converges when DIIS error is below 1.0e-08
 ---------------------------------------
  Cycle       Energy         DIIS error
 ---------------------------------------
    1  -12144.0320823790      1.36e-03  
    2  -12144.0267011492      1.60e-03  
    3  -12144.0204164074      1.72e-03  
    4  -12144.0347237711      9.53e-04  
    5  -12144.0409591497      1.02e-04  
    6  -12144.0410148092      2.19e-05  
    7  -12144.0410161463      8.39e-06  
    8  -12144.0410164622      1.37e-06  
    9  -12144.0410164754      6.29e-07  
   10  -12144.0410164789      1.99e-07  
   11  -12144.0410164792      4.31e-08  
   12  -12144.0410164791      2.42e-08  
   13  -12144.0410164792      7.44e-09  Convergence criterion met
 ---------------------------------------
 SCF time:   CPU 124.07s  wall 16.00s 
 SCF   energy in the final basis set =   -12144.0410164792
 Total energy in the final basis set =   -12144.0410164792

 --------------------------------------------------------------
             Orbital Energies (a.u.) and Symmetries
 --------------------------------------------------------------

 Alpha MOs, Restricted
 -- Occupied --                  
******* -482.87 -482.87 -176.31 -165.71 -165.71 -165.71  -62.53
  1 A'    2 A'    3 A'    4 A'    5 A'    1 A"    6 A'    7 A'                 
-62.524 -56.348 -56.346 -56.345 -56.343 -56.341 -56.341 -35.809
  8 A'    9 A'    2 A"   10 A'   11 A'    3 A"   12 A'   13 A'                 
-31.300 -31.297 -31.296 -22.951 -22.950 -22.950 -22.947 -22.947
 14 A'    4 A"   15 A'   16 A'    5 A"   17 A'    6 A"   18 A'                 
-10.289 -10.263  -8.741  -8.741  -6.571  -6.571  -6.561  -6.560
 19 A'   20 A'   21 A'   22 A'   23 A'   24 A'    7 A"   25 A'                 
 -6.559  -6.559  -6.366  -4.780  -4.765  -4.764  -2.684  -2.683
 26 A'    8 A"   27 A'   28 A'    9 A"   29 A'   30 A'   31 A'                 
 -2.681  -2.680  -2.679  -2.678  -2.670  -2.670  -2.670  -2.670
 32 A'   10 A"   11 A"   33 A'   34 A'   12 A"   35 A'   13 A"                 
 -2.053  -2.044  -2.043  -2.029  -2.029  -1.020  -0.915  -0.725
 36 A'   37 A'   14 A"   15 A"   38 A'   39 A'   40 A'   41 A'                 
 -0.616  -0.569  -0.480  -0.461  -0.447  -0.420  -0.391  -0.379
 42 A'   43 A'   44 A'   16 A"   45 A'   46 A'   17 A"   47 A'                 
 -0.292  -0.275  -0.195  -0.182
 48 A'   18 A"   19 A"   49 A'                                                 
 -- Virtual --                   
 -0.106  -0.075  -0.022   0.005   0.011   0.025   0.036   0.039
 20 A"   50 A'   51 A'   52 A'   53 A'   54 A'   55 A'   21 A"                 
  0.046   0.061   0.066   0.078   0.087   0.096   0.104   0.116
 56 A'   57 A'   22 A"   58 A'   59 A'   23 A"   60 A'   61 A'                 
  0.125   0.134   0.143   0.147   0.174   0.187   0.199   0.237
 24 A"   62 A'   63 A'   64 A'   65 A'   66 A'   67 A'   25 A"                 
  0.249   0.303   0.323   0.349   0.358   0.379   0.397   0.404
 68 A'   69 A'   26 A"   70 A'   71 A'   27 A"   72 A'   28 A"                 
  0.407   0.427   0.453   0.455   0.505   0.510   0.516   0.522
 73 A'   29 A"   74 A'   75 A'   76 A'   77 A'   30 A"   78 A'                 
  0.525   0.538   0.547   0.551   0.560   0.578   0.645   0.663
 31 A"   79 A'   32 A"   80 A'   33 A"   81 A'   82 A'   34 A"                 
  0.669   0.696   0.749   0.774   0.785   0.800   0.842   0.956
 83 A'   35 A"   84 A'   85 A'   86 A'   87 A'   88 A'   89 A'                 
  1.016   1.052   1.076   1.145   1.310   1.311   1.365   1.399
 90 A'   91 A'   92 A'   36 A"   93 A'   37 A"   94 A'   95 A'                 
  1.407   1.446   1.450   1.578   1.606   1.673   1.685   1.787
 38 A"   96 A'   39 A"   40 A"   97 A'   98 A'   41 A"   99 A'                 
  1.845   1.947   1.979   1.992   2.010   2.045   2.064   2.092
100 A'   42 A"   43 A"  101 A'  102 A'  103 A'  104 A'  105 A'                 
  2.193   2.638   2.639   2.704   2.791   2.889   3.087   3.316
106 A'  107 A'   44 A"   45 A"  108 A'  109 A'  110 A'  111 A'                 
  3.907   3.961   3.983   3.986   4.028   4.039   4.043   4.082
 46 A"   47 A"  112 A'   48 A"  113 A'   49 A"  114 A'   50 A"                 
  4.104   4.108   4.169   4.224   4.268   4.315   4.361   4.603
115 A'   51 A"  116 A'  117 A'  118 A'  119 A'  120 A'  121 A'                 
  6.001   6.084   6.187   6.688   6.781   7.498   7.515   7.545
 52 A"  122 A'  123 A'  124 A'  125 A'   53 A"   54 A"  126 A'                 
  7.590   7.626   7.689  23.391  23.435  27.987  28.346  28.402
127 A'  128 A'  129 A'  130 A'  131 A'  132 A'   55 A"  133 A'                 
 28.440  28.541  28.568  28.570  28.652  28.756  47.947  48.028
134 A'   56 A"  135 A'   57 A"  136 A'  137 A'  138 A'  139 A'                 
127.893 127.942 128.009 151.776 289.707 289.725 289.752 289.806
 58 A"  140 A'  141 A'  142 A'   59 A"   60 A"  143 A'  144 A'                 
289.856 289.9281020.7611020.8671901.949
145 A'  146 A'  147 A'  148 A'  149 A'                                         

 Beta MOs, Restricted
 -- Occupied --                  
******* -482.87 -482.87 -176.31 -165.71 -165.71 -165.71  -62.53
  1 A'    2 A'    3 A'    4 A'    5 A'    1 A"    6 A'    7 A'                 
-62.524 -56.348 -56.346 -56.345 -56.343 -56.341 -56.341 -35.809
  8 A'    9 A'    2 A"   10 A'   11 A'    3 A"   12 A'   13 A'                 
-31.300 -31.297 -31.296 -22.951 -22.950 -22.950 -22.947 -22.947
 14 A'    4 A"   15 A'   16 A'    5 A"   17 A'    6 A"   18 A'                 
-10.289 -10.263  -8.741  -8.741  -6.571  -6.571  -6.561  -6.560
 19 A'   20 A'   21 A'   22 A'   23 A'   24 A'    7 A"   25 A'                 
 -6.559  -6.559  -6.366  -4.780  -4.765  -4.764  -2.684  -2.683
 26 A'    8 A"   27 A'   28 A'    9 A"   29 A'   30 A'   31 A'                 
 -2.681  -2.680  -2.679  -2.678  -2.670  -2.670  -2.670  -2.670
 32 A'   10 A"   11 A"   33 A'   34 A'   12 A"   35 A'   13 A"                 
 -2.053  -2.044  -2.043  -2.029  -2.029  -1.020  -0.915  -0.725
 36 A'   37 A'   14 A"   15 A"   38 A'   39 A'   40 A'   41 A'                 
 -0.616  -0.569  -0.480  -0.461  -0.447  -0.420  -0.391  -0.379
 42 A'   43 A'   44 A'   16 A"   45 A'   46 A'   17 A"   47 A'                 
 -0.292  -0.275  -0.195  -0.182
 48 A'   18 A"   19 A"   49 A'                                                 
 -- Virtual --                   
 -0.106  -0.075  -0.022   0.005   0.011   0.025   0.036   0.039
 20 A"   50 A'   51 A'   52 A'   53 A'   54 A'   55 A'   21 A"                 
  0.046   0.061   0.066   0.078   0.087   0.096   0.104   0.116
 56 A'   57 A'   22 A"   58 A'   59 A'   23 A"   60 A'   61 A'                 
  0.125   0.134   0.143   0.147   0.174   0.187   0.199   0.237
 24 A"   62 A'   63 A'   64 A'   65 A'   66 A'   67 A'   25 A"                 
  0.249   0.303   0.323   0.349   0.358   0.379   0.397   0.404
 68 A'   69 A'   26 A"   70 A'   71 A'   27 A"   72 A'   28 A"                 
  0.407   0.427   0.453   0.455   0.505   0.510   0.516   0.522
 73 A'   29 A"   74 A'   75 A'   76 A'   77 A'   30 A"   78 A'                 
  0.525   0.538   0.547   0.551   0.560   0.578   0.645   0.663
 31 A"   79 A'   32 A"   80 A'   33 A"   81 A'   82 A'   34 A"                 
  0.669   0.696   0.749   0.774   0.785   0.800   0.842   0.956
 83 A'   35 A"   84 A'   85 A'   86 A'   87 A'   88 A'   89 A'                 
  1.016   1.052   1.076   1.145   1.310   1.311   1.365   1.399
 90 A'   91 A'   92 A'   36 A"   93 A'   37 A"   94 A'   95 A'                 
  1.407   1.446   1.450   1.578   1.606   1.673   1.685   1.787
 38 A"   96 A'   39 A"   40 A"   97 A'   98 A'   41 A"   99 A'                 
  1.845   1.947   1.979   1.992   2.010   2.045   2.064   2.092
100 A'   42 A"   43 A"  101 A'  102 A'  103 A'  104 A'  105 A'                 
  2.193   2.638   2.639   2.704   2.791   2.889   3.087   3.316
106 A'  107 A'   44 A"   45 A"  108 A'  109 A'  110 A'  111 A'                 
  3.907   3.961   3.983   3.986   4.028   4.039   4.043   4.082
 46 A"   47 A"  112 A'   48 A"  113 A'   49 A"  114 A'   50 A"                 
  4.104   4.108   4.169   4.224   4.268   4.315   4.361   4.603
115 A'   51 A"  116 A'  117 A'  118 A'  119 A'  120 A'  121 A'                 
  6.001   6.084   6.187   6.688   6.781   7.498   7.515   7.545
 52 A"  122 A'  123 A'  124 A'  125 A'   53 A"   54 A"  126 A'                 
  7.590   7.626   7.689  23.391  23.435  27.987  28.346  28.402
127 A'  128 A'  129 A'  130 A'  131 A'  132 A'   55 A"  133 A'                 
 28.440  28.541  28.568  28.570  28.652  28.756  47.947  48.028
134 A'   56 A"  135 A'   57 A"  136 A'  137 A'  138 A'  139 A'                 
127.893 127.942 128.009 151.776 289.707 289.725 289.752 289.806
 58 A"  140 A'  141 A'  142 A'   59 A"   60 A"  143 A'  144 A'                 
289.856 289.9281020.7611020.8671901.949
145 A'  146 A'  147 A'  148 A'  149 A'                                         
 --------------------------------------------------------------

          Ground-State Mulliken Net Atomic Charges

     Atom                 Charge (a.u.)
  ----------------------------------------
      1 Br                    0.197825
      2 Br                   -0.002967
      3 H                     0.168251
      4 I                     0.120296
      5 C                    -0.357571
      6 C                    -0.125833
  ----------------------------------------
  Sum of atomic charges =     0.000000

 -----------------------------------------------------------------
                    Cartesian Multipole Moments
 -----------------------------------------------------------------
    Charge (ESU x 10^10)
                 0.0000
    Dipole Moment (Debye)
         X       1.1405      Y       0.5684      Z      -0.0000
       Tot       1.2743
    Quadrupole Moments (Debye-Ang)
        XX     -68.2254     XY      -4.9402     YY     -78.3565
        XZ       0.0000     YZ      -0.0000     ZZ     -77.6963
    Octopole Moments (Debye-Ang^2)
       XXX      15.1872    XXY       1.3021    XYY       3.8827
       YYY      10.1947    XXZ       0.0000    XYZ      -0.0000
       YYZ      -0.0000    XZZ      -1.8633    YZZ       4.2026
       ZZZ      -0.0000
    Hexadecapole Moments (Debye-Ang^3)
      XXXX   -1677.1009   XXXY     -33.6282   XXYY    -355.1052
      XYYY     -64.4270   YYYY    -447.8333   XXXZ       0.0000
      XXYZ      -0.0000   XYYZ       0.0000   YYYZ      -0.0000
      XXZZ    -324.0483   XYZZ     -11.1544   YYZZ     -94.3781
      XZZZ       0.0000   YZZZ       0.0000   ZZZZ     -99.6371
 -----------------------------------------------------------------
 Calculating analytic gradient of the SCF energy
 Gradient of SCF Energy
            1           2           3           4           5           6
    1  -0.1544761  -0.0463977   0.0748418   0.3532254   0.2037729  -0.4309664
    2  -0.1271394  -0.4816644  -0.0601662   0.4131741   0.1393259   0.1164700
    3  -0.0000000  -0.0000000   0.0000000  -0.0000000  -0.0000000   0.0000000
 Max gradient component =       4.817E-01
 RMS gradient           =       2.159E-01
 Gradient time:  CPU 39.57 s  wall 5.08 s
 Geometry Optimization Parameters
   NAtoms,    NIC,     NZ,  NCons,   NDum,   NFix, NCnnct, MaxDiis
        6      32       0       0       0       0       0       0


** GEOMETRY OPTIMIZATION IN DELOCALIZED INTERNAL COORDINATES **
   Searching for a Minimum

   Optimization Cycle:   4

                       Coordinates (Angstroms)
     ATOM                X               Y               Z
      1  Br        3.0689035538    0.0618699923    0.0000000000
      2  Br       -0.8822190059    1.3341187849    0.0000000000
      3  H         2.1963965514   -1.9752324088    0.0000000000
      4  I        -1.7300717483   -0.7679463527    0.0000000000
      5  C         1.6535213627   -0.7102682859    0.0000000000
      6  C        -0.1829527722   -0.0747419949    0.0000000000
   Point Group: cs    Number of degrees of freedom:     9


   Energy is -12144.041016479

 Hessian Updated using BFGS Update

 ** Taking Steepest Descent Step **
 Calculated Step too Large.  Step scaled by  0.564382
 Step Taken.  Stepsize is  0.300000

                             Maximum     Tolerance    Cnvgd?
         Gradient           0.355602      0.000300      NO
         Displacement       0.200695      0.001200      NO
         Energy change     -0.187065      0.000001      NO


 New Cartesian Coordinates Obtained by Inverse Iteration

 Displacement from previous Coordinates is:  0.207374
 ----------------------------------------------------------------
             Standard Nuclear Orientation (Angstroms)
    I     Atom           X                Y                Z
 ----------------------------------------------------------------
    1      Br      3.1005113552     0.1044037308     0.0000000000
    2      Br     -0.8597785952     1.3717852635     0.0000000000
    3      H       2.1501139427    -1.9774764965     0.0000000000
    4      I      -1.7672356011    -0.8126228134     0.0000000000
    5      C       1.6486305079    -0.7227748808     0.0000000000
    6      C      -0.1486636680    -0.0955150689     0.0000000000
 ----------------------------------------------------------------
 Molecular Point Group                 Cs    NOp =  2
 Largest Abelian Subgroup              Cs    NOp =  2
 Nuclear Repulsion Energy =  1148.6598698491 hartrees
 There are       68 alpha and       68 beta electrons
 Applying Cartesian multipole field
    Component          Value
    ---------          -----
     (2,0,0)        1.00000E-11
     (0,2,0)        2.00000E-11
     (0,0,2)       -3.00000E-11
 Nucleus-field energy     =     0.0000000273 hartrees
 Requested basis set is 6-311++G(d,p)
 There are 79 shells and 209 basis functions
 A cutoff of  1.0D-11 yielded   2401 shell pairs
 There are     17867 function pairs (     20144 Cartesian)
 Smallest overlap matrix eigenvalue = 1.58E-04
 Guess MOs from SCF MO coefficient file

 -----------------------------------------------------------------------
  General SCF calculation program by
  Eric Jon Sundstrom, Paul Horn, Yuezhi Mao, Dmitri Zuev, Alec White,
  David Stuck, Shaama M.S., Shane Yost, Joonho Lee, David Small,
  Daniel Levine, Susi Lehtola, Hugh Burton, Evgeny Epifanovsky
 -----------------------------------------------------------------------
 Exchange:     0.2000 Hartree-Fock + 0.0800 Slater + 0.7200 B88
 Correlation:  0.1900 VWN1RPA + 0.8100 LYP
 Using SG-1 standard quadrature grid
 using 8 threads for integral computing
 -------------------------------------------------------
 OpenMP Integral computing Module                
 Release: version 2.0, May 2017, Q-Chem Inc. Pleasanton 
 -------------------------------------------------------
 -------------------------------------------------------
 OpenMP BLAS3 based DFT computing Module                
 Release: version 1.0, May 2013, Q-Chem Inc. Pittsburgh 
 -------------------------------------------------------
 A restricted SCF calculation will be
 performed using DIIS
 SCF converges when DIIS error is below 1.0e-08
 ---------------------------------------
  Cycle       Energy         DIIS error
 ---------------------------------------
    1  -12144.1711890237      1.13e-03  
    2  -12144.1691209859      1.26e-03  
    3  -12144.1644323630      1.42e-03  
    4  -12144.1747316983      7.06e-04  
    5  -12144.1780800614      8.19e-05  
    6  -12144.1781168364      1.59e-05  
    7  -12144.1781175222      5.88e-06  
    8  -12144.1781176412      1.07e-06  
    9  -12144.1781176479      4.61e-07  
   10  -12144.1781176495      1.31e-07  
   11  -12144.1781176497      2.47e-08  
   12  -12144.1781176495      1.44e-08  
   13  -12144.1781176494      4.42e-09  Convergence criterion met
 ---------------------------------------
 SCF time:   CPU 122.17s  wall 16.00s 
 SCF   energy in the final basis set =   -12144.1781176494
 Total energy in the final basis set =   -12144.1781176494

 --------------------------------------------------------------
             Orbital Energies (a.u.) and Symmetries
 --------------------------------------------------------------

 Alpha MOs, Restricted
 -- Occupied --                  
******* -482.87 -482.86 -176.31 -165.71 -165.71 -165.71  -62.52
  1 A'    2 A'    3 A'    4 A'    5 A'    1 A"    6 A'    7 A'                 
-62.521 -56.344 -56.341 -56.341 -56.340 -56.337 -56.337 -35.810
  8 A'    9 A'    2 A"   10 A'   11 A'    3 A"   12 A'   13 A'                 
-31.302 -31.298 -31.298 -22.953 -22.952 -22.952 -22.949 -22.949
 14 A'    4 A"   15 A'   16 A'    5 A"   17 A'    6 A"   18 A'                 
-10.292 -10.274  -8.735  -8.735  -6.566  -6.565  -6.555  -6.554
 19 A'   20 A'   21 A'   22 A'   23 A'   24 A'    7 A"   25 A'                 
 -6.553  -6.553  -6.365  -4.778  -4.764  -4.763  -2.678  -2.677
  8 A"   26 A'   27 A'   28 A'    9 A"   29 A'   30 A'   31 A'                 
 -2.674  -2.674  -2.673  -2.673  -2.664  -2.664  -2.664  -2.664
 32 A'   10 A"   11 A"   33 A'   34 A'   12 A"   35 A'   13 A"                 
 -2.050  -2.042  -2.041  -2.028  -2.028  -0.982  -0.893  -0.719
 36 A'   37 A'   14 A"   15 A"   38 A'   39 A'   40 A'   41 A'                 
 -0.620  -0.564  -0.472  -0.441  -0.440  -0.416  -0.378  -0.375
 42 A'   43 A'   44 A'   45 A'   16 A"   46 A'   17 A"   47 A'                 
 -0.298  -0.278  -0.202  -0.196
 48 A'   18 A"   19 A"   49 A'                                                 
 -- Virtual --                   
 -0.105  -0.071  -0.022   0.003   0.012   0.029   0.034   0.041
 20 A"   50 A'   51 A'   52 A'   53 A'   54 A'   55 A'   56 A'                 
  0.042   0.062   0.067   0.081   0.088   0.096   0.096   0.115
 21 A"   57 A'   22 A"   58 A'   59 A'   60 A'   23 A"   61 A'                 
  0.127   0.131   0.139   0.145   0.174   0.187   0.199   0.233
 24 A"   62 A'   63 A'   64 A'   65 A'   66 A'   67 A'   25 A"                 
  0.244   0.295   0.330   0.349   0.359   0.387   0.398   0.404
 68 A'   69 A'   26 A"   70 A'   71 A'   27 A"   72 A'   73 A'                 
  0.409   0.421   0.443   0.454   0.496   0.499   0.516   0.523
 28 A"   29 A"   74 A'   75 A'   76 A'   77 A'   78 A'   30 A"                 
  0.528   0.532   0.540   0.548   0.556   0.577   0.641   0.643
 31 A"   79 A'   32 A"   80 A'   33 A"   81 A'   82 A'   34 A"                 
  0.657   0.695   0.757   0.763   0.795   0.802   0.818   0.916
 83 A'   35 A"   84 A'   85 A'   86 A'   87 A'   88 A'   89 A'                 
  0.989   1.040   1.048   1.138   1.304   1.308   1.373   1.399
 90 A'   91 A'   92 A'   36 A"   37 A"   93 A'   94 A'   38 A"                 
  1.409   1.428   1.456   1.574   1.608   1.687   1.700   1.772
 95 A'   39 A"   96 A'   40 A"   97 A'   98 A'   41 A"   99 A'                 
  1.853   1.954   1.988   1.997   2.020   2.048   2.073   2.126
100 A'   42 A"   43 A"  101 A'  102 A'  103 A'  104 A'  105 A'                 
  2.202   2.634   2.647   2.710   2.773   2.865   3.085   3.352
106 A'   44 A"  107 A'   45 A"  108 A'  109 A'  110 A'  111 A'                 
  3.903   3.966   3.984   3.987   4.017   4.033   4.042   4.080
 46 A"   47 A"  112 A'   48 A"  113 A'  114 A'   49 A"   50 A"                 
  4.086   4.108   4.167   4.237   4.250   4.311   4.337   4.567
115 A'   51 A"  116 A'  117 A'  118 A'  119 A'  120 A'  121 A'                 
  5.997   6.075   6.170   6.655   6.755   7.506   7.522   7.547
 52 A"  122 A'  123 A'  124 A'  125 A'   53 A"   54 A"  126 A'                 
  7.589   7.619   7.677  23.369  23.391  27.958  28.342  28.396
127 A'  128 A'  129 A'  130 A'  131 A'  132 A'   55 A"  133 A'                 
 28.435  28.538  28.564  28.566  28.639  28.727  47.918  48.006
134 A'   56 A"  135 A'   57 A"  136 A'  137 A'  138 A'  139 A'                 
127.888 127.934 127.993 151.747 289.712 289.729 289.752 289.803
 58 A"  140 A'  141 A'  142 A'   59 A"   60 A"  143 A'  144 A'                 
289.845 289.9101020.7211020.8351901.918
145 A'  146 A'  147 A'  148 A'  149 A'                                         

 Beta MOs, Restricted
 -- Occupied --                  
******* -482.87 -482.86 -176.31 -165.71 -165.71 -165.71  -62.52
  1 A'    2 A'    3 A'    4 A'    5 A'    1 A"    6 A'    7 A'                 
-62.521 -56.344 -56.341 -56.341 -56.340 -56.337 -56.337 -35.810
  8 A'    9 A'    2 A"   10 A'   11 A'    3 A"   12 A'   13 A'                 
-31.302 -31.298 -31.298 -22.953 -22.952 -22.952 -22.949 -22.949
 14 A'    4 A"   15 A'   16 A'    5 A"   17 A'    6 A"   18 A'                 
-10.292 -10.274  -8.735  -8.735  -6.566  -6.565  -6.555  -6.554
 19 A'   20 A'   21 A'   22 A'   23 A'   24 A'    7 A"   25 A'                 
 -6.553  -6.553  -6.365  -4.778  -4.764  -4.763  -2.678  -2.677
  8 A"   26 A'   27 A'   28 A'    9 A"   29 A'   30 A'   31 A'                 
 -2.674  -2.674  -2.673  -2.673  -2.664  -2.664  -2.664  -2.664
 32 A'   10 A"   11 A"   33 A'   34 A'   12 A"   35 A'   13 A"                 
 -2.050  -2.042  -2.041  -2.028  -2.028  -0.982  -0.893  -0.719
 36 A'   37 A'   14 A"   15 A"   38 A'   39 A'   40 A'   41 A'                 
 -0.620  -0.564  -0.472  -0.441  -0.440  -0.416  -0.378  -0.375
 42 A'   43 A'   44 A'   45 A'   16 A"   46 A'   17 A"   47 A'                 
 -0.298  -0.278  -0.202  -0.196
 48 A'   18 A"   19 A"   49 A'                                                 
 -- Virtual --                   
 -0.105  -0.071  -0.022   0.003   0.012   0.029   0.034   0.041
 20 A"   50 A'   51 A'   52 A'   53 A'   54 A'   55 A'   56 A'                 
  0.042   0.062   0.067   0.081   0.088   0.096   0.096   0.115
 21 A"   57 A'   22 A"   58 A'   59 A'   60 A'   23 A"   61 A'                 
  0.127   0.131   0.139   0.145   0.174   0.187   0.199   0.233
 24 A"   62 A'   63 A'   64 A'   65 A'   66 A'   67 A'   25 A"                 
  0.244   0.295   0.330   0.349   0.359   0.387   0.398   0.404
 68 A'   69 A'   26 A"   70 A'   71 A'   27 A"   72 A'   73 A'                 
  0.409   0.421   0.443   0.454   0.496   0.499   0.516   0.523
 28 A"   29 A"   74 A'   75 A'   76 A'   77 A'   78 A'   30 A"                 
  0.528   0.532   0.540   0.548   0.556   0.577   0.641   0.643
 31 A"   79 A'   32 A"   80 A'   33 A"   81 A'   82 A'   34 A"                 
  0.657   0.695   0.757   0.763   0.795   0.802   0.818   0.916
 83 A'   35 A"   84 A'   85 A'   86 A'   87 A'   88 A'   89 A'                 
  0.989   1.040   1.048   1.138   1.304   1.308   1.373   1.399
 90 A'   91 A'   92 A'   36 A"   37 A"   93 A'   94 A'   38 A"                 
  1.409   1.428   1.456   1.574   1.608   1.687   1.700   1.772
 95 A'   39 A"   96 A'   40 A"   97 A'   98 A'   41 A"   99 A'                 
  1.853   1.954   1.988   1.997   2.020   2.048   2.073   2.126
100 A'   42 A"   43 A"  101 A'  102 A'  103 A'  104 A'  105 A'                 
  2.202   2.634   2.647   2.710   2.773   2.865   3.085   3.352
106 A'   44 A"  107 A'   45 A"  108 A'  109 A'  110 A'  111 A'                 
  3.903   3.966   3.984   3.987   4.017   4.033   4.042   4.080
 46 A"   47 A"  112 A'   48 A"  113 A'  114 A'   49 A"   50 A"                 
  4.086   4.108   4.167   4.237   4.250   4.311   4.337   4.567
115 A'   51 A"  116 A'  117 A'  118 A'  119 A'  120 A'  121 A'                 
  5.997   6.075   6.170   6.655   6.755   7.506   7.522   7.547
 52 A"  122 A'  123 A'  124 A'  125 A'   53 A"   54 A"  126 A'                 
  7.589   7.619   7.677  23.369  23.391  27.958  28.342  28.396
127 A'  128 A'  129 A'  130 A'  131 A'  132 A'   55 A"  133 A'                 
 28.435  28.538  28.564  28.566  28.639  28.727  47.918  48.006
134 A'   56 A"  135 A'   57 A"  136 A'  137 A'  138 A'  139 A'                 
127.888 127.934 127.993 151.747 289.712 289.729 289.752 289.803
 58 A"  140 A'  141 A'  142 A'   59 A"   60 A"  143 A'  144 A'                 
289.845 289.9101020.7211020.8351901.918
145 A'  146 A'  147 A'  148 A'  149 A'                                         
 --------------------------------------------------------------

          Ground-State Mulliken Net Atomic Charges

     Atom                 Charge (a.u.)
  ----------------------------------------
      1 Br                    0.140629
      2 Br                   -0.006633
      3 H                     0.178868
      4 I                     0.113516
      5 C                    -0.338135
      6 C                    -0.088245
  ----------------------------------------
  Sum of atomic charges =     0.000000

 -----------------------------------------------------------------
                    Cartesian Multipole Moments
 -----------------------------------------------------------------
    Charge (ESU x 10^10)
                 0.0000
    Dipole Moment (Debye)
         X       0.7487      Y       0.3602      Z       0.0000
       Tot       0.8309
    Quadrupole Moments (Debye-Ang)
        XX     -68.7744     XY      -4.3360     YY     -77.6282
        XZ      -0.0000     YZ      -0.0000     ZZ     -78.0912
    Octopole Moments (Debye-Ang^2)
       XXX      10.0449    XXY       1.4840    XYY       3.2296
       YYY       9.6070    XXZ      -0.0000    XYZ       0.0000
       YYZ       0.0000    XZZ      -2.3974    YZZ       4.1943
       ZZZ       0.0000
    Hexadecapole Moments (Debye-Ang^3)
      XXXX   -1716.3947   XXXY     -40.1691   XXYY    -364.0022
      XYYY     -79.9247   YYYY    -464.6913   XXXZ      -0.0000
      XXYZ       0.0000   XYYZ      -0.0000   YYYZ      -0.0000
      XXZZ    -331.5308   XYZZ     -16.1884   YYZZ     -97.8715
      XZZZ      -0.0000   YZZZ      -0.0000   ZZZZ    -100.3198
 -----------------------------------------------------------------
 Calculating analytic gradient of the SCF energy
 Gradient of SCF Energy
            1           2           3           4           5           6
    1  -0.0961723  -0.0529459   0.0675537   0.2359355   0.1600929  -0.3144639
    2  -0.0896190  -0.3555749  -0.0652538   0.3021705   0.1043975   0.1038797
    3  -0.0000000  -0.0000000  -0.0000000   0.0000000   0.0000000   0.0000000
 Max gradient component =       3.556E-01
 RMS gradient           =       1.579E-01
 Gradient time:  CPU 38.70 s  wall 4.97 s
 Geometry Optimization Parameters
   NAtoms,    NIC,     NZ,  NCons,   NDum,   NFix, NCnnct, MaxDiis
        6      32       0       0       0       0       0       0

 Cartesian Hessian Update
 Hessian Updated using BFGS Update


** GEOMETRY OPTIMIZATION IN DELOCALIZED INTERNAL COORDINATES **
   Searching for a Minimum

   Optimization Cycle:   5

                       Coordinates (Angstroms)
     ATOM                X               Y               Z
      1  Br        3.1005113552    0.1044037308    0.0000000000
      2  Br       -0.8597785952    1.3717852635    0.0000000000
      3  H         2.1501139427   -1.9774764965    0.0000000000
      4  I        -1.7672356011   -0.8126228134    0.0000000000
      5  C         1.6486305079   -0.7227748808    0.0000000000
      6  C        -0.1486636680   -0.0955150689    0.0000000000
   Point Group: cs    Number of degrees of freedom:     9


   Energy is -12144.178117649

 Hessian Updated using BFGS Update

  9 Hessian modes will be used to form the next step
  Hessian Eigenvalues:
     0.085281    0.137439    0.161404    0.220162    0.249544    0.325819
     0.623514    1.060048    1.120080

 Minimum Search - Taking Simple RFO Step
 Searching for Lamda that Minimizes Along All modes
 Value Taken    Lamda =  -0.26673532
 Calculated Step too Large.  Step scaled by  0.410666
 Step Taken.  Stepsize is  0.300000

                             Maximum     Tolerance    Cnvgd?
         Gradient           0.261088      0.000300      NO
         Displacement       0.165169      0.001200      NO
         Energy change     -0.137101      0.000001      NO


 New Cartesian Coordinates Obtained by Inverse Iteration

 Displacement from previous Coordinates is:  0.318019
 ----------------------------------------------------------------
             Standard Nuclear Orientation (Angstroms)
    I     Atom           X                Y                Z
 ----------------------------------------------------------------
    1      Br      3.0713645078     0.1528770151     0.0000000000
    2      Br     -0.7798009462     1.3855317680     0.0000000000
    3      H       2.0579330762    -1.9475295786     0.0000000000
    4      I      -1.7458078193    -0.8653023433     0.0000000000
    5      C       1.6112409645    -0.7275901001     0.0000000000
    6      C      -0.0913518414    -0.1301870262     0.0000000000
 ----------------------------------------------------------------
 Molecular Point Group                 Cs    NOp =  2
 Largest Abelian Subgroup              Cs    NOp =  2
 Nuclear Repulsion Energy =  1138.6291357310 hartrees
 There are       68 alpha and       68 beta electrons
 Applying Cartesian multipole field
    Component          Value
    ---------          -----
     (2,0,0)        1.00000E-11
     (0,2,0)        2.00000E-11
     (0,0,2)       -3.00000E-11
 Nucleus-field energy     =     0.0000000272 hartrees
 Requested basis set is 6-311++G(d,p)
 There are 79 shells and 209 basis functions
 A cutoff of  1.0D-11 yielded   2398 shell pairs
 There are     17849 function pairs (     20126 Cartesian)
 Smallest overlap matrix eigenvalue = 1.26E-04
 Guess MOs from SCF MO coefficient file

 -----------------------------------------------------------------------
  General SCF calculation program by
  Eric Jon Sundstrom, Paul Horn, Yuezhi Mao, Dmitri Zuev, Alec White,
  David Stuck, Shaama M.S., Shane Yost, Joonho Lee, David Small,
  Daniel Levine, Susi Lehtola, Hugh Burton, Evgeny Epifanovsky
 -----------------------------------------------------------------------
 Exchange:     0.2000 Hartree-Fock + 0.0800 Slater + 0.7200 B88
 Correlation:  0.1900 VWN1RPA + 0.8100 LYP
 Using SG-1 standard quadrature grid
 using 8 threads for integral computing
 -------------------------------------------------------
 OpenMP Integral computing Module                
 Release: version 2.0, May 2017, Q-Chem Inc. Pleasanton 
 -------------------------------------------------------
 -------------------------------------------------------
 OpenMP BLAS3 based DFT computing Module                
 Release: version 1.0, May 2013, Q-Chem Inc. Pittsburgh 
 -------------------------------------------------------
 A restricted SCF calculation will be
 performed using DIIS
 SCF converges when DIIS error is below 1.0e-08
 ---------------------------------------
  Cycle       Energy         DIIS error
 ---------------------------------------
    1  -12144.2753643615      8.56e-04  
    2  -12144.2779010440      6.40e-04  
    3  -12144.2713362859      1.17e-03  
    4  -12144.2800080470      2.09e-04  
    5  -12144.2802647145      6.34e-05  
    6  -12144.2802878872      1.10e-05  
    7  -12144.2802884374      3.48e-06  
    8  -12144.2802884636      8.02e-07  
    9  -12144.2802884665      2.26e-07  
   10  -12144.2802884670      7.72e-08  
   11  -12144.2802884670      1.37e-08  
   12  -12144.2802884672      3.44e-09  Convergence criterion met
 ---------------------------------------
 SCF time:   CPU 113.23s  wall 15.00s 
 SCF   energy in the final basis set =   -12144.2802884672
 Total energy in the final basis set =   -12144.2802884672

 --------------------------------------------------------------
             Orbital Energies (a.u.) and Symmetries
 --------------------------------------------------------------

 Alpha MOs, Restricted
 -- Occupied --                  
******* -482.87 -482.86 -176.31 -165.72 -165.71 -165.71  -62.52
  1 A'    2 A'    3 A'    4 A'    5 A'    1 A"    6 A'    7 A'                 
-62.517 -56.339 -56.337 -56.336 -56.336 -56.334 -56.333 -35.811
  8 A'    9 A'   10 A'    2 A"   11 A'    3 A"   12 A'   13 A'                 
-31.304 -31.299 -31.298 -22.954 -22.953 -22.953 -22.950 -22.950
 14 A'    4 A"   15 A'   16 A'    5 A"   17 A'    6 A"   18 A'                 
-10.290 -10.280  -8.730  -8.730  -6.562  -6.560  -6.550  -6.549
 19 A'   20 A'   21 A'   22 A'   23 A'   24 A'    7 A"    8 A"                 
 -6.549  -6.548  -6.365  -4.778  -4.763  -4.763  -2.674  -2.672
 25 A'   26 A'   27 A'   28 A'    9 A"   29 A'   30 A'   31 A'                 
 -2.669  -2.669  -2.669  -2.667  -2.659  -2.659  -2.659  -2.659
 32 A'   10 A"   11 A"   33 A'   12 A"   34 A'   35 A'   13 A"                 
 -2.048  -2.041  -2.040  -2.027  -2.027  -0.959  -0.881  -0.719
 36 A'   37 A'   14 A"   15 A"   38 A'   39 A'   40 A'   41 A'                 
 -0.630  -0.561  -0.473  -0.443  -0.429  -0.412  -0.370  -0.370
 42 A'   43 A'   44 A'   45 A'   16 A"   46 A'   17 A"   47 A'                 
 -0.302  -0.281  -0.209  -0.208
 48 A'   18 A"   19 A"   49 A'                                                 
 -- Virtual --                   
 -0.099  -0.052  -0.022   0.002   0.014   0.031   0.036   0.042
 20 A"   50 A'   51 A'   52 A'   53 A'   54 A'   55 A'   56 A'                 
  0.044   0.063   0.068   0.083   0.093   0.094   0.095   0.118
 21 A"   57 A'   22 A"   58 A'   59 A'   60 A'   23 A"   61 A'                 
  0.128   0.131   0.137   0.145   0.174   0.190   0.198   0.232
 24 A"   62 A'   63 A'   64 A'   65 A'   66 A'   67 A'   25 A"                 
  0.244   0.292   0.336   0.350   0.363   0.393   0.400   0.403
 68 A'   69 A'   26 A"   70 A'   71 A'   27 A"   72 A'   73 A'                 
  0.414   0.418   0.434   0.454   0.484   0.492   0.514   0.527
 28 A"   29 A"   74 A'   75 A'   76 A'   77 A'   78 A'   30 A"                 
  0.528   0.530   0.536   0.561   0.562   0.581   0.627   0.642
 79 A'   31 A"   32 A"   33 A"   80 A'   81 A'   34 A"   82 A'                 
  0.658   0.697   0.748   0.767   0.789   0.818   0.828   0.888
 83 A'   35 A"   84 A'   85 A'   86 A'   87 A'   88 A'   89 A'                 
  0.969   1.036   1.039   1.129   1.303   1.331   1.373   1.397
 90 A'   91 A'   92 A'   36 A"   37 A"   93 A'   38 A"   94 A'                 
  1.419   1.423   1.469   1.595   1.617   1.721   1.745   1.754
 39 A"   95 A'   96 A'   40 A"   97 A'   98 A'   41 A"   99 A'                 
  1.889   1.959   1.996   2.005   2.029   2.058   2.081   2.165
100 A'   42 A"   43 A"  101 A'  102 A'  103 A'  104 A'  105 A'                 
  2.254   2.626   2.668   2.726   2.778   2.859   3.104   3.467
106 A'   44 A"  107 A'   45 A"  108 A'  109 A'  110 A'  111 A'                 
  3.904   3.972   3.986   3.989   4.000   4.025   4.045   4.082
 46 A"   47 A"   48 A"  112 A'  113 A'  114 A'   49 A"   50 A"                 
  4.085   4.104   4.172   4.231   4.261   4.331   4.347   4.540
115 A'   51 A"  116 A'  117 A'  118 A'  119 A'  120 A'  121 A'                 
  5.997   6.071   6.166   6.640   6.745   7.511   7.529   7.555
 52 A"  122 A'  123 A'  124 A'  125 A'   53 A"   54 A"  126 A'                 
  7.592   7.616   7.679  23.365  23.397  27.944  28.341  28.393
127 A'  128 A'  129 A'  130 A'  131 A'  132 A'   55 A"  133 A'                 
 28.433  28.536  28.561  28.564  28.632  28.718  47.906  47.997
134 A'   56 A"  135 A'   57 A"  136 A'  137 A'  138 A'  139 A'                 
127.886 127.931 127.987 151.734 289.716 289.734 289.756 289.804
 58 A"  140 A'  141 A'  142 A'   59 A"   60 A"  143 A'  144 A'                 
289.844 289.9091020.7031020.8201901.903
145 A'  146 A'  147 A'  148 A'  149 A'                                         

 Beta MOs, Restricted
 -- Occupied --                  
******* -482.87 -482.86 -176.31 -165.72 -165.71 -165.71  -62.52
  1 A'    2 A'    3 A'    4 A'    5 A'    1 A"    6 A'    7 A'                 
-62.517 -56.339 -56.337 -56.336 -56.336 -56.334 -56.333 -35.811
  8 A'    9 A'   10 A'    2 A"   11 A'    3 A"   12 A'   13 A'                 
-31.304 -31.299 -31.298 -22.954 -22.953 -22.953 -22.950 -22.950
 14 A'    4 A"   15 A'   16 A'    5 A"   17 A'    6 A"   18 A'                 
-10.290 -10.280  -8.730  -8.730  -6.562  -6.560  -6.550  -6.549
 19 A'   20 A'   21 A'   22 A'   23 A'   24 A'    7 A"    8 A"                 
 -6.549  -6.548  -6.365  -4.778  -4.763  -4.763  -2.674  -2.672
 25 A'   26 A'   27 A'   28 A'    9 A"   29 A'   30 A'   31 A'                 
 -2.669  -2.669  -2.669  -2.667  -2.659  -2.659  -2.659  -2.659
 32 A'   10 A"   11 A"   33 A'   12 A"   34 A'   35 A'   13 A"                 
 -2.048  -2.041  -2.040  -2.027  -2.027  -0.959  -0.881  -0.719
 36 A'   37 A'   14 A"   15 A"   38 A'   39 A'   40 A'   41 A'                 
 -0.630  -0.561  -0.473  -0.443  -0.429  -0.412  -0.370  -0.370
 42 A'   43 A'   44 A'   45 A'   16 A"   46 A'   17 A"   47 A'                 
 -0.302  -0.281  -0.209  -0.208
 48 A'   18 A"   19 A"   49 A'                                                 
 -- Virtual --                   
 -0.099  -0.052  -0.022   0.002   0.014   0.031   0.036   0.042
 20 A"   50 A'   51 A'   52 A'   53 A'   54 A'   55 A'   56 A'                 
  0.044   0.063   0.068   0.083   0.093   0.094   0.095   0.118
 21 A"   57 A'   22 A"   58 A'   59 A'   60 A'   23 A"   61 A'                 
  0.128   0.131   0.137   0.145   0.174   0.190   0.198   0.232
 24 A"   62 A'   63 A'   64 A'   65 A'   66 A'   67 A'   25 A"                 
  0.244   0.292   0.336   0.350   0.363   0.393   0.400   0.403
 68 A'   69 A'   26 A"   70 A'   71 A'   27 A"   72 A'   73 A'                 
  0.414   0.418   0.434   0.454   0.484   0.492   0.514   0.527
 28 A"   29 A"   74 A'   75 A'   76 A'   77 A'   78 A'   30 A"                 
  0.528   0.530   0.536   0.561   0.562   0.581   0.627   0.642
 79 A'   31 A"   32 A"   33 A"   80 A'   81 A'   34 A"   82 A'                 
  0.658   0.697   0.748   0.767   0.789   0.818   0.828   0.888
 83 A'   35 A"   84 A'   85 A'   86 A'   87 A'   88 A'   89 A'                 
  0.969   1.036   1.039   1.129   1.303   1.331   1.373   1.397
 90 A'   91 A'   92 A'   36 A"   37 A"   93 A'   38 A"   94 A'                 
  1.419   1.423   1.469   1.595   1.617   1.721   1.745   1.754
 39 A"   95 A'   96 A'   40 A"   97 A'   98 A'   41 A"   99 A'                 
  1.889   1.959   1.996   2.005   2.029   2.058   2.081   2.165
100 A'   42 A"   43 A"  101 A'  102 A'  103 A'  104 A'  105 A'                 
  2.254   2.626   2.668   2.726   2.778   2.859   3.104   3.467
106 A'   44 A"  107 A'   45 A"  108 A'  109 A'  110 A'  111 A'                 
  3.904   3.972   3.986   3.989   4.000   4.025   4.045   4.082
 46 A"   47 A"   48 A"  112 A'  113 A'  114 A'   49 A"   50 A"                 
  4.085   4.104   4.172   4.231   4.261   4.331   4.347   4.540
115 A'   51 A"  116 A'  117 A'  118 A'  119 A'  120 A'  121 A'                 
  5.997   6.071   6.166   6.640   6.745   7.511   7.529   7.555
 52 A"  122 A'  123 A'  124 A'  125 A'   53 A"   54 A"  126 A'                 
  7.592   7.616   7.679  23.365  23.397  27.944  28.341  28.393
127 A'  128 A'  129 A'  130 A'  131 A'  132 A'   55 A"  133 A'                 
 28.433  28.536  28.561  28.564  28.632  28.718  47.906  47.997
134 A'   56 A"  135 A'   57 A"  136 A'  137 A'  138 A'  139 A'                 
127.886 127.931 127.987 151.734 289.716 289.734 289.756 289.804
 58 A"  140 A'  141 A'  142 A'   59 A"   60 A"  143 A'  144 A'                 
289.844 289.9091020.7031020.8201901.903
145 A'  146 A'  147 A'  148 A'  149 A'                                         
 --------------------------------------------------------------

          Ground-State Mulliken Net Atomic Charges

     Atom                 Charge (a.u.)
  ----------------------------------------
      1 Br                    0.096276
      2 Br                   -0.015351
      3 H                     0.189141
      4 I                     0.115037
      5 C                    -0.322443
      6 C                    -0.062660
  ----------------------------------------
  Sum of atomic charges =     0.000000

 -----------------------------------------------------------------
                    Cartesian Multipole Moments
 -----------------------------------------------------------------
    Charge (ESU x 10^10)
                 0.0000
    Dipole Moment (Debye)
         X       0.4431      Y       0.1506      Z      -0.0000
       Tot       0.4680
    Quadrupole Moments (Debye-Ang)
        XX     -69.8713     XY      -3.6904     YY     -77.0126
        XZ       0.0000     YZ      -0.0000     ZZ     -78.1802
    Octopole Moments (Debye-Ang^2)
       XXX       0.3084    XXY       2.0852    XYY       0.9757
       YYY      11.1285    XXZ      -0.0000    XYZ      -0.0000
       YYZ      -0.0000    XZZ      -4.0393    YZZ       4.5259
       ZZZ      -0.0000
    Hexadecapole Moments (Debye-Ang^3)
      XXXX   -1679.4106   XXXY     -50.9384   XXYY    -358.5628
      XYYY     -98.5525   YYYY    -478.7256   XXXZ       0.0000
      XXYZ      -0.0000   XYYZ      -0.0000   YYYZ      -0.0000
      XXZZ    -323.4919   XYZZ     -23.0289   YYZZ    -100.6373
      XZZZ       0.0000   YZZZ      -0.0000   ZZZZ    -100.3469
 -----------------------------------------------------------------
 Calculating analytic gradient of the SCF energy
 Gradient of SCF Energy
            1           2           3           4           5           6
    1  -0.0713697  -0.0506617   0.0591373   0.1839054   0.1520760  -0.2730873
    2  -0.0711098  -0.2819804  -0.0646064   0.2404241   0.0821460   0.0951266
    3  -0.0000000  -0.0000000  -0.0000000   0.0000000   0.0000000  -0.0000000
 Max gradient component =       2.820E-01
 RMS gradient           =       1.302E-01
 Gradient time:  CPU 38.67 s  wall 4.96 s
 Geometry Optimization Parameters
   NAtoms,    NIC,     NZ,  NCons,   NDum,   NFix, NCnnct, MaxDiis
        6      32       0       0       0       0       0       0

 Cartesian Hessian Update
 Hessian Updated using BFGS Update


** GEOMETRY OPTIMIZATION IN DELOCALIZED INTERNAL COORDINATES **
   Searching for a Minimum

   Optimization Cycle:   6

                       Coordinates (Angstroms)
     ATOM                X               Y               Z
      1  Br        3.0713645078    0.1528770151    0.0000000000
      2  Br       -0.7798009462    1.3855317680    0.0000000000
      3  H         2.0579330762   -1.9475295786    0.0000000000
      4  I        -1.7458078193   -0.8653023433    0.0000000000
      5  C         1.6112409645   -0.7275901001    0.0000000000
      6  C        -0.0913518414   -0.1301870262    0.0000000000
   Point Group: cs    Number of degrees of freedom:     9


   Energy is -12144.280288467

 Hessian Updated using BFGS Update

  9 Hessian modes will be used to form the next step
  Hessian Eigenvalues:
     0.054361    0.136671    0.162264    0.221549    0.250533    0.328435
     0.659857    1.060607    1.120425

 Minimum Search - Taking Simple RFO Step
 Searching for Lamda that Minimizes Along All modes
 Value Taken    Lamda =  -0.25262979
 Calculated Step too Large.  Step scaled by  0.359294
 Step Taken.  Stepsize is  0.300000

                             Maximum     Tolerance    Cnvgd?
         Gradient           0.204254      0.000300      NO
         Displacement       0.176473      0.001200      NO
         Energy change     -0.102171      0.000001      NO


 New Cartesian Coordinates Obtained by Inverse Iteration

 Displacement from previous Coordinates is:  0.338370
 ----------------------------------------------------------------
             Standard Nuclear Orientation (Angstroms)
    I     Atom           X                Y                Z
 ----------------------------------------------------------------
    1      Br      3.0335466050     0.1931234524     0.0000000000
    2      Br     -0.6969862797     1.3918366712     0.0000000000
    3      H       1.9615381799    -1.9100060699     0.0000000000
    4      I      -1.7104060913    -0.9174914161     0.0000000000
    5      C       1.5636032798    -0.7260718106     0.0000000000
    6      C      -0.0277177523    -0.1635910922     0.0000000000
 ----------------------------------------------------------------
 Molecular Point Group                 Cs    NOp =  2
 Largest Abelian Subgroup              Cs    NOp =  2
 Nuclear Repulsion Energy =  1134.9976008761 hartrees
 There are       68 alpha and       68 beta electrons
 Applying Cartesian multipole field
    Component          Value
    ---------          -----
     (2,0,0)        1.00000E-11
     (0,2,0)        2.00000E-11
     (0,0,2)       -3.00000E-11
 Nucleus-field energy     =     0.0000000269 hartrees
 Requested basis set is 6-311++G(d,p)
 There are 79 shells and 209 basis functions
 A cutoff of  1.0D-11 yielded   2398 shell pairs
 There are     17829 function pairs (     20091 Cartesian)
 Smallest overlap matrix eigenvalue = 8.87E-05
 Guess MOs from SCF MO coefficient file

 -----------------------------------------------------------------------
  General SCF calculation program by
  Eric Jon Sundstrom, Paul Horn, Yuezhi Mao, Dmitri Zuev, Alec White,
  David Stuck, Shaama M.S., Shane Yost, Joonho Lee, David Small,
  Daniel Levine, Susi Lehtola, Hugh Burton, Evgeny Epifanovsky
 -----------------------------------------------------------------------
 Exchange:     0.2000 Hartree-Fock + 0.0800 Slater + 0.7200 B88
 Correlation:  0.1900 VWN1RPA + 0.8100 LYP
 Using SG-1 standard quadrature grid
 using 8 threads for integral computing
 -------------------------------------------------------
 OpenMP Integral computing Module                
 Release: version 2.0, May 2017, Q-Chem Inc. Pleasanton 
 -------------------------------------------------------
 -------------------------------------------------------
 OpenMP BLAS3 based DFT computing Module                
 Release: version 1.0, May 2013, Q-Chem Inc. Pittsburgh 
 -------------------------------------------------------
 A restricted SCF calculation will be
 performed using DIIS
 SCF converges when DIIS error is below 1.0e-08
 ---------------------------------------
  Cycle       Energy         DIIS error
 ---------------------------------------
    1  -12144.3617392773      8.43e-04  
    2  -12144.3651237775      4.71e-04  
    3  -12144.3609956222      9.26e-04  
    4  -12144.3663384792      1.09e-04  
    5  -12144.3664082454      1.45e-05  
    6  -12144.3664088077      5.50e-06  
    7  -12144.3664088665      8.74e-07  
    8  -12144.3664088698      4.61e-07  
    9  -12144.3664088707      1.60e-07  
   10  -12144.3664088708      7.21e-08  
   11  -12144.3664088709      1.26e-08  
   12  -12144.3664088709      3.12e-09  Convergence criterion met
 ---------------------------------------
 SCF time:   CPU 114.45s  wall 15.00s 
 SCF   energy in the final basis set =   -12144.3664088709
 Total energy in the final basis set =   -12144.3664088709

 --------------------------------------------------------------
             Orbital Energies (a.u.) and Symmetries
 --------------------------------------------------------------

 Alpha MOs, Restricted
 -- Occupied --                  
******* -482.86 -482.86 -176.31 -165.72 -165.72 -165.72  -62.52
  1 A'    2 A'    3 A'    4 A'    5 A'    1 A"    6 A'    7 A'                 
-62.514 -56.335 -56.334 -56.332 -56.332 -56.331 -56.331 -35.812
  8 A'    9 A'   10 A'    2 A"   11 A'    3 A"   12 A'   13 A'                 
-31.304 -31.300 -31.299 -22.955 -22.954 -22.953 -22.950 -22.950
 14 A'    4 A"   15 A'   16 A'    5 A"   17 A'    6 A"   18 A'                 
-10.285 -10.282  -8.727  -8.725  -6.558  -6.556  -6.546  -6.545
 19 A'   20 A'   21 A'   22 A'   23 A'   24 A'    7 A"    8 A"                 
 -6.545  -6.543  -6.365  -4.778  -4.763  -4.762  -2.670  -2.668
 25 A'   26 A'   27 A'   28 A'    9 A"   29 A'   30 A'   31 A'                 
 -2.666  -2.666  -2.665  -2.663  -2.655  -2.655  -2.654  -2.654
 10 A"   32 A'   11 A"   33 A'   12 A"   34 A'   35 A'   13 A"                 
 -2.047  -2.040  -2.040  -2.027  -2.026  -0.941  -0.872  -0.720
 36 A'   14 A"   37 A'   15 A"   38 A'   39 A'   40 A'   41 A'                 
 -0.646  -0.559  -0.478  -0.448  -0.422  -0.408  -0.365  -0.364
 42 A'   43 A'   44 A'   45 A'   16 A"   46 A'   47 A'   17 A"                 
 -0.306  -0.283  -0.218  -0.217
 48 A'   18 A"   19 A"   49 A'                                                 
 -- Virtual --                   
 -0.091  -0.038  -0.021  -0.001   0.016   0.027   0.041   0.046
 20 A"   50 A'   51 A'   52 A'   53 A'   54 A'   55 A'   21 A"                 
  0.051   0.066   0.069   0.080   0.094   0.094   0.100   0.124
 56 A'   57 A'   22 A"   58 A'   59 A'   23 A"   60 A'   61 A'                 
  0.129   0.131   0.136   0.151   0.175   0.196   0.198   0.231
 24 A"   62 A'   63 A'   64 A'   65 A'   66 A'   67 A'   25 A"                 
  0.246   0.291   0.341   0.351   0.367   0.396   0.398   0.408
 68 A'   69 A'   26 A"   70 A'   71 A'   27 A"   72 A'   73 A'                 
  0.414   0.420   0.427   0.452   0.474   0.490   0.511   0.523
 28 A"   29 A"   74 A'   75 A'   76 A'   77 A'   78 A'   30 A"                 
  0.530   0.532   0.539   0.570   0.577   0.589   0.615   0.643
 31 A"   79 A'   32 A"   33 A"   80 A'   81 A'   34 A"   82 A'                 
  0.660   0.699   0.740   0.765   0.786   0.823   0.853   0.869
 83 A'   35 A"   84 A'   85 A'   86 A'   87 A'   88 A'   89 A'                 
  0.953   1.028   1.038   1.119   1.304   1.344   1.358   1.408
 90 A'   91 A'   92 A'   36 A"   37 A"   38 A"   93 A'   94 A'                 
  1.418   1.452   1.483   1.627   1.627   1.708   1.788   1.797
 39 A"   95 A'   96 A'   97 A'   40 A"   98 A'   99 A'   41 A"                 
  1.940   1.962   2.004   2.020   2.038   2.079   2.082   2.201
100 A'   42 A"   43 A"  101 A'  102 A'  103 A'  104 A'  105 A'                 
  2.319   2.620   2.684   2.750   2.814   2.863   3.124   3.589
106 A'   44 A"  107 A'   45 A"  108 A'  109 A'  110 A'  111 A'                 
  3.907   3.976   3.983   3.986   3.996   4.019   4.047   4.080
 46 A"   47 A"  112 A'   48 A"  113 A'  114 A'   49 A"   50 A"                 
  4.090   4.100   4.180   4.230   4.270   4.342   4.361   4.521
115 A'   51 A"  116 A'  117 A'  118 A'  119 A'  120 A'  121 A'                 
  5.997   6.070   6.165   6.630   6.741   7.515   7.534   7.564
 52 A"  122 A'  123 A'  124 A'  125 A'   53 A"   54 A"  126 A'                 
  7.593   7.617   7.685  23.371  23.439  27.936  28.340  28.391
127 A'  128 A'  129 A'  130 A'  131 A'  132 A'   55 A"  133 A'                 
 28.432  28.534  28.560  28.562  28.627  28.713  47.898  47.992
134 A'   56 A"  135 A'   57 A"  136 A'  137 A'  138 A'  139 A'                 
127.885 127.928 127.983 151.726 289.719 289.738 289.762 289.802
 58 A"  140 A'  141 A'  142 A'   59 A"   60 A"  143 A'  144 A'                 
289.847 289.9121020.6921020.8121901.895
145 A'  146 A'  147 A'  148 A'  149 A'                                         

 Beta MOs, Restricted
 -- Occupied --                  
******* -482.86 -482.86 -176.31 -165.72 -165.72 -165.72  -62.52
  1 A'    2 A'    3 A'    4 A'    5 A'    1 A"    6 A'    7 A'                 
-62.514 -56.335 -56.334 -56.332 -56.332 -56.331 -56.331 -35.812
  8 A'    9 A'   10 A'    2 A"   11 A'    3 A"   12 A'   13 A'                 
-31.304 -31.300 -31.299 -22.955 -22.954 -22.953 -22.950 -22.950
 14 A'    4 A"   15 A'   16 A'    5 A"   17 A'    6 A"   18 A'                 
-10.285 -10.282  -8.727  -8.725  -6.558  -6.556  -6.546  -6.545
 19 A'   20 A'   21 A'   22 A'   23 A'   24 A'    7 A"    8 A"                 
 -6.545  -6.543  -6.365  -4.778  -4.763  -4.762  -2.670  -2.668
 25 A'   26 A'   27 A'   28 A'    9 A"   29 A'   30 A'   31 A'                 
 -2.666  -2.666  -2.665  -2.663  -2.655  -2.655  -2.654  -2.654
 10 A"   32 A'   11 A"   33 A'   12 A"   34 A'   35 A'   13 A"                 
 -2.047  -2.040  -2.040  -2.027  -2.026  -0.941  -0.872  -0.720
 36 A'   14 A"   37 A'   15 A"   38 A'   39 A'   40 A'   41 A'                 
 -0.646  -0.559  -0.478  -0.448  -0.422  -0.408  -0.365  -0.364
 42 A'   43 A'   44 A'   45 A'   16 A"   46 A'   47 A'   17 A"                 
 -0.306  -0.283  -0.218  -0.217
 48 A'   18 A"   19 A"   49 A'                                                 
 -- Virtual --                   
 -0.091  -0.038  -0.021  -0.001   0.016   0.027   0.041   0.046
 20 A"   50 A'   51 A'   52 A'   53 A'   54 A'   55 A'   21 A"                 
  0.051   0.066   0.069   0.080   0.094   0.094   0.100   0.124
 56 A'   57 A'   22 A"   58 A'   59 A'   23 A"   60 A'   61 A'                 
  0.129   0.131   0.136   0.151   0.175   0.196   0.198   0.231
 24 A"   62 A'   63 A'   64 A'   65 A'   66 A'   67 A'   25 A"                 
  0.246   0.291   0.341   0.351   0.367   0.396   0.398   0.408
 68 A'   69 A'   26 A"   70 A'   71 A'   27 A"   72 A'   73 A'                 
  0.414   0.420   0.427   0.452   0.474   0.490   0.511   0.523
 28 A"   29 A"   74 A'   75 A'   76 A'   77 A'   78 A'   30 A"                 
  0.530   0.532   0.539   0.570   0.577   0.589   0.615   0.643
 31 A"   79 A'   32 A"   33 A"   80 A'   81 A'   34 A"   82 A'                 
  0.660   0.699   0.740   0.765   0.786   0.823   0.853   0.869
 83 A'   35 A"   84 A'   85 A'   86 A'   87 A'   88 A'   89 A'                 
  0.953   1.028   1.038   1.119   1.304   1.344   1.358   1.408
 90 A'   91 A'   92 A'   36 A"   37 A"   38 A"   93 A'   94 A'                 
  1.418   1.452   1.483   1.627   1.627   1.708   1.788   1.797
 39 A"   95 A'   96 A'   97 A'   40 A"   98 A'   99 A'   41 A"                 
  1.940   1.962   2.004   2.020   2.038   2.079   2.082   2.201
100 A'   42 A"   43 A"  101 A'  102 A'  103 A'  104 A'  105 A'                 
  2.319   2.620   2.684   2.750   2.814   2.863   3.124   3.589
106 A'   44 A"  107 A'   45 A"  108 A'  109 A'  110 A'  111 A'                 
  3.907   3.976   3.983   3.986   3.996   4.019   4.047   4.080
 46 A"   47 A"  112 A'   48 A"  113 A'  114 A'   49 A"   50 A"                 
  4.090   4.100   4.180   4.230   4.270   4.342   4.361   4.521
115 A'   51 A"  116 A'  117 A'  118 A'  119 A'  120 A'  121 A'                 
  5.997   6.070   6.165   6.630   6.741   7.515   7.534   7.564
 52 A"  122 A'  123 A'  124 A'  125 A'   53 A"   54 A"  126 A'                 
  7.593   7.617   7.685  23.371  23.439  27.936  28.340  28.391
127 A'  128 A'  129 A'  130 A'  131 A'  132 A'   55 A"  133 A'                 
 28.432  28.534  28.560  28.562  28.627  28.713  47.898  47.992
134 A'   56 A"  135 A'   57 A"  136 A'  137 A'  138 A'  139 A'                 
127.885 127.928 127.983 151.726 289.719 289.738 289.762 289.802
 58 A"  140 A'  141 A'  142 A'   59 A"   60 A"  143 A'  144 A'                 
289.847 289.9121020.6921020.8121901.895
145 A'  146 A'  147 A'  148 A'  149 A'                                         
 --------------------------------------------------------------

          Ground-State Mulliken Net Atomic Charges

     Atom                 Charge (a.u.)
  ----------------------------------------
      1 Br                    0.056403
      2 Br                   -0.029154
      3 H                     0.197501
      4 I                     0.111624
      5 C                    -0.306357
      6 C                    -0.030017
  ----------------------------------------
  Sum of atomic charges =     0.000000

 -----------------------------------------------------------------
                    Cartesian Multipole Moments
 -----------------------------------------------------------------
    Charge (ESU x 10^10)
                 0.0000
    Dipole Moment (Debye)
         X       0.2357      Y      -0.0320      Z       0.0000
       Tot       0.2378
    Quadrupole Moments (Debye-Ang)
        XX     -70.9302     XY      -3.1653     YY     -76.5532
        XZ      -0.0000     YZ       0.0000     ZZ     -78.1766
    Octopole Moments (Debye-Ang^2)
       XXX      -9.1526    XXY       2.7762    XYY      -1.4477
       YYY      13.4727    XXZ       0.0000    XYZ       0.0000
       YYZ       0.0000    XZZ      -5.7641    YZZ       5.0162
       ZZZ       0.0000
    Hexadecapole Moments (Debye-Ang^3)
      XXXX   -1629.0039   XXXY     -61.8979   XXYY    -350.9397
      XYYY    -114.8111   YYYY    -492.9707   XXXZ      -0.0000
      XXYZ       0.0000   XYYZ       0.0000   YYYZ       0.0000
      XXZZ    -313.0469   XYZZ     -29.3650   YYZZ    -103.2381
      XZZZ      -0.0000   YZZZ       0.0000   ZZZZ    -100.1944
 -----------------------------------------------------------------
 Calculating analytic gradient of the SCF energy
 Gradient of SCF Energy
            1           2           3           4           5           6
    1  -0.0557478  -0.0466925   0.0501111   0.1500831   0.1477744  -0.2455282
    2  -0.0572890  -0.2296453  -0.0594116   0.1990081   0.0623396   0.0849982
    3   0.0000000   0.0000000  -0.0000000  -0.0000000   0.0000000  -0.0000000
 Max gradient component =       2.455E-01
 RMS gradient           =       1.112E-01
 Gradient time:  CPU 39.16 s  wall 5.02 s
 Geometry Optimization Parameters
   NAtoms,    NIC,     NZ,  NCons,   NDum,   NFix, NCnnct, MaxDiis
        6      32       0       0       0       0       0       0

 Cartesian Hessian Update
 Hessian Updated using BFGS Update


** GEOMETRY OPTIMIZATION IN DELOCALIZED INTERNAL COORDINATES **
   Searching for a Minimum

   Optimization Cycle:   7

                       Coordinates (Angstroms)
     ATOM                X               Y               Z
      1  Br        3.0335466050    0.1931234524    0.0000000000
      2  Br       -0.6969862797    1.3918366712    0.0000000000
      3  H         1.9615381799   -1.9100060699    0.0000000000
      4  I        -1.7104060913   -0.9174914161    0.0000000000
      5  C         1.5636032798   -0.7260718106    0.0000000000
      6  C        -0.0277177523   -0.1635910922    0.0000000000
   Point Group: cs    Number of degrees of freedom:     9


   Energy is -12144.366408871

 Hessian Updated using BFGS Update

  9 Hessian modes will be used to form the next step
  Hessian Eigenvalues:
     0.052040    0.141919    0.164023    0.222542    0.251224    0.326109
     0.631324    1.060343    1.120194

 Minimum Search - Taking Simple RFO Step
 Searching for Lamda that Minimizes Along All modes
 Value Taken    Lamda =  -0.22489507
 Calculated Step too Large.  Step scaled by  0.353840
 Step Taken.  Stepsize is  0.300000

                             Maximum     Tolerance    Cnvgd?
         Gradient           0.173067      0.000300      NO
         Displacement       0.187090      0.001200      NO
         Energy change     -0.086120      0.000001      NO


 New Cartesian Coordinates Obtained by Inverse Iteration

 Displacement from previous Coordinates is:  0.341792
 ----------------------------------------------------------------
             Standard Nuclear Orientation (Angstroms)
    I     Atom           X                Y                Z
 ----------------------------------------------------------------
    1      Br      2.9945215511     0.2266501473     0.0000000000
    2      Br     -0.6169306585     1.3960981853     0.0000000000
    3      H       1.8649244122    -1.8714728277     0.0000000000
    4      I      -1.6678771563    -0.9710340909     0.0000000000
    5      C       1.5103772260    -0.7193041645     0.0000000000
    6      C       0.0385625670    -0.1931375147     0.0000000000
 ----------------------------------------------------------------
 Molecular Point Group                 Cs    NOp =  2
 Largest Abelian Subgroup              Cs    NOp =  2
 Nuclear Repulsion Energy =  1134.3388388755 hartrees
 There are       68 alpha and       68 beta electrons
 Applying Cartesian multipole field
    Component          Value
    ---------          -----
     (2,0,0)        1.00000E-11
     (0,2,0)        2.00000E-11
     (0,0,2)       -3.00000E-11
 Nucleus-field energy     =     0.0000000266 hartrees
 Requested basis set is 6-311++G(d,p)
 There are 79 shells and 209 basis functions
 A cutoff of  1.0D-11 yielded   2396 shell pairs
 There are     17801 function pairs (     20048 Cartesian)
 Smallest overlap matrix eigenvalue = 5.71E-05
 Guess MOs from SCF MO coefficient file

 -----------------------------------------------------------------------
  General SCF calculation program by
  Eric Jon Sundstrom, Paul Horn, Yuezhi Mao, Dmitri Zuev, Alec White,
  David Stuck, Shaama M.S., Shane Yost, Joonho Lee, David Small,
  Daniel Levine, Susi Lehtola, Hugh Burton, Evgeny Epifanovsky
 -----------------------------------------------------------------------
 Exchange:     0.2000 Hartree-Fock + 0.0800 Slater + 0.7200 B88
 Correlation:  0.1900 VWN1RPA + 0.8100 LYP
 Using SG-1 standard quadrature grid
 using 8 threads for integral computing
 -------------------------------------------------------
 OpenMP Integral computing Module                
 Release: version 2.0, May 2017, Q-Chem Inc. Pleasanton 
 -------------------------------------------------------
 -------------------------------------------------------
 OpenMP BLAS3 based DFT computing Module                
 Release: version 1.0, May 2013, Q-Chem Inc. Pittsburgh 
 -------------------------------------------------------
 A restricted SCF calculation will be
 performed using DIIS
 SCF converges when DIIS error is below 1.0e-08
 ---------------------------------------
  Cycle       Energy         DIIS error
 ---------------------------------------
    1  -12144.4357327854      9.24e-04  
    2  -12144.4399802305      4.08e-04  
    3  -12144.4378634118      7.07e-04  
    4  -12144.4408400900      1.18e-04  
    5  -12144.4409097169      4.35e-05  
    6  -12144.4409196435      9.26e-06  
    7  -12144.4409200577      2.01e-06  
    8  -12144.4409200690      5.84e-07  
    9  -12144.4409200698      9.73e-08  
   10  -12144.4409200698      4.47e-08  
   11  -12144.4409200702      9.39e-09  Convergence criterion met
 ---------------------------------------
 SCF time:   CPU 106.03s  wall 14.00s 
 SCF   energy in the final basis set =   -12144.4409200702
 Total energy in the final basis set =   -12144.4409200702

 --------------------------------------------------------------
             Orbital Energies (a.u.) and Symmetries
 --------------------------------------------------------------

 Alpha MOs, Restricted
 -- Occupied --                  
******* -482.86 -482.86 -176.31 -165.72 -165.72 -165.72  -62.51
  1 A'    2 A'    3 A'    4 A'    5 A'    1 A"    6 A'    7 A'                 
-62.512 -56.332 -56.332 -56.329 -56.329 -56.328 -56.328 -35.812
  8 A'    9 A'   10 A'    2 A"    3 A"   11 A'   12 A'   13 A'                 
-31.305 -31.300 -31.299 -22.955 -22.954 -22.954 -22.950 -22.950
 14 A'    4 A"   15 A'   16 A'    5 A"   17 A'    6 A"   18 A'                 
-10.282 -10.277  -8.724  -8.722  -6.555  -6.553  -6.543  -6.542
 19 A'   20 A'   21 A'   22 A'   23 A'   24 A'    7 A"   25 A'                 
 -6.541  -6.540  -6.365  -4.778  -4.763  -4.762  -2.667  -2.664
  8 A"   26 A'   27 A'   28 A'    9 A"   29 A'   30 A'   31 A'                 
 -2.663  -2.662  -2.661  -2.660  -2.652  -2.652  -2.650  -2.650
 10 A"   32 A'   11 A"   33 A'   12 A"   34 A'   35 A'   13 A"                 
 -2.046  -2.040  -2.039  -2.026  -2.026  -0.929  -0.865  -0.724
 36 A'   14 A"   37 A'   15 A"   38 A'   39 A'   40 A'   41 A'                 
 -0.665  -0.559  -0.483  -0.455  -0.419  -0.402  -0.360  -0.358
 42 A'   43 A'   44 A'   45 A'   16 A"   46 A'   47 A'   17 A"                 
 -0.308  -0.285  -0.230  -0.225
 48 A'   18 A"   19 A"   49 A'                                                 
 -- Virtual --                   
 -0.079  -0.034  -0.017  -0.007   0.019   0.025   0.042   0.047
 20 A"   50 A'   51 A'   52 A'   53 A'   54 A'   55 A'   21 A"                 
  0.058   0.070   0.074   0.077   0.093   0.097   0.102   0.128
 56 A'   22 A"   57 A'   58 A'   23 A"   59 A'   60 A'   61 A'                 
  0.130   0.134   0.136   0.167   0.177   0.198   0.206   0.230
 24 A"   62 A'   63 A'   64 A'   65 A'   66 A'   67 A'   25 A"                 
  0.253   0.291   0.346   0.351   0.369   0.395   0.398   0.414
 68 A'   69 A'   26 A"   70 A'   71 A'   72 A'   27 A"   28 A"                 
  0.416   0.424   0.424   0.450   0.468   0.490   0.509   0.512
 73 A'   29 A"   74 A'   75 A'   76 A'   77 A'   78 A'   30 A"                 
  0.532   0.540   0.543   0.579   0.584   0.605   0.606   0.642
 31 A"   79 A'   32 A"   33 A"   80 A'   34 A"   81 A'   82 A'                 
  0.662   0.704   0.734   0.757   0.790   0.824   0.864   0.874
 83 A'   35 A"   84 A'   85 A'   86 A'   87 A'   88 A'   89 A'                 
  0.938   1.022   1.040   1.113   1.305   1.318   1.376   1.407
 90 A'   91 A'   92 A'   36 A"   37 A"   38 A"   93 A'   94 A'                 
  1.420   1.465   1.520   1.635   1.669   1.701   1.828   1.853
 39 A"   95 A'   96 A'   97 A'   40 A"   98 A'   99 A'   41 A"                 
  1.965   1.987   2.011   2.032   2.065   2.094   2.105   2.233
 42 A"  100 A'   43 A"  101 A'  102 A'  103 A'  104 A'  105 A'                 
  2.389   2.619   2.691   2.781   2.853   2.914   3.150   3.671
106 A'   44 A"  107 A'   45 A"  108 A'  109 A'  110 A'  111 A'                 
  3.912   3.970   3.979   3.986   4.003   4.014   4.048   4.076
 46 A"  112 A'   47 A"   48 A"  113 A'  114 A'   49 A"   50 A"                 
  4.097   4.100   4.187   4.233   4.277   4.345   4.372   4.511
115 A'   51 A"  116 A'  117 A'  118 A'  119 A'  120 A'  121 A'                 
  5.997   6.069   6.165   6.622   6.740   7.519   7.538   7.572
 52 A"  122 A'  123 A'  124 A'  125 A'   53 A"   54 A"  126 A'                 
  7.589   7.625   7.693  23.387  23.545  27.932  28.340  28.390
127 A'  128 A'  129 A'  130 A'  131 A'  132 A'   55 A"  133 A'                 
 28.431  28.532  28.558  28.561  28.623  28.710  47.893  47.990
134 A'   56 A"  135 A'   57 A"  136 A'  137 A'  138 A'  139 A'                 
127.885 127.927 127.981 151.722 289.722 289.741 289.769 289.798
 58 A"  140 A'  141 A'  142 A'   59 A"   60 A"  143 A'  144 A'                 
289.854 289.9181020.6841020.8081901.889
145 A'  146 A'  147 A'  148 A'  149 A'                                         

 Beta MOs, Restricted
 -- Occupied --                  
******* -482.86 -482.86 -176.31 -165.72 -165.72 -165.72  -62.51
  1 A'    2 A'    3 A'    4 A'    5 A'    1 A"    6 A'    7 A'                 
-62.512 -56.332 -56.332 -56.329 -56.329 -56.328 -56.328 -35.812
  8 A'    9 A'   10 A'    2 A"    3 A"   11 A'   12 A'   13 A'                 
-31.305 -31.300 -31.299 -22.955 -22.954 -22.954 -22.950 -22.950
 14 A'    4 A"   15 A'   16 A'    5 A"   17 A'    6 A"   18 A'                 
-10.282 -10.277  -8.724  -8.722  -6.555  -6.553  -6.543  -6.542
 19 A'   20 A'   21 A'   22 A'   23 A'   24 A'    7 A"   25 A'                 
 -6.541  -6.540  -6.365  -4.778  -4.763  -4.762  -2.667  -2.664
  8 A"   26 A'   27 A'   28 A'    9 A"   29 A'   30 A'   31 A'                 
 -2.663  -2.662  -2.661  -2.660  -2.652  -2.652  -2.650  -2.650
 10 A"   32 A'   11 A"   33 A'   12 A"   34 A'   35 A'   13 A"                 
 -2.046  -2.040  -2.039  -2.026  -2.026  -0.929  -0.865  -0.724
 36 A'   14 A"   37 A'   15 A"   38 A'   39 A'   40 A'   41 A'                 
 -0.665  -0.559  -0.483  -0.455  -0.419  -0.402  -0.360  -0.358
 42 A'   43 A'   44 A'   45 A'   16 A"   46 A'   47 A'   17 A"                 
 -0.308  -0.285  -0.230  -0.225
 48 A'   18 A"   19 A"   49 A'                                                 
 -- Virtual --                   
 -0.079  -0.034  -0.017  -0.007   0.019   0.025   0.042   0.047
 20 A"   50 A'   51 A'   52 A'   53 A'   54 A'   55 A'   21 A"                 
  0.058   0.070   0.074   0.077   0.093   0.097   0.102   0.128
 56 A'   22 A"   57 A'   58 A'   23 A"   59 A'   60 A'   61 A'                 
  0.130   0.134   0.136   0.167   0.177   0.198   0.206   0.230
 24 A"   62 A'   63 A'   64 A'   65 A'   66 A'   67 A'   25 A"                 
  0.253   0.291   0.346   0.351   0.369   0.395   0.398   0.414
 68 A'   69 A'   26 A"   70 A'   71 A'   72 A'   27 A"   28 A"                 
  0.416   0.424   0.424   0.450   0.468   0.490   0.509   0.512
 73 A'   29 A"   74 A'   75 A'   76 A'   77 A'   78 A'   30 A"                 
  0.532   0.540   0.543   0.579   0.584   0.605   0.606   0.642
 31 A"   79 A'   32 A"   33 A"   80 A'   34 A"   81 A'   82 A'                 
  0.662   0.704   0.734   0.757   0.790   0.824   0.864   0.874
 83 A'   35 A"   84 A'   85 A'   86 A'   87 A'   88 A'   89 A'                 
  0.938   1.022   1.040   1.113   1.305   1.318   1.376   1.407
 90 A'   91 A'   92 A'   36 A"   37 A"   38 A"   93 A'   94 A'                 
  1.420   1.465   1.520   1.635   1.669   1.701   1.828   1.853
 39 A"   95 A'   96 A'   97 A'   40 A"   98 A'   99 A'   41 A"                 
  1.965   1.987   2.011   2.032   2.065   2.094   2.105   2.233
 42 A"  100 A'   43 A"  101 A'  102 A'  103 A'  104 A'  105 A'                 
  2.389   2.619   2.691   2.781   2.853   2.914   3.150   3.671
106 A'   44 A"  107 A'   45 A"  108 A'  109 A'  110 A'  111 A'                 
  3.912   3.970   3.979   3.986   4.003   4.014   4.048   4.076
 46 A"  112 A'   47 A"   48 A"  113 A'  114 A'   49 A"   50 A"                 
  4.097   4.100   4.187   4.233   4.277   4.345   4.372   4.511
115 A'   51 A"  116 A'  117 A'  118 A'  119 A'  120 A'  121 A'                 
  5.997   6.069   6.165   6.622   6.740   7.519   7.538   7.572
 52 A"  122 A'  123 A'  124 A'  125 A'   53 A"   54 A"  126 A'                 
  7.589   7.625   7.693  23.387  23.545  27.932  28.340  28.390
127 A'  128 A'  129 A'  130 A'  131 A'  132 A'   55 A"  133 A'                 
 28.431  28.532  28.558  28.561  28.623  28.710  47.893  47.990
134 A'   56 A"  135 A'   57 A"  136 A'  137 A'  138 A'  139 A'                 
127.885 127.927 127.981 151.722 289.722 289.741 289.769 289.798
 58 A"  140 A'  141 A'  142 A'   59 A"   60 A"  143 A'  144 A'                 
289.854 289.9181020.6841020.8081901.889
145 A'  146 A'  147 A'  148 A'  149 A'                                         
 --------------------------------------------------------------

          Ground-State Mulliken Net Atomic Charges

     Atom                 Charge (a.u.)
  ----------------------------------------
      1 Br                    0.019786
      2 Br                   -0.046973
      3 H                     0.204147
      4 I                     0.105033
      5 C                    -0.286456
      6 C                     0.004463
  ----------------------------------------
  Sum of atomic charges =     0.000000

 -----------------------------------------------------------------
                    Cartesian Multipole Moments
 -----------------------------------------------------------------
    Charge (ESU x 10^10)
                 0.0000
    Dipole Moment (Debye)
         X       0.0975      Y      -0.1989      Z      -0.0000
       Tot       0.2215
    Quadrupole Moments (Debye-Ang)
        XX     -71.8829     XY      -2.7155     YY     -76.1835
        XZ      -0.0000     YZ       0.0000     ZZ     -78.1149
    Octopole Moments (Debye-Ang^2)
       XXX     -18.0324    XXY       3.4985    XYY      -3.9293
       YYY      16.2927    XXZ      -0.0000    XYZ      -0.0000
       YYZ      -0.0000    XZZ      -7.4890    YZZ       5.6176
       ZZZ      -0.0000
    Hexadecapole Moments (Debye-Ang^3)
      XXXX   -1574.7330   XXXY     -72.6230   XXYY    -343.0172
      XYYY    -128.8775   YYYY    -508.8824   XXXZ      -0.0000
      XXYZ      -0.0000   XYYZ       0.0000   YYYZ      -0.0000
      XXZZ    -302.1399   XYZZ     -35.1522   YYZZ    -106.0275
      XZZZ       0.0000   YZZZ       0.0000   ZZZZ     -99.9617
 -----------------------------------------------------------------
 Calculating analytic gradient of the SCF energy
 Gradient of SCF Energy
            1           2           3           4           5           6
    1  -0.0448911  -0.0410346   0.0404345   0.1242431   0.1329114  -0.2116633
    2  -0.0458650  -0.1892908  -0.0511814   0.1673801   0.0477494   0.0712078
    3  -0.0000000   0.0000000  -0.0000000  -0.0000000   0.0000000  -0.0000000
 Max gradient component =       2.117E-01
 RMS gradient           =       9.403E-02
 Gradient time:  CPU 39.47 s  wall 5.06 s
 Geometry Optimization Parameters
   NAtoms,    NIC,     NZ,  NCons,   NDum,   NFix, NCnnct, MaxDiis
        6      32       0       0       0       0       0       0

 Cartesian Hessian Update
 Hessian Updated using BFGS Update


** GEOMETRY OPTIMIZATION IN DELOCALIZED INTERNAL COORDINATES **
   Searching for a Minimum

   Optimization Cycle:   8

                       Coordinates (Angstroms)
     ATOM                X               Y               Z
      1  Br        2.9945215511    0.2266501473    0.0000000000
      2  Br       -0.6169306585    1.3960981853    0.0000000000
      3  H         1.8649244122   -1.8714728277    0.0000000000
      4  I        -1.6678771563   -0.9710340909    0.0000000000
      5  C         1.5103772260   -0.7193041645    0.0000000000
      6  C         0.0385625670   -0.1931375147    0.0000000000
   Point Group: cs    Number of degrees of freedom:     9


   Energy is -12144.440920070

 Hessian Updated using BFGS Update

  9 Hessian modes will be used to form the next step
  Hessian Eigenvalues:
     0.089264    0.143967    0.165698    0.223506    0.250300    0.293925
     0.551724    1.060137    1.120288

 Minimum Search - Taking Simple RFO Step
 Searching for Lamda that Minimizes Along All modes
 Value Taken    Lamda =  -0.17635944
 Calculated Step too Large.  Step scaled by  0.392536
 Step Taken.  Stepsize is  0.300000

                             Maximum     Tolerance    Cnvgd?
         Gradient           0.149487      0.000300      NO
         Displacement       0.190629      0.001200      NO
         Energy change     -0.074511      0.000001      NO


 New Cartesian Coordinates Obtained by Inverse Iteration

 Displacement from previous Coordinates is:  0.331779
 ----------------------------------------------------------------
             Standard Nuclear Orientation (Angstroms)
    I     Atom           X                Y                Z
 ----------------------------------------------------------------
    1      Br      2.9632084031     0.2523296842     0.0000000000
    2      Br     -0.5444128662     1.4043208962     0.0000000000
    3      H       1.7688318144    -1.8321300454     0.0000000000
    4      I      -1.6240923443    -1.0301283081     0.0000000000
    5      C       1.4570144053    -0.7095877393     0.0000000000
    6      C       0.1030285292    -0.2170047528     0.0000000000
 ----------------------------------------------------------------
 Molecular Point Group                 Cs    NOp =  2
 Largest Abelian Subgroup              Cs    NOp =  2
 Nuclear Repulsion Energy =  1132.8153333453 hartrees
 There are       68 alpha and       68 beta electrons
 Applying Cartesian multipole field
    Component          Value
    ---------          -----
     (2,0,0)        1.00000E-11
     (0,2,0)        2.00000E-11
     (0,0,2)       -3.00000E-11
 Nucleus-field energy     =     0.0000000265 hartrees
 Requested basis set is 6-311++G(d,p)
 There are 79 shells and 209 basis functions
 A cutoff of  1.0D-11 yielded   2404 shell pairs
 There are     17906 function pairs (     20179 Cartesian)
 Smallest overlap matrix eigenvalue = 3.51E-05
 Guess MOs from SCF MO coefficient file

 -----------------------------------------------------------------------
  General SCF calculation program by
  Eric Jon Sundstrom, Paul Horn, Yuezhi Mao, Dmitri Zuev, Alec White,
  David Stuck, Shaama M.S., Shane Yost, Joonho Lee, David Small,
  Daniel Levine, Susi Lehtola, Hugh Burton, Evgeny Epifanovsky
 -----------------------------------------------------------------------
 Exchange:     0.2000 Hartree-Fock + 0.0800 Slater + 0.7200 B88
 Correlation:  0.1900 VWN1RPA + 0.8100 LYP
 Using SG-1 standard quadrature grid
 using 8 threads for integral computing
 -------------------------------------------------------
 OpenMP Integral computing Module                
 Release: version 2.0, May 2017, Q-Chem Inc. Pleasanton 
 -------------------------------------------------------
 -------------------------------------------------------
 OpenMP BLAS3 based DFT computing Module                
 Release: version 1.0, May 2013, Q-Chem Inc. Pittsburgh 
 -------------------------------------------------------
 A restricted SCF calculation will be
 performed using DIIS
 SCF converges when DIIS error is below 1.0e-08
 ---------------------------------------
  Cycle       Energy         DIIS error
 ---------------------------------------
    1  -12144.4958729937      1.05e-03  
    2  -12144.5009882587      4.19e-04  
    3  -12144.4998840792      5.90e-04  
    4  -12144.5018690686      1.14e-04  
    5  -12144.5019310066      4.44e-05  
    6  -12144.5019413343      9.44e-06  
    7  -12144.5019417671      1.76e-06  
    8  -12144.5019417766      5.54e-07  
    9  -12144.5019417775      6.99e-08  
   10  -12144.5019417777      3.00e-08  
   11  -12144.5019417778      7.50e-09  Convergence criterion met
 ---------------------------------------
 SCF time:   CPU 107.05s  wall 14.00s 
 SCF   energy in the final basis set =   -12144.5019417778
 Total energy in the final basis set =   -12144.5019417778

 --------------------------------------------------------------
             Orbital Energies (a.u.) and Symmetries
 --------------------------------------------------------------

 Alpha MOs, Restricted
 -- Occupied --                  
******* -482.86 -482.86 -176.31 -165.72 -165.72 -165.72  -62.51
  1 A'    2 A'    3 A'    4 A'    5 A'    1 A"    6 A'    7 A'                 
-62.509 -56.330 -56.329 -56.326 -56.326 -56.326 -56.326 -35.812
  8 A'    9 A'   10 A'    2 A"    3 A"   11 A'   12 A'   13 A'                 
-31.305 -31.300 -31.299 -22.956 -22.954 -22.954 -22.950 -22.950
 14 A'    4 A"   15 A'   16 A'    5 A"   17 A'   18 A'    6 A"                 
-10.278 -10.267  -8.721  -8.719  -6.553  -6.550  -6.540  -6.539
 19 A'   20 A'   21 A'   22 A'   23 A'   24 A'    7 A"   25 A'                 
 -6.538  -6.537  -6.364  -4.777  -4.762  -4.761  -2.665  -2.661
  8 A"   26 A'   27 A'   28 A'    9 A"   29 A'   30 A'   31 A'                 
 -2.660  -2.660  -2.658  -2.657  -2.649  -2.649  -2.647  -2.647
 10 A"   32 A'   11 A"   33 A'   12 A"   34 A'   35 A'   13 A"                 
 -2.045  -2.039  -2.039  -2.025  -2.025  -0.919  -0.858  -0.733
 36 A'   14 A"   37 A'   15 A"   38 A'   39 A'   40 A'   41 A'                 
 -0.680  -0.560  -0.488  -0.463  -0.419  -0.395  -0.355  -0.352
 42 A'   43 A'   44 A'   45 A'   16 A"   46 A'   47 A'   17 A"                 
 -0.310  -0.287  -0.241  -0.233
 48 A'   18 A"   19 A"   49 A'                                                 
 -- Virtual --                   
 -0.064  -0.037  -0.015  -0.012   0.021   0.023   0.042   0.048
 20 A"   50 A'   51 A'   52 A'   53 A'   54 A'   55 A'   21 A"                 
  0.060   0.071   0.074   0.082   0.092   0.101   0.103   0.128
 56 A'   22 A"   57 A'   58 A'   23 A"   59 A'   60 A'   61 A'                 
  0.132   0.135   0.137   0.177   0.188   0.199   0.218   0.230
 24 A"   62 A'   63 A'   64 A'   65 A'   66 A'   67 A'   25 A"                 
  0.266   0.294   0.351   0.352   0.367   0.393   0.400   0.414
 68 A'   69 A'   70 A'   26 A"   71 A'   72 A'   27 A"   28 A"                 
  0.421   0.426   0.427   0.456   0.463   0.490   0.499   0.514
 73 A'   74 A'   29 A"   75 A'   76 A'   77 A'   30 A"   78 A'                 
  0.536   0.547   0.555   0.585   0.589   0.599   0.629   0.637
 31 A"   32 A"   79 A'   33 A"   80 A'   34 A"   81 A'   82 A'                 
  0.665   0.711   0.732   0.751   0.796   0.818   0.874   0.888
 83 A'   35 A"   84 A'   85 A'   86 A'   87 A'   88 A'   89 A'                 
  0.924   1.016   1.044   1.114   1.290   1.310   1.384   1.402
 90 A'   91 A'   92 A'   36 A"   37 A"   38 A"   93 A'   94 A'                 
  1.428   1.460   1.561   1.640   1.717   1.722   1.854   1.910
 39 A"   95 A'   96 A'   97 A'   40 A"   98 A'   99 A'   41 A"                 
  1.969   2.020   2.023   2.037   2.082   2.125   2.161   2.262
 42 A"   43 A"  100 A'  101 A'  102 A'  103 A'  104 A'  105 A'                 
  2.461   2.627   2.684   2.813   2.867   3.025   3.191   3.680
106 A'   44 A"  107 A'   45 A"  108 A'  109 A'  110 A'  111 A'                 
  3.919   3.961   3.981   3.988   4.005   4.014   4.049   4.068
 46 A"  112 A'   47 A"   48 A"  113 A'  114 A'   49 A"   50 A"                 
  4.100   4.104   4.193   4.237   4.281   4.340   4.382   4.507
 51 A"  115 A'  116 A'  117 A'  118 A'  119 A'  120 A'  121 A'                 
  5.998   6.067   6.164   6.615   6.739   7.523   7.541   7.577
 52 A"  122 A'  123 A'  124 A'  125 A'   53 A"   54 A"  126 A'                 
  7.585   7.636   7.702  23.392  23.781  27.927  28.340  28.388
127 A'  128 A'  129 A'  130 A'  131 A'  132 A'   55 A"  133 A'                 
 28.428  28.531  28.555  28.560  28.618  28.708  47.888  47.989
134 A'   56 A"  135 A'   57 A"  136 A'  137 A'  138 A'  139 A'                 
127.885 127.924 127.977 151.717 289.724 289.744 289.774 289.793
 58 A"  140 A'  141 A'  142 A'   59 A"   60 A"  143 A'  144 A'                 
289.864 289.9251020.6771020.8051901.884
145 A'  146 A'  147 A'  148 A'  149 A'                                         

 Beta MOs, Restricted
 -- Occupied --                  
******* -482.86 -482.86 -176.31 -165.72 -165.72 -165.72  -62.51
  1 A'    2 A'    3 A'    4 A'    5 A'    1 A"    6 A'    7 A'                 
-62.509 -56.330 -56.329 -56.326 -56.326 -56.326 -56.326 -35.812
  8 A'    9 A'   10 A'    2 A"    3 A"   11 A'   12 A'   13 A'                 
-31.305 -31.300 -31.299 -22.956 -22.954 -22.954 -22.950 -22.950
 14 A'    4 A"   15 A'   16 A'    5 A"   17 A'   18 A'    6 A"                 
-10.278 -10.267  -8.721  -8.719  -6.553  -6.550  -6.540  -6.539
 19 A'   20 A'   21 A'   22 A'   23 A'   24 A'    7 A"   25 A'                 
 -6.538  -6.537  -6.364  -4.777  -4.762  -4.761  -2.665  -2.661
  8 A"   26 A'   27 A'   28 A'    9 A"   29 A'   30 A'   31 A'                 
 -2.660  -2.660  -2.658  -2.657  -2.649  -2.649  -2.647  -2.647
 10 A"   32 A'   11 A"   33 A'   12 A"   34 A'   35 A'   13 A"                 
 -2.045  -2.039  -2.039  -2.025  -2.025  -0.919  -0.858  -0.733
 36 A'   14 A"   37 A'   15 A"   38 A'   39 A'   40 A'   41 A'                 
 -0.680  -0.560  -0.488  -0.463  -0.419  -0.395  -0.355  -0.352
 42 A'   43 A'   44 A'   45 A'   16 A"   46 A'   47 A'   17 A"                 
 -0.310  -0.287  -0.241  -0.233
 48 A'   18 A"   19 A"   49 A'                                                 
 -- Virtual --                   
 -0.064  -0.037  -0.015  -0.012   0.021   0.023   0.042   0.048
 20 A"   50 A'   51 A'   52 A'   53 A'   54 A'   55 A'   21 A"                 
  0.060   0.071   0.074   0.082   0.092   0.101   0.103   0.128
 56 A'   22 A"   57 A'   58 A'   23 A"   59 A'   60 A'   61 A'                 
  0.132   0.135   0.137   0.177   0.188   0.199   0.218   0.230
 24 A"   62 A'   63 A'   64 A'   65 A'   66 A'   67 A'   25 A"                 
  0.266   0.294   0.351   0.352   0.367   0.393   0.400   0.414
 68 A'   69 A'   70 A'   26 A"   71 A'   72 A'   27 A"   28 A"                 
  0.421   0.426   0.427   0.456   0.463   0.490   0.499   0.514
 73 A'   74 A'   29 A"   75 A'   76 A'   77 A'   30 A"   78 A'                 
  0.536   0.547   0.555   0.585   0.589   0.599   0.629   0.637
 31 A"   32 A"   79 A'   33 A"   80 A'   34 A"   81 A'   82 A'                 
  0.665   0.711   0.732   0.751   0.796   0.818   0.874   0.888
 83 A'   35 A"   84 A'   85 A'   86 A'   87 A'   88 A'   89 A'                 
  0.924   1.016   1.044   1.114   1.290   1.310   1.384   1.402
 90 A'   91 A'   92 A'   36 A"   37 A"   38 A"   93 A'   94 A'                 
  1.428   1.460   1.561   1.640   1.717   1.722   1.854   1.910
 39 A"   95 A'   96 A'   97 A'   40 A"   98 A'   99 A'   41 A"                 
  1.969   2.020   2.023   2.037   2.082   2.125   2.161   2.262
 42 A"   43 A"  100 A'  101 A'  102 A'  103 A'  104 A'  105 A'                 
  2.461   2.627   2.684   2.813   2.867   3.025   3.191   3.680
106 A'   44 A"  107 A'   45 A"  108 A'  109 A'  110 A'  111 A'                 
  3.919   3.961   3.981   3.988   4.005   4.014   4.049   4.068
 46 A"  112 A'   47 A"   48 A"  113 A'  114 A'   49 A"   50 A"                 
  4.100   4.104   4.193   4.237   4.281   4.340   4.382   4.507
 51 A"  115 A'  116 A'  117 A'  118 A'  119 A'  120 A'  121 A'                 
  5.998   6.067   6.164   6.615   6.739   7.523   7.541   7.577
 52 A"  122 A'  123 A'  124 A'  125 A'   53 A"   54 A"  126 A'                 
  7.585   7.636   7.702  23.392  23.781  27.927  28.340  28.388
127 A'  128 A'  129 A'  130 A'  131 A'  132 A'   55 A"  133 A'                 
 28.428  28.531  28.555  28.560  28.618  28.708  47.888  47.989
134 A'   56 A"  135 A'   57 A"  136 A'  137 A'  138 A'  139 A'                 
127.885 127.924 127.977 151.717 289.724 289.744 289.774 289.793
 58 A"  140 A'  141 A'  142 A'   59 A"   60 A"  143 A'  144 A'                 
289.864 289.9251020.6771020.8051901.884
145 A'  146 A'  147 A'  148 A'  149 A'                                         
 --------------------------------------------------------------

          Ground-State Mulliken Net Atomic Charges

     Atom                 Charge (a.u.)
  ----------------------------------------
      1 Br                   -0.013092
      2 Br                   -0.068441
      3 H                     0.209601
      4 I                     0.098190
      5 C                    -0.256743
      6 C                     0.030485
  ----------------------------------------
  Sum of atomic charges =     0.000000

 -----------------------------------------------------------------
                    Cartesian Multipole Moments
 -----------------------------------------------------------------
    Charge (ESU x 10^10)
                 0.0000
    Dipole Moment (Debye)
         X       0.0038      Y      -0.3607      Z      -0.0000
       Tot       0.3607
    Quadrupole Moments (Debye-Ang)
        XX     -72.6986     XY      -2.2841     YY     -75.8332
        XZ       0.0000     YZ      -0.0000     ZZ     -78.0331
    Octopole Moments (Debye-Ang^2)
       XXX     -26.1727    XXY       4.2833    XYY      -6.4910
       YYY      19.5843    XXZ      -0.0000    XYZ      -0.0000
       YYZ      -0.0000    XZZ      -9.1830    YZZ       6.3772
       ZZZ       0.0000
    Hexadecapole Moments (Debye-Ang^3)
      XXXX   -1526.1189   XXXY     -82.6703   XXYY    -336.8237
      XYYY    -140.9483   YYYY    -528.8636   XXXZ       0.0000
      XXYZ      -0.0000   XYYZ      -0.0000   YYYZ      -0.0000
      XXZZ    -292.5597   XYZZ     -40.4054   YYZZ    -109.5301
      XZZZ       0.0000   YZZZ      -0.0000   ZZZZ     -99.7774
 -----------------------------------------------------------------
 Calculating analytic gradient of the SCF energy
 Gradient of SCF Energy
            1           2           3           4           5           6
    1  -0.0358608  -0.0339183   0.0296538   0.0999374   0.0918073  -0.1516194
    2  -0.0352890  -0.1541247  -0.0395143   0.1384804   0.0414895   0.0489582
    3   0.0000000  -0.0000000  -0.0000000   0.0000000  -0.0000000   0.0000000
 Max gradient component =       1.541E-01
 RMS gradient           =       7.249E-02
 Gradient time:  CPU 40.07 s  wall 5.14 s
 Geometry Optimization Parameters
   NAtoms,    NIC,     NZ,  NCons,   NDum,   NFix, NCnnct, MaxDiis
        6      32       0       0       0       0       0       0

 Cartesian Hessian Update
 Hessian Updated using BFGS Update


** GEOMETRY OPTIMIZATION IN DELOCALIZED INTERNAL COORDINATES **
   Searching for a Minimum

   Optimization Cycle:   9

                       Coordinates (Angstroms)
     ATOM                X               Y               Z
      1  Br        2.9632084031    0.2523296842    0.0000000000
      2  Br       -0.5444128662    1.4043208962    0.0000000000
      3  H         1.7688318144   -1.8321300454    0.0000000000
      4  I        -1.6240923443   -1.0301283081    0.0000000000
      5  C         1.4570144053   -0.7095877393    0.0000000000
      6  C         0.1030285292   -0.2170047528    0.0000000000
   Point Group: cs    Number of degrees of freedom:     9


   Energy is -12144.501941778

 Hessian Updated using BFGS Update

  9 Hessian modes will be used to form the next step
  Hessian Eigenvalues:
     0.135032    0.160880    0.188618    0.226909    0.247288    0.262207
     0.507770    1.060104    1.120322

 Minimum Search - Taking Simple RFO Step
 Searching for Lamda that Minimizes Along All modes
 Value Taken    Lamda =  -0.10715699
 Calculated Step too Large.  Step scaled by  0.507979
 Step Taken.  Stepsize is  0.300000

                             Maximum     Tolerance    Cnvgd?
         Gradient           0.112518      0.000300      NO
         Displacement       0.180946      0.001200      NO
         Energy change     -0.061022      0.000001      NO


 New Cartesian Coordinates Obtained by Inverse Iteration

 Displacement from previous Coordinates is:  0.289200
 ----------------------------------------------------------------
             Standard Nuclear Orientation (Angstroms)
    I     Atom           X                Y                Z
 ----------------------------------------------------------------
    1      Br      2.9592717996     0.2672328229     0.0000000000
    2      Br     -0.4897123339     1.4304640168     0.0000000000
    3      H       1.6799779706    -1.7908373949     0.0000000000
    4      I      -1.5953940506    -1.1027532788     0.0000000000
    5      C       1.4195560523    -0.7053854085     0.0000000000
    6      C       0.1498785035    -0.2309210228     0.0000000000
 ----------------------------------------------------------------
 Molecular Point Group                 Cs    NOp =  2
 Largest Abelian Subgroup              Cs    NOp =  2
 Nuclear Repulsion Energy =  1121.5433178075 hartrees
 There are       68 alpha and       68 beta electrons
 Applying Cartesian multipole field
    Component          Value
    ---------          -----
     (2,0,0)        1.00000E-11
     (0,2,0)        2.00000E-11
     (0,0,2)       -3.00000E-11
 Nucleus-field energy     =     0.0000000270 hartrees
 Requested basis set is 6-311++G(d,p)
 There are 79 shells and 209 basis functions
 A cutoff of  1.0D-11 yielded   2407 shell pairs
 There are     17937 function pairs (     20207 Cartesian)
 Smallest overlap matrix eigenvalue = 2.50E-05
 Guess MOs from SCF MO coefficient file

 -----------------------------------------------------------------------
  General SCF calculation program by
  Eric Jon Sundstrom, Paul Horn, Yuezhi Mao, Dmitri Zuev, Alec White,
  David Stuck, Shaama M.S., Shane Yost, Joonho Lee, David Small,
  Daniel Levine, Susi Lehtola, Hugh Burton, Evgeny Epifanovsky
 -----------------------------------------------------------------------
 Exchange:     0.2000 Hartree-Fock + 0.0800 Slater + 0.7200 B88
 Correlation:  0.1900 VWN1RPA + 0.8100 LYP
 Using SG-1 standard quadrature grid
 using 8 threads for integral computing
 -------------------------------------------------------
 OpenMP Integral computing Module                
 Release: version 2.0, May 2017, Q-Chem Inc. Pleasanton 
 -------------------------------------------------------
 -------------------------------------------------------
 OpenMP BLAS3 based DFT computing Module                
 Release: version 1.0, May 2013, Q-Chem Inc. Pittsburgh 
 -------------------------------------------------------
 A restricted SCF calculation will be
 performed using DIIS
 SCF converges when DIIS error is below 1.0e-08
 ---------------------------------------
  Cycle       Energy         DIIS error
 ---------------------------------------
    1  -12144.5404237001      1.00e-03  
    2  -12144.5449552696      4.05e-04  
    3  -12144.5442574894      5.25e-04  
    4  -12144.5457683151      9.42e-05  
    5  -12144.5458118030      2.29e-05  
    6  -12144.5458139533      1.13e-05  
    7  -12144.5458145971      1.61e-06  
    8  -12144.5458146066      5.19e-07  
    9  -12144.5458146075      5.76e-08  
   10  -12144.5458146074      2.17e-08  
   11  -12144.5458146077      5.87e-09  Convergence criterion met
 ---------------------------------------
 SCF time:   CPU 107.12s  wall 13.00s 
 SCF   energy in the final basis set =   -12144.5458146077
 Total energy in the final basis set =   -12144.5458146077

 --------------------------------------------------------------
             Orbital Energies (a.u.) and Symmetries
 --------------------------------------------------------------

 Alpha MOs, Restricted
 -- Occupied --                  
******* -482.85 -482.85 -176.32 -165.72 -165.72 -165.72  -62.51
  1 A'    2 A'    3 A'    4 A'    5 A'    1 A"    6 A'    7 A'                 
-62.507 -56.328 -56.328 -56.325 -56.324 -56.324 -56.324 -35.813
  8 A'    9 A'   10 A'    2 A"    3 A"   11 A'   12 A'   13 A'                 
-31.306 -31.301 -31.300 -22.957 -22.955 -22.955 -22.951 -22.951
 14 A'    4 A"   15 A'   16 A'    5 A"   17 A'   18 A'    6 A"                 
-10.276 -10.258  -8.719  -8.717  -6.551  -6.548  -6.537  -6.536
 19 A'   20 A'   21 A'   22 A'   23 A'   24 A'    7 A"   25 A'                 
 -6.536  -6.535  -6.365  -4.778  -4.762  -4.762  -2.662  -2.659
  8 A"   26 A'   27 A'   28 A'    9 A"   29 A'   30 A'   31 A'                 
 -2.658  -2.657  -2.656  -2.655  -2.647  -2.647  -2.645  -2.645
 10 A"   32 A'   11 A"   33 A'   12 A"   34 A'   35 A'   13 A"                 
 -2.045  -2.039  -2.039  -2.025  -2.025  -0.910  -0.849  -0.746
 36 A'   14 A"   37 A'   15 A"   38 A'   39 A'   40 A'   41 A'                 
 -0.686  -0.564  -0.489  -0.469  -0.417  -0.389  -0.348  -0.346
 42 A'   43 A'   44 A'   45 A'   16 A"   46 A'   47 A'   17 A"                 
 -0.311  -0.290  -0.251  -0.242
 48 A'   18 A"   19 A"   49 A'                                                 
 -- Virtual --                   
 -0.052  -0.046  -0.025  -0.010   0.022   0.024   0.042   0.049
 20 A"   50 A'   51 A'   52 A'   53 A'   54 A'   55 A'   21 A"                 
  0.061   0.071   0.071   0.086   0.091   0.101   0.104   0.127
 56 A'   22 A"   57 A'   58 A'   23 A"   59 A'   60 A'   61 A'                 
  0.133   0.134   0.139   0.180   0.194   0.203   0.223   0.229
 24 A"   62 A'   63 A'   64 A'   65 A'   66 A'   67 A'   25 A"                 
  0.279   0.297   0.350   0.359   0.369   0.391   0.401   0.414
 68 A'   69 A'   70 A'   26 A"   71 A'   72 A'   27 A"   28 A"                 
  0.417   0.425   0.430   0.458   0.464   0.488   0.490   0.528
 73 A'   74 A'   29 A"   75 A'   76 A'   30 A"   77 A'   78 A'                 
  0.537   0.550   0.572   0.578   0.592   0.600   0.626   0.650
 31 A"   32 A"   79 A'   33 A"   80 A'   34 A"   81 A'   82 A'                 
  0.669   0.718   0.727   0.750   0.788   0.818   0.881   0.893
 83 A'   35 A"   84 A'   85 A'   86 A'   87 A'   88 A'   89 A'                 
  0.914   1.004   1.051   1.114   1.272   1.309   1.381   1.395
 90 A'   91 A'   92 A'   36 A"   37 A"   38 A"   93 A'   94 A'                 
  1.437   1.453   1.580   1.653   1.743   1.762   1.863   1.957
 39 A"   95 A'   96 A'   97 A'   98 A'   40 A"   99 A'   41 A"                 
  1.972   2.029   2.038   2.042   2.104   2.143   2.233   2.287
 42 A"   43 A"  100 A'  101 A'  102 A'  103 A'  104 A'  105 A'                 
  2.528   2.636   2.658   2.834   2.877   3.090   3.238   3.669
106 A'   44 A"  107 A'   45 A"  108 A'  109 A'  110 A'  111 A'                 
  3.927   3.953   3.981   3.989   4.000   4.017   4.044   4.058
 46 A"  112 A'   47 A"   48 A"  113 A'  114 A'   49 A"   50 A"                 
  4.099   4.109   4.192   4.237   4.268   4.331   4.392   4.500
 51 A"  115 A'  116 A'  117 A'  118 A'  119 A'  120 A'  121 A'                 
  5.997   6.060   6.152   6.605   6.731   7.526   7.544   7.578
 52 A"  122 A'  123 A'  124 A'  125 A'   53 A"   54 A"  126 A'                 
  7.584   7.643   7.706  23.396  24.053  27.917  28.339  28.384
127 A'  128 A'  129 A'  130 A'  131 A'  132 A'   55 A"  133 A'                 
 28.421  28.529  28.550  28.558  28.609  28.703  47.879  47.981
134 A'   56 A"  135 A'   57 A"  136 A'  137 A'  138 A'  139 A'                 
127.883 127.919 127.969 151.707 289.726 289.745 289.775 289.790
 58 A"  140 A'  141 A'  142 A'   59 A"   60 A"  143 A'  144 A'                 
289.870 289.9281020.6661020.7941901.874
145 A'  146 A'  147 A'  148 A'  149 A'                                         

 Beta MOs, Restricted
 -- Occupied --                  
******* -482.85 -482.85 -176.32 -165.72 -165.72 -165.72  -62.51
  1 A'    2 A'    3 A'    4 A'    5 A'    1 A"    6 A'    7 A'                 
-62.507 -56.328 -56.328 -56.325 -56.324 -56.324 -56.324 -35.813
  8 A'    9 A'   10 A'    2 A"    3 A"   11 A'   12 A'   13 A'                 
-31.306 -31.301 -31.300 -22.957 -22.955 -22.955 -22.951 -22.951
 14 A'    4 A"   15 A'   16 A'    5 A"   17 A'   18 A'    6 A"                 
-10.276 -10.258  -8.719  -8.717  -6.551  -6.548  -6.537  -6.536
 19 A'   20 A'   21 A'   22 A'   23 A'   24 A'    7 A"   25 A'                 
 -6.536  -6.535  -6.365  -4.778  -4.762  -4.762  -2.662  -2.659
  8 A"   26 A'   27 A'   28 A'    9 A"   29 A'   30 A'   31 A'                 
 -2.658  -2.657  -2.656  -2.655  -2.647  -2.647  -2.645  -2.645
 10 A"   32 A'   11 A"   33 A'   12 A"   34 A'   35 A'   13 A"                 
 -2.045  -2.039  -2.039  -2.025  -2.025  -0.910  -0.849  -0.746
 36 A'   14 A"   37 A'   15 A"   38 A'   39 A'   40 A'   41 A'                 
 -0.686  -0.564  -0.489  -0.469  -0.417  -0.389  -0.348  -0.346
 42 A'   43 A'   44 A'   45 A'   16 A"   46 A'   47 A'   17 A"                 
 -0.311  -0.290  -0.251  -0.242
 48 A'   18 A"   19 A"   49 A'                                                 
 -- Virtual --                   
 -0.052  -0.046  -0.025  -0.010   0.022   0.024   0.042   0.049
 20 A"   50 A'   51 A'   52 A'   53 A'   54 A'   55 A'   21 A"                 
  0.061   0.071   0.071   0.086   0.091   0.101   0.104   0.127
 56 A'   22 A"   57 A'   58 A'   23 A"   59 A'   60 A'   61 A'                 
  0.133   0.134   0.139   0.180   0.194   0.203   0.223   0.229
 24 A"   62 A'   63 A'   64 A'   65 A'   66 A'   67 A'   25 A"                 
  0.279   0.297   0.350   0.359   0.369   0.391   0.401   0.414
 68 A'   69 A'   70 A'   26 A"   71 A'   72 A'   27 A"   28 A"                 
  0.417   0.425   0.430   0.458   0.464   0.488   0.490   0.528
 73 A'   74 A'   29 A"   75 A'   76 A'   30 A"   77 A'   78 A'                 
  0.537   0.550   0.572   0.578   0.592   0.600   0.626   0.650
 31 A"   32 A"   79 A'   33 A"   80 A'   34 A"   81 A'   82 A'                 
  0.669   0.718   0.727   0.750   0.788   0.818   0.881   0.893
 83 A'   35 A"   84 A'   85 A'   86 A'   87 A'   88 A'   89 A'                 
  0.914   1.004   1.051   1.114   1.272   1.309   1.381   1.395
 90 A'   91 A'   92 A'   36 A"   37 A"   38 A"   93 A'   94 A'                 
  1.437   1.453   1.580   1.653   1.743   1.762   1.863   1.957
 39 A"   95 A'   96 A'   97 A'   98 A'   40 A"   99 A'   41 A"                 
  1.972   2.029   2.038   2.042   2.104   2.143   2.233   2.287
 42 A"   43 A"  100 A'  101 A'  102 A'  103 A'  104 A'  105 A'                 
  2.528   2.636   2.658   2.834   2.877   3.090   3.238   3.669
106 A'   44 A"  107 A'   45 A"  108 A'  109 A'  110 A'  111 A'                 
  3.927   3.953   3.981   3.989   4.000   4.017   4.044   4.058
 46 A"  112 A'   47 A"   48 A"  113 A'  114 A'   49 A"   50 A"                 
  4.099   4.109   4.192   4.237   4.268   4.331   4.392   4.500
 51 A"  115 A'  116 A'  117 A'  118 A'  119 A'  120 A'  121 A'                 
  5.997   6.060   6.152   6.605   6.731   7.526   7.544   7.578
 52 A"  122 A'  123 A'  124 A'  125 A'   53 A"   54 A"  126 A'                 
  7.584   7.643   7.706  23.396  24.053  27.917  28.339  28.384
127 A'  128 A'  129 A'  130 A'  131 A'  132 A'   55 A"  133 A'                 
 28.421  28.529  28.550  28.558  28.609  28.703  47.879  47.981
134 A'   56 A"  135 A'   57 A"  136 A'  137 A'  138 A'  139 A'                 
127.883 127.919 127.969 151.707 289.726 289.745 289.775 289.790
 58 A"  140 A'  141 A'  142 A'   59 A"   60 A"  143 A'  144 A'                 
289.870 289.9281020.6661020.7941901.874
145 A'  146 A'  147 A'  148 A'  149 A'                                         
 --------------------------------------------------------------

          Ground-State Mulliken Net Atomic Charges

     Atom                 Charge (a.u.)
  ----------------------------------------
      1 Br                   -0.038009
      2 Br                   -0.090159
      3 H                     0.214448
      4 I                     0.097196
      5 C                    -0.214628
      6 C                     0.031151
  ----------------------------------------
  Sum of atomic charges =     0.000000

 -----------------------------------------------------------------
                    Cartesian Multipole Moments
 -----------------------------------------------------------------
    Charge (ESU x 10^10)
                 0.0000
    Dipole Moment (Debye)
         X      -0.0731      Y      -0.5252      Z       0.0000
       Tot       0.5302
    Quadrupole Moments (Debye-Ang)
        XX     -73.3121     XY      -1.7631     YY     -75.3833
        XZ       0.0000     YZ       0.0000     ZZ     -78.0475
    Octopole Moments (Debye-Ang^2)
       XXX     -32.6621    XXY       5.1289    XYY      -9.0524
       YYY      23.3745    XXZ       0.0000    XYZ      -0.0000
       YYZ       0.0000    XZZ     -10.6819    YZZ       7.3871
       ZZZ      -0.0000
    Hexadecapole Moments (Debye-Ang^3)
      XXXX   -1504.7828   XXXY     -91.6977   XXYY    -336.9872
      XYYY    -151.6842   YYYY    -558.8543   XXXZ      -0.0000
      XXYZ      -0.0000   XYYZ       0.0000   YYYZ       0.0000
      XXZZ    -288.3433   XYZZ     -45.2887   YYZZ    -115.0163
      XZZZ       0.0000   YZZZ       0.0000   ZZZZ     -99.9495
 -----------------------------------------------------------------
 Calculating analytic gradient of the SCF energy
 Gradient of SCF Energy
            1           2           3           4           5           6
    1  -0.0239661  -0.0265629   0.0163602   0.0695585   0.0346184  -0.0700082
    2  -0.0233563  -0.1152702  -0.0188554   0.1039590   0.0319105   0.0216125
    3   0.0000000   0.0000000   0.0000000  -0.0000000  -0.0000000   0.0000000
 Max gradient component =       1.153E-01
 RMS gradient           =       4.653E-02
 Gradient time:  CPU 40.04 s  wall 5.14 s
 Geometry Optimization Parameters
   NAtoms,    NIC,     NZ,  NCons,   NDum,   NFix, NCnnct, MaxDiis
        6      32       0       0       0       0       0       0

 Cartesian Hessian Update
 Hessian Updated using BFGS Update


** GEOMETRY OPTIMIZATION IN DELOCALIZED INTERNAL COORDINATES **
   Searching for a Minimum

   Optimization Cycle:  10

                       Coordinates (Angstroms)
     ATOM                X               Y               Z
      1  Br        2.9592717996    0.2672328229    0.0000000000
      2  Br       -0.4897123339    1.4304640168    0.0000000000
      3  H         1.6799779706   -1.7908373949    0.0000000000
      4  I        -1.5953940506   -1.1027532788    0.0000000000
      5  C         1.4195560523   -0.7053854085    0.0000000000
      6  C         0.1498785035   -0.2309210228    0.0000000000
   Point Group: cs    Number of degrees of freedom:     9


   Energy is -12144.545814608

 Hessian Updated using BFGS Update

  9 Hessian modes will be used to form the next step
  Hessian Eigenvalues:
     0.128995    0.160558    0.171636    0.223427    0.255113    0.373508
     0.491451    1.060455    1.120306

 Minimum Search - Taking Simple RFO Step
 Searching for Lamda that Minimizes Along All modes
 Value Taken    Lamda =  -0.05682266
 Calculated Step too Large.  Step scaled by  0.597303
 Step Taken.  Stepsize is  0.300000

                             Maximum     Tolerance    Cnvgd?
         Gradient           0.088051      0.000300      NO
         Displacement       0.248328      0.001200      NO
         Energy change     -0.043873      0.000001      NO


 New Cartesian Coordinates Obtained by Inverse Iteration

 Displacement from previous Coordinates is:  0.220178
 ----------------------------------------------------------------
             Standard Nuclear Orientation (Angstroms)
    I     Atom           X                Y                Z
 ----------------------------------------------------------------
    1      Br      2.9795046792     0.2818481343     0.0000000000
    2      Br     -0.4547597553     1.4800646946     0.0000000000
    3      H       1.6248055937    -1.7707717262     0.0000000000
    4      I      -1.5967486510    -1.1773808891     0.0000000000
    5      C       1.4107496010    -0.7137873298     0.0000000000
    6      C       0.1600264740    -0.2321731491     0.0000000000
 ----------------------------------------------------------------
 Molecular Point Group                 Cs    NOp =  2
 Largest Abelian Subgroup              Cs    NOp =  2
 Nuclear Repulsion Energy =  1099.4183467726 hartrees
 There are       68 alpha and       68 beta electrons
 Applying Cartesian multipole field
    Component          Value
    ---------          -----
     (2,0,0)        1.00000E-11
     (0,2,0)        2.00000E-11
     (0,0,2)       -3.00000E-11
 Nucleus-field energy     =     0.0000000281 hartrees
 Requested basis set is 6-311++G(d,p)
 There are 79 shells and 209 basis functions
 A cutoff of  1.0D-11 yielded   2394 shell pairs
 There are     17798 function pairs (     20031 Cartesian)
 Smallest overlap matrix eigenvalue = 2.54E-05
 Guess MOs from SCF MO coefficient file

 -----------------------------------------------------------------------
  General SCF calculation program by
  Eric Jon Sundstrom, Paul Horn, Yuezhi Mao, Dmitri Zuev, Alec White,
  David Stuck, Shaama M.S., Shane Yost, Joonho Lee, David Small,
  Daniel Levine, Susi Lehtola, Hugh Burton, Evgeny Epifanovsky
 -----------------------------------------------------------------------
 Exchange:     0.2000 Hartree-Fock + 0.0800 Slater + 0.7200 B88
 Correlation:  0.1900 VWN1RPA + 0.8100 LYP
 Using SG-1 standard quadrature grid
 using 8 threads for integral computing
 -------------------------------------------------------
 OpenMP Integral computing Module                
 Release: version 2.0, May 2017, Q-Chem Inc. Pleasanton 
 -------------------------------------------------------
 -------------------------------------------------------
 OpenMP BLAS3 based DFT computing Module                
 Release: version 1.0, May 2013, Q-Chem Inc. Pittsburgh 
 -------------------------------------------------------
 A restricted SCF calculation will be
 performed using DIIS
 SCF converges when DIIS error is below 1.0e-08
 ---------------------------------------
  Cycle       Energy         DIIS error
 ---------------------------------------
    1  -12144.5699959459      6.67e-04  
    2  -12144.5720324184      4.05e-04  
    3  -12144.5718441458      4.38e-04  
    4  -12144.5728767969      6.21e-05  
    5  -12144.5728957065      1.11e-05  
    6  -12144.5728960088      6.72e-06  
    7  -12144.5728962729      1.55e-06  
    8  -12144.5728962831      3.72e-07  
    9  -12144.5728962834      5.23e-08  
   10  -12144.5728962832      1.97e-08  
   11  -12144.5728962833      4.39e-09  Convergence criterion met
 ---------------------------------------
 SCF time:   CPU 105.34s  wall 13.00s 
 SCF   energy in the final basis set =   -12144.5728962833
 Total energy in the final basis set =   -12144.5728962833

 --------------------------------------------------------------
             Orbital Energies (a.u.) and Symmetries
 --------------------------------------------------------------

 Alpha MOs, Restricted
 -- Occupied --                  
******* -482.85 -482.85 -176.32 -165.72 -165.72 -165.72  -62.51
  1 A'    2 A'    3 A'    4 A'    5 A'    1 A"    6 A'    7 A'                 
-62.507 -56.328 -56.328 -56.324 -56.324 -56.324 -56.323 -35.815
  8 A'    9 A'   10 A'    2 A"    3 A"   11 A'   12 A'   13 A'                 
-31.308 -31.302 -31.302 -22.959 -22.957 -22.957 -22.953 -22.953
 14 A'    4 A"   15 A'   16 A'    5 A"   17 A'   18 A'    6 A"                 
-10.281 -10.256  -8.717  -8.716  -6.549  -6.548  -6.536  -6.535
 19 A'   20 A'   21 A'   22 A'   23 A'   24 A'    7 A"   25 A'                 
 -6.535  -6.534  -6.366  -4.779  -4.763  -4.763  -2.661  -2.659
  8 A"   26 A'   27 A'   28 A'    9 A"   29 A'   30 A'   31 A'                 
 -2.657  -2.656  -2.655  -2.654  -2.645  -2.645  -2.644  -2.644
 10 A"   32 A'   11 A"   33 A'   12 A"   34 A'   35 A'   13 A"                 
 -2.046  -2.040  -2.040  -2.026  -2.026  -0.897  -0.839  -0.751
 36 A'   14 A"   37 A'   38 A'   15 A"   39 A'   40 A'   41 A'                 
 -0.684  -0.568  -0.487  -0.469  -0.411  -0.387  -0.340  -0.340
 42 A'   43 A'   44 A'   45 A'   16 A"   46 A'   17 A"   47 A'                 
 -0.312  -0.292  -0.255  -0.254
 48 A'   18 A"   19 A"   49 A'                                                 
 -- Virtual --                   
 -0.056  -0.050  -0.035  -0.010   0.020   0.025   0.041   0.050
 50 A'   20 A"   51 A'   52 A'   53 A'   54 A'   55 A'   21 A"                 
  0.062   0.070   0.071   0.088   0.091   0.097   0.106   0.126
 56 A'   57 A'   22 A"   58 A'   23 A"   59 A'   60 A'   61 A'                 
  0.132   0.134   0.139   0.181   0.195   0.207   0.220   0.227
 62 A'   24 A"   63 A'   64 A'   65 A'   66 A'   67 A'   25 A"                 
  0.281   0.297   0.352   0.366   0.374   0.388   0.400   0.410
 68 A'   69 A'   70 A'   26 A"   71 A'   72 A'   27 A"   73 A'                 
  0.415   0.422   0.432   0.453   0.469   0.484   0.488   0.533
 28 A"   74 A'   29 A"   75 A'   76 A'   30 A"   77 A'   31 A"                 
  0.536   0.552   0.567   0.577   0.592   0.602   0.615   0.653
 78 A'   32 A"   33 A"   79 A'   80 A'   34 A"   81 A'   82 A'                 
  0.669   0.716   0.722   0.746   0.774   0.818   0.869   0.891
 83 A'   84 A'   35 A"   85 A'   86 A'   87 A'   88 A'   89 A'                 
  0.904   0.989   1.055   1.108   1.258   1.305   1.370   1.386
 90 A'   91 A'   92 A'   36 A"   37 A"   38 A"   93 A'   94 A'                 
  1.437   1.454   1.579   1.656   1.741   1.781   1.852   1.971
 39 A"   95 A'   96 A'   97 A'   98 A'   40 A"   99 A'   41 A"                 
  1.975   2.031   2.034   2.044   2.103   2.151   2.267   2.289
 42 A"   43 A"  100 A'  101 A'  102 A'  103 A'  104 A'  105 A'                 
  2.558   2.635   2.638   2.836   2.879   3.092   3.240   3.693
106 A'  107 A'   44 A"   45 A"  108 A'  109 A'  110 A'  111 A'                 
  3.936   3.952   3.980   3.989   3.993   4.019   4.031   4.051
 46 A"  112 A'   47 A"   48 A"  113 A'  114 A'   49 A"   50 A"                 
  4.094   4.108   4.182   4.220   4.244   4.326   4.399   4.487
 51 A"  115 A'  116 A'  117 A'  118 A'  119 A'  120 A'  121 A'                 
  5.995   6.049   6.128   6.590   6.713   7.528   7.546   7.575
 52 A"  122 A'  123 A'  124 A'  125 A'   53 A"   54 A"  126 A'                 
  7.584   7.646   7.702  23.412  24.112  27.901  28.336  28.377
127 A'  128 A'  129 A'  130 A'  131 A'  132 A'   55 A"  133 A'                 
 28.410  28.526  28.543  28.554  28.600  28.694  47.866  47.966
134 A'   56 A"  135 A'   57 A"  136 A'  137 A'  138 A'  139 A'                 
127.880 127.912 127.956 151.692 289.726 289.745 289.772 289.787
 58 A"  140 A'  141 A'  142 A'   59 A"   60 A"  143 A'  144 A'                 
289.871 289.9241020.6491020.7731901.857
145 A'  146 A'  147 A'  148 A'  149 A'                                         

 Beta MOs, Restricted
 -- Occupied --                  
******* -482.85 -482.85 -176.32 -165.72 -165.72 -165.72  -62.51
  1 A'    2 A'    3 A'    4 A'    5 A'    1 A"    6 A'    7 A'                 
-62.507 -56.328 -56.328 -56.324 -56.324 -56.324 -56.323 -35.815
  8 A'    9 A'   10 A'    2 A"    3 A"   11 A'   12 A'   13 A'                 
-31.308 -31.302 -31.302 -22.959 -22.957 -22.957 -22.953 -22.953
 14 A'    4 A"   15 A'   16 A'    5 A"   17 A'   18 A'    6 A"                 
-10.281 -10.256  -8.717  -8.716  -6.549  -6.548  -6.536  -6.535
 19 A'   20 A'   21 A'   22 A'   23 A'   24 A'    7 A"   25 A'                 
 -6.535  -6.534  -6.366  -4.779  -4.763  -4.763  -2.661  -2.659
  8 A"   26 A'   27 A'   28 A'    9 A"   29 A'   30 A'   31 A'                 
 -2.657  -2.656  -2.655  -2.654  -2.645  -2.645  -2.644  -2.644
 10 A"   32 A'   11 A"   33 A'   12 A"   34 A'   35 A'   13 A"                 
 -2.046  -2.040  -2.040  -2.026  -2.026  -0.897  -0.839  -0.751
 36 A'   14 A"   37 A'   38 A'   15 A"   39 A'   40 A'   41 A'                 
 -0.684  -0.568  -0.487  -0.469  -0.411  -0.387  -0.340  -0.340
 42 A'   43 A'   44 A'   45 A'   16 A"   46 A'   17 A"   47 A'                 
 -0.312  -0.292  -0.255  -0.254
 48 A'   18 A"   19 A"   49 A'                                                 
 -- Virtual --                   
 -0.056  -0.050  -0.035  -0.010   0.020   0.025   0.041   0.050
 50 A'   20 A"   51 A'   52 A'   53 A'   54 A'   55 A'   21 A"                 
  0.062   0.070   0.071   0.088   0.091   0.097   0.106   0.126
 56 A'   57 A'   22 A"   58 A'   23 A"   59 A'   60 A'   61 A'                 
  0.132   0.134   0.139   0.181   0.195   0.207   0.220   0.227
 62 A'   24 A"   63 A'   64 A'   65 A'   66 A'   67 A'   25 A"                 
  0.281   0.297   0.352   0.366   0.374   0.388   0.400   0.410
 68 A'   69 A'   70 A'   26 A"   71 A'   72 A'   27 A"   73 A'                 
  0.415   0.422   0.432   0.453   0.469   0.484   0.488   0.533
 28 A"   74 A'   29 A"   75 A'   76 A'   30 A"   77 A'   31 A"                 
  0.536   0.552   0.567   0.577   0.592   0.602   0.615   0.653
 78 A'   32 A"   33 A"   79 A'   80 A'   34 A"   81 A'   82 A'                 
  0.669   0.716   0.722   0.746   0.774   0.818   0.869   0.891
 83 A'   84 A'   35 A"   85 A'   86 A'   87 A'   88 A'   89 A'                 
  0.904   0.989   1.055   1.108   1.258   1.305   1.370   1.386
 90 A'   91 A'   92 A'   36 A"   37 A"   38 A"   93 A'   94 A'                 
  1.437   1.454   1.579   1.656   1.741   1.781   1.852   1.971
 39 A"   95 A'   96 A'   97 A'   98 A'   40 A"   99 A'   41 A"                 
  1.975   2.031   2.034   2.044   2.103   2.151   2.267   2.289
 42 A"   43 A"  100 A'  101 A'  102 A'  103 A'  104 A'  105 A'                 
  2.558   2.635   2.638   2.836   2.879   3.092   3.240   3.693
106 A'  107 A'   44 A"   45 A"  108 A'  109 A'  110 A'  111 A'                 
  3.936   3.952   3.980   3.989   3.993   4.019   4.031   4.051
 46 A"  112 A'   47 A"   48 A"  113 A'  114 A'   49 A"   50 A"                 
  4.094   4.108   4.182   4.220   4.244   4.326   4.399   4.487
 51 A"  115 A'  116 A'  117 A'  118 A'  119 A'  120 A'  121 A'                 
  5.995   6.049   6.128   6.590   6.713   7.528   7.546   7.575
 52 A"  122 A'  123 A'  124 A'  125 A'   53 A"   54 A"  126 A'                 
  7.584   7.646   7.702  23.412  24.112  27.901  28.336  28.377
127 A'  128 A'  129 A'  130 A'  131 A'  132 A'   55 A"  133 A'                 
 28.410  28.526  28.543  28.554  28.600  28.694  47.866  47.966
134 A'   56 A"  135 A'   57 A"  136 A'  137 A'  138 A'  139 A'                 
127.880 127.912 127.956 151.692 289.726 289.745 289.772 289.787
 58 A"  140 A'  141 A'  142 A'   59 A"   60 A"  143 A'  144 A'                 
289.871 289.9241020.6491020.7731901.857
145 A'  146 A'  147 A'  148 A'  149 A'                                         
 --------------------------------------------------------------

          Ground-State Mulliken Net Atomic Charges

     Atom                 Charge (a.u.)
  ----------------------------------------
      1 Br                   -0.050104
      2 Br                   -0.102028
      3 H                     0.217106
      4 I                     0.104731
      5 C                    -0.177249
      6 C                     0.007543
  ----------------------------------------
  Sum of atomic charges =     0.000000

 -----------------------------------------------------------------
                    Cartesian Multipole Moments
 -----------------------------------------------------------------
    Charge (ESU x 10^10)
                 0.0000
    Dipole Moment (Debye)
         X      -0.1386      Y      -0.6630      Z      -0.0000
       Tot       0.6774
    Quadrupole Moments (Debye-Ang)
        XX     -73.6908     XY      -1.1859     YY     -74.8012
        XZ      -0.0000     YZ       0.0000     ZZ     -78.2463
    Octopole Moments (Debye-Ang^2)
       XXX     -36.0567    XXY       5.5030    XYY     -10.8864
       YYY      26.0463    XXZ      -0.0000    XYZ       0.0000
       YYZ      -0.0000    XZZ     -11.6042    YZZ       8.1854
       ZZZ      -0.0000
    Hexadecapole Moments (Debye-Ang^3)
      XXXX   -1517.2196   XXXY    -100.7723   XXYY    -343.9992
      XYYY    -162.5884   YYYY    -597.5557   XXXZ      -0.0000
      XXYZ      -0.0000   XYYZ       0.0000   YYYZ       0.0000
      XXZZ    -290.5270   XYZZ     -50.0891   YYZZ    -122.5039
      XZZZ      -0.0000   YZZZ      -0.0000   ZZZZ    -100.5905
 -----------------------------------------------------------------
 Calculating analytic gradient of the SCF energy
 Gradient of SCF Energy
            1           2           3           4           5           6
    1  -0.0095725  -0.0219857   0.0051922   0.0401351   0.0186105  -0.0323796
    2  -0.0111238  -0.0757956   0.0024786   0.0700723   0.0044899   0.0098786
    3   0.0000000  -0.0000000   0.0000000  -0.0000000  -0.0000000   0.0000000
 Max gradient component =       7.580E-02
 RMS gradient           =       2.839E-02
 Gradient time:  CPU 39.37 s  wall 5.05 s
 Geometry Optimization Parameters
   NAtoms,    NIC,     NZ,  NCons,   NDum,   NFix, NCnnct, MaxDiis
        6      32       0       0       0       0       0       0

 Cartesian Hessian Update
 Hessian Updated using BFGS Update


** GEOMETRY OPTIMIZATION IN DELOCALIZED INTERNAL COORDINATES **
   Searching for a Minimum

   Optimization Cycle:  11

                       Coordinates (Angstroms)
     ATOM                X               Y               Z
      1  Br        2.9795046792    0.2818481343    0.0000000000
      2  Br       -0.4547597553    1.4800646946    0.0000000000
      3  H         1.6248055937   -1.7707717262    0.0000000000
      4  I        -1.5967486510   -1.1773808891    0.0000000000
      5  C         1.4107496010   -0.7137873298    0.0000000000
      6  C         0.1600264740   -0.2321731491    0.0000000000
   Point Group: cs    Number of degrees of freedom:     9


   Energy is -12144.572896283

 Hessian Updated using BFGS Update

  9 Hessian modes will be used to form the next step
  Hessian Eigenvalues:
     0.108779    0.159234    0.166234    0.223400    0.254519    0.397476
     0.500844    1.061658    1.120534

 Minimum Search - Taking Simple RFO Step
 Searching for Lamda that Minimizes Along All modes
 Value Taken    Lamda =  -0.03366695
 Calculated Step too Large.  Step scaled by  0.628309
 Step Taken.  Stepsize is  0.300000

                             Maximum     Tolerance    Cnvgd?
         Gradient           0.055934      0.000300      NO
         Displacement       0.220745      0.001200      NO
         Energy change     -0.027082      0.000001      NO


 New Cartesian Coordinates Obtained by Inverse Iteration

 Displacement from previous Coordinates is:  0.228048
 ----------------------------------------------------------------
             Standard Nuclear Orientation (Angstroms)
    I     Atom           X                Y                Z
 ----------------------------------------------------------------
    1      Br      2.9716518403     0.3179847609     0.0000000000
    2      Br     -0.4010881389     1.5361034918     0.0000000000
    3      H       1.5895562468    -1.7982541381     0.0000000000
    4      I      -1.5926752059    -1.2460185663     0.0000000000
    5      C       1.3906278673    -0.7136094916     0.0000000000
    6      C       0.1655053319    -0.2284063218     0.0000000000
 ----------------------------------------------------------------
 Molecular Point Group                 Cs    NOp =  2
 Largest Abelian Subgroup              Cs    NOp =  2
 Nuclear Repulsion Energy =  1082.8810323099 hartrees
 There are       68 alpha and       68 beta electrons
 Applying Cartesian multipole field
    Component          Value
    ---------          -----
     (2,0,0)        1.00000E-11
     (0,2,0)        2.00000E-11
     (0,0,2)       -3.00000E-11
 Nucleus-field energy     =     0.0000000290 hartrees
 Requested basis set is 6-311++G(d,p)
 There are 79 shells and 209 basis functions
 A cutoff of  1.0D-11 yielded   2395 shell pairs
 There are     17767 function pairs (     19986 Cartesian)
 Smallest overlap matrix eigenvalue = 2.58E-05
 Guess MOs from SCF MO coefficient file

 -----------------------------------------------------------------------
  General SCF calculation program by
  Eric Jon Sundstrom, Paul Horn, Yuezhi Mao, Dmitri Zuev, Alec White,
  David Stuck, Shaama M.S., Shane Yost, Joonho Lee, David Small,
  Daniel Levine, Susi Lehtola, Hugh Burton, Evgeny Epifanovsky
 -----------------------------------------------------------------------
 Exchange:     0.2000 Hartree-Fock + 0.0800 Slater + 0.7200 B88
 Correlation:  0.1900 VWN1RPA + 0.8100 LYP
 Using SG-1 standard quadrature grid
 using 8 threads for integral computing
 -------------------------------------------------------
 OpenMP Integral computing Module                
 Release: version 2.0, May 2017, Q-Chem Inc. Pleasanton 
 -------------------------------------------------------
 -------------------------------------------------------
 OpenMP BLAS3 based DFT computing Module                
 Release: version 1.0, May 2013, Q-Chem Inc. Pittsburgh 
 -------------------------------------------------------
 A restricted SCF calculation will be
 performed using DIIS
 SCF converges when DIIS error is below 1.0e-08
 ---------------------------------------
  Cycle       Energy         DIIS error
 ---------------------------------------
    1  -12144.5863516606      6.30e-04  
    2  -12144.5885704696      2.81e-04  
    3  -12144.5883381501      3.44e-04  
    4  -12144.5889826958      6.75e-05  
    5  -12144.5890073000      1.26e-05  
    6  -12144.5890078683      7.11e-06  
    7  -12144.5890081539      1.23e-06  
    8  -12144.5890081614      4.17e-07  
    9  -12144.5890081619      5.65e-08  
   10  -12144.5890081618      1.97e-08  
   11  -12144.5890081618      3.75e-09  Convergence criterion met
 ---------------------------------------
 SCF time:   CPU 104.46s  wall 13.00s 
 SCF   energy in the final basis set =   -12144.5890081618
 Total energy in the final basis set =   -12144.5890081618

 --------------------------------------------------------------
             Orbital Energies (a.u.) and Symmetries
 --------------------------------------------------------------

 Alpha MOs, Restricted
 -- Occupied --                  
******* -482.85 -482.85 -176.32 -165.72 -165.72 -165.72  -62.51
  1 A'    2 A'    3 A'    4 A'    5 A'    1 A"    6 A'    7 A'                 
-62.506 -56.328 -56.327 -56.324 -56.323 -56.323 -56.323 -35.817
  8 A'    9 A'   10 A'    2 A"   11 A'    3 A"   12 A'   13 A'                 
-31.310 -31.304 -31.304 -22.960 -22.959 -22.959 -22.954 -22.954
 14 A'    4 A"   15 A'   16 A'    5 A"   17 A'   18 A'    6 A"                 
-10.283 -10.258  -8.716  -8.715  -6.549  -6.547  -6.535  -6.534
 19 A'   20 A'   21 A'   22 A'   23 A'   24 A'    7 A"   25 A'                 
 -6.534  -6.533  -6.367  -4.780  -4.764  -4.764  -2.660  -2.658
  8 A"   26 A'   27 A'   28 A'    9 A"   29 A'   30 A'   31 A'                 
 -2.656  -2.655  -2.654  -2.654  -2.644  -2.644  -2.643  -2.643
 10 A"   32 A'   11 A"   33 A'   12 A"   34 A'   35 A'   13 A"                 
 -2.046  -2.041  -2.041  -2.027  -2.027  -0.890  -0.829  -0.756
 36 A'   14 A"   37 A'   38 A'   15 A"   39 A'   40 A'   41 A'                 
 -0.682  -0.564  -0.483  -0.469  -0.407  -0.383  -0.335  -0.334
 42 A'   43 A'   44 A'   45 A'   16 A"   46 A'   17 A"   47 A'                 
 -0.311  -0.295  -0.263  -0.259
 48 A'   18 A"   49 A'   19 A"                                                 
 -- Virtual --                   
 -0.064  -0.046  -0.044  -0.012   0.018   0.025   0.040   0.051
 50 A'   20 A"   51 A'   52 A'   53 A'   54 A'   55 A'   21 A"                 
  0.064   0.069   0.072   0.088   0.090   0.094   0.107   0.125
 56 A'   57 A'   22 A"   58 A'   23 A"   59 A'   60 A'   61 A'                 
  0.131   0.134   0.137   0.180   0.193   0.210   0.216   0.227
 62 A'   24 A"   63 A'   64 A'   65 A'   66 A'   67 A'   25 A"                 
  0.279   0.300   0.352   0.373   0.377   0.391   0.399   0.407
 68 A'   69 A'   70 A'   26 A"   71 A'   72 A'   27 A"   73 A'                 
  0.415   0.417   0.434   0.446   0.477   0.479   0.485   0.529
 28 A"   74 A'   29 A"   75 A'   76 A'   30 A"   77 A'   31 A"                 
  0.534   0.555   0.559   0.582   0.590   0.599   0.604   0.653
 78 A'   32 A"   33 A"   79 A'   80 A'   81 A'   34 A"   82 A'                 
  0.675   0.708   0.724   0.736   0.767   0.817   0.857   0.889
 83 A'   84 A'   35 A"   85 A'   86 A'   87 A'   88 A'   89 A'                 
  0.900   0.986   1.050   1.103   1.248   1.303   1.358   1.374
 90 A'   91 A'   92 A'   36 A"   37 A"   38 A"   93 A'   94 A'                 
  1.435   1.459   1.575   1.655   1.739   1.782   1.831   1.970
 39 A"   95 A'   96 A'   97 A'   98 A'   40 A"   99 A'   41 A"                 
  1.977   2.027   2.032   2.048   2.106   2.160   2.265   2.292
 42 A"  100 A'   43 A"  101 A'  102 A'  103 A'  104 A'  105 A'                 
  2.530   2.639   2.640   2.838   2.870   3.093   3.231   3.661
106 A'   44 A"  107 A'   45 A"  108 A'  109 A'  110 A'  111 A'                 
  3.943   3.959   3.979   3.988   3.990   4.017   4.025   4.047
 46 A"  112 A'   47 A"  113 A'   48 A"   49 A"  114 A'   50 A"                 
  4.091   4.109   4.163   4.192   4.241   4.326   4.402   4.474
 51 A"  115 A'  116 A'  117 A'  118 A'  119 A'  120 A'  121 A'                 
  5.993   6.039   6.107   6.576   6.700   7.529   7.547   7.571
 52 A"  122 A'  123 A'  124 A'  125 A'   53 A"   54 A"  126 A'                 
  7.587   7.650   7.699  23.378  24.186  27.885  28.335  28.371
127 A'  128 A'  129 A'  130 A'  131 A'  132 A'   55 A"  133 A'                 
 28.400  28.524  28.538  28.551  28.596  28.688  47.854  47.954
134 A'   56 A"  135 A'   57 A"  136 A'  137 A'  138 A'  139 A'                 
127.878 127.907 127.946 151.677 289.726 289.745 289.770 289.785
 58 A"  140 A'  141 A'  142 A'   59 A"   60 A"  143 A'  144 A'                 
289.874 289.9211020.6331020.7581901.841
145 A'  146 A'  147 A'  148 A'  149 A'                                         

 Beta MOs, Restricted
 -- Occupied --                  
******* -482.85 -482.85 -176.32 -165.72 -165.72 -165.72  -62.51
  1 A'    2 A'    3 A'    4 A'    5 A'    1 A"    6 A'    7 A'                 
-62.506 -56.328 -56.327 -56.324 -56.323 -56.323 -56.323 -35.817
  8 A'    9 A'   10 A'    2 A"   11 A'    3 A"   12 A'   13 A'                 
-31.310 -31.304 -31.304 -22.960 -22.959 -22.959 -22.954 -22.954
 14 A'    4 A"   15 A'   16 A'    5 A"   17 A'   18 A'    6 A"                 
-10.283 -10.258  -8.716  -8.715  -6.549  -6.547  -6.535  -6.534
 19 A'   20 A'   21 A'   22 A'   23 A'   24 A'    7 A"   25 A'                 
 -6.534  -6.533  -6.367  -4.780  -4.764  -4.764  -2.660  -2.658
  8 A"   26 A'   27 A'   28 A'    9 A"   29 A'   30 A'   31 A'                 
 -2.656  -2.655  -2.654  -2.654  -2.644  -2.644  -2.643  -2.643
 10 A"   32 A'   11 A"   33 A'   12 A"   34 A'   35 A'   13 A"                 
 -2.046  -2.041  -2.041  -2.027  -2.027  -0.890  -0.829  -0.756
 36 A'   14 A"   37 A'   38 A'   15 A"   39 A'   40 A'   41 A'                 
 -0.682  -0.564  -0.483  -0.469  -0.407  -0.383  -0.335  -0.334
 42 A'   43 A'   44 A'   45 A'   16 A"   46 A'   17 A"   47 A'                 
 -0.311  -0.295  -0.263  -0.259
 48 A'   18 A"   49 A'   19 A"                                                 
 -- Virtual --                   
 -0.064  -0.046  -0.044  -0.012   0.018   0.025   0.040   0.051
 50 A'   20 A"   51 A'   52 A'   53 A'   54 A'   55 A'   21 A"                 
  0.064   0.069   0.072   0.088   0.090   0.094   0.107   0.125
 56 A'   57 A'   22 A"   58 A'   23 A"   59 A'   60 A'   61 A'                 
  0.131   0.134   0.137   0.180   0.193   0.210   0.216   0.227
 62 A'   24 A"   63 A'   64 A'   65 A'   66 A'   67 A'   25 A"                 
  0.279   0.300   0.352   0.373   0.377   0.391   0.399   0.407
 68 A'   69 A'   70 A'   26 A"   71 A'   72 A'   27 A"   73 A'                 
  0.415   0.417   0.434   0.446   0.477   0.479   0.485   0.529
 28 A"   74 A'   29 A"   75 A'   76 A'   30 A"   77 A'   31 A"                 
  0.534   0.555   0.559   0.582   0.590   0.599   0.604   0.653
 78 A'   32 A"   33 A"   79 A'   80 A'   81 A'   34 A"   82 A'                 
  0.675   0.708   0.724   0.736   0.767   0.817   0.857   0.889
 83 A'   84 A'   35 A"   85 A'   86 A'   87 A'   88 A'   89 A'                 
  0.900   0.986   1.050   1.103   1.248   1.303   1.358   1.374
 90 A'   91 A'   92 A'   36 A"   37 A"   38 A"   93 A'   94 A'                 
  1.435   1.459   1.575   1.655   1.739   1.782   1.831   1.970
 39 A"   95 A'   96 A'   97 A'   98 A'   40 A"   99 A'   41 A"                 
  1.977   2.027   2.032   2.048   2.106   2.160   2.265   2.292
 42 A"  100 A'   43 A"  101 A'  102 A'  103 A'  104 A'  105 A'                 
  2.530   2.639   2.640   2.838   2.870   3.093   3.231   3.661
106 A'   44 A"  107 A'   45 A"  108 A'  109 A'  110 A'  111 A'                 
  3.943   3.959   3.979   3.988   3.990   4.017   4.025   4.047
 46 A"  112 A'   47 A"  113 A'   48 A"   49 A"  114 A'   50 A"                 
  4.091   4.109   4.163   4.192   4.241   4.326   4.402   4.474
 51 A"  115 A'  116 A'  117 A'  118 A'  119 A'  120 A'  121 A'                 
  5.993   6.039   6.107   6.576   6.700   7.529   7.547   7.571
 52 A"  122 A'  123 A'  124 A'  125 A'   53 A"   54 A"  126 A'                 
  7.587   7.650   7.699  23.378  24.186  27.885  28.335  28.371
127 A'  128 A'  129 A'  130 A'  131 A'  132 A'   55 A"  133 A'                 
 28.400  28.524  28.538  28.551  28.596  28.688  47.854  47.954
134 A'   56 A"  135 A'   57 A"  136 A'  137 A'  138 A'  139 A'                 
127.878 127.907 127.946 151.677 289.726 289.745 289.770 289.785
 58 A"  140 A'  141 A'  142 A'   59 A"   60 A"  143 A'  144 A'                 
289.874 289.9211020.6331020.7581901.841
145 A'  146 A'  147 A'  148 A'  149 A'                                         
 --------------------------------------------------------------

          Ground-State Mulliken Net Atomic Charges

     Atom                 Charge (a.u.)
  ----------------------------------------
      1 Br                   -0.062717
      2 Br                   -0.108368
      3 H                     0.217980
      4 I                     0.110805
      5 C                    -0.129888
      6 C                    -0.027812
  ----------------------------------------
  Sum of atomic charges =     0.000000

 -----------------------------------------------------------------
                    Cartesian Multipole Moments
 -----------------------------------------------------------------
    Charge (ESU x 10^10)
                 0.0000
    Dipole Moment (Debye)
         X      -0.1596      Y      -0.7952      Z       0.0000
       Tot       0.8111
    Quadrupole Moments (Debye-Ang)
        XX     -74.1577     XY      -0.7002     YY     -74.1428
        XZ       0.0000     YZ      -0.0000     ZZ     -78.4387
    Octopole Moments (Debye-Ang^2)
       XXX     -39.2049    XXY       5.0720    XYY     -12.2203
       YYY      26.5618    XXZ       0.0000    XYZ       0.0000
       YYZ       0.0000    XZZ     -12.4720    YZZ       8.3527
       ZZZ       0.0000
    Hexadecapole Moments (Debye-Ang^3)
      XXXX   -1510.5450   XXXY    -114.4744   XXYY    -347.2604
      XYYY    -176.5240   YYYY    -638.9490   XXXZ      -0.0000
      XXYZ      -0.0000   XYYZ       0.0000   YYYZ       0.0000
      XXZZ    -288.8175   XYZZ     -55.9828   YYZZ    -130.8650
      XZZZ       0.0000   YZZZ      -0.0000   ZZZZ    -101.1581
 -----------------------------------------------------------------
 Calculating analytic gradient of the SCF energy
 Gradient of SCF Energy
            1           2           3           4           5           6
    1  -0.0007867  -0.0171506   0.0039847   0.0229541  -0.0122764   0.0032749
    2  -0.0018042  -0.0446507  -0.0140080   0.0457147   0.0201755  -0.0054272
    3  -0.0000000   0.0000000   0.0000000   0.0000000  -0.0000000   0.0000000
 Max gradient component =       4.571E-02
 RMS gradient           =       1.782E-02
 Gradient time:  CPU 38.81 s  wall 4.99 s
 Geometry Optimization Parameters
   NAtoms,    NIC,     NZ,  NCons,   NDum,   NFix, NCnnct, MaxDiis
        6      32       0       0       0       0       0       0

 Cartesian Hessian Update
 Hessian Updated using BFGS Update


** GEOMETRY OPTIMIZATION IN DELOCALIZED INTERNAL COORDINATES **
   Searching for a Minimum

   Optimization Cycle:  12

                       Coordinates (Angstroms)
     ATOM                X               Y               Z
      1  Br        2.9716518403    0.3179847609    0.0000000000
      2  Br       -0.4010881389    1.5361034918    0.0000000000
      3  H         1.5895562468   -1.7982541381    0.0000000000
      4  I        -1.5926752059   -1.2460185663    0.0000000000
      5  C         1.3906278673   -0.7136094916    0.0000000000
      6  C         0.1655053319   -0.2284063218    0.0000000000
   Point Group: cs    Number of degrees of freedom:     9


   Energy is -12144.589008162

 Hessian Updated using BFGS Update

  9 Hessian modes will be used to form the next step
  Hessian Eigenvalues:
     0.069697    0.162514    0.214930    0.228984    0.254631    0.427517
     0.510195    1.061658    1.122539

 Minimum Search - Taking Simple RFO Step
 Searching for Lamda that Minimizes Along All modes
 Value Taken    Lamda =  -0.02277933
 Calculated Step too Large.  Step scaled by  0.606611
 Step Taken.  Stepsize is  0.300000

                             Maximum     Tolerance    Cnvgd?
         Gradient           0.043340      0.000300      NO
         Displacement       0.262823      0.001200      NO
         Energy change     -0.016112      0.000001      NO


 New Cartesian Coordinates Obtained by Inverse Iteration

 Displacement from previous Coordinates is:  0.201850
 ----------------------------------------------------------------
             Standard Nuclear Orientation (Angstroms)
    I     Atom           X                Y                Z
 ----------------------------------------------------------------
    1      Br      2.9871029084     0.3202046083     0.0000000000
    2      Br     -0.3644033005     1.5896907440     0.0000000000
    3      H       1.5663550917    -1.7755138474     0.0000000000
    4      I      -1.6008785852    -1.3182918211     0.0000000000
    5      C       1.3889633718    -0.7271413230     0.0000000000
    6      C       0.1464384553    -0.2211486260     0.0000000000
 ----------------------------------------------------------------
 Molecular Point Group                 Cs    NOp =  2
 Largest Abelian Subgroup              Cs    NOp =  2
 Nuclear Repulsion Energy =  1063.2351960892 hartrees
 There are       68 alpha and       68 beta electrons
 Applying Cartesian multipole field
    Component          Value
    ---------          -----
     (2,0,0)        1.00000E-11
     (0,2,0)        2.00000E-11
     (0,0,2)       -3.00000E-11
 Nucleus-field energy     =     0.0000000303 hartrees
 Requested basis set is 6-311++G(d,p)
 There are 79 shells and 209 basis functions
 A cutoff of  1.0D-11 yielded   2383 shell pairs
 There are     17737 function pairs (     19956 Cartesian)
 Smallest overlap matrix eigenvalue = 3.28E-05
 Guess MOs from SCF MO coefficient file

 -----------------------------------------------------------------------
  General SCF calculation program by
  Eric Jon Sundstrom, Paul Horn, Yuezhi Mao, Dmitri Zuev, Alec White,
  David Stuck, Shaama M.S., Shane Yost, Joonho Lee, David Small,
  Daniel Levine, Susi Lehtola, Hugh Burton, Evgeny Epifanovsky
 -----------------------------------------------------------------------
 Exchange:     0.2000 Hartree-Fock + 0.0800 Slater + 0.7200 B88
 Correlation:  0.1900 VWN1RPA + 0.8100 LYP
 Using SG-1 standard quadrature grid
 using 8 threads for integral computing
 -------------------------------------------------------
 OpenMP Integral computing Module                
 Release: version 2.0, May 2017, Q-Chem Inc. Pleasanton 
 -------------------------------------------------------
 -------------------------------------------------------
 OpenMP BLAS3 based DFT computing Module                
 Release: version 1.0, May 2013, Q-Chem Inc. Pittsburgh 
 -------------------------------------------------------
 A restricted SCF calculation will be
 performed using DIIS
 SCF converges when DIIS error is below 1.0e-08
 ---------------------------------------
  Cycle       Energy         DIIS error
 ---------------------------------------
    1  -12144.5960954650      6.01e-04  
    2  -12144.5975472721      3.87e-04  
    3  -12144.5973656798      4.25e-04  
    4  -12144.5983618093      4.74e-05  
    5  -12144.5983726007      1.45e-05  
    6  -12144.5983734164      7.85e-06  
    7  -12144.5983737913      9.64e-07  
    8  -12144.5983737940      3.08e-07  
    9  -12144.5983737944      7.25e-08  
   10  -12144.5983737944      1.33e-08  
   11  -12144.5983737942      3.93e-09  Convergence criterion met
 ---------------------------------------
 SCF time:   CPU 103.38s  wall 14.00s 
 SCF   energy in the final basis set =   -12144.5983737942
 Total energy in the final basis set =   -12144.5983737942

 --------------------------------------------------------------
             Orbital Energies (a.u.) and Symmetries
 --------------------------------------------------------------

 Alpha MOs, Restricted
 -- Occupied --                  
******* -482.85 -482.85 -176.32 -165.73 -165.72 -165.72  -62.51
  1 A'    2 A'    3 A'    4 A'    5 A'    1 A"    6 A'    7 A'                 
-62.506 -56.329 -56.327 -56.325 -56.324 -56.323 -56.322 -35.819
  8 A'    9 A'   10 A'    2 A"   11 A'    3 A"   12 A'   13 A'                 
-31.312 -31.306 -31.306 -22.962 -22.961 -22.961 -22.956 -22.956
 14 A'    4 A"   15 A'   16 A'    5 A"   17 A'   18 A'    6 A"                 
-10.289 -10.259  -8.717  -8.715  -6.549  -6.546  -6.535  -6.534
 19 A'   20 A'   21 A'   22 A'   23 A'   24 A'    7 A"   25 A'                 
 -6.533  -6.532  -6.368  -4.781  -4.766  -4.766  -2.660  -2.657
  8 A"   26 A'   27 A'   28 A'    9 A"   29 A'   30 A'   31 A'                 
 -2.656  -2.656  -2.654  -2.653  -2.644  -2.644  -2.642  -2.642
 10 A"   32 A'   11 A"   33 A'   12 A"   34 A'   35 A'   13 A"                 
 -2.047  -2.042  -2.042  -2.029  -2.029  -0.881  -0.823  -0.755
 36 A'   14 A"   37 A'   38 A'   15 A"   39 A'   40 A'   41 A'                 
 -0.679  -0.569  -0.480  -0.465  -0.400  -0.384  -0.332  -0.329
 42 A'   43 A'   44 A'   45 A'   16 A"   46 A'   17 A"   47 A'                 
 -0.310  -0.297  -0.272  -0.258
 48 A'   18 A"   49 A'   19 A"                                                 
 -- Virtual --                   
 -0.071  -0.051  -0.050  -0.012   0.016   0.026   0.040   0.051
 50 A'   51 A'   20 A"   52 A'   53 A'   54 A'   55 A'   21 A"                 
  0.065   0.069   0.072   0.087   0.090   0.093   0.108   0.124
 56 A'   57 A'   22 A"   58 A'   23 A"   59 A'   60 A'   61 A'                 
  0.129   0.133   0.136   0.179   0.191   0.205   0.218   0.226
 62 A'   24 A"   63 A'   64 A'   65 A'   66 A'   67 A'   25 A"                 
  0.277   0.297   0.356   0.376   0.378   0.396   0.399   0.404
 68 A'   69 A'   70 A'   71 A'   26 A"   72 A'   27 A"   73 A'                 
  0.414   0.415   0.435   0.443   0.479   0.479   0.485   0.523
 74 A'   28 A"   29 A"   75 A'   76 A'   30 A"   77 A'   31 A"                 
  0.539   0.554   0.557   0.577   0.586   0.598   0.605   0.649
 78 A'   32 A"   33 A"   79 A'   80 A'   81 A'   34 A"   82 A'                 
  0.661   0.698   0.724   0.725   0.769   0.812   0.848   0.884
 83 A'   84 A'   85 A'   35 A"   86 A'   87 A'   88 A'   89 A'                 
  0.889   0.983   1.048   1.095   1.239   1.298   1.350   1.371
 90 A'   91 A'   92 A'   36 A"   37 A"   38 A"   93 A'   94 A'                 
  1.432   1.470   1.566   1.644   1.735   1.786   1.827   1.972
 39 A"   95 A'   96 A'   97 A'   98 A'   40 A"   99 A'   41 A"                 
  1.979   2.018   2.027   2.048   2.087   2.159   2.265   2.289
 42 A"  100 A'   43 A"  101 A'  102 A'  103 A'  104 A'  105 A'                 
  2.551   2.629   2.637   2.831   2.877   3.068   3.221   3.703
106 A'  107 A'   44 A"   45 A"  108 A'  109 A'  110 A'  111 A'                 
  3.946   3.966   3.979   3.986   3.990   4.005   4.027   4.044
 46 A"  112 A'   47 A"  113 A'   48 A"   49 A"  114 A'   50 A"                 
  4.086   4.106   4.134   4.183   4.243   4.324   4.402   4.455
 51 A"  115 A'  116 A'  117 A'  118 A'  119 A'  120 A'  121 A'                 
  5.991   6.031   6.090   6.563   6.683   7.529   7.547   7.569
 52 A"  122 A'  123 A'  124 A'  125 A'   53 A"   54 A"  126 A'                 
  7.588   7.650   7.695  23.415  24.101  27.867  28.332  28.366
127 A'  128 A'  129 A'  130 A'  131 A'  132 A'   55 A"  133 A'                 
 28.391  28.522  28.534  28.547  28.592  28.682  47.842  47.941
134 A'   56 A"  135 A'   57 A"  136 A'  137 A'  138 A'  139 A'                 
127.875 127.902 127.937 151.661 289.725 289.744 289.768 289.783
 58 A"  140 A'  141 A'  142 A'   59 A"   60 A"  143 A'  144 A'                 
289.873 289.9171020.6171020.7411901.824
145 A'  146 A'  147 A'  148 A'  149 A'                                         

 Beta MOs, Restricted
 -- Occupied --                  
******* -482.85 -482.85 -176.32 -165.73 -165.72 -165.72  -62.51
  1 A'    2 A'    3 A'    4 A'    5 A'    1 A"    6 A'    7 A'                 
-62.506 -56.329 -56.327 -56.325 -56.324 -56.323 -56.322 -35.819
  8 A'    9 A'   10 A'    2 A"   11 A'    3 A"   12 A'   13 A'                 
-31.312 -31.306 -31.306 -22.962 -22.961 -22.961 -22.956 -22.956
 14 A'    4 A"   15 A'   16 A'    5 A"   17 A'   18 A'    6 A"                 
-10.289 -10.259  -8.717  -8.715  -6.549  -6.546  -6.535  -6.534
 19 A'   20 A'   21 A'   22 A'   23 A'   24 A'    7 A"   25 A'                 
 -6.533  -6.532  -6.368  -4.781  -4.766  -4.766  -2.660  -2.657
  8 A"   26 A'   27 A'   28 A'    9 A"   29 A'   30 A'   31 A'                 
 -2.656  -2.656  -2.654  -2.653  -2.644  -2.644  -2.642  -2.642
 10 A"   32 A'   11 A"   33 A'   12 A"   34 A'   35 A'   13 A"                 
 -2.047  -2.042  -2.042  -2.029  -2.029  -0.881  -0.823  -0.755
 36 A'   14 A"   37 A'   38 A'   15 A"   39 A'   40 A'   41 A'                 
 -0.679  -0.569  -0.480  -0.465  -0.400  -0.384  -0.332  -0.329
 42 A'   43 A'   44 A'   45 A'   16 A"   46 A'   17 A"   47 A'                 
 -0.310  -0.297  -0.272  -0.258
 48 A'   18 A"   49 A'   19 A"                                                 
 -- Virtual --                   
 -0.071  -0.051  -0.050  -0.012   0.016   0.026   0.040   0.051
 50 A'   51 A'   20 A"   52 A'   53 A'   54 A'   55 A'   21 A"                 
  0.065   0.069   0.072   0.087   0.090   0.093   0.108   0.124
 56 A'   57 A'   22 A"   58 A'   23 A"   59 A'   60 A'   61 A'                 
  0.129   0.133   0.136   0.179   0.191   0.205   0.218   0.226
 62 A'   24 A"   63 A'   64 A'   65 A'   66 A'   67 A'   25 A"                 
  0.277   0.297   0.356   0.376   0.378   0.396   0.399   0.404
 68 A'   69 A'   70 A'   71 A'   26 A"   72 A'   27 A"   73 A'                 
  0.414   0.415   0.435   0.443   0.479   0.479   0.485   0.523
 74 A'   28 A"   29 A"   75 A'   76 A'   30 A"   77 A'   31 A"                 
  0.539   0.554   0.557   0.577   0.586   0.598   0.605   0.649
 78 A'   32 A"   33 A"   79 A'   80 A'   81 A'   34 A"   82 A'                 
  0.661   0.698   0.724   0.725   0.769   0.812   0.848   0.884
 83 A'   84 A'   85 A'   35 A"   86 A'   87 A'   88 A'   89 A'                 
  0.889   0.983   1.048   1.095   1.239   1.298   1.350   1.371
 90 A'   91 A'   92 A'   36 A"   37 A"   38 A"   93 A'   94 A'                 
  1.432   1.470   1.566   1.644   1.735   1.786   1.827   1.972
 39 A"   95 A'   96 A'   97 A'   98 A'   40 A"   99 A'   41 A"                 
  1.979   2.018   2.027   2.048   2.087   2.159   2.265   2.289
 42 A"  100 A'   43 A"  101 A'  102 A'  103 A'  104 A'  105 A'                 
  2.551   2.629   2.637   2.831   2.877   3.068   3.221   3.703
106 A'  107 A'   44 A"   45 A"  108 A'  109 A'  110 A'  111 A'                 
  3.946   3.966   3.979   3.986   3.990   4.005   4.027   4.044
 46 A"  112 A'   47 A"  113 A'   48 A"   49 A"  114 A'   50 A"                 
  4.086   4.106   4.134   4.183   4.243   4.324   4.402   4.455
 51 A"  115 A'  116 A'  117 A'  118 A'  119 A'  120 A'  121 A'                 
  5.991   6.031   6.090   6.563   6.683   7.529   7.547   7.569
 52 A"  122 A'  123 A'  124 A'  125 A'   53 A"   54 A"  126 A'                 
  7.588   7.650   7.695  23.415  24.101  27.867  28.332  28.366
127 A'  128 A'  129 A'  130 A'  131 A'  132 A'   55 A"  133 A'                 
 28.391  28.522  28.534  28.547  28.592  28.682  47.842  47.941
134 A'   56 A"  135 A'   57 A"  136 A'  137 A'  138 A'  139 A'                 
127.875 127.902 127.937 151.661 289.725 289.744 289.768 289.783
 58 A"  140 A'  141 A'  142 A'   59 A"   60 A"  143 A'  144 A'                 
289.873 289.9171020.6171020.7411901.824
145 A'  146 A'  147 A'  148 A'  149 A'                                         
 --------------------------------------------------------------

          Ground-State Mulliken Net Atomic Charges

     Atom                 Charge (a.u.)
  ----------------------------------------
      1 Br                   -0.062484
      2 Br                   -0.108315
      3 H                     0.217899
      4 I                     0.116938
      5 C                    -0.121927
      6 C                    -0.042111
  ----------------------------------------
  Sum of atomic charges =     0.000000

 -----------------------------------------------------------------
                    Cartesian Multipole Moments
 -----------------------------------------------------------------
    Charge (ESU x 10^10)
                 0.0000
    Dipole Moment (Debye)
         X      -0.2118      Y      -0.8634      Z      -0.0000
       Tot       0.8890
    Quadrupole Moments (Debye-Ang)
        XX     -74.4781     XY      -0.2196     YY     -73.5811
        XZ      -0.0000     YZ       0.0000     ZZ     -78.6283
    Octopole Moments (Debye-Ang^2)
       XXX     -40.9599    XXY       5.4045    XYY     -13.6646
       YYY      29.4944    XXZ      -0.0000    XYZ      -0.0000
       YYZ       0.0000    XZZ     -13.1243    YZZ       9.3325
       ZZZ      -0.0000
    Hexadecapole Moments (Debye-Ang^3)
      XXXX   -1525.2172   XXXY    -124.5341   XXYY    -355.3453
      XYYY    -185.2221   YYYY    -680.7521   XXXZ      -0.0000
      XXYZ       0.0000   XYYZ      -0.0000   YYYZ       0.0000
      XXZZ    -291.1101   XYZZ     -60.3442   YYZZ    -139.1571
      XZZZ      -0.0000   YZZZ       0.0000   ZZZZ    -101.7325
 -----------------------------------------------------------------
 Calculating analytic gradient of the SCF energy
 Gradient of SCF Energy
            1           2           3           4           5           6
    1   0.0067028  -0.0134609  -0.0024495   0.0115417   0.0113384  -0.0136726
    2   0.0041185  -0.0196403   0.0118675   0.0274457  -0.0214180  -0.0023734
    3  -0.0000000  -0.0000000  -0.0000000   0.0000000   0.0000000   0.0000000
 Max gradient component =       2.745E-02
 RMS gradient           =       1.165E-02
 Gradient time:  CPU 38.22 s  wall 4.91 s
 Geometry Optimization Parameters
   NAtoms,    NIC,     NZ,  NCons,   NDum,   NFix, NCnnct, MaxDiis
        6      32       0       0       0       0       0       0

 Cartesian Hessian Update
 Hessian Updated using BFGS Update


** GEOMETRY OPTIMIZATION IN DELOCALIZED INTERNAL COORDINATES **
   Searching for a Minimum

   Optimization Cycle:  13

                       Coordinates (Angstroms)
     ATOM                X               Y               Z
      1  Br        2.9871029084    0.3202046083    0.0000000000
      2  Br       -0.3644033005    1.5896907440    0.0000000000
      3  H         1.5663550917   -1.7755138474    0.0000000000
      4  I        -1.6008785852   -1.3182918211    0.0000000000
      5  C         1.3889633718   -0.7271413230    0.0000000000
      6  C         0.1464384553   -0.2211486260    0.0000000000
   Point Group: cs    Number of degrees of freedom:     9


   Energy is -12144.598373794

 Hessian Updated using BFGS Update

  9 Hessian modes will be used to form the next step
  Hessian Eigenvalues:
     0.060323    0.162930    0.224047    0.254580    0.301062    0.474039
     0.535354    1.061045    1.123870

 Minimum Search - Taking Simple RFO Step
 Searching for Lamda that Minimizes Along All modes
 Value Taken    Lamda =  -0.00979877
 Calculated Step too Large.  Step scaled by  0.840847
 Step Taken.  Stepsize is  0.300000

                             Maximum     Tolerance    Cnvgd?
         Gradient           0.015805      0.000300      NO
         Displacement       0.222945      0.001200      NO
         Energy change     -0.009366      0.000001      NO


 New Cartesian Coordinates Obtained by Inverse Iteration

 Displacement from previous Coordinates is:  0.234979
 ----------------------------------------------------------------
             Standard Nuclear Orientation (Angstroms)
    I     Atom           X                Y                Z
 ----------------------------------------------------------------
    1      Br      2.9732248511     0.3334131891     0.0000000000
    2      Br     -0.3038567249     1.6434241116     0.0000000000
    3      H       1.5376053561    -1.7870353067     0.0000000000
    4      I      -1.5826127853    -1.3963717979     0.0000000000
    5      C       1.3601470258    -0.7181341242     0.0000000000
    6      C       0.1390702185    -0.2074963370     0.0000000000
 ----------------------------------------------------------------
 Molecular Point Group                 Cs    NOp =  2
 Largest Abelian Subgroup              Cs    NOp =  2
 Nuclear Repulsion Energy =  1051.7441000959 hartrees
 There are       68 alpha and       68 beta electrons
 Applying Cartesian multipole field
    Component          Value
    ---------          -----
     (2,0,0)        1.00000E-11
     (0,2,0)        2.00000E-11
     (0,0,2)       -3.00000E-11
 Nucleus-field energy     =     0.0000000313 hartrees
 Requested basis set is 6-311++G(d,p)
 There are 79 shells and 209 basis functions
 A cutoff of  1.0D-11 yielded   2372 shell pairs
 There are     17636 function pairs (     19845 Cartesian)
 Smallest overlap matrix eigenvalue = 3.53E-05
 Guess MOs from SCF MO coefficient file

 -----------------------------------------------------------------------
  General SCF calculation program by
  Eric Jon Sundstrom, Paul Horn, Yuezhi Mao, Dmitri Zuev, Alec White,
  David Stuck, Shaama M.S., Shane Yost, Joonho Lee, David Small,
  Daniel Levine, Susi Lehtola, Hugh Burton, Evgeny Epifanovsky
 -----------------------------------------------------------------------
 Exchange:     0.2000 Hartree-Fock + 0.0800 Slater + 0.7200 B88
 Correlation:  0.1900 VWN1RPA + 0.8100 LYP
 Using SG-1 standard quadrature grid
 using 8 threads for integral computing
 -------------------------------------------------------
 OpenMP Integral computing Module                
 Release: version 2.0, May 2017, Q-Chem Inc. Pleasanton 
 -------------------------------------------------------
 -------------------------------------------------------
 OpenMP BLAS3 based DFT computing Module                
 Release: version 1.0, May 2013, Q-Chem Inc. Pittsburgh 
 -------------------------------------------------------
 A restricted SCF calculation will be
 performed using DIIS
 SCF converges when DIIS error is below 1.0e-08
 ---------------------------------------
  Cycle       Energy         DIIS error
 ---------------------------------------
    1  -12144.6015852011      5.34e-04  
    2  -12144.6034416446      2.03e-04  
    3  -12144.6032750320      2.67e-04  
    4  -12144.6036603117      6.22e-05  
    5  -12144.6036819321      9.67e-06  
    6  -12144.6036822665      5.71e-06  
    7  -12144.6036824485      1.33e-06  
    8  -12144.6036824587      2.84e-07  
    9  -12144.6036824591      5.43e-08  
   10  -12144.6036824591      1.99e-08  
   11  -12144.6036824592      3.59e-09  Convergence criterion met
 ---------------------------------------
 SCF time:   CPU 103.04s  wall 13.00s 
 SCF   energy in the final basis set =   -12144.6036824592
 Total energy in the final basis set =   -12144.6036824592

 --------------------------------------------------------------
             Orbital Energies (a.u.) and Symmetries
 --------------------------------------------------------------

 Alpha MOs, Restricted
 -- Occupied --                  
******* -482.86 -482.85 -176.32 -165.73 -165.72 -165.72  -62.51
  1 A'    2 A'    3 A'    4 A'    5 A'    1 A"    6 A'    7 A'                 
-62.505 -56.329 -56.326 -56.325 -56.325 -56.322 -56.321 -35.820
  8 A'    9 A'   10 A'    2 A"   11 A'    3 A"   12 A'   13 A'                 
-31.313 -31.307 -31.307 -22.964 -22.962 -22.962 -22.958 -22.958
 14 A'    4 A"   15 A'   16 A'    5 A"   17 A'   18 A'    6 A"                 
-10.290 -10.260  -8.717  -8.713  -6.550  -6.545  -6.536  -6.535
 19 A'   20 A'   21 A'   22 A'   23 A'   24 A'    7 A"   25 A'                 
 -6.532  -6.531  -6.369  -4.782  -4.767  -4.767  -2.660  -2.656
  8 A"   26 A'   27 A'   28 A'    9 A"   29 A'   30 A'   10 A"                 
 -2.656  -2.656  -2.653  -2.652  -2.645  -2.645  -2.641  -2.641
 31 A'   32 A'   11 A"   33 A'   34 A'   12 A"   35 A'   13 A"                 
 -2.048  -2.043  -2.043  -2.030  -2.029  -0.879  -0.817  -0.758
 36 A'   37 A'   14 A"   38 A'   15 A"   39 A'   40 A'   41 A'                 
 -0.676  -0.567  -0.477  -0.464  -0.399  -0.381  -0.329  -0.327
 42 A'   43 A'   44 A'   45 A'   16 A"   46 A'   17 A"   47 A'                 
 -0.307  -0.299  -0.278  -0.260
 48 A'   18 A"   49 A'   19 A"                                                 
 -- Virtual --                   
 -0.077  -0.057  -0.047  -0.013   0.015   0.026   0.039   0.052
 50 A'   51 A'   20 A"   52 A'   53 A'   54 A'   55 A'   21 A"                 
  0.065   0.069   0.072   0.085   0.090   0.095   0.108   0.123
 56 A'   57 A'   22 A"   58 A'   23 A"   59 A'   60 A'   61 A'                 
  0.127   0.132   0.135   0.175   0.187   0.200   0.222   0.226
 62 A'   24 A"   63 A'   64 A'   65 A'   66 A'   67 A'   25 A"                 
  0.276   0.302   0.357   0.376   0.382   0.398   0.399   0.403
 68 A'   69 A'   70 A'   71 A'   26 A"   27 A"   72 A'   73 A'                 
  0.412   0.414   0.435   0.441   0.474   0.476   0.489   0.521
 74 A'   28 A"   29 A"   75 A'   76 A'   30 A"   77 A'   31 A"                 
  0.540   0.551   0.559   0.569   0.587   0.595   0.608   0.648
 78 A'   32 A"   33 A"   79 A'   80 A'   81 A'   34 A"   82 A'                 
  0.652   0.705   0.719   0.726   0.767   0.807   0.842   0.883
 83 A'   84 A'   85 A'   35 A"   86 A'   87 A'   88 A'   89 A'                 
  0.889   0.988   1.039   1.091   1.234   1.295   1.341   1.367
 90 A'   91 A'   92 A'   36 A"   37 A"   38 A"   93 A'   94 A'                 
  1.432   1.477   1.559   1.643   1.740   1.785   1.818   1.974
 39 A"   95 A'   96 A'   97 A'   98 A'   40 A"   99 A'   41 A"                 
  1.980   2.015   2.026   2.047   2.089   2.164   2.266   2.292
 42 A"  100 A'   43 A"  101 A'  102 A'  103 A'  104 A'  105 A'                 
  2.540   2.626   2.639   2.832   2.874   3.068   3.212   3.678
106 A'  107 A'   44 A"   45 A"  108 A'  109 A'  110 A'  111 A'                 
  3.947   3.974   3.980   3.987   3.990   3.997   4.033   4.043
 46 A"  112 A'   47 A"  113 A'   48 A"   49 A"  114 A'   50 A"                 
  4.084   4.086   4.128   4.181   4.254   4.327   4.399   4.436
 51 A"  115 A'  116 A'  117 A'  118 A'  119 A'  120 A'  121 A'                 
  5.990   6.028   6.081   6.552   6.676   7.530   7.547   7.567
 52 A"  122 A'  123 A'  124 A'  125 A'   53 A"   54 A"  126 A'                 
  7.590   7.653   7.693  23.390  24.161  27.853  28.330  28.363
127 A'  128 A'  129 A'  130 A'  131 A'  132 A'   55 A"  133 A'                 
 28.384  28.521  28.533  28.544  28.590  28.679  47.833  47.937
134 A'   56 A"  135 A'   57 A"  136 A'  137 A'  138 A'  139 A'                 
127.874 127.900 127.932 151.649 289.725 289.743 289.764 289.782
 58 A"  140 A'  141 A'  142 A'   59 A"   60 A"  143 A'  144 A'                 
289.876 289.9151020.6061020.7361901.812
145 A'  146 A'  147 A'  148 A'  149 A'                                         

 Beta MOs, Restricted
 -- Occupied --                  
******* -482.86 -482.85 -176.32 -165.73 -165.72 -165.72  -62.51
  1 A'    2 A'    3 A'    4 A'    5 A'    1 A"    6 A'    7 A'                 
-62.505 -56.329 -56.326 -56.325 -56.325 -56.322 -56.321 -35.820
  8 A'    9 A'   10 A'    2 A"   11 A'    3 A"   12 A'   13 A'                 
-31.313 -31.307 -31.307 -22.964 -22.962 -22.962 -22.958 -22.958
 14 A'    4 A"   15 A'   16 A'    5 A"   17 A'   18 A'    6 A"                 
-10.290 -10.260  -8.717  -8.713  -6.550  -6.545  -6.536  -6.535
 19 A'   20 A'   21 A'   22 A'   23 A'   24 A'    7 A"   25 A'                 
 -6.532  -6.531  -6.369  -4.782  -4.767  -4.767  -2.660  -2.656
  8 A"   26 A'   27 A'   28 A'    9 A"   29 A'   30 A'   10 A"                 
 -2.656  -2.656  -2.653  -2.652  -2.645  -2.645  -2.641  -2.641
 31 A'   32 A'   11 A"   33 A'   34 A'   12 A"   35 A'   13 A"                 
 -2.048  -2.043  -2.043  -2.030  -2.029  -0.879  -0.817  -0.758
 36 A'   37 A'   14 A"   38 A'   15 A"   39 A'   40 A'   41 A'                 
 -0.676  -0.567  -0.477  -0.464  -0.399  -0.381  -0.329  -0.327
 42 A'   43 A'   44 A'   45 A'   16 A"   46 A'   17 A"   47 A'                 
 -0.307  -0.299  -0.278  -0.260
 48 A'   18 A"   49 A'   19 A"                                                 
 -- Virtual --                   
 -0.077  -0.057  -0.047  -0.013   0.015   0.026   0.039   0.052
 50 A'   51 A'   20 A"   52 A'   53 A'   54 A'   55 A'   21 A"                 
  0.065   0.069   0.072   0.085   0.090   0.095   0.108   0.123
 56 A'   57 A'   22 A"   58 A'   23 A"   59 A'   60 A'   61 A'                 
  0.127   0.132   0.135   0.175   0.187   0.200   0.222   0.226
 62 A'   24 A"   63 A'   64 A'   65 A'   66 A'   67 A'   25 A"                 
  0.276   0.302   0.357   0.376   0.382   0.398   0.399   0.403
 68 A'   69 A'   70 A'   71 A'   26 A"   27 A"   72 A'   73 A'                 
  0.412   0.414   0.435   0.441   0.474   0.476   0.489   0.521
 74 A'   28 A"   29 A"   75 A'   76 A'   30 A"   77 A'   31 A"                 
  0.540   0.551   0.559   0.569   0.587   0.595   0.608   0.648
 78 A'   32 A"   33 A"   79 A'   80 A'   81 A'   34 A"   82 A'                 
  0.652   0.705   0.719   0.726   0.767   0.807   0.842   0.883
 83 A'   84 A'   85 A'   35 A"   86 A'   87 A'   88 A'   89 A'                 
  0.889   0.988   1.039   1.091   1.234   1.295   1.341   1.367
 90 A'   91 A'   92 A'   36 A"   37 A"   38 A"   93 A'   94 A'                 
  1.432   1.477   1.559   1.643   1.740   1.785   1.818   1.974
 39 A"   95 A'   96 A'   97 A'   98 A'   40 A"   99 A'   41 A"                 
  1.980   2.015   2.026   2.047   2.089   2.164   2.266   2.292
 42 A"  100 A'   43 A"  101 A'  102 A'  103 A'  104 A'  105 A'                 
  2.540   2.626   2.639   2.832   2.874   3.068   3.212   3.678
106 A'  107 A'   44 A"   45 A"  108 A'  109 A'  110 A'  111 A'                 
  3.947   3.974   3.980   3.987   3.990   3.997   4.033   4.043
 46 A"  112 A'   47 A"  113 A'   48 A"   49 A"  114 A'   50 A"                 
  4.084   4.086   4.128   4.181   4.254   4.327   4.399   4.436
 51 A"  115 A'  116 A'  117 A'  118 A'  119 A'  120 A'  121 A'                 
  5.990   6.028   6.081   6.552   6.676   7.530   7.547   7.567
 52 A"  122 A'  123 A'  124 A'  125 A'   53 A"   54 A"  126 A'                 
  7.590   7.653   7.693  23.390  24.161  27.853  28.330  28.363
127 A'  128 A'  129 A'  130 A'  131 A'  132 A'   55 A"  133 A'                 
 28.384  28.521  28.533  28.544  28.590  28.679  47.833  47.937
134 A'   56 A"  135 A'   57 A"  136 A'  137 A'  138 A'  139 A'                 
127.874 127.900 127.932 151.649 289.725 289.743 289.764 289.782
 58 A"  140 A'  141 A'  142 A'   59 A"   60 A"  143 A'  144 A'                 
289.876 289.9151020.6061020.7361901.812
145 A'  146 A'  147 A'  148 A'  149 A'                                         
 --------------------------------------------------------------

          Ground-State Mulliken Net Atomic Charges

     Atom                 Charge (a.u.)
  ----------------------------------------
      1 Br                   -0.069985
      2 Br                   -0.109251
      3 H                     0.217208
      4 I                     0.116107
      5 C                    -0.102635
      6 C                    -0.051444
  ----------------------------------------
  Sum of atomic charges =     0.000000

 -----------------------------------------------------------------
                    Cartesian Multipole Moments
 -----------------------------------------------------------------
    Charge (ESU x 10^10)
                 0.0000
    Dipole Moment (Debye)
         X      -0.2131      Y      -0.9356      Z       0.0000
       Tot       0.9595
    Quadrupole Moments (Debye-Ang)
        XX     -74.9938     XY       0.1675     YY     -72.9926
        XZ       0.0000     YZ      -0.0000     ZZ     -78.7314
    Octopole Moments (Debye-Ang^2)
       XXX     -44.2124    XXY       5.6617    XYY     -15.4289
       YYY      31.6694    XXZ       0.0000    XYZ       0.0000
       YYZ       0.0000    XZZ     -14.2544    YZZ      10.1861
       ZZZ       0.0000
    Hexadecapole Moments (Debye-Ang^3)
      XXXX   -1507.3713   XXXY    -138.8000   XXYY    -358.5829
      XYYY    -195.0806   YYYY    -727.1255   XXXZ       0.0000
      XXYZ      -0.0000   XYYZ      -0.0000   YYYZ      -0.0000
      XXZZ    -287.1506   XYZZ     -65.4794   YYZZ    -148.5613
      XZZZ       0.0000   YZZZ      -0.0000   ZZZZ    -102.0442
 -----------------------------------------------------------------
 Calculating analytic gradient of the SCF energy
 Gradient of SCF Energy
            1           2           3           4           5           6
    1   0.0089592  -0.0072178  -0.0008557   0.0063031  -0.0120053   0.0048166
    2   0.0072958  -0.0030080  -0.0027774   0.0129272  -0.0030903  -0.0113472
    3   0.0000000   0.0000000  -0.0000000   0.0000000   0.0000000  -0.0000000
 Max gradient component =       1.293E-02
 RMS gradient           =       6.305E-03
 Gradient time:  CPU 38.27 s  wall 4.91 s
 Geometry Optimization Parameters
   NAtoms,    NIC,     NZ,  NCons,   NDum,   NFix, NCnnct, MaxDiis
        6      32       0       0       0       0       0       0

 Cartesian Hessian Update
 Hessian Updated using BFGS Update


** GEOMETRY OPTIMIZATION IN DELOCALIZED INTERNAL COORDINATES **
   Searching for a Minimum

   Optimization Cycle:  14

                       Coordinates (Angstroms)
     ATOM                X               Y               Z
      1  Br        2.9732248511    0.3334131891    0.0000000000
      2  Br       -0.3038567249    1.6434241116    0.0000000000
      3  H         1.5376053561   -1.7870353067    0.0000000000
      4  I        -1.5826127853   -1.3963717979    0.0000000000
      5  C         1.3601470258   -0.7181341242    0.0000000000
      6  C         0.1390702185   -0.2074963370    0.0000000000
   Point Group: cs    Number of degrees of freedom:     9


   Energy is -12144.603682459

 Hessian Updated using BFGS Update

  9 Hessian modes will be used to form the next step
  Hessian Eigenvalues:
     0.049922    0.163107    0.224032    0.254601    0.314707    0.514417
     0.541986    1.059874    1.116194

 Minimum Search - Taking Simple RFO Step
 Searching for Lamda that Minimizes Along All modes
 Value Taken    Lamda =  -0.00211971
 Step Taken.  Stepsize is  0.187065

                             Maximum     Tolerance    Cnvgd?
         Gradient           0.011451      0.000300      NO
         Displacement       0.151712      0.001200      NO
         Energy change     -0.005309      0.000001      NO


 New Cartesian Coordinates Obtained by Inverse Iteration

 Displacement from previous Coordinates is:  0.145365
 ----------------------------------------------------------------
             Standard Nuclear Orientation (Angstroms)
    I     Atom           X                Y                Z
 ----------------------------------------------------------------
    1      Br      2.9713911697     0.3240823643     0.0000000000
    2      Br     -0.2710095076     1.6746110418     0.0000000000
    3      H       1.5250375716    -1.7755405621     0.0000000000
    4      I      -1.5724920228    -1.4490109372     0.0000000000
    5      C       1.3463777538    -0.7114353827     0.0000000000
    6      C       0.1242729768    -0.1949067893     0.0000000000
 ----------------------------------------------------------------
 Molecular Point Group                 Cs    NOp =  2
 Largest Abelian Subgroup              Cs    NOp =  2
 Nuclear Repulsion Energy =  1044.1579159175 hartrees
 There are       68 alpha and       68 beta electrons
 Applying Cartesian multipole field
    Component          Value
    ---------          -----
     (2,0,0)        1.00000E-11
     (0,2,0)        2.00000E-11
     (0,0,2)       -3.00000E-11
 Nucleus-field energy     =     0.0000000320 hartrees
 Requested basis set is 6-311++G(d,p)
 There are 79 shells and 209 basis functions
 A cutoff of  1.0D-11 yielded   2366 shell pairs
 There are     17602 function pairs (     19807 Cartesian)
 Smallest overlap matrix eigenvalue = 3.96E-05
 Guess MOs from SCF MO coefficient file

 -----------------------------------------------------------------------
  General SCF calculation program by
  Eric Jon Sundstrom, Paul Horn, Yuezhi Mao, Dmitri Zuev, Alec White,
  David Stuck, Shaama M.S., Shane Yost, Joonho Lee, David Small,
  Daniel Levine, Susi Lehtola, Hugh Burton, Evgeny Epifanovsky
 -----------------------------------------------------------------------
 Exchange:     0.2000 Hartree-Fock + 0.0800 Slater + 0.7200 B88
 Correlation:  0.1900 VWN1RPA + 0.8100 LYP
 Using SG-1 standard quadrature grid
 using 8 threads for integral computing
 -------------------------------------------------------
 OpenMP Integral computing Module                
 Release: version 2.0, May 2017, Q-Chem Inc. Pleasanton 
 -------------------------------------------------------
 -------------------------------------------------------
 OpenMP BLAS3 based DFT computing Module                
 Release: version 1.0, May 2013, Q-Chem Inc. Pittsburgh 
 -------------------------------------------------------
 A restricted SCF calculation will be
 performed using DIIS
 SCF converges when DIIS error is below 1.0e-08
 ---------------------------------------
  Cycle       Energy         DIIS error
 ---------------------------------------
    1  -12144.6042772414      3.01e-04  
    2  -12144.6048977652      1.54e-04  
    3  -12144.6048039951      2.04e-04  
    4  -12144.6050331274      2.70e-05  
    5  -12144.6050373900      4.79e-06  
    6  -12144.6050374862      2.49e-06  
    7  -12144.6050375201      6.85e-07  
    8  -12144.6050375222      2.23e-07  
    9  -12144.6050375225      3.48e-08  
   10  -12144.6050375225      7.07e-09  Convergence criterion met
 ---------------------------------------
 SCF time:   CPU 93.44s  wall 12.00s 
 SCF   energy in the final basis set =   -12144.6050375225
 Total energy in the final basis set =   -12144.6050375225

 --------------------------------------------------------------
             Orbital Energies (a.u.) and Symmetries
 --------------------------------------------------------------

 Alpha MOs, Restricted
 -- Occupied --                  
******* -482.86 -482.85 -176.32 -165.73 -165.73 -165.73  -62.51
  1 A'    2 A'    3 A'    4 A'    5 A'    1 A"    6 A'    7 A'                 
-62.505 -56.330 -56.326 -56.326 -56.325 -56.321 -56.321 -35.821
  8 A'    9 A'    2 A"   10 A'   11 A'    3 A"   12 A'   13 A'                 
-31.314 -31.308 -31.308 -22.964 -22.963 -22.963 -22.958 -22.958
 14 A'    4 A"   15 A'   16 A'    5 A"   17 A'   18 A'    6 A"                 
-10.291 -10.260  -8.718  -8.713  -6.550  -6.545  -6.536  -6.536
 19 A'   20 A'   21 A'   22 A'   23 A'   24 A'    7 A"   25 A'                 
 -6.532  -6.531  -6.370  -4.783  -4.767  -4.767  -2.661  -2.657
  8 A"   26 A'   27 A'   28 A'   29 A'    9 A"   30 A'   10 A"                 
 -2.657  -2.656  -2.652  -2.651  -2.645  -2.645  -2.641  -2.641
 31 A'   32 A'   11 A"   33 A'   34 A'   12 A"   35 A'   13 A"                 
 -2.049  -2.044  -2.044  -2.030  -2.030  -0.877  -0.816  -0.758
 36 A'   37 A'   14 A"   38 A'   15 A"   39 A'   40 A'   41 A'                 
 -0.674  -0.568  -0.476  -0.464  -0.398  -0.381  -0.328  -0.326
 42 A'   43 A'   44 A'   45 A'   16 A"   46 A'   17 A"   47 A'                 
 -0.305  -0.300  -0.282  -0.260
 48 A'   18 A"   49 A'   19 A"                                                 
 -- Virtual --                   
 -0.081  -0.058  -0.048  -0.012   0.015   0.026   0.039   0.052
 50 A'   51 A'   20 A"   52 A'   53 A'   54 A'   55 A'   21 A"                 
  0.066   0.069   0.072   0.085   0.090   0.096   0.108   0.122
 56 A'   57 A'   22 A"   58 A'   23 A"   59 A'   60 A'   61 A'                 
  0.125   0.131   0.135   0.171   0.186   0.198   0.225   0.225
 62 A'   24 A"   63 A'   64 A'   65 A'   66 A'   67 A'   25 A"                 
  0.275   0.302   0.358   0.375   0.384   0.398   0.400   0.401
 68 A'   69 A'   70 A'   71 A'   26 A"   27 A"   72 A'   73 A'                 
  0.412   0.413   0.434   0.441   0.470   0.477   0.488   0.520
 74 A'   28 A"   29 A"   75 A'   76 A'   30 A"   77 A'   31 A"                 
  0.543   0.549   0.559   0.564   0.585   0.596   0.609   0.639
 78 A'   32 A"   33 A"   79 A'   80 A'   81 A'   34 A"   82 A'                 
  0.652   0.706   0.718   0.726   0.767   0.805   0.840   0.883
 83 A'   84 A'   85 A'   35 A"   86 A'   87 A'   88 A'   89 A'                 
  0.888   0.987   1.035   1.087   1.234   1.294   1.337   1.365
 90 A'   91 A'   92 A'   36 A"   37 A"   38 A"   93 A'   94 A'                 
  1.433   1.482   1.555   1.639   1.744   1.785   1.816   1.975
 39 A"   95 A'   96 A'   97 A'   98 A'   40 A"   99 A'   41 A"                 
  1.982   2.012   2.025   2.041   2.088   2.163   2.270   2.289
 42 A"  100 A'   43 A"  101 A'  102 A'  103 A'  104 A'  105 A'                 
  2.544   2.626   2.639   2.830   2.878   3.061   3.209   3.683
106 A'  107 A'   44 A"   45 A"  108 A'  109 A'  110 A'  111 A'                 
  3.948   3.977   3.980   3.988   3.988   3.995   4.034   4.043
 46 A"  112 A'   47 A"   48 A"  113 A'   49 A"  114 A'   50 A"                 
  4.071   4.082   4.129   4.180   4.262   4.329   4.393   4.428
115 A'   51 A"  116 A'  117 A'  118 A'  119 A'  120 A'  121 A'                 
  5.988   6.027   6.077   6.547   6.672   7.530   7.547   7.566
 52 A"  122 A'  123 A'  124 A'  125 A'   53 A"   54 A"  126 A'                 
  7.589   7.654   7.691  23.394  24.149  27.846  28.329  28.362
127 A'  128 A'  129 A'  130 A'  131 A'  132 A'   55 A"  133 A'                 
 28.381  28.520  28.533  28.543  28.587  28.676  47.829  47.936
134 A'   56 A"  135 A'   57 A"  136 A'  137 A'  138 A'  139 A'                 
127.873 127.898 127.929 151.643 289.724 289.743 289.763 289.781
 58 A"  140 A'  141 A'  142 A'   59 A"   60 A"  143 A'  144 A'                 
289.876 289.9131020.6011020.7351901.805
145 A'  146 A'  147 A'  148 A'  149 A'                                         

 Beta MOs, Restricted
 -- Occupied --                  
******* -482.86 -482.85 -176.32 -165.73 -165.73 -165.73  -62.51
  1 A'    2 A'    3 A'    4 A'    5 A'    1 A"    6 A'    7 A'                 
-62.505 -56.330 -56.326 -56.326 -56.325 -56.321 -56.321 -35.821
  8 A'    9 A'    2 A"   10 A'   11 A'    3 A"   12 A'   13 A'                 
-31.314 -31.308 -31.308 -22.964 -22.963 -22.963 -22.958 -22.958
 14 A'    4 A"   15 A'   16 A'    5 A"   17 A'   18 A'    6 A"                 
-10.291 -10.260  -8.718  -8.713  -6.550  -6.545  -6.536  -6.536
 19 A'   20 A'   21 A'   22 A'   23 A'   24 A'    7 A"   25 A'                 
 -6.532  -6.531  -6.370  -4.783  -4.767  -4.767  -2.661  -2.657
  8 A"   26 A'   27 A'   28 A'   29 A'    9 A"   30 A'   10 A"                 
 -2.657  -2.656  -2.652  -2.651  -2.645  -2.645  -2.641  -2.641
 31 A'   32 A'   11 A"   33 A'   34 A'   12 A"   35 A'   13 A"                 
 -2.049  -2.044  -2.044  -2.030  -2.030  -0.877  -0.816  -0.758
 36 A'   37 A'   14 A"   38 A'   15 A"   39 A'   40 A'   41 A'                 
 -0.674  -0.568  -0.476  -0.464  -0.398  -0.381  -0.328  -0.326
 42 A'   43 A'   44 A'   45 A'   16 A"   46 A'   17 A"   47 A'                 
 -0.305  -0.300  -0.282  -0.260
 48 A'   18 A"   49 A'   19 A"                                                 
 -- Virtual --                   
 -0.081  -0.058  -0.048  -0.012   0.015   0.026   0.039   0.052
 50 A'   51 A'   20 A"   52 A'   53 A'   54 A'   55 A'   21 A"                 
  0.066   0.069   0.072   0.085   0.090   0.096   0.108   0.122
 56 A'   57 A'   22 A"   58 A'   23 A"   59 A'   60 A'   61 A'                 
  0.125   0.131   0.135   0.171   0.186   0.198   0.225   0.225
 62 A'   24 A"   63 A'   64 A'   65 A'   66 A'   67 A'   25 A"                 
  0.275   0.302   0.358   0.375   0.384   0.398   0.400   0.401
 68 A'   69 A'   70 A'   71 A'   26 A"   27 A"   72 A'   73 A'                 
  0.412   0.413   0.434   0.441   0.470   0.477   0.488   0.520
 74 A'   28 A"   29 A"   75 A'   76 A'   30 A"   77 A'   31 A"                 
  0.543   0.549   0.559   0.564   0.585   0.596   0.609   0.639
 78 A'   32 A"   33 A"   79 A'   80 A'   81 A'   34 A"   82 A'                 
  0.652   0.706   0.718   0.726   0.767   0.805   0.840   0.883
 83 A'   84 A'   85 A'   35 A"   86 A'   87 A'   88 A'   89 A'                 
  0.888   0.987   1.035   1.087   1.234   1.294   1.337   1.365
 90 A'   91 A'   92 A'   36 A"   37 A"   38 A"   93 A'   94 A'                 
  1.433   1.482   1.555   1.639   1.744   1.785   1.816   1.975
 39 A"   95 A'   96 A'   97 A'   98 A'   40 A"   99 A'   41 A"                 
  1.982   2.012   2.025   2.041   2.088   2.163   2.270   2.289
 42 A"  100 A'   43 A"  101 A'  102 A'  103 A'  104 A'  105 A'                 
  2.544   2.626   2.639   2.830   2.878   3.061   3.209   3.683
106 A'  107 A'   44 A"   45 A"  108 A'  109 A'  110 A'  111 A'                 
  3.948   3.977   3.980   3.988   3.988   3.995   4.034   4.043
 46 A"  112 A'   47 A"   48 A"  113 A'   49 A"  114 A'   50 A"                 
  4.071   4.082   4.129   4.180   4.262   4.329   4.393   4.428
115 A'   51 A"  116 A'  117 A'  118 A'  119 A'  120 A'  121 A'                 
  5.988   6.027   6.077   6.547   6.672   7.530   7.547   7.566
 52 A"  122 A'  123 A'  124 A'  125 A'   53 A"   54 A"  126 A'                 
  7.589   7.654   7.691  23.394  24.149  27.846  28.329  28.362
127 A'  128 A'  129 A'  130 A'  131 A'  132 A'   55 A"  133 A'                 
 28.381  28.520  28.533  28.543  28.587  28.676  47.829  47.936
134 A'   56 A"  135 A'   57 A"  136 A'  137 A'  138 A'  139 A'                 
127.873 127.898 127.929 151.643 289.724 289.743 289.763 289.781
 58 A"  140 A'  141 A'  142 A'   59 A"   60 A"  143 A'  144 A'                 
289.876 289.9131020.6011020.7351901.805
145 A'  146 A'  147 A'  148 A'  149 A'                                         
 --------------------------------------------------------------

          Ground-State Mulliken Net Atomic Charges

     Atom                 Charge (a.u.)
  ----------------------------------------
      1 Br                   -0.070424
      2 Br                   -0.107642
      3 H                     0.215913
      4 I                     0.114890
      5 C                    -0.107528
      6 C                    -0.045209
  ----------------------------------------
  Sum of atomic charges =     0.000000

 -----------------------------------------------------------------
                    Cartesian Multipole Moments
 -----------------------------------------------------------------
    Charge (ESU x 10^10)
                 0.0000
    Dipole Moment (Debye)
         X      -0.2071      Y      -0.9472      Z      -0.0000
       Tot       0.9696
    Quadrupole Moments (Debye-Ang)
        XX     -75.2279     XY       0.4003     YY     -72.6799
        XZ       0.0000     YZ      -0.0000     ZZ     -78.7838
    Octopole Moments (Debye-Ang^2)
       XXX     -45.5583    XXY       6.2832    XYY     -16.6759
       YYY      34.2596    XXZ       0.0000    XYZ       0.0000
       YYZ       0.0000    XZZ     -14.9066    YZZ      11.1853
       ZZZ      -0.0000
    Hexadecapole Moments (Debye-Ang^3)
      XXXX   -1500.1216   XXXY    -146.2622   XXYY    -362.2719
      XYYY    -198.4017   YYYY    -756.5883   XXXZ       0.0000
      XXYZ       0.0000   XYYZ       0.0000   YYYZ      -0.0000
      XXZZ    -285.5640   XYZZ     -67.9011   YYZZ    -154.5152
      XZZZ       0.0000   YZZZ      -0.0000   ZZZZ    -102.2063
 -----------------------------------------------------------------
 Calculating analytic gradient of the SCF energy
 Gradient of SCF Energy
            1           2           3           4           5           6
    1   0.0092799  -0.0032625  -0.0006384   0.0039842  -0.0099619   0.0005987
    2   0.0069521   0.0038605   0.0003301   0.0050966  -0.0068684  -0.0093710
    3   0.0000000  -0.0000000  -0.0000000  -0.0000000  -0.0000000   0.0000000
 Max gradient component =       9.962E-03
 RMS gradient           =       4.927E-03
 Gradient time:  CPU 37.89 s  wall 4.87 s
 Geometry Optimization Parameters
   NAtoms,    NIC,     NZ,  NCons,   NDum,   NFix, NCnnct, MaxDiis
        6      32       0       0       0       0       0       0

 Cartesian Hessian Update
 Hessian Updated using BFGS Update


** GEOMETRY OPTIMIZATION IN DELOCALIZED INTERNAL COORDINATES **
   Searching for a Minimum

   Optimization Cycle:  15

                       Coordinates (Angstroms)
     ATOM                X               Y               Z
      1  Br        2.9713911697    0.3240823643    0.0000000000
      2  Br       -0.2710095076    1.6746110418    0.0000000000
      3  H         1.5250375716   -1.7755405621    0.0000000000
      4  I        -1.5724920228   -1.4490109372    0.0000000000
      5  C         1.3463777538   -0.7114353827    0.0000000000
      6  C         0.1242729768   -0.1949067893    0.0000000000
   Point Group: cs    Number of degrees of freedom:     9


   Energy is -12144.605037522

 Hessian Updated using BFGS Update

  9 Hessian modes will be used to form the next step
  Hessian Eigenvalues:
     0.042121    0.162923    0.222709    0.254645    0.316018    0.480124
     0.546425    1.030667    1.071238

 Minimum Search - Taking Simple RFO Step
 Searching for Lamda that Minimizes Along All modes
 Value Taken    Lamda =  -0.00048930
 Step Taken.  Stepsize is  0.076793

                             Maximum     Tolerance    Cnvgd?
         Gradient           0.011149      0.000300      NO
         Displacement       0.058924      0.001200      NO
         Energy change     -0.001355      0.000001      NO


 New Cartesian Coordinates Obtained by Inverse Iteration

 Displacement from previous Coordinates is:  0.065298
 ----------------------------------------------------------------
             Standard Nuclear Orientation (Angstroms)
    I     Atom           X                Y                Z
 ----------------------------------------------------------------
    1      Br      2.9668166064     0.3157452395     0.0000000000
    2      Br     -0.2556191919     1.6844510576     0.0000000000
    3      H       1.5214378361    -1.7687256941     0.0000000000
    4      I      -1.5667100265    -1.4712456147     0.0000000000
    5      C       1.3406475372    -0.7047691404     0.0000000000
    6      C       0.1170051801    -0.1876561130     0.0000000000
 ----------------------------------------------------------------
 Molecular Point Group                 Cs    NOp =  2
 Largest Abelian Subgroup              Cs    NOp =  2
 Nuclear Repulsion Energy =  1042.3744242166 hartrees
 There are       68 alpha and       68 beta electrons
 Applying Cartesian multipole field
    Component          Value
    ---------          -----
     (2,0,0)        1.00000E-11
     (0,2,0)        2.00000E-11
     (0,0,2)       -3.00000E-11
 Nucleus-field energy     =     0.0000000322 hartrees
 Requested basis set is 6-311++G(d,p)
 There are 79 shells and 209 basis functions
 A cutoff of  1.0D-11 yielded   2367 shell pairs
 There are     17593 function pairs (     19795 Cartesian)
 Smallest overlap matrix eigenvalue = 4.15E-05
 Guess MOs from SCF MO coefficient file

 -----------------------------------------------------------------------
  General SCF calculation program by
  Eric Jon Sundstrom, Paul Horn, Yuezhi Mao, Dmitri Zuev, Alec White,
  David Stuck, Shaama M.S., Shane Yost, Joonho Lee, David Small,
  Daniel Levine, Susi Lehtola, Hugh Burton, Evgeny Epifanovsky
 -----------------------------------------------------------------------
 Exchange:     0.2000 Hartree-Fock + 0.0800 Slater + 0.7200 B88
 Correlation:  0.1900 VWN1RPA + 0.8100 LYP
 Using SG-1 standard quadrature grid
 using 8 threads for integral computing
 -------------------------------------------------------
 OpenMP Integral computing Module                
 Release: version 2.0, May 2017, Q-Chem Inc. Pleasanton 
 -------------------------------------------------------
 -------------------------------------------------------
 OpenMP BLAS3 based DFT computing Module                
 Release: version 1.0, May 2013, Q-Chem Inc. Pittsburgh 
 -------------------------------------------------------
 A restricted SCF calculation will be
 performed using DIIS
 SCF converges when DIIS error is below 1.0e-08
 ---------------------------------------
  Cycle       Energy         DIIS error
 ---------------------------------------
    1  -12144.6052139015      1.36e-04  
    2  -12144.6053575326      5.69e-05  
    3  -12144.6053386704      8.30e-05  
    4  -12144.6053764809      1.22e-05  
    5  -12144.6053773355      2.81e-06  
    6  -12144.6053773624      1.99e-06  
    7  -12144.6053773839      2.95e-07  
    8  -12144.6053773842      1.09e-07  
    9  -12144.6053773841      1.97e-08  
   10  -12144.6053773842      2.66e-09  Convergence criterion met
 ---------------------------------------
 SCF time:   CPU 93.37s  wall 13.00s 
 SCF   energy in the final basis set =   -12144.6053773842
 Total energy in the final basis set =   -12144.6053773842

 --------------------------------------------------------------
             Orbital Energies (a.u.) and Symmetries
 --------------------------------------------------------------

 Alpha MOs, Restricted
 -- Occupied --                  
******* -482.86 -482.85 -176.32 -165.73 -165.73 -165.73  -62.51
  1 A'    2 A'    3 A'    4 A'    5 A'    1 A"    6 A'    7 A'                 
-62.505 -56.330 -56.326 -56.326 -56.325 -56.321 -56.321 -35.821
  8 A'    9 A'    2 A"   10 A'   11 A'    3 A"   12 A'   13 A'                 
-31.314 -31.308 -31.308 -22.964 -22.963 -22.963 -22.958 -22.958
 14 A'    4 A"   15 A'   16 A'   17 A'    5 A"   18 A'    6 A"                 
-10.291 -10.259  -8.718  -8.713  -6.551  -6.545  -6.537  -6.536
 19 A'   20 A'   21 A'   22 A'   23 A'   24 A'    7 A"   25 A'                 
 -6.532  -6.531  -6.370  -4.783  -4.767  -4.767  -2.661  -2.657
  8 A"   26 A'   27 A'   28 A'   29 A'    9 A"   30 A'   10 A"                 
 -2.657  -2.656  -2.652  -2.652  -2.646  -2.646  -2.641  -2.641
 31 A'   32 A'   11 A"   33 A'   34 A'   12 A"   35 A'   13 A"                 
 -2.049  -2.044  -2.044  -2.030  -2.030  -0.878  -0.816  -0.758
 36 A'   37 A'   14 A"   38 A'   15 A"   39 A'   40 A'   41 A'                 
 -0.673  -0.568  -0.475  -0.464  -0.398  -0.381  -0.328  -0.326
 42 A'   43 A'   44 A'   45 A'   16 A"   46 A'   17 A"   47 A'                 
 -0.305  -0.300  -0.283  -0.260
 48 A'   18 A"   49 A'   19 A"                                                 
 -- Virtual --                   
 -0.083  -0.056  -0.048  -0.012   0.015   0.026   0.039   0.051
 50 A'   51 A'   20 A"   52 A'   53 A'   54 A'   55 A'   21 A"                 
  0.066   0.069   0.072   0.086   0.090   0.096   0.109   0.122
 56 A'   57 A'   22 A"   58 A'   23 A"   59 A'   60 A'   61 A'                 
  0.125   0.131   0.135   0.169   0.187   0.198   0.225   0.226
 62 A'   24 A"   63 A'   64 A'   65 A'   66 A'   25 A"   67 A'                 
  0.274   0.303   0.359   0.375   0.384   0.398   0.400   0.401
 68 A'   69 A'   70 A'   71 A'   26 A"   27 A"   72 A'   73 A'                 
  0.412   0.412   0.434   0.442   0.468   0.477   0.486   0.520
 74 A'   28 A"   29 A"   75 A'   76 A'   30 A"   77 A'   31 A"                 
  0.544   0.549   0.560   0.562   0.585   0.596   0.609   0.635
 78 A'   32 A"   33 A"   79 A'   80 A'   81 A'   34 A"   82 A'                 
  0.653   0.707   0.719   0.726   0.767   0.805   0.841   0.885
 83 A'   84 A'   85 A'   35 A"   86 A'   87 A'   88 A'   89 A'                 
  0.889   0.987   1.033   1.085   1.235   1.293   1.336   1.365
 90 A'   91 A'   92 A'   36 A"   37 A"   38 A"   93 A'   94 A'                 
  1.435   1.485   1.556   1.638   1.747   1.784   1.816   1.974
 39 A"   95 A'   96 A'   97 A'   98 A'   40 A"   99 A'   41 A"                 
  1.983   2.012   2.025   2.038   2.089   2.162   2.273   2.286
 42 A"  100 A'   43 A"  101 A'  102 A'  103 A'  104 A'  105 A'                 
  2.545   2.626   2.639   2.830   2.880   3.060   3.210   3.684
106 A'  107 A'   44 A"   45 A"  108 A'  109 A'  110 A'  111 A'                 
  3.948   3.978   3.980   3.987   3.988   3.995   4.034   4.044
 46 A"  112 A'   47 A"   48 A"  113 A'   49 A"  114 A'   50 A"                 
  4.066   4.083   4.130   4.180   4.265   4.330   4.389   4.426
115 A'   51 A"  116 A'  117 A'  118 A'  119 A'  120 A'  121 A'                 
  5.988   6.027   6.075   6.547   6.674   7.530   7.547   7.566
 52 A"  122 A'  123 A'  124 A'  125 A'   53 A"   54 A"  126 A'                 
  7.588   7.654   7.691  23.395  24.143  27.844  28.329  28.361
127 A'  128 A'  129 A'  130 A'  131 A'  132 A'   55 A"  133 A'                 
 28.380  28.520  28.534  28.542  28.586  28.676  47.830  47.937
134 A'   56 A"  135 A'   57 A"  136 A'  137 A'  138 A'  139 A'                 
127.872 127.898 127.928 151.641 289.724 289.743 289.762 289.781
 58 A"  140 A'  141 A'  142 A'   59 A"   60 A"  143 A'  144 A'                 
289.876 289.9131020.6021020.7361901.803
145 A'  146 A'  147 A'  148 A'  149 A'                                         

 Beta MOs, Restricted
 -- Occupied --                  
******* -482.86 -482.85 -176.32 -165.73 -165.73 -165.73  -62.51
  1 A'    2 A'    3 A'    4 A'    5 A'    1 A"    6 A'    7 A'                 
-62.505 -56.330 -56.326 -56.326 -56.325 -56.321 -56.321 -35.821
  8 A'    9 A'    2 A"   10 A'   11 A'    3 A"   12 A'   13 A'                 
-31.314 -31.308 -31.308 -22.964 -22.963 -22.963 -22.958 -22.958
 14 A'    4 A"   15 A'   16 A'   17 A'    5 A"   18 A'    6 A"                 
-10.291 -10.259  -8.718  -8.713  -6.551  -6.545  -6.537  -6.536
 19 A'   20 A'   21 A'   22 A'   23 A'   24 A'    7 A"   25 A'                 
 -6.532  -6.531  -6.370  -4.783  -4.767  -4.767  -2.661  -2.657
  8 A"   26 A'   27 A'   28 A'   29 A'    9 A"   30 A'   10 A"                 
 -2.657  -2.656  -2.652  -2.652  -2.646  -2.646  -2.641  -2.641
 31 A'   32 A'   11 A"   33 A'   34 A'   12 A"   35 A'   13 A"                 
 -2.049  -2.044  -2.044  -2.030  -2.030  -0.878  -0.816  -0.758
 36 A'   37 A'   14 A"   38 A'   15 A"   39 A'   40 A'   41 A'                 
 -0.673  -0.568  -0.475  -0.464  -0.398  -0.381  -0.328  -0.326
 42 A'   43 A'   44 A'   45 A'   16 A"   46 A'   17 A"   47 A'                 
 -0.305  -0.300  -0.283  -0.260
 48 A'   18 A"   49 A'   19 A"                                                 
 -- Virtual --                   
 -0.083  -0.056  -0.048  -0.012   0.015   0.026   0.039   0.051
 50 A'   51 A'   20 A"   52 A'   53 A'   54 A'   55 A'   21 A"                 
  0.066   0.069   0.072   0.086   0.090   0.096   0.109   0.122
 56 A'   57 A'   22 A"   58 A'   23 A"   59 A'   60 A'   61 A'                 
  0.125   0.131   0.135   0.169   0.187   0.198   0.225   0.226
 62 A'   24 A"   63 A'   64 A'   65 A'   66 A'   25 A"   67 A'                 
  0.274   0.303   0.359   0.375   0.384   0.398   0.400   0.401
 68 A'   69 A'   70 A'   71 A'   26 A"   27 A"   72 A'   73 A'                 
  0.412   0.412   0.434   0.442   0.468   0.477   0.486   0.520
 74 A'   28 A"   29 A"   75 A'   76 A'   30 A"   77 A'   31 A"                 
  0.544   0.549   0.560   0.562   0.585   0.596   0.609   0.635
 78 A'   32 A"   33 A"   79 A'   80 A'   81 A'   34 A"   82 A'                 
  0.653   0.707   0.719   0.726   0.767   0.805   0.841   0.885
 83 A'   84 A'   85 A'   35 A"   86 A'   87 A'   88 A'   89 A'                 
  0.889   0.987   1.033   1.085   1.235   1.293   1.336   1.365
 90 A'   91 A'   92 A'   36 A"   37 A"   38 A"   93 A'   94 A'                 
  1.435   1.485   1.556   1.638   1.747   1.784   1.816   1.974
 39 A"   95 A'   96 A'   97 A'   98 A'   40 A"   99 A'   41 A"                 
  1.983   2.012   2.025   2.038   2.089   2.162   2.273   2.286
 42 A"  100 A'   43 A"  101 A'  102 A'  103 A'  104 A'  105 A'                 
  2.545   2.626   2.639   2.830   2.880   3.060   3.210   3.684
106 A'  107 A'   44 A"   45 A"  108 A'  109 A'  110 A'  111 A'                 
  3.948   3.978   3.980   3.987   3.988   3.995   4.034   4.044
 46 A"  112 A'   47 A"   48 A"  113 A'   49 A"  114 A'   50 A"                 
  4.066   4.083   4.130   4.180   4.265   4.330   4.389   4.426
115 A'   51 A"  116 A'  117 A'  118 A'  119 A'  120 A'  121 A'                 
  5.988   6.027   6.075   6.547   6.674   7.530   7.547   7.566
 52 A"  122 A'  123 A'  124 A'  125 A'   53 A"   54 A"  126 A'                 
  7.588   7.654   7.691  23.395  24.143  27.844  28.329  28.361
127 A'  128 A'  129 A'  130 A'  131 A'  132 A'   55 A"  133 A'                 
 28.380  28.520  28.534  28.542  28.586  28.676  47.830  47.937
134 A'   56 A"  135 A'   57 A"  136 A'  137 A'  138 A'  139 A'                 
127.872 127.898 127.928 151.641 289.724 289.743 289.762 289.781
 58 A"  140 A'  141 A'  142 A'   59 A"   60 A"  143 A'  144 A'                 
289.876 289.9131020.6021020.7361901.803
145 A'  146 A'  147 A'  148 A'  149 A'                                         
 --------------------------------------------------------------

          Ground-State Mulliken Net Atomic Charges

     Atom                 Charge (a.u.)
  ----------------------------------------
      1 Br                   -0.069232
      2 Br                   -0.106281
      3 H                     0.214927
      4 I                     0.113519
      5 C                    -0.111985
      6 C                    -0.040948
  ----------------------------------------
  Sum of atomic charges =     0.000000

 -----------------------------------------------------------------
                    Cartesian Multipole Moments
 -----------------------------------------------------------------
    Charge (ESU x 10^10)
                 0.0000
    Dipole Moment (Debye)
         X      -0.1814      Y      -0.9347      Z       0.0000
       Tot       0.9521
    Quadrupole Moments (Debye-Ang)
        XX     -75.2789     XY       0.4865     YY     -72.5798
        XZ      -0.0000     YZ       0.0000     ZZ     -78.7864
    Octopole Moments (Debye-Ang^2)
       XXX     -45.7915    XXY       6.6756    XYY     -17.1840
       YYY      35.6817    XXZ      -0.0000    XYZ      -0.0000
       YYZ       0.0000    XZZ     -15.1320    YZZ      11.7407
       ZZZ      -0.0000
    Hexadecapole Moments (Debye-Ang^3)
      XXXX   -1493.0833   XXXY    -149.2357   XXYY    -363.2709
      XYYY    -199.0116   YYYY    -767.8530   XXXZ      -0.0000
      XXYZ       0.0000   XYYZ      -0.0000   YYYZ       0.0000
      XXZZ    -284.2260   XYZZ     -68.6995   YYZZ    -156.7977
      XZZZ      -0.0000   YZZZ       0.0000   ZZZZ    -102.2227
 -----------------------------------------------------------------
 Calculating analytic gradient of the SCF energy
 Gradient of SCF Energy
            1           2           3           4           5           6
    1   0.0074949  -0.0011045   0.0001518   0.0032208  -0.0079819  -0.0017811
    2   0.0052252   0.0045596   0.0003451   0.0020126  -0.0051888  -0.0069538
    3  -0.0000000  -0.0000000  -0.0000000   0.0000000   0.0000000  -0.0000000
 Max gradient component =       7.982E-03
 RMS gradient           =       3.817E-03
 Gradient time:  CPU 37.62 s  wall 4.83 s
 Geometry Optimization Parameters
   NAtoms,    NIC,     NZ,  NCons,   NDum,   NFix, NCnnct, MaxDiis
        6      32       0       0       0       0       0       0

 Cartesian Hessian Update
 Hessian Updated using BFGS Update


** GEOMETRY OPTIMIZATION IN DELOCALIZED INTERNAL COORDINATES **
   Searching for a Minimum

   Optimization Cycle:  16

                       Coordinates (Angstroms)
     ATOM                X               Y               Z
      1  Br        2.9668166064    0.3157452395    0.0000000000
      2  Br       -0.2556191919    1.6844510576    0.0000000000
      3  H         1.5214378361   -1.7687256941    0.0000000000
      4  I        -1.5667100265   -1.4712456147    0.0000000000
      5  C         1.3406475372   -0.7047691404    0.0000000000
      6  C         0.1170051801   -0.1876561130    0.0000000000
   Point Group: cs    Number of degrees of freedom:     9


   Energy is -12144.605377384

 Hessian Updated using BFGS Update

  9 Hessian modes will be used to form the next step
  Hessian Eigenvalues:
     0.045768    0.163911    0.216476    0.254733    0.316019    0.352849
     0.544907    0.817562    1.065080

 Minimum Search - Taking Simple RFO Step
 Searching for Lamda that Minimizes Along All modes
 Value Taken    Lamda =  -0.00029276
 Step Taken.  Stepsize is  0.041265

                             Maximum     Tolerance    Cnvgd?
         Gradient           0.008808      0.000300      NO
         Displacement       0.025164      0.001200      NO
         Energy change     -0.000340      0.000001      NO


 New Cartesian Coordinates Obtained by Inverse Iteration

 Displacement from previous Coordinates is:  0.039406
 ----------------------------------------------------------------
             Standard Nuclear Orientation (Angstroms)
    I     Atom           X                Y                Z
 ----------------------------------------------------------------
    1      Br      2.9606540297     0.3074836692     0.0000000000
    2      Br     -0.2475545013     1.6857420797     0.0000000000
    3      H       1.5191586745    -1.7627842076     0.0000000000
    4      I      -1.5621514749    -1.4821532095     0.0000000000
    5      C       1.3394117888    -0.6984750437     0.0000000000
    6      C       0.1140594246    -0.1820135532     0.0000000000
 ----------------------------------------------------------------
 Molecular Point Group                 Cs    NOp =  2
 Largest Abelian Subgroup              Cs    NOp =  2
 Nuclear Repulsion Energy =  1042.8689023284 hartrees
 There are       68 alpha and       68 beta electrons
 Applying Cartesian multipole field
    Component          Value
    ---------          -----
     (2,0,0)        1.00000E-11
     (0,2,0)        2.00000E-11
     (0,0,2)       -3.00000E-11
 Nucleus-field energy     =     0.0000000322 hartrees
 Requested basis set is 6-311++G(d,p)
 There are 79 shells and 209 basis functions
 A cutoff of  1.0D-11 yielded   2366 shell pairs
 There are     17568 function pairs (     19759 Cartesian)
 Smallest overlap matrix eigenvalue = 4.24E-05
 Guess MOs from SCF MO coefficient file

 -----------------------------------------------------------------------
  General SCF calculation program by
  Eric Jon Sundstrom, Paul Horn, Yuezhi Mao, Dmitri Zuev, Alec White,
  David Stuck, Shaama M.S., Shane Yost, Joonho Lee, David Small,
  Daniel Levine, Susi Lehtola, Hugh Burton, Evgeny Epifanovsky
 -----------------------------------------------------------------------
 Exchange:     0.2000 Hartree-Fock + 0.0800 Slater + 0.7200 B88
 Correlation:  0.1900 VWN1RPA + 0.8100 LYP
 Using SG-1 standard quadrature grid
 using 8 threads for integral computing
 -------------------------------------------------------
 OpenMP Integral computing Module                
 Release: version 2.0, May 2017, Q-Chem Inc. Pleasanton 
 -------------------------------------------------------
 -------------------------------------------------------
 OpenMP BLAS3 based DFT computing Module                
 Release: version 1.0, May 2013, Q-Chem Inc. Pittsburgh 
 -------------------------------------------------------
 A restricted SCF calculation will be
 performed using DIIS
 SCF converges when DIIS error is below 1.0e-08
 ---------------------------------------
  Cycle       Energy         DIIS error
 ---------------------------------------
    1  -12144.6054977954      9.91e-05  
    2  -12144.6055698058      3.84e-05  
    3  -12144.6055618813      5.46e-05  
    4  -12144.6055785747      7.70e-06  
    5  -12144.6055788438      3.49e-06  
    6  -12144.6055789030      1.46e-06  
    7  -12144.6055789147      2.29e-07  
    8  -12144.6055789148      6.90e-08  
    9  -12144.6055789150      1.97e-08  
   10  -12144.6055789151      2.48e-09  Convergence criterion met
 ---------------------------------------
 SCF time:   CPU 93.30s  wall 12.00s 
 SCF   energy in the final basis set =   -12144.6055789151
 Total energy in the final basis set =   -12144.6055789151

 --------------------------------------------------------------
             Orbital Energies (a.u.) and Symmetries
 --------------------------------------------------------------

 Alpha MOs, Restricted
 -- Occupied --                  
******* -482.86 -482.85 -176.32 -165.73 -165.73 -165.73  -62.51
  1 A'    2 A'    3 A'    4 A'    5 A'    1 A"    6 A'    7 A'                 
-62.505 -56.331 -56.326 -56.326 -56.326 -56.322 -56.321 -35.820
  8 A'    9 A'    2 A"   10 A'   11 A'    3 A"   12 A'   13 A'                 
-31.314 -31.307 -31.307 -22.964 -22.963 -22.963 -22.958 -22.958
 14 A'    4 A"   15 A'   16 A'   17 A'    5 A"   18 A'    6 A"                 
-10.291 -10.258  -8.719  -8.714  -6.551  -6.545  -6.537  -6.536
 19 A'   20 A'   21 A'   22 A'   23 A'   24 A'    7 A"   25 A'                 
 -6.532  -6.531  -6.370  -4.783  -4.767  -4.767  -2.662  -2.658
  8 A"   26 A'   27 A'   28 A'   29 A'    9 A"   30 A'   10 A"                 
 -2.657  -2.656  -2.653  -2.652  -2.646  -2.646  -2.641  -2.641
 31 A'   32 A'   11 A"   33 A'   34 A'   12 A"   35 A'   13 A"                 
 -2.048  -2.043  -2.043  -2.030  -2.030  -0.879  -0.818  -0.757
 36 A'   37 A'   14 A"   38 A'   15 A"   39 A'   40 A'   41 A'                 
 -0.672  -0.568  -0.475  -0.465  -0.398  -0.382  -0.329  -0.326
 42 A'   43 A'   44 A'   45 A'   16 A"   46 A'   17 A"   47 A'                 
 -0.305  -0.300  -0.283  -0.259
 48 A'   18 A"   49 A'   19 A"                                                 
 -- Virtual --                   
 -0.083  -0.053  -0.047  -0.011   0.015   0.026   0.039   0.051
 50 A'   51 A'   20 A"   52 A'   53 A'   54 A'   55 A'   21 A"                 
  0.066   0.068   0.072   0.087   0.090   0.096   0.109   0.121
 56 A'   57 A'   22 A"   58 A'   23 A"   59 A'   60 A'   61 A'                 
  0.125   0.131   0.135   0.168   0.187   0.198   0.226   0.226
 62 A'   24 A"   63 A'   64 A'   65 A'   66 A'   25 A"   67 A'                 
  0.273   0.302   0.360   0.375   0.384   0.399   0.400   0.401
 68 A'   69 A'   70 A'   71 A'   26 A"   27 A"   72 A'   73 A'                 
  0.412   0.413   0.433   0.443   0.468   0.478   0.486   0.521
 28 A"   74 A'   29 A"   75 A'   76 A'   30 A"   77 A'   31 A"                 
  0.545   0.548   0.559   0.562   0.585   0.596   0.609   0.633
 78 A'   32 A"   33 A"   79 A'   80 A'   81 A'   34 A"   82 A'                 
  0.654   0.708   0.721   0.726   0.766   0.807   0.842   0.888
 83 A'   84 A'   85 A'   35 A"   86 A'   87 A'   88 A'   89 A'                 
  0.890   0.989   1.031   1.084   1.238   1.294   1.336   1.365
 90 A'   91 A'   92 A'   36 A"   37 A"   38 A"   93 A'   94 A'                 
  1.436   1.486   1.560   1.638   1.751   1.785   1.816   1.974
 39 A"   95 A'   96 A'   97 A'   98 A'   40 A"   99 A'   41 A"                 
  1.983   2.012   2.025   2.038   2.092   2.161   2.276   2.284
 42 A"  100 A'   43 A"  101 A'  102 A'  103 A'  104 A'  105 A'                 
  2.544   2.627   2.640   2.830   2.883   3.062   3.213   3.685
106 A'  107 A'   44 A"   45 A"  108 A'  109 A'  110 A'  111 A'                 
  3.948   3.979   3.980   3.986   3.988   3.995   4.034   4.045
 46 A"  112 A'   47 A"   48 A"  113 A'   49 A"  114 A'   50 A"                 
  4.065   4.084   4.132   4.181   4.267   4.331   4.386   4.426
115 A'   51 A"  116 A'  117 A'  118 A'  119 A'  120 A'  121 A'                 
  5.988   6.027   6.075   6.550   6.677   7.530   7.546   7.566
 52 A"  122 A'  123 A'  124 A'  125 A'   53 A"   54 A"  126 A'                 
  7.588   7.653   7.692  23.397  24.139  27.843  28.329  28.361
127 A'  128 A'  129 A'  130 A'  131 A'  132 A'   55 A"  133 A'                 
 28.380  28.521  28.534  28.542  28.586  28.676  47.832  47.940
134 A'   56 A"  135 A'   57 A"  136 A'  137 A'  138 A'  139 A'                 
127.873 127.898 127.928 151.640 289.724 289.743 289.762 289.781
 58 A"  140 A'  141 A'  142 A'   59 A"   60 A"  143 A'  144 A'                 
289.876 289.9141020.6041020.7401901.803
145 A'  146 A'  147 A'  148 A'  149 A'                                         

 Beta MOs, Restricted
 -- Occupied --                  
******* -482.86 -482.85 -176.32 -165.73 -165.73 -165.73  -62.51
  1 A'    2 A'    3 A'    4 A'    5 A'    1 A"    6 A'    7 A'                 
-62.505 -56.331 -56.326 -56.326 -56.326 -56.322 -56.321 -35.820
  8 A'    9 A'    2 A"   10 A'   11 A'    3 A"   12 A'   13 A'                 
-31.314 -31.307 -31.307 -22.964 -22.963 -22.963 -22.958 -22.958
 14 A'    4 A"   15 A'   16 A'   17 A'    5 A"   18 A'    6 A"                 
-10.291 -10.258  -8.719  -8.714  -6.551  -6.545  -6.537  -6.536
 19 A'   20 A'   21 A'   22 A'   23 A'   24 A'    7 A"   25 A'                 
 -6.532  -6.531  -6.370  -4.783  -4.767  -4.767  -2.662  -2.658
  8 A"   26 A'   27 A'   28 A'   29 A'    9 A"   30 A'   10 A"                 
 -2.657  -2.656  -2.653  -2.652  -2.646  -2.646  -2.641  -2.641
 31 A'   32 A'   11 A"   33 A'   34 A'   12 A"   35 A'   13 A"                 
 -2.048  -2.043  -2.043  -2.030  -2.030  -0.879  -0.818  -0.757
 36 A'   37 A'   14 A"   38 A'   15 A"   39 A'   40 A'   41 A'                 
 -0.672  -0.568  -0.475  -0.465  -0.398  -0.382  -0.329  -0.326
 42 A'   43 A'   44 A'   45 A'   16 A"   46 A'   17 A"   47 A'                 
 -0.305  -0.300  -0.283  -0.259
 48 A'   18 A"   49 A'   19 A"                                                 
 -- Virtual --                   
 -0.083  -0.053  -0.047  -0.011   0.015   0.026   0.039   0.051
 50 A'   51 A'   20 A"   52 A'   53 A'   54 A'   55 A'   21 A"                 
  0.066   0.068   0.072   0.087   0.090   0.096   0.109   0.121
 56 A'   57 A'   22 A"   58 A'   23 A"   59 A'   60 A'   61 A'                 
  0.125   0.131   0.135   0.168   0.187   0.198   0.226   0.226
 62 A'   24 A"   63 A'   64 A'   65 A'   66 A'   25 A"   67 A'                 
  0.273   0.302   0.360   0.375   0.384   0.399   0.400   0.401
 68 A'   69 A'   70 A'   71 A'   26 A"   27 A"   72 A'   73 A'                 
  0.412   0.413   0.433   0.443   0.468   0.478   0.486   0.521
 28 A"   74 A'   29 A"   75 A'   76 A'   30 A"   77 A'   31 A"                 
  0.545   0.548   0.559   0.562   0.585   0.596   0.609   0.633
 78 A'   32 A"   33 A"   79 A'   80 A'   81 A'   34 A"   82 A'                 
  0.654   0.708   0.721   0.726   0.766   0.807   0.842   0.888
 83 A'   84 A'   85 A'   35 A"   86 A'   87 A'   88 A'   89 A'                 
  0.890   0.989   1.031   1.084   1.238   1.294   1.336   1.365
 90 A'   91 A'   92 A'   36 A"   37 A"   38 A"   93 A'   94 A'                 
  1.436   1.486   1.560   1.638   1.751   1.785   1.816   1.974
 39 A"   95 A'   96 A'   97 A'   98 A'   40 A"   99 A'   41 A"                 
  1.983   2.012   2.025   2.038   2.092   2.161   2.276   2.284
 42 A"  100 A'   43 A"  101 A'  102 A'  103 A'  104 A'  105 A'                 
  2.544   2.627   2.640   2.830   2.883   3.062   3.213   3.685
106 A'  107 A'   44 A"   45 A"  108 A'  109 A'  110 A'  111 A'                 
  3.948   3.979   3.980   3.986   3.988   3.995   4.034   4.045
 46 A"  112 A'   47 A"   48 A"  113 A'   49 A"  114 A'   50 A"                 
  4.065   4.084   4.132   4.181   4.267   4.331   4.386   4.426
115 A'   51 A"  116 A'  117 A'  118 A'  119 A'  120 A'  121 A'                 
  5.988   6.027   6.075   6.550   6.677   7.530   7.546   7.566
 52 A"  122 A'  123 A'  124 A'  125 A'   53 A"   54 A"  126 A'                 
  7.588   7.653   7.692  23.397  24.139  27.843  28.329  28.361
127 A'  128 A'  129 A'  130 A'  131 A'  132 A'   55 A"  133 A'                 
 28.380  28.521  28.534  28.542  28.586  28.676  47.832  47.940
134 A'   56 A"  135 A'   57 A"  136 A'  137 A'  138 A'  139 A'                 
127.873 127.898 127.928 151.640 289.724 289.743 289.762 289.781
 58 A"  140 A'  141 A'  142 A'   59 A"   60 A"  143 A'  144 A'                 
289.876 289.9141020.6041020.7401901.803
145 A'  146 A'  147 A'  148 A'  149 A'                                         
 --------------------------------------------------------------

          Ground-State Mulliken Net Atomic Charges

     Atom                 Charge (a.u.)
  ----------------------------------------
      1 Br                   -0.066833
      2 Br                   -0.104969
      3 H                     0.213853
      4 I                     0.111608
      5 C                    -0.115812
      6 C                    -0.037847
  ----------------------------------------
  Sum of atomic charges =     0.000000

 -----------------------------------------------------------------
                    Cartesian Multipole Moments
 -----------------------------------------------------------------
    Charge (ESU x 10^10)
                 0.0000
    Dipole Moment (Debye)
         X      -0.1406      Y      -0.9060      Z       0.0000
       Tot       0.9168
    Quadrupole Moments (Debye-Ang)
        XX     -75.2523     XY       0.5170     YY     -72.5633
        XZ      -0.0000     YZ      -0.0000     ZZ     -78.7671
    Octopole Moments (Debye-Ang^2)
       XXX     -45.5474    XXY       7.0193    XYY     -17.4205
       YYY      36.7613    XXZ       0.0000    XYZ       0.0000
       YYZ       0.0000    XZZ     -15.1805    YZZ      12.1513
       ZZZ       0.0000
    Hexadecapole Moments (Debye-Ang^3)
      XXXX   -1485.6076   XXXY    -150.2932   XXYY    -363.0841
      XYYY    -198.5095   YYYY    -772.0408   XXXZ      -0.0000
      XXYZ      -0.0000   XYYZ      -0.0000   YYYZ       0.0000
      XXZZ    -282.8762   XYZZ     -68.8355   YYZZ    -157.6275
      XZZZ      -0.0000   YZZZ       0.0000   ZZZZ    -102.1812
 -----------------------------------------------------------------
 Calculating analytic gradient of the SCF energy
 Gradient of SCF Energy
            1           2           3           4           5           6
    1   0.0042597   0.0003358   0.0007016   0.0028282  -0.0047778  -0.0033475
    2   0.0027416   0.0029204   0.0004168   0.0005490  -0.0025700  -0.0040577
    3   0.0000000  -0.0000000   0.0000000   0.0000000   0.0000000  -0.0000000
 Max gradient component =       4.778E-03
 RMS gradient           =       2.361E-03
 Gradient time:  CPU 37.76 s  wall 4.85 s
 Geometry Optimization Parameters
   NAtoms,    NIC,     NZ,  NCons,   NDum,   NFix, NCnnct, MaxDiis
        6      32       0       0       0       0       0       0

 Cartesian Hessian Update
 Hessian Updated using BFGS Update


** GEOMETRY OPTIMIZATION IN DELOCALIZED INTERNAL COORDINATES **
   Searching for a Minimum

   Optimization Cycle:  17

                       Coordinates (Angstroms)
     ATOM                X               Y               Z
      1  Br        2.9606540297    0.3074836692    0.0000000000
      2  Br       -0.2475545013    1.6857420797    0.0000000000
      3  H         1.5191586745   -1.7627842076    0.0000000000
      4  I        -1.5621514749   -1.4821532095    0.0000000000
      5  C         1.3394117888   -0.6984750437    0.0000000000
      6  C         0.1140594246   -0.1820135532    0.0000000000
   Point Group: cs    Number of degrees of freedom:     9


   Energy is -12144.605578915

 Hessian Updated using BFGS Update

  9 Hessian modes will be used to form the next step
  Hessian Eigenvalues:
     0.056943    0.158206    0.194193    0.243406    0.256800    0.316487
     0.542685    0.685814    1.064791

 Minimum Search - Taking Simple RFO Step
 Searching for Lamda that Minimizes Along All modes
 Value Taken    Lamda =  -0.00015531
 Step Taken.  Stepsize is  0.026530

                             Maximum     Tolerance    Cnvgd?
         Gradient           0.005241      0.000300      NO
         Displacement       0.019979      0.001200      NO
         Energy change     -0.000202      0.000001      NO


 New Cartesian Coordinates Obtained by Inverse Iteration

 Displacement from previous Coordinates is:  0.019901
 ----------------------------------------------------------------
             Standard Nuclear Orientation (Angstroms)
    I     Atom           X                Y                Z
 ----------------------------------------------------------------
    1      Br      2.9561266120     0.3025118512     0.0000000000
    2      Br     -0.2479041228     1.6819306895     0.0000000000
    3      H       1.5171513634    -1.7604226333     0.0000000000
    4      I      -1.5600504734    -1.4827221093     0.0000000000
    5      C       1.3424134849    -0.6947823986     0.0000000000
    6      C       0.1158410774    -0.1787156648     0.0000000000
 ----------------------------------------------------------------
 Molecular Point Group                 Cs    NOp =  2
 Largest Abelian Subgroup              Cs    NOp =  2
 Nuclear Repulsion Energy =  1044.3166507687 hartrees
 There are       68 alpha and       68 beta electrons
 Applying Cartesian multipole field
    Component          Value
    ---------          -----
     (2,0,0)        1.00000E-11
     (0,2,0)        2.00000E-11
     (0,0,2)       -3.00000E-11
 Nucleus-field energy     =     0.0000000321 hartrees
 Requested basis set is 6-311++G(d,p)
 There are 79 shells and 209 basis functions
 A cutoff of  1.0D-11 yielded   2367 shell pairs
 There are     17571 function pairs (     19762 Cartesian)
 Smallest overlap matrix eigenvalue = 4.23E-05
 Guess MOs from SCF MO coefficient file

 -----------------------------------------------------------------------
  General SCF calculation program by
  Eric Jon Sundstrom, Paul Horn, Yuezhi Mao, Dmitri Zuev, Alec White,
  David Stuck, Shaama M.S., Shane Yost, Joonho Lee, David Small,
  Daniel Levine, Susi Lehtola, Hugh Burton, Evgeny Epifanovsky
 -----------------------------------------------------------------------
 Exchange:     0.2000 Hartree-Fock + 0.0800 Slater + 0.7200 B88
 Correlation:  0.1900 VWN1RPA + 0.8100 LYP
 Using SG-1 standard quadrature grid
 using 8 threads for integral computing
 -------------------------------------------------------
 OpenMP Integral computing Module                
 Release: version 2.0, May 2017, Q-Chem Inc. Pleasanton 
 -------------------------------------------------------
 -------------------------------------------------------
 OpenMP BLAS3 based DFT computing Module                
 Release: version 1.0, May 2013, Q-Chem Inc. Pittsburgh 
 -------------------------------------------------------
 A restricted SCF calculation will be
 performed using DIIS
 SCF converges when DIIS error is below 1.0e-08
 ---------------------------------------
  Cycle       Energy         DIIS error
 ---------------------------------------
    1  -12144.6056397883      7.29e-05  
    2  -12144.6056738769      3.00e-05  
    3  -12144.6056702300      3.91e-05  
    4  -12144.6056791089      4.58e-06  
    5  -12144.6056792293      1.18e-06  
    6  -12144.6056792343      4.17e-07  
    7  -12144.6056792345      2.35e-07  
    8  -12144.6056792347      5.72e-08  
    9  -12144.6056792349      1.36e-08  
   10  -12144.6056792347      1.54e-09  Convergence criterion met
 ---------------------------------------
 SCF time:   CPU 93.41s  wall 12.00s 
 SCF   energy in the final basis set =   -12144.6056792347
 Total energy in the final basis set =   -12144.6056792347

 --------------------------------------------------------------
             Orbital Energies (a.u.) and Symmetries
 --------------------------------------------------------------

 Alpha MOs, Restricted
 -- Occupied --                  
******* -482.86 -482.85 -176.32 -165.73 -165.72 -165.72  -62.51
  1 A'    2 A'    3 A'    4 A'    5 A'    1 A"    6 A'    7 A'                 
-62.505 -56.331 -56.327 -56.326 -56.326 -56.322 -56.322 -35.820
  8 A'    9 A'    2 A"   10 A'   11 A'    3 A"   12 A'   13 A'                 
-31.313 -31.307 -31.307 -22.964 -22.962 -22.962 -22.957 -22.957
 14 A'    4 A"   15 A'   16 A'   17 A'    5 A"   18 A'    6 A"                 
-10.290 -10.257  -8.719  -8.714  -6.551  -6.546  -6.537  -6.536
 19 A'   20 A'   21 A'   22 A'   23 A'   24 A'    7 A"   25 A'                 
 -6.533  -6.532  -6.369  -4.782  -4.766  -4.766  -2.662  -2.658
  8 A"   26 A'   27 A'   28 A'   29 A'    9 A"   30 A'   10 A"                 
 -2.657  -2.657  -2.653  -2.652  -2.646  -2.646  -2.642  -2.642
 31 A'   32 A'   11 A"   33 A'   34 A'   12 A"   35 A'   13 A"                 
 -2.048  -2.043  -2.043  -2.029  -2.029  -0.880  -0.820  -0.757
 36 A'   37 A'   14 A"   38 A'   15 A"   39 A'   40 A'   41 A'                 
 -0.671  -0.568  -0.476  -0.465  -0.399  -0.382  -0.330  -0.326
 42 A'   43 A'   44 A'   45 A'   16 A"   46 A'   17 A"   47 A'                 
 -0.305  -0.300  -0.283  -0.258
 48 A'   18 A"   49 A'   19 A"                                                 
 -- Virtual --                   
 -0.082  -0.051  -0.047  -0.011   0.015   0.026   0.039   0.051
 50 A'   51 A'   20 A"   52 A'   53 A'   54 A'   55 A'   21 A"                 
  0.066   0.068   0.072   0.087   0.091   0.096   0.108   0.121
 56 A'   57 A'   22 A"   58 A'   23 A"   59 A'   60 A'   61 A'                 
  0.125   0.131   0.136   0.168   0.187   0.198   0.226   0.227
 62 A'   24 A"   63 A'   64 A'   65 A'   66 A'   25 A"   67 A'                 
  0.272   0.302   0.361   0.375   0.385   0.399   0.400   0.401
 68 A'   69 A'   70 A'   71 A'   26 A"   27 A"   72 A'   73 A'                 
  0.412   0.413   0.433   0.443   0.468   0.478   0.486   0.522
 28 A"   74 A'   29 A"   75 A'   76 A'   30 A"   77 A'   31 A"                 
  0.546   0.547   0.559   0.562   0.585   0.596   0.608   0.633
 78 A'   32 A"   33 A"   79 A'   80 A'   81 A'   34 A"   82 A'                 
  0.655   0.709   0.722   0.726   0.766   0.808   0.844   0.891
 83 A'   84 A'   85 A'   35 A"   86 A'   87 A'   88 A'   89 A'                 
  0.892   0.991   1.031   1.085   1.241   1.295   1.336   1.365
 90 A'   91 A'   92 A'   36 A"   37 A"   38 A"   93 A'   94 A'                 
  1.437   1.488   1.564   1.640   1.753   1.786   1.815   1.973
 39 A"   95 A'   96 A'   97 A'   98 A'   40 A"   99 A'   41 A"                 
  1.981   2.013   2.025   2.040   2.094   2.160   2.277   2.283
 42 A"  100 A'   43 A"  101 A'  102 A'  103 A'  104 A'  105 A'                 
  2.543   2.627   2.640   2.830   2.884   3.065   3.217   3.685
106 A'  107 A'   44 A"   45 A"  108 A'  109 A'  110 A'  111 A'                 
  3.949   3.979   3.980   3.986   3.988   3.995   4.034   4.046
 46 A"  112 A'   47 A"   48 A"  113 A'   49 A"  114 A'   50 A"                 
  4.066   4.085   4.133   4.183   4.268   4.331   4.386   4.426
115 A'   51 A"  116 A'  117 A'  118 A'  119 A'  120 A'  121 A'                 
  5.989   6.028   6.075   6.554   6.681   7.530   7.546   7.567
 52 A"  122 A'  123 A'  124 A'  125 A'   53 A"   54 A"  126 A'                 
  7.588   7.653   7.693  23.398  24.136  27.843  28.330  28.362
127 A'  128 A'  129 A'  130 A'  131 A'  132 A'   55 A"  133 A'                 
 28.380  28.521  28.535  28.543  28.587  28.676  47.834  47.943
134 A'   56 A"  135 A'   57 A"  136 A'  137 A'  138 A'  139 A'                 
127.873 127.898 127.928 151.641 289.724 289.742 289.763 289.781
 58 A"  140 A'  141 A'  142 A'   59 A"   60 A"  143 A'  144 A'                 
289.875 289.9151020.6081020.7431901.803
145 A'  146 A'  147 A'  148 A'  149 A'                                         

 Beta MOs, Restricted
 -- Occupied --                  
******* -482.86 -482.85 -176.32 -165.73 -165.72 -165.72  -62.51
  1 A'    2 A'    3 A'    4 A'    5 A'    1 A"    6 A'    7 A'                 
-62.505 -56.331 -56.327 -56.326 -56.326 -56.322 -56.322 -35.820
  8 A'    9 A'    2 A"   10 A'   11 A'    3 A"   12 A'   13 A'                 
-31.313 -31.307 -31.307 -22.964 -22.962 -22.962 -22.957 -22.957
 14 A'    4 A"   15 A'   16 A'   17 A'    5 A"   18 A'    6 A"                 
-10.290 -10.257  -8.719  -8.714  -6.551  -6.546  -6.537  -6.536
 19 A'   20 A'   21 A'   22 A'   23 A'   24 A'    7 A"   25 A'                 
 -6.533  -6.532  -6.369  -4.782  -4.766  -4.766  -2.662  -2.658
  8 A"   26 A'   27 A'   28 A'   29 A'    9 A"   30 A'   10 A"                 
 -2.657  -2.657  -2.653  -2.652  -2.646  -2.646  -2.642  -2.642
 31 A'   32 A'   11 A"   33 A'   34 A'   12 A"   35 A'   13 A"                 
 -2.048  -2.043  -2.043  -2.029  -2.029  -0.880  -0.820  -0.757
 36 A'   37 A'   14 A"   38 A'   15 A"   39 A'   40 A'   41 A'                 
 -0.671  -0.568  -0.476  -0.465  -0.399  -0.382  -0.330  -0.326
 42 A'   43 A'   44 A'   45 A'   16 A"   46 A'   17 A"   47 A'                 
 -0.305  -0.300  -0.283  -0.258
 48 A'   18 A"   49 A'   19 A"                                                 
 -- Virtual --                   
 -0.082  -0.051  -0.047  -0.011   0.015   0.026   0.039   0.051
 50 A'   51 A'   20 A"   52 A'   53 A'   54 A'   55 A'   21 A"                 
  0.066   0.068   0.072   0.087   0.091   0.096   0.108   0.121
 56 A'   57 A'   22 A"   58 A'   23 A"   59 A'   60 A'   61 A'                 
  0.125   0.131   0.136   0.168   0.187   0.198   0.226   0.227
 62 A'   24 A"   63 A'   64 A'   65 A'   66 A'   25 A"   67 A'                 
  0.272   0.302   0.361   0.375   0.385   0.399   0.400   0.401
 68 A'   69 A'   70 A'   71 A'   26 A"   27 A"   72 A'   73 A'                 
  0.412   0.413   0.433   0.443   0.468   0.478   0.486   0.522
 28 A"   74 A'   29 A"   75 A'   76 A'   30 A"   77 A'   31 A"                 
  0.546   0.547   0.559   0.562   0.585   0.596   0.608   0.633
 78 A'   32 A"   33 A"   79 A'   80 A'   81 A'   34 A"   82 A'                 
  0.655   0.709   0.722   0.726   0.766   0.808   0.844   0.891
 83 A'   84 A'   85 A'   35 A"   86 A'   87 A'   88 A'   89 A'                 
  0.892   0.991   1.031   1.085   1.241   1.295   1.336   1.365
 90 A'   91 A'   92 A'   36 A"   37 A"   38 A"   93 A'   94 A'                 
  1.437   1.488   1.564   1.640   1.753   1.786   1.815   1.973
 39 A"   95 A'   96 A'   97 A'   98 A'   40 A"   99 A'   41 A"                 
  1.981   2.013   2.025   2.040   2.094   2.160   2.277   2.283
 42 A"  100 A'   43 A"  101 A'  102 A'  103 A'  104 A'  105 A'                 
  2.543   2.627   2.640   2.830   2.884   3.065   3.217   3.685
106 A'  107 A'   44 A"   45 A"  108 A'  109 A'  110 A'  111 A'                 
  3.949   3.979   3.980   3.986   3.988   3.995   4.034   4.046
 46 A"  112 A'   47 A"   48 A"  113 A'   49 A"  114 A'   50 A"                 
  4.066   4.085   4.133   4.183   4.268   4.331   4.386   4.426
115 A'   51 A"  116 A'  117 A'  118 A'  119 A'  120 A'  121 A'                 
  5.989   6.028   6.075   6.554   6.681   7.530   7.546   7.567
 52 A"  122 A'  123 A'  124 A'  125 A'   53 A"   54 A"  126 A'                 
  7.588   7.653   7.693  23.398  24.136  27.843  28.330  28.362
127 A'  128 A'  129 A'  130 A'  131 A'  132 A'   55 A"  133 A'                 
 28.380  28.521  28.535  28.543  28.587  28.676  47.834  47.943
134 A'   56 A"  135 A'   57 A"  136 A'  137 A'  138 A'  139 A'                 
127.873 127.898 127.928 151.641 289.724 289.742 289.763 289.781
 58 A"  140 A'  141 A'  142 A'   59 A"   60 A"  143 A'  144 A'                 
289.875 289.9151020.6081020.7431901.803
145 A'  146 A'  147 A'  148 A'  149 A'                                         
 --------------------------------------------------------------

          Ground-State Mulliken Net Atomic Charges

     Atom                 Charge (a.u.)
  ----------------------------------------
      1 Br                   -0.064440
      2 Br                   -0.104050
      3 H                     0.212991
      4 I                     0.109536
      5 C                    -0.118013
      6 C                    -0.036024
  ----------------------------------------
  Sum of atomic charges =     0.000000

 -----------------------------------------------------------------
                    Cartesian Multipole Moments
 -----------------------------------------------------------------
    Charge (ESU x 10^10)
                 0.0000
    Dipole Moment (Debye)
         X      -0.1013      Y      -0.8736      Z       0.0000
       Tot       0.8795
    Quadrupole Moments (Debye-Ang)
        XX     -75.1864     XY       0.4994     YY     -72.6011
        XZ      -0.0000     YZ      -0.0000     ZZ     -78.7450
    Octopole Moments (Debye-Ang^2)
       XXX     -45.0570    XXY       7.2235    XYY     -17.4099
       YYY      37.2577    XXZ      -0.0000    XYZ       0.0000
       YYZ       0.0000    XZZ     -15.0934    YZZ      12.3290
       ZZZ       0.0000
    Hexadecapole Moments (Debye-Ang^3)
      XXXX   -1480.9383   XXXY    -149.7508   XXYY    -362.3316
      XYYY    -197.5820   YYYY    -770.8211   XXXZ      -0.0000
      XXYZ      -0.0000   XYYZ      -0.0000   YYYZ      -0.0000
      XXZZ    -282.0720   XYZZ     -68.5273   YYZZ    -157.3475
      XZZZ       0.0000   YZZZ      -0.0000   ZZZZ    -102.1300
 -----------------------------------------------------------------
 Calculating analytic gradient of the SCF energy
 Gradient of SCF Energy
            1           2           3           4           5           6
    1   0.0010729   0.0007177   0.0007479   0.0025851  -0.0012876  -0.0038359
    2   0.0006592   0.0006080   0.0001916   0.0004113  -0.0002414  -0.0016287
    3  -0.0000000   0.0000000  -0.0000000   0.0000000   0.0000000  -0.0000000
 Max gradient component =       3.836E-03
 RMS gradient           =       1.269E-03
 Gradient time:  CPU 37.80 s  wall 4.85 s
 Geometry Optimization Parameters
   NAtoms,    NIC,     NZ,  NCons,   NDum,   NFix, NCnnct, MaxDiis
        6      32       0       0       0       0       0       0

 Cartesian Hessian Update
 Hessian Updated using BFGS Update


** GEOMETRY OPTIMIZATION IN DELOCALIZED INTERNAL COORDINATES **
   Searching for a Minimum

   Optimization Cycle:  18

                       Coordinates (Angstroms)
     ATOM                X               Y               Z
      1  Br        2.9561266120    0.3025118512    0.0000000000
      2  Br       -0.2479041228    1.6819306895    0.0000000000
      3  H         1.5171513634   -1.7604226333    0.0000000000
      4  I        -1.5600504734   -1.4827221093    0.0000000000
      5  C         1.3424134849   -0.6947823986    0.0000000000
      6  C         0.1158410774   -0.1787156648    0.0000000000
   Point Group: cs    Number of degrees of freedom:     9


   Energy is -12144.605679235

 Hessian Updated using BFGS Update

  9 Hessian modes will be used to form the next step
  Hessian Eigenvalues:
     0.053667    0.135492    0.208501    0.228080    0.260990    0.317359
     0.537463    0.597375    1.065318

 Minimum Search - Taking Simple RFO Step
 Searching for Lamda that Minimizes Along All modes
 Value Taken    Lamda =  -0.00005206
 Step Taken.  Stepsize is  0.020991

                             Maximum     Tolerance    Cnvgd?
         Gradient           0.002712      0.000300      NO
         Displacement       0.015638      0.001200      NO
         Energy change     -0.000100      0.000001      NO


 New Cartesian Coordinates Obtained by Inverse Iteration

 Displacement from previous Coordinates is:  0.015544
 ----------------------------------------------------------------
             Standard Nuclear Orientation (Angstroms)
    I     Atom           X                Y                Z
 ----------------------------------------------------------------
    1      Br      2.9549095523     0.3020977759     0.0000000000
    2      Br     -0.2516128145     1.6784728884     0.0000000000
    3      H       1.5160061645    -1.7609424075     0.0000000000
    4      I      -1.5610270239    -1.4791821214     0.0000000000
    5      C       1.3458818962    -0.6944661585     0.0000000000
    6      C       0.1194201668    -0.1781802420     0.0000000000
 ----------------------------------------------------------------
 Molecular Point Group                 Cs    NOp =  2
 Largest Abelian Subgroup              Cs    NOp =  2
 Nuclear Repulsion Energy =  1045.0977195207 hartrees
 There are       68 alpha and       68 beta electrons
 Applying Cartesian multipole field
    Component          Value
    ---------          -----
     (2,0,0)        1.00000E-11
     (0,2,0)        2.00000E-11
     (0,0,2)       -3.00000E-11
 Nucleus-field energy     =     0.0000000321 hartrees
 Requested basis set is 6-311++G(d,p)
 There are 79 shells and 209 basis functions
 A cutoff of  1.0D-11 yielded   2368 shell pairs
 There are     17596 function pairs (     19798 Cartesian)
 Smallest overlap matrix eigenvalue = 4.18E-05
 Guess MOs from SCF MO coefficient file

 -----------------------------------------------------------------------
  General SCF calculation program by
  Eric Jon Sundstrom, Paul Horn, Yuezhi Mao, Dmitri Zuev, Alec White,
  David Stuck, Shaama M.S., Shane Yost, Joonho Lee, David Small,
  Daniel Levine, Susi Lehtola, Hugh Burton, Evgeny Epifanovsky
 -----------------------------------------------------------------------
 Exchange:     0.2000 Hartree-Fock + 0.0800 Slater + 0.7200 B88
 Correlation:  0.1900 VWN1RPA + 0.8100 LYP
 Using SG-1 standard quadrature grid
 using 8 threads for integral computing
 -------------------------------------------------------
 OpenMP Integral computing Module                
 Release: version 2.0, May 2017, Q-Chem Inc. Pleasanton 
 -------------------------------------------------------
 -------------------------------------------------------
 OpenMP BLAS3 based DFT computing Module                
 Release: version 1.0, May 2013, Q-Chem Inc. Pittsburgh 
 -------------------------------------------------------
 A restricted SCF calculation will be
 performed using DIIS
 SCF converges when DIIS error is below 1.0e-08
 ---------------------------------------
  Cycle       Energy         DIIS error
 ---------------------------------------
    1  -12144.6056989185      4.39e-05  
    2  -12144.6057133626      1.55e-05  
    3  -12144.6057127182      1.91e-05  
    4  -12144.6057147227      3.90e-06  
    5  -12144.6057148186      8.46e-07  
    6  -12144.6057148215      3.01e-07  
    7  -12144.6057148220      5.38e-08  
    8  -12144.6057148219      3.92e-08  
    9  -12144.6057148218      1.27e-08  
   10  -12144.6057148219      1.74e-09  Convergence criterion met
 ---------------------------------------
 SCF time:   CPU 93.67s  wall 12.00s 
 SCF   energy in the final basis set =   -12144.6057148219
 Total energy in the final basis set =   -12144.6057148219

 --------------------------------------------------------------
             Orbital Energies (a.u.) and Symmetries
 --------------------------------------------------------------

 Alpha MOs, Restricted
 -- Occupied --                  
******* -482.86 -482.85 -176.32 -165.73 -165.72 -165.72  -62.51
  1 A'    2 A'    3 A'    4 A'    5 A'    1 A"    6 A'    7 A'                 
-62.506 -56.331 -56.327 -56.326 -56.326 -56.322 -56.322 -35.819
  8 A'    9 A'    2 A"   10 A'   11 A'    3 A"   12 A'   13 A'                 
-31.313 -31.306 -31.306 -22.963 -22.962 -22.962 -22.957 -22.957
 14 A'    4 A"   15 A'   16 A'   17 A'    5 A"   18 A'    6 A"                 
-10.290 -10.257  -8.719  -8.714  -6.551  -6.546  -6.537  -6.536
 19 A'   20 A'   21 A'   22 A'   23 A'   24 A'    7 A"   25 A'                 
 -6.533  -6.532  -6.369  -4.782  -4.766  -4.766  -2.662  -2.658
  8 A"   26 A'   27 A'   28 A'   29 A'    9 A"   30 A'   10 A"                 
 -2.658  -2.657  -2.653  -2.653  -2.646  -2.646  -2.642  -2.642
 31 A'   32 A'   11 A"   33 A'   34 A'   12 A"   35 A'   13 A"                 
 -2.047  -2.043  -2.042  -2.029  -2.029  -0.881  -0.820  -0.756
 36 A'   37 A'   14 A"   38 A'   15 A"   39 A'   40 A'   41 A'                 
 -0.671  -0.568  -0.476  -0.466  -0.399  -0.382  -0.330  -0.326
 42 A'   43 A'   44 A'   45 A'   16 A"   46 A'   17 A"   47 A'                 
 -0.305  -0.299  -0.283  -0.258
 48 A'   18 A"   49 A'   19 A"                                                 
 -- Virtual --                   
 -0.082  -0.050  -0.047  -0.011   0.016   0.026   0.039   0.051
 50 A'   51 A'   20 A"   52 A'   53 A'   54 A'   55 A'   21 A"                 
  0.066   0.068   0.072   0.088   0.091   0.096   0.108   0.122
 56 A'   57 A'   22 A"   58 A'   23 A"   59 A'   60 A'   61 A'                 
  0.126   0.131   0.136   0.168   0.187   0.198   0.226   0.227
 62 A'   24 A"   63 A'   64 A'   65 A'   66 A'   25 A"   67 A'                 
  0.272   0.302   0.361   0.375   0.385   0.399   0.400   0.401
 68 A'   69 A'   70 A'   71 A'   26 A"   27 A"   72 A'   73 A'                 
  0.412   0.413   0.433   0.443   0.468   0.478   0.487   0.523
 28 A"   74 A'   29 A"   75 A'   76 A'   30 A"   77 A'   31 A"                 
  0.546   0.547   0.559   0.563   0.585   0.595   0.608   0.634
 78 A'   32 A"   33 A"   79 A'   80 A'   81 A'   34 A"   82 A'                 
  0.655   0.709   0.722   0.726   0.766   0.809   0.845   0.891
 83 A'   84 A'   85 A'   35 A"   86 A'   87 A'   88 A'   89 A'                 
  0.892   0.993   1.031   1.085   1.242   1.295   1.335   1.365
 90 A'   91 A'   92 A'   36 A"   37 A"   38 A"   93 A'   94 A'                 
  1.437   1.488   1.565   1.641   1.753   1.788   1.814   1.974
 39 A"   95 A'   96 A'   97 A'   98 A'   40 A"   99 A'   41 A"                 
  1.980   2.013   2.025   2.041   2.096   2.160   2.276   2.283
 42 A"  100 A'   43 A"  101 A'  102 A'  103 A'  104 A'  105 A'                 
  2.542   2.627   2.640   2.830   2.884   3.067   3.220   3.686
106 A'  107 A'   44 A"   45 A"  108 A'  109 A'  110 A'  111 A'                 
  3.949   3.979   3.980   3.986   3.988   3.995   4.034   4.047
 46 A"  112 A'   47 A"   48 A"  113 A'   49 A"  114 A'   50 A"                 
  4.067   4.086   4.133   4.183   4.268   4.330   4.387   4.426
115 A'   51 A"  116 A'  117 A'  118 A'  119 A'  120 A'  121 A'                 
  5.989   6.028   6.075   6.556   6.683   7.530   7.546   7.567
 52 A"  122 A'  123 A'  124 A'  125 A'   53 A"   54 A"  126 A'                 
  7.588   7.652   7.693  23.398  24.136  27.844  28.330  28.362
127 A'  128 A'  129 A'  130 A'  131 A'  132 A'   55 A"  133 A'                 
 28.380  28.521  28.535  28.543  28.587  28.676  47.835  47.944
134 A'   56 A"  135 A'   57 A"  136 A'  137 A'  138 A'  139 A'                 
127.873 127.899 127.929 151.641 289.724 289.742 289.763 289.781
 58 A"  140 A'  141 A'  142 A'   59 A"   60 A"  143 A'  144 A'                 
289.875 289.9151020.6091020.7451901.803
145 A'  146 A'  147 A'  148 A'  149 A'                                         

 Beta MOs, Restricted
 -- Occupied --                  
******* -482.86 -482.85 -176.32 -165.73 -165.72 -165.72  -62.51
  1 A'    2 A'    3 A'    4 A'    5 A'    1 A"    6 A'    7 A'                 
-62.506 -56.331 -56.327 -56.326 -56.326 -56.322 -56.322 -35.819
  8 A'    9 A'    2 A"   10 A'   11 A'    3 A"   12 A'   13 A'                 
-31.313 -31.306 -31.306 -22.963 -22.962 -22.962 -22.957 -22.957
 14 A'    4 A"   15 A'   16 A'   17 A'    5 A"   18 A'    6 A"                 
-10.290 -10.257  -8.719  -8.714  -6.551  -6.546  -6.537  -6.536
 19 A'   20 A'   21 A'   22 A'   23 A'   24 A'    7 A"   25 A'                 
 -6.533  -6.532  -6.369  -4.782  -4.766  -4.766  -2.662  -2.658
  8 A"   26 A'   27 A'   28 A'   29 A'    9 A"   30 A'   10 A"                 
 -2.658  -2.657  -2.653  -2.653  -2.646  -2.646  -2.642  -2.642
 31 A'   32 A'   11 A"   33 A'   34 A'   12 A"   35 A'   13 A"                 
 -2.047  -2.043  -2.042  -2.029  -2.029  -0.881  -0.820  -0.756
 36 A'   37 A'   14 A"   38 A'   15 A"   39 A'   40 A'   41 A'                 
 -0.671  -0.568  -0.476  -0.466  -0.399  -0.382  -0.330  -0.326
 42 A'   43 A'   44 A'   45 A'   16 A"   46 A'   17 A"   47 A'                 
 -0.305  -0.299  -0.283  -0.258
 48 A'   18 A"   49 A'   19 A"                                                 
 -- Virtual --                   
 -0.082  -0.050  -0.047  -0.011   0.016   0.026   0.039   0.051
 50 A'   51 A'   20 A"   52 A'   53 A'   54 A'   55 A'   21 A"                 
  0.066   0.068   0.072   0.088   0.091   0.096   0.108   0.122
 56 A'   57 A'   22 A"   58 A'   23 A"   59 A'   60 A'   61 A'                 
  0.126   0.131   0.136   0.168   0.187   0.198   0.226   0.227
 62 A'   24 A"   63 A'   64 A'   65 A'   66 A'   25 A"   67 A'                 
  0.272   0.302   0.361   0.375   0.385   0.399   0.400   0.401
 68 A'   69 A'   70 A'   71 A'   26 A"   27 A"   72 A'   73 A'                 
  0.412   0.413   0.433   0.443   0.468   0.478   0.487   0.523
 28 A"   74 A'   29 A"   75 A'   76 A'   30 A"   77 A'   31 A"                 
  0.546   0.547   0.559   0.563   0.585   0.595   0.608   0.634
 78 A'   32 A"   33 A"   79 A'   80 A'   81 A'   34 A"   82 A'                 
  0.655   0.709   0.722   0.726   0.766   0.809   0.845   0.891
 83 A'   84 A'   85 A'   35 A"   86 A'   87 A'   88 A'   89 A'                 
  0.892   0.993   1.031   1.085   1.242   1.295   1.335   1.365
 90 A'   91 A'   92 A'   36 A"   37 A"   38 A"   93 A'   94 A'                 
  1.437   1.488   1.565   1.641   1.753   1.788   1.814   1.974
 39 A"   95 A'   96 A'   97 A'   98 A'   40 A"   99 A'   41 A"                 
  1.980   2.013   2.025   2.041   2.096   2.160   2.276   2.283
 42 A"  100 A'   43 A"  101 A'  102 A'  103 A'  104 A'  105 A'                 
  2.542   2.627   2.640   2.830   2.884   3.067   3.220   3.686
106 A'  107 A'   44 A"   45 A"  108 A'  109 A'  110 A'  111 A'                 
  3.949   3.979   3.980   3.986   3.988   3.995   4.034   4.047
 46 A"  112 A'   47 A"   48 A"  113 A'   49 A"  114 A'   50 A"                 
  4.067   4.086   4.133   4.183   4.268   4.330   4.387   4.426
115 A'   51 A"  116 A'  117 A'  118 A'  119 A'  120 A'  121 A'                 
  5.989   6.028   6.075   6.556   6.683   7.530   7.546   7.567
 52 A"  122 A'  123 A'  124 A'  125 A'   53 A"   54 A"  126 A'                 
  7.588   7.652   7.693  23.398  24.136  27.844  28.330  28.362
127 A'  128 A'  129 A'  130 A'  131 A'  132 A'   55 A"  133 A'                 
 28.380  28.521  28.535  28.543  28.587  28.676  47.835  47.944
134 A'   56 A"  135 A'   57 A"  136 A'  137 A'  138 A'  139 A'                 
127.873 127.899 127.929 151.641 289.724 289.742 289.763 289.781
 58 A"  140 A'  141 A'  142 A'   59 A"   60 A"  143 A'  144 A'                 
289.875 289.9151020.6091020.7451901.803
145 A'  146 A'  147 A'  148 A'  149 A'                                         
 --------------------------------------------------------------

          Ground-State Mulliken Net Atomic Charges

     Atom                 Charge (a.u.)
  ----------------------------------------
      1 Br                   -0.063401
      2 Br                   -0.103852
      3 H                     0.212724
      4 I                     0.108094
      5 C                    -0.118648
      6 C                    -0.034917
  ----------------------------------------
  Sum of atomic charges =     0.000000

 -----------------------------------------------------------------
                    Cartesian Multipole Moments
 -----------------------------------------------------------------
    Charge (ESU x 10^10)
                 0.0000
    Dipole Moment (Debye)
         X      -0.0823      Y      -0.8560      Z      -0.0000
       Tot       0.8600
    Quadrupole Moments (Debye-Ang)
        XX     -75.1396     XY       0.4703     YY     -72.6397
        XZ      -0.0000     YZ      -0.0000     ZZ     -78.7370
    Octopole Moments (Debye-Ang^2)
       XXX     -44.6902    XXY       7.2618    XYY     -17.2804
       YYY      37.2569    XXZ       0.0000    XYZ       0.0000
       YYZ       0.0000    XZZ     -14.9761    YZZ      12.3152
       ZZZ      -0.0000
    Hexadecapole Moments (Debye-Ang^3)
      XXXX   -1480.5937   XXXY    -149.0134   XXYY    -361.8845
      XYYY    -197.2437   YYYY    -768.4516   XXXZ       0.0000
      XXYZ       0.0000   XYYZ      -0.0000   YYYZ       0.0000
      XXZZ    -282.0443   XYZZ     -68.2901   YYZZ    -156.8378
      XZZZ      -0.0000   YZZZ      -0.0000   ZZZZ    -102.1129
 -----------------------------------------------------------------
 Calculating analytic gradient of the SCF energy
 Gradient of SCF Energy
            1           2           3           4           5           6
    1  -0.0002810   0.0003780   0.0004413   0.0022548   0.0002074  -0.0030006
    2  -0.0000014  -0.0004558   0.0001329   0.0007011   0.0004742  -0.0008509
    3  -0.0000000  -0.0000000  -0.0000000  -0.0000000  -0.0000000   0.0000000
 Max gradient component =       3.001E-03
 RMS gradient           =       9.491E-04
 Gradient time:  CPU 37.85 s  wall 4.86 s
 Geometry Optimization Parameters
   NAtoms,    NIC,     NZ,  NCons,   NDum,   NFix, NCnnct, MaxDiis
        6      32       0       0       0       0       0       0

 Cartesian Hessian Update
 Hessian Updated using BFGS Update


** GEOMETRY OPTIMIZATION IN DELOCALIZED INTERNAL COORDINATES **
   Searching for a Minimum

   Optimization Cycle:  19

                       Coordinates (Angstroms)
     ATOM                X               Y               Z
      1  Br        2.9549095523    0.3020977759    0.0000000000
      2  Br       -0.2516128145    1.6784728884    0.0000000000
      3  H         1.5160061645   -1.7609424075    0.0000000000
      4  I        -1.5610270239   -1.4791821214    0.0000000000
      5  C         1.3458818962   -0.6944661585    0.0000000000
      6  C         0.1194201668   -0.1781802420    0.0000000000
   Point Group: cs    Number of degrees of freedom:     9


   Energy is -12144.605714822

 Hessian Updated using BFGS Update

  9 Hessian modes will be used to form the next step
  Hessian Eigenvalues:
     0.048408    0.128821    0.217768    0.219813    0.265738    0.317399
     0.421553    0.549256    1.066051

 Minimum Search - Taking Simple RFO Step
 Searching for Lamda that Minimizes Along All modes
 Value Taken    Lamda =  -0.00002798
 Step Taken.  Stepsize is  0.014691

                             Maximum     Tolerance    Cnvgd?
         Gradient           0.001470      0.000300      NO
         Displacement       0.011861      0.001200      NO
         Energy change     -0.000036      0.000001      NO


 New Cartesian Coordinates Obtained by Inverse Iteration

 Displacement from previous Coordinates is:  0.013343
 ----------------------------------------------------------------
             Standard Nuclear Orientation (Angstroms)
    I     Atom           X                Y                Z
 ----------------------------------------------------------------
    1      Br      2.9553210601     0.3029910321     0.0000000000
    2      Br     -0.2550856282     1.6768544985     0.0000000000
    3      H       1.5155664055    -1.7621257782     0.0000000000
    4      I      -1.5636367644    -1.4766130513     0.0000000000
    5      C       1.3486700131    -0.6950872800     0.0000000000
    6      C       0.1227428554    -0.1782196864     0.0000000000
 ----------------------------------------------------------------
 Molecular Point Group                 Cs    NOp =  2
 Largest Abelian Subgroup              Cs    NOp =  2
 Nuclear Repulsion Energy =  1045.0588141821 hartrees
 There are       68 alpha and       68 beta electrons
 Applying Cartesian multipole field
    Component          Value
    ---------          -----
     (2,0,0)        1.00000E-11
     (0,2,0)        2.00000E-11
     (0,0,2)       -3.00000E-11
 Nucleus-field energy     =     0.0000000321 hartrees
 Requested basis set is 6-311++G(d,p)
 There are 79 shells and 209 basis functions
 A cutoff of  1.0D-11 yielded   2368 shell pairs
 There are     17596 function pairs (     19798 Cartesian)
 Smallest overlap matrix eigenvalue = 4.14E-05
 Guess MOs from SCF MO coefficient file

 -----------------------------------------------------------------------
  General SCF calculation program by
  Eric Jon Sundstrom, Paul Horn, Yuezhi Mao, Dmitri Zuev, Alec White,
  David Stuck, Shaama M.S., Shane Yost, Joonho Lee, David Small,
  Daniel Levine, Susi Lehtola, Hugh Burton, Evgeny Epifanovsky
 -----------------------------------------------------------------------
 Exchange:     0.2000 Hartree-Fock + 0.0800 Slater + 0.7200 B88
 Correlation:  0.1900 VWN1RPA + 0.8100 LYP
 Using SG-1 standard quadrature grid
 using 8 threads for integral computing
 -------------------------------------------------------
 OpenMP Integral computing Module                
 Release: version 2.0, May 2017, Q-Chem Inc. Pleasanton 
 -------------------------------------------------------
 -------------------------------------------------------
 OpenMP BLAS3 based DFT computing Module                
 Release: version 1.0, May 2013, Q-Chem Inc. Pittsburgh 
 -------------------------------------------------------
 A restricted SCF calculation will be
 performed using DIIS
 SCF converges when DIIS error is below 1.0e-08
 ---------------------------------------
  Cycle       Energy         DIIS error
 ---------------------------------------
    1  -12144.6057238742      3.46e-05  
    2  -12144.6057332956      1.26e-05  
    3  -12144.6057325873      1.75e-05  
    4  -12144.6057341298      4.03e-06  
    5  -12144.6057342297      9.28e-07  
    6  -12144.6057342331      3.35e-07  
    7  -12144.6057342334      1.41e-07  
    8  -12144.6057342334      3.00e-08  
    9  -12144.6057342333      6.63e-09  Convergence criterion met
 ---------------------------------------
 SCF time:   CPU 84.23s  wall 11.00s 
 SCF   energy in the final basis set =   -12144.6057342333
 Total energy in the final basis set =   -12144.6057342333

 --------------------------------------------------------------
             Orbital Energies (a.u.) and Symmetries
 --------------------------------------------------------------

 Alpha MOs, Restricted
 -- Occupied --                  
******* -482.86 -482.85 -176.32 -165.73 -165.72 -165.72  -62.51
  1 A'    2 A'    3 A'    4 A'    5 A'    1 A"    6 A'    7 A'                 
-62.506 -56.331 -56.327 -56.326 -56.326 -56.322 -56.322 -35.819
  8 A'    9 A'    2 A"   10 A'   11 A'    3 A"   12 A'   13 A'                 
-31.313 -31.306 -31.306 -22.963 -22.962 -22.961 -22.957 -22.957
 14 A'    4 A"   15 A'   16 A'   17 A'    5 A"   18 A'    6 A"                 
-10.290 -10.257  -8.719  -8.714  -6.551  -6.546  -6.537  -6.536
 19 A'   20 A'   21 A'   22 A'   23 A'   24 A'    7 A"   25 A'                 
 -6.533  -6.532  -6.368  -4.782  -4.766  -4.766  -2.662  -2.658
  8 A"   26 A'   27 A'   28 A'   29 A'    9 A"   30 A'   10 A"                 
 -2.658  -2.657  -2.654  -2.653  -2.646  -2.646  -2.642  -2.642
 31 A'   32 A'   11 A"   33 A'   34 A'   12 A"   35 A'   13 A"                 
 -2.047  -2.042  -2.042  -2.029  -2.028  -0.881  -0.821  -0.756
 36 A'   37 A'   14 A"   38 A'   15 A"   39 A'   40 A'   41 A'                 
 -0.671  -0.568  -0.476  -0.466  -0.399  -0.382  -0.331  -0.326
 42 A'   43 A'   44 A'   45 A'   16 A"   46 A'   17 A"   47 A'                 
 -0.305  -0.299  -0.282  -0.258
 48 A'   18 A"   49 A'   19 A"                                                 
 -- Virtual --                   
 -0.082  -0.050  -0.047  -0.011   0.015   0.026   0.039   0.051
 50 A'   51 A'   20 A"   52 A'   53 A'   54 A'   55 A'   21 A"                 
  0.066   0.069   0.072   0.088   0.091   0.096   0.108   0.122
 56 A'   57 A'   22 A"   58 A'   23 A"   59 A'   60 A'   61 A'                 
  0.126   0.131   0.135   0.169   0.186   0.198   0.226   0.227
 62 A'   24 A"   63 A'   64 A'   65 A'   66 A'   25 A"   67 A'                 
  0.272   0.302   0.361   0.375   0.385   0.399   0.400   0.401
 68 A'   69 A'   70 A'   71 A'   26 A"   27 A"   72 A'   73 A'                 
  0.412   0.413   0.433   0.443   0.469   0.478   0.487   0.523
 28 A"   74 A'   29 A"   75 A'   76 A'   30 A"   77 A'   31 A"                 
  0.545   0.547   0.558   0.563   0.585   0.595   0.608   0.634
 78 A'   32 A"   33 A"   79 A'   80 A'   81 A'   34 A"   82 A'                 
  0.655   0.709   0.722   0.726   0.766   0.809   0.846   0.890
 83 A'   84 A'   85 A'   35 A"   86 A'   87 A'   88 A'   89 A'                 
  0.893   0.993   1.031   1.085   1.242   1.295   1.335   1.364
 90 A'   91 A'   92 A'   36 A"   37 A"   38 A"   93 A'   94 A'                 
  1.437   1.488   1.566   1.642   1.752   1.788   1.813   1.974
 39 A"   95 A'   96 A'   97 A'   98 A'   40 A"   99 A'   41 A"                 
  1.979   2.013   2.025   2.041   2.096   2.160   2.276   2.285
 42 A"  100 A'   43 A"  101 A'  102 A'  103 A'  104 A'  105 A'                 
  2.541   2.627   2.640   2.831   2.883   3.068   3.220   3.686
106 A'  107 A'   44 A"   45 A"  108 A'  109 A'  110 A'  111 A'                 
  3.949   3.979   3.980   3.986   3.988   3.995   4.034   4.047
 46 A"  112 A'   47 A"   48 A"  113 A'   49 A"  114 A'   50 A"                 
  4.067   4.086   4.133   4.183   4.267   4.329   4.387   4.425
115 A'   51 A"  116 A'  117 A'  118 A'  119 A'  120 A'  121 A'                 
  5.989   6.027   6.075   6.557   6.683   7.529   7.546   7.566
 52 A"  122 A'  123 A'  124 A'  125 A'   53 A"   54 A"  126 A'                 
  7.588   7.652   7.693  23.398  24.137  27.843  28.330  28.362
127 A'  128 A'  129 A'  130 A'  131 A'  132 A'   55 A"  133 A'                 
 28.380  28.522  28.535  28.543  28.587  28.676  47.836  47.944
134 A'   56 A"  135 A'   57 A"  136 A'  137 A'  138 A'  139 A'                 
127.874 127.899 127.928 151.641 289.724 289.742 289.763 289.781
 58 A"  140 A'  141 A'  142 A'   59 A"   60 A"  143 A'  144 A'                 
289.875 289.9151020.6101020.7451901.803
145 A'  146 A'  147 A'  148 A'  149 A'                                         

 Beta MOs, Restricted
 -- Occupied --                  
******* -482.86 -482.85 -176.32 -165.73 -165.72 -165.72  -62.51
  1 A'    2 A'    3 A'    4 A'    5 A'    1 A"    6 A'    7 A'                 
-62.506 -56.331 -56.327 -56.326 -56.326 -56.322 -56.322 -35.819
  8 A'    9 A'    2 A"   10 A'   11 A'    3 A"   12 A'   13 A'                 
-31.313 -31.306 -31.306 -22.963 -22.962 -22.961 -22.957 -22.957
 14 A'    4 A"   15 A'   16 A'   17 A'    5 A"   18 A'    6 A"                 
-10.290 -10.257  -8.719  -8.714  -6.551  -6.546  -6.537  -6.536
 19 A'   20 A'   21 A'   22 A'   23 A'   24 A'    7 A"   25 A'                 
 -6.533  -6.532  -6.368  -4.782  -4.766  -4.766  -2.662  -2.658
  8 A"   26 A'   27 A'   28 A'   29 A'    9 A"   30 A'   10 A"                 
 -2.658  -2.657  -2.654  -2.653  -2.646  -2.646  -2.642  -2.642
 31 A'   32 A'   11 A"   33 A'   34 A'   12 A"   35 A'   13 A"                 
 -2.047  -2.042  -2.042  -2.029  -2.028  -0.881  -0.821  -0.756
 36 A'   37 A'   14 A"   38 A'   15 A"   39 A'   40 A'   41 A'                 
 -0.671  -0.568  -0.476  -0.466  -0.399  -0.382  -0.331  -0.326
 42 A'   43 A'   44 A'   45 A'   16 A"   46 A'   17 A"   47 A'                 
 -0.305  -0.299  -0.282  -0.258
 48 A'   18 A"   49 A'   19 A"                                                 
 -- Virtual --                   
 -0.082  -0.050  -0.047  -0.011   0.015   0.026   0.039   0.051
 50 A'   51 A'   20 A"   52 A'   53 A'   54 A'   55 A'   21 A"                 
  0.066   0.069   0.072   0.088   0.091   0.096   0.108   0.122
 56 A'   57 A'   22 A"   58 A'   23 A"   59 A'   60 A'   61 A'                 
  0.126   0.131   0.135   0.169   0.186   0.198   0.226   0.227
 62 A'   24 A"   63 A'   64 A'   65 A'   66 A'   25 A"   67 A'                 
  0.272   0.302   0.361   0.375   0.385   0.399   0.400   0.401
 68 A'   69 A'   70 A'   71 A'   26 A"   27 A"   72 A'   73 A'                 
  0.412   0.413   0.433   0.443   0.469   0.478   0.487   0.523
 28 A"   74 A'   29 A"   75 A'   76 A'   30 A"   77 A'   31 A"                 
  0.545   0.547   0.558   0.563   0.585   0.595   0.608   0.634
 78 A'   32 A"   33 A"   79 A'   80 A'   81 A'   34 A"   82 A'                 
  0.655   0.709   0.722   0.726   0.766   0.809   0.846   0.890
 83 A'   84 A'   85 A'   35 A"   86 A'   87 A'   88 A'   89 A'                 
  0.893   0.993   1.031   1.085   1.242   1.295   1.335   1.364
 90 A'   91 A'   92 A'   36 A"   37 A"   38 A"   93 A'   94 A'                 
  1.437   1.488   1.566   1.642   1.752   1.788   1.813   1.974
 39 A"   95 A'   96 A'   97 A'   98 A'   40 A"   99 A'   41 A"                 
  1.979   2.013   2.025   2.041   2.096   2.160   2.276   2.285
 42 A"  100 A'   43 A"  101 A'  102 A'  103 A'  104 A'  105 A'                 
  2.541   2.627   2.640   2.831   2.883   3.068   3.220   3.686
106 A'  107 A'   44 A"   45 A"  108 A'  109 A'  110 A'  111 A'                 
  3.949   3.979   3.980   3.986   3.988   3.995   4.034   4.047
 46 A"  112 A'   47 A"   48 A"  113 A'   49 A"  114 A'   50 A"                 
  4.067   4.086   4.133   4.183   4.267   4.329   4.387   4.425
115 A'   51 A"  116 A'  117 A'  118 A'  119 A'  120 A'  121 A'                 
  5.989   6.027   6.075   6.557   6.683   7.529   7.546   7.566
 52 A"  122 A'  123 A'  124 A'  125 A'   53 A"   54 A"  126 A'                 
  7.588   7.652   7.693  23.398  24.137  27.843  28.330  28.362
127 A'  128 A'  129 A'  130 A'  131 A'  132 A'   55 A"  133 A'                 
 28.380  28.522  28.535  28.543  28.587  28.676  47.836  47.944
134 A'   56 A"  135 A'   57 A"  136 A'  137 A'  138 A'  139 A'                 
127.874 127.899 127.928 151.641 289.724 289.742 289.763 289.781
 58 A"  140 A'  141 A'  142 A'   59 A"   60 A"  143 A'  144 A'                 
289.875 289.9151020.6101020.7451901.803
145 A'  146 A'  147 A'  148 A'  149 A'                                         
 --------------------------------------------------------------

          Ground-State Mulliken Net Atomic Charges

     Atom                 Charge (a.u.)
  ----------------------------------------
      1 Br                   -0.062968
      2 Br                   -0.103888
      3 H                     0.212712
      4 I                     0.106818
      5 C                    -0.119135
      6 C                    -0.033539
  ----------------------------------------
  Sum of atomic charges =     0.000000

 -----------------------------------------------------------------
                    Cartesian Multipole Moments
 -----------------------------------------------------------------
    Charge (ESU x 10^10)
                 0.0000
    Dipole Moment (Debye)
         X      -0.0717      Y      -0.8459      Z      -0.0000
       Tot       0.8490
    Quadrupole Moments (Debye-Ang)
        XX     -75.1087     XY       0.4460     YY     -72.6647
        XZ      -0.0000     YZ       0.0000     ZZ     -78.7398
    Octopole Moments (Debye-Ang^2)
       XXX     -44.3875    XXY       7.2533    XYY     -17.1414
       YYY      37.1775    XXZ      -0.0000    XYZ       0.0000
       YYZ      -0.0000    XZZ     -14.8606    YZZ      12.2733
       ZZZ      -0.0000
    Hexadecapole Moments (Debye-Ang^3)
      XXXX   -1482.2701   XXXY    -148.6693   XXYY    -361.8845
      XYYY    -197.4133   YYYY    -767.1918   XXXZ      -0.0000
      XXYZ      -0.0000   XYYZ       0.0000   YYYZ      -0.0000
      XXZZ    -282.3825   XYZZ     -68.2361   YYZZ    -156.5557
      XZZZ      -0.0000   YZZZ       0.0000   ZZZZ    -102.1232
 -----------------------------------------------------------------
 Calculating analytic gradient of the SCF energy
 Gradient of SCF Energy
            1           2           3           4           5           6
    1  -0.0006871  -0.0000905   0.0001528   0.0016428   0.0007527  -0.0017708
    2  -0.0000566  -0.0005979   0.0000707   0.0007186   0.0005448  -0.0006796
    3  -0.0000000   0.0000000  -0.0000000  -0.0000000   0.0000000  -0.0000000
 Max gradient component =       1.771E-03
 RMS gradient           =       6.890E-04
 Gradient time:  CPU 37.74 s  wall 4.85 s
 Geometry Optimization Parameters
   NAtoms,    NIC,     NZ,  NCons,   NDum,   NFix, NCnnct, MaxDiis
        6      32       0       0       0       0       0       0

 Cartesian Hessian Update
 Hessian Updated using BFGS Update


** GEOMETRY OPTIMIZATION IN DELOCALIZED INTERNAL COORDINATES **
   Searching for a Minimum

   Optimization Cycle:  20

                       Coordinates (Angstroms)
     ATOM                X               Y               Z
      1  Br        2.9553210601    0.3029910321    0.0000000000
      2  Br       -0.2550856282    1.6768544985    0.0000000000
      3  H         1.5155664055   -1.7621257782    0.0000000000
      4  I        -1.5636367644   -1.4766130513    0.0000000000
      5  C         1.3486700131   -0.6950872800    0.0000000000
      6  C         0.1227428554   -0.1782196864    0.0000000000
   Point Group: cs    Number of degrees of freedom:     9


   Energy is -12144.605734233

 Hessian Updated using BFGS Update

  9 Hessian modes will be used to form the next step
  Hessian Eigenvalues:
     0.058089    0.116019    0.190589    0.218570    0.266002    0.277194
     0.317527    0.545498    1.062999

 Minimum Search - Taking Simple RFO Step
 Searching for Lamda that Minimizes Along All modes
 Value Taken    Lamda =  -0.00001663
 Step Taken.  Stepsize is  0.009937

                             Maximum     Tolerance    Cnvgd?
         Gradient           0.001112      0.000300      NO
         Displacement       0.005169      0.001200      NO
         Energy change     -0.000019      0.000001      NO


 New Cartesian Coordinates Obtained by Inverse Iteration

 Displacement from previous Coordinates is:  0.008952
 ----------------------------------------------------------------
             Standard Nuclear Orientation (Angstroms)
    I     Atom           X                Y                Z
 ----------------------------------------------------------------
    1      Br      2.9563435025     0.3037361783     0.0000000000
    2      Br     -0.2568659404     1.6770347875     0.0000000000
    3      H       1.5158074479    -1.7628015712     0.0000000000
    4      I      -1.5667776461    -1.4764223146     0.0000000000
    5      C       1.3501638964    -0.6956306091     0.0000000000
    6      C       0.1249066812    -0.1781167360     0.0000000000
 ----------------------------------------------------------------
 Molecular Point Group                 Cs    NOp =  2
 Largest Abelian Subgroup              Cs    NOp =  2
 Nuclear Repulsion Energy =  1044.4207710373 hartrees
 There are       68 alpha and       68 beta electrons
 Applying Cartesian multipole field
    Component          Value
    ---------          -----
     (2,0,0)        1.00000E-11
     (0,2,0)        2.00000E-11
     (0,0,2)       -3.00000E-11
 Nucleus-field energy     =     0.0000000321 hartrees
 Requested basis set is 6-311++G(d,p)
 There are 79 shells and 209 basis functions
 A cutoff of  1.0D-11 yielded   2367 shell pairs
 There are     17593 function pairs (     19795 Cartesian)
 Smallest overlap matrix eigenvalue = 4.12E-05
 Guess MOs from SCF MO coefficient file

 -----------------------------------------------------------------------
  General SCF calculation program by
  Eric Jon Sundstrom, Paul Horn, Yuezhi Mao, Dmitri Zuev, Alec White,
  David Stuck, Shaama M.S., Shane Yost, Joonho Lee, David Small,
  Daniel Levine, Susi Lehtola, Hugh Burton, Evgeny Epifanovsky
 -----------------------------------------------------------------------
 Exchange:     0.2000 Hartree-Fock + 0.0800 Slater + 0.7200 B88
 Correlation:  0.1900 VWN1RPA + 0.8100 LYP
 Using SG-1 standard quadrature grid
 using 8 threads for integral computing
 -------------------------------------------------------
 OpenMP Integral computing Module                
 Release: version 2.0, May 2017, Q-Chem Inc. Pleasanton 
 -------------------------------------------------------
 -------------------------------------------------------
 OpenMP BLAS3 based DFT computing Module                
 Release: version 1.0, May 2013, Q-Chem Inc. Pittsburgh 
 -------------------------------------------------------
 A restricted SCF calculation will be
 performed using DIIS
 SCF converges when DIIS error is below 1.0e-08
 ---------------------------------------
  Cycle       Energy         DIIS error
 ---------------------------------------
    1  -12144.6057400607      2.63e-05  
    2  -12144.6057437509      1.69e-05  
    3  -12144.6057432935      1.93e-05  
    4  -12144.6057453394      2.14e-06  
    5  -12144.6057453681      7.30e-07  
    6  -12144.6057453700      2.47e-07  
    7  -12144.6057453701      1.28e-07  
    8  -12144.6057453699      1.38e-08  
    9  -12144.6057453700      4.33e-09  Convergence criterion met
 ---------------------------------------
 SCF time:   CPU 84.14s  wall 11.00s 
 SCF   energy in the final basis set =   -12144.6057453700
 Total energy in the final basis set =   -12144.6057453700

 --------------------------------------------------------------
             Orbital Energies (a.u.) and Symmetries
 --------------------------------------------------------------

 Alpha MOs, Restricted
 -- Occupied --                  
******* -482.86 -482.85 -176.32 -165.73 -165.72 -165.72  -62.51
  1 A'    2 A'    3 A'    4 A'    5 A'    1 A"    6 A'    7 A'                 
-62.506 -56.331 -56.327 -56.327 -56.326 -56.323 -56.322 -35.819
  8 A'    9 A'    2 A"   10 A'   11 A'    3 A"   12 A'   13 A'                 
-31.313 -31.306 -31.306 -22.963 -22.961 -22.961 -22.957 -22.957
 14 A'    4 A"   15 A'   16 A'   17 A'    5 A"   18 A'    6 A"                 
-10.290 -10.257  -8.719  -8.715  -6.551  -6.546  -6.537  -6.537
 19 A'   20 A'   21 A'   22 A'   23 A'   24 A'    7 A"   25 A'                 
 -6.533  -6.532  -6.368  -4.781  -4.766  -4.765  -2.662  -2.658
  8 A"   26 A'   27 A'   28 A'   29 A'    9 A"   30 A'   10 A"                 
 -2.658  -2.657  -2.654  -2.653  -2.646  -2.646  -2.642  -2.642
 31 A'   32 A'   11 A"   33 A'   34 A'   12 A"   35 A'   13 A"                 
 -2.047  -2.042  -2.042  -2.028  -2.028  -0.881  -0.821  -0.756
 36 A'   37 A'   14 A"   38 A'   15 A"   39 A'   40 A'   41 A'                 
 -0.670  -0.568  -0.476  -0.466  -0.399  -0.382  -0.331  -0.326
 42 A'   43 A'   44 A'   45 A'   16 A"   46 A'   17 A"   47 A'                 
 -0.306  -0.299  -0.282  -0.258
 48 A'   18 A"   49 A'   19 A"                                                 
 -- Virtual --                   
 -0.083  -0.050  -0.047  -0.011   0.015   0.026   0.039   0.051
 50 A'   51 A'   20 A"   52 A'   53 A'   54 A'   55 A'   21 A"                 
  0.066   0.069   0.072   0.088   0.090   0.096   0.108   0.122
 56 A'   57 A'   22 A"   58 A'   23 A"   59 A'   60 A'   61 A'                 
  0.126   0.131   0.135   0.169   0.186   0.198   0.226   0.227
 62 A'   24 A"   63 A'   64 A'   65 A'   66 A'   25 A"   67 A'                 
  0.272   0.302   0.361   0.375   0.385   0.398   0.400   0.401
 68 A'   69 A'   70 A'   71 A'   26 A"   27 A"   72 A'   73 A'                 
  0.412   0.413   0.433   0.443   0.468   0.478   0.487   0.523
 28 A"   74 A'   29 A"   75 A'   76 A'   30 A"   77 A'   31 A"                 
  0.545   0.547   0.558   0.563   0.585   0.595   0.607   0.634
 78 A'   32 A"   33 A"   79 A'   80 A'   81 A'   34 A"   82 A'                 
  0.654   0.709   0.721   0.726   0.766   0.809   0.846   0.890
 83 A'   84 A'   85 A'   35 A"   86 A'   87 A'   88 A'   89 A'                 
  0.893   0.992   1.031   1.085   1.242   1.295   1.334   1.363
 90 A'   91 A'   92 A'   36 A"   37 A"   38 A"   93 A'   94 A'                 
  1.436   1.488   1.566   1.642   1.752   1.788   1.812   1.974
 39 A"   95 A'   96 A'   97 A'   98 A'   40 A"   99 A'   41 A"                 
  1.979   2.013   2.025   2.041   2.096   2.160   2.275   2.285
 42 A"  100 A'   43 A"  101 A'  102 A'  103 A'  104 A'  105 A'                 
  2.541   2.627   2.640   2.831   2.883   3.068   3.220   3.685
106 A'  107 A'   44 A"   45 A"  108 A'  109 A'  110 A'  111 A'                 
  3.949   3.979   3.979   3.986   3.988   3.995   4.034   4.046
 46 A"  112 A'   47 A"   48 A"  113 A'   49 A"  114 A'   50 A"                 
  4.067   4.085   4.133   4.183   4.267   4.329   4.387   4.424
115 A'   51 A"  116 A'  117 A'  118 A'  119 A'  120 A'  121 A'                 
  5.989   6.027   6.074   6.556   6.682   7.529   7.546   7.566
 52 A"  122 A'  123 A'  124 A'  125 A'   53 A"   54 A"  126 A'                 
  7.588   7.652   7.693  23.398  24.138  27.842  28.330  28.362
127 A'  128 A'  129 A'  130 A'  131 A'  132 A'   55 A"  133 A'                 
 28.379  28.522  28.535  28.543  28.587  28.676  47.836  47.943
134 A'   56 A"  135 A'   57 A"  136 A'  137 A'  138 A'  139 A'                 
127.873 127.898 127.928 151.640 289.724 289.742 289.763 289.781
 58 A"  140 A'  141 A'  142 A'   59 A"   60 A"  143 A'  144 A'                 
289.875 289.9151020.6101020.7441901.802
145 A'  146 A'  147 A'  148 A'  149 A'                                         

 Beta MOs, Restricted
 -- Occupied --                  
******* -482.86 -482.85 -176.32 -165.73 -165.72 -165.72  -62.51
  1 A'    2 A'    3 A'    4 A'    5 A'    1 A"    6 A'    7 A'                 
-62.506 -56.331 -56.327 -56.327 -56.326 -56.323 -56.322 -35.819
  8 A'    9 A'    2 A"   10 A'   11 A'    3 A"   12 A'   13 A'                 
-31.313 -31.306 -31.306 -22.963 -22.961 -22.961 -22.957 -22.957
 14 A'    4 A"   15 A'   16 A'   17 A'    5 A"   18 A'    6 A"                 
-10.290 -10.257  -8.719  -8.715  -6.551  -6.546  -6.537  -6.537
 19 A'   20 A'   21 A'   22 A'   23 A'   24 A'    7 A"   25 A'                 
 -6.533  -6.532  -6.368  -4.781  -4.766  -4.765  -2.662  -2.658
  8 A"   26 A'   27 A'   28 A'   29 A'    9 A"   30 A'   10 A"                 
 -2.658  -2.657  -2.654  -2.653  -2.646  -2.646  -2.642  -2.642
 31 A'   32 A'   11 A"   33 A'   34 A'   12 A"   35 A'   13 A"                 
 -2.047  -2.042  -2.042  -2.028  -2.028  -0.881  -0.821  -0.756
 36 A'   37 A'   14 A"   38 A'   15 A"   39 A'   40 A'   41 A'                 
 -0.670  -0.568  -0.476  -0.466  -0.399  -0.382  -0.331  -0.326
 42 A'   43 A'   44 A'   45 A'   16 A"   46 A'   17 A"   47 A'                 
 -0.306  -0.299  -0.282  -0.258
 48 A'   18 A"   49 A'   19 A"                                                 
 -- Virtual --                   
 -0.083  -0.050  -0.047  -0.011   0.015   0.026   0.039   0.051
 50 A'   51 A'   20 A"   52 A'   53 A'   54 A'   55 A'   21 A"                 
  0.066   0.069   0.072   0.088   0.090   0.096   0.108   0.122
 56 A'   57 A'   22 A"   58 A'   23 A"   59 A'   60 A'   61 A'                 
  0.126   0.131   0.135   0.169   0.186   0.198   0.226   0.227
 62 A'   24 A"   63 A'   64 A'   65 A'   66 A'   25 A"   67 A'                 
  0.272   0.302   0.361   0.375   0.385   0.398   0.400   0.401
 68 A'   69 A'   70 A'   71 A'   26 A"   27 A"   72 A'   73 A'                 
  0.412   0.413   0.433   0.443   0.468   0.478   0.487   0.523
 28 A"   74 A'   29 A"   75 A'   76 A'   30 A"   77 A'   31 A"                 
  0.545   0.547   0.558   0.563   0.585   0.595   0.607   0.634
 78 A'   32 A"   33 A"   79 A'   80 A'   81 A'   34 A"   82 A'                 
  0.654   0.709   0.721   0.726   0.766   0.809   0.846   0.890
 83 A'   84 A'   85 A'   35 A"   86 A'   87 A'   88 A'   89 A'                 
  0.893   0.992   1.031   1.085   1.242   1.295   1.334   1.363
 90 A'   91 A'   92 A'   36 A"   37 A"   38 A"   93 A'   94 A'                 
  1.436   1.488   1.566   1.642   1.752   1.788   1.812   1.974
 39 A"   95 A'   96 A'   97 A'   98 A'   40 A"   99 A'   41 A"                 
  1.979   2.013   2.025   2.041   2.096   2.160   2.275   2.285
 42 A"  100 A'   43 A"  101 A'  102 A'  103 A'  104 A'  105 A'                 
  2.541   2.627   2.640   2.831   2.883   3.068   3.220   3.685
106 A'  107 A'   44 A"   45 A"  108 A'  109 A'  110 A'  111 A'                 
  3.949   3.979   3.979   3.986   3.988   3.995   4.034   4.046
 46 A"  112 A'   47 A"   48 A"  113 A'   49 A"  114 A'   50 A"                 
  4.067   4.085   4.133   4.183   4.267   4.329   4.387   4.424
115 A'   51 A"  116 A'  117 A'  118 A'  119 A'  120 A'  121 A'                 
  5.989   6.027   6.074   6.556   6.682   7.529   7.546   7.566
 52 A"  122 A'  123 A'  124 A'  125 A'   53 A"   54 A"  126 A'                 
  7.588   7.652   7.693  23.398  24.138  27.842  28.330  28.362
127 A'  128 A'  129 A'  130 A'  131 A'  132 A'   55 A"  133 A'                 
 28.379  28.522  28.535  28.543  28.587  28.676  47.836  47.943
134 A'   56 A"  135 A'   57 A"  136 A'  137 A'  138 A'  139 A'                 
127.873 127.898 127.928 151.640 289.724 289.742 289.763 289.781
 58 A"  140 A'  141 A'  142 A'   59 A"   60 A"  143 A'  144 A'                 
289.875 289.9151020.6101020.7441901.802
145 A'  146 A'  147 A'  148 A'  149 A'                                         
 --------------------------------------------------------------

          Ground-State Mulliken Net Atomic Charges

     Atom                 Charge (a.u.)
  ----------------------------------------
      1 Br                   -0.062794
      2 Br                   -0.103939
      3 H                     0.212812
      4 I                     0.105690
      5 C                    -0.119798
      6 C                    -0.031971
  ----------------------------------------
  Sum of atomic charges =     0.000000

 -----------------------------------------------------------------
                    Cartesian Multipole Moments
 -----------------------------------------------------------------
    Charge (ESU x 10^10)
                 0.0000
    Dipole Moment (Debye)
         X      -0.0655      Y      -0.8404      Z       0.0000
       Tot       0.8429
    Quadrupole Moments (Debye-Ang)
        XX     -75.0931     XY       0.4318     YY     -72.6732
        XZ      -0.0000     YZ      -0.0000     ZZ     -78.7482
    Octopole Moments (Debye-Ang^2)
       XXX     -44.1520    XXY       7.2439    XYY     -17.0412
       YYY      37.1783    XXZ       0.0000    XYZ       0.0000
       YYZ       0.0000    XZZ     -14.7676    YZZ      12.2640
       ZZZ       0.0000
    Hexadecapole Moments (Debye-Ang^3)
      XXXX   -1484.5613   XXXY    -148.8241   XXYY    -362.2352
      XYYY    -197.9138   YYYY    -767.4379   XXXZ      -0.0000
      XXYZ      -0.0000   XYYZ      -0.0000   YYYZ      -0.0000
      XXZZ    -282.8287   XYZZ     -68.3539   YYZZ    -156.5833
      XZZZ      -0.0000   YZZZ      -0.0000   ZZZZ    -102.1484
 -----------------------------------------------------------------
 Calculating analytic gradient of the SCF energy
 Gradient of SCF Energy
            1           2           3           4           5           6
    1  -0.0006328  -0.0004102   0.0000252   0.0008564   0.0007022  -0.0005407
    2   0.0000776  -0.0002053   0.0000919   0.0003528   0.0003850  -0.0007020
    3  -0.0000000   0.0000000  -0.0000000   0.0000000   0.0000000  -0.0000000
 Max gradient component =       8.564E-04
 RMS gradient           =       4.021E-04
 Gradient time:  CPU 38.11 s  wall 4.89 s
 Geometry Optimization Parameters
   NAtoms,    NIC,     NZ,  NCons,   NDum,   NFix, NCnnct, MaxDiis
        6      32       0       0       0       0       0       0

 Cartesian Hessian Update
 Hessian Updated using BFGS Update


** GEOMETRY OPTIMIZATION IN DELOCALIZED INTERNAL COORDINATES **
   Searching for a Minimum

   Optimization Cycle:  21

                       Coordinates (Angstroms)
     ATOM                X               Y               Z
      1  Br        2.9563435025    0.3037361783    0.0000000000
      2  Br       -0.2568659404    1.6770347875    0.0000000000
      3  H         1.5158074479   -1.7628015712    0.0000000000
      4  I        -1.5667776461   -1.4764223146    0.0000000000
      5  C         1.3501638964   -0.6956306091    0.0000000000
      6  C         0.1249066812   -0.1781167360    0.0000000000
   Point Group: cs    Number of degrees of freedom:     9


   Energy is -12144.605745370

 Hessian Updated using BFGS Update

  9 Hessian modes will be used to form the next step
  Hessian Eigenvalues:
     0.059147    0.108055    0.153318    0.219414    0.243072    0.266115
     0.317770    0.543435    1.050659

 Minimum Search - Taking Simple RFO Step
 Searching for Lamda that Minimizes Along All modes
 Value Taken    Lamda =  -0.00000647
 Step Taken.  Stepsize is  0.008349

                             Maximum     Tolerance    Cnvgd?
         Gradient           0.000622      0.000300      NO
         Displacement       0.005897      0.001200      NO
         Energy change     -0.000011      0.000001      NO


 New Cartesian Coordinates Obtained by Inverse Iteration

 Displacement from previous Coordinates is:  0.005495
 ----------------------------------------------------------------
             Standard Nuclear Orientation (Angstroms)
    I     Atom           X                Y                Z
 ----------------------------------------------------------------
    1      Br      2.9572078431     0.3037916257     0.0000000000
    2      Br     -0.2568235316     1.6780468755     0.0000000000
    3      H       1.5164178118    -1.7627617421     0.0000000000
    4      I      -1.5687881550    -1.4778170691     0.0000000000
    5      C       1.3502304026    -0.6956973125     0.0000000000
    6      C       0.1253335705    -0.1777626426     0.0000000000
 ----------------------------------------------------------------
 Molecular Point Group                 Cs    NOp =  2
 Largest Abelian Subgroup              Cs    NOp =  2
 Nuclear Repulsion Energy =  1043.7499766819 hartrees
 There are       68 alpha and       68 beta electrons
 Applying Cartesian multipole field
    Component          Value
    ---------          -----
     (2,0,0)        1.00000E-11
     (0,2,0)        2.00000E-11
     (0,0,2)       -3.00000E-11
 Nucleus-field energy     =     0.0000000321 hartrees
 Requested basis set is 6-311++G(d,p)
 There are 79 shells and 209 basis functions
 A cutoff of  1.0D-11 yielded   2367 shell pairs
 There are     17593 function pairs (     19795 Cartesian)
 Smallest overlap matrix eigenvalue = 4.12E-05
 Guess MOs from SCF MO coefficient file

 -----------------------------------------------------------------------
  General SCF calculation program by
  Eric Jon Sundstrom, Paul Horn, Yuezhi Mao, Dmitri Zuev, Alec White,
  David Stuck, Shaama M.S., Shane Yost, Joonho Lee, David Small,
  Daniel Levine, Susi Lehtola, Hugh Burton, Evgeny Epifanovsky
 -----------------------------------------------------------------------
 Exchange:     0.2000 Hartree-Fock + 0.0800 Slater + 0.7200 B88
 Correlation:  0.1900 VWN1RPA + 0.8100 LYP
 Using SG-1 standard quadrature grid
 using 8 threads for integral computing
 -------------------------------------------------------
 OpenMP Integral computing Module                
 Release: version 2.0, May 2017, Q-Chem Inc. Pleasanton 
 -------------------------------------------------------
 -------------------------------------------------------
 OpenMP BLAS3 based DFT computing Module                
 Release: version 1.0, May 2013, Q-Chem Inc. Pittsburgh 
 -------------------------------------------------------
 A restricted SCF calculation will be
 performed using DIIS
 SCF converges when DIIS error is below 1.0e-08
 ---------------------------------------
  Cycle       Energy         DIIS error
 ---------------------------------------
    1  -12144.6057477826      1.58e-05  
    2  -12144.6057484396      1.30e-05  
    3  -12144.6057486889      1.12e-05  
    4  -12144.6057493956      1.06e-06  
    5  -12144.6057494004      4.84e-07  
    6  -12144.6057494016      1.58e-07  
    7  -12144.6057494016      4.05e-08  
    8  -12144.6057494017      7.14e-09  Convergence criterion met
 ---------------------------------------
 SCF time:   CPU 74.80s  wall 10.00s 
 SCF   energy in the final basis set =   -12144.6057494017
 Total energy in the final basis set =   -12144.6057494017

 --------------------------------------------------------------
             Orbital Energies (a.u.) and Symmetries
 --------------------------------------------------------------

 Alpha MOs, Restricted
 -- Occupied --                  
******* -482.86 -482.85 -176.32 -165.73 -165.72 -165.72  -62.51
  1 A'    2 A'    3 A'    4 A'    5 A'    1 A"    6 A'    7 A'                 
-62.506 -56.331 -56.327 -56.327 -56.326 -56.323 -56.322 -35.819
  8 A'    9 A'    2 A"   10 A'   11 A'    3 A"   12 A'   13 A'                 
-31.313 -31.306 -31.306 -22.963 -22.961 -22.961 -22.957 -22.957
 14 A'    4 A"   15 A'   16 A'   17 A'    5 A"   18 A'    6 A"                 
-10.291 -10.258  -8.719  -8.715  -6.551  -6.546  -6.537  -6.537
 19 A'   20 A'   21 A'   22 A'   23 A'   24 A'    7 A"   25 A'                 
 -6.533  -6.532  -6.368  -4.781  -4.766  -4.765  -2.662  -2.658
  8 A"   26 A'   27 A'   28 A'   29 A'    9 A"   30 A'   10 A"                 
 -2.658  -2.657  -2.654  -2.653  -2.646  -2.646  -2.643  -2.642
 31 A'   32 A'   11 A"   33 A'   34 A'   12 A"   35 A'   13 A"                 
 -2.047  -2.042  -2.042  -2.028  -2.028  -0.880  -0.820  -0.756
 36 A'   37 A'   14 A"   38 A'   15 A"   39 A'   40 A'   41 A'                 
 -0.670  -0.568  -0.476  -0.466  -0.399  -0.382  -0.331  -0.326
 42 A'   43 A'   44 A'   45 A'   16 A"   46 A'   17 A"   47 A'                 
 -0.306  -0.299  -0.282  -0.259
 48 A'   18 A"   49 A'   19 A"                                                 
 -- Virtual --                   
 -0.084  -0.050  -0.047  -0.011   0.015   0.026   0.039   0.051
 50 A'   51 A'   20 A"   52 A'   53 A'   54 A'   55 A'   21 A"                 
  0.066   0.069   0.072   0.088   0.090   0.096   0.108   0.122
 56 A'   57 A'   22 A"   58 A'   23 A"   59 A'   60 A'   61 A'                 
  0.126   0.131   0.135   0.169   0.186   0.198   0.226   0.227
 62 A'   24 A"   63 A'   64 A'   65 A'   66 A'   25 A"   67 A'                 
  0.272   0.302   0.361   0.375   0.385   0.398   0.400   0.401
 68 A'   69 A'   70 A'   71 A'   26 A"   27 A"   72 A'   73 A'                 
  0.412   0.413   0.433   0.443   0.468   0.478   0.487   0.523
 28 A"   74 A'   29 A"   75 A'   76 A'   30 A"   77 A'   31 A"                 
  0.545   0.547   0.558   0.562   0.585   0.595   0.607   0.633
 78 A'   32 A"   33 A"   79 A'   80 A'   81 A'   34 A"   82 A'                 
  0.654   0.709   0.720   0.726   0.766   0.808   0.846   0.889
 83 A'   84 A'   85 A'   35 A"   86 A'   87 A'   88 A'   89 A'                 
  0.893   0.992   1.031   1.085   1.242   1.294   1.333   1.363
 90 A'   91 A'   92 A'   36 A"   37 A"   38 A"   93 A'   94 A'                 
  1.436   1.488   1.566   1.642   1.752   1.788   1.812   1.974
 39 A"   95 A'   96 A'   97 A'   98 A'   40 A"   99 A'   41 A"                 
  1.979   2.013   2.025   2.041   2.096   2.160   2.275   2.285
 42 A"  100 A'   43 A"  101 A'  102 A'  103 A'  104 A'  105 A'                 
  2.541   2.627   2.640   2.831   2.883   3.068   3.220   3.685
106 A'  107 A'   44 A"   45 A"  108 A'  109 A'  110 A'  111 A'                 
  3.949   3.979   3.979   3.986   3.988   3.995   4.034   4.046
 46 A"  112 A'   47 A"   48 A"  113 A'   49 A"  114 A'   50 A"                 
  4.067   4.085   4.133   4.183   4.267   4.329   4.387   4.423
115 A'   51 A"  116 A'  117 A'  118 A'  119 A'  120 A'  121 A'                 
  5.989   6.027   6.073   6.556   6.682   7.529   7.546   7.566
 52 A"  122 A'  123 A'  124 A'  125 A'   53 A"   54 A"  126 A'                 
  7.588   7.652   7.693  23.397  24.139  27.842  28.330  28.362
127 A'  128 A'  129 A'  130 A'  131 A'  132 A'   55 A"  133 A'                 
 28.379  28.522  28.535  28.543  28.587  28.676  47.835  47.943
134 A'   56 A"  135 A'   57 A"  136 A'  137 A'  138 A'  139 A'                 
127.873 127.898 127.928 151.639 289.724 289.742 289.763 289.781
 58 A"  140 A'  141 A'  142 A'   59 A"   60 A"  143 A'  144 A'                 
289.875 289.9151020.6091020.7441901.802
145 A'  146 A'  147 A'  148 A'  149 A'                                         

 Beta MOs, Restricted
 -- Occupied --                  
******* -482.86 -482.85 -176.32 -165.73 -165.72 -165.72  -62.51
  1 A'    2 A'    3 A'    4 A'    5 A'    1 A"    6 A'    7 A'                 
-62.506 -56.331 -56.327 -56.327 -56.326 -56.323 -56.322 -35.819
  8 A'    9 A'    2 A"   10 A'   11 A'    3 A"   12 A'   13 A'                 
-31.313 -31.306 -31.306 -22.963 -22.961 -22.961 -22.957 -22.957
 14 A'    4 A"   15 A'   16 A'   17 A'    5 A"   18 A'    6 A"                 
-10.291 -10.258  -8.719  -8.715  -6.551  -6.546  -6.537  -6.537
 19 A'   20 A'   21 A'   22 A'   23 A'   24 A'    7 A"   25 A'                 
 -6.533  -6.532  -6.368  -4.781  -4.766  -4.765  -2.662  -2.658
  8 A"   26 A'   27 A'   28 A'   29 A'    9 A"   30 A'   10 A"                 
 -2.658  -2.657  -2.654  -2.653  -2.646  -2.646  -2.643  -2.642
 31 A'   32 A'   11 A"   33 A'   34 A'   12 A"   35 A'   13 A"                 
 -2.047  -2.042  -2.042  -2.028  -2.028  -0.880  -0.820  -0.756
 36 A'   37 A'   14 A"   38 A'   15 A"   39 A'   40 A'   41 A'                 
 -0.670  -0.568  -0.476  -0.466  -0.399  -0.382  -0.331  -0.326
 42 A'   43 A'   44 A'   45 A'   16 A"   46 A'   17 A"   47 A'                 
 -0.306  -0.299  -0.282  -0.259
 48 A'   18 A"   49 A'   19 A"                                                 
 -- Virtual --                   
 -0.084  -0.050  -0.047  -0.011   0.015   0.026   0.039   0.051
 50 A'   51 A'   20 A"   52 A'   53 A'   54 A'   55 A'   21 A"                 
  0.066   0.069   0.072   0.088   0.090   0.096   0.108   0.122
 56 A'   57 A'   22 A"   58 A'   23 A"   59 A'   60 A'   61 A'                 
  0.126   0.131   0.135   0.169   0.186   0.198   0.226   0.227
 62 A'   24 A"   63 A'   64 A'   65 A'   66 A'   25 A"   67 A'                 
  0.272   0.302   0.361   0.375   0.385   0.398   0.400   0.401
 68 A'   69 A'   70 A'   71 A'   26 A"   27 A"   72 A'   73 A'                 
  0.412   0.413   0.433   0.443   0.468   0.478   0.487   0.523
 28 A"   74 A'   29 A"   75 A'   76 A'   30 A"   77 A'   31 A"                 
  0.545   0.547   0.558   0.562   0.585   0.595   0.607   0.633
 78 A'   32 A"   33 A"   79 A'   80 A'   81 A'   34 A"   82 A'                 
  0.654   0.709   0.720   0.726   0.766   0.808   0.846   0.889
 83 A'   84 A'   85 A'   35 A"   86 A'   87 A'   88 A'   89 A'                 
  0.893   0.992   1.031   1.085   1.242   1.294   1.333   1.363
 90 A'   91 A'   92 A'   36 A"   37 A"   38 A"   93 A'   94 A'                 
  1.436   1.488   1.566   1.642   1.752   1.788   1.812   1.974
 39 A"   95 A'   96 A'   97 A'   98 A'   40 A"   99 A'   41 A"                 
  1.979   2.013   2.025   2.041   2.096   2.160   2.275   2.285
 42 A"  100 A'   43 A"  101 A'  102 A'  103 A'  104 A'  105 A'                 
  2.541   2.627   2.640   2.831   2.883   3.068   3.220   3.685
106 A'  107 A'   44 A"   45 A"  108 A'  109 A'  110 A'  111 A'                 
  3.949   3.979   3.979   3.986   3.988   3.995   4.034   4.046
 46 A"  112 A'   47 A"   48 A"  113 A'   49 A"  114 A'   50 A"                 
  4.067   4.085   4.133   4.183   4.267   4.329   4.387   4.423
115 A'   51 A"  116 A'  117 A'  118 A'  119 A'  120 A'  121 A'                 
  5.989   6.027   6.073   6.556   6.682   7.529   7.546   7.566
 52 A"  122 A'  123 A'  124 A'  125 A'   53 A"   54 A"  126 A'                 
  7.588   7.652   7.693  23.397  24.139  27.842  28.330  28.362
127 A'  128 A'  129 A'  130 A'  131 A'  132 A'   55 A"  133 A'                 
 28.379  28.522  28.535  28.543  28.587  28.676  47.835  47.943
134 A'   56 A"  135 A'   57 A"  136 A'  137 A'  138 A'  139 A'                 
127.873 127.898 127.928 151.639 289.724 289.742 289.763 289.781
 58 A"  140 A'  141 A'  142 A'   59 A"   60 A"  143 A'  144 A'                 
289.875 289.9151020.6091020.7441901.802
145 A'  146 A'  147 A'  148 A'  149 A'                                         
 --------------------------------------------------------------

          Ground-State Mulliken Net Atomic Charges

     Atom                 Charge (a.u.)
  ----------------------------------------
      1 Br                   -0.062777
      2 Br                   -0.103885
      3 H                     0.212913
      4 I                     0.105088
      5 C                    -0.120322
      6 C                    -0.031016
  ----------------------------------------
  Sum of atomic charges =     0.000000

 -----------------------------------------------------------------
                    Cartesian Multipole Moments
 -----------------------------------------------------------------
    Charge (ESU x 10^10)
                 0.0000
    Dipole Moment (Debye)
         X      -0.0637      Y      -0.8385      Z      -0.0000
       Tot       0.8410
    Quadrupole Moments (Debye-Ang)
        XX     -75.0928     XY       0.4291     YY     -72.6688
        XZ      -0.0000     YZ      -0.0000     ZZ     -78.7555
    Octopole Moments (Debye-Ang^2)
       XXX     -44.0458    XXY       7.2454    XYY     -17.0112
       YYY      37.2539    XXZ      -0.0000    XYZ       0.0000
       YYZ       0.0000    XZZ     -14.7276    YZZ      12.2884
       ZZZ       0.0000
    Hexadecapole Moments (Debye-Ang^3)
      XXXX   -1486.1030   XXXY    -149.2010   XXYY    -362.6280
      XYYY    -198.3555   YYYY    -768.4279   XXXZ      -0.0000
      XXYZ      -0.0000   XYYZ      -0.0000   YYYZ      -0.0000
      XXZZ    -283.1252   XYZZ     -68.5123   YYZZ    -156.7744
      XZZZ      -0.0000   YZZZ      -0.0000   ZZZZ    -102.1697
 -----------------------------------------------------------------
 Calculating analytic gradient of the SCF energy
 Gradient of SCF Energy
            1           2           3           4           5           6
    1  -0.0004176  -0.0004644   0.0000869   0.0003205   0.0004522   0.0000224
    2   0.0001854   0.0001968   0.0001023  -0.0000893   0.0002673  -0.0006625
    3  -0.0000000   0.0000000  -0.0000000  -0.0000000  -0.0000000   0.0000000
 Max gradient component =       6.625E-04
 RMS gradient           =       2.695E-04
 Gradient time:  CPU 37.74 s  wall 4.85 s
 Geometry Optimization Parameters
   NAtoms,    NIC,     NZ,  NCons,   NDum,   NFix, NCnnct, MaxDiis
        6      32       0       0       0       0       0       0

 Cartesian Hessian Update
 Hessian Updated using BFGS Update


** GEOMETRY OPTIMIZATION IN DELOCALIZED INTERNAL COORDINATES **
   Searching for a Minimum

   Optimization Cycle:  22

                       Coordinates (Angstroms)
     ATOM                X               Y               Z
      1  Br        2.9572078431    0.3037916257    0.0000000000
      2  Br       -0.2568235316    1.6780468755    0.0000000000
      3  H         1.5164178118   -1.7627617421    0.0000000000
      4  I        -1.5687881550   -1.4778170691    0.0000000000
      5  C         1.3502304026   -0.6956973125    0.0000000000
      6  C         0.1253335705   -0.1777626426    0.0000000000
   Point Group: cs    Number of degrees of freedom:     9


   Energy is -12144.605749402

 Hessian Updated using BFGS Update

  9 Hessian modes will be used to form the next step
  Hessian Eigenvalues:
     0.045807    0.121189    0.140096    0.218359    0.244211    0.266249
     0.317589    0.541384    1.000172

 Minimum Search - Taking Simple RFO Step
 Searching for Lamda that Minimizes Along All modes
 Value Taken    Lamda =  -0.00000127
 Step Taken.  Stepsize is  0.004164

                             Maximum     Tolerance    Cnvgd?
         Gradient           0.000415      0.000300      NO
         Displacement       0.002748      0.001200      NO
         Energy change     -0.000004      0.000001      NO


 New Cartesian Coordinates Obtained by Inverse Iteration

 Displacement from previous Coordinates is:  0.002897
 ----------------------------------------------------------------
             Standard Nuclear Orientation (Angstroms)
    I     Atom           X                Y                Z
 ----------------------------------------------------------------
    1      Br      2.9574897342     0.3036205465     0.0000000000
    2      Br     -0.2562641130     1.6785067929     0.0000000000
    3      H       1.5168035003    -1.7624943848     0.0000000000
    4      I      -1.5693119981    -1.4787581274     0.0000000000
    5      C       1.3498296868    -0.6955787514     0.0000000000
    6      C       0.1250311313    -0.1774963409     0.0000000000
 ----------------------------------------------------------------
 Molecular Point Group                 Cs    NOp =  2
 Largest Abelian Subgroup              Cs    NOp =  2
 Nuclear Repulsion Energy =  1043.5049533715 hartrees
 There are       68 alpha and       68 beta electrons
 Applying Cartesian multipole field
    Component          Value
    ---------          -----
     (2,0,0)        1.00000E-11
     (0,2,0)        2.00000E-11
     (0,0,2)       -3.00000E-11
 Nucleus-field energy     =     0.0000000321 hartrees
 Requested basis set is 6-311++G(d,p)
 There are 79 shells and 209 basis functions
 A cutoff of  1.0D-11 yielded   2367 shell pairs
 There are     17593 function pairs (     19795 Cartesian)
 Smallest overlap matrix eigenvalue = 4.13E-05
 Guess MOs from SCF MO coefficient file

 -----------------------------------------------------------------------
  General SCF calculation program by
  Eric Jon Sundstrom, Paul Horn, Yuezhi Mao, Dmitri Zuev, Alec White,
  David Stuck, Shaama M.S., Shane Yost, Joonho Lee, David Small,
  Daniel Levine, Susi Lehtola, Hugh Burton, Evgeny Epifanovsky
 -----------------------------------------------------------------------
 Exchange:     0.2000 Hartree-Fock + 0.0800 Slater + 0.7200 B88
 Correlation:  0.1900 VWN1RPA + 0.8100 LYP
 Using SG-1 standard quadrature grid
 using 8 threads for integral computing
 -------------------------------------------------------
 OpenMP Integral computing Module                
 Release: version 2.0, May 2017, Q-Chem Inc. Pleasanton 
 -------------------------------------------------------
 -------------------------------------------------------
 OpenMP BLAS3 based DFT computing Module                
 Release: version 1.0, May 2013, Q-Chem Inc. Pittsburgh 
 -------------------------------------------------------
 A restricted SCF calculation will be
 performed using DIIS
 SCF converges when DIIS error is below 1.0e-08
 ---------------------------------------
  Cycle       Energy         DIIS error
 ---------------------------------------
    1  -12144.6057498475      7.06e-06  
    2  -12144.6057501418      3.72e-06  
    3  -12144.6057500792      5.03e-06  
    4  -12144.6057502240      5.25e-07  
    5  -12144.6057502250      2.34e-07  
    6  -12144.6057502256      8.47e-08  
    7  -12144.6057502254      1.78e-08  
    8  -12144.6057502254      6.50e-09  Convergence criterion met
 ---------------------------------------
 SCF time:   CPU 74.81s  wall 9.00s 
 SCF   energy in the final basis set =   -12144.6057502254
 Total energy in the final basis set =   -12144.6057502254

 --------------------------------------------------------------
             Orbital Energies (a.u.) and Symmetries
 --------------------------------------------------------------

 Alpha MOs, Restricted
 -- Occupied --                  
******* -482.86 -482.85 -176.32 -165.73 -165.72 -165.72  -62.51
  1 A'    2 A'    3 A'    4 A'    5 A'    1 A"    6 A'    7 A'                 
-62.506 -56.331 -56.327 -56.327 -56.326 -56.323 -56.322 -35.819
  8 A'    9 A'    2 A"   10 A'   11 A'    3 A"   12 A'   13 A'                 
-31.313 -31.306 -31.306 -22.963 -22.961 -22.961 -22.957 -22.957
 14 A'    4 A"   15 A'   16 A'   17 A'    5 A"   18 A'    6 A"                 
-10.291 -10.258  -8.719  -8.715  -6.551  -6.546  -6.537  -6.537
 19 A'   20 A'   21 A'   22 A'   23 A'   24 A'    7 A"   25 A'                 
 -6.533  -6.532  -6.368  -4.781  -4.766  -4.765  -2.662  -2.658
  8 A"   26 A'   27 A'   28 A'   29 A'    9 A"   30 A'   10 A"                 
 -2.658  -2.657  -2.654  -2.653  -2.647  -2.646  -2.642  -2.642
 31 A'   32 A'   11 A"   33 A'   34 A'   12 A"   35 A'   13 A"                 
 -2.047  -2.042  -2.042  -2.028  -2.028  -0.880  -0.820  -0.756
 36 A'   37 A'   14 A"   38 A'   15 A"   39 A'   40 A'   41 A'                 
 -0.670  -0.568  -0.476  -0.466  -0.399  -0.382  -0.331  -0.325
 42 A'   43 A'   44 A'   45 A'   16 A"   46 A'   17 A"   47 A'                 
 -0.305  -0.299  -0.282  -0.259
 48 A'   18 A"   49 A'   19 A"                                                 
 -- Virtual --                   
 -0.084  -0.050  -0.047  -0.011   0.015   0.026   0.039   0.051
 50 A'   51 A'   20 A"   52 A'   53 A'   54 A'   55 A'   21 A"                 
  0.066   0.069   0.072   0.087   0.090   0.096   0.108   0.122
 56 A'   57 A'   22 A"   58 A'   23 A"   59 A'   60 A'   61 A'                 
  0.126   0.131   0.135   0.169   0.186   0.198   0.226   0.227
 62 A'   24 A"   63 A'   64 A'   65 A'   66 A'   25 A"   67 A'                 
  0.272   0.302   0.361   0.375   0.385   0.398   0.400   0.401
 68 A'   69 A'   70 A'   71 A'   26 A"   27 A"   72 A'   73 A'                 
  0.412   0.413   0.433   0.443   0.468   0.478   0.487   0.523
 28 A"   74 A'   29 A"   75 A'   76 A'   30 A"   77 A'   31 A"                 
  0.545   0.547   0.558   0.562   0.585   0.595   0.607   0.633
 78 A'   32 A"   33 A"   79 A'   80 A'   81 A'   34 A"   82 A'                 
  0.654   0.709   0.720   0.726   0.766   0.808   0.846   0.889
 83 A'   84 A'   85 A'   35 A"   86 A'   87 A'   88 A'   89 A'                 
  0.893   0.992   1.031   1.085   1.242   1.294   1.333   1.363
 90 A'   91 A'   92 A'   36 A"   37 A"   38 A"   93 A'   94 A'                 
  1.436   1.488   1.566   1.642   1.752   1.788   1.813   1.974
 39 A"   95 A'   96 A'   97 A'   98 A'   40 A"   99 A'   41 A"                 
  1.979   2.013   2.025   2.041   2.096   2.160   2.276   2.285
 42 A"  100 A'   43 A"  101 A'  102 A'  103 A'  104 A'  105 A'                 
  2.541   2.627   2.640   2.831   2.883   3.068   3.220   3.685
106 A'  107 A'   44 A"   45 A"  108 A'  109 A'  110 A'  111 A'                 
  3.949   3.979   3.979   3.986   3.988   3.995   4.034   4.046
 46 A"  112 A'   47 A"   48 A"  113 A'   49 A"  114 A'   50 A"                 
  4.066   4.085   4.133   4.183   4.267   4.329   4.387   4.423
115 A'   51 A"  116 A'  117 A'  118 A'  119 A'  120 A'  121 A'                 
  5.989   6.027   6.073   6.556   6.682   7.529   7.546   7.566
 52 A"  122 A'  123 A'  124 A'  125 A'   53 A"   54 A"  126 A'                 
  7.588   7.652   7.693  23.397  24.139  27.842  28.330  28.361
127 A'  128 A'  129 A'  130 A'  131 A'  132 A'   55 A"  133 A'                 
 28.379  28.522  28.535  28.543  28.587  28.676  47.835  47.943
134 A'   56 A"  135 A'   57 A"  136 A'  137 A'  138 A'  139 A'                 
127.873 127.898 127.928 151.639 289.724 289.742 289.763 289.781
 58 A"  140 A'  141 A'  142 A'   59 A"   60 A"  143 A'  144 A'                 
289.875 289.9151020.6091020.7441901.801
145 A'  146 A'  147 A'  148 A'  149 A'                                         

 Beta MOs, Restricted
 -- Occupied --                  
******* -482.86 -482.85 -176.32 -165.73 -165.72 -165.72  -62.51
  1 A'    2 A'    3 A'    4 A'    5 A'    1 A"    6 A'    7 A'                 
-62.506 -56.331 -56.327 -56.327 -56.326 -56.323 -56.322 -35.819
  8 A'    9 A'    2 A"   10 A'   11 A'    3 A"   12 A'   13 A'                 
-31.313 -31.306 -31.306 -22.963 -22.961 -22.961 -22.957 -22.957
 14 A'    4 A"   15 A'   16 A'   17 A'    5 A"   18 A'    6 A"                 
-10.291 -10.258  -8.719  -8.715  -6.551  -6.546  -6.537  -6.537
 19 A'   20 A'   21 A'   22 A'   23 A'   24 A'    7 A"   25 A'                 
 -6.533  -6.532  -6.368  -4.781  -4.766  -4.765  -2.662  -2.658
  8 A"   26 A'   27 A'   28 A'   29 A'    9 A"   30 A'   10 A"                 
 -2.658  -2.657  -2.654  -2.653  -2.647  -2.646  -2.642  -2.642
 31 A'   32 A'   11 A"   33 A'   34 A'   12 A"   35 A'   13 A"                 
 -2.047  -2.042  -2.042  -2.028  -2.028  -0.880  -0.820  -0.756
 36 A'   37 A'   14 A"   38 A'   15 A"   39 A'   40 A'   41 A'                 
 -0.670  -0.568  -0.476  -0.466  -0.399  -0.382  -0.331  -0.325
 42 A'   43 A'   44 A'   45 A'   16 A"   46 A'   17 A"   47 A'                 
 -0.305  -0.299  -0.282  -0.259
 48 A'   18 A"   49 A'   19 A"                                                 
 -- Virtual --                   
 -0.084  -0.050  -0.047  -0.011   0.015   0.026   0.039   0.051
 50 A'   51 A'   20 A"   52 A'   53 A'   54 A'   55 A'   21 A"                 
  0.066   0.069   0.072   0.087   0.090   0.096   0.108   0.122
 56 A'   57 A'   22 A"   58 A'   23 A"   59 A'   60 A'   61 A'                 
  0.126   0.131   0.135   0.169   0.186   0.198   0.226   0.227
 62 A'   24 A"   63 A'   64 A'   65 A'   66 A'   25 A"   67 A'                 
  0.272   0.302   0.361   0.375   0.385   0.398   0.400   0.401
 68 A'   69 A'   70 A'   71 A'   26 A"   27 A"   72 A'   73 A'                 
  0.412   0.413   0.433   0.443   0.468   0.478   0.487   0.523
 28 A"   74 A'   29 A"   75 A'   76 A'   30 A"   77 A'   31 A"                 
  0.545   0.547   0.558   0.562   0.585   0.595   0.607   0.633
 78 A'   32 A"   33 A"   79 A'   80 A'   81 A'   34 A"   82 A'                 
  0.654   0.709   0.720   0.726   0.766   0.808   0.846   0.889
 83 A'   84 A'   85 A'   35 A"   86 A'   87 A'   88 A'   89 A'                 
  0.893   0.992   1.031   1.085   1.242   1.294   1.333   1.363
 90 A'   91 A'   92 A'   36 A"   37 A"   38 A"   93 A'   94 A'                 
  1.436   1.488   1.566   1.642   1.752   1.788   1.813   1.974
 39 A"   95 A'   96 A'   97 A'   98 A'   40 A"   99 A'   41 A"                 
  1.979   2.013   2.025   2.041   2.096   2.160   2.276   2.285
 42 A"  100 A'   43 A"  101 A'  102 A'  103 A'  104 A'  105 A'                 
  2.541   2.627   2.640   2.831   2.883   3.068   3.220   3.685
106 A'  107 A'   44 A"   45 A"  108 A'  109 A'  110 A'  111 A'                 
  3.949   3.979   3.979   3.986   3.988   3.995   4.034   4.046
 46 A"  112 A'   47 A"   48 A"  113 A'   49 A"  114 A'   50 A"                 
  4.066   4.085   4.133   4.183   4.267   4.329   4.387   4.423
115 A'   51 A"  116 A'  117 A'  118 A'  119 A'  120 A'  121 A'                 
  5.989   6.027   6.073   6.556   6.682   7.529   7.546   7.566
 52 A"  122 A'  123 A'  124 A'  125 A'   53 A"   54 A"  126 A'                 
  7.588   7.652   7.693  23.397  24.139  27.842  28.330  28.361
127 A'  128 A'  129 A'  130 A'  131 A'  132 A'   55 A"  133 A'                 
 28.379  28.522  28.535  28.543  28.587  28.676  47.835  47.943
134 A'   56 A"  135 A'   57 A"  136 A'  137 A'  138 A'  139 A'                 
127.873 127.898 127.928 151.639 289.724 289.742 289.763 289.781
 58 A"  140 A'  141 A'  142 A'   59 A"   60 A"  143 A'  144 A'                 
289.875 289.9151020.6091020.7441901.801
145 A'  146 A'  147 A'  148 A'  149 A'                                         
 --------------------------------------------------------------

          Ground-State Mulliken Net Atomic Charges

     Atom                 Charge (a.u.)
  ----------------------------------------
      1 Br                   -0.062823
      2 Br                   -0.103789
      3 H                     0.212963
      4 I                     0.104953
      5 C                    -0.120465
      6 C                    -0.030839
  ----------------------------------------
  Sum of atomic charges =     0.000000

 -----------------------------------------------------------------
                    Cartesian Multipole Moments
 -----------------------------------------------------------------
    Charge (ESU x 10^10)
                 0.0000
    Dipole Moment (Debye)
         X      -0.0644      Y      -0.8381      Z       0.0000
       Tot       0.8406
    Quadrupole Moments (Debye-Ang)
        XX     -75.0981     XY       0.4303     YY     -72.6635
        XZ       0.0000     YZ       0.0000     ZZ     -78.7577
    Octopole Moments (Debye-Ang^2)
       XXX     -44.0398    XXY       7.2507    XYY     -17.0170
       YYY      37.3118    XXZ       0.0000    XYZ      -0.0000
       YYZ      -0.0000    XZZ     -14.7255    YZZ      12.3097
       ZZZ       0.0000
    Hexadecapole Moments (Debye-Ang^3)
      XXXX   -1486.5261   XXXY    -149.4228   XXYY    -362.7844
      XYYY    -198.5231   YYYY    -768.9453   XXXZ       0.0000
      XXYZ       0.0000   XYYZ       0.0000   YYYZ       0.0000
      XXZZ    -283.2034   XYZZ     -68.5886   YYZZ    -156.8795
      XZZZ       0.0000   YZZZ       0.0000   ZZZZ    -102.1764
 -----------------------------------------------------------------
 Calculating analytic gradient of the SCF energy
 Gradient of SCF Energy
            1           2           3           4           5           6
    1  -0.0002921  -0.0003967   0.0001696   0.0001785   0.0002722   0.0000685
    2   0.0002168   0.0002757   0.0001221  -0.0002812   0.0002293  -0.0005627
    3   0.0000000  -0.0000000  -0.0000000  -0.0000000  -0.0000000   0.0000000
 Max gradient component =       5.627E-04
 RMS gradient           =       2.319E-04
 Gradient time:  CPU 37.79 s  wall 4.85 s
 Geometry Optimization Parameters
   NAtoms,    NIC,     NZ,  NCons,   NDum,   NFix, NCnnct, MaxDiis
        6      32       0       0       0       0       0       0

 Cartesian Hessian Update
 Hessian Updated using BFGS Update


** GEOMETRY OPTIMIZATION IN DELOCALIZED INTERNAL COORDINATES **
   Searching for a Minimum

   Optimization Cycle:  23

                       Coordinates (Angstroms)
     ATOM                X               Y               Z
      1  Br        2.9574897342    0.3036205465    0.0000000000
      2  Br       -0.2562641130    1.6785067929    0.0000000000
      3  H         1.5168035003   -1.7624943848    0.0000000000
      4  I        -1.5693119981   -1.4787581274    0.0000000000
      5  C         1.3498296868   -0.6955787514    0.0000000000
      6  C         0.1250311313   -0.1774963409    0.0000000000
   Point Group: cs    Number of degrees of freedom:     9


   Energy is -12144.605750225

 Hessian Updated using BFGS Update

  9 Hessian modes will be used to form the next step
  Hessian Eigenvalues:
     0.044397    0.120436    0.134257    0.214903    0.250082    0.266298
     0.316868    0.537054    0.767470

 Minimum Search - Taking Simple RFO Step
 Searching for Lamda that Minimizes Along All modes
 Value Taken    Lamda =   0.00000000
 Step Taken.  Stepsize is  0.001704

                             Maximum     Tolerance    Cnvgd?
         Gradient           0.000311      0.000300      NO
         Displacement       0.001194      0.001200     YES
         Energy change     -0.000001      0.000001     YES


 New Cartesian Coordinates Obtained by Inverse Iteration

 Displacement from previous Coordinates is:  0.001327
 ----------------------------------------------------------------
             Standard Nuclear Orientation (Angstroms)
    I     Atom           X                Y                Z
 ----------------------------------------------------------------
    1      Br      2.9576268471     0.3035363372     0.0000000000
    2      Br     -0.2559539233     1.6785317003     0.0000000000
    3      H       1.5169694197    -1.7623484170     0.0000000000
    4      I      -1.5694337465    -1.4791277690     0.0000000000
    5      C       1.3495620796    -0.6955017345     0.0000000000
    6      C       0.1248072648    -0.1772903822     0.0000000000
 ----------------------------------------------------------------
 Molecular Point Group                 Cs    NOp =  2
 Largest Abelian Subgroup              Cs    NOp =  2
 Nuclear Repulsion Energy =  1043.4442262861 hartrees
 There are       68 alpha and       68 beta electrons
 Applying Cartesian multipole field
    Component          Value
    ---------          -----
     (2,0,0)        1.00000E-11
     (0,2,0)        2.00000E-11
     (0,0,2)       -3.00000E-11
 Nucleus-field energy     =     0.0000000322 hartrees
 Requested basis set is 6-311++G(d,p)
 There are 79 shells and 209 basis functions
 A cutoff of  1.0D-11 yielded   2367 shell pairs
 There are     17593 function pairs (     19795 Cartesian)
 Smallest overlap matrix eigenvalue = 4.13E-05
 Guess MOs from SCF MO coefficient file

 -----------------------------------------------------------------------
  General SCF calculation program by
  Eric Jon Sundstrom, Paul Horn, Yuezhi Mao, Dmitri Zuev, Alec White,
  David Stuck, Shaama M.S., Shane Yost, Joonho Lee, David Small,
  Daniel Levine, Susi Lehtola, Hugh Burton, Evgeny Epifanovsky
 -----------------------------------------------------------------------
 Exchange:     0.2000 Hartree-Fock + 0.0800 Slater + 0.7200 B88
 Correlation:  0.1900 VWN1RPA + 0.8100 LYP
 Using SG-1 standard quadrature grid
 using 8 threads for integral computing
 -------------------------------------------------------
 OpenMP Integral computing Module                
 Release: version 2.0, May 2017, Q-Chem Inc. Pleasanton 
 -------------------------------------------------------
 -------------------------------------------------------
 OpenMP BLAS3 based DFT computing Module                
 Release: version 1.0, May 2013, Q-Chem Inc. Pittsburgh 
 -------------------------------------------------------
 A restricted SCF calculation will be
 performed using DIIS
 SCF converges when DIIS error is below 1.0e-08
 ---------------------------------------
  Cycle       Energy         DIIS error
 ---------------------------------------
    1  -12144.6057504321      3.82e-06  
    2  -12144.6057505412      1.11e-06  
    3  -12144.6057505386      1.35e-06  
    4  -12144.6057505485      3.31e-07  
    5  -12144.6057505490      7.57e-08  
    6  -12144.6057505489      3.47e-08  
    7  -12144.6057505492      1.36e-08  
    8  -12144.6057505490      4.01e-09  Convergence criterion met
 ---------------------------------------
 SCF time:   CPU 74.78s  wall 10.00s 
 SCF   energy in the final basis set =   -12144.6057505490
 Total energy in the final basis set =   -12144.6057505490

 --------------------------------------------------------------
             Orbital Energies (a.u.) and Symmetries
 --------------------------------------------------------------

 Alpha MOs, Restricted
 -- Occupied --                  
******* -482.86 -482.85 -176.32 -165.73 -165.72 -165.72  -62.51
  1 A'    2 A'    3 A'    4 A'    5 A'    1 A"    6 A'    7 A'                 
-62.506 -56.331 -56.327 -56.327 -56.326 -56.323 -56.322 -35.819
  8 A'    9 A'    2 A"   10 A'   11 A'    3 A"   12 A'   13 A'                 
-31.313 -31.306 -31.306 -22.963 -22.961 -22.961 -22.957 -22.957
 14 A'    4 A"   15 A'   16 A'   17 A'    5 A"   18 A'    6 A"                 
-10.291 -10.258  -8.719  -8.715  -6.551  -6.546  -6.537  -6.537
 19 A'   20 A'   21 A'   22 A'   23 A'   24 A'    7 A"   25 A'                 
 -6.533  -6.532  -6.368  -4.781  -4.766  -4.765  -2.662  -2.658
  8 A"   26 A'   27 A'   28 A'   29 A'    9 A"   30 A'   10 A"                 
 -2.658  -2.657  -2.654  -2.653  -2.647  -2.647  -2.642  -2.642
 31 A'   32 A'   11 A"   33 A'   34 A'   12 A"   35 A'   13 A"                 
 -2.047  -2.042  -2.042  -2.028  -2.028  -0.880  -0.820  -0.756
 36 A'   37 A'   14 A"   38 A'   15 A"   39 A'   40 A'   41 A'                 
 -0.670  -0.568  -0.476  -0.466  -0.399  -0.382  -0.331  -0.325
 42 A'   43 A'   44 A'   45 A'   16 A"   46 A'   17 A"   47 A'                 
 -0.305  -0.299  -0.282  -0.259
 48 A'   18 A"   49 A'   19 A"                                                 
 -- Virtual --                   
 -0.084  -0.050  -0.047  -0.011   0.015   0.026   0.039   0.051
 50 A'   51 A'   20 A"   52 A'   53 A'   54 A'   55 A'   21 A"                 
  0.066   0.069   0.072   0.087   0.090   0.096   0.108   0.122
 56 A'   57 A'   22 A"   58 A'   23 A"   59 A'   60 A'   61 A'                 
  0.126   0.131   0.135   0.169   0.186   0.198   0.226   0.227
 62 A'   24 A"   63 A'   64 A'   65 A'   66 A'   25 A"   67 A'                 
  0.272   0.302   0.361   0.375   0.385   0.398   0.400   0.401
 68 A'   69 A'   70 A'   71 A'   26 A"   27 A"   72 A'   73 A'                 
  0.412   0.413   0.433   0.443   0.468   0.478   0.487   0.523
 28 A"   74 A'   29 A"   75 A'   76 A'   30 A"   77 A'   31 A"                 
  0.545   0.547   0.558   0.562   0.585   0.595   0.607   0.633
 78 A'   32 A"   33 A"   79 A'   80 A'   81 A'   34 A"   82 A'                 
  0.654   0.709   0.720   0.726   0.766   0.808   0.846   0.889
 83 A'   84 A'   85 A'   35 A"   86 A'   87 A'   88 A'   89 A'                 
  0.893   0.992   1.031   1.085   1.242   1.294   1.333   1.363
 90 A'   91 A'   92 A'   36 A"   37 A"   38 A"   93 A'   94 A'                 
  1.436   1.488   1.566   1.641   1.752   1.788   1.813   1.974
 39 A"   95 A'   96 A'   97 A'   98 A'   40 A"   99 A'   41 A"                 
  1.979   2.013   2.025   2.041   2.096   2.160   2.276   2.285
 42 A"  100 A'   43 A"  101 A'  102 A'  103 A'  104 A'  105 A'                 
  2.542   2.627   2.640   2.831   2.883   3.067   3.220   3.685
106 A'  107 A'   44 A"   45 A"  108 A'  109 A'  110 A'  111 A'                 
  3.949   3.979   3.979   3.986   3.988   3.995   4.034   4.046
 46 A"  112 A'   47 A"   48 A"  113 A'   49 A"  114 A'   50 A"                 
  4.066   4.085   4.133   4.183   4.267   4.329   4.387   4.423
115 A'   51 A"  116 A'  117 A'  118 A'  119 A'  120 A'  121 A'                 
  5.989   6.027   6.073   6.556   6.682   7.529   7.546   7.566
 52 A"  122 A'  123 A'  124 A'  125 A'   53 A"   54 A"  126 A'                 
  7.588   7.652   7.693  23.397  24.139  27.841  28.330  28.361
127 A'  128 A'  129 A'  130 A'  131 A'  132 A'   55 A"  133 A'                 
 28.379  28.522  28.535  28.543  28.587  28.676  47.835  47.943
134 A'   56 A"  135 A'   57 A"  136 A'  137 A'  138 A'  139 A'                 
127.873 127.898 127.928 151.639 289.724 289.742 289.763 289.781
 58 A"  140 A'  141 A'  142 A'   59 A"   60 A"  143 A'  144 A'                 
289.875 289.9151020.6091020.7441901.801
145 A'  146 A'  147 A'  148 A'  149 A'                                         

 Beta MOs, Restricted
 -- Occupied --                  
******* -482.86 -482.85 -176.32 -165.73 -165.72 -165.72  -62.51
  1 A'    2 A'    3 A'    4 A'    5 A'    1 A"    6 A'    7 A'                 
-62.506 -56.331 -56.327 -56.327 -56.326 -56.323 -56.322 -35.819
  8 A'    9 A'    2 A"   10 A'   11 A'    3 A"   12 A'   13 A'                 
-31.313 -31.306 -31.306 -22.963 -22.961 -22.961 -22.957 -22.957
 14 A'    4 A"   15 A'   16 A'   17 A'    5 A"   18 A'    6 A"                 
-10.291 -10.258  -8.719  -8.715  -6.551  -6.546  -6.537  -6.537
 19 A'   20 A'   21 A'   22 A'   23 A'   24 A'    7 A"   25 A'                 
 -6.533  -6.532  -6.368  -4.781  -4.766  -4.765  -2.662  -2.658
  8 A"   26 A'   27 A'   28 A'   29 A'    9 A"   30 A'   10 A"                 
 -2.658  -2.657  -2.654  -2.653  -2.647  -2.647  -2.642  -2.642
 31 A'   32 A'   11 A"   33 A'   34 A'   12 A"   35 A'   13 A"                 
 -2.047  -2.042  -2.042  -2.028  -2.028  -0.880  -0.820  -0.756
 36 A'   37 A'   14 A"   38 A'   15 A"   39 A'   40 A'   41 A'                 
 -0.670  -0.568  -0.476  -0.466  -0.399  -0.382  -0.331  -0.325
 42 A'   43 A'   44 A'   45 A'   16 A"   46 A'   17 A"   47 A'                 
 -0.305  -0.299  -0.282  -0.259
 48 A'   18 A"   49 A'   19 A"                                                 
 -- Virtual --                   
 -0.084  -0.050  -0.047  -0.011   0.015   0.026   0.039   0.051
 50 A'   51 A'   20 A"   52 A'   53 A'   54 A'   55 A'   21 A"                 
  0.066   0.069   0.072   0.087   0.090   0.096   0.108   0.122
 56 A'   57 A'   22 A"   58 A'   23 A"   59 A'   60 A'   61 A'                 
  0.126   0.131   0.135   0.169   0.186   0.198   0.226   0.227
 62 A'   24 A"   63 A'   64 A'   65 A'   66 A'   25 A"   67 A'                 
  0.272   0.302   0.361   0.375   0.385   0.398   0.400   0.401
 68 A'   69 A'   70 A'   71 A'   26 A"   27 A"   72 A'   73 A'                 
  0.412   0.413   0.433   0.443   0.468   0.478   0.487   0.523
 28 A"   74 A'   29 A"   75 A'   76 A'   30 A"   77 A'   31 A"                 
  0.545   0.547   0.558   0.562   0.585   0.595   0.607   0.633
 78 A'   32 A"   33 A"   79 A'   80 A'   81 A'   34 A"   82 A'                 
  0.654   0.709   0.720   0.726   0.766   0.808   0.846   0.889
 83 A'   84 A'   85 A'   35 A"   86 A'   87 A'   88 A'   89 A'                 
  0.893   0.992   1.031   1.085   1.242   1.294   1.333   1.363
 90 A'   91 A'   92 A'   36 A"   37 A"   38 A"   93 A'   94 A'                 
  1.436   1.488   1.566   1.641   1.752   1.788   1.813   1.974
 39 A"   95 A'   96 A'   97 A'   98 A'   40 A"   99 A'   41 A"                 
  1.979   2.013   2.025   2.041   2.096   2.160   2.276   2.285
 42 A"  100 A'   43 A"  101 A'  102 A'  103 A'  104 A'  105 A'                 
  2.542   2.627   2.640   2.831   2.883   3.067   3.220   3.685
106 A'  107 A'   44 A"   45 A"  108 A'  109 A'  110 A'  111 A'                 
  3.949   3.979   3.979   3.986   3.988   3.995   4.034   4.046
 46 A"  112 A'   47 A"   48 A"  113 A'   49 A"  114 A'   50 A"                 
  4.066   4.085   4.133   4.183   4.267   4.329   4.387   4.423
115 A'   51 A"  116 A'  117 A'  118 A'  119 A'  120 A'  121 A'                 
  5.989   6.027   6.073   6.556   6.682   7.529   7.546   7.566
 52 A"  122 A'  123 A'  124 A'  125 A'   53 A"   54 A"  126 A'                 
  7.588   7.652   7.693  23.397  24.139  27.841  28.330  28.361
127 A'  128 A'  129 A'  130 A'  131 A'  132 A'   55 A"  133 A'                 
 28.379  28.522  28.535  28.543  28.587  28.676  47.835  47.943
134 A'   56 A"  135 A'   57 A"  136 A'  137 A'  138 A'  139 A'                 
127.873 127.898 127.928 151.639 289.724 289.742 289.763 289.781
 58 A"  140 A'  141 A'  142 A'   59 A"   60 A"  143 A'  144 A'                 
289.875 289.9151020.6091020.7441901.801
145 A'  146 A'  147 A'  148 A'  149 A'                                         
 --------------------------------------------------------------

          Ground-State Mulliken Net Atomic Charges

     Atom                 Charge (a.u.)
  ----------------------------------------
      1 Br                   -0.062884
      2 Br                   -0.103683
      3 H                     0.212993
      4 I                     0.104893
      5 C                    -0.120447
      6 C                    -0.030872
  ----------------------------------------
  Sum of atomic charges =     0.000000

 -----------------------------------------------------------------
                    Cartesian Multipole Moments
 -----------------------------------------------------------------
    Charge (ESU x 10^10)
                 0.0000
    Dipole Moment (Debye)
         X      -0.0653      Y      -0.8373      Z       0.0000
       Tot       0.8399
    Quadrupole Moments (Debye-Ang)
        XX     -75.1030     XY       0.4304     YY     -72.6606
        XZ       0.0000     YZ       0.0000     ZZ     -78.7582
    Octopole Moments (Debye-Ang^2)
       XXX     -44.0516    XXY       7.2554    XYY     -17.0234
       YYY      37.3428    XXZ       0.0000    XYZ       0.0000
       YYZ       0.0000    XZZ     -14.7292    YZZ      12.3215
       ZZZ       0.0000
    Hexadecapole Moments (Debye-Ang^3)
      XXXX   -1486.6851   XXXY    -149.5219   XXYY    -362.8350
      XYYY    -198.5842   YYYY    -769.0803   XXXZ       0.0000
      XXYZ       0.0000   XYYZ       0.0000   YYYZ       0.0000
      XXZZ    -283.2299   XYZZ     -68.6191   YYZZ    -156.9089
      XZZZ       0.0000   YZZZ       0.0000   ZZZZ    -102.1781
 -----------------------------------------------------------------
 Calculating analytic gradient of the SCF energy
 Gradient of SCF Energy
            1           2           3           4           5           6
    1  -0.0002165  -0.0003405   0.0002166   0.0001500   0.0001750   0.0000155
    2   0.0002385   0.0002047   0.0001223  -0.0003449   0.0002071  -0.0004278
    3   0.0000000  -0.0000000   0.0000000   0.0000000   0.0000000  -0.0000000
 Max gradient component =       4.278E-04
 RMS gradient           =       2.002E-04
 Gradient time:  CPU 37.71 s  wall 4.84 s
 Geometry Optimization Parameters
   NAtoms,    NIC,     NZ,  NCons,   NDum,   NFix, NCnnct, MaxDiis
        6      32       0       0       0       0       0       0

 Cartesian Hessian Update
 Hessian Updated using BFGS Update


** GEOMETRY OPTIMIZATION IN DELOCALIZED INTERNAL COORDINATES **
   Searching for a Minimum

   Optimization Cycle:  24

                       Coordinates (Angstroms)
     ATOM                X               Y               Z
      1  Br        2.9576268471    0.3035363372    0.0000000000
      2  Br       -0.2559539233    1.6785317003    0.0000000000
      3  H         1.5169694197   -1.7623484170    0.0000000000
      4  I        -1.5694337465   -1.4791277690    0.0000000000
      5  C         1.3495620796   -0.6955017345    0.0000000000
      6  C         0.1248072648   -0.1772903822    0.0000000000
   Point Group: cs    Number of degrees of freedom:     9


   Energy is -12144.605750549

 Hessian Updated using BFGS Update

  9 Hessian modes will be used to form the next step
  Hessian Eigenvalues:
     0.053934    0.120128    0.125725    0.206977    0.246550    0.268936
     0.311327    0.371157    0.548834

 Minimum Search - Taking Simple RFO Step
 Searching for Lamda that Minimizes Along All modes
 Value Taken    Lamda =   0.00000000
 Step Taken.  Stepsize is  0.001404

                             Maximum     Tolerance    Cnvgd?
         Gradient           0.000227      0.000300     YES
         Displacement       0.001093      0.001200     YES
         Energy change     -0.000000      0.000001     YES


                       Distance Matrix (Angstroms)
             Br(  1)   Br(  2)   H (  3)   I (  4)   C (  5)
   Br(  2)  3.495385
   H (  3)  2.518605  3.870777
   I (  4)  4.865405  3.419948  3.099371
   C (  5)  1.893132  2.865958  1.079901  3.022351
   C (  6)  2.873336  1.894480  2.109627  2.136641  1.329875

 Final energy is   -12144.605750549046     


 ******************************
 **  OPTIMIZATION CONVERGED  **
 ******************************

                       Coordinates (Angstroms)
     ATOM                X               Y               Z
      1  Br        2.9576268471    0.3035363372    0.0000000000
      2  Br       -0.2559539233    1.6785317003    0.0000000000
      3  H         1.5169694197   -1.7623484170    0.0000000000
      4  I        -1.5694337465   -1.4791277690    0.0000000000
      5  C         1.3495620796   -0.6955017345    0.0000000000
      6  C         0.1248072648   -0.1772903822    0.0000000000

Z-matrix Print:
$molecule
0 1
I 
C  1 2.136641
C  2 1.329875 1 119.527775
H  3 1.079901 2 121.851931 1 -0.000000 0
Br 3 1.893132 2 125.214747 1 -180.000000 0
Br 2 1.894480 1 115.943768 3 -180.000000 0
$end


 --------------------------------------------------------------
             Orbital Energies (a.u.) and Symmetries
 --------------------------------------------------------------

 Alpha MOs, Restricted
 -- Occupied --                  
******* -482.86 -482.85 -176.32 -165.73 -165.72 -165.72  -62.51
  1 A'    2 A'    3 A'    4 A'    5 A'    1 A"    6 A'    7 A'                 
-62.506 -56.331 -56.327 -56.327 -56.326 -56.323 -56.322 -35.819
  8 A'    9 A'    2 A"   10 A'   11 A'    3 A"   12 A'   13 A'                 
-31.313 -31.306 -31.306 -22.963 -22.961 -22.961 -22.957 -22.957
 14 A'    4 A"   15 A'   16 A'   17 A'    5 A"   18 A'    6 A"                 
-10.291 -10.258  -8.719  -8.715  -6.551  -6.546  -6.537  -6.537
 19 A'   20 A'   21 A'   22 A'   23 A'   24 A'    7 A"   25 A'                 
 -6.533  -6.532  -6.368  -4.781  -4.766  -4.765  -2.662  -2.658
  8 A"   26 A'   27 A'   28 A'   29 A'    9 A"   30 A'   10 A"                 
 -2.658  -2.657  -2.654  -2.653  -2.647  -2.647  -2.642  -2.642
 31 A'   32 A'   11 A"   33 A'   34 A'   12 A"   35 A'   13 A"                 
 -2.047  -2.042  -2.042  -2.028  -2.028  -0.880  -0.820  -0.756
 36 A'   37 A'   14 A"   38 A'   15 A"   39 A'   40 A'   41 A'                 
 -0.670  -0.568  -0.476  -0.466  -0.399  -0.382  -0.331  -0.325
 42 A'   43 A'   44 A'   45 A'   16 A"   46 A'   17 A"   47 A'                 
 -0.305  -0.299  -0.282  -0.259
 48 A'   18 A"   49 A'   19 A"                                                 
 -- Virtual --                   
 -0.084  -0.050  -0.047  -0.011   0.015   0.026   0.039   0.051
 50 A'   51 A'   20 A"   52 A'   53 A'   54 A'   55 A'   21 A"                 
  0.066   0.069   0.072   0.087   0.090   0.096   0.108   0.122
 56 A'   57 A'   22 A"   58 A'   23 A"   59 A'   60 A'   61 A'                 
  0.126   0.131   0.135   0.169   0.186   0.198   0.226   0.227
 62 A'   24 A"   63 A'   64 A'   65 A'   66 A'   25 A"   67 A'                 
  0.272   0.302   0.361   0.375   0.385   0.398   0.400   0.401
 68 A'   69 A'   70 A'   71 A'   26 A"   27 A"   72 A'   73 A'                 
  0.412   0.413   0.433   0.443   0.468   0.478   0.487   0.523
 28 A"   74 A'   29 A"   75 A'   76 A'   30 A"   77 A'   31 A"                 
  0.545   0.547   0.558   0.562   0.585   0.595   0.607   0.633
 78 A'   32 A"   33 A"   79 A'   80 A'   81 A'   34 A"   82 A'                 
  0.654   0.709   0.720   0.726   0.766   0.808   0.846   0.889
 83 A'   84 A'   85 A'   35 A"   86 A'   87 A'   88 A'   89 A'                 
  0.893   0.992   1.031   1.085   1.242   1.294   1.333   1.363
 90 A'   91 A'   92 A'   36 A"   37 A"   38 A"   93 A'   94 A'                 
  1.436   1.488   1.566   1.641   1.752   1.788   1.813   1.974
 39 A"   95 A'   96 A'   97 A'   98 A'   40 A"   99 A'   41 A"                 
  1.979   2.013   2.025   2.041   2.096   2.160   2.276   2.285
 42 A"  100 A'   43 A"  101 A'  102 A'  103 A'  104 A'  105 A'                 
  2.542   2.627   2.640   2.831   2.883   3.067   3.220   3.685
106 A'  107 A'   44 A"   45 A"  108 A'  109 A'  110 A'  111 A'                 
  3.949   3.979   3.979   3.986   3.988   3.995   4.034   4.046
 46 A"  112 A'   47 A"   48 A"  113 A'   49 A"  114 A'   50 A"                 
  4.066   4.085   4.133   4.183   4.267   4.329   4.387   4.423
115 A'   51 A"  116 A'  117 A'  118 A'  119 A'  120 A'  121 A'                 
  5.989   6.027   6.073   6.556   6.682   7.529   7.546   7.566
 52 A"  122 A'  123 A'  124 A'  125 A'   53 A"   54 A"  126 A'                 
  7.588   7.652   7.693  23.397  24.139  27.841  28.330  28.361
127 A'  128 A'  129 A'  130 A'  131 A'  132 A'   55 A"  133 A'                 
 28.379  28.522  28.535  28.543  28.587  28.676  47.835  47.943
134 A'   56 A"  135 A'   57 A"  136 A'  137 A'  138 A'  139 A'                 
127.873 127.898 127.928 151.639 289.724 289.742 289.763 289.781
 58 A"  140 A'  141 A'  142 A'   59 A"   60 A"  143 A'  144 A'                 
289.875 289.9151020.6091020.7441901.801
145 A'  146 A'  147 A'  148 A'  149 A'                                         

 Beta MOs, Restricted
 -- Occupied --                  
******* -482.86 -482.85 -176.32 -165.73 -165.72 -165.72  -62.51
  1 A'    2 A'    3 A'    4 A'    5 A'    1 A"    6 A'    7 A'                 
-62.506 -56.331 -56.327 -56.327 -56.326 -56.323 -56.322 -35.819
  8 A'    9 A'    2 A"   10 A'   11 A'    3 A"   12 A'   13 A'                 
-31.313 -31.306 -31.306 -22.963 -22.961 -22.961 -22.957 -22.957
 14 A'    4 A"   15 A'   16 A'   17 A'    5 A"   18 A'    6 A"                 
-10.291 -10.258  -8.719  -8.715  -6.551  -6.546  -6.537  -6.537
 19 A'   20 A'   21 A'   22 A'   23 A'   24 A'    7 A"   25 A'                 
 -6.533  -6.532  -6.368  -4.781  -4.766  -4.765  -2.662  -2.658
  8 A"   26 A'   27 A'   28 A'   29 A'    9 A"   30 A'   10 A"                 
 -2.658  -2.657  -2.654  -2.653  -2.647  -2.647  -2.642  -2.642
 31 A'   32 A'   11 A"   33 A'   34 A'   12 A"   35 A'   13 A"                 
 -2.047  -2.042  -2.042  -2.028  -2.028  -0.880  -0.820  -0.756
 36 A'   37 A'   14 A"   38 A'   15 A"   39 A'   40 A'   41 A'                 
 -0.670  -0.568  -0.476  -0.466  -0.399  -0.382  -0.331  -0.325
 42 A'   43 A'   44 A'   45 A'   16 A"   46 A'   17 A"   47 A'                 
 -0.305  -0.299  -0.282  -0.259
 48 A'   18 A"   49 A'   19 A"                                                 
 -- Virtual --                   
 -0.084  -0.050  -0.047  -0.011   0.015   0.026   0.039   0.051
 50 A'   51 A'   20 A"   52 A'   53 A'   54 A'   55 A'   21 A"                 
  0.066   0.069   0.072   0.087   0.090   0.096   0.108   0.122
 56 A'   57 A'   22 A"   58 A'   23 A"   59 A'   60 A'   61 A'                 
  0.126   0.131   0.135   0.169   0.186   0.198   0.226   0.227
 62 A'   24 A"   63 A'   64 A'   65 A'   66 A'   25 A"   67 A'                 
  0.272   0.302   0.361   0.375   0.385   0.398   0.400   0.401
 68 A'   69 A'   70 A'   71 A'   26 A"   27 A"   72 A'   73 A'                 
  0.412   0.413   0.433   0.443   0.468   0.478   0.487   0.523
 28 A"   74 A'   29 A"   75 A'   76 A'   30 A"   77 A'   31 A"                 
  0.545   0.547   0.558   0.562   0.585   0.595   0.607   0.633
 78 A'   32 A"   33 A"   79 A'   80 A'   81 A'   34 A"   82 A'                 
  0.654   0.709   0.720   0.726   0.766   0.808   0.846   0.889
 83 A'   84 A'   85 A'   35 A"   86 A'   87 A'   88 A'   89 A'                 
  0.893   0.992   1.031   1.085   1.242   1.294   1.333   1.363
 90 A'   91 A'   92 A'   36 A"   37 A"   38 A"   93 A'   94 A'                 
  1.436   1.488   1.566   1.641   1.752   1.788   1.813   1.974
 39 A"   95 A'   96 A'   97 A'   98 A'   40 A"   99 A'   41 A"                 
  1.979   2.013   2.025   2.041   2.096   2.160   2.276   2.285
 42 A"  100 A'   43 A"  101 A'  102 A'  103 A'  104 A'  105 A'                 
  2.542   2.627   2.640   2.831   2.883   3.067   3.220   3.685
106 A'  107 A'   44 A"   45 A"  108 A'  109 A'  110 A'  111 A'                 
  3.949   3.979   3.979   3.986   3.988   3.995   4.034   4.046
 46 A"  112 A'   47 A"   48 A"  113 A'   49 A"  114 A'   50 A"                 
  4.066   4.085   4.133   4.183   4.267   4.329   4.387   4.423
115 A'   51 A"  116 A'  117 A'  118 A'  119 A'  120 A'  121 A'                 
  5.989   6.027   6.073   6.556   6.682   7.529   7.546   7.566
 52 A"  122 A'  123 A'  124 A'  125 A'   53 A"   54 A"  126 A'                 
  7.588   7.652   7.693  23.397  24.139  27.841  28.330  28.361
127 A'  128 A'  129 A'  130 A'  131 A'  132 A'   55 A"  133 A'                 
 28.379  28.522  28.535  28.543  28.587  28.676  47.835  47.943
134 A'   56 A"  135 A'   57 A"  136 A'  137 A'  138 A'  139 A'                 
127.873 127.898 127.928 151.639 289.724 289.742 289.763 289.781
 58 A"  140 A'  141 A'  142 A'   59 A"   60 A"  143 A'  144 A'                 
289.875 289.9151020.6091020.7441901.801
145 A'  146 A'  147 A'  148 A'  149 A'                                         
 --------------------------------------------------------------

          Ground-State Mulliken Net Atomic Charges

     Atom                 Charge (a.u.)
  ----------------------------------------
      1 Br                   -0.062884
      2 Br                   -0.103683
      3 H                     0.212993
      4 I                     0.104893
      5 C                    -0.120447
      6 C                    -0.030872
  ----------------------------------------
  Sum of atomic charges =     0.000000

 -----------------------------------------------------------------
                    Cartesian Multipole Moments
 -----------------------------------------------------------------
    Charge (ESU x 10^10)
                 0.0000
    Dipole Moment (Debye)
         X      -0.0653      Y      -0.8373      Z       0.0000
       Tot       0.8399
    Quadrupole Moments (Debye-Ang)
        XX     -75.1030     XY       0.4304     YY     -72.6606
        XZ       0.0000     YZ       0.0000     ZZ     -78.7582
    Octopole Moments (Debye-Ang^2)
       XXX     -44.0516    XXY       7.2554    XYY     -17.0234
       YYY      37.3428    XXZ       0.0000    XYZ       0.0000
       YYZ       0.0000    XZZ     -14.7292    YZZ      12.3215
       ZZZ       0.0000
    Hexadecapole Moments (Debye-Ang^3)
      XXXX   -1486.6851   XXXY    -149.5219   XXYY    -362.8350
      XYYY    -198.5842   YYYY    -769.0803   XXXZ       0.0000
      XXYZ       0.0000   XYYZ       0.0000   YYYZ       0.0000
      XXZZ    -283.2299   XYZZ     -68.6191   YYZZ    -156.9089
      XZZZ       0.0000   YZZZ       0.0000   ZZZZ    -102.1781
 -----------------------------------------------------------------
Archival summary:
1\1\K55V\OPT\ProcedureUnspecified\BasisUnspecified\1r221\taweetha\MonAug2700:33:212018MonAug2700:33:212018\0\\#,OPT,ProcedureUnspecified,BasisUnspecified,\\0,1\I\C,1,2.13664\C,2,1.32987,1,119.528\H,3,1.0799,2,121.852,1,-0,0\Br,3,1.89313,2,125.215,1,-180,0\Br,2,1.89448,1,115.944,3,-180,0\\\@

 Total job time:  455.74s(wall), 3498.61s(cpu) 
 Mon Aug 27 00:33:21 2018

        *************************************************************
        *                                                           *
        *  Thank you very much for using Q-Chem.  Have a nice day.  *
        *                                                           *
        *************************************************************


 
User input: 2 of 2 
 
Q-Chem Developer Version!
                  Welcome to Q-Chem
     A Quantum Leap Into The Future Of Chemistry


 Q-Chem 5.1, Q-Chem, Inc., Pleasanton, CA (2018)

 Yihan Shao,  Zhengting Gan,  E. Epifanovsky,  A. T. B. Gilbert,  M. Wormit,  
 J. Kussmann,  A. W. Lange,  A. Behn,  Jia Deng,  Xintian Feng,  D. Ghosh,  
 M. Goldey,  P. R. Horn,  L. D. Jacobson,  I. Kaliman,  T. Kus,  A. Landau,  
 Jie Liu,  E. I. Proynov,  R. M. Richard,  R. P. Steele,  E. J. Sundstrom,  
 H. L. Woodcock III,  P. M. Zimmerman,  D. Zuev,  B. Albrecht,  E. Alguire,  
 S. A. Baeppler,  D. Barton,  Z. Benda,  Y. A. Bernard,  E. J. Berquist,  
 K. B. Bravaya,  H. Burton,  D. Casanova,  Chun-Min Chang,  Yunqing Chen,  
 A. Chien,  K. D. Closser,  M. P. Coons,  S. Coriani,  S. Dasgupta,  
 A. L. Dempwolff,  M. Diedenhofen,  Hainam Do,  R. G. Edgar,  Po-Tung Fang,  
 S. Faraji,  S. Fatehi,  Qingguo Feng,  K. D. Fenk,  J. Fosso-Tande,  
 Qinghui Ge,  A. Ghysels,  G. Gidofalvi,  J. Gomes,  J. Gonthier,  A. Gunina,  
 D. Hait,  M. W. D. Hanson-Heine,  P. H. P. Harbach,  A. W. Hauser,  
 J. E. Herr,  E. G. Hohenstein,  Z. C. Holden,  Kerwin Hui,  B. C. Huynh,  
 T.-C. Jagau,  Hyunjun Ji,  B. Kaduk,  K. Khistyaev,  Jaehoon Kim,  
 P. Klunzinger,  K. Koh,  D. Kosenkov,  L. Koulias,  T. Kowalczyk,  
 C. M. Krauter,  A. Kunitsa,  Ka Un Lao,  A. Laurent,  K. V. Lawler,  
 Joonho Lee,  D. Lefrancois,  S. Lehtola,  D. S. Levine,  Yi-Pei Li,  
 You-Sheng Lin,  Fenglai Liu,  E. Livshits,  A. Luenser,  P. Manohar,  
 E. Mansoor,  S. F. Manzer,  Shan-Ping Mao,  Yuezhi Mao,  N. Mardirossian,  
 A. V. Marenich,  T. Markovich,  L. A. Martinez-Martinez,  S. A. Maurer,  
 N. J. Mayhall,  S. C. McKenzie,  J.-M. Mewes,  A. F. Morrison,  
 J. W. Mullinax,  K. Nanda,  T. S. Nguyen-Beck,  R. Olivares-Amaya,  
 J. A. Parkhill,  T. M. Perrine,  F. Plasser,  P. Pokhilko,  S. Prager,  
 A. Prociuk,  E. Ramos,  D. R. Rehn,  F. Rob,  M. Schneider,  N. Sergueev,  
 S. M. Sharada,  S. Sharma,  D. W. Small,  T. Stauch,  T. Stein,  
 Yu-Chuan Su,  A. J. W. Thom,  A. Tkatchenko,  T. Tsuchimochi,  N. M. Tubman,  
 L. Vogt,  M. L. Vidal,  O. Vydrov,  M. A. Watson,  J. Wenzel,  
 M. de Wergifosse,  T. A. Wesolowski,  A. White,  J. Witte,  A. Yamada,  
 Jun Yang,  K. Yao,  S. Yeganeh,  S. R. Yost,  Zhi-Qiang You,  A. Zech,  
 Igor Ying Zhang,  Xing Zhang,  Yan Zhao,  Ying Zhu,  B. R. Brooks,  
 G. K. L. Chan,  C. J. Cramer,  M. S. Gordon,  W. J. Hehre,  A. Klamt,  
 M. W. Schmidt,  C. D. Sherrill,  D. G. Truhlar,  A. Aspuru-Guzik,  R. Baer,  
 A. T. Bell,  N. A. Besley,  Jeng-Da Chai,  A. E. DePrince, III,  
 R. A. DiStasio Jr.,  A. Dreuw,  B. D. Dunietz,  T. R. Furlani,  
 Chao-Ping Hsu,  Yousung Jung,  Jing Kong,  D. S. Lambrecht,  WanZhen Liang,  
 C. Ochsenfeld,  V. A. Rassolov,  L. V. Slipchenko,  J. E. Subotnik,  
 T. Van Voorhis,  J. M. Herbert,  A. I. Krylov,  P. M. W. Gill,  M. Head-Gordon

 Contributors to earlier versions of Q-Chem not listed above: 
 R. D. Adamson,  B. Austin,  J. Baker,  G. J. O. Beran,  K. Brandhorst,  
 S. T. Brown,  E. F. C. Byrd,  A. K. Chakraborty,  C.-L. Cheng,  
 Siu Hung Chien,  D. M. Chipman,  D. L. Crittenden,  H. Dachsel,  
 R. J. Doerksen,  A. D. Dutoi,  L. Fusti-Molnar,  W. A. Goddard III,  
 A. Golubeva-Zadorozhnaya,  S. R. Gwaltney,  G. Hawkins,  A. Heyden,  
 S. Hirata,  G. Kedziora,  F. J. Keil,  C. Kelley,  Jihan Kim,  R. A. King,  
 R. Z. Khaliullin,  P. P. Korambath,  W. Kurlancheek,  A. M. Lee,  M. S. Lee,  
 S. V. Levchenko,  Ching Yeh Lin,  D. Liotard,  R. C. Lochan,  I. Lotan,  
 P. E. Maslen,  N. Nair,  D. P. O'Neill,  D. Neuhauser,  E. Neuscamman,  
 C. M. Oana,  R. Olson,  B. Peters,  R. Peverati,  P. A. Pieniazek,  
 Y. M. Rhee,  J. Ritchie,  M. A. Rohrdanz,  E. Rosta,  N. J. Russ,  
 H. F. Schaefer III,  N. E. Schultz,  N. Shenvi,  A. C. Simmonett,  A. Sodt,  
 D. Stuck,  K. S. Thanthiriwatte,  V. Vanovschi,  Tao Wang,  A. Warshel,  
 C. F. Williams,  Q. Wu,  X. Xu,  W. Zhang

 Please cite Q-Chem as follows:
 Y. Shao et al., Mol. Phys. 113, 184-215 (2015)
 DOI: 10.1080/00268976.2014.952696

 Q-Chem 5.1.1 for Intel X86 EM64T Linux

 Parts of Q-Chem use Armadillo 8.300.2 (Tropical Shenanigans).
 http://arma.sourceforge.net/

 Q-Chem begins on Mon Aug 27 00:33:21 2018  

Host: 
0

     Scratch files written to /scratch/taweetham/qchem5298//
The previous job contains 0 fragments, simply inherited here
Input Ideriv = 2
Curr. Ideriv = -1
Max.  Ideriv = 2

Checking the input file for inconsistencies... 	...done.

--------------------------------------------------------------
User input:
--------------------------------------------------------------

$molecule
read
$end

$rem
   SCF_GUESS 	READ
   JOB_TYPE 	FREQUENCY
   BASIS 	6-311++G**
   EXCHANGE 	B3LYP
   MEM_TOTAL	7500	
$end


--------------------------------------------------------------
 ----------------------------------------------------------------
             Standard Nuclear Orientation (Angstroms)
    I     Atom           X                Y                Z
 ----------------------------------------------------------------
    1      Br      2.7159958893    -0.7926888323     0.0000000000
    2      Br      0.3770919485     1.8048565420    -0.0000000000
    3      H       0.5408929428    -2.0624529098     0.0000000000
    4      I      -2.1411396440    -0.5091339976     0.0000000000
    5      C       0.8370423598    -1.0239527489     0.0000000000
    6      C      -0.0568033821    -0.0392664275     0.0000000000
 ----------------------------------------------------------------
 Molecular Point Group                 Cs    NOp =  2
 Largest Abelian Subgroup              Cs    NOp =  2
 Nuclear Repulsion Energy =  1043.4442262861 hartrees
 There are       68 alpha and       68 beta electrons
 Requested basis set is 6-311++G(d,p)
 There are 79 shells and 209 basis functions

 Total QAlloc Memory Limit   7500 MB
 Mega-Array Size       188 MB
 MEM_STATIC part       192 MB

                       Distance Matrix (Angstroms)
             Br(  1)   Br(  2)   H (  3)   I (  4)   C (  5)
   Br(  2)  3.495385
   H (  3)  2.518605  3.870777
   I (  4)  4.865405  3.419948  3.099371
   C (  5)  1.893132  2.865958  1.079901  3.022351
   C (  6)  2.873336  1.894480  2.109627  2.136641  1.329875

 A cutoff of  1.0D-11 yielded   2367 shell pairs
 There are     17593 function pairs (     19795 Cartesian)

 -------------------------------------------------------
 OpenMP Integral Computing Module                       
 Release: version 1.0, May 2013, Q-Chem Inc. Pittsburgh 
 -------------------------------------------------------
 Integral Job Info:
 Integral job number is                      11
 Integral operator is                         1
 short-range coefficients                     0
 long-range coefficients              100000000
 Omega coefficients                           0
 if combine SR and LR in K                    0
 Integral screening is                        0
 Integral computing path is                   2
 max size of driver memory is            800000
 size of driver memory is                593474
 size of scratch memory is             29623520
 max col of scratch BK array               1296
 max len of scratch array in speh3          155
 max len of scratch index in speh4           18
 max int batch size is                      520
 min int batch size is                       52
 fixed nKL is                                45
 max L of basis functions is                  2
 order of int derivative is                   0
 number of shells is                         79
 number of basis is                         222
 number of cartesian basis is               222
 number of contracted shell pairs          2367
 number of primitive shell pairs           5441
 maxK2 (contraction) of shell pair           36
 max number of K2 of shell pair               1
 max number of CS2 of shell pair            305
 max number of PS2 of shell pair            342
 mem total for path MDJ                  534684
 -------------------------------------------------------
 Smallest overlap matrix eigenvalue = 4.13E-05
 Guess MOs from SCF MO coefficient file

 -----------------------------------------------------------------------
  General SCF calculation program by
  Eric Jon Sundstrom, Paul Horn, Yuezhi Mao, Dmitri Zuev, Alec White,
  David Stuck, Shaama M.S., Shane Yost, Joonho Lee, David Small,
  Daniel Levine, Susi Lehtola, Hugh Burton, Evgeny Epifanovsky
 -----------------------------------------------------------------------
 Exchange:     0.2000 Hartree-Fock + 0.0800 Slater + 0.7200 B88
 Correlation:  0.1900 VWN1RPA + 0.8100 LYP
 Using SG-1 standard quadrature grid
 using 8 threads for integral computing
 -------------------------------------------------------
 OpenMP Integral computing Module                
 Release: version 2.0, May 2017, Q-Chem Inc. Pleasanton 
 -------------------------------------------------------
 -------------------------------------------------------
 OpenMP BLAS3 based DFT computing Module                
 Release: version 1.0, May 2013, Q-Chem Inc. Pittsburgh 
 -------------------------------------------------------
 A restricted SCF calculation will be
 performed using DIIS
 SCF converges when DIIS error is below 1.0e-08
 ---------------------------------------
  Cycle       Energy         DIIS error
 ---------------------------------------
    1  -12144.3623193503      6.10e-03  
    2  -12144.5990653695      9.31e-04  
    3  -12144.5938735597      1.39e-03  
    4  -12144.6049229619      3.40e-04  
    5  -12144.6055371797      1.11e-04  
    6  -12144.6055799921      5.76e-05  
    7  -12144.6055985261      1.13e-05  
    8  -12144.6055990227      1.93e-06  
    9  -12144.6055990361      6.69e-07  
   10  -12144.6055990382      1.61e-07  
   11  -12144.6055990380      3.75e-08  
   12  -12144.6055990382      4.72e-09  Convergence criterion met
 ---------------------------------------
 SCF time:   CPU 116.79s  wall 15.00s 
 SCF   energy in the final basis set =   -12144.6055990382
 Total energy in the final basis set =   -12144.6055990382

 --------------------------------------------------------------
             Orbital Energies (a.u.) and Symmetries
 --------------------------------------------------------------

 Alpha MOs, Restricted
 -- Occupied --                  
******* -482.86 -482.85 -176.32 -165.73 -165.72 -165.72  -62.51
  1 A'    2 A'    3 A'    4 A'    5 A'    1 A"    6 A'    7 A'                 
-62.506 -56.331 -56.327 -56.327 -56.326 -56.323 -56.322 -35.819
  8 A'    9 A'    2 A"   10 A'   11 A'    3 A"   12 A'   13 A'                 
-31.313 -31.306 -31.306 -22.963 -22.962 -22.961 -22.957 -22.957
 14 A'    4 A"   15 A'   16 A'   17 A'    5 A"   18 A'    6 A"                 
-10.291 -10.258  -8.719  -8.715  -6.551  -6.546  -6.537  -6.537
 19 A'   20 A'   21 A'   22 A'   23 A'   24 A'    7 A"   25 A'                 
 -6.533  -6.532  -6.368  -4.781  -4.766  -4.766  -2.662  -2.658
  8 A"   26 A'   27 A'   28 A'   29 A'    9 A"   30 A'   10 A"                 
 -2.658  -2.657  -2.654  -2.653  -2.647  -2.647  -2.642  -2.642
 31 A'   32 A'   11 A"   33 A'   34 A'   12 A"   35 A'   13 A"                 
 -2.047  -2.042  -2.042  -2.028  -2.028  -0.880  -0.820  -0.756
 36 A'   37 A'   14 A"   38 A'   15 A"   39 A'   40 A'   41 A'                 
 -0.670  -0.568  -0.476  -0.466  -0.399  -0.382  -0.331  -0.325
 42 A'   43 A'   44 A'   45 A'   16 A"   46 A'   17 A"   47 A'                 
 -0.305  -0.299  -0.282  -0.259
 48 A'   18 A"   49 A'   19 A"                                                 
 -- Virtual --                   
 -0.084  -0.050  -0.047  -0.011   0.015   0.026   0.039   0.051
 50 A'   51 A'   20 A"   52 A'   53 A'   54 A'   55 A'   21 A"                 
  0.066   0.069   0.072   0.088   0.091   0.096   0.108   0.122
 56 A'   57 A'   22 A"   58 A'   23 A"   59 A'   60 A'   61 A'                 
  0.126   0.131   0.135   0.168   0.186   0.198   0.226   0.227
 62 A'   24 A"   63 A'   64 A'   65 A'   66 A'   25 A"   67 A'                 
  0.272   0.302   0.361   0.375   0.385   0.398   0.400   0.401
 68 A'   69 A'   70 A'   71 A'   26 A"   27 A"   72 A'   73 A'                 
  0.412   0.413   0.433   0.443   0.468   0.478   0.487   0.523
 28 A"   74 A'   29 A"   75 A'   76 A'   30 A"   77 A'   31 A"                 
  0.545   0.547   0.558   0.562   0.585   0.595   0.607   0.633
 78 A'   32 A"   33 A"   79 A'   80 A'   81 A'   34 A"   82 A'                 
  0.654   0.709   0.720   0.726   0.766   0.808   0.846   0.889
 83 A'   84 A'   85 A'   35 A"   86 A'   87 A'   88 A'   89 A'                 
  0.893   0.992   1.031   1.085   1.242   1.294   1.333   1.363
 90 A'   91 A'   92 A'   36 A"   37 A"   38 A"   93 A'   94 A'                 
  1.436   1.488   1.566   1.641   1.752   1.788   1.813   1.974
 39 A"   95 A'   96 A'   97 A'   98 A'   40 A"   99 A'   41 A"                 
  1.979   2.013   2.025   2.041   2.096   2.160   2.276   2.285
 42 A"  100 A'   43 A"  101 A'  102 A'  103 A'  104 A'  105 A'                 
  2.542   2.627   2.640   2.831   2.883   3.067   3.220   3.685
106 A'  107 A'   44 A"   45 A"  108 A'  109 A'  110 A'  111 A'                 
  3.949   3.979   3.979   3.986   3.988   3.994   4.034   4.046
 46 A"  112 A'   47 A"   48 A"  113 A'   49 A"  114 A'   50 A"                 
  4.066   4.085   4.132   4.183   4.267   4.329   4.387   4.423
115 A'   51 A"  116 A'  117 A'  118 A'  119 A'  120 A'  121 A'                 
  5.989   6.027   6.073   6.556   6.682   7.529   7.546   7.566
 52 A"  122 A'  123 A'  124 A'  125 A'   53 A"   54 A"  126 A'                 
  7.588   7.652   7.693  23.397  24.139  27.841  28.330  28.361
127 A'  128 A'  129 A'  130 A'  131 A'  132 A'   55 A"  133 A'                 
 28.379  28.522  28.535  28.543  28.587  28.676  47.835  47.943
134 A'   56 A"  135 A'   57 A"  136 A'  137 A'  138 A'  139 A'                 
127.873 127.898 127.928 151.639 289.724 289.742 289.763 289.781
 58 A"  140 A'  141 A'  142 A'   59 A"   60 A"  143 A'  144 A'                 
289.875 289.9151020.6091020.7441901.801
145 A'  146 A'  147 A'  148 A'  149 A'                                         

 Beta MOs, Restricted
 -- Occupied --                  
******* -482.86 -482.85 -176.32 -165.73 -165.72 -165.72  -62.51
  1 A'    2 A'    3 A'    4 A'    5 A'    1 A"    6 A'    7 A'                 
-62.506 -56.331 -56.327 -56.327 -56.326 -56.323 -56.322 -35.819
  8 A'    9 A'    2 A"   10 A'   11 A'    3 A"   12 A'   13 A'                 
-31.313 -31.306 -31.306 -22.963 -22.962 -22.961 -22.957 -22.957
 14 A'    4 A"   15 A'   16 A'   17 A'    5 A"   18 A'    6 A"                 
-10.291 -10.258  -8.719  -8.715  -6.551  -6.546  -6.537  -6.537
 19 A'   20 A'   21 A'   22 A'   23 A'   24 A'    7 A"   25 A'                 
 -6.533  -6.532  -6.368  -4.781  -4.766  -4.766  -2.662  -2.658
  8 A"   26 A'   27 A'   28 A'   29 A'    9 A"   30 A'   10 A"                 
 -2.658  -2.657  -2.654  -2.653  -2.647  -2.647  -2.642  -2.642
 31 A'   32 A'   11 A"   33 A'   34 A'   12 A"   35 A'   13 A"                 
 -2.047  -2.042  -2.042  -2.028  -2.028  -0.880  -0.820  -0.756
 36 A'   37 A'   14 A"   38 A'   15 A"   39 A'   40 A'   41 A'                 
 -0.670  -0.568  -0.476  -0.466  -0.399  -0.382  -0.331  -0.325
 42 A'   43 A'   44 A'   45 A'   16 A"   46 A'   17 A"   47 A'                 
 -0.305  -0.299  -0.282  -0.259
 48 A'   18 A"   49 A'   19 A"                                                 
 -- Virtual --                   
 -0.084  -0.050  -0.047  -0.011   0.015   0.026   0.039   0.051
[truncated: 18,727 more chars]
