# Supplementary material for: Geometric and energetic data from ab initio calculations of haloethene, haloimine, halomethylenephosphine, haloiminophosphine, halodiazene, halodiphosphene and halocyclopropane
Source: Data Brief. 2019 Nov 2;27:104738. doi: 10.1016/j.dib.2019.104738 (PMC6861602; doi:10.1016/j.dib.2019.104738)
Supplement: Multimedia component 2 [file mmc2.zip › CC/B3LYP/BrHCCClBr.out]

Q-Chem Developer Version!
                  Welcome to Q-Chem
     A Quantum Leap Into The Future Of Chemistry


 Q-Chem 5.1, Q-Chem, Inc., Pleasanton, CA (2018)

 Yihan Shao,  Zhengting Gan,  E. Epifanovsky,  A. T. B. Gilbert,  M. Wormit,  
 J. Kussmann,  A. W. Lange,  A. Behn,  Jia Deng,  Xintian Feng,  D. Ghosh,  
 M. Goldey,  P. R. Horn,  L. D. Jacobson,  I. Kaliman,  T. Kus,  A. Landau,  
 Jie Liu,  E. I. Proynov,  R. M. Richard,  R. P. Steele,  E. J. Sundstrom,  
 H. L. Woodcock III,  P. M. Zimmerman,  D. Zuev,  B. Albrecht,  E. Alguire,  
 S. A. Baeppler,  D. Barton,  Z. Benda,  Y. A. Bernard,  E. J. Berquist,  
 K. B. Bravaya,  H. Burton,  D. Casanova,  Chun-Min Chang,  Yunqing Chen,  
 A. Chien,  K. D. Closser,  M. P. Coons,  S. Coriani,  S. Dasgupta,  
 A. L. Dempwolff,  M. Diedenhofen,  Hainam Do,  R. G. Edgar,  Po-Tung Fang,  
 S. Faraji,  S. Fatehi,  Qingguo Feng,  K. D. Fenk,  J. Fosso-Tande,  
 Qinghui Ge,  A. Ghysels,  G. Gidofalvi,  J. Gomes,  J. Gonthier,  A. Gunina,  
 D. Hait,  M. W. D. Hanson-Heine,  P. H. P. Harbach,  A. W. Hauser,  
 J. E. Herr,  E. G. Hohenstein,  Z. C. Holden,  Kerwin Hui,  B. C. Huynh,  
 T.-C. Jagau,  Hyunjun Ji,  B. Kaduk,  K. Khistyaev,  Jaehoon Kim,  
 P. Klunzinger,  K. Koh,  D. Kosenkov,  L. Koulias,  T. Kowalczyk,  
 C. M. Krauter,  A. Kunitsa,  Ka Un Lao,  A. Laurent,  K. V. Lawler,  
 Joonho Lee,  D. Lefrancois,  S. Lehtola,  D. S. Levine,  Yi-Pei Li,  
 You-Sheng Lin,  Fenglai Liu,  E. Livshits,  A. Luenser,  P. Manohar,  
 E. Mansoor,  S. F. Manzer,  Shan-Ping Mao,  Yuezhi Mao,  N. Mardirossian,  
 A. V. Marenich,  T. Markovich,  L. A. Martinez-Martinez,  S. A. Maurer,  
 N. J. Mayhall,  S. C. McKenzie,  J.-M. Mewes,  A. F. Morrison,  
 J. W. Mullinax,  K. Nanda,  T. S. Nguyen-Beck,  R. Olivares-Amaya,  
 J. A. Parkhill,  T. M. Perrine,  F. Plasser,  P. Pokhilko,  S. Prager,  
 A. Prociuk,  E. Ramos,  D. R. Rehn,  F. Rob,  M. Schneider,  N. Sergueev,  
 S. M. Sharada,  S. Sharma,  D. W. Small,  T. Stauch,  T. Stein,  
 Yu-Chuan Su,  A. J. W. Thom,  A. Tkatchenko,  T. Tsuchimochi,  N. M. Tubman,  
 L. Vogt,  M. L. Vidal,  O. Vydrov,  M. A. Watson,  J. Wenzel,  
 M. de Wergifosse,  T. A. Wesolowski,  A. White,  J. Witte,  A. Yamada,  
 Jun Yang,  K. Yao,  S. Yeganeh,  S. R. Yost,  Zhi-Qiang You,  A. Zech,  
 Igor Ying Zhang,  Xing Zhang,  Yan Zhao,  Ying Zhu,  B. R. Brooks,  
 G. K. L. Chan,  C. J. Cramer,  M. S. Gordon,  W. J. Hehre,  A. Klamt,  
 M. W. Schmidt,  C. D. Sherrill,  D. G. Truhlar,  A. Aspuru-Guzik,  R. Baer,  
 A. T. Bell,  N. A. Besley,  Jeng-Da Chai,  A. E. DePrince, III,  
 R. A. DiStasio Jr.,  A. Dreuw,  B. D. Dunietz,  T. R. Furlani,  
 Chao-Ping Hsu,  Yousung Jung,  Jing Kong,  D. S. Lambrecht,  WanZhen Liang,  
 C. Ochsenfeld,  V. A. Rassolov,  L. V. Slipchenko,  J. E. Subotnik,  
 T. Van Voorhis,  J. M. Herbert,  A. I. Krylov,  P. M. W. Gill,  M. Head-Gordon

 Contributors to earlier versions of Q-Chem not listed above: 
 R. D. Adamson,  B. Austin,  J. Baker,  G. J. O. Beran,  K. Brandhorst,  
 S. T. Brown,  E. F. C. Byrd,  A. K. Chakraborty,  C.-L. Cheng,  
 Siu Hung Chien,  D. M. Chipman,  D. L. Crittenden,  H. Dachsel,  
 R. J. Doerksen,  A. D. Dutoi,  L. Fusti-Molnar,  W. A. Goddard III,  
 A. Golubeva-Zadorozhnaya,  S. R. Gwaltney,  G. Hawkins,  A. Heyden,  
 S. Hirata,  G. Kedziora,  F. J. Keil,  C. Kelley,  Jihan Kim,  R. A. King,  
 R. Z. Khaliullin,  P. P. Korambath,  W. Kurlancheek,  A. M. Lee,  M. S. Lee,  
 S. V. Levchenko,  Ching Yeh Lin,  D. Liotard,  R. C. Lochan,  I. Lotan,  
 P. E. Maslen,  N. Nair,  D. P. O'Neill,  D. Neuhauser,  E. Neuscamman,  
 C. M. Oana,  R. Olson,  B. Peters,  R. Peverati,  P. A. Pieniazek,  
 Y. M. Rhee,  J. Ritchie,  M. A. Rohrdanz,  E. Rosta,  N. J. Russ,  
 H. F. Schaefer III,  N. E. Schultz,  N. Shenvi,  A. C. Simmonett,  A. Sodt,  
 D. Stuck,  K. S. Thanthiriwatte,  V. Vanovschi,  Tao Wang,  A. Warshel,  
 C. F. Williams,  Q. Wu,  X. Xu,  W. Zhang

 Please cite Q-Chem as follows:
 Y. Shao et al., Mol. Phys. 113, 184-215 (2015)
 DOI: 10.1080/00268976.2014.952696

 Q-Chem 5.1.1 for Intel X86 EM64T Linux

 Parts of Q-Chem use Armadillo 8.300.2 (Tropical Shenanigans).
 http://arma.sourceforge.net/

 Q-Chem begins on Tue Aug 28 22:20:40 2018  

Host: 
0

     Scratch files written to /scratch/taweetham/qchem26665//
Input Ideriv = 2
Curr. Ideriv = -1
Max.  Ideriv = 2

Checking the input file for inconsistencies... 	...done.

--------------------------------------------------------------
User input:
--------------------------------------------------------------
BrClHBr.inp
$molecule
0 1
Br
C  1 1.907398
C  2 1.330267 1 119.348069
H  3 1.079183 2 121.332982 1 -0.000000 0
Cl 2 1.727583 1 115.495186 3 -180.000000 0
Br 3 1.889440 2 124.801323 1 -180.000000 0
$end

$rem
   JOB_TYPE		OPTIMIZATION
   BASIS		6-311++G**
   EXCHANGE		B3LYP
$end

--------------------------------------------------------------
 ----------------------------------------------------------------
             Standard Nuclear Orientation (Angstroms)
    I     Atom           X                Y                Z
 ----------------------------------------------------------------
    1      Br      2.2659831000    -0.4583475609    -0.0000000000
    2      C       0.4597618971     0.1546223376     0.0000000000
    3      C      -0.5302708608    -0.7338850792    -0.0000000000
    4      H      -0.3322445475    -1.7947439420    -0.0000000000
    5      Cl      0.2567145152     1.8702314955     0.0000000000
    6      Br     -2.3690930551    -0.2994700114    -0.0000000000
 ----------------------------------------------------------------
 Molecular Point Group                 Cs    NOp =  2
 Largest Abelian Subgroup              Cs    NOp =  2
 Nuclear Repulsion Energy =   615.9448764753 hartrees
 There are       50 alpha and       50 beta electrons
 Requested basis set is 6-311++G(d,p)
 There are 68 shells and 177 basis functions

 Total QAlloc Memory Limit   2000 MB
 Mega-Array Size       188 MB
 MEM_STATIC part       192 MB
 A cutoff of  1.0D-11 yielded   1892 shell pairs
 There are     13733 function pairs (     15166 Cartesian)
 Smallest overlap matrix eigenvalue = 3.18E-05

 Scale SEOQF with 1.000000e-01/1.000000e-01/1.000000e-01

 Standard Electronic Orientation quadrupole field applied
 Nucleus-field energy     =     0.0000000190 hartrees
 Guess from superposition of atomic densities
 Warning:  Energy on first SCF cycle will be non-variational
 SAD guess density has 100.000000 electrons

 -----------------------------------------------------------------------
  General SCF calculation program by
  Eric Jon Sundstrom, Paul Horn, Yuezhi Mao, Dmitri Zuev, Alec White,
  David Stuck, Shaama M.S., Shane Yost, Joonho Lee, David Small,
  Daniel Levine, Susi Lehtola, Hugh Burton, Evgeny Epifanovsky
 -----------------------------------------------------------------------
 Exchange:     0.2000 Hartree-Fock + 0.0800 Slater + 0.7200 B88
 Correlation:  0.1900 VWN1RPA + 0.8100 LYP
 Using SG-1 standard quadrature grid
 A restricted SCF calculation will be
 performed using DIIS
 SCF converges when DIIS error is below 1.0e-08
 ---------------------------------------
  Cycle       Energy         DIIS error
 ---------------------------------------
    1   -5686.0159564496      4.03e-02  
    2   -5685.2842797465      3.48e-03  
    3   -5685.2494496917      4.42e-03  
    4   -5685.3070152542      1.16e-03  
    5   -5685.3123308737      2.33e-04  
    6   -5685.3124267115      1.24e-04  
    7   -5685.3124856015      3.06e-05  
    8   -5685.3124889018      4.06e-06  
    9   -5685.3124889597      1.38e-06  
   10   -5685.3124889648      3.41e-07  
   11   -5685.3124889651      8.59e-08  
   12   -5685.3124889651      2.36e-08  
   13   -5685.3124889651      6.25e-09  Convergence criterion met
 ---------------------------------------
 SCF time:   CPU 39.39s  wall 39.00s 
 SCF   energy in the final basis set =    -5685.3124889651
 Total energy in the final basis set =    -5685.3124889651

 --------------------------------------------------------------
             Orbital Energies (a.u.) and Symmetries
 --------------------------------------------------------------

 Alpha MOs, Restricted
 -- Occupied --                  
-482.86 -482.85 -101.59  -62.51  -62.51  -56.33  -56.33  -56.33
  1 A'    2 A'    3 A'    4 A'    5 A'    6 A'    1 A"    7 A'                 
-56.328 -56.324 -56.324 -10.306 -10.257  -9.502  -8.721  -8.716
  8 A'    2 A"    9 A'   10 A'   11 A'   12 A'   13 A'   14 A'                 
 -7.267  -7.257  -7.256  -6.554  -6.548  -6.539  -6.539  -6.534
 15 A'    3 A"   16 A'   17 A'   18 A'    4 A"   19 A'    5 A"                 
 -6.534  -2.665  -2.660  -2.660  -2.659  -2.655  -2.654  -2.649
 20 A'   21 A'   22 A'    6 A"   23 A'    7 A"   24 A'    8 A"                 
 -2.649  -2.644  -2.644  -0.926  -0.843  -0.822  -0.738  -0.581
 25 A'    9 A"   26 A'   27 A'   28 A'   29 A'   30 A'   31 A'                 
 -0.503  -0.485  -0.423  -0.409  -0.353  -0.344  -0.329  -0.317
 32 A'   33 A'   10 A"   34 A'   35 A'   11 A"   12 A"   36 A'                 
 -0.308  -0.264
 37 A'   13 A"                                                                 
 -- Virtual --                   
 -0.059  -0.045  -0.033  -0.009   0.021   0.026   0.029   0.046
 38 A'   14 A"   39 A'   40 A'   41 A'   42 A'   43 A'   15 A"                 
  0.060   0.068   0.069   0.083   0.085   0.086   0.092   0.107
 44 A'   16 A"   45 A'   46 A'   17 A"   47 A'   48 A'   18 A"                 
  0.119   0.129   0.142   0.145   0.147   0.151   0.177   0.204
 49 A'   50 A'   51 A'   52 A'   19 A"   53 A'   54 A'   55 A'                 
  0.209   0.252   0.279   0.371   0.379   0.398   0.409   0.415
 56 A'   57 A'   58 A'   59 A'   60 A'   61 A'   20 A"   62 A'                 
  0.418   0.440   0.458   0.460   0.473   0.476   0.492   0.506
 21 A"   63 A'   64 A'   22 A"   65 A'   66 A'   23 A"   24 A"                 
  0.543   0.553   0.566   0.578   0.603   0.604   0.615   0.629
 25 A"   26 A"   67 A'   68 A'   69 A'   27 A"   70 A'   28 A"                 
  0.668   0.703   0.746   0.785   0.817   0.828   0.833   0.856
 71 A'   72 A'   73 A'   74 A'   75 A'   76 A'   29 A"   30 A"                 
  0.858   0.884   0.910   0.964   0.976   1.120   1.148   1.183
 77 A'   78 A'   79 A'   80 A'   81 A'   31 A"   82 A'   83 A'                 
  1.268   1.443   1.480   1.572   1.657   1.767   1.799   1.844
 32 A"   33 A"   84 A'   85 A'   86 A'   87 A'   34 A"   88 A'                 
  1.953   1.999   2.014   2.019   2.047   2.121   2.159   2.218
 35 A"   36 A"   37 A"   89 A'   90 A'   91 A'   92 A'   93 A'                 
  2.248   2.280   2.343   2.495   2.598   2.637   2.655   2.830
 38 A"   94 A'   95 A'   96 A'   97 A'   98 A'   39 A"   40 A"                 
  2.975   3.112   3.288   3.730   3.980   3.988   4.010   4.015
 99 A'  100 A'  101 A'  102 A'   41 A"   42 A"  103 A'  104 A'                 
  4.050   4.062   4.148   4.181   4.350   4.361   6.637   6.648
 43 A"   44 A"  105 A'  106 A'  107 A'  108 A'  109 A'  110 A'                 
  7.536   7.537   7.573   7.591   7.639   7.672   9.736  23.395
 45 A"   46 A"  111 A'  112 A'  113 A'  114 A'  115 A'  116 A'                 
 24.128  25.797  25.999  26.379  47.910  47.918 215.722 289.731
117 A'   47 A"  118 A'  119 A'  120 A'  121 A'  122 A'   48 A"                 
289.733 289.768 289.786 289.861 289.9001020.7021020.714
 49 A"  123 A'  124 A'  125 A'  126 A'  127 A'  128 A'                         

 Beta MOs, Restricted
 -- Occupied --                  
-482.86 -482.85 -101.59  -62.51  -62.51  -56.33  -56.33  -56.33
  1 A'    2 A'    3 A'    4 A'    5 A'    6 A'    1 A"    7 A'                 
-56.328 -56.324 -56.324 -10.306 -10.257  -9.502  -8.721  -8.716
  8 A'    2 A"    9 A'   10 A'   11 A'   12 A'   13 A'   14 A'                 
 -7.267  -7.257  -7.256  -6.554  -6.548  -6.539  -6.539  -6.534
 15 A'    3 A"   16 A'   17 A'   18 A'    4 A"   19 A'    5 A"                 
 -6.534  -2.665  -2.660  -2.660  -2.659  -2.655  -2.654  -2.649
 20 A'   21 A'   22 A'    6 A"   23 A'    7 A"   24 A'    8 A"                 
 -2.649  -2.644  -2.644  -0.926  -0.843  -0.822  -0.738  -0.581
 25 A'    9 A"   26 A'   27 A'   28 A'   29 A'   30 A'   31 A'                 
 -0.503  -0.485  -0.423  -0.409  -0.353  -0.344  -0.329  -0.317
 32 A'   33 A'   10 A"   34 A'   35 A'   11 A"   12 A"   36 A'                 
 -0.308  -0.264
 37 A'   13 A"                                                                 
 -- Virtual --                   
 -0.059  -0.045  -0.033  -0.009   0.021   0.026   0.029   0.046
 38 A'   14 A"   39 A'   40 A'   41 A'   42 A'   43 A'   15 A"                 
  0.060   0.068   0.069   0.083   0.085   0.086   0.092   0.107
 44 A'   16 A"   45 A'   46 A'   17 A"   47 A'   48 A'   18 A"                 
  0.119   0.129   0.142   0.145   0.147   0.151   0.177   0.204
 49 A'   50 A'   51 A'   52 A'   19 A"   53 A'   54 A'   55 A'                 
  0.209   0.252   0.279   0.371   0.379   0.398   0.409   0.415
 56 A'   57 A'   58 A'   59 A'   60 A'   61 A'   20 A"   62 A'                 
  0.418   0.440   0.458   0.460   0.473   0.476   0.492   0.506
 21 A"   63 A'   64 A'   22 A"   65 A'   66 A'   23 A"   24 A"                 
  0.543   0.553   0.566   0.578   0.603   0.604   0.615   0.629
 25 A"   26 A"   67 A'   68 A'   69 A'   27 A"   70 A'   28 A"                 
  0.668   0.703   0.746   0.785   0.817   0.828   0.833   0.856
 71 A'   72 A'   73 A'   74 A'   75 A'   76 A'   29 A"   30 A"                 
  0.858   0.884   0.910   0.964   0.976   1.120   1.148   1.183
 77 A'   78 A'   79 A'   80 A'   81 A'   31 A"   82 A'   83 A'                 
  1.268   1.443   1.480   1.572   1.657   1.767   1.799   1.844
 32 A"   33 A"   84 A'   85 A'   86 A'   87 A'   34 A"   88 A'                 
  1.953   1.999   2.014   2.019   2.047   2.121   2.159   2.218
 35 A"   36 A"   37 A"   89 A'   90 A'   91 A'   92 A'   93 A'                 
  2.248   2.280   2.343   2.495   2.598   2.637   2.655   2.830
 38 A"   94 A'   95 A'   96 A'   97 A'   98 A'   39 A"   40 A"                 
  2.975   3.112   3.288   3.730   3.980   3.988   4.010   4.015
 99 A'  100 A'  101 A'  102 A'   41 A"   42 A"  103 A'  104 A'                 
  4.050   4.062   4.148   4.181   4.350   4.361   6.637   6.648
 43 A"   44 A"  105 A'  106 A'  107 A'  108 A'  109 A'  110 A'                 
  7.536   7.537   7.573   7.591   7.639   7.672   9.736  23.395
 45 A"   46 A"  111 A'  112 A'  113 A'  114 A'  115 A'  116 A'                 
 24.128  25.797  25.999  26.379  47.910  47.918 215.722 289.731
117 A'   47 A"  118 A'  119 A'  120 A'  121 A'  122 A'   48 A"                 
289.733 289.768 289.786 289.861 289.9001020.7021020.714
 49 A"  123 A'  124 A'  125 A'  126 A'  127 A'  128 A'                         
 --------------------------------------------------------------

          Ground-State Mulliken Net Atomic Charges

     Atom                 Charge (a.u.)
  ----------------------------------------
      1 Br                   -0.128806
      2 C                    -0.063310
      3 C                    -0.363710
      4 H                     0.271649
      5 Cl                    0.423532
      6 Br                   -0.139354
  ----------------------------------------
  Sum of atomic charges =     0.000000

 -----------------------------------------------------------------
                    Cartesian Multipole Moments
 -----------------------------------------------------------------
    Charge (ESU x 10^10)
                 0.0000
    Dipole Moment (Debye)
         X       0.0993      Y      -0.8447      Z       0.0000
       Tot       0.8506
    Quadrupole Moments (Debye-Ang)
        XX     -59.8052     XY      -0.8841     YY     -58.6861
        XZ       0.0000     YZ      -0.0000     ZZ     -62.4801
    Octopole Moments (Debye-Ang^2)
       XXX      -1.6597    XXY      -6.4386    XYY      -0.6583
       YYY     -14.5454    XXZ       0.0000    XYZ       0.0000
       YYZ      -0.0000    XZZ      -0.6291    YZZ      -4.9409
       ZZZ      -0.0000
    Hexadecapole Moments (Debye-Ang^3)
      XXXX   -1175.0087   XXXY     -32.3972   XXYY    -282.5056
      XYYY      -9.4766   YYYY    -366.0744   XXXZ       0.0000
      XXYZ      -0.0000   XYYZ       0.0000   YYYZ      -0.0000
      XXZZ    -231.1042   XYZZ      -3.1033   YYZZ     -81.1547
      XZZZ       0.0000   YZZZ      -0.0000   ZZZZ     -75.6218
 -----------------------------------------------------------------
 Calculating analytic gradient of the SCF energy
 Gradient of SCF Energy
            1           2           3           4           5           6
    1  -0.0009494   0.0009798  -0.0004146   0.0000139   0.0000882   0.0002821
    2   0.0002117  -0.0004235   0.0000324   0.0000330   0.0000287   0.0001177
    3  -0.0000000   0.0000000  -0.0000000   0.0000000  -0.0000000   0.0000000
 Max gradient component =       9.798E-04
 RMS gradient           =       3.622E-04
 Gradient time:  CPU 10.39 s  wall 10.39 s
 Geometry Optimization Parameters
   NAtoms,    NIC,     NZ,  NCons,   NDum,   NFix, NCnnct, MaxDiis
        6      27       6       0       0       0       0       0


** GEOMETRY OPTIMIZATION IN DELOCALIZED INTERNAL COORDINATES **
   Searching for a Minimum

   Optimization Cycle:   1

                       Coordinates (Angstroms)
     ATOM                X               Y               Z
      1  Br        2.2659831000   -0.4583475609    0.0000000000
      2  C         0.4597618971    0.1546223376    0.0000000000
      3  C        -0.5302708608   -0.7338850792    0.0000000000
      4  H        -0.3322445475   -1.7947439420    0.0000000000
      5  Cl        0.2567145152    1.8702314955    0.0000000000
      6  Br       -2.3690930551   -0.2994700114    0.0000000000
   Point Group: cs    Number of degrees of freedom:     9


   Energy is  -5685.312488965


 Attempting to Generate Delocalized Internal Coordinates

  9 Hessian modes will be used to form the next step
  Hessian Eigenvalues:
     0.160000    0.192008    0.201709    0.220000    0.250000    0.250000
     0.327651    0.360932    0.594426

 Minimum Search - Taking Simple RFO Step
 Searching for Lamda that Minimizes Along All modes
 Value Taken    Lamda =  -0.00000572
 Step Taken.  Stepsize is  0.005454

                             Maximum     Tolerance    Cnvgd?
         Gradient           0.000569      0.000300      NO
         Displacement       0.002967      0.001200      NO
         Energy change     *********      0.000001      NO


 New Cartesian Coordinates Obtained by Inverse Iteration

 Displacement from previous Coordinates is:  0.005284
 ----------------------------------------------------------------
             Standard Nuclear Orientation (Angstroms)
    I     Atom           X                Y                Z
 ----------------------------------------------------------------
    1      Br      2.2682603470    -0.4589459594     0.0000000000
    2      C       0.4594789378     0.1549964306     0.0000000000
    3      C      -0.5304559900    -0.7336351945     0.0000000000
    4      H      -0.3327493940    -1.7945541208     0.0000000000
    5      Cl      0.2565316919     1.8705428583     0.0000000000
    6      Br     -2.3702145438    -0.2999967746     0.0000000000
 ----------------------------------------------------------------
 Molecular Point Group                 Cs    NOp =  2
 Largest Abelian Subgroup              Cs    NOp =  2
 Nuclear Repulsion Energy =   615.5750067140 hartrees
 There are       50 alpha and       50 beta electrons
 Applying Cartesian multipole field
    Component          Value
    ---------          -----
     (2,0,0)        1.00000E-11
     (0,2,0)        2.00000E-11
     (0,0,2)       -3.00000E-11
 Nucleus-field energy     =     0.0000000191 hartrees
 Requested basis set is 6-311++G(d,p)
 There are 68 shells and 177 basis functions
 A cutoff of  1.0D-11 yielded   1892 shell pairs
 There are     13733 function pairs (     15166 Cartesian)
 Smallest overlap matrix eigenvalue = 3.19E-05
 Guess MOs from SCF MO coefficient file

 -----------------------------------------------------------------------
  General SCF calculation program by
  Eric Jon Sundstrom, Paul Horn, Yuezhi Mao, Dmitri Zuev, Alec White,
  David Stuck, Shaama M.S., Shane Yost, Joonho Lee, David Small,
  Daniel Levine, Susi Lehtola, Hugh Burton, Evgeny Epifanovsky
 -----------------------------------------------------------------------
 Exchange:     0.2000 Hartree-Fock + 0.0800 Slater + 0.7200 B88
 Correlation:  0.1900 VWN1RPA + 0.8100 LYP
 Using SG-1 standard quadrature grid
 A restricted SCF calculation will be
 performed using DIIS
 SCF converges when DIIS error is below 1.0e-08
 ---------------------------------------
  Cycle       Energy         DIIS error
 ---------------------------------------
    1   -5685.3124898977      1.85e-05  
    2   -5685.3124912242      1.09e-05  
    3   -5685.3124911305      1.20e-05  
    4   -5685.3124916938      1.25e-06  
    5   -5685.3124916988      6.27e-07  
    6   -5685.3124917002      1.55e-07  
    7   -5685.3124917002      4.43e-08  
    8   -5685.3124917003      9.83e-09  Convergence criterion met
 ---------------------------------------
 SCF time:   CPU 24.53s  wall 24.00s 
 SCF   energy in the final basis set =    -5685.3124917003
 Total energy in the final basis set =    -5685.3124917003

 --------------------------------------------------------------
             Orbital Energies (a.u.) and Symmetries
 --------------------------------------------------------------

 Alpha MOs, Restricted
 -- Occupied --                  
-482.86 -482.85 -101.59  -62.51  -62.51  -56.33  -56.33  -56.33
  1 A'    2 A'    3 A'    4 A'    5 A'    6 A'    1 A"    7 A'                 
-56.328 -56.324 -56.324 -10.307 -10.257  -9.502  -8.721  -8.716
  8 A'    2 A"    9 A'   10 A'   11 A'   12 A'   13 A'   14 A'                 
 -7.267  -7.257  -7.256  -6.554  -6.548  -6.539  -6.539  -6.534
 15 A'    3 A"   16 A'   17 A'   18 A'    4 A"   19 A'    5 A"                 
 -6.534  -2.664  -2.660  -2.660  -2.659  -2.655  -2.654  -2.649
 20 A'   21 A'   22 A'    6 A"   23 A'    7 A"   24 A'    8 A"                 
 -2.649  -2.644  -2.644  -0.926  -0.843  -0.821  -0.738  -0.581
 25 A'    9 A"   26 A'   27 A'   28 A'   29 A'   30 A'   31 A'                 
 -0.503  -0.485  -0.423  -0.409  -0.353  -0.344  -0.329  -0.317
 32 A'   33 A'   10 A"   34 A'   35 A'   11 A"   12 A"   36 A'                 
 -0.308  -0.264
 37 A'   13 A"                                                                 
 -- Virtual --                   
 -0.059  -0.045  -0.033  -0.009   0.021   0.026   0.029   0.046
 38 A'   14 A"   39 A'   40 A'   41 A'   42 A'   43 A'   15 A"                 
  0.060   0.068   0.069   0.083   0.085   0.086   0.092   0.107
 44 A'   16 A"   45 A'   46 A'   17 A"   47 A'   48 A'   18 A"                 
  0.119   0.129   0.142   0.145   0.147   0.151   0.177   0.204
 49 A'   50 A'   51 A'   52 A'   19 A"   53 A'   54 A'   55 A'                 
  0.209   0.252   0.279   0.371   0.379   0.398   0.409   0.415
 56 A'   57 A'   58 A'   59 A'   60 A'   61 A'   20 A"   62 A'                 
  0.418   0.440   0.458   0.460   0.473   0.476   0.492   0.506
 21 A"   63 A'   64 A'   22 A"   65 A'   66 A'   23 A"   24 A"                 
  0.543   0.553   0.566   0.578   0.603   0.604   0.615   0.629
 25 A"   26 A"   67 A'   68 A'   69 A'   27 A"   70 A'   28 A"                 
  0.668   0.702   0.745   0.785   0.817   0.828   0.833   0.856
 71 A'   72 A'   73 A'   74 A'   75 A'   76 A'   29 A"   30 A"                 
  0.858   0.884   0.910   0.964   0.976   1.119   1.148   1.182
 77 A'   78 A'   79 A'   80 A'   81 A'   31 A"   82 A'   83 A'                 
  1.267   1.443   1.479   1.572   1.657   1.766   1.799   1.843
 32 A"   33 A"   84 A'   85 A'   86 A'   87 A'   34 A"   88 A'                 
  1.953   1.999   2.014   2.019   2.046   2.121   2.159   2.218
 35 A"   36 A"   37 A"   89 A'   90 A'   91 A'   92 A'   93 A'                 
  2.248   2.279   2.342   2.495   2.598   2.637   2.655   2.830
 38 A"   94 A'   95 A'   96 A'   97 A'   98 A'   39 A"   40 A"                 
  2.974   3.111   3.287   3.730   3.980   3.988   4.010   4.015
 99 A'  100 A'  101 A'  102 A'   41 A"   42 A"  103 A'  104 A'                 
  4.049   4.062   4.148   4.180   4.350   4.361   6.636   6.647
 43 A"   44 A"  105 A'  106 A'  107 A'  108 A'  109 A'  110 A'                 
  7.536   7.537   7.573   7.591   7.638   7.672   9.736  23.395
 45 A"   46 A"  111 A'  112 A'  113 A'  114 A'  115 A'  116 A'                 
 24.128  25.797  25.999  26.378  47.909  47.917 215.721 289.731
117 A'   47 A"  118 A'  119 A'  120 A'  121 A'  122 A'   48 A"                 
289.733 289.768 289.786 289.861 289.9001020.7021020.713
 49 A"  123 A'  124 A'  125 A'  126 A'  127 A'  128 A'                         

 Beta MOs, Restricted
 -- Occupied --                  
-482.86 -482.85 -101.59  -62.51  -62.51  -56.33  -56.33  -56.33
  1 A'    2 A'    3 A'    4 A'    5 A'    6 A'    1 A"    7 A'                 
-56.328 -56.324 -56.324 -10.307 -10.257  -9.502  -8.721  -8.716
  8 A'    2 A"    9 A'   10 A'   11 A'   12 A'   13 A'   14 A'                 
 -7.267  -7.257  -7.256  -6.554  -6.548  -6.539  -6.539  -6.534
 15 A'    3 A"   16 A'   17 A'   18 A'    4 A"   19 A'    5 A"                 
 -6.534  -2.664  -2.660  -2.660  -2.659  -2.655  -2.654  -2.649
 20 A'   21 A'   22 A'    6 A"   23 A'    7 A"   24 A'    8 A"                 
 -2.649  -2.644  -2.644  -0.926  -0.843  -0.821  -0.738  -0.581
 25 A'    9 A"   26 A'   27 A'   28 A'   29 A'   30 A'   31 A'                 
 -0.503  -0.485  -0.423  -0.409  -0.353  -0.344  -0.329  -0.317
 32 A'   33 A'   10 A"   34 A'   35 A'   11 A"   12 A"   36 A'                 
 -0.308  -0.264
 37 A'   13 A"                                                                 
 -- Virtual --                   
 -0.059  -0.045  -0.033  -0.009   0.021   0.026   0.029   0.046
 38 A'   14 A"   39 A'   40 A'   41 A'   42 A'   43 A'   15 A"                 
  0.060   0.068   0.069   0.083   0.085   0.086   0.092   0.107
 44 A'   16 A"   45 A'   46 A'   17 A"   47 A'   48 A'   18 A"                 
  0.119   0.129   0.142   0.145   0.147   0.151   0.177   0.204
 49 A'   50 A'   51 A'   52 A'   19 A"   53 A'   54 A'   55 A'                 
  0.209   0.252   0.279   0.371   0.379   0.398   0.409   0.415
 56 A'   57 A'   58 A'   59 A'   60 A'   61 A'   20 A"   62 A'                 
  0.418   0.440   0.458   0.460   0.473   0.476   0.492   0.506
 21 A"   63 A'   64 A'   22 A"   65 A'   66 A'   23 A"   24 A"                 
  0.543   0.553   0.566   0.578   0.603   0.604   0.615   0.629
 25 A"   26 A"   67 A'   68 A'   69 A'   27 A"   70 A'   28 A"                 
  0.668   0.702   0.745   0.785   0.817   0.828   0.833   0.856
 71 A'   72 A'   73 A'   74 A'   75 A'   76 A'   29 A"   30 A"                 
  0.858   0.884   0.910   0.964   0.976   1.119   1.148   1.182
 77 A'   78 A'   79 A'   80 A'   81 A'   31 A"   82 A'   83 A'                 
  1.267   1.443   1.479   1.572   1.657   1.766   1.799   1.843
 32 A"   33 A"   84 A'   85 A'   86 A'   87 A'   34 A"   88 A'                 
  1.953   1.999   2.014   2.019   2.046   2.121   2.159   2.218
 35 A"   36 A"   37 A"   89 A'   90 A'   91 A'   92 A'   93 A'                 
  2.248   2.279   2.342   2.495   2.598   2.637   2.655   2.830
 38 A"   94 A'   95 A'   96 A'   97 A'   98 A'   39 A"   40 A"                 
  2.974   3.111   3.287   3.730   3.980   3.988   4.010   4.015
 99 A'  100 A'  101 A'  102 A'   41 A"   42 A"  103 A'  104 A'                 
  4.049   4.062   4.148   4.180   4.350   4.361   6.636   6.647
 43 A"   44 A"  105 A'  106 A'  107 A'  108 A'  109 A'  110 A'                 
  7.536   7.537   7.573   7.591   7.638   7.672   9.736  23.395
 45 A"   46 A"  111 A'  112 A'  113 A'  114 A'  115 A'  116 A'                 
 24.128  25.797  25.999  26.378  47.909  47.917 215.721 289.731
117 A'   47 A"  118 A'  119 A'  120 A'  121 A'  122 A'   48 A"                 
289.733 289.768 289.786 289.861 289.9001020.7021020.713
 49 A"  123 A'  124 A'  125 A'  126 A'  127 A'  128 A'                         
 --------------------------------------------------------------

          Ground-State Mulliken Net Atomic Charges

     Atom                 Charge (a.u.)
  ----------------------------------------
      1 Br                   -0.129389
      2 C                    -0.063102
      3 C                    -0.364188
      4 H                     0.271802
      5 Cl                    0.424147
      6 Br                   -0.139269
  ----------------------------------------
  Sum of atomic charges =     0.000000

 -----------------------------------------------------------------
                    Cartesian Multipole Moments
 -----------------------------------------------------------------
    Charge (ESU x 10^10)
                 0.0000
    Dipole Moment (Debye)
         X       0.0935      Y      -0.8415      Z       0.0000
       Tot       0.8467
    Quadrupole Moments (Debye-Ang)
        XX     -59.8113     XY      -0.8798     YY     -58.6824
        XZ      -0.0000     YZ      -0.0000     ZZ     -62.4861
    Octopole Moments (Debye-Ang^2)
       XXX      -1.7428    XXY      -6.4345    XYY      -0.6809
       YYY     -14.4811    XXZ       0.0000    XYZ      -0.0000
       YYZ       0.0000    XZZ      -0.6549    YZZ      -4.9231
       ZZZ       0.0000
    Hexadecapole Moments (Debye-Ang^3)
      XXXX   -1176.5685   XXXY     -32.3423   XXYY    -282.8293
      XYYY      -9.4151   YYYY    -366.1947   XXXZ      -0.0000
      XXYZ      -0.0000   XYYZ      -0.0000   YYYZ      -0.0000
      XXZZ    -231.4165   XYZZ      -3.0817   YYZZ     -81.1836
      XZZZ      -0.0000   YZZZ      -0.0000   ZZZZ     -75.6377
 -----------------------------------------------------------------
 Calculating analytic gradient of the SCF energy
 Gradient of SCF Energy
            1           2           3           4           5           6
    1   0.0000611   0.0002950  -0.0003245  -0.0000286   0.0000154  -0.0000183
    2  -0.0001026  -0.0002017   0.0000339   0.0000181   0.0001332   0.0001191
    3   0.0000000  -0.0000000   0.0000000  -0.0000000   0.0000000  -0.0000000
 Max gradient component =       3.245E-04
 RMS gradient           =       1.252E-04
 Gradient time:  CPU 10.43 s  wall 10.43 s
 Geometry Optimization Parameters
   NAtoms,    NIC,     NZ,  NCons,   NDum,   NFix, NCnnct, MaxDiis
        6      27       6       0       0       0       0       0

 Cartesian Hessian Update
 Hessian Updated using BFGS Update


** GEOMETRY OPTIMIZATION IN DELOCALIZED INTERNAL COORDINATES **
   Searching for a Minimum

   Optimization Cycle:   2

                       Coordinates (Angstroms)
     ATOM                X               Y               Z
      1  Br        2.2682603470   -0.4589459594    0.0000000000
      2  C         0.4594789378    0.1549964306    0.0000000000
      3  C        -0.5304559900   -0.7336351945    0.0000000000
      4  H        -0.3327493940   -1.7945541208    0.0000000000
      5  Cl        0.2565316919    1.8705428583    0.0000000000
      6  Br       -2.3702145438   -0.2999967746    0.0000000000
   Point Group: cs    Number of degrees of freedom:     9


   Energy is  -5685.312491700

 Hessian Updated using BFGS Update

  9 Hessian modes will be used to form the next step
  Hessian Eigenvalues:
     0.150039    0.181496    0.201107    0.220691    0.249996    0.279631
     0.338377    0.360955    0.604352

 Minimum Search - Taking Simple RFO Step
 Searching for Lamda that Minimizes Along All modes
 Value Taken    Lamda =   0.00000000
 Step Taken.  Stepsize is  0.001272

                             Maximum     Tolerance    Cnvgd?
         Gradient           0.000204      0.000300     YES
         Displacement       0.000912      0.001200     YES
         Energy change     -0.000003      0.000001      NO


                       Distance Matrix (Angstroms)
             Br(  1)   C (  2)   C (  3)   H (  4)   Cl(  5)
   C (  2)  1.910135
   C (  3)  2.812164  1.330277
   H (  4)  2.923885  2.104370  1.079183
   Cl(  5)  3.077917  1.727509  2.720495  3.712168
   Br(  6)  4.641197  2.866040  1.890173  2.526849  3.407497

 Final energy is   -5685.3124917002824     


 ******************************
 **  OPTIMIZATION CONVERGED  **
 ******************************

                       Coordinates (Angstroms)
     ATOM                X               Y               Z
      1  Br        2.2682603470   -0.4589459594    0.0000000000
      2  C         0.4594789378    0.1549964306    0.0000000000
      3  C        -0.5304559900   -0.7336351945    0.0000000000
      4  H        -0.3327493940   -1.7945541208    0.0000000000
      5  Cl        0.2565316919    1.8705428583    0.0000000000
      6  Br       -2.3702145438   -0.2999967746    0.0000000000

Z-matrix Print:
$molecule
0 1
Br
C  1 1.910135
C  2 1.330277 1 119.338329
H  3 1.079183 2 121.357049 1 -0.000000 0
Cl 2 1.727509 1 115.495076 3 -180.000000 0
Br 3 1.890173 2 124.823964 1 -180.000000 0
$end


 --------------------------------------------------------------
             Orbital Energies (a.u.) and Symmetries
 --------------------------------------------------------------

 Alpha MOs, Restricted
 -- Occupied --                  
-482.86 -482.85 -101.59  -62.51  -62.51  -56.33  -56.33  -56.33
  1 A'    2 A'    3 A'    4 A'    5 A'    6 A'    1 A"    7 A'                 
-56.328 -56.324 -56.324 -10.307 -10.257  -9.502  -8.721  -8.716
  8 A'    2 A"    9 A'   10 A'   11 A'   12 A'   13 A'   14 A'                 
 -7.267  -7.257  -7.256  -6.554  -6.548  -6.539  -6.539  -6.534
 15 A'    3 A"   16 A'   17 A'   18 A'    4 A"   19 A'    5 A"                 
 -6.534  -2.664  -2.660  -2.660  -2.659  -2.655  -2.654  -2.649
 20 A'   21 A'   22 A'    6 A"   23 A'    7 A"   24 A'    8 A"                 
 -2.649  -2.644  -2.644  -0.926  -0.843  -0.821  -0.738  -0.581
 25 A'    9 A"   26 A'   27 A'   28 A'   29 A'   30 A'   31 A'                 
 -0.503  -0.485  -0.423  -0.409  -0.353  -0.344  -0.329  -0.317
 32 A'   33 A'   10 A"   34 A'   35 A'   11 A"   12 A"   36 A'                 
 -0.308  -0.264
 37 A'   13 A"                                                                 
 -- Virtual --                   
 -0.059  -0.045  -0.033  -0.009   0.021   0.026   0.029   0.046
 38 A'   14 A"   39 A'   40 A'   41 A'   42 A'   43 A'   15 A"                 
  0.060   0.068   0.069   0.083   0.085   0.086   0.092   0.107
 44 A'   16 A"   45 A'   46 A'   17 A"   47 A'   48 A'   18 A"                 
  0.119   0.129   0.142   0.145   0.147   0.151   0.177   0.204
 49 A'   50 A'   51 A'   52 A'   19 A"   53 A'   54 A'   55 A'                 
  0.209   0.252   0.279   0.371   0.379   0.398   0.409   0.415
 56 A'   57 A'   58 A'   59 A'   60 A'   61 A'   20 A"   62 A'                 
  0.418   0.440   0.458   0.460   0.473   0.476   0.492   0.506
 21 A"   63 A'   64 A'   22 A"   65 A'   66 A'   23 A"   24 A"                 
  0.543   0.553   0.566   0.578   0.603   0.604   0.615   0.629
 25 A"   26 A"   67 A'   68 A'   69 A'   27 A"   70 A'   28 A"                 
  0.668   0.702   0.745   0.785   0.817   0.828   0.833   0.856
 71 A'   72 A'   73 A'   74 A'   75 A'   76 A'   29 A"   30 A"                 
  0.858   0.884   0.910   0.964   0.976   1.119   1.148   1.182
 77 A'   78 A'   79 A'   80 A'   81 A'   31 A"   82 A'   83 A'                 
  1.267   1.443   1.479   1.572   1.657   1.766   1.799   1.843
 32 A"   33 A"   84 A'   85 A'   86 A'   87 A'   34 A"   88 A'                 
  1.953   1.999   2.014   2.019   2.046   2.121   2.159   2.218
 35 A"   36 A"   37 A"   89 A'   90 A'   91 A'   92 A'   93 A'                 
  2.248   2.279   2.342   2.495   2.598   2.637   2.655   2.830
 38 A"   94 A'   95 A'   96 A'   97 A'   98 A'   39 A"   40 A"                 
  2.974   3.111   3.287   3.730   3.980   3.988   4.010   4.015
 99 A'  100 A'  101 A'  102 A'   41 A"   42 A"  103 A'  104 A'                 
  4.049   4.062   4.148   4.180   4.350   4.361   6.636   6.647
 43 A"   44 A"  105 A'  106 A'  107 A'  108 A'  109 A'  110 A'                 
  7.536   7.537   7.573   7.591   7.638   7.672   9.736  23.395
 45 A"   46 A"  111 A'  112 A'  113 A'  114 A'  115 A'  116 A'                 
 24.128  25.797  25.999  26.378  47.909  47.917 215.721 289.731
117 A'   47 A"  118 A'  119 A'  120 A'  121 A'  122 A'   48 A"                 
289.733 289.768 289.786 289.861 289.9001020.7021020.713
 49 A"  123 A'  124 A'  125 A'  126 A'  127 A'  128 A'                         

 Beta MOs, Restricted
 -- Occupied --                  
-482.86 -482.85 -101.59  -62.51  -62.51  -56.33  -56.33  -56.33
  1 A'    2 A'    3 A'    4 A'    5 A'    6 A'    1 A"    7 A'                 
-56.328 -56.324 -56.324 -10.307 -10.257  -9.502  -8.721  -8.716
  8 A'    2 A"    9 A'   10 A'   11 A'   12 A'   13 A'   14 A'                 
 -7.267  -7.257  -7.256  -6.554  -6.548  -6.539  -6.539  -6.534
 15 A'    3 A"   16 A'   17 A'   18 A'    4 A"   19 A'    5 A"                 
 -6.534  -2.664  -2.660  -2.660  -2.659  -2.655  -2.654  -2.649
 20 A'   21 A'   22 A'    6 A"   23 A'    7 A"   24 A'    8 A"                 
 -2.649  -2.644  -2.644  -0.926  -0.843  -0.821  -0.738  -0.581
 25 A'    9 A"   26 A'   27 A'   28 A'   29 A'   30 A'   31 A'                 
 -0.503  -0.485  -0.423  -0.409  -0.353  -0.344  -0.329  -0.317
 32 A'   33 A'   10 A"   34 A'   35 A'   11 A"   12 A"   36 A'                 
 -0.308  -0.264
 37 A'   13 A"                                                                 
 -- Virtual --                   
 -0.059  -0.045  -0.033  -0.009   0.021   0.026   0.029   0.046
 38 A'   14 A"   39 A'   40 A'   41 A'   42 A'   43 A'   15 A"                 
  0.060   0.068   0.069   0.083   0.085   0.086   0.092   0.107
 44 A'   16 A"   45 A'   46 A'   17 A"   47 A'   48 A'   18 A"                 
  0.119   0.129   0.142   0.145   0.147   0.151   0.177   0.204
 49 A'   50 A'   51 A'   52 A'   19 A"   53 A'   54 A'   55 A'                 
  0.209   0.252   0.279   0.371   0.379   0.398   0.409   0.415
 56 A'   57 A'   58 A'   59 A'   60 A'   61 A'   20 A"   62 A'                 
  0.418   0.440   0.458   0.460   0.473   0.476   0.492   0.506
 21 A"   63 A'   64 A'   22 A"   65 A'   66 A'   23 A"   24 A"                 
  0.543   0.553   0.566   0.578   0.603   0.604   0.615   0.629
 25 A"   26 A"   67 A'   68 A'   69 A'   27 A"   70 A'   28 A"                 
  0.668   0.702   0.745   0.785   0.817   0.828   0.833   0.856
 71 A'   72 A'   73 A'   74 A'   75 A'   76 A'   29 A"   30 A"                 
  0.858   0.884   0.910   0.964   0.976   1.119   1.148   1.182
 77 A'   78 A'   79 A'   80 A'   81 A'   31 A"   82 A'   83 A'                 
  1.267   1.443   1.479   1.572   1.657   1.766   1.799   1.843
 32 A"   33 A"   84 A'   85 A'   86 A'   87 A'   34 A"   88 A'                 
  1.953   1.999   2.014   2.019   2.046   2.121   2.159   2.218
 35 A"   36 A"   37 A"   89 A'   90 A'   91 A'   92 A'   93 A'                 
  2.248   2.279   2.342   2.495   2.598   2.637   2.655   2.830
 38 A"   94 A'   95 A'   96 A'   97 A'   98 A'   39 A"   40 A"                 
  2.974   3.111   3.287   3.730   3.980   3.988   4.010   4.015
 99 A'  100 A'  101 A'  102 A'   41 A"   42 A"  103 A'  104 A'                 
  4.049   4.062   4.148   4.180   4.350   4.361   6.636   6.647
 43 A"   44 A"  105 A'  106 A'  107 A'  108 A'  109 A'  110 A'                 
  7.536   7.537   7.573   7.591   7.638   7.672   9.736  23.395
 45 A"   46 A"  111 A'  112 A'  113 A'  114 A'  115 A'  116 A'                 
 24.128  25.797  25.999  26.378  47.909  47.917 215.721 289.731
117 A'   47 A"  118 A'  119 A'  120 A'  121 A'  122 A'   48 A"                 
289.733 289.768 289.786 289.861 289.9001020.7021020.713
 49 A"  123 A'  124 A'  125 A'  126 A'  127 A'  128 A'                         
 --------------------------------------------------------------

          Ground-State Mulliken Net Atomic Charges

     Atom                 Charge (a.u.)
  ----------------------------------------
      1 Br                   -0.129389
      2 C                    -0.063102
      3 C                    -0.364188
      4 H                     0.271802
      5 Cl                    0.424147
      6 Br                   -0.139269
  ----------------------------------------
  Sum of atomic charges =     0.000000

 -----------------------------------------------------------------
                    Cartesian Multipole Moments
 -----------------------------------------------------------------
    Charge (ESU x 10^10)
                 0.0000
    Dipole Moment (Debye)
         X       0.0935      Y      -0.8415      Z       0.0000
       Tot       0.8467
    Quadrupole Moments (Debye-Ang)
        XX     -59.8113     XY      -0.8798     YY     -58.6824
        XZ      -0.0000     YZ      -0.0000     ZZ     -62.4861
    Octopole Moments (Debye-Ang^2)
       XXX      -1.7428    XXY      -6.4345    XYY      -0.6809
       YYY     -14.4811    XXZ       0.0000    XYZ      -0.0000
       YYZ       0.0000    XZZ      -0.6549    YZZ      -4.9231
       ZZZ       0.0000
    Hexadecapole Moments (Debye-Ang^3)
      XXXX   -1176.5685   XXXY     -32.3423   XXYY    -282.8293
      XYYY      -9.4151   YYYY    -366.1947   XXXZ      -0.0000
      XXYZ      -0.0000   XYYZ      -0.0000   YYYZ      -0.0000
      XXZZ    -231.4165   XYZZ      -3.0817   YYZZ     -81.1836
      XZZZ      -0.0000   YZZZ      -0.0000   ZZZZ     -75.6377
 -----------------------------------------------------------------
Archival summary:
1\1\TWL01\OPT\ProcedureUnspecified\BasisUnspecified\r2l121\taweetha\TueAug2822:22:052018TueAug2822:22:052018\0\\#,OPT,ProcedureUnspecified,BasisUnspecified,\\0,1\Br\C,1,1.91013\C,2,1.33028,1,119.338\H,3,1.07918,2,121.357,1,-0,0\Cl,2,1.72751,1,115.495,3,-180,0\Br,3,1.89017,2,124.824,1,-180,0\\\@

 Total job time:  85.01s(wall), 84.98s(cpu) 
 Tue Aug 28 22:22:05 2018

        *************************************************************
        *                                                           *
        *  Thank you very much for using Q-Chem.  Have a nice day.  *
        *                                                           *
        *************************************************************


 
User input: 2 of 2 
 
Q-Chem Developer Version!
                  Welcome to Q-Chem
     A Quantum Leap Into The Future Of Chemistry


 Q-Chem 5.1, Q-Chem, Inc., Pleasanton, CA (2018)

 Yihan Shao,  Zhengting Gan,  E. Epifanovsky,  A. T. B. Gilbert,  M. Wormit,  
 J. Kussmann,  A. W. Lange,  A. Behn,  Jia Deng,  Xintian Feng,  D. Ghosh,  
 M. Goldey,  P. R. Horn,  L. D. Jacobson,  I. Kaliman,  T. Kus,  A. Landau,  
 Jie Liu,  E. I. Proynov,  R. M. Richard,  R. P. Steele,  E. J. Sundstrom,  
 H. L. Woodcock III,  P. M. Zimmerman,  D. Zuev,  B. Albrecht,  E. Alguire,  
 S. A. Baeppler,  D. Barton,  Z. Benda,  Y. A. Bernard,  E. J. Berquist,  
 K. B. Bravaya,  H. Burton,  D. Casanova,  Chun-Min Chang,  Yunqing Chen,  
 A. Chien,  K. D. Closser,  M. P. Coons,  S. Coriani,  S. Dasgupta,  
 A. L. Dempwolff,  M. Diedenhofen,  Hainam Do,  R. G. Edgar,  Po-Tung Fang,  
 S. Faraji,  S. Fatehi,  Qingguo Feng,  K. D. Fenk,  J. Fosso-Tande,  
 Qinghui Ge,  A. Ghysels,  G. Gidofalvi,  J. Gomes,  J. Gonthier,  A. Gunina,  
 D. Hait,  M. W. D. Hanson-Heine,  P. H. P. Harbach,  A. W. Hauser,  
 J. E. Herr,  E. G. Hohenstein,  Z. C. Holden,  Kerwin Hui,  B. C. Huynh,  
 T.-C. Jagau,  Hyunjun Ji,  B. Kaduk,  K. Khistyaev,  Jaehoon Kim,  
 P. Klunzinger,  K. Koh,  D. Kosenkov,  L. Koulias,  T. Kowalczyk,  
 C. M. Krauter,  A. Kunitsa,  Ka Un Lao,  A. Laurent,  K. V. Lawler,  
 Joonho Lee,  D. Lefrancois,  S. Lehtola,  D. S. Levine,  Yi-Pei Li,  
 You-Sheng Lin,  Fenglai Liu,  E. Livshits,  A. Luenser,  P. Manohar,  
 E. Mansoor,  S. F. Manzer,  Shan-Ping Mao,  Yuezhi Mao,  N. Mardirossian,  
 A. V. Marenich,  T. Markovich,  L. A. Martinez-Martinez,  S. A. Maurer,  
 N. J. Mayhall,  S. C. McKenzie,  J.-M. Mewes,  A. F. Morrison,  
 J. W. Mullinax,  K. Nanda,  T. S. Nguyen-Beck,  R. Olivares-Amaya,  
 J. A. Parkhill,  T. M. Perrine,  F. Plasser,  P. Pokhilko,  S. Prager,  
 A. Prociuk,  E. Ramos,  D. R. Rehn,  F. Rob,  M. Schneider,  N. Sergueev,  
 S. M. Sharada,  S. Sharma,  D. W. Small,  T. Stauch,  T. Stein,  
 Yu-Chuan Su,  A. J. W. Thom,  A. Tkatchenko,  T. Tsuchimochi,  N. M. Tubman,  
 L. Vogt,  M. L. Vidal,  O. Vydrov,  M. A. Watson,  J. Wenzel,  
 M. de Wergifosse,  T. A. Wesolowski,  A. White,  J. Witte,  A. Yamada,  
 Jun Yang,  K. Yao,  S. Yeganeh,  S. R. Yost,  Zhi-Qiang You,  A. Zech,  
 Igor Ying Zhang,  Xing Zhang,  Yan Zhao,  Ying Zhu,  B. R. Brooks,  
 G. K. L. Chan,  C. J. Cramer,  M. S. Gordon,  W. J. Hehre,  A. Klamt,  
 M. W. Schmidt,  C. D. Sherrill,  D. G. Truhlar,  A. Aspuru-Guzik,  R. Baer,  
 A. T. Bell,  N. A. Besley,  Jeng-Da Chai,  A. E. DePrince, III,  
 R. A. DiStasio Jr.,  A. Dreuw,  B. D. Dunietz,  T. R. Furlani,  
 Chao-Ping Hsu,  Yousung Jung,  Jing Kong,  D. S. Lambrecht,  WanZhen Liang,  
 C. Ochsenfeld,  V. A. Rassolov,  L. V. Slipchenko,  J. E. Subotnik,  
 T. Van Voorhis,  J. M. Herbert,  A. I. Krylov,  P. M. W. Gill,  M. Head-Gordon

 Contributors to earlier versions of Q-Chem not listed above: 
 R. D. Adamson,  B. Austin,  J. Baker,  G. J. O. Beran,  K. Brandhorst,  
 S. T. Brown,  E. F. C. Byrd,  A. K. Chakraborty,  C.-L. Cheng,  
 Siu Hung Chien,  D. M. Chipman,  D. L. Crittenden,  H. Dachsel,  
 R. J. Doerksen,  A. D. Dutoi,  L. Fusti-Molnar,  W. A. Goddard III,  
 A. Golubeva-Zadorozhnaya,  S. R. Gwaltney,  G. Hawkins,  A. Heyden,  
 S. Hirata,  G. Kedziora,  F. J. Keil,  C. Kelley,  Jihan Kim,  R. A. King,  
 R. Z. Khaliullin,  P. P. Korambath,  W. Kurlancheek,  A. M. Lee,  M. S. Lee,  
 S. V. Levchenko,  Ching Yeh Lin,  D. Liotard,  R. C. Lochan,  I. Lotan,  
 P. E. Maslen,  N. Nair,  D. P. O'Neill,  D. Neuhauser,  E. Neuscamman,  
 C. M. Oana,  R. Olson,  B. Peters,  R. Peverati,  P. A. Pieniazek,  
 Y. M. Rhee,  J. Ritchie,  M. A. Rohrdanz,  E. Rosta,  N. J. Russ,  
 H. F. Schaefer III,  N. E. Schultz,  N. Shenvi,  A. C. Simmonett,  A. Sodt,  
 D. Stuck,  K. S. Thanthiriwatte,  V. Vanovschi,  Tao Wang,  A. Warshel,  
 C. F. Williams,  Q. Wu,  X. Xu,  W. Zhang

 Please cite Q-Chem as follows:
 Y. Shao et al., Mol. Phys. 113, 184-215 (2015)
 DOI: 10.1080/00268976.2014.952696

 Q-Chem 5.1.1 for Intel X86 EM64T Linux

 Parts of Q-Chem use Armadillo 8.300.2 (Tropical Shenanigans).
 http://arma.sourceforge.net/

 Q-Chem begins on Tue Aug 28 22:22:05 2018  

Host: 
0

     Scratch files written to /scratch/taweetham/qchem26665//
The previous job contains 0 fragments, simply inherited here
Input Ideriv = 2
Curr. Ideriv = -1
Max.  Ideriv = 2

Checking the input file for inconsistencies... 	...done.

--------------------------------------------------------------
User input:
--------------------------------------------------------------

$molecule
read
$end

$rem
   SCF_GUESS 	READ
   JOB_TYPE 	FREQUENCY
   BASIS 	6-311++G**
   EXCHANGE 	B3LYP	
   SET_ITER 100

   SET_CONV 5
$end


--------------------------------------------------------------
 ----------------------------------------------------------------
             Standard Nuclear Orientation (Angstroms)
    I     Atom           X                Y                Z
 ----------------------------------------------------------------
    1      Br      2.2679673576    -0.4584104081    -0.0000000000
    2      C       0.4591226096     0.1553453431     0.0000000000
    3      C      -0.5307206213    -0.7333884217    -0.0000000000
    4      H      -0.3329045575    -1.7942869425    -0.0000000000
    5      Cl      0.2559983495     1.8708708210     0.0000000000
    6      Br     -2.3705239094    -0.2999398360    -0.0000000000
 ----------------------------------------------------------------
 Molecular Point Group                 Cs    NOp =  2
 Largest Abelian Subgroup              Cs    NOp =  2
 Nuclear Repulsion Energy =   615.5750067140 hartrees
 There are       50 alpha and       50 beta electrons
 Requested basis set is 6-311++G(d,p)
 There are 68 shells and 177 basis functions

 Total QAlloc Memory Limit   2000 MB
 Mega-Array Size       188 MB
 MEM_STATIC part       192 MB

                       Distance Matrix (Angstroms)
             Br(  1)   C (  2)   C (  3)   H (  4)   Cl(  5)
   C (  2)  1.910135
   C (  3)  2.812164  1.330277
   H (  4)  2.923885  2.104370  1.079183
   Cl(  5)  3.077917  1.727509  2.720495  3.712168
   Br(  6)  4.641197  2.866040  1.890173  2.526849  3.407497

 A cutoff of  1.0D-11 yielded   1892 shell pairs
 There are     13733 function pairs (     15166 Cartesian)
 Smallest overlap matrix eigenvalue = 3.19E-05
 Guess MOs from SCF MO coefficient file

 -----------------------------------------------------------------------
  General SCF calculation program by
  Eric Jon Sundstrom, Paul Horn, Yuezhi Mao, Dmitri Zuev, Alec White,
  David Stuck, Shaama M.S., Shane Yost, Joonho Lee, David Small,
  Daniel Levine, Susi Lehtola, Hugh Burton, Evgeny Epifanovsky
 -----------------------------------------------------------------------
 Exchange:     0.2000 Hartree-Fock + 0.0800 Slater + 0.7200 B88
 Correlation:  0.1900 VWN1RPA + 0.8100 LYP
 Using SG-1 standard quadrature grid
 A restricted SCF calculation will be
 performed using DIIS
 SCF converges when DIIS error is below 1.0e-08
 ---------------------------------------
  Cycle       Energy         DIIS error
 ---------------------------------------
    1   -5685.3124918660      1.90e-06  
    2   -5685.3124918829      1.57e-07  
    3   -5685.3124918830      8.59e-08  
    4   -5685.3124918831      5.07e-08  
    5   -5685.3124918831      2.04e-08  
    6   -5685.3124918831      4.81e-09  Convergence criterion met
 ---------------------------------------
 SCF time:   CPU 18.93s  wall 19.00s 
 SCF   energy in the final basis set =    -5685.3124918831
 Total energy in the final basis set =    -5685.3124918831

 --------------------------------------------------------------
             Orbital Energies (a.u.) and Symmetries
 --------------------------------------------------------------

 Alpha MOs, Restricted
 -- Occupied --                  
-482.86 -482.85 -101.59  -62.51  -62.51  -56.33  -56.33  -56.33
  1 A'    2 A'    3 A'    4 A'    5 A'    6 A'    1 A"    7 A'                 
-56.328 -56.324 -56.324 -10.307 -10.257  -9.502  -8.721  -8.716
  8 A'    2 A"    9 A'   10 A'   11 A'   12 A'   13 A'   14 A'                 
 -7.267  -7.257  -7.256  -6.554  -6.548  -6.539  -6.539  -6.534
 15 A'    3 A"   16 A'   17 A'   18 A'    4 A"   19 A'    5 A"                 
 -6.534  -2.664  -2.660  -2.660  -2.659  -2.655  -2.654  -2.649
 20 A'   21 A'   22 A'    6 A"   23 A'    7 A"   24 A'    8 A"                 
 -2.649  -2.644  -2.644  -0.926  -0.843  -0.821  -0.738  -0.581
 25 A'    9 A"   26 A'   27 A'   28 A'   29 A'   30 A'   31 A'                 
 -0.503  -0.485  -0.423  -0.409  -0.353  -0.344  -0.329  -0.317
 32 A'   33 A'   10 A"   34 A'   35 A'   11 A"   12 A"   36 A'                 
 -0.308  -0.264
 37 A'   13 A"                                                                 
 -- Virtual --                   
 -0.059  -0.045  -0.033  -0.009   0.021   0.026   0.029   0.046
 38 A'   14 A"   39 A'   40 A'   41 A'   42 A'   43 A'   15 A"                 
  0.060   0.068   0.069   0.083   0.085   0.086   0.092   0.107
 44 A'   16 A"   45 A'   46 A'   17 A"   47 A'   48 A'   18 A"                 
  0.119   0.129   0.142   0.145   0.147   0.151   0.177   0.204
 49 A'   50 A'   51 A'   52 A'   19 A"   53 A'   54 A'   55 A'                 
  0.209   0.252   0.279   0.371   0.379   0.398   0.409   0.415
 56 A'   57 A'   58 A'   59 A'   60 A'   61 A'   20 A"   62 A'                 
  0.418   0.440   0.458   0.460   0.473   0.476   0.492   0.506
 21 A"   63 A'   64 A'   22 A"   65 A'   66 A'   23 A"   24 A"                 
  0.543   0.553   0.566   0.578   0.603   0.604   0.615   0.629
 25 A"   26 A"   67 A'   68 A'   69 A'   27 A"   70 A'   28 A"                 
  0.668   0.702   0.745   0.785   0.817   0.828   0.833   0.856
 71 A'   72 A'   73 A'   74 A'   75 A'   76 A'   29 A"   30 A"                 
  0.858   0.884   0.910   0.964   0.976   1.119   1.148   1.182
 77 A'   78 A'   79 A'   80 A'   81 A'   31 A"   82 A'   83 A'                 
  1.267   1.443   1.479   1.572   1.657   1.766   1.799   1.843
 32 A"   33 A"   84 A'   85 A'   86 A'   87 A'   34 A"   88 A'                 
  1.953   1.999   2.014   2.019   2.046   2.121   2.159   2.218
 35 A"   36 A"   37 A"   89 A'   90 A'   91 A'   92 A'   93 A'                 
  2.248   2.279   2.342   2.495   2.598   2.637   2.655   2.830
 38 A"   94 A'   95 A'   96 A'   97 A'   98 A'   39 A"   40 A"                 
  2.974   3.111   3.287   3.730   3.980   3.988   4.010   4.015
 99 A'  100 A'  101 A'  102 A'   41 A"   42 A"  103 A'  104 A'                 
  4.049   4.062   4.148   4.180   4.350   4.361   6.636   6.647
 43 A"   44 A"  105 A'  106 A'  107 A'  108 A'  109 A'  110 A'                 
  7.536   7.537   7.573   7.591   7.638   7.672   9.736  23.395
 45 A"   46 A"  111 A'  112 A'  113 A'  114 A'  115 A'  116 A'                 
 24.128  25.797  25.999  26.378  47.909  47.917 215.721 289.731
117 A'   47 A"  118 A'  119 A'  120 A'  121 A'  122 A'   48 A"                 
289.733 289.768 289.786 289.861 289.9001020.7021020.713
 49 A"  123 A'  124 A'  125 A'  126 A'  127 A'  128 A'                         

 Beta MOs, Restricted
 -- Occupied --                  
-482.86 -482.85 -101.59  -62.51  -62.51  -56.33  -56.33  -56.33
  1 A'    2 A'    3 A'    4 A'    5 A'    6 A'    1 A"    7 A'                 
-56.328 -56.324 -56.324 -10.307 -10.257  -9.502  -8.721  -8.716
  8 A'    2 A"    9 A'   10 A'   11 A'   12 A'   13 A'   14 A'                 
 -7.267  -7.257  -7.256  -6.554  -6.548  -6.539  -6.539  -6.534
 15 A'    3 A"   16 A'   17 A'   18 A'    4 A"   19 A'    5 A"                 
 -6.534  -2.664  -2.660  -2.660  -2.659  -2.655  -2.654  -2.649
 20 A'   21 A'   22 A'    6 A"   23 A'    7 A"   24 A'    8 A"                 
 -2.649  -2.644  -2.644  -0.926  -0.843  -0.821  -0.738  -0.581
 25 A'    9 A"   26 A'   27 A'   28 A'   29 A'   30 A'   31 A'                 
 -0.503  -0.485  -0.423  -0.409  -0.353  -0.344  -0.329  -0.317
 32 A'   33 A'   10 A"   34 A'   35 A'   11 A"   12 A"   36 A'                 
 -0.308  -0.264
 37 A'   13 A"                                                                 
 -- Virtual --                   
 -0.059  -0.045  -0.033  -0.009   0.021   0.026   0.029   0.046
 38 A'   14 A"   39 A'   40 A'   41 A'   42 A'   43 A'   15 A"                 
  0.060   0.068   0.069   0.083   0.085   0.086   0.092   0.107
 44 A'   16 A"   45 A'   46 A'   17 A"   47 A'   48 A'   18 A"                 
  0.119   0.129   0.142   0.145   0.147   0.151   0.177   0.204
 49 A'   50 A'   51 A'   52 A'   19 A"   53 A'   54 A'   55 A'                 
  0.209   0.252   0.279   0.371   0.379   0.398   0.409   0.415
 56 A'   57 A'   58 A'   59 A'   60 A'   61 A'   20 A"   62 A'                 
  0.418   0.440   0.458   0.460   0.473   0.476   0.492   0.506
 21 A"   63 A'   64 A'   22 A"   65 A'   66 A'   23 A"   24 A"                 
  0.543   0.553   0.566   0.578   0.603   0.604   0.615   0.629
 25 A"   26 A"   67 A'   68 A'   69 A'   27 A"   70 A'   28 A"                 
  0.668   0.702   0.745   0.785   0.817   0.828   0.833   0.856
 71 A'   72 A'   73 A'   74 A'   75 A'   76 A'   29 A"   30 A"                 
  0.858   0.884   0.910   0.964   0.976   1.119   1.148   1.182
 77 A'   78 A'   79 A'   80 A'   81 A'   31 A"   82 A'   83 A'                 
  1.267   1.443   1.479   1.572   1.657   1.766   1.799   1.843
 32 A"   33 A"   84 A'   85 A'   86 A'   87 A'   34 A"   88 A'                 
  1.953   1.999   2.014   2.019   2.046   2.121   2.159   2.218
 35 A"   36 A"   37 A"   89 A'   90 A'   91 A'   92 A'   93 A'                 
  2.248   2.279   2.342   2.495   2.598   2.637   2.655   2.830
 38 A"   94 A'   95 A'   96 A'   97 A'   98 A'   39 A"   40 A"                 
  2.974   3.111   3.287   3.730   3.980   3.988   4.010   4.015
 99 A'  100 A'  101 A'  102 A'   41 A"   42 A"  103 A'  104 A'                 
  4.049   4.062   4.148   4.180   4.350   4.361   6.636   6.647
 43 A"   44 A"  105 A'  106 A'  107 A'  108 A'  109 A'  110 A'                 
  7.536   7.537   7.573   7.591   7.638   7.672   9.736  23.395
 45 A"   46 A"  111 A'  112 A'  113 A'  114 A'  115 A'  116 A'                 
 24.128  25.797  25.999  26.378  47.909  47.917 215.721 289.731
117 A'   47 A"  118 A'  119 A'  120 A'  121 A'  122 A'   48 A"                 
289.733 289.768 289.786 289.861 289.9001020.7021020.713
 49 A"  123 A'  124 A'  125 A'  126 A'  127 A'  128 A'                         
 --------------------------------------------------------------

          Ground-State Mulliken Net Atomic Charges

     Atom                 Charge (a.u.)
  ----------------------------------------
      1 Br                   -0.129388
      2 C                    -0.063101
      3 C                    -0.364190
      4 H                     0.271802
      5 Cl                    0.424147
      6 Br                   -0.139270
  ----------------------------------------
  Sum of atomic charges =     0.000000

 -----------------------------------------------------------------
                    Cartesian Multipole Moments
 -----------------------------------------------------------------
    Charge (ESU x 10^10)
                 0.0000
    Dipole Moment (Debye)
         X       0.0935      Y      -0.8415      Z      -0.0000
       Tot       0.8467
    Quadrupole Moments (Debye-Ang)
        XX     -59.8112     XY      -0.8796     YY     -58.6831
        XZ      -0.0000     YZ       0.0000     ZZ     -62.4861
    Octopole Moments (Debye-Ang^2)
       XXX      -1.6798    XXY      -6.4520    XYY      -0.6613
       YYY     -14.5343    XXZ      -0.0000    XYZ       0.0000
       YYZ       0.0000    XZZ      -0.6332    YZZ      -4.9420
       ZZZ      -0.0000
    Hexadecapole Moments (Debye-Ang^3)
      XXXX   -1176.5528   XXXY     -32.3701   XXYY    -282.8375
      XYYY      -9.4605   YYYY    -366.2160   XXXZ      -0.0000
      XXYZ      -0.0000   XYYZ      -0.0000   YYYZ       0.0000
      XXZZ    -231.4154   XYZZ      -3.0957   YYZZ     -81.1872
      XZZZ       0.0000   YZZZ       0.0000   ZZZZ     -75.6377
 -----------------------------------------------------------------
 Calculating MO derivatives via CPSCF
   1         3          18      0.129222    0.033982
   2         3          18      0.017161    0.004749
   3         3          18      0.002359    0.000912
   4        18           3      0.000127    0.000080
   5        21           0      0.000000    0.000000    Roots Converged
 Time for AOints: 12.1 s (CPU) 12.1 s (wall)
 ------------------------------------------------------------------------------
                     AOints        : Timing summary (seconds)
 ------------------------------------------------------------------------------
     job step          cpu (% of tot)      sys (% of tot)     wall (% of tot)
 ------------------------------------------------------------------------------
  cpscf_lag         0.1040E+03 (53.3)   0.1360E-03 (19.6)   0.1041E+03 (53.3)
  iterzp            0.7868E+02 (40.3)   0.5570E-03 (80.4)   0.7875E+02 (40.3)
  make_fx           0.0000E+00 ( 0.0)   0.0000E+00 ( 0.0)   0.0000E+00 ( 0.0)
  AOints            0.1214E+02 ( 6.2)   0.0000E+00 ( 0.0)   0.1215E+02 ( 6.2)
 ------------------------------------------------------------------------------
   Grand Totals     0.1950E+03          0.6930E-03          0.1952E+03
 ------------------------------------------------------------------------------
 Calculating analytic Hessian of the SCF energy
 Polarizability Matrix (a.u.)
            1           2           3
    1-110.3346989  -0.8070153   0.0000000
    2  -0.8070153 -72.0201871   0.0000000
    3   0.0000000   0.0000000 -46.0932118

 Direct stationary perturbation theory relativistic correction:

 rels  =      34.380898884659
 relv  =    -116.817312702269
 rel2e =      18.846425354406
 E_rel =     -63.589988463204

 Hessian of the SCF Energy
            1           2           3           4           5           6
    1   0.1903353  -0.0489070   0.0000000  -0.1391038   0.0242163   0.0000000
    2  -0.0489070   0.0455383  -0.0000000   0.0337675  -0.0316471   0.0000000
    3   0.0000000  -0.0000000   0.0076151  -0.0000000   0.0000000  -0.0168467
    4  -0.1391038   0.0337675  -0.0000000   0.5148362   0.1981756  -0.0000000
    5   0.0242163  -0.0316471   0.0000000   0.1981756   0.4974421   0.0000000
    6   0.0000000   0.0000000  -0.0168467  -0.0000000   0.0000000   0.0768393
    7  -0.0357797  -0.0054006   0.0000000  -0.3090003  -0.2272897   0.0000000
    8   0.0077560   0.0048596   0.0000000  -0.2289975  -0.2829369  -0.0000000
    9  -0.0000000  -0.0000000   0.0053376   0.0000000  -0.0000000  -0.0441093
   10  -0.0015870  -0.0012894  -0.0000000   0.0049589  -0.0213493   0.0000000
   11   0.0004751   0.0003867  -0.0000000   0.0056215  -0.0141490  -0.0000000
   12  -0.0000000   0.0000000  -0.0030460   0.0000000   0.0000000   0.0033090
   13  -0.0115535   0.0241306   0.0000000  -0.0355170   0.0185045   0.0000000
   14   0.0174382  -0.0195363   0.0000000  -0.0009881  -0.1717444   0.0000000
   15  -0.0000000  -0.0000000   0.0031838   0.0000000   0.0000000  -0.0241666
   16  -0.0023113  -0.0023012   0.0000000  -0.0361740   0.0077427  -0.0000000
   17  -0.0009786   0.0003989   0.0000000  -0.0075791   0.0030352   0.0000000
   18  -0.0000000   0.0000000   0.0037562  -0.0000000  -0.0000000   0.0049742
            7           8           9          10          11          12
    1  -0.0357797   0.0077560  -0.0000000  -0.0015870   0.0004751  -0.0000000
    2  -0.0054006   0.0048596  -0.0000000  -0.0012894   0.0003867   0.0000000
    3   0.0000000   0.0000000   0.0053376  -0.0000000  -0.0000000  -0.0030460
    4  -0.3090003  -0.2289975   0.0000000   0.0049589   0.0056215   0.0000000
    5  -0.2272897  -0.2829369  -0.0000000  -0.0213493  -0.0141490   0.0000000
    6   0.0000000  -0.0000000  -0.0441093   0.0000000  -0.0000000   0.0033090
    7   0.5394981   0.1446438  -0.0000000  -0.0474910   0.0472795  -0.0000000
    8   0.1446438   0.7117046   0.0000000   0.0583097  -0.3491994  -0.0000000
    9  -0.0000000   0.0000000   0.0791366  -0.0000000   0.0000000  -0.0290412
   10  -0.0474910   0.0583097  -0.0000000   0.0632550  -0.0515048   0.0000000
   11   0.0472795  -0.3491994   0.0000000  -0.0515048   0.3606551   0.0000000
   12  -0.0000000  -0.0000000  -0.0290412   0.0000000   0.0000000   0.0197012
   13   0.0047805  -0.0172973  -0.0000000  -0.0017997  -0.0013832   0.0000000
   14   0.0072615  -0.0428855   0.0000000  -0.0039486   0.0001558  -0.0000000
   15  -0.0000000  -0.0000000   0.0053031  -0.0000000   0.0000000   0.0067199
   16  -0.1520076   0.0355852   0.0000000  -0.0173362  -0.0004881   0.0000000
   17   0.0335055  -0.0415424  -0.0000000   0.0197824   0.0021508  -0.0000000
   18   0.0000000  -0.0000000  -0.0166268   0.0000000  -0.0000000   0.0023571
           13          14          15          16          17          18
    1  -0.0115535   0.0174382  -0.0000000  -0.0023113  -0.0009786  -0.0000000
    2   0.0241306  -0.0195363  -0.0000000  -0.0023012   0.0003989   0.0000000
    3   0.0000000   0.0000000   0.0031838   0.0000000   0.0000000   0.0037562
    4  -0.0355170  -0.0009881   0.0000000  -0.0361740  -0.0075791  -0.0000000
    5   0.0185045  -0.1717444   0.0000000   0.0077427   0.0030352  -0.0000000
    6   0.0000000   0.0000000  -0.0241666  -0.0000000   0.0000000   0.0049742
    7   0.0047805   0.0072615  -0.0000000  -0.1520076   0.0335055   0.0000000
    8  -0.0172973  -0.0428855  -0.0000000   0.0355852  -0.0415424  -0.0000000
    9  -0.0000000   0.0000000   0.0053031   0.0000000  -0.0000000  -0.0166268
   10  -0.0017997  -0.0039486  -0.0000000  -0.0173362   0.0197824   0.0000000
   11  -0.0013832   0.0001558   0.0000000  -0.0004881   0.0021508  -0.0000000
   12   0.0000000  -0.0000000   0.0067199   0.0000000  -0.0000000   0.0023571
   13   0.0448911  -0.0184234   0.0000000  -0.0008014  -0.0055313   0.0000000
   14  -0.0184234   0.2340695  -0.0000000  -0.0013397  -0.0000592   0.0000000
   15   0.0000000  -0.0000000   0.0114348   0.0000000  -0.0000000  -0.0024750
   16  -0.0008014  -0.0013397   0.0000000   0.2086305  -0.0391989  -0.0000000
   17  -0.0055313  -0.0000592  -0.0000000  -0.0391989   0.0360167   0.0000000
   18   0.0000000   0.0000000  -0.0024750  -0.0000000   0.0000000   0.0080143
 Gradient time:  CPU 263.19 s  wall 263.43 s
 **********************************************************************
 **                                                                  **
 **                       VIBRATIONAL ANALYSIS                       **
 **                       --------------------                       **
 **                                                                  **
 **        VIBRATIONAL FREQUENCIES (CM**-1) AND NORMAL MODES         **
 **     FORCE CONSTANTS (mDYN/ANGSTROM) AND REDUCED MASSES (AMU)     **
 **                  INFRARED INTENSITIES (KM/MOL)                   **
 **                                                                  **
 **********************************************************************


 Mode:                 1                      2                      3
 Frequency:       145.08                 167.01                 202.87
 Force Cnst:      0.3148                 0.1018                 0.8674
 Red. Mass:      25.3813                 6.1943                35.7709
 IR Active:          YES                    YES                    YES
 IR Intens:        0.455                  0.049                  0.025
 Raman Active:       YES                    YES                    YES
               X      Y      Z        X      Y      Z        X      Y      Z
 Br        -0.106 -0.067 -0.000    0.000  0.000 -0.071   -0.276 -0.205 -0.000
 C          0.025  0.376  0.000   -0.000 -0.000  0.323    0.007  0.343  0.000
 C          0.022  0.370  0.000   -0.000 -0.000  0.537    0.243  0.134  0.000
 H          0.214  0.404  0.000   -0.000 -0.000  0.772    0.443  0.175  0.000
 Cl         0.480  0.438  0.000   -0.000 -0.000  0.017   -0.423  0.324  0.000
 Br        -0.117 -0.246 -0.000   -0.000  0.000 -0.077    0.420 -0.013 -0.000
 TransDip  -0.017  0.013  0.000    0.000  0.000  0.007   -0.002  0.004  0.000

 Mode:                 4                      5                      6
 Frequency:       265.29                 458.74                 602.33
 Force Cnst:      1.5419                 0.7092                 2.2001
 Red. Mass:      37.1852                 5.7196                10.2926
 IR Active:          YES                    YES                    YES
 IR Intens:        0.043                  3.914                 10.665
 Raman Active:       YES                    YES                    YES
               X      Y      Z        X      Y      Z        X      Y      Z
 Br         0.412 -0.244 -0.000   -0.000  0.000 -0.015   -0.047  0.011  0.000
 C          0.168  0.293  0.000    0.000 -0.000  0.585    0.308  0.292 -0.000
 C          0.055  0.366 -0.000   -0.000  0.000 -0.257    0.150  0.576  0.000
 H          0.034  0.361  0.000   -0.000  0.000 -0.765    0.148  0.589  0.000
 Cl        -0.482  0.318 -0.000    0.000 -0.000 -0.077   -0.021 -0.306  0.000
 Br        -0.233 -0.002 -0.000    0.000 -0.000  0.009   -0.015 -0.015 -0.000
 TransDip  -0.006 -0.004 -0.000    0.000 -0.000 -0.063    0.060  0.086  0.000

 Mode:                 7                      8                      9
 Frequency:       721.19                 796.94                 865.61
 Force Cnst:      2.5760                 0.4753                 2.7375
 Red. Mass:       8.4062                 1.2702                 6.2008
 IR Active:          YES                    YES                    YES
 IR Intens:       72.920                 25.030                113.605
 Raman Active:       YES                    YES                    YES
               X      Y      Z        X      Y      Z        X      Y      Z
 Br        -0.057  0.007  0.000   -0.000  0.000 -0.002    0.029 -0.014 -0.000
 C          0.384 -0.039  0.000    0.000 -0.000  0.046   -0.419  0.443  0.000
 C          0.583 -0.298 -0.000   -0.000  0.000 -0.147    0.174 -0.178 -0.000
 H          0.559 -0.310 -0.000   -0.000  0.000  0.988    0.742 -0.071  0.000
 Cl        -0.011  0.045 -0.000   -0.000  0.000  0.006    0.028 -0.092 -0.000
 Br        -0.092  0.028  0.000    0.000 -0.000  0.003   -0.014  0.015  0.000
 TransDip   0.272 -0.032 -0.000    0.000 -0.000  0.160   -0.123  0.319  0.000

 Mode:                10                     11                     12
 Frequency:      1247.16                1625.53                3241.57
 Force Cnst:      1.0620                15.2664                 6.7636
 Red. Mass:       1.1589                 9.8061                 1.0925
 IR Active:          YES                    YES                    YES
 IR Intens:       12.674                 15.442                 15.607
 Raman Active:       YES                    YES                    YES
               X      Y      Z        X      Y      Z        X      Y      Z
 Br        -0.000  0.000 -0.000    0.005 -0.000  0.000   -0.000  0.000 -0.000
 C          0.001 -0.092 -0.000   -0.474 -0.442  0.000    0.005  0.003 -0.000
 C         -0.064  0.032 -0.000    0.499  0.360 -0.000    0.009 -0.087  0.000
 H          0.971  0.209  0.000   -0.318  0.316 -0.000   -0.166  0.982  0.000
 Cl        -0.002  0.006  0.000    0.001  0.020 -0.000    0.000  0.000  0.000
 Br        -0.002  0.003 -0.000   -0.006 -0.000  0.000   -0.000  0.000 -0.000
 TransDip  -0.089 -0.071  0.000    0.003 -0.126 -0.000    0.083  0.096  0.000

 STANDARD THERMODYNAMIC QUANTITIES AT   298.15 K  AND     1.00 ATM

   This Molecule has  0 Imaginary Frequencies
   Zero point vibrational energy:       14.781 kcal/mol

   Atom    1 Element Br Has Mass   78.91830
   Atom    2 Element C  Has Mass   12.00000
   Atom    3 Element C  Has Mass   12.00000
   Atom    4 Element H  Has Mass    1.00783
   Atom    5 Element Cl Has Mass   34.96885
   Atom    6 Element Br Has Mass   78.91830
   Molecular Mass:   217.813280 amu
   Principal axes and moments of inertia in amu*Bohr^2:
                             1           2           3
    Eigenvalues --      557.11904  3063.00266  3620.12170
          X               0.99999     0.00437     0.00000
          Y              -0.00437     0.99999     0.00000
          Z               0.00000    -0.00000     1.00000
   Rotational Symmetry Number is   1
   The Molecule is an Asymmetric Top
   Translational Enthalpy:        0.889 kcal/mol
   Rotational Enthalpy:           0.889 kcal/mol
   Vibrational Enthalpy:         16.641 kcal/mol
   gas constant (RT):             0.592 kcal/mol
   Translational Entropy:        42.038  cal/mol.K
   Rotational Entropy:           30.203  cal/mol.K
   Vibrational Entropy:          10.846  cal/mol.K

   Total Enthalpy:               19.011 kcal/mol
   Total Entropy:                83.087  cal/mol.K

 ======================================================================

 STANDARD THERMODYNAMIC QUANTITIES FOR ANHARMONIC VIBRATION -- TOSH

   Zero point vibrational energy: ************ kcal/mol

   Vibrational Enthalpy:       Infinity kcal/mol
   Vibrational Entropy:             NaN  cal/mol.K

   Total Enthalpy:             Infinity kcal/mol
   Total Entropy:                   NaN  cal/mol.K

 ======================================================================

 STANDARD THERMODYNAMIC QUANTITIES FOR ANHARMONIC VIBRATION -- VPT2

   Zero point vibrational energy: ************ kcal/mol

   Vibrational Enthalpy:       Infinity kcal/mol
   Vibrational Entropy:             NaN  cal/mol.K

   Total Enthalpy:             Infinity kcal/mol
   Total Entropy:                   NaN  cal/mol.K

 ======================================================================

Archival summary:
1\1\TWL01\FREQ\ProcedureUnspecified\BasisUnspecified\r2l121\taweetha\TueAug2822:26:472018TueAug2822:26:472018\0\\#,FREQ,ProcedureUnspecified,BasisUnspecified,\\0,1\Br\C,1,1.91013\C,2,1.33028,1,119.338\H,3,1.07918,2,121.357,1,-0,0\Cl,2,1.72751,1,115.495,3,180,0\Br,3,1.89017,2,124.824,1,-180,0\\\@

 Total job time:  282.49s(wall), 282.24s(cpu) 
 Tue Aug 28 22:26:47 2018

        *************************************************************
        *                                                           *
        *  Thank you very much for using Q-Chem.  Have a nice day.  *
        *                                                           *
        *************************************************************
