# Supplementary material for: Geometric and energetic data from ab initio calculations of haloethene, haloimine, halomethylenephosphine, haloiminophosphine, halodiazene, halodiphosphene and halocyclopropane
Source: Data Brief. 2019 Nov 2;27:104738. doi: 10.1016/j.dib.2019.104738 (PMC6861602; doi:10.1016/j.dib.2019.104738)
Supplement: Multimedia component 2 [file mmc2.zip › CC/B3LYP/BrHCCClI.out]

Q-Chem Developer Version!
                  Welcome to Q-Chem
     A Quantum Leap Into The Future Of Chemistry


 Q-Chem 5.1, Q-Chem, Inc., Pleasanton, CA (2018)

 Yihan Shao,  Zhengting Gan,  E. Epifanovsky,  A. T. B. Gilbert,  M. Wormit,  
 J. Kussmann,  A. W. Lange,  A. Behn,  Jia Deng,  Xintian Feng,  D. Ghosh,  
 M. Goldey,  P. R. Horn,  L. D. Jacobson,  I. Kaliman,  T. Kus,  A. Landau,  
 Jie Liu,  E. I. Proynov,  R. M. Richard,  R. P. Steele,  E. J. Sundstrom,  
 H. L. Woodcock III,  P. M. Zimmerman,  D. Zuev,  B. Albrecht,  E. Alguire,  
 S. A. Baeppler,  D. Barton,  Z. Benda,  Y. A. Bernard,  E. J. Berquist,  
 K. B. Bravaya,  H. Burton,  D. Casanova,  Chun-Min Chang,  Yunqing Chen,  
 A. Chien,  K. D. Closser,  M. P. Coons,  S. Coriani,  S. Dasgupta,  
 A. L. Dempwolff,  M. Diedenhofen,  Hainam Do,  R. G. Edgar,  Po-Tung Fang,  
 S. Faraji,  S. Fatehi,  Qingguo Feng,  K. D. Fenk,  J. Fosso-Tande,  
 Qinghui Ge,  A. Ghysels,  G. Gidofalvi,  J. Gomes,  J. Gonthier,  A. Gunina,  
 D. Hait,  M. W. D. Hanson-Heine,  P. H. P. Harbach,  A. W. Hauser,  
 J. E. Herr,  E. G. Hohenstein,  Z. C. Holden,  Kerwin Hui,  B. C. Huynh,  
 T.-C. Jagau,  Hyunjun Ji,  B. Kaduk,  K. Khistyaev,  Jaehoon Kim,  
 P. Klunzinger,  K. Koh,  D. Kosenkov,  L. Koulias,  T. Kowalczyk,  
 C. M. Krauter,  A. Kunitsa,  Ka Un Lao,  A. Laurent,  K. V. Lawler,  
 Joonho Lee,  D. Lefrancois,  S. Lehtola,  D. S. Levine,  Yi-Pei Li,  
 You-Sheng Lin,  Fenglai Liu,  E. Livshits,  A. Luenser,  P. Manohar,  
 E. Mansoor,  S. F. Manzer,  Shan-Ping Mao,  Yuezhi Mao,  N. Mardirossian,  
 A. V. Marenich,  T. Markovich,  L. A. Martinez-Martinez,  S. A. Maurer,  
 N. J. Mayhall,  S. C. McKenzie,  J.-M. Mewes,  A. F. Morrison,  
 J. W. Mullinax,  K. Nanda,  T. S. Nguyen-Beck,  R. Olivares-Amaya,  
 J. A. Parkhill,  T. M. Perrine,  F. Plasser,  P. Pokhilko,  S. Prager,  
 A. Prociuk,  E. Ramos,  D. R. Rehn,  F. Rob,  M. Schneider,  N. Sergueev,  
 S. M. Sharada,  S. Sharma,  D. W. Small,  T. Stauch,  T. Stein,  
 Yu-Chuan Su,  A. J. W. Thom,  A. Tkatchenko,  T. Tsuchimochi,  N. M. Tubman,  
 L. Vogt,  M. L. Vidal,  O. Vydrov,  M. A. Watson,  J. Wenzel,  
 M. de Wergifosse,  T. A. Wesolowski,  A. White,  J. Witte,  A. Yamada,  
 Jun Yang,  K. Yao,  S. Yeganeh,  S. R. Yost,  Zhi-Qiang You,  A. Zech,  
 Igor Ying Zhang,  Xing Zhang,  Yan Zhao,  Ying Zhu,  B. R. Brooks,  
 G. K. L. Chan,  C. J. Cramer,  M. S. Gordon,  W. J. Hehre,  A. Klamt,  
 M. W. Schmidt,  C. D. Sherrill,  D. G. Truhlar,  A. Aspuru-Guzik,  R. Baer,  
 A. T. Bell,  N. A. Besley,  Jeng-Da Chai,  A. E. DePrince, III,  
 R. A. DiStasio Jr.,  A. Dreuw,  B. D. Dunietz,  T. R. Furlani,  
 Chao-Ping Hsu,  Yousung Jung,  Jing Kong,  D. S. Lambrecht,  WanZhen Liang,  
 C. Ochsenfeld,  V. A. Rassolov,  L. V. Slipchenko,  J. E. Subotnik,  
 T. Van Voorhis,  J. M. Herbert,  A. I. Krylov,  P. M. W. Gill,  M. Head-Gordon

 Contributors to earlier versions of Q-Chem not listed above: 
 R. D. Adamson,  B. Austin,  J. Baker,  G. J. O. Beran,  K. Brandhorst,  
 S. T. Brown,  E. F. C. Byrd,  A. K. Chakraborty,  C.-L. Cheng,  
 Siu Hung Chien,  D. M. Chipman,  D. L. Crittenden,  H. Dachsel,  
 R. J. Doerksen,  A. D. Dutoi,  L. Fusti-Molnar,  W. A. Goddard III,  
 A. Golubeva-Zadorozhnaya,  S. R. Gwaltney,  G. Hawkins,  A. Heyden,  
 S. Hirata,  G. Kedziora,  F. J. Keil,  C. Kelley,  Jihan Kim,  R. A. King,  
 R. Z. Khaliullin,  P. P. Korambath,  W. Kurlancheek,  A. M. Lee,  M. S. Lee,  
 S. V. Levchenko,  Ching Yeh Lin,  D. Liotard,  R. C. Lochan,  I. Lotan,  
 P. E. Maslen,  N. Nair,  D. P. O'Neill,  D. Neuhauser,  E. Neuscamman,  
 C. M. Oana,  R. Olson,  B. Peters,  R. Peverati,  P. A. Pieniazek,  
 Y. M. Rhee,  J. Ritchie,  M. A. Rohrdanz,  E. Rosta,  N. J. Russ,  
 H. F. Schaefer III,  N. E. Schultz,  N. Shenvi,  A. C. Simmonett,  A. Sodt,  
 D. Stuck,  K. S. Thanthiriwatte,  V. Vanovschi,  Tao Wang,  A. Warshel,  
 C. F. Williams,  Q. Wu,  X. Xu,  W. Zhang

 Please cite Q-Chem as follows:
 Y. Shao et al., Mol. Phys. 113, 184-215 (2015)
 DOI: 10.1080/00268976.2014.952696

 Q-Chem 5.1.1 for Intel X86 EM64T Linux

 Parts of Q-Chem use Armadillo 8.300.2 (Tropical Shenanigans).
 http://arma.sourceforge.net/

 Q-Chem begins on Tue Aug 28 22:26:47 2018  

Host: 
0

     Scratch files written to /scratch/taweetham/qchem26911//
Input Ideriv = 2
Curr. Ideriv = -1
Max.  Ideriv = 2

Checking the input file for inconsistencies... 	...done.

--------------------------------------------------------------
User input:
--------------------------------------------------------------
BrClHI.inp
$molecule
0 1
I 
C  1 2.136431
C  2 1.330242 1 119.154320
H  3 1.079103 2 121.748228 1 -0.000000 0
Cl 2 1.730320 1 116.205388 3 -180.000000 0
Br 3 1.892849 2 124.844500 1 -180.000000 0
$end

$rem
   JOB_TYPE		OPTIMIZATION
   BASIS		6-311++G**
   EXCHANGE		B3LYP
$end

--------------------------------------------------------------
 ----------------------------------------------------------------
             Standard Nuclear Orientation (Angstroms)
    I     Atom           X                Y                Z
 ----------------------------------------------------------------
    1      I       2.0669927573    -0.2901867391     0.0000000000
    2      C       0.0030413725     0.2615759808     0.0000000000
    3      C      -0.9230475444    -0.6933601933     0.0000000000
    4      H      -0.6596068313    -1.7398124260     0.0000000000
    5      Cl     -0.3341814342     1.9587171302    -0.0000000000
    6      Br     -2.7911396541    -0.3882221811     0.0000000000
 ----------------------------------------------------------------
 Molecular Point Group                 Cs    NOp =  2
 Largest Abelian Subgroup              Cs    NOp =  2
 Nuclear Repulsion Energy =   760.2732203891 hartrees
 There are       59 alpha and       59 beta electrons
 Requested basis set is 6-311++G(d,p)
 There are 73 shells and 191 basis functions

 Total QAlloc Memory Limit   2000 MB
 Mega-Array Size       188 MB
 MEM_STATIC part       192 MB
 A cutoff of  1.0D-11 yielded   2103 shell pairs
 There are     15380 function pairs (     17193 Cartesian)
 Smallest overlap matrix eigenvalue = 4.06E-05

 Scale SEOQF with 1.000000e-01/1.000000e-01/1.000000e-01

 Standard Electronic Orientation quadrupole field applied
 Nucleus-field energy     =     0.0000000239 hartrees
 Guess from superposition of atomic densities
 Warning:  Energy on first SCF cycle will be non-variational
 SAD guess density has 118.000000 electrons

 -----------------------------------------------------------------------
  General SCF calculation program by
  Eric Jon Sundstrom, Paul Horn, Yuezhi Mao, Dmitri Zuev, Alec White,
  David Stuck, Shaama M.S., Shane Yost, Joonho Lee, David Small,
  Daniel Levine, Susi Lehtola, Hugh Burton, Evgeny Epifanovsky
 -----------------------------------------------------------------------
 Exchange:     0.2000 Hartree-Fock + 0.0800 Slater + 0.7200 B88
 Correlation:  0.1900 VWN1RPA + 0.8100 LYP
 Using SG-1 standard quadrature grid
 A restricted SCF calculation will be
 performed using DIIS
 SCF converges when DIIS error is below 1.0e-08
 ---------------------------------------
  Cycle       Energy         DIIS error
 ---------------------------------------
    1  -10031.3288996729      3.77e-02  
    2  -10030.6603633071      2.92e-03  
    3  -10030.6298494887      3.76e-03  
    4  -10030.6829921517      9.20e-04  
    5  -10030.6870038909      1.92e-04  
    6  -10030.6870736778      1.15e-04  
    7  -10030.6871327804      2.95e-05  
    8  -10030.6871364273      4.50e-06  
    9  -10030.6871365036      1.15e-06  
   10  -10030.6871365070      3.07e-07  
   11  -10030.6871365076      7.31e-08  
   12  -10030.6871365075      2.05e-08  
   13  -10030.6871365075      6.32e-09  Convergence criterion met
 ---------------------------------------
 SCF time:   CPU 41.63s  wall 42.00s 
 SCF   energy in the final basis set =   -10030.6871365075
 Total energy in the final basis set =   -10030.6871365075

 --------------------------------------------------------------
             Orbital Energies (a.u.) and Symmetries
 --------------------------------------------------------------

 Alpha MOs, Restricted
 -- Occupied --                  
******* -482.85 -176.32 -165.73 -165.72 -165.72 -101.59  -62.51
  1 A'    2 A'    3 A'    4 A'    1 A"    5 A'    6 A'    7 A'                 
-56.327 -56.323 -56.322 -35.820 -31.313 -31.307 -31.307 -22.964
  8 A'    2 A"    9 A'   10 A'   11 A'    3 A"   12 A'   13 A'                 
-22.962 -22.962 -22.958 -22.958 -10.297 -10.257  -9.500  -8.715
 14 A'    4 A"   15 A'    5 A"   16 A'   17 A'   18 A'   19 A'                 
 -7.265  -7.255  -7.255  -6.546  -6.533  -6.532  -6.369  -4.782
 20 A'    6 A"   21 A'   22 A'    7 A"   23 A'   24 A'   25 A'                 
 -4.766  -4.766  -2.657  -2.654  -2.653  -2.642  -2.642  -2.048
 26 A'    8 A"   27 A'    9 A"   28 A'   29 A'   10 A"   30 A'                 
 -2.043  -2.043  -2.029  -2.029  -0.916  -0.840  -0.763  -0.672
 31 A'   11 A"   32 A'   12 A"   33 A'   34 A'   35 A'   36 A'                 
 -0.575  -0.489  -0.475  -0.415  -0.395  -0.343  -0.342  -0.310
 37 A'   38 A'   39 A'   13 A"   40 A'   14 A"   41 A'   42 A'                 
 -0.305  -0.287  -0.259
 15 A"   43 A'   16 A"                                                         
 -- Virtual --                   
 -0.082  -0.045  -0.035  -0.009   0.025   0.028   0.041   0.053
 44 A'   17 A"   45 A'   46 A'   47 A'   48 A'   49 A'   18 A"                 
  0.070   0.074   0.082   0.091   0.095   0.111   0.118   0.126
 50 A'   51 A'   19 A"   20 A"   52 A'   53 A'   54 A'   55 A'                 
  0.133   0.137   0.138   0.168   0.189   0.202   0.229   0.234
 56 A'   21 A"   57 A'   58 A'   59 A'   60 A'   22 A"   61 A'                 
  0.269   0.308   0.383   0.384   0.389   0.399   0.402   0.412
 62 A'   63 A'   64 A'   65 A'   23 A"   66 A'   24 A"   67 A'                 
  0.417   0.427   0.454   0.456   0.473   0.498   0.509   0.547
 25 A"   68 A'   69 A'   26 A"   70 A'   27 A"   71 A'   28 A"                 
  0.557   0.574   0.596   0.621   0.625   0.628   0.697   0.710
 72 A'   29 A"   73 A'   74 A'   30 A"   75 A'   76 A'   77 A'                 
  0.764   0.790   0.833   0.834   0.835   0.850   0.890   0.951
 78 A'   79 A'   80 A'   31 A"   32 A"   81 A'   82 A'   83 A'                 
  0.969   1.087   1.110   1.160   1.266   1.305   1.338   1.387
 84 A'   33 A"   85 A'   86 A'   34 A"   35 A"   87 A'   88 A'                 
  1.446   1.497   1.598   1.668   1.764   1.800   1.812   1.977
 36 A"   89 A'   90 A'   91 A'   92 A'   37 A"   93 A'   38 A"                 
  2.000   2.023   2.114   2.193   2.245   2.272   2.321   2.490
 39 A"   94 A'   95 A'   96 A'   40 A"   97 A'   98 A'   99 A'                 
  2.564   2.634   2.642   2.829   2.915   3.079   3.284   3.710
100 A'  101 A'   41 A"   42 A"  102 A'  103 A'  104 A'  105 A'                 
  3.949   3.979   3.985   4.002   4.010   4.060   4.088   4.169
 43 A"  106 A'   44 A"   45 A"  107 A'   46 A"  108 A'  109 A'                 
  4.226   4.351   4.410   5.990   6.043   6.074   6.635   7.538
110 A'  111 A'  112 A'   47 A"  113 A'  114 A'  115 A'   48 A"                 
  7.573   7.661   9.733  23.388  24.128  25.794  25.934  26.360
116 A'  117 A'  118 A'  119 A'  120 A'   49 A"  121 A'  122 A'                 
 27.846  28.331  28.373  28.377  28.521  28.534  28.542  28.586
123 A'   50 A"  124 A'  125 A'   51 A"  126 A'   52 A"  127 A'                 
 28.673  47.907 127.874 127.906 127.926 151.642 215.719 289.734
128 A'  129 A'   53 A"  130 A'  131 A'  132 A'  133 A'   54 A"                 
289.768 289.8851020.6991901.805
134 A'  135 A'  136 A'  137 A'                                                 

 Beta MOs, Restricted
 -- Occupied --                  
******* -482.85 -176.32 -165.73 -165.72 -165.72 -101.59  -62.51
  1 A'    2 A'    3 A'    4 A'    1 A"    5 A'    6 A'    7 A'                 
-56.327 -56.323 -56.322 -35.820 -31.313 -31.307 -31.307 -22.964
  8 A'    2 A"    9 A'   10 A'   11 A'    3 A"   12 A'   13 A'                 
-22.962 -22.962 -22.958 -22.958 -10.297 -10.257  -9.500  -8.715
 14 A'    4 A"   15 A'    5 A"   16 A'   17 A'   18 A'   19 A'                 
 -7.265  -7.255  -7.255  -6.546  -6.533  -6.532  -6.369  -4.782
 20 A'    6 A"   21 A'   22 A'    7 A"   23 A'   24 A'   25 A'                 
 -4.766  -4.766  -2.657  -2.654  -2.653  -2.642  -2.642  -2.048
 26 A'    8 A"   27 A'    9 A"   28 A'   29 A'   10 A"   30 A'                 
 -2.043  -2.043  -2.029  -2.029  -0.916  -0.840  -0.763  -0.672
 31 A'   11 A"   32 A'   12 A"   33 A'   34 A'   35 A'   36 A'                 
 -0.575  -0.489  -0.475  -0.415  -0.395  -0.343  -0.342  -0.310
 37 A'   38 A'   39 A'   13 A"   40 A'   14 A"   41 A'   42 A'                 
 -0.305  -0.287  -0.259
 15 A"   43 A'   16 A"                                                         
 -- Virtual --                   
 -0.082  -0.045  -0.035  -0.009   0.025   0.028   0.041   0.053
 44 A'   17 A"   45 A'   46 A'   47 A'   48 A'   49 A'   18 A"                 
  0.070   0.074   0.082   0.091   0.095   0.111   0.118   0.126
 50 A'   51 A'   19 A"   20 A"   52 A'   53 A'   54 A'   55 A'                 
  0.133   0.137   0.138   0.168   0.189   0.202   0.229   0.234
 56 A'   21 A"   57 A'   58 A'   59 A'   60 A'   22 A"   61 A'                 
  0.269   0.308   0.383   0.384   0.389   0.399   0.402   0.412
 62 A'   63 A'   64 A'   65 A'   23 A"   66 A'   24 A"   67 A'                 
  0.417   0.427   0.454   0.456   0.473   0.498   0.509   0.547
 25 A"   68 A'   69 A'   26 A"   70 A'   27 A"   71 A'   28 A"                 
  0.557   0.574   0.596   0.621   0.625   0.628   0.697   0.710
 72 A'   29 A"   73 A'   74 A'   30 A"   75 A'   76 A'   77 A'                 
  0.764   0.790   0.833   0.834   0.835   0.850   0.890   0.951
 78 A'   79 A'   80 A'   31 A"   32 A"   81 A'   82 A'   83 A'                 
  0.969   1.087   1.110   1.160   1.266   1.305   1.338   1.387
 84 A'   33 A"   85 A'   86 A'   34 A"   35 A"   87 A'   88 A'                 
  1.446   1.497   1.598   1.668   1.764   1.800   1.812   1.977
 36 A"   89 A'   90 A'   91 A'   92 A'   37 A"   93 A'   38 A"                 
  2.000   2.023   2.114   2.193   2.245   2.272   2.321   2.490
 39 A"   94 A'   95 A'   96 A'   40 A"   97 A'   98 A'   99 A'                 
  2.564   2.634   2.642   2.829   2.915   3.079   3.284   3.710
100 A'  101 A'   41 A"   42 A"  102 A'  103 A'  104 A'  105 A'                 
  3.949   3.979   3.985   4.002   4.010   4.060   4.088   4.169
 43 A"  106 A'   44 A"   45 A"  107 A'   46 A"  108 A'  109 A'                 
  4.226   4.351   4.410   5.990   6.043   6.074   6.635   7.538
110 A'  111 A'  112 A'   47 A"  113 A'  114 A'  115 A'   48 A"                 
  7.573   7.661   9.733  23.388  24.128  25.794  25.934  26.360
116 A'  117 A'  118 A'  119 A'  120 A'   49 A"  121 A'  122 A'                 
 27.846  28.331  28.373  28.377  28.521  28.534  28.542  28.586
123 A'   50 A"  124 A'  125 A'   51 A"  126 A'   52 A"  127 A'                 
 28.673  47.907 127.874 127.906 127.926 151.642 215.719 289.734
128 A'  129 A'   53 A"  130 A'  131 A'  132 A'  133 A'   54 A"                 
289.768 289.8851020.6991901.805
134 A'  135 A'  136 A'  137 A'                                                 
 --------------------------------------------------------------

          Ground-State Mulliken Net Atomic Charges

     Atom                 Charge (a.u.)
  ----------------------------------------
      1 I                     0.125397
      2 C                    -0.234276
      3 C                    -0.378478
      4 H                     0.226693
      5 Cl                    0.404644
      6 Br                   -0.143981
  ----------------------------------------
  Sum of atomic charges =     0.000000

 -----------------------------------------------------------------
                    Cartesian Multipole Moments
 -----------------------------------------------------------------
    Charge (ESU x 10^10)
                 0.0000
    Dipole Moment (Debye)
         X       0.4493      Y      -0.8946      Z      -0.0000
       Tot       1.0011
    Quadrupole Moments (Debye-Ang)
        XX     -68.6053     XY      -0.8435     YY     -69.2912
        XZ      -0.0000     YZ       0.0000     ZZ     -72.8945
    Octopole Moments (Debye-Ang^2)
       XXX      13.8687    XXY      -7.8670    XYY       0.7889
       YYY     -15.3905    XXZ      -0.0000    XYZ      -0.0000
       YYZ       0.0000    XZZ       2.3649    YZZ      -5.4754
       ZZZ       0.0000
    Hexadecapole Moments (Debye-Ang^3)
      XXXX   -1570.2792   XXXY     -19.8873   XXYY    -362.9873
      XYYY      -1.4995   YYYY    -407.8751   XXXZ       0.0000
      XXYZ       0.0000   XYYZ      -0.0000   YYYZ      -0.0000
      XXZZ    -308.2811   XYZZ       0.7638   YYZZ     -91.1198
      XZZZ       0.0000   YZZZ      -0.0000   ZZZZ     -94.1259
 -----------------------------------------------------------------
 Calculating analytic gradient of the SCF energy
 Gradient of SCF Energy
            1           2           3           4           5           6
    1   0.0005313  -0.0000824  -0.0003755  -0.0000044  -0.0003596   0.0002906
    2  -0.0010628   0.0009374   0.0001811   0.0000354   0.0001738  -0.0002648
    3  -0.0000000  -0.0000000   0.0000000  -0.0000000   0.0000000  -0.0000000
 Max gradient component =       1.063E-03
 RMS gradient           =       3.935E-04
 Gradient time:  CPU 11.61 s  wall 11.64 s
 Geometry Optimization Parameters
   NAtoms,    NIC,     NZ,  NCons,   NDum,   NFix, NCnnct, MaxDiis
        6      27       6       0       0       0       0       0


** GEOMETRY OPTIMIZATION IN DELOCALIZED INTERNAL COORDINATES **
   Searching for a Minimum

   Optimization Cycle:   1

                       Coordinates (Angstroms)
     ATOM                X               Y               Z
      1  I         2.0669927573   -0.2901867391    0.0000000000
      2  C         0.0030413725    0.2615759808    0.0000000000
      3  C        -0.9230475444   -0.6933601933    0.0000000000
      4  H        -0.6596068313   -1.7398124260    0.0000000000
      5  Cl       -0.3341814342    1.9587171302    0.0000000000
      6  Br       -2.7911396541   -0.3882221811    0.0000000000
   Point Group: cs    Number of degrees of freedom:     9


   Energy is -10030.687136507


 Attempting to Generate Delocalized Internal Coordinates

  9 Hessian modes will be used to form the next step
  Hessian Eigenvalues:
     0.108967    0.160000    0.199818    0.220000    0.250000    0.250000
     0.324751    0.361029    0.594485

 Minimum Search - Taking Simple RFO Step
 Searching for Lamda that Minimizes Along All modes
 Value Taken    Lamda =  -0.00003036
 Step Taken.  Stepsize is  0.012336

                             Maximum     Tolerance    Cnvgd?
         Gradient           0.001662      0.000300      NO
         Displacement       0.006803      0.001200      NO
         Energy change     *********      0.000001      NO


 New Cartesian Coordinates Obtained by Inverse Iteration

 Displacement from previous Coordinates is:  0.025251
 ----------------------------------------------------------------
             Standard Nuclear Orientation (Angstroms)
    I     Atom           X                Y                Z
 ----------------------------------------------------------------
    1      I       2.0672840976    -0.2814264438     0.0000000000
    2      C       0.0038477606     0.2577981654     0.0000000000
    3      C      -0.9229490570    -0.6962977183     0.0000000000
    4      H      -0.6628686832    -1.7435987127     0.0000000000
    5      Cl     -0.3327006650     1.9546314568     0.0000000000
    6      Br     -2.7905547872    -0.3823951760     0.0000000000
 ----------------------------------------------------------------
 Molecular Point Group                 Cs    NOp =  2
 Largest Abelian Subgroup              Cs    NOp =  2
 Nuclear Repulsion Energy =   760.9604161542 hartrees
 There are       59 alpha and       59 beta electrons
 Applying Cartesian multipole field
    Component          Value
    ---------          -----
     (2,0,0)        1.00000E-11
     (0,2,0)        2.00000E-11
     (0,0,2)       -3.00000E-11
 Nucleus-field energy     =     0.0000000238 hartrees
 Requested basis set is 6-311++G(d,p)
 There are 73 shells and 191 basis functions
 A cutoff of  1.0D-11 yielded   2103 shell pairs
 There are     15380 function pairs (     17193 Cartesian)
 Smallest overlap matrix eigenvalue = 4.01E-05
 Guess MOs from SCF MO coefficient file

 -----------------------------------------------------------------------
  General SCF calculation program by
  Eric Jon Sundstrom, Paul Horn, Yuezhi Mao, Dmitri Zuev, Alec White,
  David Stuck, Shaama M.S., Shane Yost, Joonho Lee, David Small,
  Daniel Levine, Susi Lehtola, Hugh Burton, Evgeny Epifanovsky
 -----------------------------------------------------------------------
 Exchange:     0.2000 Hartree-Fock + 0.0800 Slater + 0.7200 B88
 Correlation:  0.1900 VWN1RPA + 0.8100 LYP
 Using SG-1 standard quadrature grid
 A restricted SCF calculation will be
 performed using DIIS
 SCF converges when DIIS error is below 1.0e-08
 ---------------------------------------
  Cycle       Energy         DIIS error
 ---------------------------------------
    1  -10030.6871328469      5.21e-05  
    2  -10030.6871497120      2.45e-05  
    3  -10030.6871471868      3.43e-05  
    4  -10030.6871525878      3.83e-06  
    5  -10030.6871526612      1.00e-06  
    6  -10030.6871526639      5.25e-07  
    7  -10030.6871526653      1.52e-07  
    8  -10030.6871526654      3.34e-08  
    9  -10030.6871526654      4.00e-09  Convergence criterion met
 ---------------------------------------
 SCF time:   CPU 28.85s  wall 29.00s 
 SCF   energy in the final basis set =   -10030.6871526654
 Total energy in the final basis set =   -10030.6871526654

 --------------------------------------------------------------
             Orbital Energies (a.u.) and Symmetries
 --------------------------------------------------------------

 Alpha MOs, Restricted
 -- Occupied --                  
******* -482.85 -176.32 -165.73 -165.72 -165.72 -101.59  -62.51
  1 A'    2 A'    3 A'    4 A'    1 A"    5 A'    6 A'    7 A'                 
-56.326 -56.322 -56.322 -35.820 -31.313 -31.307 -31.307 -22.964
  8 A'    2 A"    9 A'   10 A'   11 A'    3 A"   12 A'   13 A'                 
-22.962 -22.962 -22.958 -22.958 -10.297 -10.257  -9.500  -8.715
 14 A'    4 A"   15 A'    5 A"   16 A'   17 A'   18 A'   19 A'                 
 -7.265  -7.255  -7.254  -6.546  -6.533  -6.532  -6.369  -4.782
 20 A'    6 A"   21 A'   22 A'    7 A"   23 A'   24 A'   25 A'                 
 -4.766  -4.766  -2.657  -2.654  -2.653  -2.642  -2.642  -2.048
 26 A'    8 A"   27 A'    9 A"   28 A'   29 A'   10 A"   30 A'                 
 -2.043  -2.043  -2.029  -2.029  -0.916  -0.840  -0.763  -0.672
 31 A'   11 A"   32 A'   12 A"   33 A'   34 A'   35 A'   36 A'                 
 -0.575  -0.489  -0.475  -0.415  -0.395  -0.343  -0.342  -0.310
 37 A'   38 A'   39 A'   13 A"   40 A'   14 A"   41 A'   42 A'                 
 -0.305  -0.287  -0.259
 15 A"   43 A'   16 A"                                                         
 -- Virtual --                   
 -0.081  -0.045  -0.036  -0.009   0.026   0.028   0.041   0.053
 44 A'   17 A"   45 A'   46 A'   47 A'   48 A'   49 A'   18 A"                 
  0.070   0.074   0.082   0.091   0.095   0.111   0.118   0.126
 50 A'   51 A'   19 A"   20 A"   52 A'   53 A'   54 A'   55 A'                 
  0.133   0.137   0.138   0.168   0.189   0.202   0.229   0.234
 56 A'   21 A"   57 A'   58 A'   59 A'   60 A'   22 A"   61 A'                 
  0.270   0.308   0.383   0.384   0.388   0.399   0.402   0.412
 62 A'   63 A'   64 A'   65 A'   23 A"   66 A'   24 A"   67 A'                 
  0.417   0.428   0.453   0.456   0.473   0.498   0.510   0.547
 25 A"   68 A'   69 A'   26 A"   70 A'   27 A"   71 A'   28 A"                 
  0.557   0.574   0.596   0.621   0.625   0.629   0.698   0.710
 72 A'   29 A"   73 A'   74 A'   30 A"   75 A'   76 A'   77 A'                 
  0.764   0.790   0.833   0.834   0.835   0.850   0.890   0.951
 78 A'   79 A'   80 A'   31 A"   32 A"   81 A'   82 A'   83 A'                 
  0.969   1.087   1.111   1.160   1.266   1.306   1.339   1.387
 84 A'   33 A"   85 A'   86 A'   34 A"   35 A"   87 A'   88 A'                 
  1.446   1.496   1.598   1.667   1.764   1.799   1.813   1.978
 36 A"   89 A'   90 A'   91 A'   92 A'   37 A"   93 A'   38 A"                 
  1.999   2.023   2.113   2.194   2.246   2.271   2.322   2.490
 39 A"   94 A'   95 A'   96 A'   40 A"   97 A'   98 A'   99 A'                 
  2.565   2.635   2.642   2.829   2.915   3.079   3.284   3.710
100 A'  101 A'   41 A"   42 A"  102 A'  103 A'  104 A'  105 A'                 
  3.949   3.979   3.985   4.002   4.011   4.060   4.089   4.169
 43 A"  106 A'   44 A"   45 A"  107 A'   46 A"  108 A'  109 A'                 
  4.226   4.351   4.410   5.990   6.043   6.075   6.634   7.538
110 A'  111 A'  112 A'   47 A"  113 A'  114 A'  115 A'   48 A"                 
  7.573   7.661   9.733  23.388  24.128  25.794  25.937  26.361
116 A'  117 A'  118 A'  119 A'  120 A'   49 A"  121 A'  122 A'                 
 27.846  28.331  28.373  28.378  28.521  28.534  28.542  28.586
123 A'   50 A"  124 A'  125 A'   51 A"  126 A'   52 A"  127 A'                 
 28.674  47.907 127.874 127.906 127.927 151.643 215.719 289.734
128 A'  129 A'   53 A"  130 A'  131 A'  132 A'  133 A'   54 A"                 
289.768 289.8851020.6981901.805
134 A'  135 A'  136 A'  137 A'                                                 

 Beta MOs, Restricted
 -- Occupied --                  
******* -482.85 -176.32 -165.73 -165.72 -165.72 -101.59  -62.51
  1 A'    2 A'    3 A'    4 A'    1 A"    5 A'    6 A'    7 A'                 
-56.326 -56.322 -56.322 -35.820 -31.313 -31.307 -31.307 -22.964
  8 A'    2 A"    9 A'   10 A'   11 A'    3 A"   12 A'   13 A'                 
-22.962 -22.962 -22.958 -22.958 -10.297 -10.257  -9.500  -8.715
 14 A'    4 A"   15 A'    5 A"   16 A'   17 A'   18 A'   19 A'                 
 -7.265  -7.255  -7.254  -6.546  -6.533  -6.532  -6.369  -4.782
 20 A'    6 A"   21 A'   22 A'    7 A"   23 A'   24 A'   25 A'                 
 -4.766  -4.766  -2.657  -2.654  -2.653  -2.642  -2.642  -2.048
 26 A'    8 A"   27 A'    9 A"   28 A'   29 A'   10 A"   30 A'                 
 -2.043  -2.043  -2.029  -2.029  -0.916  -0.840  -0.763  -0.672
 31 A'   11 A"   32 A'   12 A"   33 A'   34 A'   35 A'   36 A'                 
 -0.575  -0.489  -0.475  -0.415  -0.395  -0.343  -0.342  -0.310
 37 A'   38 A'   39 A'   13 A"   40 A'   14 A"   41 A'   42 A'                 
 -0.305  -0.287  -0.259
 15 A"   43 A'   16 A"                                                         
 -- Virtual --                   
 -0.081  -0.045  -0.036  -0.009   0.026   0.028   0.041   0.053
 44 A'   17 A"   45 A'   46 A'   47 A'   48 A'   49 A'   18 A"                 
  0.070   0.074   0.082   0.091   0.095   0.111   0.118   0.126
 50 A'   51 A'   19 A"   20 A"   52 A'   53 A'   54 A'   55 A'                 
  0.133   0.137   0.138   0.168   0.189   0.202   0.229   0.234
 56 A'   21 A"   57 A'   58 A'   59 A'   60 A'   22 A"   61 A'                 
  0.270   0.308   0.383   0.384   0.388   0.399   0.402   0.412
 62 A'   63 A'   64 A'   65 A'   23 A"   66 A'   24 A"   67 A'                 
  0.417   0.428   0.453   0.456   0.473   0.498   0.510   0.547
 25 A"   68 A'   69 A'   26 A"   70 A'   27 A"   71 A'   28 A"                 
  0.557   0.574   0.596   0.621   0.625   0.629   0.698   0.710
 72 A'   29 A"   73 A'   74 A'   30 A"   75 A'   76 A'   77 A'                 
  0.764   0.790   0.833   0.834   0.835   0.850   0.890   0.951
 78 A'   79 A'   80 A'   31 A"   32 A"   81 A'   82 A'   83 A'                 
  0.969   1.087   1.111   1.160   1.266   1.306   1.339   1.387
 84 A'   33 A"   85 A'   86 A'   34 A"   35 A"   87 A'   88 A'                 
  1.446   1.496   1.598   1.667   1.764   1.799   1.813   1.978
 36 A"   89 A'   90 A'   91 A'   92 A'   37 A"   93 A'   38 A"                 
  1.999   2.023   2.113   2.194   2.246   2.271   2.322   2.490
 39 A"   94 A'   95 A'   96 A'   40 A"   97 A'   98 A'   99 A'                 
  2.565   2.635   2.642   2.829   2.915   3.079   3.284   3.710
100 A'  101 A'   41 A"   42 A"  102 A'  103 A'  104 A'  105 A'                 
  3.949   3.979   3.985   4.002   4.011   4.060   4.089   4.169
 43 A"  106 A'   44 A"   45 A"  107 A'   46 A"  108 A'  109 A'                 
  4.226   4.351   4.410   5.990   6.043   6.075   6.634   7.538
110 A'  111 A'  112 A'   47 A"  113 A'  114 A'  115 A'   48 A"                 
  7.573   7.661   9.733  23.388  24.128  25.794  25.937  26.361
116 A'  117 A'  118 A'  119 A'  120 A'   49 A"  121 A'  122 A'                 
 27.846  28.331  28.373  28.378  28.521  28.534  28.542  28.586
123 A'   50 A"  124 A'  125 A'   51 A"  126 A'   52 A"  127 A'                 
 28.674  47.907 127.874 127.906 127.927 151.643 215.719 289.734
128 A'  129 A'   53 A"  130 A'  131 A'  132 A'  133 A'   54 A"                 
289.768 289.8851020.6981901.805
134 A'  135 A'  136 A'  137 A'                                                 
 --------------------------------------------------------------

          Ground-State Mulliken Net Atomic Charges

     Atom                 Charge (a.u.)
  ----------------------------------------
      1 I                     0.126763
      2 C                    -0.237670
      3 C                    -0.376203
      4 H                     0.227280
      5 Cl                    0.404597
      6 Br                   -0.144767
  ----------------------------------------
  Sum of atomic charges =     0.000000

 -----------------------------------------------------------------
                    Cartesian Multipole Moments
 -----------------------------------------------------------------
    Charge (ESU x 10^10)
                 0.0000
    Dipole Moment (Debye)
         X       0.4597      Y      -0.8968      Z      -0.0000
       Tot       1.0078
    Quadrupole Moments (Debye-Ang)
        XX     -68.6021     XY      -0.8192     YY     -69.2984
        XZ       0.0000     YZ      -0.0000     ZZ     -72.8894
    Octopole Moments (Debye-Ang^2)
       XXX      13.9348    XXY      -7.9311    XYY       0.7015
       YYY     -16.2545    XXZ      -0.0000    XYZ       0.0000
       YYZ      -0.0000    XZZ       2.3478    YZZ      -5.7439
       ZZZ      -0.0000
    Hexadecapole Moments (Debye-Ang^3)
      XXXX   -1569.9682   XXXY     -20.6610   XXYY    -362.7662
      XYYY      -2.1628   YYYY    -405.5261   XXXZ      -0.0000
      XXYZ      -0.0000   XYYZ      -0.0000   YYYZ      -0.0000
      XXZZ    -308.2391   XYZZ       0.4742   YYZZ     -90.7143
      XZZZ       0.0000   YZZZ      -0.0000   ZZZZ     -94.1111
 -----------------------------------------------------------------
 Calculating analytic gradient of the SCF energy
 Gradient of SCF Energy
            1           2           3           4           5           6
    1  -0.0002693   0.0001532   0.0000017  -0.0000225   0.0001002   0.0000365
    2  -0.0001748   0.0005321  -0.0000302  -0.0000071  -0.0004034   0.0000834
    3  -0.0000000   0.0000000  -0.0000000  -0.0000000  -0.0000000   0.0000000
 Max gradient component =       5.321E-04
 RMS gradient           =       1.814E-04
 Gradient time:  CPU 11.20 s  wall 11.21 s
 Geometry Optimization Parameters
   NAtoms,    NIC,     NZ,  NCons,   NDum,   NFix, NCnnct, MaxDiis
        6      27       6       0       0       0       0       0

 Cartesian Hessian Update
 Hessian Updated using BFGS Update


** GEOMETRY OPTIMIZATION IN DELOCALIZED INTERNAL COORDINATES **
   Searching for a Minimum

   Optimization Cycle:   2

                       Coordinates (Angstroms)
     ATOM                X               Y               Z
      1  I         2.0672840976   -0.2814264438    0.0000000000
      2  C         0.0038477606    0.2577981654    0.0000000000
      3  C        -0.9229490570   -0.6962977183    0.0000000000
      4  H        -0.6628686832   -1.7435987127    0.0000000000
      5  Cl       -0.3327006650    1.9546314568    0.0000000000
      6  Br       -2.7905547872   -0.3823951760    0.0000000000
   Point Group: cs    Number of degrees of freedom:     9


   Energy is -10030.687152665

 Hessian Updated using BFGS Update

  9 Hessian modes will be used to form the next step
  Hessian Eigenvalues:
     0.122164    0.159079    0.189324    0.203323    0.226390    0.250289
     0.344122    0.361142    0.594778

 Minimum Search - Taking Simple RFO Step
 Searching for Lamda that Minimizes Along All modes
 Value Taken    Lamda =  -0.00000193
 Step Taken.  Stepsize is  0.003284

                             Maximum     Tolerance    Cnvgd?
         Gradient           0.000372      0.000300      NO
         Displacement       0.001806      0.001200      NO
         Energy change     -0.000016      0.000001      NO


 New Cartesian Coordinates Obtained by Inverse Iteration

 Displacement from previous Coordinates is:  0.005905
 ----------------------------------------------------------------
             Standard Nuclear Orientation (Angstroms)
    I     Atom           X                Y                Z
 ----------------------------------------------------------------
    1      I       2.0690222477    -0.2798036070     0.0000000000
    2      C       0.0038918008     0.2568828301     0.0000000000
    3      C      -0.9232935480    -0.6968574375     0.0000000000
    4      H      -0.6640804835    -1.7443343936     0.0000000000
    5      Cl     -0.3326256649     1.9543961210     0.0000000000
    6      Br     -2.7908556862    -0.3815719415     0.0000000000
 ----------------------------------------------------------------
 Molecular Point Group                 Cs    NOp =  2
 Largest Abelian Subgroup              Cs    NOp =  2
 Nuclear Repulsion Energy =   760.7774327132 hartrees
 There are       59 alpha and       59 beta electrons
 Applying Cartesian multipole field
    Component          Value
    ---------          -----
     (2,0,0)        1.00000E-11
     (0,2,0)        2.00000E-11
     (0,0,2)       -3.00000E-11
 Nucleus-field energy     =     0.0000000239 hartrees
 Requested basis set is 6-311++G(d,p)
 There are 73 shells and 191 basis functions
 A cutoff of  1.0D-11 yielded   2103 shell pairs
 There are     15380 function pairs (     17193 Cartesian)
 Smallest overlap matrix eigenvalue = 4.00E-05
 Guess MOs from SCF MO coefficient file

 -----------------------------------------------------------------------
  General SCF calculation program by
  Eric Jon Sundstrom, Paul Horn, Yuezhi Mao, Dmitri Zuev, Alec White,
  David Stuck, Shaama M.S., Shane Yost, Joonho Lee, David Small,
  Daniel Levine, Susi Lehtola, Hugh Burton, Evgeny Epifanovsky
 -----------------------------------------------------------------------
 Exchange:     0.2000 Hartree-Fock + 0.0800 Slater + 0.7200 B88
 Correlation:  0.1900 VWN1RPA + 0.8100 LYP
 Using SG-1 standard quadrature grid
 A restricted SCF calculation will be
 performed using DIIS
 SCF converges when DIIS error is below 1.0e-08
 ---------------------------------------
  Cycle       Energy         DIIS error
 ---------------------------------------
    1  -10030.6871527335      1.27e-05  
    2  -10030.6871536302      6.13e-06  
    3  -10030.6871535011      8.14e-06  
    4  -10030.6871538060      1.03e-06  
    5  -10030.6871538114      3.33e-07  
    6  -10030.6871538119      1.63e-07  
    7  -10030.6871538120      3.52e-08  
    8  -10030.6871538121      7.02e-09  Convergence criterion met
 ---------------------------------------
 SCF time:   CPU 25.78s  wall 26.00s 
 SCF   energy in the final basis set =   -10030.6871538121
 Total energy in the final basis set =   -10030.6871538121

 --------------------------------------------------------------
             Orbital Energies (a.u.) and Symmetries
 --------------------------------------------------------------

 Alpha MOs, Restricted
 -- Occupied --                  
******* -482.85 -176.32 -165.73 -165.73 -165.72 -101.59  -62.51
  1 A'    2 A'    3 A'    4 A'    1 A"    5 A'    6 A'    7 A'                 
-56.326 -56.322 -56.322 -35.820 -31.313 -31.307 -31.307 -22.964
  8 A'    2 A"    9 A'   10 A'   11 A'    3 A"   12 A'   13 A'                 
-22.962 -22.962 -22.958 -22.958 -10.297 -10.257  -9.500  -8.715
 14 A'    4 A"   15 A'    5 A"   16 A'   17 A'   18 A'   19 A'                 
 -7.265  -7.255  -7.254  -6.546  -6.533  -6.532  -6.369  -4.782
 20 A'    6 A"   21 A'   22 A'    7 A"   23 A'   24 A'   25 A'                 
 -4.766  -4.766  -2.657  -2.654  -2.653  -2.642  -2.642  -2.048
 26 A'    8 A"   27 A'    9 A"   28 A'   29 A'   10 A"   30 A'                 
 -2.043  -2.043  -2.029  -2.029  -0.916  -0.840  -0.763  -0.672
 31 A'   11 A"   32 A'   12 A"   33 A'   34 A'   35 A'   36 A'                 
 -0.575  -0.489  -0.475  -0.415  -0.395  -0.343  -0.342  -0.310
 37 A'   38 A'   39 A'   13 A"   40 A'   14 A"   41 A'   42 A'                 
 -0.305  -0.287  -0.259
 15 A"   43 A'   16 A"                                                         
 -- Virtual --                   
 -0.082  -0.045  -0.036  -0.009   0.025   0.028   0.041   0.053
 44 A'   17 A"   45 A'   46 A'   47 A'   48 A'   49 A'   18 A"                 
  0.070   0.074   0.082   0.091   0.095   0.111   0.118   0.126
 50 A'   51 A'   19 A"   20 A"   52 A'   53 A'   54 A'   55 A'                 
  0.133   0.137   0.137   0.168   0.189   0.202   0.229   0.234
 56 A'   21 A"   57 A'   58 A'   59 A'   60 A'   22 A"   61 A'                 
  0.270   0.308   0.383   0.384   0.388   0.399   0.402   0.412
 62 A'   63 A'   64 A'   65 A'   23 A"   66 A'   24 A"   67 A'                 
  0.417   0.428   0.453   0.456   0.473   0.498   0.510   0.547
 25 A"   68 A'   69 A'   26 A"   70 A'   27 A"   71 A'   28 A"                 
  0.557   0.574   0.596   0.621   0.625   0.629   0.697   0.710
 72 A'   29 A"   73 A'   74 A'   30 A"   75 A'   76 A'   77 A'                 
  0.764   0.790   0.833   0.834   0.835   0.850   0.890   0.951
 78 A'   79 A'   80 A'   31 A"   32 A"   81 A'   82 A'   83 A'                 
  0.969   1.087   1.111   1.160   1.266   1.306   1.339   1.387
 84 A'   33 A"   85 A'   86 A'   34 A"   35 A"   87 A'   88 A'                 
  1.446   1.496   1.599   1.667   1.764   1.799   1.813   1.978
 36 A"   89 A'   90 A'   91 A'   92 A'   37 A"   93 A'   38 A"                 
  1.999   2.023   2.113   2.194   2.246   2.271   2.322   2.490
 39 A"   94 A'   95 A'   96 A'   40 A"   97 A'   98 A'   99 A'                 
  2.565   2.635   2.642   2.829   2.915   3.079   3.284   3.710
100 A'  101 A'   41 A"   42 A"  102 A'  103 A'  104 A'  105 A'                 
  3.949   3.978   3.985   4.002   4.011   4.060   4.088   4.169
 43 A"  106 A'   44 A"   45 A"  107 A'   46 A"  108 A'  109 A'                 
  4.226   4.351   4.410   5.990   6.043   6.075   6.634   7.538
110 A'  111 A'  112 A'   47 A"  113 A'  114 A'  115 A'   48 A"                 
  7.573   7.661   9.733  23.388  24.128  25.794  25.937  26.361
116 A'  117 A'  118 A'  119 A'  120 A'   49 A"  121 A'  122 A'                 
 27.846  28.331  28.373  28.378  28.521  28.534  28.542  28.586
123 A'   50 A"  124 A'  125 A'   51 A"  126 A'   52 A"  127 A'                 
 28.674  47.907 127.874 127.906 127.927 151.642 215.719 289.734
128 A'  129 A'   53 A"  130 A'  131 A'  132 A'  133 A'   54 A"                 
289.768 289.8851020.6981901.805
134 A'  135 A'  136 A'  137 A'                                                 

 Beta MOs, Restricted
 -- Occupied --                  
******* -482.85 -176.32 -165.73 -165.73 -165.72 -101.59  -62.51
  1 A'    2 A'    3 A'    4 A'    1 A"    5 A'    6 A'    7 A'                 
-56.326 -56.322 -56.322 -35.820 -31.313 -31.307 -31.307 -22.964
  8 A'    2 A"    9 A'   10 A'   11 A'    3 A"   12 A'   13 A'                 
-22.962 -22.962 -22.958 -22.958 -10.297 -10.257  -9.500  -8.715
 14 A'    4 A"   15 A'    5 A"   16 A'   17 A'   18 A'   19 A'                 
 -7.265  -7.255  -7.254  -6.546  -6.533  -6.532  -6.369  -4.782
 20 A'    6 A"   21 A'   22 A'    7 A"   23 A'   24 A'   25 A'                 
 -4.766  -4.766  -2.657  -2.654  -2.653  -2.642  -2.642  -2.048
 26 A'    8 A"   27 A'    9 A"   28 A'   29 A'   10 A"   30 A'                 
 -2.043  -2.043  -2.029  -2.029  -0.916  -0.840  -0.763  -0.672
 31 A'   11 A"   32 A'   12 A"   33 A'   34 A'   35 A'   36 A'                 
 -0.575  -0.489  -0.475  -0.415  -0.395  -0.343  -0.342  -0.310
 37 A'   38 A'   39 A'   13 A"   40 A'   14 A"   41 A'   42 A'                 
 -0.305  -0.287  -0.259
 15 A"   43 A'   16 A"                                                         
 -- Virtual --                   
 -0.082  -0.045  -0.036  -0.009   0.025   0.028   0.041   0.053
 44 A'   17 A"   45 A'   46 A'   47 A'   48 A'   49 A'   18 A"                 
  0.070   0.074   0.082   0.091   0.095   0.111   0.118   0.126
 50 A'   51 A'   19 A"   20 A"   52 A'   53 A'   54 A'   55 A'                 
  0.133   0.137   0.137   0.168   0.189   0.202   0.229   0.234
 56 A'   21 A"   57 A'   58 A'   59 A'   60 A'   22 A"   61 A'                 
  0.270   0.308   0.383   0.384   0.388   0.399   0.402   0.412
 62 A'   63 A'   64 A'   65 A'   23 A"   66 A'   24 A"   67 A'                 
  0.417   0.428   0.453   0.456   0.473   0.498   0.510   0.547
 25 A"   68 A'   69 A'   26 A"   70 A'   27 A"   71 A'   28 A"                 
  0.557   0.574   0.596   0.621   0.625   0.629   0.697   0.710
 72 A'   29 A"   73 A'   74 A'   30 A"   75 A'   76 A'   77 A'                 
  0.764   0.790   0.833   0.834   0.835   0.850   0.890   0.951
 78 A'   79 A'   80 A'   31 A"   32 A"   81 A'   82 A'   83 A'                 
  0.969   1.087   1.111   1.160   1.266   1.306   1.339   1.387
 84 A'   33 A"   85 A'   86 A'   34 A"   35 A"   87 A'   88 A'                 
  1.446   1.496   1.599   1.667   1.764   1.799   1.813   1.978
 36 A"   89 A'   90 A'   91 A'   92 A'   37 A"   93 A'   38 A"                 
  1.999   2.023   2.113   2.194   2.246   2.271   2.322   2.490
 39 A"   94 A'   95 A'   96 A'   40 A"   97 A'   98 A'   99 A'                 
  2.565   2.635   2.642   2.829   2.915   3.079   3.284   3.710
100 A'  101 A'   41 A"   42 A"  102 A'  103 A'  104 A'  105 A'                 
  3.949   3.978   3.985   4.002   4.011   4.060   4.088   4.169
 43 A"  106 A'   44 A"   45 A"  107 A'   46 A"  108 A'  109 A'                 
  4.226   4.351   4.410   5.990   6.043   6.075   6.634   7.538
110 A'  111 A'  112 A'   47 A"  113 A'  114 A'  115 A'   48 A"                 
  7.573   7.661   9.733  23.388  24.128  25.794  25.937  26.361
116 A'  117 A'  118 A'  119 A'  120 A'   49 A"  121 A'  122 A'                 
 27.846  28.331  28.373  28.378  28.521  28.534  28.542  28.586
123 A'   50 A"  124 A'  125 A'   51 A"  126 A'   52 A"  127 A'                 
 28.674  47.907 127.874 127.906 127.927 151.642 215.719 289.734
128 A'  129 A'   53 A"  130 A'  131 A'  132 A'  133 A'   54 A"                 
289.768 289.8851020.6981901.805
134 A'  135 A'  136 A'  137 A'                                                 
 --------------------------------------------------------------

          Ground-State Mulliken Net Atomic Charges

     Atom                 Charge (a.u.)
  ----------------------------------------
      1 I                     0.126781
      2 C                    -0.236983
      3 C                    -0.376686
      4 H                     0.227390
      5 Cl                    0.404275
      6 Br                   -0.144778
  ----------------------------------------
  Sum of atomic charges =     0.000000

 -----------------------------------------------------------------
                    Cartesian Multipole Moments
 -----------------------------------------------------------------
    Charge (ESU x 10^10)
                 0.0000
    Dipole Moment (Debye)
         X       0.4596      Y      -0.8993      Z       0.0000
       Tot       1.0100
    Quadrupole Moments (Debye-Ang)
        XX     -68.5893     XY      -0.8117     YY     -69.3041
        XZ       0.0000     YZ      -0.0000     ZZ     -72.8924
    Octopole Moments (Debye-Ang^2)
       XXX      13.8471    XXY      -7.9523    XYY       0.6426
       YYY     -16.4229    XXZ       0.0000    XYZ      -0.0000
       YYZ      -0.0000    XZZ       2.3052    YZZ      -5.7970
       ZZZ       0.0000
    Hexadecapole Moments (Debye-Ang^3)
      XXXX   -1571.0688   XXXY     -20.7797   XXYY    -363.0025
      XYYY      -2.2730   YYYY    -405.2737   XXXZ      -0.0000
      XXYZ       0.0000   XYYZ       0.0000   YYYZ      -0.0000
      XXZZ    -308.4779   XYZZ       0.4257   YYZZ     -90.6758
      XZZZ       0.0000   YZZZ       0.0000   ZZZZ     -94.1188
 -----------------------------------------------------------------
 Calculating analytic gradient of the SCF energy
 Gradient of SCF Energy
            1           2           3           4           5           6
    1  -0.0000394   0.0001015  -0.0000568  -0.0000617   0.0000900  -0.0000335
    2  -0.0001154   0.0002544  -0.0001041   0.0000119  -0.0001629   0.0001161
    3   0.0000000  -0.0000000   0.0000000   0.0000000  -0.0000000  -0.0000000
 Max gradient component =       2.544E-04
 RMS gradient           =       9.342E-05
 Gradient time:  CPU 11.68 s  wall 11.69 s
 Geometry Optimization Parameters
   NAtoms,    NIC,     NZ,  NCons,   NDum,   NFix, NCnnct, MaxDiis
        6      27       6       0       0       0       0       0

 Cartesian Hessian Update
 Hessian Updated using BFGS Update


** GEOMETRY OPTIMIZATION IN DELOCALIZED INTERNAL COORDINATES **
   Searching for a Minimum

   Optimization Cycle:   3

                       Coordinates (Angstroms)
     ATOM                X               Y               Z
      1  I         2.0690222477   -0.2798036070    0.0000000000
      2  C         0.0038918008    0.2568828301    0.0000000000
      3  C        -0.9232935480   -0.6968574375    0.0000000000
      4  H        -0.6640804835   -1.7443343936    0.0000000000
      5  Cl       -0.3326256649    1.9543961210    0.0000000000
      6  Br       -2.7908556862   -0.3815719415    0.0000000000
   Point Group: cs    Number of degrees of freedom:     9


   Energy is -10030.687153812

 Hessian Updated using BFGS Update

  9 Hessian modes will be used to form the next step
  Hessian Eigenvalues:
     0.118730    0.157031    0.172301    0.201162    0.223414    0.253742
     0.316912    0.361210    0.608774

 Minimum Search - Taking Simple RFO Step
 Searching for Lamda that Minimizes Along All modes
 Value Taken    Lamda =   0.00000000
 Step Taken.  Stepsize is  0.000994

                             Maximum     Tolerance    Cnvgd?
         Gradient           0.000165      0.000300     YES
         Displacement       0.000654      0.001200     YES
         Energy change     -0.000001      0.000001      NO


                       Distance Matrix (Angstroms)
             I (  1)   C (  2)   C (  3)   H (  4)   Cl(  5)
   C (  2)  2.133728
   C (  3)  3.021239  1.330148
   H (  4)  3.100758  2.109753  1.079073
   Cl(  5)  3.280177  1.730548  2.716254  3.713552
   Br(  6)  4.860943  2.866747  1.893989  2.525924  3.391112

 Final energy is   -10030.687153812050     


 ******************************
 **  OPTIMIZATION CONVERGED  **
 ******************************

                       Coordinates (Angstroms)
     ATOM                X               Y               Z
      1  I         2.0690222477   -0.2798036070    0.0000000000
      2  C         0.0038918008    0.2568828301    0.0000000000
      3  C        -0.9232935480   -0.6968574375    0.0000000000
      4  H        -0.6640804835   -1.7443343936    0.0000000000
      5  Cl       -0.3326256649    1.9543961210    0.0000000000
      6  Br       -2.7908556862   -0.3815719415    0.0000000000

Z-matrix Print:
$molecule
0 1
I 
C  1 2.133728
C  2 1.330148 1 119.623367
H  3 1.079073 2 121.909430 1 -0.000000 0
Cl 2 1.730548 1 115.780801 3 -180.000000 0
Br 3 1.893989 2 124.608720 1 -180.000000 0
$end


 --------------------------------------------------------------
             Orbital Energies (a.u.) and Symmetries
 --------------------------------------------------------------

 Alpha MOs, Restricted
 -- Occupied --                  
******* -482.85 -176.32 -165.73 -165.73 -165.72 -101.59  -62.51
  1 A'    2 A'    3 A'    4 A'    1 A"    5 A'    6 A'    7 A'                 
-56.326 -56.322 -56.322 -35.820 -31.313 -31.307 -31.307 -22.964
  8 A'    2 A"    9 A'   10 A'   11 A'    3 A"   12 A'   13 A'                 
-22.962 -22.962 -22.958 -22.958 -10.297 -10.257  -9.500  -8.715
 14 A'    4 A"   15 A'    5 A"   16 A'   17 A'   18 A'   19 A'                 
 -7.265  -7.255  -7.254  -6.546  -6.533  -6.532  -6.369  -4.782
 20 A'    6 A"   21 A'   22 A'    7 A"   23 A'   24 A'   25 A'                 
 -4.766  -4.766  -2.657  -2.654  -2.653  -2.642  -2.642  -2.048
 26 A'    8 A"   27 A'    9 A"   28 A'   29 A'   10 A"   30 A'                 
 -2.043  -2.043  -2.029  -2.029  -0.916  -0.840  -0.763  -0.672
 31 A'   11 A"   32 A'   12 A"   33 A'   34 A'   35 A'   36 A'                 
 -0.575  -0.489  -0.475  -0.415  -0.395  -0.343  -0.342  -0.310
 37 A'   38 A'   39 A'   13 A"   40 A'   14 A"   41 A'   42 A'                 
 -0.305  -0.287  -0.259
 15 A"   43 A'   16 A"                                                         
 -- Virtual --                   
 -0.082  -0.045  -0.036  -0.009   0.025   0.028   0.041   0.053
 44 A'   17 A"   45 A'   46 A'   47 A'   48 A'   49 A'   18 A"                 
  0.070   0.074   0.082   0.091   0.095   0.111   0.118   0.126
 50 A'   51 A'   19 A"   20 A"   52 A'   53 A'   54 A'   55 A'                 
  0.133   0.137   0.137   0.168   0.189   0.202   0.229   0.234
 56 A'   21 A"   57 A'   58 A'   59 A'   60 A'   22 A"   61 A'                 
  0.270   0.308   0.383   0.384   0.388   0.399   0.402   0.412
 62 A'   63 A'   64 A'   65 A'   23 A"   66 A'   24 A"   67 A'                 
  0.417   0.428   0.453   0.456   0.473   0.498   0.510   0.547
 25 A"   68 A'   69 A'   26 A"   70 A'   27 A"   71 A'   28 A"                 
  0.557   0.574   0.596   0.621   0.625   0.629   0.697   0.710
 72 A'   29 A"   73 A'   74 A'   30 A"   75 A'   76 A'   77 A'                 
  0.764   0.790   0.833   0.834   0.835   0.850   0.890   0.951
 78 A'   79 A'   80 A'   31 A"   32 A"   81 A'   82 A'   83 A'                 
  0.969   1.087   1.111   1.160   1.266   1.306   1.339   1.387
 84 A'   33 A"   85 A'   86 A'   34 A"   35 A"   87 A'   88 A'                 
  1.446   1.496   1.599   1.667   1.764   1.799   1.813   1.978
 36 A"   89 A'   90 A'   91 A'   92 A'   37 A"   93 A'   38 A"                 
  1.999   2.023   2.113   2.194   2.246   2.271   2.322   2.490
 39 A"   94 A'   95 A'   96 A'   40 A"   97 A'   98 A'   99 A'                 
  2.565   2.635   2.642   2.829   2.915   3.079   3.284   3.710
100 A'  101 A'   41 A"   42 A"  102 A'  103 A'  104 A'  105 A'                 
  3.949   3.978   3.985   4.002   4.011   4.060   4.088   4.169
 43 A"  106 A'   44 A"   45 A"  107 A'   46 A"  108 A'  109 A'                 
  4.226   4.351   4.410   5.990   6.043   6.075   6.634   7.538
110 A'  111 A'  112 A'   47 A"  113 A'  114 A'  115 A'   48 A"                 
  7.573   7.661   9.733  23.388  24.128  25.794  25.937  26.361
116 A'  117 A'  118 A'  119 A'  120 A'   49 A"  121 A'  122 A'                 
 27.846  28.331  28.373  28.378  28.521  28.534  28.542  28.586
123 A'   50 A"  124 A'  125 A'   51 A"  126 A'   52 A"  127 A'                 
 28.674  47.907 127.874 127.906 127.927 151.642 215.719 289.734
128 A'  129 A'   53 A"  130 A'  131 A'  132 A'  133 A'   54 A"                 
289.768 289.8851020.6981901.805
134 A'  135 A'  136 A'  137 A'                                                 

 Beta MOs, Restricted
 -- Occupied --                  
******* -482.85 -176.32 -165.73 -165.73 -165.72 -101.59  -62.51
  1 A'    2 A'    3 A'    4 A'    1 A"    5 A'    6 A'    7 A'                 
-56.326 -56.322 -56.322 -35.820 -31.313 -31.307 -31.307 -22.964
  8 A'    2 A"    9 A'   10 A'   11 A'    3 A"   12 A'   13 A'                 
-22.962 -22.962 -22.958 -22.958 -10.297 -10.257  -9.500  -8.715
 14 A'    4 A"   15 A'    5 A"   16 A'   17 A'   18 A'   19 A'                 
 -7.265  -7.255  -7.254  -6.546  -6.533  -6.532  -6.369  -4.782
 20 A'    6 A"   21 A'   22 A'    7 A"   23 A'   24 A'   25 A'                 
 -4.766  -4.766  -2.657  -2.654  -2.653  -2.642  -2.642  -2.048
 26 A'    8 A"   27 A'    9 A"   28 A'   29 A'   10 A"   30 A'                 
 -2.043  -2.043  -2.029  -2.029  -0.916  -0.840  -0.763  -0.672
 31 A'   11 A"   32 A'   12 A"   33 A'   34 A'   35 A'   36 A'                 
 -0.575  -0.489  -0.475  -0.415  -0.395  -0.343  -0.342  -0.310
 37 A'   38 A'   39 A'   13 A"   40 A'   14 A"   41 A'   42 A'                 
 -0.305  -0.287  -0.259
 15 A"   43 A'   16 A"                                                         
 -- Virtual --                   
 -0.082  -0.045  -0.036  -0.009   0.025   0.028   0.041   0.053
 44 A'   17 A"   45 A'   46 A'   47 A'   48 A'   49 A'   18 A"                 
  0.070   0.074   0.082   0.091   0.095   0.111   0.118   0.126
 50 A'   51 A'   19 A"   20 A"   52 A'   53 A'   54 A'   55 A'                 
  0.133   0.137   0.137   0.168   0.189   0.202   0.229   0.234
 56 A'   21 A"   57 A'   58 A'   59 A'   60 A'   22 A"   61 A'                 
  0.270   0.308   0.383   0.384   0.388   0.399   0.402   0.412
 62 A'   63 A'   64 A'   65 A'   23 A"   66 A'   24 A"   67 A'                 
  0.417   0.428   0.453   0.456   0.473   0.498   0.510   0.547
 25 A"   68 A'   69 A'   26 A"   70 A'   27 A"   71 A'   28 A"                 
  0.557   0.574   0.596   0.621   0.625   0.629   0.697   0.710
 72 A'   29 A"   73 A'   74 A'   30 A"   75 A'   76 A'   77 A'                 
  0.764   0.790   0.833   0.834   0.835   0.850   0.890   0.951
 78 A'   79 A'   80 A'   31 A"   32 A"   81 A'   82 A'   83 A'                 
  0.969   1.087   1.111   1.160   1.266   1.306   1.339   1.387
 84 A'   33 A"   85 A'   86 A'   34 A"   35 A"   87 A'   88 A'                 
  1.446   1.496   1.599   1.667   1.764   1.799   1.813   1.978
 36 A"   89 A'   90 A'   91 A'   92 A'   37 A"   93 A'   38 A"                 
  1.999   2.023   2.113   2.194   2.246   2.271   2.322   2.490
 39 A"   94 A'   95 A'   96 A'   40 A"   97 A'   98 A'   99 A'                 
  2.565   2.635   2.642   2.829   2.915   3.079   3.284   3.710
100 A'  101 A'   41 A"   42 A"  102 A'  103 A'  104 A'  105 A'                 
  3.949   3.978   3.985   4.002   4.011   4.060   4.088   4.169
 43 A"  106 A'   44 A"   45 A"  107 A'   46 A"  108 A'  109 A'                 
  4.226   4.351   4.410   5.990   6.043   6.075   6.634   7.538
110 A'  111 A'  112 A'   47 A"  113 A'  114 A'  115 A'   48 A"                 
  7.573   7.661   9.733  23.388  24.128  25.794  25.937  26.361
116 A'  117 A'  118 A'  119 A'  120 A'   49 A"  121 A'  122 A'                 
 27.846  28.331  28.373  28.378  28.521  28.534  28.542  28.586
123 A'   50 A"  124 A'  125 A'   51 A"  126 A'   52 A"  127 A'                 
 28.674  47.907 127.874 127.906 127.927 151.642 215.719 289.734
128 A'  129 A'   53 A"  130 A'  131 A'  132 A'  133 A'   54 A"                 
289.768 289.8851020.6981901.805
134 A'  135 A'  136 A'  137 A'                                                 
 --------------------------------------------------------------

          Ground-State Mulliken Net Atomic Charges

     Atom                 Charge (a.u.)
  ----------------------------------------
      1 I                     0.126781
      2 C                    -0.236983
      3 C                    -0.376686
      4 H                     0.227390
      5 Cl                    0.404275
      6 Br                   -0.144778
  ----------------------------------------
  Sum of atomic charges =     0.000000

 -----------------------------------------------------------------
                    Cartesian Multipole Moments
 -----------------------------------------------------------------
    Charge (ESU x 10^10)
                 0.0000
    Dipole Moment (Debye)
         X       0.4596      Y      -0.8993      Z       0.0000
       Tot       1.0100
    Quadrupole Moments (Debye-Ang)
        XX     -68.5893     XY      -0.8117     YY     -69.3041
        XZ       0.0000     YZ      -0.0000     ZZ     -72.8924
    Octopole Moments (Debye-Ang^2)
       XXX      13.8471    XXY      -7.9523    XYY       0.6426
       YYY     -16.4229    XXZ       0.0000    XYZ      -0.0000
       YYZ      -0.0000    XZZ       2.3052    YZZ      -5.7970
       ZZZ       0.0000
    Hexadecapole Moments (Debye-Ang^3)
      XXXX   -1571.0688   XXXY     -20.7797   XXYY    -363.0025
      XYYY      -2.2730   YYYY    -405.2737   XXXZ      -0.0000
      XXYZ       0.0000   XYYZ       0.0000   YYYZ      -0.0000
      XXZZ    -308.4779   XYZZ       0.4257   YYZZ     -90.6758
      XZZZ       0.0000   YZZZ       0.0000   ZZZZ     -94.1188
 -----------------------------------------------------------------
Archival summary:
1\1\TWL01\OPT\ProcedureUnspecified\BasisUnspecified\1r1l121\taweetha\TueAug2822:28:592018TueAug2822:28:592018\0\\#,OPT,ProcedureUnspecified,BasisUnspecified,\\0,1\I\C,1,2.13373\C,2,1.33015,1,119.623\H,3,1.07907,2,121.909,1,-0,0\Cl,2,1.73055,1,115.781,3,-180,0\Br,3,1.89399,2,124.609,1,-180,0\\\@

 Total job time:  131.29s(wall), 131.17s(cpu) 
 Tue Aug 28 22:28:59 2018

        *************************************************************
        *                                                           *
        *  Thank you very much for using Q-Chem.  Have a nice day.  *
        *                                                           *
        *************************************************************


 
User input: 2 of 2 
 
Q-Chem Developer Version!
                  Welcome to Q-Chem
     A Quantum Leap Into The Future Of Chemistry


 Q-Chem 5.1, Q-Chem, Inc., Pleasanton, CA (2018)

 Yihan Shao,  Zhengting Gan,  E. Epifanovsky,  A. T. B. Gilbert,  M. Wormit,  
 J. Kussmann,  A. W. Lange,  A. Behn,  Jia Deng,  Xintian Feng,  D. Ghosh,  
 M. Goldey,  P. R. Horn,  L. D. Jacobson,  I. Kaliman,  T. Kus,  A. Landau,  
 Jie Liu,  E. I. Proynov,  R. M. Richard,  R. P. Steele,  E. J. Sundstrom,  
 H. L. Woodcock III,  P. M. Zimmerman,  D. Zuev,  B. Albrecht,  E. Alguire,  
 S. A. Baeppler,  D. Barton,  Z. Benda,  Y. A. Bernard,  E. J. Berquist,  
 K. B. Bravaya,  H. Burton,  D. Casanova,  Chun-Min Chang,  Yunqing Chen,  
 A. Chien,  K. D. Closser,  M. P. Coons,  S. Coriani,  S. Dasgupta,  
 A. L. Dempwolff,  M. Diedenhofen,  Hainam Do,  R. G. Edgar,  Po-Tung Fang,  
 S. Faraji,  S. Fatehi,  Qingguo Feng,  K. D. Fenk,  J. Fosso-Tande,  
 Qinghui Ge,  A. Ghysels,  G. Gidofalvi,  J. Gomes,  J. Gonthier,  A. Gunina,  
 D. Hait,  M. W. D. Hanson-Heine,  P. H. P. Harbach,  A. W. Hauser,  
 J. E. Herr,  E. G. Hohenstein,  Z. C. Holden,  Kerwin Hui,  B. C. Huynh,  
 T.-C. Jagau,  Hyunjun Ji,  B. Kaduk,  K. Khistyaev,  Jaehoon Kim,  
 P. Klunzinger,  K. Koh,  D. Kosenkov,  L. Koulias,  T. Kowalczyk,  
 C. M. Krauter,  A. Kunitsa,  Ka Un Lao,  A. Laurent,  K. V. Lawler,  
 Joonho Lee,  D. Lefrancois,  S. Lehtola,  D. S. Levine,  Yi-Pei Li,  
 You-Sheng Lin,  Fenglai Liu,  E. Livshits,  A. Luenser,  P. Manohar,  
 E. Mansoor,  S. F. Manzer,  Shan-Ping Mao,  Yuezhi Mao,  N. Mardirossian,  
 A. V. Marenich,  T. Markovich,  L. A. Martinez-Martinez,  S. A. Maurer,  
 N. J. Mayhall,  S. C. McKenzie,  J.-M. Mewes,  A. F. Morrison,  
 J. W. Mullinax,  K. Nanda,  T. S. Nguyen-Beck,  R. Olivares-Amaya,  
 J. A. Parkhill,  T. M. Perrine,  F. Plasser,  P. Pokhilko,  S. Prager,  
 A. Prociuk,  E. Ramos,  D. R. Rehn,  F. Rob,  M. Schneider,  N. Sergueev,  
 S. M. Sharada,  S. Sharma,  D. W. Small,  T. Stauch,  T. Stein,  
 Yu-Chuan Su,  A. J. W. Thom,  A. Tkatchenko,  T. Tsuchimochi,  N. M. Tubman,  
 L. Vogt,  M. L. Vidal,  O. Vydrov,  M. A. Watson,  J. Wenzel,  
 M. de Wergifosse,  T. A. Wesolowski,  A. White,  J. Witte,  A. Yamada,  
 Jun Yang,  K. Yao,  S. Yeganeh,  S. R. Yost,  Zhi-Qiang You,  A. Zech,  
 Igor Ying Zhang,  Xing Zhang,  Yan Zhao,  Ying Zhu,  B. R. Brooks,  
 G. K. L. Chan,  C. J. Cramer,  M. S. Gordon,  W. J. Hehre,  A. Klamt,  
 M. W. Schmidt,  C. D. Sherrill,  D. G. Truhlar,  A. Aspuru-Guzik,  R. Baer,  
 A. T. Bell,  N. A. Besley,  Jeng-Da Chai,  A. E. DePrince, III,  
 R. A. DiStasio Jr.,  A. Dreuw,  B. D. Dunietz,  T. R. Furlani,  
 Chao-Ping Hsu,  Yousung Jung,  Jing Kong,  D. S. Lambrecht,  WanZhen Liang,  
 C. Ochsenfeld,  V. A. Rassolov,  L. V. Slipchenko,  J. E. Subotnik,  
 T. Van Voorhis,  J. M. Herbert,  A. I. Krylov,  P. M. W. Gill,  M. Head-Gordon

 Contributors to earlier versions of Q-Chem not listed above: 
 R. D. Adamson,  B. Austin,  J. Baker,  G. J. O. Beran,  K. Brandhorst,  
 S. T. Brown,  E. F. C. Byrd,  A. K. Chakraborty,  C.-L. Cheng,  
 Siu Hung Chien,  D. M. Chipman,  D. L. Crittenden,  H. Dachsel,  
 R. J. Doerksen,  A. D. Dutoi,  L. Fusti-Molnar,  W. A. Goddard III,  
 A. Golubeva-Zadorozhnaya,  S. R. Gwaltney,  G. Hawkins,  A. Heyden,  
 S. Hirata,  G. Kedziora,  F. J. Keil,  C. Kelley,  Jihan Kim,  R. A. King,  
 R. Z. Khaliullin,  P. P. Korambath,  W. Kurlancheek,  A. M. Lee,  M. S. Lee,  
 S. V. Levchenko,  Ching Yeh Lin,  D. Liotard,  R. C. Lochan,  I. Lotan,  
 P. E. Maslen,  N. Nair,  D. P. O'Neill,  D. Neuhauser,  E. Neuscamman,  
 C. M. Oana,  R. Olson,  B. Peters,  R. Peverati,  P. A. Pieniazek,  
 Y. M. Rhee,  J. Ritchie,  M. A. Rohrdanz,  E. Rosta,  N. J. Russ,  
 H. F. Schaefer III,  N. E. Schultz,  N. Shenvi,  A. C. Simmonett,  A. Sodt,  
 D. Stuck,  K. S. Thanthiriwatte,  V. Vanovschi,  Tao Wang,  A. Warshel,  
 C. F. Williams,  Q. Wu,  X. Xu,  W. Zhang

 Please cite Q-Chem as follows:
 Y. Shao et al., Mol. Phys. 113, 184-215 (2015)
 DOI: 10.1080/00268976.2014.952696

 Q-Chem 5.1.1 for Intel X86 EM64T Linux

 Parts of Q-Chem use Armadillo 8.300.2 (Tropical Shenanigans).
 http://arma.sourceforge.net/

 Q-Chem begins on Tue Aug 28 22:28:59 2018  

Host: 
0

     Scratch files written to /scratch/taweetham/qchem26911//
The previous job contains 0 fragments, simply inherited here
Input Ideriv = 2
Curr. Ideriv = -1
Max.  Ideriv = 2

Checking the input file for inconsistencies... 	...done.

--------------------------------------------------------------
User input:
--------------------------------------------------------------

$molecule
read
$end

$rem
   SCF_GUESS 	READ
   JOB_TYPE 	FREQUENCY
   BASIS 	6-311++G**
   EXCHANGE 	B3LYP	
   SET_ITER 100

   SET_CONV 5
$end


--------------------------------------------------------------
 ----------------------------------------------------------------
             Standard Nuclear Orientation (Angstroms)
    I     Atom           X                Y                Z
 ----------------------------------------------------------------
    1      I       2.0674317585    -0.2880864910    -0.0000000000
    2      C       0.0030101763     0.2513202443     0.0000000000
    3      C      -0.9254308996    -0.7011976493    -0.0000000000
    4      H      -0.6675980879    -1.7490152038    -0.0000000000
    5      Cl     -0.3312705609     1.9492754163     0.0000000000
    6      Br     -2.7925760353    -0.3834519549    -0.0000000000
 ----------------------------------------------------------------
 Molecular Point Group                 Cs    NOp =  2
 Largest Abelian Subgroup              Cs    NOp =  2
 Nuclear Repulsion Energy =   760.7774327132 hartrees
 There are       59 alpha and       59 beta electrons
 Requested basis set is 6-311++G(d,p)
 There are 73 shells and 191 basis functions

 Total QAlloc Memory Limit   2000 MB
 Mega-Array Size       188 MB
 MEM_STATIC part       192 MB

                       Distance Matrix (Angstroms)
             I (  1)   C (  2)   C (  3)   H (  4)   Cl(  5)
   C (  2)  2.133728
   C (  3)  3.021239  1.330148
   H (  4)  3.100758  2.109753  1.079073
   Cl(  5)  3.280177  1.730548  2.716254  3.713552
   Br(  6)  4.860943  2.866747  1.893989  2.525924  3.391112

 A cutoff of  1.0D-11 yielded   2103 shell pairs
 There are     15380 function pairs (     17193 Cartesian)
 Smallest overlap matrix eigenvalue = 4.00E-05
 Guess MOs from SCF MO coefficient file

 -----------------------------------------------------------------------
  General SCF calculation program by
  Eric Jon Sundstrom, Paul Horn, Yuezhi Mao, Dmitri Zuev, Alec White,
  David Stuck, Shaama M.S., Shane Yost, Joonho Lee, David Small,
  Daniel Levine, Susi Lehtola, Hugh Burton, Evgeny Epifanovsky
 -----------------------------------------------------------------------
 Exchange:     0.2000 Hartree-Fock + 0.0800 Slater + 0.7200 B88
 Correlation:  0.1900 VWN1RPA + 0.8100 LYP
 Using SG-1 standard quadrature grid
 A restricted SCF calculation will be
 performed using DIIS
 SCF converges when DIIS error is below 1.0e-08
 ---------------------------------------
  Cycle       Energy         DIIS error
 ---------------------------------------
    1  -10030.6871489515      2.30e-05  
    2  -10030.6871517272      2.22e-06  
    3  -10030.6871517440      1.96e-06  
    4  -10030.6871517587      1.11e-06  
    5  -10030.6871517640      2.82e-07  
    6  -10030.6871517644      7.11e-08  
    7  -10030.6871517644      1.99e-08  
    8  -10030.6871517645      7.54e-09  Convergence criterion met
 ---------------------------------------
 SCF time:   CPU 27.05s  wall 27.00s 
 SCF   energy in the final basis set =   -10030.6871517645
 Total energy in the final basis set =   -10030.6871517645

 --------------------------------------------------------------
             Orbital Energies (a.u.) and Symmetries
 --------------------------------------------------------------

 Alpha MOs, Restricted
 -- Occupied --                  
******* -482.85 -176.32 -165.73 -165.72 -165.72 -101.59  -62.51
  1 A'    2 A'    3 A'    4 A'    1 A"    5 A'    6 A'    7 A'                 
-56.326 -56.322 -56.322 -35.820 -31.313 -31.307 -31.307 -22.964
  8 A'    2 A"    9 A'   10 A'   11 A'    3 A"   12 A'   13 A'                 
-22.962 -22.962 -22.958 -22.958 -10.297 -10.257  -9.500  -8.715
 14 A'    4 A"   15 A'    5 A"   16 A'   17 A'   18 A'   19 A'                 
 -7.265  -7.255  -7.254  -6.546  -6.533  -6.532  -6.369  -4.782
 20 A'    6 A"   21 A'   22 A'    7 A"   23 A'   24 A'   25 A'                 
 -4.766  -4.766  -2.657  -2.654  -2.653  -2.642  -2.642  -2.048
 26 A'    8 A"   27 A'    9 A"   28 A'   29 A'   10 A"   30 A'                 
 -2.043  -2.043  -2.029  -2.029  -0.916  -0.840  -0.763  -0.672
 31 A'   11 A"   32 A'   12 A"   33 A'   34 A'   35 A'   36 A'                 
 -0.575  -0.489  -0.475  -0.415  -0.395  -0.343  -0.342  -0.310
 37 A'   38 A'   39 A'   13 A"   40 A'   14 A"   41 A'   42 A'                 
 -0.305  -0.287  -0.259
 15 A"   43 A'   16 A"                                                         
 -- Virtual --                   
 -0.082  -0.045  -0.036  -0.009   0.025   0.028   0.041   0.053
 44 A'   17 A"   45 A'   46 A'   47 A'   48 A'   49 A'   18 A"                 
  0.070   0.074   0.082   0.091   0.095   0.111   0.118   0.126
 50 A'   51 A'   19 A"   20 A"   52 A'   53 A'   54 A'   55 A'                 
  0.133   0.137   0.137   0.168   0.189   0.202   0.229   0.234
 56 A'   21 A"   57 A'   58 A'   59 A'   60 A'   22 A"   61 A'                 
  0.270   0.308   0.383   0.384   0.388   0.399   0.402   0.412
 62 A'   63 A'   64 A'   65 A'   23 A"   66 A'   24 A"   67 A'                 
  0.417   0.428   0.453   0.456   0.473   0.498   0.510   0.547
 25 A"   68 A'   69 A'   26 A"   70 A'   27 A"   71 A'   28 A"                 
  0.557   0.574   0.596   0.621   0.625   0.629   0.697   0.710
 72 A'   29 A"   73 A'   74 A'   30 A"   75 A'   76 A'   77 A'                 
  0.764   0.790   0.833   0.834   0.835   0.850   0.890   0.951
 78 A'   79 A'   80 A'   31 A"   32 A"   81 A'   82 A'   83 A'                 
  0.969   1.087   1.111   1.160   1.266   1.306   1.339   1.387
 84 A'   33 A"   85 A'   86 A'   34 A"   35 A"   87 A'   88 A'                 
  1.446   1.496   1.599   1.667   1.764   1.799   1.813   1.978
 36 A"   89 A'   90 A'   91 A'   92 A'   37 A"   93 A'   38 A"                 
  1.999   2.023   2.113   2.194   2.246   2.271   2.322   2.490
 39 A"   94 A'   95 A'   96 A'   40 A"   97 A'   98 A'   99 A'                 
  2.565   2.635   2.642   2.829   2.915   3.079   3.284   3.710
100 A'  101 A'   41 A"   42 A"  102 A'  103 A'  104 A'  105 A'                 
  3.949   3.978   3.985   4.002   4.011   4.060   4.088   4.169
 43 A"  106 A'   44 A"   45 A"  107 A'   46 A"  108 A'  109 A'                 
  4.226   4.351   4.410   5.990   6.043   6.075   6.634   7.538
110 A'  111 A'  112 A'   47 A"  113 A'  114 A'  115 A'   48 A"                 
  7.573   7.661   9.733  23.388  24.128  25.794  25.937  26.361
116 A'  117 A'  118 A'  119 A'  120 A'   49 A"  121 A'  122 A'                 
 27.846  28.331  28.373  28.378  28.521  28.534  28.542  28.586
123 A'   50 A"  124 A'  125 A'   51 A"  126 A'   52 A"  127 A'                 
 28.674  47.907 127.874 127.906 127.927 151.642 215.719 289.734
128 A'  129 A'   53 A"  130 A'  131 A'  132 A'  133 A'   54 A"                 
289.768 289.8851020.6981901.805
134 A'  135 A'  136 A'  137 A'                                                 

 Beta MOs, Restricted
 -- Occupied --                  
******* -482.85 -176.32 -165.73 -165.72 -165.72 -101.59  -62.51
  1 A'    2 A'    3 A'    4 A'    1 A"    5 A'    6 A'    7 A'                 
-56.326 -56.322 -56.322 -35.820 -31.313 -31.307 -31.307 -22.964
  8 A'    2 A"    9 A'   10 A'   11 A'    3 A"   12 A'   13 A'                 
-22.962 -22.962 -22.958 -22.958 -10.297 -10.257  -9.500  -8.715
 14 A'    4 A"   15 A'    5 A"   16 A'   17 A'   18 A'   19 A'                 
 -7.265  -7.255  -7.254  -6.546  -6.533  -6.532  -6.369  -4.782
 20 A'    6 A"   21 A'   22 A'    7 A"   23 A'   24 A'   25 A'                 
 -4.766  -4.766  -2.657  -2.654  -2.653  -2.642  -2.642  -2.048
 26 A'    8 A"   27 A'    9 A"   28 A'   29 A'   10 A"   30 A'                 
 -2.043  -2.043  -2.029  -2.029  -0.916  -0.840  -0.763  -0.672
 31 A'   11 A"   32 A'   12 A"   33 A'   34 A'   35 A'   36 A'                 
 -0.575  -0.489  -0.475  -0.415  -0.395  -0.343  -0.342  -0.310
 37 A'   38 A'   39 A'   13 A"   40 A'   14 A"   41 A'   42 A'                 
 -0.305  -0.287  -0.259
 15 A"   43 A'   16 A"                                                         
 -- Virtual --                   
 -0.082  -0.045  -0.036  -0.009   0.025   0.028   0.041   0.053
 44 A'   17 A"   45 A'   46 A'   47 A'   48 A'   49 A'   18 A"                 
  0.070   0.074   0.082   0.091   0.095   0.111   0.118   0.126
 50 A'   51 A'   19 A"   20 A"   52 A'   53 A'   54 A'   55 A'                 
  0.133   0.137   0.137   0.168   0.189   0.202   0.229   0.234
 56 A'   21 A"   57 A'   58 A'   59 A'   60 A'   22 A"   61 A'                 
  0.270   0.308   0.383   0.384   0.388   0.399   0.402   0.412
 62 A'   63 A'   64 A'   65 A'   23 A"   66 A'   24 A"   67 A'                 
  0.417   0.428   0.453   0.456   0.473   0.498   0.510   0.547
 25 A"   68 A'   69 A'   26 A"   70 A'   27 A"   71 A'   28 A"                 
  0.557   0.574   0.596   0.621   0.625   0.629   0.697   0.710
 72 A'   29 A"   73 A'   74 A'   30 A"   75 A'   76 A'   77 A'                 
  0.764   0.790   0.833   0.834   0.835   0.850   0.890   0.951
 78 A'   79 A'   80 A'   31 A"   32 A"   81 A'   82 A'   83 A'                 
  0.969   1.087   1.111   1.160   1.266   1.306   1.339   1.387
 84 A'   33 A"   85 A'   86 A'   34 A"   35 A"   87 A'   88 A'                 
  1.446   1.496   1.599   1.667   1.764   1.799   1.813   1.978
 36 A"   89 A'   90 A'   91 A'   92 A'   37 A"   93 A'   38 A"                 
  1.999   2.023   2.113   2.194   2.246   2.271   2.322   2.490
 39 A"   94 A'   95 A'   96 A'   40 A"   97 A'   98 A'   99 A'                 
  2.565   2.635   2.642   2.829   2.915   3.079   3.284   3.710
100 A'  101 A'   41 A"   42 A"  102 A'  103 A'  104 A'  105 A'                 
  3.949   3.978   3.985   4.002   4.011   4.060   4.088   4.169
 43 A"  106 A'   44 A"   45 A"  107 A'   46 A"  108 A'  109 A'                 
  4.226   4.351   4.410   5.990   6.043   6.075   6.634   7.538
110 A'  111 A'  112 A'   47 A"  113 A'  114 A'  115 A'   48 A"                 
  7.573   7.661   9.733  23.388  24.128  25.794  25.937  26.361
116 A'  117 A'  118 A'  119 A'  120 A'   49 A"  121 A'  122 A'                 
 27.846  28.331  28.373  28.378  28.521  28.534  28.542  28.586
123 A'   50 A"  124 A'  125 A'   51 A"  126 A'   52 A"  127 A'                 
 28.674  47.907 127.874 127.906 127.927 151.642 215.719 289.734
128 A'  129 A'   53 A"  130 A'  131 A'  132 A'  133 A'   54 A"                 
289.768 289.8851020.6981901.805
134 A'  135 A'  136 A'  137 A'                                                 
 --------------------------------------------------------------

          Ground-State Mulliken Net Atomic Charges

     Atom                 Charge (a.u.)
  ----------------------------------------
      1 I                     0.126795
      2 C                    -0.237059
      3 C                    -0.376631
      4 H                     0.227383
      5 Cl                    0.404291
      6 Br                   -0.144779
  ----------------------------------------
  Sum of atomic charges =     0.000000

 -----------------------------------------------------------------
                    Cartesian Multipole Moments
 -----------------------------------------------------------------
    Charge (ESU x 10^10)
                 0.0000
    Dipole Moment (Debye)
         X       0.4584      Y      -0.9000      Z       0.0000
       Tot       1.0100
    Quadrupole Moments (Debye-Ang)
        XX     -68.5924     XY      -0.8142     YY     -69.2918
        XZ       0.0000     YZ       0.0000     ZZ     -72.8924
    Octopole Moments (Debye-Ang^2)
       XXX      14.0674    XXY      -7.5857    XYY       0.7358
       YYY     -15.2705    XXZ      -0.0000    XYZ      -0.0000
       YYZ       0.0000    XZZ       2.3866    YZZ      -5.3950
       ZZZ      -0.0000
    Hexadecapole Moments (Debye-Ang^3)
      XXXX   -1571.2414   XXXY     -20.1944   XXYY    -362.8678
      XYYY      -1.3650   YYYY    -404.9114   XXXZ       0.0000
      XXYZ       0.0000   XYYZ       0.0000   YYYZ       0.0000
      XXZZ    -308.4817   XYZZ       0.7064   YYZZ     -90.6150
      XZZZ       0.0000   YZZZ       0.0000   ZZZZ     -94.1186
 -----------------------------------------------------------------
 Calculating MO derivatives via CPSCF
   1         3          18      0.122044    0.032385
   2         3          18      0.015895    0.004315
   3         3          18      0.001993    0.000816
   4        19           2      0.000117    0.000085
   5        21           0      0.000000    0.000000    Roots Converged
 Time for AOints: 15.6 s (CPU) 15.6 s (wall)
 ------------------------------------------------------------------------------
                     AOints        : Timing summary (seconds)
 ------------------------------------------------------------------------------
     job step          cpu (% of tot)      sys (% of tot)     wall (% of tot)
 ------------------------------------------------------------------------------
  cpscf_lag         0.1125E+03 (52.5)   0.1390E-03 (19.9)   0.1126E+03 (52.5)
  iterzp            0.8592E+02 (40.1)   0.5580E-03 (80.1)   0.8612E+02 (40.1)
  make_fx           0.0000E+00 ( 0.0)   0.0000E+00 ( 0.0)   0.0000E+00 ( 0.0)
  AOints            0.1562E+02 ( 7.3)   0.0000E+00 ( 0.0)   0.1563E+02 ( 7.3)
 ------------------------------------------------------------------------------
   Grand Totals     0.2143E+03          0.6970E-03          0.2147E+03
 ------------------------------------------------------------------------------
 Calculating analytic Hessian of the SCF energy
 Polarizability Matrix (a.u.)
            1           2           3
    1-129.3381187  -0.7690642   0.0000000
    2  -0.7690642 -80.0249021   0.0000000
    3   0.0000000   0.0000000 -53.6075571

 Direct stationary perturbation theory relativistic correction:

 rels  =     114.539436564365
 relv  =    -381.568752025840
 rel2e =      51.822980925887
 E_rel =    -215.206334535588

 Hessian of the SCF Energy
            1           2           3           4           5           6
    1   0.1028807  -0.0303518  -0.0000000  -0.0568039   0.0119465  -0.0000000
    2  -0.0303518   0.0340359   0.0000000   0.0179168  -0.0235999   0.0000000
    3  -0.0000000   0.0000000   0.0045633   0.0000000  -0.0000000  -0.0118061
    4  -0.0568039   0.0179168   0.0000000   0.4029135   0.2017258  -0.0000000
    5   0.0119465  -0.0235999  -0.0000000   0.2017258   0.5143228  -0.0000000
    6  -0.0000000   0.0000000  -0.0118061  -0.0000000  -0.0000000   0.0688482
    7  -0.0301893  -0.0055316  -0.0000000  -0.2767167  -0.2290648   0.0000000
    8   0.0041075   0.0032888   0.0000000  -0.2278273  -0.3122098   0.0000000
    9  -0.0000000  -0.0000000   0.0038926   0.0000000   0.0000000  -0.0424221
   10  -0.0014164  -0.0006858  -0.0000000   0.0050172  -0.0210131   0.0000000
   11   0.0002560   0.0001857  -0.0000000   0.0069036  -0.0149241   0.0000000
   12   0.0000000  -0.0000000  -0.0024774   0.0000000  -0.0000000   0.0020207
   13  -0.0135380   0.0210037  -0.0000000  -0.0358703   0.0324166   0.0000000
   14   0.0150182  -0.0140771  -0.0000000   0.0110516  -0.1665751  -0.0000000
   15   0.0000000   0.0000000   0.0027768   0.0000000  -0.0000000  -0.0231194
   16  -0.0009331  -0.0023514   0.0000000  -0.0385398   0.0039891  -0.0000000
   17  -0.0009765   0.0001666  -0.0000000  -0.0097705   0.0029862  -0.0000000
   18   0.0000000  -0.0000000   0.0030508  -0.0000000   0.0000000   0.0064786
            7           8           9          10          11          12
    1  -0.0301893   0.0041075  -0.0000000  -0.0014164   0.0002560   0.0000000
    2  -0.0055316   0.0032888  -0.0000000  -0.0006858   0.0001857  -0.0000000
    3  -0.0000000   0.0000000   0.0038926  -0.0000000  -0.0000000  -0.0024774
    4  -0.2767167  -0.2278273   0.0000000   0.0050172   0.0069036   0.0000000
    5  -0.2290648  -0.3122098   0.0000000  -0.0210131  -0.0149241  -0.0000000
    6   0.0000000   0.0000000  -0.0424221   0.0000000   0.0000000   0.0020207
    7   0.5042404   0.1327515  -0.0000000  -0.0532548   0.0645971  -0.0000000
    8   0.1327515   0.7338719   0.0000000   0.0757674  -0.3424126   0.0000000
    9  -0.0000000   0.0000000   0.0801279  -0.0000000  -0.0000000  -0.0288499
   10  -0.0532548   0.0757674  -0.0000000   0.0697146  -0.0684490  -0.0000000
   11   0.0645971  -0.3424126  -0.0000000  -0.0684490   0.3541919  -0.0000000
   12  -0.0000000   0.0000000  -0.0288499  -0.0000000  -0.0000000   0.0198627
   13   0.0044115  -0.0146672  -0.0000000  -0.0012732  -0.0014572   0.0000000
   14   0.0109595  -0.0445753  -0.0000000  -0.0041575  -0.0001504   0.0000000
   15  -0.0000000  -0.0000000   0.0050226   0.0000000  -0.0000000   0.0069905
   16  -0.1484911   0.0298681   0.0000000  -0.0187874  -0.0018505   0.0000000
   17   0.0262883  -0.0379630   0.0000000   0.0185380   0.0031096  -0.0000000
   18   0.0000000  -0.0000000  -0.0177712   0.0000000   0.0000000   0.0024534
           13          14          15          16          17          18
    1  -0.0135380   0.0150182   0.0000000  -0.0009331  -0.0009765   0.0000000
    2   0.0210037  -0.0140771   0.0000000  -0.0023514   0.0001666  -0.0000000
    3  -0.0000000  -0.0000000   0.0027768   0.0000000  -0.0000000   0.0030508
    4  -0.0358703   0.0110516   0.0000000  -0.0385398  -0.0097705  -0.0000000
    5   0.0324166  -0.1665751  -0.0000000   0.0039891   0.0029862   0.0000000
    6   0.0000000  -0.0000000  -0.0231194  -0.0000000  -0.0000000   0.0064786
    7   0.0044115   0.0109595  -0.0000000  -0.1484911   0.0262883   0.0000000
    8  -0.0146672  -0.0445753  -0.0000000   0.0298681  -0.0379630  -0.0000000
    9  -0.0000000  -0.0000000   0.0050226   0.0000000   0.0000000  -0.0177712
   10  -0.0012732  -0.0041575   0.0000000  -0.0187874   0.0185380   0.0000000
   11  -0.0014572  -0.0001504  -0.0000000  -0.0018505   0.0031096   0.0000000
   12   0.0000000   0.0000000   0.0069905   0.0000000  -0.0000000   0.0024534
   13   0.0465558  -0.0314654  -0.0000000  -0.0002857  -0.0058305   0.0000000
   14  -0.0314654   0.2258295   0.0000000  -0.0014065  -0.0004515  -0.0000000
   15  -0.0000000   0.0000000   0.0110729   0.0000000  -0.0000000  -0.0027434
   16  -0.0002857  -0.0014065   0.0000000   0.2070372  -0.0282488  -0.0000000
   17  -0.0058305  -0.0004515  -0.0000000  -0.0282488   0.0321522   0.0000000
   18   0.0000000  -0.0000000  -0.0027434  -0.0000000   0.0000000   0.0085318
 Gradient time:  CPU 291.30 s  wall 291.72 s
 **********************************************************************
 **                                                                  **
 **                       VIBRATIONAL ANALYSIS                       **
 **                       --------------------                       **
 **                                                                  **
 **        VIBRATIONAL FREQUENCIES (CM**-1) AND NORMAL MODES         **
 **     FORCE CONSTANTS (mDYN/ANGSTROM) AND REDUCED MASSES (AMU)     **
 **                  INFRARED INTENSITIES (KM/MOL)                   **
 **                                                                  **
 **********************************************************************


 Mode:                 1                      2                      3
 Frequency:       136.07                 157.11                 171.16
 Force Cnst:      0.2596                 0.0906                 0.8208
 Red. Mass:      23.7948                 6.2310                47.5522
 IR Active:          YES                    YES                    YES
 IR Intens:        0.164                  0.000                  0.126
 Raman Active:       YES                    YES                    YES
               X      Y      Z        X      Y      Z        X      Y      Z
 I         -0.161 -0.061 -0.000    0.000  0.000 -0.043   -0.256 -0.065 -0.000
 C          0.072  0.404  0.000   -0.000 -0.000  0.364    0.114  0.058  0.000
 C          0.131  0.346  0.000   -0.000 -0.000  0.525    0.333 -0.118  0.000
 H          0.346  0.398  0.000   -0.000 -0.000  0.764    0.398 -0.098  0.000
 Cl         0.333  0.467  0.000   -0.000 -0.000  0.010   -0.522 -0.062  0.000
 Br         0.076 -0.228 -0.000   -0.000  0.000 -0.080    0.569  0.143 -0.000
 TransDip  -0.011  0.006  0.000    0.000  0.000 -0.000    0.009 -0.007  0.000

 Mode:                 4                      5                      6
 Frequency:       217.37                 448.64                 560.23
 Force Cnst:      0.8287                 0.6974                 2.0785
 Red. Mass:      29.7706                 5.8810                11.2403
 IR Active:          YES                    YES                    YES
 IR Intens:        0.013                  5.439                 20.830
 Raman Active:       YES                    YES                    YES
               X      Y      Z        X      Y      Z        X      Y      Z
 I         -0.211  0.162 -0.000   -0.000 -0.000 -0.007   -0.028  0.005  0.000
 C          0.038 -0.416  0.000    0.000 -0.000  0.578    0.552  0.214 -0.000
 C         -0.033 -0.339  0.000   -0.000  0.000 -0.296    0.296  0.491  0.000
 H         -0.149 -0.368  0.000   -0.000  0.000 -0.756    0.172  0.468  0.000
 Cl         0.575 -0.377  0.000   -0.000 -0.000 -0.080   -0.029 -0.255  0.000
 Br         0.085  0.026 -0.000    0.000 -0.000  0.013   -0.073 -0.008 -0.000
 TransDip   0.002  0.003 -0.000   -0.000 -0.000 -0.075    0.144  0.023  0.000

 Mode:                 7                      8                      9
 Frequency:       674.92                 796.75                 816.12
 Force Cnst:      2.6101                 0.4694                 2.2042
 Red. Mass:       9.7253                 1.2550                 5.6167
 IR Active:          YES                    YES                    YES
 IR Intens:       65.023                 20.996                 87.912
 Raman Active:       YES                    YES                    YES
               X      Y      Z        X      Y      Z        X      Y      Z
 I         -0.019  0.002  0.000   -0.000  0.000 -0.001    0.003 -0.004 -0.000
 C          0.390 -0.234  0.000    0.000 -0.000  0.037   -0.322  0.386  0.000
 C          0.481 -0.430 -0.000   -0.000  0.000 -0.145    0.313 -0.172 -0.000
 H          0.319 -0.483 -0.000   -0.000  0.000  0.989    0.778 -0.055  0.000
 Cl        -0.032  0.179 -0.000   -0.000  0.000  0.007    0.035 -0.093 -0.000
 Br        -0.092  0.025  0.000    0.000 -0.000  0.003   -0.029  0.017  0.000
 TransDip   0.235 -0.107 -0.000    0.000 -0.000  0.147   -0.049  0.296  0.000

 Mode:                10                     11                     12
 Frequency:      1241.15                1606.78                3243.78
 Force Cnst:      1.0410                15.0125                 6.7739
 Red. Mass:       1.1470                 9.8694                 1.0927
 IR Active:          YES                    YES                    YES
 IR Intens:       10.773                 19.315                 14.835
 Raman Active:       YES                    YES                    YES
               X      Y      Z        X      Y      Z        X      Y      Z
 I         -0.000  0.000 -0.000   -0.000 -0.000 -0.000   -0.000  0.000  0.000
 C          0.008 -0.086 -0.000    0.418  0.489 -0.000    0.005  0.003  0.000
 C         -0.067  0.025  0.000   -0.478 -0.404  0.000    0.014 -0.086 -0.000
 H          0.959  0.261 -0.000    0.302 -0.322  0.000   -0.223  0.971 -0.000
 Cl        -0.003  0.005  0.000    0.002 -0.020  0.000    0.000  0.000 -0.000
 Br        -0.002  0.004 -0.000    0.005  0.001 -0.000   -0.000  0.000  0.000
 TransDip  -0.088 -0.058 -0.000   -0.073  0.120 -0.000    0.073  0.099  0.000

 STANDARD THERMODYNAMIC QUANTITIES AT   298.15 K  AND     1.00 ATM

   This Molecule has  0 Imaginary Frequencies
   Zero point vibrational energy:       14.396 kcal/mol

   Atom    1 Element I  Has Mass  126.90440
   Atom    2 Element C  Has Mass   12.00000
   Atom    3 Element C  Has Mass   12.00000
   Atom    4 Element H  Has Mass    1.00783
   Atom    5 Element Cl Has Mass   34.96885
   Atom    6 Element Br Has Mass   78.91830
   Molecular Mass:   265.799380 amu
   Principal axes and moments of inertia in amu*Bohr^2:
                             1           2           3
    Eigenvalues --      587.80399  4182.21611  4770.02010
          X               0.99999     0.00425     0.00000
          Y              -0.00425     0.99999     0.00000
          Z              -0.00000    -0.00000     1.00000
   Rotational Symmetry Number is   1
   The Molecule is an Asymmetric Top
   Translational Enthalpy:        0.889 kcal/mol
   Rotational Enthalpy:           0.889 kcal/mol
   Vibrational Enthalpy:         16.393 kcal/mol
   gas constant (RT):             0.592 kcal/mol
   Translational Entropy:        42.632  cal/mol.K
   Rotational Entropy:           30.839  cal/mol.K
   Vibrational Entropy:          11.953  cal/mol.K

   Total Enthalpy:               18.763 kcal/mol
   Total Entropy:                85.425  cal/mol.K

 ======================================================================

 STANDARD THERMODYNAMIC QUANTITIES FOR ANHARMONIC VIBRATION -- TOSH

   Zero point vibrational energy: ************ kcal/mol

   Vibrational Enthalpy:       Infinity kcal/mol
   Vibrational Entropy:             NaN  cal/mol.K

   Total Enthalpy:             Infinity kcal/mol
   Total Entropy:                   NaN  cal/mol.K

 ======================================================================

 STANDARD THERMODYNAMIC QUANTITIES FOR ANHARMONIC VIBRATION -- VPT2

   Zero point vibrational energy: ************ kcal/mol

   Vibrational Enthalpy:       Infinity kcal/mol
   Vibrational Entropy:             NaN  cal/mol.K

   Total Enthalpy:             Infinity kcal/mol
   Total Entropy:                   NaN  cal/mol.K

 ======================================================================

Archival summary:
1\1\TWL01\FREQ\ProcedureUnspecified\BasisUnspecified\1r1l121\taweetha\TueAug2822:34:182018TueAug2822:34:182018\0\\#,FREQ,ProcedureUnspecified,BasisUnspecified,\\0,1\I\C,1,2.13373\C,2,1.33015,1,119.623\H,3,1.07907,2,121.909,1,0,0\Cl,2,1.73055,1,115.781,3,-180,0\Br,3,1.89399,2,124.609,1,-180,0\\\@

 Total job time:  318.91s(wall), 318.48s(cpu) 
 Tue Aug 28 22:34:18 2018

        *************************************************************
        *                                                           *
        *  Thank you very much for using Q-Chem.  Have a nice day.  *
        *                                                           *
        *************************************************************
