# Supplementary material for: Geometric and energetic data from ab initio calculations of haloethene, haloimine, halomethylenephosphine, haloiminophosphine, halodiazene, halodiphosphene and halocyclopropane
Source: Data Brief. 2019 Nov 2;27:104738. doi: 10.1016/j.dib.2019.104738 (PMC6861602; doi:10.1016/j.dib.2019.104738)
Supplement: Multimedia component 2 [file mmc2.zip › CC/B3LYP/BrHCCFBr.out]

Q-Chem Developer Version!
                  Welcome to Q-Chem
     A Quantum Leap Into The Future Of Chemistry


 Q-Chem 5.1, Q-Chem, Inc., Pleasanton, CA (2018)

 Yihan Shao,  Zhengting Gan,  E. Epifanovsky,  A. T. B. Gilbert,  M. Wormit,  
 J. Kussmann,  A. W. Lange,  A. Behn,  Jia Deng,  Xintian Feng,  D. Ghosh,  
 M. Goldey,  P. R. Horn,  L. D. Jacobson,  I. Kaliman,  T. Kus,  A. Landau,  
 Jie Liu,  E. I. Proynov,  R. M. Richard,  R. P. Steele,  E. J. Sundstrom,  
 H. L. Woodcock III,  P. M. Zimmerman,  D. Zuev,  B. Albrecht,  E. Alguire,  
 S. A. Baeppler,  D. Barton,  Z. Benda,  Y. A. Bernard,  E. J. Berquist,  
 K. B. Bravaya,  H. Burton,  D. Casanova,  Chun-Min Chang,  Yunqing Chen,  
 A. Chien,  K. D. Closser,  M. P. Coons,  S. Coriani,  S. Dasgupta,  
 A. L. Dempwolff,  M. Diedenhofen,  Hainam Do,  R. G. Edgar,  Po-Tung Fang,  
 S. Faraji,  S. Fatehi,  Qingguo Feng,  K. D. Fenk,  J. Fosso-Tande,  
 Qinghui Ge,  A. Ghysels,  G. Gidofalvi,  J. Gomes,  J. Gonthier,  A. Gunina,  
 D. Hait,  M. W. D. Hanson-Heine,  P. H. P. Harbach,  A. W. Hauser,  
 J. E. Herr,  E. G. Hohenstein,  Z. C. Holden,  Kerwin Hui,  B. C. Huynh,  
 T.-C. Jagau,  Hyunjun Ji,  B. Kaduk,  K. Khistyaev,  Jaehoon Kim,  
 P. Klunzinger,  K. Koh,  D. Kosenkov,  L. Koulias,  T. Kowalczyk,  
 C. M. Krauter,  A. Kunitsa,  Ka Un Lao,  A. Laurent,  K. V. Lawler,  
 Joonho Lee,  D. Lefrancois,  S. Lehtola,  D. S. Levine,  Yi-Pei Li,  
 You-Sheng Lin,  Fenglai Liu,  E. Livshits,  A. Luenser,  P. Manohar,  
 E. Mansoor,  S. F. Manzer,  Shan-Ping Mao,  Yuezhi Mao,  N. Mardirossian,  
 A. V. Marenich,  T. Markovich,  L. A. Martinez-Martinez,  S. A. Maurer,  
 N. J. Mayhall,  S. C. McKenzie,  J.-M. Mewes,  A. F. Morrison,  
 J. W. Mullinax,  K. Nanda,  T. S. Nguyen-Beck,  R. Olivares-Amaya,  
 J. A. Parkhill,  T. M. Perrine,  F. Plasser,  P. Pokhilko,  S. Prager,  
 A. Prociuk,  E. Ramos,  D. R. Rehn,  F. Rob,  M. Schneider,  N. Sergueev,  
 S. M. Sharada,  S. Sharma,  D. W. Small,  T. Stauch,  T. Stein,  
 Yu-Chuan Su,  A. J. W. Thom,  A. Tkatchenko,  T. Tsuchimochi,  N. M. Tubman,  
 L. Vogt,  M. L. Vidal,  O. Vydrov,  M. A. Watson,  J. Wenzel,  
 M. de Wergifosse,  T. A. Wesolowski,  A. White,  J. Witte,  A. Yamada,  
 Jun Yang,  K. Yao,  S. Yeganeh,  S. R. Yost,  Zhi-Qiang You,  A. Zech,  
 Igor Ying Zhang,  Xing Zhang,  Yan Zhao,  Ying Zhu,  B. R. Brooks,  
 G. K. L. Chan,  C. J. Cramer,  M. S. Gordon,  W. J. Hehre,  A. Klamt,  
 M. W. Schmidt,  C. D. Sherrill,  D. G. Truhlar,  A. Aspuru-Guzik,  R. Baer,  
 A. T. Bell,  N. A. Besley,  Jeng-Da Chai,  A. E. DePrince, III,  
 R. A. DiStasio Jr.,  A. Dreuw,  B. D. Dunietz,  T. R. Furlani,  
 Chao-Ping Hsu,  Yousung Jung,  Jing Kong,  D. S. Lambrecht,  WanZhen Liang,  
 C. Ochsenfeld,  V. A. Rassolov,  L. V. Slipchenko,  J. E. Subotnik,  
 T. Van Voorhis,  J. M. Herbert,  A. I. Krylov,  P. M. W. Gill,  M. Head-Gordon

 Contributors to earlier versions of Q-Chem not listed above: 
 R. D. Adamson,  B. Austin,  J. Baker,  G. J. O. Beran,  K. Brandhorst,  
 S. T. Brown,  E. F. C. Byrd,  A. K. Chakraborty,  C.-L. Cheng,  
 Siu Hung Chien,  D. M. Chipman,  D. L. Crittenden,  H. Dachsel,  
 R. J. Doerksen,  A. D. Dutoi,  L. Fusti-Molnar,  W. A. Goddard III,  
 A. Golubeva-Zadorozhnaya,  S. R. Gwaltney,  G. Hawkins,  A. Heyden,  
 S. Hirata,  G. Kedziora,  F. J. Keil,  C. Kelley,  Jihan Kim,  R. A. King,  
 R. Z. Khaliullin,  P. P. Korambath,  W. Kurlancheek,  A. M. Lee,  M. S. Lee,  
 S. V. Levchenko,  Ching Yeh Lin,  D. Liotard,  R. C. Lochan,  I. Lotan,  
 P. E. Maslen,  N. Nair,  D. P. O'Neill,  D. Neuhauser,  E. Neuscamman,  
 C. M. Oana,  R. Olson,  B. Peters,  R. Peverati,  P. A. Pieniazek,  
 Y. M. Rhee,  J. Ritchie,  M. A. Rohrdanz,  E. Rosta,  N. J. Russ,  
 H. F. Schaefer III,  N. E. Schultz,  N. Shenvi,  A. C. Simmonett,  A. Sodt,  
 D. Stuck,  K. S. Thanthiriwatte,  V. Vanovschi,  Tao Wang,  A. Warshel,  
 C. F. Williams,  Q. Wu,  X. Xu,  W. Zhang

 Please cite Q-Chem as follows:
 Y. Shao et al., Mol. Phys. 113, 184-215 (2015)
 DOI: 10.1080/00268976.2014.952696

 Q-Chem 5.1.1 for Intel X86 EM64T Linux

 Parts of Q-Chem use Armadillo 8.300.2 (Tropical Shenanigans).
 http://arma.sourceforge.net/

 Q-Chem begins on Mon Aug 27 01:22:23 2018  

Host: 
0

     Scratch files written to /scratch/taweetham/qchem5797//
Input Ideriv = 2
Curr. Ideriv = -1
Max.  Ideriv = 2

Checking the input file for inconsistencies... 	...done.

--------------------------------------------------------------
User input:
--------------------------------------------------------------
inp/BrFHBr.inp
$molecule
0	1
Br	-2.0	1.0	0.0
F	2.0	1.0	0.0
H	-2.0	-1.0	0.0
Br	2.0	-1.0	0.0
C	-1.0	0.0	0.0
C	1.0	0.0	0.0
$end
$rem
   JOB_TYPE		OPTIMIZATION
   BASIS		6-311++G**
   EXCHANGE		B3LYP
$end

--------------------------------------------------------------
 ----------------------------------------------------------------
             Standard Nuclear Orientation (Angstroms)
    I     Atom           X                Y                Z
 ----------------------------------------------------------------
    1      Br      2.3576945675     0.0286817085    -0.0000000000
    2      F      -1.3488025665     1.5326361612    -0.0000000000
    3      H       1.6057173411    -1.8245668585     0.0000000000
    4      Br     -2.1007797929    -0.3206124058     0.0000000000
    5      C       1.0550816708    -0.5219539618     0.0000000000
    6      C      -0.7981668962     0.2300232645    -0.0000000000
 ----------------------------------------------------------------
 Molecular Point Group                 Cs    NOp =  2
 Largest Abelian Subgroup              Cs    NOp =  2
 Nuclear Repulsion Energy =   554.3826468953 hartrees
 There are       46 alpha and       46 beta electrons
 Requested basis set is 6-311++G(d,p)
 There are 61 shells and 169 basis functions

 Total QAlloc Memory Limit   2000 MB
 Mega-Array Size       188 MB
 MEM_STATIC part       192 MB
 A cutoff of  1.0D-11 yielded   1543 shell pairs
 There are     12492 function pairs (     13840 Cartesian)

 -------------------------------------------------------
 OpenMP Integral Computing Module                       
 Release: version 1.0, May 2013, Q-Chem Inc. Pittsburgh 
 -------------------------------------------------------
 Integral Job Info:
 Integral job number is                      11
 Integral operator is                         1
 short-range coefficients                     0
 long-range coefficients              100000000
 Omega coefficients                           0
 if combine SR and LR in K                    0
 Integral screening is                        0
 Integral computing path is                   2
 max size of driver memory is            800000
 size of driver memory is                593474
 size of scratch memory is             29623520
 max col of scratch BK array               1296
 max len of scratch array in speh3          155
 max len of scratch index in speh4           18
 max int batch size is                      520
 min int batch size is                       52
 fixed nKL is                                45
 max L of basis functions is                  2
 order of int derivative is                   0
 number of shells is                         61
 number of basis is                         178
 number of cartesian basis is               178
 number of contracted shell pairs          1543
 number of primitive shell pairs           4173
 maxK2 (contraction) of shell pair           36
 max number of K2 of shell pair               1
 max number of CS2 of shell pair            164
 max number of PS2 of shell pair            336
 mem total for path MDJ                  524862
 -------------------------------------------------------
 Smallest overlap matrix eigenvalue = 2.06E-04

 Scale SEOQF with 1.000000e-01/1.000000e-01/1.000000e-01

 Standard Electronic Orientation quadrupole field applied
 Nucleus-field energy     =     0.0000000157 hartrees
 Guess from superposition of atomic densities
 Warning:  Energy on first SCF cycle will be non-variational
 SAD guess density has 92.000000 electrons

 -----------------------------------------------------------------------
  General SCF calculation program by
  Eric Jon Sundstrom, Paul Horn, Yuezhi Mao, Dmitri Zuev, Alec White,
  David Stuck, Shaama M.S., Shane Yost, Joonho Lee, David Small,
  Daniel Levine, Susi Lehtola, Hugh Burton, Evgeny Epifanovsky
 -----------------------------------------------------------------------
 Exchange:     0.2000 Hartree-Fock + 0.0800 Slater + 0.7200 B88
 Correlation:  0.1900 VWN1RPA + 0.8100 LYP
 Using SG-1 standard quadrature grid
 using 8 threads for integral computing
 -------------------------------------------------------
 OpenMP Integral computing Module                
 Release: version 2.0, May 2017, Q-Chem Inc. Pleasanton 
 -------------------------------------------------------
 -------------------------------------------------------
 OpenMP BLAS3 based DFT computing Module                
 Release: version 1.0, May 2013, Q-Chem Inc. Pittsburgh 
 -------------------------------------------------------
 A restricted SCF calculation will be
 performed using DIIS
 SCF converges when DIIS error is below 1.0e-08
 ---------------------------------------
  Cycle       Energy         DIIS error
 ---------------------------------------
    1   -5326.5933742362      7.00e-02  
    2   -5324.2070819275      5.37e-03  
    3   -5324.0019526572      9.09e-03  
    4   -5324.2262335019      3.52e-03  
    5   -5324.2793049974      1.42e-03  
    6   -5324.2881480922      2.72e-04  
    7   -5324.2883147078      1.39e-04  
    8   -5324.2883654743      5.00e-05  
    9   -5324.2883729770      1.70e-05  
   10   -5324.2883741431      5.07e-06  
   11   -5324.2883742231      1.77e-06  
   12   -5324.2883742376      4.44e-07  
   13   -5324.2883742382      1.79e-07  
   14   -5324.2883742384      1.85e-08  
   15   -5324.2883742383      6.63e-09  Convergence criterion met
 ---------------------------------------
 SCF time:   CPU 79.31s  wall 11.00s 
 SCF   energy in the final basis set =    -5324.2883742383
 Total energy in the final basis set =    -5324.2883742383

 --------------------------------------------------------------
             Orbital Energies (a.u.) and Symmetries
 --------------------------------------------------------------

 Alpha MOs, Restricted
 -- Occupied --                  
-482.87 -482.86  -62.53  -62.52  -56.35  -56.35  -56.35  -56.34
  1 A'    2 A'    3 A'    4 A'    5 A'    1 A"    6 A'    7 A'                 
-56.338 -56.337 -24.691 -10.306 -10.270  -8.750  -8.740  -6.580
  2 A"    8 A'    9 A'   10 A'   11 A'   12 A'   13 A'   14 A'                 
 -6.571  -6.569  -6.569  -6.560  -6.558  -2.695  -2.688  -2.688
 15 A'    3 A"   16 A'    4 A"   17 A'   18 A'    5 A"   19 A'                 
 -2.686  -2.680  -2.680  -2.679  -2.678  -2.669  -2.669  -1.255
 20 A'    6 A"   21 A'    7 A"   22 A'    8 A"   23 A'   24 A'                 
 -0.984  -0.955  -0.623  -0.589  -0.533  -0.507  -0.499  -0.483
 25 A'   26 A'   27 A'   28 A'   29 A'    9 A"   30 A'   31 A'                 
 -0.430  -0.408  -0.372  -0.283  -0.270  -0.170
 10 A"   32 A'   11 A"   33 A'   34 A'   12 A"                                 
 -- Virtual --                   
 -0.088  -0.085  -0.030   0.013   0.019   0.030   0.036   0.050
 35 A'   13 A"   36 A'   37 A'   38 A'   39 A'   14 A"   40 A'                 
  0.054   0.059   0.068   0.076   0.091   0.101   0.116   0.126
 41 A'   42 A'   15 A"   43 A'   44 A'   16 A"   17 A"   45 A'                 
  0.134   0.159   0.161   0.166   0.177   0.199   0.212   0.266
 46 A'   47 A'   48 A'   49 A'   50 A'   51 A'   52 A'   18 A"                 
  0.313   0.335   0.353   0.375   0.389   0.403   0.414   0.437
 53 A'   54 A'   55 A'   19 A"   56 A'   20 A"   57 A'   58 A'                 
  0.478   0.488   0.498   0.521   0.526   0.536   0.556   0.570
 59 A'   60 A'   21 A"   61 A'   22 A"   62 A'   23 A"   24 A"                 
  0.580   0.588   0.620   0.646   0.679   0.706   0.724   0.744
 63 A'   64 A'   25 A"   65 A'   26 A"   66 A'   67 A'   68 A'                 
  0.752   0.814   0.858   1.022   1.126   1.194   1.207   1.247
 69 A'   70 A'   71 A'   72 A'   27 A"   73 A'   74 A'   28 A"                 
  1.308   1.409   1.439   1.440   1.469   1.539   1.554   1.602
 75 A'   76 A'   77 A'   29 A"   78 A'   79 A'   30 A"   31 A"                 
  1.602   1.698   1.784   1.808   1.893   1.927   1.942   1.953
 80 A'   32 A"   81 A'   82 A'   83 A'   84 A'   33 A"   34 A"                 
  2.012   2.047   2.087   2.140   2.245   2.620   2.651   2.699
 85 A'   86 A'   87 A'   88 A'   89 A'   90 A'   35 A"   36 A"                 
  2.806   2.972   3.102   3.293   3.743   3.774   3.870   3.903
 91 A'   92 A'   93 A'   94 A'   37 A"   95 A'   96 A'   38 A"                 
  3.956   3.993   3.999   4.036   4.074   4.080   4.188   4.240
 39 A"   40 A"   97 A'   41 A"   98 A'   42 A"   99 A'  100 A'                 
  4.396   4.477   4.675   6.286   6.368   6.484   6.779   6.836
101 A'  102 A'  103 A'   43 A"  104 A'  105 A'  106 A'  107 A'                 
  7.490   7.505   7.569   7.601   7.700   7.761  23.557  23.583
 44 A"   45 A"  108 A'  109 A'  110 A'  111 A'  112 A'  113 A'                 
 48.043  48.086  66.774 289.707 289.722 289.775 289.805 289.939
114 A'  115 A'  116 A'   46 A"   47 A"  117 A'  118 A'  119 A'                 
290.0041020.8971020.949
120 A'  121 A'  122 A'                                                         

 Beta MOs, Restricted
 -- Occupied --                  
-482.87 -482.86  -62.53  -62.52  -56.35  -56.35  -56.35  -56.34
  1 A'    2 A'    3 A'    4 A'    5 A'    1 A"    6 A'    7 A'                 
-56.338 -56.337 -24.691 -10.306 -10.270  -8.750  -8.740  -6.580
  2 A"    8 A'    9 A'   10 A'   11 A'   12 A'   13 A'   14 A'                 
 -6.571  -6.569  -6.569  -6.560  -6.558  -2.695  -2.688  -2.688
 15 A'    3 A"   16 A'    4 A"   17 A'   18 A'    5 A"   19 A'                 
 -2.686  -2.680  -2.680  -2.679  -2.678  -2.669  -2.669  -1.255
 20 A'    6 A"   21 A'    7 A"   22 A'    8 A"   23 A'   24 A'                 
 -0.984  -0.955  -0.623  -0.589  -0.533  -0.507  -0.499  -0.483
 25 A'   26 A'   27 A'   28 A'   29 A'    9 A"   30 A'   31 A'                 
 -0.430  -0.408  -0.372  -0.283  -0.270  -0.170
 10 A"   32 A'   11 A"   33 A'   34 A'   12 A"                                 
 -- Virtual --                   
 -0.088  -0.085  -0.030   0.013   0.019   0.030   0.036   0.050
 35 A'   13 A"   36 A'   37 A'   38 A'   39 A'   14 A"   40 A'                 
  0.054   0.059   0.068   0.076   0.091   0.101   0.116   0.126
 41 A'   42 A'   15 A"   43 A'   44 A'   16 A"   17 A"   45 A'                 
  0.134   0.159   0.161   0.166   0.177   0.199   0.212   0.266
 46 A'   47 A'   48 A'   49 A'   50 A'   51 A'   52 A'   18 A"                 
  0.313   0.335   0.353   0.375   0.389   0.403   0.414   0.437
 53 A'   54 A'   55 A'   19 A"   56 A'   20 A"   57 A'   58 A'                 
  0.478   0.488   0.498   0.521   0.526   0.536   0.556   0.570
 59 A'   60 A'   21 A"   61 A'   22 A"   62 A'   23 A"   24 A"                 
  0.580   0.588   0.620   0.646   0.679   0.706   0.724   0.744
 63 A'   64 A'   25 A"   65 A'   26 A"   66 A'   67 A'   68 A'                 
  0.752   0.814   0.858   1.022   1.126   1.194   1.207   1.247
 69 A'   70 A'   71 A'   72 A'   27 A"   73 A'   74 A'   28 A"                 
  1.308   1.409   1.439   1.440   1.469   1.539   1.554   1.602
 75 A'   76 A'   77 A'   29 A"   78 A'   79 A'   30 A"   31 A"                 
  1.602   1.698   1.784   1.808   1.893   1.927   1.942   1.953
 80 A'   32 A"   81 A'   82 A'   83 A'   84 A'   33 A"   34 A"                 
  2.012   2.047   2.087   2.140   2.245   2.620   2.651   2.699
 85 A'   86 A'   87 A'   88 A'   89 A'   90 A'   35 A"   36 A"                 
  2.806   2.972   3.102   3.293   3.743   3.774   3.870   3.903
 91 A'   92 A'   93 A'   94 A'   37 A"   95 A'   96 A'   38 A"                 
  3.956   3.993   3.999   4.036   4.074   4.080   4.188   4.240
 39 A"   40 A"   97 A'   41 A"   98 A'   42 A"   99 A'  100 A'                 
  4.396   4.477   4.675   6.286   6.368   6.484   6.779   6.836
101 A'  102 A'  103 A'   43 A"  104 A'  105 A'  106 A'  107 A'                 
  7.490   7.505   7.569   7.601   7.700   7.761  23.557  23.583
 44 A"   45 A"  108 A'  109 A'  110 A'  111 A'  112 A'  113 A'                 
 48.043  48.086  66.774 289.707 289.722 289.775 289.805 289.939
114 A'  115 A'  116 A'   46 A"   47 A"  117 A'  118 A'  119 A'                 
290.0041020.8971020.949
120 A'  121 A'  122 A'                                                         
 --------------------------------------------------------------

          Ground-State Mulliken Net Atomic Charges

     Atom                 Charge (a.u.)
  ----------------------------------------
      1 Br                    0.359405
      2 F                    -0.061125
      3 H                     0.141912
      4 Br                    0.325993
      5 C                    -0.365564
      6 C                    -0.400621
  ----------------------------------------
  Sum of atomic charges =     0.000000

 -----------------------------------------------------------------
                    Cartesian Multipole Moments
 -----------------------------------------------------------------
    Charge (ESU x 10^10)
                 0.0000
    Dipole Moment (Debye)
         X       1.2606      Y      -1.3615      Z       0.0000
       Tot       1.8555
    Quadrupole Moments (Debye-Ang)
        XX     -46.6679     XY      -1.0751     YY     -54.7480
        XZ      -0.0000     YZ       0.0000     ZZ     -53.8612
    Octopole Moments (Debye-Ang^2)
       XXX       1.4053    XXY      -6.7997    XYY       7.2261
       YYY      -3.5703    XXZ       0.0000    XYZ       0.0000
       YYZ       0.0000    XZZ      -2.4522    YZZ       1.7591
       ZZZ       0.0000
    Hexadecapole Moments (Debye-Ang^3)
      XXXX   -1177.1407   XXXY       7.6148   XXYY    -232.8037
      XYYY       2.8027   YYYY    -180.0559   XXXZ       0.0000
      XXYZ      -0.0000   XYYZ       0.0000   YYYZ      -0.0000
      XXZZ    -223.8795   XYZZ       2.2380   YYZZ     -40.7731
      XZZZ      -0.0000   YZZZ       0.0000   ZZZZ     -63.9582
 -----------------------------------------------------------------
 Calculating analytic gradient of the SCF energy
 Gradient of SCF Energy
            1           2           3           4           5           6
    1  -0.5465498  -0.0993275   0.0949690   0.5546333   0.5538132  -0.5575382
    2  -0.3015061  -0.1399487  -0.0399811   0.3804418   0.2851487  -0.1841545
    3   0.0000000  -0.0000000   0.0000000  -0.0000000  -0.0000000   0.0000000
 Max gradient component =       5.575E-01
 RMS gradient           =       2.995E-01
 Gradient time:  CPU 20.88 s  wall 2.73 s
 Geometry Optimization Parameters
   NAtoms,    NIC,     NZ,  NCons,   NDum,   NFix, NCnnct, MaxDiis
        6      32       0       0       0       0       0       0


** GEOMETRY OPTIMIZATION IN DELOCALIZED INTERNAL COORDINATES **
   Searching for a Minimum

   Optimization Cycle:   1

                       Coordinates (Angstroms)
     ATOM                X               Y               Z
      1  Br        2.3576945675    0.0286817085    0.0000000000
      2  F        -1.3488025665    1.5326361612    0.0000000000
      3  H         1.6057173411   -1.8245668585    0.0000000000
      4  Br       -2.1007797929   -0.3206124058    0.0000000000
      5  C         1.0550816708   -0.5219539618    0.0000000000
      6  C        -0.7981668962    0.2300232645    0.0000000000
   Point Group: cs    Number of degrees of freedom:     9


   Energy is  -5324.288374238


 Attempting to Generate Delocalized Internal Coordinates

 ** Taking Steepest Descent Step **
 Calculated Step too Large.  Step scaled by  0.355148
 Step Taken.  Stepsize is  0.300000

                             Maximum     Tolerance    Cnvgd?
         Gradient           0.461362      0.000300      NO
         Displacement       0.163852      0.001200      NO
         Energy change     *********      0.000001      NO


 New Cartesian Coordinates Obtained by Inverse Iteration

 Displacement from previous Coordinates is:  0.275096
 ----------------------------------------------------------------
             Standard Nuclear Orientation (Angstroms)
    I     Atom           X                Y                Z
 ----------------------------------------------------------------
    1      Br      2.4493396178     0.0849150694     0.0000000000
    2      F      -1.3240667076     1.5205977326     0.0000000000
    3      H       1.5537521644    -1.8355085994     0.0000000000
    4      Br     -2.1735503544    -0.3385953541     0.0000000000
    5      C       1.0473552763    -0.5299257607     0.0000000000
    6      C      -0.7820856729     0.2227248201     0.0000000000
 ----------------------------------------------------------------
 Molecular Point Group                 Cs    NOp =  2
 Largest Abelian Subgroup              Cs    NOp =  2
 Nuclear Repulsion Energy =   534.7081022823 hartrees
 There are       46 alpha and       46 beta electrons
 Applying Cartesian multipole field
    Component          Value
    ---------          -----
     (2,0,0)        1.00000E-11
     (0,2,0)        2.00000E-11
     (0,0,2)       -3.00000E-11
 Nucleus-field energy     =     0.0000000166 hartrees
 Requested basis set is 6-311++G(d,p)
 There are 61 shells and 169 basis functions
 A cutoff of  1.0D-11 yielded   1524 shell pairs
 There are     12336 function pairs (     13656 Cartesian)
 Smallest overlap matrix eigenvalue = 2.21E-04
 Guess MOs from SCF MO coefficient file

 -----------------------------------------------------------------------
  General SCF calculation program by
  Eric Jon Sundstrom, Paul Horn, Yuezhi Mao, Dmitri Zuev, Alec White,
  David Stuck, Shaama M.S., Shane Yost, Joonho Lee, David Small,
  Daniel Levine, Susi Lehtola, Hugh Burton, Evgeny Epifanovsky
 -----------------------------------------------------------------------
 Exchange:     0.2000 Hartree-Fock + 0.0800 Slater + 0.7200 B88
 Correlation:  0.1900 VWN1RPA + 0.8100 LYP
 Using SG-1 standard quadrature grid
 using 8 threads for integral computing
 -------------------------------------------------------
 OpenMP Integral computing Module                
 Release: version 2.0, May 2017, Q-Chem Inc. Pleasanton 
 -------------------------------------------------------
 -------------------------------------------------------
 OpenMP BLAS3 based DFT computing Module                
 Release: version 1.0, May 2013, Q-Chem Inc. Pittsburgh 
 -------------------------------------------------------
 A restricted SCF calculation will be
 performed using DIIS
 SCF converges when DIIS error is below 1.0e-08
 ---------------------------------------
  Cycle       Energy         DIIS error
 ---------------------------------------
    1   -5324.4718423981      2.13e-03  
    2   -5324.4761907031      1.70e-03  
    3   -5324.4778508459      1.45e-03  
    4   -5324.4777338881      1.34e-03  
    5   -5324.4859251996      1.53e-04  
    6   -5324.4860238068      4.14e-05  
    7   -5324.4860274371      1.57e-05  
    8   -5324.4860280814      2.39e-06  
    9   -5324.4860280963      9.13e-07  
   10   -5324.4860280989      3.24e-07  
   11   -5324.4860280991      1.42e-07  
   12   -5324.4860280992      4.14e-08  
   13   -5324.4860280993      1.36e-08  
   14   -5324.4860280993      1.17e-09  Convergence criterion met
 ---------------------------------------
 SCF time:   CPU 71.59s  wall 10.00s 
 SCF   energy in the final basis set =    -5324.4860280993
 Total energy in the final basis set =    -5324.4860280993

 --------------------------------------------------------------
             Orbital Energies (a.u.) and Symmetries
 --------------------------------------------------------------

 Alpha MOs, Restricted
 -- Occupied --                  
-482.87 -482.86  -62.53  -62.52  -56.35  -56.34  -56.34  -56.34
  1 A'    2 A'    3 A'    4 A'    5 A'    1 A"    6 A'    7 A'                 
-56.338 -56.337 -24.700 -10.323 -10.281  -8.741  -8.736  -6.571
  2 A"    8 A'    9 A'   10 A'   11 A'   12 A'   13 A'   14 A'                 
 -6.567  -6.561  -6.560  -6.556  -6.554  -2.685  -2.681  -2.680
 15 A'    3 A"   16 A'    4 A"   17 A'   18 A'   19 A'    5 A"                 
 -2.679  -2.676  -2.674  -2.671  -2.671  -2.666  -2.665  -1.257
 20 A'    6 A"   21 A'    7 A"   22 A'    8 A"   23 A'   24 A'                 
 -0.940  -0.931  -0.634  -0.595  -0.524  -0.503  -0.501  -0.461
 25 A'   26 A'   27 A'   28 A'   29 A'    9 A"   30 A'   31 A'                 
 -0.410  -0.404  -0.366  -0.289  -0.284  -0.184
 32 A'   10 A"   11 A"   33 A'   34 A'   12 A"                                 
 -- Virtual --                   
 -0.091  -0.090  -0.024   0.014   0.017   0.027   0.039   0.050
 13 A"   35 A'   36 A'   37 A'   38 A'   39 A'   14 A"   40 A'                 
  0.054   0.058   0.067   0.076   0.092   0.103   0.115   0.123
 41 A'   42 A'   15 A"   43 A'   44 A'   16 A"   17 A"   45 A'                 
  0.134   0.150   0.154   0.160   0.173   0.196   0.207   0.266
 46 A'   47 A'   48 A'   49 A'   50 A'   51 A'   52 A'   18 A"                 
  0.312   0.334   0.350   0.386   0.387   0.405   0.410   0.425
 53 A'   54 A'   55 A'   19 A"   56 A'   20 A"   57 A'   58 A'                 
  0.472   0.485   0.512   0.513   0.528   0.532   0.551   0.561
 59 A'   60 A'   61 A'   21 A"   22 A"   62 A'   23 A"   24 A"                 
  0.561   0.579   0.588   0.628   0.671   0.692   0.712   0.719
 63 A'   64 A'   25 A"   65 A'   26 A"   66 A'   67 A'   68 A'                 
  0.758   0.810   0.848   1.006   1.107   1.119   1.122   1.242
 69 A'   70 A'   71 A'   72 A'   73 A'   27 A"   74 A'   28 A"                 
  1.310   1.405   1.409   1.430   1.450   1.523   1.554   1.577
 75 A'   76 A'   77 A'   29 A"   78 A'   30 A"   79 A'   31 A"                 
  1.611   1.684   1.790   1.841   1.895   1.941   1.959   1.966
 80 A'   32 A"   81 A'   82 A'   83 A'   84 A'   33 A"   34 A"                 
  2.031   2.043   2.074   2.085   2.210   2.621   2.637   2.694
 85 A'   86 A'   87 A'   88 A'   89 A'   90 A'   35 A"   36 A"                 
  2.791   2.937   3.092   3.277   3.742   3.768   3.881   3.906
 91 A'   92 A'   93 A'   94 A'   37 A"   95 A'   96 A'   38 A"                 
  3.963   3.991   3.993   4.047   4.066   4.082   4.164   4.222
 39 A"   40 A"   97 A'   41 A"   98 A'   42 A"   99 A'  100 A'                 
  4.327   4.418   4.637   6.278   6.363   6.476   6.741   6.812
101 A'  102 A'  103 A'   43 A"  104 A'  105 A'  106 A'  107 A'                 
  7.502   7.510   7.560   7.583   7.653   7.726  23.432  23.469
 44 A"   45 A"  108 A'  109 A'  110 A'  111 A'  112 A'  113 A'                 
 47.997  48.053  66.762 289.713 289.722 289.763 289.787 289.878
114 A'  115 A'  116 A'   46 A"   47 A"  117 A'  118 A'  119 A'                 
289.9531020.8281020.900
120 A'  121 A'  122 A'                                                         

 Beta MOs, Restricted
 -- Occupied --                  
-482.87 -482.86  -62.53  -62.52  -56.35  -56.34  -56.34  -56.34
  1 A'    2 A'    3 A'    4 A'    5 A'    1 A"    6 A'    7 A'                 
-56.338 -56.337 -24.700 -10.323 -10.281  -8.741  -8.736  -6.571
  2 A"    8 A'    9 A'   10 A'   11 A'   12 A'   13 A'   14 A'                 
 -6.567  -6.561  -6.560  -6.556  -6.554  -2.685  -2.681  -2.680
 15 A'    3 A"   16 A'    4 A"   17 A'   18 A'   19 A'    5 A"                 
 -2.679  -2.676  -2.674  -2.671  -2.671  -2.666  -2.665  -1.257
 20 A'    6 A"   21 A'    7 A"   22 A'    8 A"   23 A'   24 A'                 
 -0.940  -0.931  -0.634  -0.595  -0.524  -0.503  -0.501  -0.461
 25 A'   26 A'   27 A'   28 A'   29 A'    9 A"   30 A'   31 A'                 
 -0.410  -0.404  -0.366  -0.289  -0.284  -0.184
 32 A'   10 A"   11 A"   33 A'   34 A'   12 A"                                 
 -- Virtual --                   
 -0.091  -0.090  -0.024   0.014   0.017   0.027   0.039   0.050
 13 A"   35 A'   36 A'   37 A'   38 A'   39 A'   14 A"   40 A'                 
  0.054   0.058   0.067   0.076   0.092   0.103   0.115   0.123
 41 A'   42 A'   15 A"   43 A'   44 A'   16 A"   17 A"   45 A'                 
  0.134   0.150   0.154   0.160   0.173   0.196   0.207   0.266
 46 A'   47 A'   48 A'   49 A'   50 A'   51 A'   52 A'   18 A"                 
  0.312   0.334   0.350   0.386   0.387   0.405   0.410   0.425
 53 A'   54 A'   55 A'   19 A"   56 A'   20 A"   57 A'   58 A'                 
  0.472   0.485   0.512   0.513   0.528   0.532   0.551   0.561
 59 A'   60 A'   61 A'   21 A"   22 A"   62 A'   23 A"   24 A"                 
  0.561   0.579   0.588   0.628   0.671   0.692   0.712   0.719
 63 A'   64 A'   25 A"   65 A'   26 A"   66 A'   67 A'   68 A'                 
  0.758   0.810   0.848   1.006   1.107   1.119   1.122   1.242
 69 A'   70 A'   71 A'   72 A'   73 A'   27 A"   74 A'   28 A"                 
  1.310   1.405   1.409   1.430   1.450   1.523   1.554   1.577
 75 A'   76 A'   77 A'   29 A"   78 A'   30 A"   79 A'   31 A"                 
  1.611   1.684   1.790   1.841   1.895   1.941   1.959   1.966
 80 A'   32 A"   81 A'   82 A'   83 A'   84 A'   33 A"   34 A"                 
  2.031   2.043   2.074   2.085   2.210   2.621   2.637   2.694
 85 A'   86 A'   87 A'   88 A'   89 A'   90 A'   35 A"   36 A"                 
  2.791   2.937   3.092   3.277   3.742   3.768   3.881   3.906
 91 A'   92 A'   93 A'   94 A'   37 A"   95 A'   96 A'   38 A"                 
  3.963   3.991   3.993   4.047   4.066   4.082   4.164   4.222
 39 A"   40 A"   97 A'   41 A"   98 A'   42 A"   99 A'  100 A'                 
  4.327   4.418   4.637   6.278   6.363   6.476   6.741   6.812
101 A'  102 A'  103 A'   43 A"  104 A'  105 A'  106 A'  107 A'                 
  7.502   7.510   7.560   7.583   7.653   7.726  23.432  23.469
 44 A"   45 A"  108 A'  109 A'  110 A'  111 A'  112 A'  113 A'                 
 47.997  48.053  66.762 289.713 289.722 289.763 289.787 289.878
114 A'  115 A'  116 A'   46 A"   47 A"  117 A'  118 A'  119 A'                 
289.9531020.8281020.900
120 A'  121 A'  122 A'                                                         
 --------------------------------------------------------------

          Ground-State Mulliken Net Atomic Charges

     Atom                 Charge (a.u.)
  ----------------------------------------
      1 Br                    0.256155
      2 F                    -0.048537
      3 H                     0.167310
      4 Br                    0.226155
      5 C                    -0.299678
      6 C                    -0.301405
  ----------------------------------------
  Sum of atomic charges =     0.000000

 -----------------------------------------------------------------
                    Cartesian Multipole Moments
 -----------------------------------------------------------------
    Charge (ESU x 10^10)
                 0.0000
    Dipole Moment (Debye)
         X       1.0451      Y      -1.2576      Z       0.0000
       Tot       1.6352
    Quadrupole Moments (Debye-Ang)
        XX     -46.6111     XY      -0.8749     YY     -54.4757
        XZ      -0.0000     YZ      -0.0000     ZZ     -54.3594
    Octopole Moments (Debye-Ang^2)
       XXX      -0.5109    XXY      -5.6018    XYY       6.2909
       YYY      -5.2737    XXZ      -0.0000    XYZ       0.0000
       YYZ       0.0000    XZZ      -3.0000    YZZ       1.4751
       ZZZ       0.0000
    Hexadecapole Moments (Debye-Ang^3)
      XXXX   -1236.8695   XXXY       1.9883   XXYY    -246.3573
      XYYY     -10.4226   YYYY    -176.8770   XXXZ      -0.0000
      XXYZ      -0.0000   XYYZ      -0.0000   YYYZ      -0.0000
      XXZZ    -236.3154   XYZZ      -1.4161   YYZZ     -40.8648
      XZZZ      -0.0000   YZZZ      -0.0000   ZZZZ     -64.4151
 -----------------------------------------------------------------
 Calculating analytic gradient of the SCF energy
 Gradient of SCF Energy
            1           2           3           4           5           6
    1  -0.2822996  -0.1001689   0.0832153   0.3539145   0.3137975  -0.3684589
    2  -0.1771613  -0.1150862  -0.0558301   0.2709605   0.1734664  -0.0963492
    3  -0.0000000   0.0000000  -0.0000000   0.0000000   0.0000000  -0.0000000
 Max gradient component =       3.685E-01
 RMS gradient           =       1.851E-01
 Gradient time:  CPU 20.33 s  wall 2.66 s
 Geometry Optimization Parameters
   NAtoms,    NIC,     NZ,  NCons,   NDum,   NFix, NCnnct, MaxDiis
        6      32       0       0       0       0       0       0


** GEOMETRY OPTIMIZATION IN DELOCALIZED INTERNAL COORDINATES **
   Searching for a Minimum

   Optimization Cycle:   2

                       Coordinates (Angstroms)
     ATOM                X               Y               Z
      1  Br        2.4493396178    0.0849150694    0.0000000000
      2  F        -1.3240667076    1.5205977326    0.0000000000
      3  H         1.5537521644   -1.8355085994    0.0000000000
      4  Br       -2.1735503544   -0.3385953541    0.0000000000
      5  C         1.0473552763   -0.5299257607    0.0000000000
      6  C        -0.7820856729    0.2227248201    0.0000000000
   Point Group: cs    Number of degrees of freedom:     9


   Energy is  -5324.486028099

 Hessian Updated using BFGS Update

 ** Taking Steepest Descent Step **
 Calculated Step too Large.  Step scaled by  0.583524
 Step Taken.  Stepsize is  0.300000

                             Maximum     Tolerance    Cnvgd?
         Gradient           0.278160      0.000300      NO
         Displacement       0.162313      0.001200      NO
         Energy change     -0.197654      0.000001      NO


 New Cartesian Coordinates Obtained by Inverse Iteration

 Displacement from previous Coordinates is:  0.276681
 ----------------------------------------------------------------
             Standard Nuclear Orientation (Angstroms)
    I     Atom           X                Y                Z
 ----------------------------------------------------------------
    1      Br      2.5160611093     0.1491305105     0.0000000000
    2      F      -1.2759149473     1.5039554991     0.0000000000
    3      H       1.4842673767    -1.8361164662     0.0000000000
    4      Br     -2.2334185702    -0.3652225801     0.0000000000
    5      C       1.0344685690    -0.5367514658     0.0000000000
    6      C      -0.7547192137     0.2092124105     0.0000000000
 ----------------------------------------------------------------
 Molecular Point Group                 Cs    NOp =  2
 Largest Abelian Subgroup              Cs    NOp =  2
 Nuclear Repulsion Energy =   519.4441064950 hartrees
 There are       46 alpha and       46 beta electrons
 Applying Cartesian multipole field
    Component          Value
    ---------          -----
     (2,0,0)        1.00000E-11
     (0,2,0)        2.00000E-11
     (0,0,2)       -3.00000E-11
 Nucleus-field energy     =     0.0000000173 hartrees
 Requested basis set is 6-311++G(d,p)
 There are 61 shells and 169 basis functions
 A cutoff of  1.0D-11 yielded   1521 shell pairs
 There are     12299 function pairs (     13601 Cartesian)
 Smallest overlap matrix eigenvalue = 2.26E-04
 Guess MOs from SCF MO coefficient file

 -----------------------------------------------------------------------
  General SCF calculation program by
  Eric Jon Sundstrom, Paul Horn, Yuezhi Mao, Dmitri Zuev, Alec White,
  David Stuck, Shaama M.S., Shane Yost, Joonho Lee, David Small,
  Daniel Levine, Susi Lehtola, Hugh Burton, Evgeny Epifanovsky
 -----------------------------------------------------------------------
 Exchange:     0.2000 Hartree-Fock + 0.0800 Slater + 0.7200 B88
 Correlation:  0.1900 VWN1RPA + 0.8100 LYP
 Using SG-1 standard quadrature grid
 using 8 threads for integral computing
 -------------------------------------------------------
 OpenMP Integral computing Module                
 Release: version 2.0, May 2017, Q-Chem Inc. Pleasanton 
 -------------------------------------------------------
 -------------------------------------------------------
 OpenMP BLAS3 based DFT computing Module                
 Release: version 1.0, May 2013, Q-Chem Inc. Pittsburgh 
 -------------------------------------------------------
 A restricted SCF calculation will be
 performed using DIIS
 SCF converges when DIIS error is below 1.0e-08
 ---------------------------------------
  Cycle       Energy         DIIS error
 ---------------------------------------
    1   -5324.6008531479      1.62e-03  
    2   -5324.6067113205      1.12e-03  
    3   -5324.6076189629      9.67e-04  
    4   -5324.6108938537      1.59e-04  
    5   -5324.6108340194      1.82e-04  
    6   -5324.6109691853      5.32e-05  
    7   -5324.6109806949      1.04e-05  
    8   -5324.6109809804      2.22e-06  
    9   -5324.6109809920      1.25e-06  
   10   -5324.6109809967      3.65e-07  
   11   -5324.6109809973      9.73e-08  
   12   -5324.6109809974      3.56e-08  
   13   -5324.6109809973      8.96e-09  Convergence criterion met
 ---------------------------------------
 SCF time:   CPU 65.43s  wall 8.00s 
 SCF   energy in the final basis set =    -5324.6109809973
 Total energy in the final basis set =    -5324.6109809973

 --------------------------------------------------------------
             Orbital Energies (a.u.) and Symmetries
 --------------------------------------------------------------

 Alpha MOs, Restricted
 -- Occupied --                  
-482.87 -482.86  -62.52  -62.52  -56.34  -56.34  -56.34  -56.34
  1 A'    2 A'    3 A'    4 A'    5 A'    1 A"    6 A'    7 A'                 
-56.337 -56.337 -24.709 -10.338 -10.292  -8.735  -8.734  -6.565
  2 A"    8 A'    9 A'   10 A'   11 A'   12 A'   13 A'   14 A'                 
 -6.565  -6.554  -6.554  -6.553  -6.551  -2.678  -2.678  -2.674
 15 A'    3 A"   16 A'    4 A"   17 A'   18 A'   19 A'    5 A"                 
 -2.673  -2.673  -2.671  -2.664  -2.664  -2.663  -2.662  -1.261
 20 A'    6 A"   21 A'    7 A"   22 A'    8 A"   23 A'   24 A'                 
 -0.910  -0.903  -0.645  -0.600  -0.519  -0.505  -0.502  -0.445
 25 A'   26 A'   27 A'   28 A'   29 A'   30 A'    9 A"   31 A'                 
 -0.410  -0.386  -0.359  -0.298  -0.294  -0.198
 32 A'   10 A"   11 A"   33 A'   34 A'   12 A"                                 
 -- Virtual --                   
 -0.096  -0.087  -0.020   0.013   0.015   0.023   0.042   0.046
 13 A"   35 A'   36 A'   37 A'   38 A'   39 A'   14 A"   40 A'                 
  0.056   0.058   0.067   0.076   0.094   0.103   0.114   0.117
 41 A'   42 A'   15 A"   43 A'   44 A'   16 A"   17 A"   45 A'                 
  0.128   0.139   0.149   0.159   0.170   0.195   0.204   0.266
 46 A'   47 A'   48 A'   49 A'   50 A'   51 A'   52 A'   18 A"                 
  0.312   0.332   0.348   0.387   0.394   0.407   0.408   0.416
 53 A'   54 A'   55 A'   56 A'   19 A"   20 A"   57 A'   58 A'                 
  0.453   0.480   0.511   0.522   0.527   0.530   0.539   0.540
 59 A'   60 A'   61 A'   21 A"   22 A"   62 A'   63 A'   23 A"                 
  0.559   0.565   0.580   0.624   0.667   0.669   0.691   0.718
 24 A"   25 A"   64 A'   65 A'   66 A'   26 A"   67 A'   68 A'                 
  0.779   0.804   0.841   0.988   1.038   1.055   1.110   1.239
 69 A'   70 A'   71 A'   72 A'   73 A'   74 A'   27 A"   28 A"                 
  1.313   1.373   1.408   1.414   1.454   1.477   1.564   1.569
 75 A'   76 A'   77 A'   29 A"   78 A'   30 A"   31 A"   79 A'                 
  1.637   1.687   1.778   1.865   1.878   1.969   1.977   1.995
 80 A'   32 A"   81 A'   82 A'   83 A'   33 A"   34 A"   84 A'                 
  2.017   2.035   2.066   2.108   2.201   2.623   2.629   2.691
 85 A'   86 A'   87 A'   88 A'   89 A'   35 A"   90 A'   36 A"                 
  2.774   2.906   3.082   3.297   3.741   3.762   3.898   3.911
 91 A'   92 A'   93 A'   94 A'   37 A"   95 A'   96 A'   38 A"                 
  3.968   3.987   3.989   4.054   4.060   4.083   4.154   4.205
 39 A"   40 A"   97 A'   41 A"   98 A'   42 A"   99 A'  100 A'                 
  4.296   4.360   4.623   6.272   6.360   6.474   6.692   6.773
101 A'  102 A'  103 A'   43 A"  104 A'  105 A'  106 A'  107 A'                 
  7.511   7.516   7.555   7.573   7.627   7.698  23.371  23.406
 44 A"   45 A"  108 A'  109 A'  110 A'  111 A'  112 A'  113 A'                 
 47.947  48.012  66.750 289.717 289.722 289.757 289.777 289.846
114 A'  115 A'  116 A'   46 A"   47 A"  117 A'  118 A'  119 A'                 
289.9181020.7581020.843
120 A'  121 A'  122 A'                                                         

 Beta MOs, Restricted
 -- Occupied --                  
-482.87 -482.86  -62.52  -62.52  -56.34  -56.34  -56.34  -56.34
  1 A'    2 A'    3 A'    4 A'    5 A'    1 A"    6 A'    7 A'                 
-56.337 -56.337 -24.709 -10.338 -10.292  -8.735  -8.734  -6.565
  2 A"    8 A'    9 A'   10 A'   11 A'   12 A'   13 A'   14 A'                 
 -6.565  -6.554  -6.554  -6.553  -6.551  -2.678  -2.678  -2.674
 15 A'    3 A"   16 A'    4 A"   17 A'   18 A'   19 A'    5 A"                 
 -2.673  -2.673  -2.671  -2.664  -2.664  -2.663  -2.662  -1.261
 20 A'    6 A"   21 A'    7 A"   22 A'    8 A"   23 A'   24 A'                 
 -0.910  -0.903  -0.645  -0.600  -0.519  -0.505  -0.502  -0.445
 25 A'   26 A'   27 A'   28 A'   29 A'   30 A'    9 A"   31 A'                 
 -0.410  -0.386  -0.359  -0.298  -0.294  -0.198
 32 A'   10 A"   11 A"   33 A'   34 A'   12 A"                                 
 -- Virtual --                   
 -0.096  -0.087  -0.020   0.013   0.015   0.023   0.042   0.046
 13 A"   35 A'   36 A'   37 A'   38 A'   39 A'   14 A"   40 A'                 
  0.056   0.058   0.067   0.076   0.094   0.103   0.114   0.117
 41 A'   42 A'   15 A"   43 A'   44 A'   16 A"   17 A"   45 A'                 
  0.128   0.139   0.149   0.159   0.170   0.195   0.204   0.266
 46 A'   47 A'   48 A'   49 A'   50 A'   51 A'   52 A'   18 A"                 
  0.312   0.332   0.348   0.387   0.394   0.407   0.408   0.416
 53 A'   54 A'   55 A'   56 A'   19 A"   20 A"   57 A'   58 A'                 
  0.453   0.480   0.511   0.522   0.527   0.530   0.539   0.540
 59 A'   60 A'   61 A'   21 A"   22 A"   62 A'   63 A'   23 A"                 
  0.559   0.565   0.580   0.624   0.667   0.669   0.691   0.718
 24 A"   25 A"   64 A'   65 A'   66 A'   26 A"   67 A'   68 A'                 
  0.779   0.804   0.841   0.988   1.038   1.055   1.110   1.239
 69 A'   70 A'   71 A'   72 A'   73 A'   74 A'   27 A"   28 A"                 
  1.313   1.373   1.408   1.414   1.454   1.477   1.564   1.569
 75 A'   76 A'   77 A'   29 A"   78 A'   30 A"   31 A"   79 A'                 
  1.637   1.687   1.778   1.865   1.878   1.969   1.977   1.995
 80 A'   32 A"   81 A'   82 A'   83 A'   33 A"   34 A"   84 A'                 
  2.017   2.035   2.066   2.108   2.201   2.623   2.629   2.691
 85 A'   86 A'   87 A'   88 A'   89 A'   35 A"   90 A'   36 A"                 
  2.774   2.906   3.082   3.297   3.741   3.762   3.898   3.911
 91 A'   92 A'   93 A'   94 A'   37 A"   95 A'   96 A'   38 A"                 
  3.968   3.987   3.989   4.054   4.060   4.083   4.154   4.205
 39 A"   40 A"   97 A'   41 A"   98 A'   42 A"   99 A'  100 A'                 
  4.296   4.360   4.623   6.272   6.360   6.474   6.692   6.773
101 A'  102 A'  103 A'   43 A"  104 A'  105 A'  106 A'  107 A'                 
  7.511   7.516   7.555   7.573   7.627   7.698  23.371  23.406
 44 A"   45 A"  108 A'  109 A'  110 A'  111 A'  112 A'  113 A'                 
 47.947  48.012  66.750 289.717 289.722 289.757 289.777 289.846
114 A'  115 A'  116 A'   46 A"   47 A"  117 A'  118 A'  119 A'                 
289.9181020.7581020.843
120 A'  121 A'  122 A'                                                         
 --------------------------------------------------------------

          Ground-State Mulliken Net Atomic Charges

     Atom                 Charge (a.u.)
  ----------------------------------------
      1 Br                    0.171740
      2 F                    -0.035773
      3 H                     0.187133
      4 Br                    0.147427
      5 C                    -0.249827
      6 C                    -0.220699
  ----------------------------------------
  Sum of atomic charges =     0.000000

 -----------------------------------------------------------------
                    Cartesian Multipole Moments
 -----------------------------------------------------------------
    Charge (ESU x 10^10)
                 0.0000
    Dipole Moment (Debye)
         X       0.8123      Y      -1.2082      Z      -0.0000
       Tot       1.4558
    Quadrupole Moments (Debye-Ang)
        XX     -47.0488     XY      -0.6739     YY     -54.1506
        XZ       0.0000     YZ      -0.0000     ZZ     -54.7880
    Octopole Moments (Debye-Ang^2)
       XXX      -3.0970    XXY      -4.3301    XYY       5.3710
       YYY      -6.7933    XXZ       0.0000    XYZ       0.0000
       YYZ       0.0000    XZZ      -3.4488    YZZ       1.1374
       ZZZ      -0.0000
    Hexadecapole Moments (Debye-Ang^3)
      XXXX   -1285.4501   XXXY      -6.4024   XXYY    -256.7952
      XYYY     -26.6394   YYYY    -175.1895   XXXZ      -0.0000
      XXYZ      -0.0000   XYYZ      -0.0000   YYYZ      -0.0000
      XXZZ    -246.6897   XYZZ      -6.4064   YYZZ     -41.1273
      XZZZ      -0.0000   YZZZ      -0.0000   ZZZZ     -65.0874
 -----------------------------------------------------------------
 Calculating analytic gradient of the SCF energy
 Gradient of SCF Energy
            1           2           3           4           5           6
    1  -0.1422584  -0.0973436   0.0716035   0.2235775   0.1962328  -0.2518118
    2  -0.1050215  -0.0894671  -0.0667223   0.1950757   0.1086727  -0.0425375
    3  -0.0000000   0.0000000  -0.0000000  -0.0000000   0.0000000  -0.0000000
 Max gradient component =       2.518E-01
 RMS gradient           =       1.206E-01
 Gradient time:  CPU 19.78 s  wall 2.59 s
 Geometry Optimization Parameters
   NAtoms,    NIC,     NZ,  NCons,   NDum,   NFix, NCnnct, MaxDiis
        6      32       0       0       0       0       0       0

 Cartesian Hessian Update
 Hessian Updated using BFGS Update


** GEOMETRY OPTIMIZATION IN DELOCALIZED INTERNAL COORDINATES **
   Searching for a Minimum

   Optimization Cycle:   3

                       Coordinates (Angstroms)
     ATOM                X               Y               Z
      1  Br        2.5160611093    0.1491305105    0.0000000000
      2  F        -1.2759149473    1.5039554991    0.0000000000
      3  H         1.4842673767   -1.8361164662    0.0000000000
      4  Br       -2.2334185702   -0.3652225801    0.0000000000
      5  C         1.0344685690   -0.5367514658    0.0000000000
      6  C        -0.7547192137    0.2092124105    0.0000000000
   Point Group: cs    Number of degrees of freedom:     9


   Energy is  -5324.610980997

 Hessian Updated using BFGS Update

  9 Hessian modes will be used to form the next step
  Hessian Eigenvalues:
     0.084887    0.136924    0.162839    0.187612    0.221342    0.249993
     0.389197    0.782709    1.055136

 Minimum Search - Taking Simple RFO Step
 Searching for Lamda that Minimizes Along All modes
 Value Taken    Lamda =  -0.22716281
 Calculated Step too Large.  Step scaled by  0.403755
 Step Taken.  Stepsize is  0.300000

                             Maximum     Tolerance    Cnvgd?
         Gradient           0.171432      0.000300      NO
         Displacement       0.193403      0.001200      NO
         Energy change     -0.124953      0.000001      NO


 New Cartesian Coordinates Obtained by Inverse Iteration

 Displacement from previous Coordinates is:  0.380605
 ----------------------------------------------------------------
             Standard Nuclear Orientation (Angstroms)
    I     Atom           X                Y                Z
 ----------------------------------------------------------------
    1      Br      2.4926631934     0.2082200058     0.0000000000
    2      F      -1.1716225256     1.4779849529     0.0000000000
    3      H       1.3679071737    -1.7924631712     0.0000000000
    4      Br     -2.2110112445    -0.4182721640     0.0000000000
    5      C       0.9901738269    -0.5301710049     0.0000000000
    6      C      -0.6973661001     0.1789092893     0.0000000000
 ----------------------------------------------------------------
 Molecular Point Group                 Cs    NOp =  2
 Largest Abelian Subgroup              Cs    NOp =  2
 Nuclear Repulsion Energy =   519.2062399480 hartrees
 There are       46 alpha and       46 beta electrons
 Applying Cartesian multipole field
    Component          Value
    ---------          -----
     (2,0,0)        1.00000E-11
     (0,2,0)        2.00000E-11
     (0,0,2)       -3.00000E-11
 Nucleus-field energy     =     0.0000000170 hartrees
 Requested basis set is 6-311++G(d,p)
 There are 61 shells and 169 basis functions
 A cutoff of  1.0D-11 yielded   1522 shell pairs
 There are     12322 function pairs (     13631 Cartesian)
 Smallest overlap matrix eigenvalue = 1.91E-04
 Guess MOs from SCF MO coefficient file

 -----------------------------------------------------------------------
  General SCF calculation program by
  Eric Jon Sundstrom, Paul Horn, Yuezhi Mao, Dmitri Zuev, Alec White,
  David Stuck, Shaama M.S., Shane Yost, Joonho Lee, David Small,
  Daniel Levine, Susi Lehtola, Hugh Burton, Evgeny Epifanovsky
 -----------------------------------------------------------------------
 Exchange:     0.2000 Hartree-Fock + 0.0800 Slater + 0.7200 B88
 Correlation:  0.1900 VWN1RPA + 0.8100 LYP
 Using SG-1 standard quadrature grid
 using 8 threads for integral computing
 -------------------------------------------------------
 OpenMP Integral computing Module                
 Release: version 2.0, May 2017, Q-Chem Inc. Pleasanton 
 -------------------------------------------------------
 -------------------------------------------------------
 OpenMP BLAS3 based DFT computing Module                
 Release: version 1.0, May 2013, Q-Chem Inc. Pittsburgh 
 -------------------------------------------------------
 A restricted SCF calculation will be
 performed using DIIS
 SCF converges when DIIS error is below 1.0e-08
 ---------------------------------------
  Cycle       Energy         DIIS error
 ---------------------------------------
    1   -5324.6932241719      9.76e-04  
    2   -5324.6977702197      3.16e-04  
    3   -5324.6953767922      8.17e-04  
    4   -5324.6980000085      1.90e-04  
    5   -5324.6981404511      5.18e-05  
    6   -5324.6981491969      1.58e-05  
    7   -5324.6981501406      5.39e-06  
    8   -5324.6981502079      2.11e-06  
    9   -5324.6981502197      8.84e-07  
   10   -5324.6981502220      2.89e-07  
   11   -5324.6981502223      5.85e-08  
   12   -5324.6981502223      1.09e-08  
   13   -5324.6981502224      3.01e-09  Convergence criterion met
 ---------------------------------------
 SCF time:   CPU 65.77s  wall 8.00s 
 SCF   energy in the final basis set =    -5324.6981502224
 Total energy in the final basis set =    -5324.6981502224

 --------------------------------------------------------------
             Orbital Energies (a.u.) and Symmetries
 --------------------------------------------------------------

 Alpha MOs, Restricted
 -- Occupied --                  
-482.86 -482.86  -62.52  -62.52  -56.34  -56.34  -56.34  -56.34
  1 A'    2 A'    3 A'    4 A'    5 A'    6 A'    1 A"    7 A'                 
-56.335 -56.335 -24.714 -10.343 -10.291  -8.732  -8.729  -6.564
  2 A"    8 A'    9 A'   10 A'   11 A'   12 A'   13 A'   14 A'                 
 -6.560  -6.552  -6.550  -6.549  -6.548  -2.676  -2.672  -2.671
 15 A'    3 A"   16 A'    4 A"   17 A'   18 A'   19 A'    5 A"                 
 -2.670  -2.668  -2.667  -2.661  -2.661  -2.658  -2.658  -1.263
 20 A'    6 A"   21 A'    7 A"   22 A'    8 A"   23 A'   24 A'                 
 -0.901  -0.889  -0.656  -0.607  -0.521  -0.509  -0.502  -0.443
 25 A'   26 A'   27 A'   28 A'   29 A'   30 A'    9 A"   31 A'                 
 -0.413  -0.379  -0.357  -0.303  -0.301  -0.208
 32 A'   10 A"   11 A"   33 A'   34 A'   12 A"                                 
 -- Virtual --                   
 -0.090  -0.059  -0.014   0.014   0.015   0.023   0.043   0.045
 13 A"   35 A'   36 A'   37 A'   38 A'   39 A'   14 A"   40 A'                 
  0.059   0.063   0.067   0.079   0.097   0.102   0.113   0.115
 41 A'   42 A'   15 A"   43 A'   44 A'   16 A"   17 A"   45 A'                 
  0.124   0.136   0.150   0.162   0.169   0.198   0.207   0.270
 46 A'   47 A'   48 A'   49 A'   50 A'   51 A'   52 A'   18 A"                 
  0.313   0.334   0.347   0.388   0.398   0.409   0.410   0.418
 53 A'   54 A'   55 A'   56 A'   19 A"   57 A'   20 A"   58 A'                 
  0.444   0.481   0.508   0.519   0.527   0.531   0.541   0.541
 59 A'   60 A'   61 A'   21 A"   62 A'   22 A"   23 A"   63 A'                 
  0.553   0.565   0.585   0.632   0.664   0.670   0.674   0.729
 24 A"   25 A"   64 A'   65 A'   66 A'   26 A"   67 A'   68 A'                 
  0.786   0.804   0.858   0.983   1.018   1.027   1.097   1.246
 69 A'   70 A'   71 A'   72 A'   73 A'   74 A'   27 A"   28 A"                 
  1.342   1.381   1.396   1.412   1.453   1.478   1.582   1.584
 75 A'   76 A'   29 A"   77 A'   30 A"   78 A'   79 A'   31 A"                 
  1.685   1.731   1.778   1.874   1.888   1.974   1.983   2.007
 80 A'   32 A"   81 A'   82 A'   83 A'   33 A"   34 A"   84 A'                 
  2.030   2.038   2.084   2.146   2.258   2.613   2.657   2.703
 85 A'   86 A'   87 A'   88 A'   89 A'   35 A"   90 A'   36 A"                 
  2.773   2.910   3.102   3.421   3.743   3.760   3.919   3.919
 91 A'   92 A'   93 A'   94 A'   37 A"   95 A'   96 A'   38 A"                 
  3.973   3.984   3.991   4.056   4.061   4.085   4.160   4.198
 39 A"   40 A"   97 A'   41 A"   98 A'   42 A"   99 A'  100 A'                 
  4.303   4.329   4.643   6.270   6.366   6.488   6.679   6.754
101 A'  102 A'  103 A'   43 A"  104 A'  105 A'  106 A'  107 A'                 
  7.514   7.522   7.555   7.575   7.623   7.695  23.374  23.401
 44 A"   45 A"  108 A'  109 A'  110 A'  111 A'  112 A'  113 A'                 
 47.932  47.994  66.742 289.721 289.725 289.756 289.778 289.842
114 A'  115 A'  116 A'   46 A"   47 A"  117 A'  118 A'  119 A'                 
289.9161020.7361020.818
120 A'  121 A'  122 A'                                                         

 Beta MOs, Restricted
 -- Occupied --                  
-482.86 -482.86  -62.52  -62.52  -56.34  -56.34  -56.34  -56.34
  1 A'    2 A'    3 A'    4 A'    5 A'    6 A'    1 A"    7 A'                 
-56.335 -56.335 -24.714 -10.343 -10.291  -8.732  -8.729  -6.564
  2 A"    8 A'    9 A'   10 A'   11 A'   12 A'   13 A'   14 A'                 
 -6.560  -6.552  -6.550  -6.549  -6.548  -2.676  -2.672  -2.671
 15 A'    3 A"   16 A'    4 A"   17 A'   18 A'   19 A'    5 A"                 
 -2.670  -2.668  -2.667  -2.661  -2.661  -2.658  -2.658  -1.263
 20 A'    6 A"   21 A'    7 A"   22 A'    8 A"   23 A'   24 A'                 
 -0.901  -0.889  -0.656  -0.607  -0.521  -0.509  -0.502  -0.443
 25 A'   26 A'   27 A'   28 A'   29 A'   30 A'    9 A"   31 A'                 
 -0.413  -0.379  -0.357  -0.303  -0.301  -0.208
 32 A'   10 A"   11 A"   33 A'   34 A'   12 A"                                 
 -- Virtual --                   
 -0.090  -0.059  -0.014   0.014   0.015   0.023   0.043   0.045
 13 A"   35 A'   36 A'   37 A'   38 A'   39 A'   14 A"   40 A'                 
  0.059   0.063   0.067   0.079   0.097   0.102   0.113   0.115
 41 A'   42 A'   15 A"   43 A'   44 A'   16 A"   17 A"   45 A'                 
  0.124   0.136   0.150   0.162   0.169   0.198   0.207   0.270
 46 A'   47 A'   48 A'   49 A'   50 A'   51 A'   52 A'   18 A"                 
  0.313   0.334   0.347   0.388   0.398   0.409   0.410   0.418
 53 A'   54 A'   55 A'   56 A'   19 A"   57 A'   20 A"   58 A'                 
  0.444   0.481   0.508   0.519   0.527   0.531   0.541   0.541
 59 A'   60 A'   61 A'   21 A"   62 A'   22 A"   23 A"   63 A'                 
  0.553   0.565   0.585   0.632   0.664   0.670   0.674   0.729
 24 A"   25 A"   64 A'   65 A'   66 A'   26 A"   67 A'   68 A'                 
  0.786   0.804   0.858   0.983   1.018   1.027   1.097   1.246
 69 A'   70 A'   71 A'   72 A'   73 A'   74 A'   27 A"   28 A"                 
  1.342   1.381   1.396   1.412   1.453   1.478   1.582   1.584
 75 A'   76 A'   29 A"   77 A'   30 A"   78 A'   79 A'   31 A"                 
  1.685   1.731   1.778   1.874   1.888   1.974   1.983   2.007
 80 A'   32 A"   81 A'   82 A'   83 A'   33 A"   34 A"   84 A'                 
  2.030   2.038   2.084   2.146   2.258   2.613   2.657   2.703
 85 A'   86 A'   87 A'   88 A'   89 A'   35 A"   90 A'   36 A"                 
  2.773   2.910   3.102   3.421   3.743   3.760   3.919   3.919
 91 A'   92 A'   93 A'   94 A'   37 A"   95 A'   96 A'   38 A"                 
  3.973   3.984   3.991   4.056   4.061   4.085   4.160   4.198
 39 A"   40 A"   97 A'   41 A"   98 A'   42 A"   99 A'  100 A'                 
  4.303   4.329   4.643   6.270   6.366   6.488   6.679   6.754
101 A'  102 A'  103 A'   43 A"  104 A'  105 A'  106 A'  107 A'                 
  7.514   7.522   7.555   7.575   7.623   7.695  23.374  23.401
 44 A"   45 A"  108 A'  109 A'  110 A'  111 A'  112 A'  113 A'                 
 47.932  47.994  66.742 289.721 289.725 289.756 289.778 289.842
114 A'  115 A'  116 A'   46 A"   47 A"  117 A'  118 A'  119 A'                 
289.9161020.7361020.818
120 A'  121 A'  122 A'                                                         
 --------------------------------------------------------------

          Ground-State Mulliken Net Atomic Charges

     Atom                 Charge (a.u.)
  ----------------------------------------
      1 Br                    0.126152
      2 F                    -0.035061
      3 H                     0.197595
      4 Br                    0.116624
      5 C                    -0.221526
      6 C                    -0.183784
  ----------------------------------------
  Sum of atomic charges =     0.000000

 -----------------------------------------------------------------
                    Cartesian Multipole Moments
 -----------------------------------------------------------------
    Charge (ESU x 10^10)
                 0.0000
    Dipole Moment (Debye)
         X       0.5414      Y      -1.2442      Z       0.0000
       Tot       1.3569
    Quadrupole Moments (Debye-Ang)
        XX     -48.0157     XY      -0.3251     YY     -53.8749
        XZ      -0.0000     YZ      -0.0000     ZZ     -54.7639
    Octopole Moments (Debye-Ang^2)
       XXX      -6.9332    XXY      -2.9346    XYY       3.9005
       YYY      -6.3814    XXZ      -0.0000    XYZ      -0.0000
       YYZ      -0.0000    XZZ      -3.7639    YZZ       1.1429
       ZZZ       0.0000
    Hexadecapole Moments (Debye-Ang^3)
      XXXX   -1255.9538   XXXY     -18.2544   XXYY    -250.9104
      XYYY     -44.2714   YYYY    -176.0119   XXXZ      -0.0000
      XXYZ      -0.0000   XYYZ      -0.0000   YYYZ       0.0000
      XXZZ    -240.9520   XYZZ     -12.6085   YYZZ     -41.2718
      XZZZ      -0.0000   YZZZ      -0.0000   ZZZZ     -64.7861
 -----------------------------------------------------------------
 Calculating analytic gradient of the SCF energy
 Gradient of SCF Energy
            1           2           3           4           5           6
    1  -0.1027295  -0.0877036   0.0614855   0.1707645   0.1785342  -0.2203511
    2  -0.0814415  -0.0669780  -0.0685807   0.1546805   0.0807880  -0.0184683
    3  -0.0000000  -0.0000000  -0.0000000   0.0000000   0.0000000  -0.0000000
 Max gradient component =       2.204E-01
 RMS gradient           =       9.951E-02
 Gradient time:  CPU 20.10 s  wall 2.63 s
 Geometry Optimization Parameters
   NAtoms,    NIC,     NZ,  NCons,   NDum,   NFix, NCnnct, MaxDiis
        6      32       0       0       0       0       0       0

 Cartesian Hessian Update
 Hessian Updated using BFGS Update


** GEOMETRY OPTIMIZATION IN DELOCALIZED INTERNAL COORDINATES **
   Searching for a Minimum

   Optimization Cycle:   4

                       Coordinates (Angstroms)
     ATOM                X               Y               Z
      1  Br        2.4926631934    0.2082200058    0.0000000000
      2  F        -1.1716225256    1.4779849529    0.0000000000
      3  H         1.3679071737   -1.7924631712    0.0000000000
      4  Br       -2.2110112445   -0.4182721640    0.0000000000
      5  C         0.9901738269   -0.5301710049    0.0000000000
      6  C        -0.6973661001    0.1789092893    0.0000000000
   Point Group: cs    Number of degrees of freedom:     9


   Energy is  -5324.698150222

 Hessian Updated using BFGS Update

  9 Hessian modes will be used to form the next step
  Hessian Eigenvalues:
     0.034171    0.136286    0.164022    0.202641    0.226570    0.249305
     0.382356    0.966399    1.069507

 Minimum Search - Taking Simple RFO Step
 Searching for Lamda that Minimizes Along All modes
 Value Taken    Lamda =  -0.23723224
 Calculated Step too Large.  Step scaled by  0.334598
 Step Taken.  Stepsize is  0.300000

                             Maximum     Tolerance    Cnvgd?
         Gradient           0.138684      0.000300      NO
         Displacement       0.201180      0.001200      NO
         Energy change     -0.087169      0.000001      NO


 New Cartesian Coordinates Obtained by Inverse Iteration

 Displacement from previous Coordinates is:  0.391820
 ----------------------------------------------------------------
             Standard Nuclear Orientation (Angstroms)
    I     Atom           X                Y                Z
 ----------------------------------------------------------------
    1      Br      2.4570269571     0.2610936410     0.0000000000
    2      F      -1.0623324040     1.4430888619     0.0000000000
    3      H       1.2575180799    -1.7411216224     0.0000000000
    4      Br     -2.1815512542    -0.4643009593     0.0000000000
    5      C       0.9361995528    -0.5192436783     0.0000000000
    6      C      -0.6361166078     0.1446916651     0.0000000000
 ----------------------------------------------------------------
 Molecular Point Group                 Cs    NOp =  2
 Largest Abelian Subgroup              Cs    NOp =  2
 Nuclear Repulsion Energy =   521.9654254588 hartrees
 There are       46 alpha and       46 beta electrons
 Applying Cartesian multipole field
    Component          Value
    ---------          -----
     (2,0,0)        1.00000E-11
     (0,2,0)        2.00000E-11
     (0,0,2)       -3.00000E-11
 Nucleus-field energy     =     0.0000000166 hartrees
 Requested basis set is 6-311++G(d,p)
 There are 61 shells and 169 basis functions
 A cutoff of  1.0D-11 yielded   1533 shell pairs
 There are     12414 function pairs (     13727 Cartesian)
 Smallest overlap matrix eigenvalue = 1.44E-04
 Guess MOs from SCF MO coefficient file

 -----------------------------------------------------------------------
  General SCF calculation program by
  Eric Jon Sundstrom, Paul Horn, Yuezhi Mao, Dmitri Zuev, Alec White,
  David Stuck, Shaama M.S., Shane Yost, Joonho Lee, David Small,
  Daniel Levine, Susi Lehtola, Hugh Burton, Evgeny Epifanovsky
 -----------------------------------------------------------------------
 Exchange:     0.2000 Hartree-Fock + 0.0800 Slater + 0.7200 B88
 Correlation:  0.1900 VWN1RPA + 0.8100 LYP
 Using SG-1 standard quadrature grid
 using 8 threads for integral computing
 -------------------------------------------------------
 OpenMP Integral computing Module                
 Release: version 2.0, May 2017, Q-Chem Inc. Pleasanton 
 -------------------------------------------------------
 -------------------------------------------------------
 OpenMP BLAS3 based DFT computing Module                
 Release: version 1.0, May 2013, Q-Chem Inc. Pittsburgh 
 -------------------------------------------------------
 A restricted SCF calculation will be
 performed using DIIS
 SCF converges when DIIS error is below 1.0e-08
 ---------------------------------------
  Cycle       Energy         DIIS error
 ---------------------------------------
    1   -5324.7697925462      9.99e-04  
    2   -5324.7744310543      2.81e-04  
    3   -5324.7732792973      6.06e-04  
    4   -5324.7746605777      1.43e-04  
    5   -5324.7747346384      5.29e-05  
    6   -5324.7747444079      1.14e-05  
    7   -5324.7747447323      2.95e-06  
    8   -5324.7747447490      1.39e-06  
    9   -5324.7747447532      5.00e-07  
   10   -5324.7747447538      1.62e-07  
   11   -5324.7747447539      4.17e-08  
   12   -5324.7747447540      7.46e-09  Convergence criterion met
 ---------------------------------------
 SCF time:   CPU 61.35s  wall 8.00s 
 SCF   energy in the final basis set =    -5324.7747447540
 Total energy in the final basis set =    -5324.7747447540

 --------------------------------------------------------------
             Orbital Energies (a.u.) and Symmetries
 --------------------------------------------------------------

 Alpha MOs, Restricted
 -- Occupied --                  
-482.86 -482.86  -62.52  -62.51  -56.34  -56.34  -56.34  -56.33
  1 A'    2 A'    3 A'    4 A'    5 A'    1 A"    6 A'    7 A'                 
-56.331 -56.331 -24.718 -10.344 -10.286  -8.731  -8.725  -6.562
  2 A"    8 A'    9 A'   10 A'   11 A'   12 A'   13 A'   14 A'                 
 -6.556  -6.550  -6.548  -6.544  -6.543  -2.674  -2.670  -2.669
 15 A'    3 A"   16 A'    4 A"   17 A'   18 A'    5 A"   19 A'                 
 -2.667  -2.664  -2.663  -2.659  -2.659  -2.653  -2.653  -1.268
 20 A'    6 A"   21 A'    7 A"   22 A'   23 A'    8 A"   24 A'                 
 -0.893  -0.877  -0.673  -0.613  -0.525  -0.513  -0.505  -0.443
 25 A'   26 A'   27 A'   28 A'   29 A'   30 A'    9 A"   31 A'                 
 -0.415  -0.375  -0.353  -0.308  -0.305  -0.219
 32 A'   10 A"   11 A"   33 A'   34 A'   12 A"                                 
 -- Virtual --                   
 -0.081  -0.033  -0.013   0.014   0.021   0.024   0.043   0.045
 13 A"   35 A'   36 A'   37 A'   38 A'   39 A'   14 A"   40 A'                 
  0.059   0.068   0.070   0.084   0.098   0.101   0.111   0.112
 41 A'   15 A"   42 A'   43 A'   44 A'   16 A"   45 A'   17 A"                 
  0.125   0.137   0.151   0.165   0.172   0.205   0.214   0.274
 46 A'   47 A'   48 A'   49 A'   50 A'   51 A'   52 A'   18 A"                 
  0.312   0.333   0.351   0.388   0.400   0.406   0.412   0.425
 53 A'   54 A'   55 A'   56 A'   19 A"   57 A'   20 A"   58 A'                 
  0.438   0.480   0.505   0.514   0.525   0.534   0.538   0.552
 59 A'   60 A'   61 A'   21 A"   62 A'   22 A"   23 A"   24 A"                 
  0.557   0.572   0.591   0.641   0.660   0.668   0.671   0.743
 63 A'   25 A"   64 A'   65 A'   66 A'   67 A'   26 A"   68 A'                 
  0.776   0.811   0.880   0.979   1.004   1.010   1.087   1.248
 69 A'   70 A'   71 A'   72 A'   73 A'   74 A'   27 A"   28 A"                 
  1.374   1.376   1.388   1.431   1.439   1.505   1.585   1.617
 75 A'   29 A"   76 A'   77 A'   30 A"   78 A'   79 A'   31 A"                 
  1.706   1.782   1.802   1.875   1.937   1.979   1.988   2.007
 80 A'   32 A"   81 A'   82 A'   83 A'   33 A"   34 A"   84 A'                 
  2.037   2.063   2.103   2.186   2.334   2.606   2.679   2.724
 85 A'   86 A'   87 A'   88 A'   89 A'   35 A"   90 A'   36 A"                 
  2.806   2.920   3.120   3.553   3.743   3.762   3.930   3.942
 91 A'   92 A'   93 A'   94 A'   37 A"   95 A'   38 A"   96 A'                 
  3.978   3.984   3.996   4.058   4.063   4.087   4.162   4.201
 39 A"   40 A"   97 A'   41 A"   98 A'   42 A"   99 A'  100 A'                 
  4.314   4.319   4.675   6.269   6.371   6.509   6.674   6.741
101 A'  102 A'  103 A'   43 A"  104 A'  105 A'  106 A'  107 A'                 
  7.517   7.527   7.555   7.579   7.624   7.703  23.397  23.425
 44 A"   45 A"  108 A'  109 A'  110 A'  111 A'  112 A'  113 A'                 
 47.924  47.982  66.738 289.723 289.728 289.756 289.780 289.844
114 A'  115 A'  116 A'   46 A"   47 A"  117 A'  118 A'  119 A'                 
289.9231020.7231020.801
120 A'  121 A'  122 A'                                                         

 Beta MOs, Restricted
 -- Occupied --                  
-482.86 -482.86  -62.52  -62.51  -56.34  -56.34  -56.34  -56.33
  1 A'    2 A'    3 A'    4 A'    5 A'    1 A"    6 A'    7 A'                 
-56.331 -56.331 -24.718 -10.344 -10.286  -8.731  -8.725  -6.562
  2 A"    8 A'    9 A'   10 A'   11 A'   12 A'   13 A'   14 A'                 
 -6.556  -6.550  -6.548  -6.544  -6.543  -2.674  -2.670  -2.669
 15 A'    3 A"   16 A'    4 A"   17 A'   18 A'    5 A"   19 A'                 
 -2.667  -2.664  -2.663  -2.659  -2.659  -2.653  -2.653  -1.268
 20 A'    6 A"   21 A'    7 A"   22 A'   23 A'    8 A"   24 A'                 
 -0.893  -0.877  -0.673  -0.613  -0.525  -0.513  -0.505  -0.443
 25 A'   26 A'   27 A'   28 A'   29 A'   30 A'    9 A"   31 A'                 
 -0.415  -0.375  -0.353  -0.308  -0.305  -0.219
 32 A'   10 A"   11 A"   33 A'   34 A'   12 A"                                 
 -- Virtual --                   
 -0.081  -0.033  -0.013   0.014   0.021   0.024   0.043   0.045
 13 A"   35 A'   36 A'   37 A'   38 A'   39 A'   14 A"   40 A'                 
  0.059   0.068   0.070   0.084   0.098   0.101   0.111   0.112
 41 A'   15 A"   42 A'   43 A'   44 A'   16 A"   45 A'   17 A"                 
  0.125   0.137   0.151   0.165   0.172   0.205   0.214   0.274
 46 A'   47 A'   48 A'   49 A'   50 A'   51 A'   52 A'   18 A"                 
  0.312   0.333   0.351   0.388   0.400   0.406   0.412   0.425
 53 A'   54 A'   55 A'   56 A'   19 A"   57 A'   20 A"   58 A'                 
  0.438   0.480   0.505   0.514   0.525   0.534   0.538   0.552
 59 A'   60 A'   61 A'   21 A"   62 A'   22 A"   23 A"   24 A"                 
  0.557   0.572   0.591   0.641   0.660   0.668   0.671   0.743
 63 A'   25 A"   64 A'   65 A'   66 A'   67 A'   26 A"   68 A'                 
  0.776   0.811   0.880   0.979   1.004   1.010   1.087   1.248
 69 A'   70 A'   71 A'   72 A'   73 A'   74 A'   27 A"   28 A"                 
  1.374   1.376   1.388   1.431   1.439   1.505   1.585   1.617
 75 A'   29 A"   76 A'   77 A'   30 A"   78 A'   79 A'   31 A"                 
  1.706   1.782   1.802   1.875   1.937   1.979   1.988   2.007
 80 A'   32 A"   81 A'   82 A'   83 A'   33 A"   34 A"   84 A'                 
  2.037   2.063   2.103   2.186   2.334   2.606   2.679   2.724
 85 A'   86 A'   87 A'   88 A'   89 A'   35 A"   90 A'   36 A"                 
  2.806   2.920   3.120   3.553   3.743   3.762   3.930   3.942
 91 A'   92 A'   93 A'   94 A'   37 A"   95 A'   38 A"   96 A'                 
  3.978   3.984   3.996   4.058   4.063   4.087   4.162   4.201
 39 A"   40 A"   97 A'   41 A"   98 A'   42 A"   99 A'  100 A'                 
  4.314   4.319   4.675   6.269   6.371   6.509   6.674   6.741
101 A'  102 A'  103 A'   43 A"  104 A'  105 A'  106 A'  107 A'                 
  7.517   7.527   7.555   7.579   7.624   7.703  23.397  23.425
 44 A"   45 A"  108 A'  109 A'  110 A'  111 A'  112 A'  113 A'                 
 47.924  47.982  66.738 289.723 289.728 289.756 289.780 289.844
114 A'  115 A'  116 A'   46 A"   47 A"  117 A'  118 A'  119 A'                 
289.9231020.7231020.801
120 A'  121 A'  122 A'                                                         
 --------------------------------------------------------------

          Ground-State Mulliken Net Atomic Charges

     Atom                 Charge (a.u.)
  ----------------------------------------
      1 Br                    0.086506
      2 F                    -0.032100
      3 H                     0.205278
      4 Br                    0.087688
      5 C                    -0.189810
      6 C                    -0.157563
  ----------------------------------------
  Sum of atomic charges =     0.000000

 -----------------------------------------------------------------
                    Cartesian Multipole Moments
 -----------------------------------------------------------------
    Charge (ESU x 10^10)
                 0.0000
    Dipole Moment (Debye)
         X       0.3257      Y      -1.2573      Z      -0.0000
       Tot       1.2989
    Quadrupole Moments (Debye-Ang)
        XX     -48.9492     XY      -0.1179     YY     -53.6591
        XZ      -0.0000     YZ      -0.0000     ZZ     -54.6468
    Octopole Moments (Debye-Ang^2)
       XXX      -9.9315    XXY      -1.7524    XYY       2.6922
       YYY      -5.6981    XXZ      -0.0000    XYZ       0.0000
       YYZ      -0.0000    XZZ      -4.0004    YZZ       1.1459
       ZZZ      -0.0000
    Hexadecapole Moments (Debye-Ang^3)
      XXXX   -1217.8084   XXXY     -30.3350   XXYY    -243.3667
      XYYY     -59.9259   YYYY    -176.9823   XXXZ      -0.0000
      XXYZ      -0.0000   XYYZ      -0.0000   YYYZ      -0.0000
      XXZZ    -233.6725   XYZZ     -18.2387   YYZZ     -41.3293
      XZZZ      -0.0000   YZZZ      -0.0000   ZZZZ     -64.2988
 -----------------------------------------------------------------
 Calculating analytic gradient of the SCF energy
 Gradient of SCF Energy
            1           2           3           4           5           6
    1  -0.0778873  -0.0782343   0.0514113   0.1349153   0.1698105  -0.2000155
    2  -0.0649594  -0.0556254  -0.0646616   0.1257377   0.0579439   0.0015647
    3  -0.0000000   0.0000000  -0.0000000   0.0000000   0.0000000  -0.0000000
 Max gradient component =       2.000E-01
 RMS gradient           =       8.581E-02
 Gradient time:  CPU 20.25 s  wall 2.65 s
 Geometry Optimization Parameters
   NAtoms,    NIC,     NZ,  NCons,   NDum,   NFix, NCnnct, MaxDiis
        6      32       0       0       0       0       0       0

 Cartesian Hessian Update
 Hessian Updated using BFGS Update


** GEOMETRY OPTIMIZATION IN DELOCALIZED INTERNAL COORDINATES **
   Searching for a Minimum

   Optimization Cycle:   5

                       Coordinates (Angstroms)
     ATOM                X               Y               Z
      1  Br        2.4570269571    0.2610936410    0.0000000000
      2  F        -1.0623324040    1.4430888619    0.0000000000
      3  H         1.2575180799   -1.7411216224    0.0000000000
      4  Br       -2.1815512542   -0.4643009593    0.0000000000
      5  C         0.9361995528   -0.5192436783    0.0000000000
      6  C        -0.6361166078    0.1446916651    0.0000000000
   Point Group: cs    Number of degrees of freedom:     9


   Energy is  -5324.774744754

 Hessian Updated using BFGS Update

  9 Hessian modes will be used to form the next step
  Hessian Eigenvalues:
     0.034022    0.142347    0.166114    0.208390    0.229720    0.249108
     0.385770    1.003549    1.068167

 Minimum Search - Taking Simple RFO Step
 Searching for Lamda that Minimizes Along All modes
 Value Taken    Lamda =  -0.21629403
 Calculated Step too Large.  Step scaled by  0.331708
 Step Taken.  Stepsize is  0.300000

                             Maximum     Tolerance    Cnvgd?
         Gradient           0.139397      0.000300      NO
         Displacement       0.202741      0.001200      NO
         Energy change     -0.076595      0.000001      NO


 New Cartesian Coordinates Obtained by Inverse Iteration

 Displacement from previous Coordinates is:  0.391833
 ----------------------------------------------------------------
             Standard Nuclear Orientation (Angstroms)
    I     Atom           X                Y                Z
 ----------------------------------------------------------------
    1      Br      2.4130544068     0.3114635935     0.0000000000
    2      F      -0.9525286380     1.4075100198     0.0000000000
    3      H       1.1541591355    -1.6908703026     0.0000000000
    4      Br     -2.1472238127    -0.5066638599     0.0000000000
    5      C       0.8761272525    -0.5066083997     0.0000000000
    6      C      -0.5728440204     0.1093768567     0.0000000000
 ----------------------------------------------------------------
 Molecular Point Group                 Cs    NOp =  2
 Largest Abelian Subgroup              Cs    NOp =  2
 Nuclear Repulsion Energy =   526.6180527271 hartrees
 There are       46 alpha and       46 beta electrons
 Applying Cartesian multipole field
    Component          Value
    ---------          -----
     (2,0,0)        1.00000E-11
     (0,2,0)        2.00000E-11
     (0,0,2)       -3.00000E-11
 Nucleus-field energy     =     0.0000000161 hartrees
 Requested basis set is 6-311++G(d,p)
 There are 61 shells and 169 basis functions
 A cutoff of  1.0D-11 yielded   1537 shell pairs
 There are     12503 function pairs (     13842 Cartesian)
 Smallest overlap matrix eigenvalue = 9.91E-05
 Guess MOs from SCF MO coefficient file

 -----------------------------------------------------------------------
  General SCF calculation program by
  Eric Jon Sundstrom, Paul Horn, Yuezhi Mao, Dmitri Zuev, Alec White,
  David Stuck, Shaama M.S., Shane Yost, Joonho Lee, David Small,
  Daniel Levine, Susi Lehtola, Hugh Burton, Evgeny Epifanovsky
 -----------------------------------------------------------------------
 Exchange:     0.2000 Hartree-Fock + 0.0800 Slater + 0.7200 B88
 Correlation:  0.1900 VWN1RPA + 0.8100 LYP
 Using SG-1 standard quadrature grid
 using 8 threads for integral computing
 -------------------------------------------------------
 OpenMP Integral computing Module                
 Release: version 2.0, May 2017, Q-Chem Inc. Pleasanton 
 -------------------------------------------------------
 -------------------------------------------------------
 OpenMP BLAS3 based DFT computing Module                
 Release: version 1.0, May 2013, Q-Chem Inc. Pittsburgh 
 -------------------------------------------------------
 A restricted SCF calculation will be
 performed using DIIS
 SCF converges when DIIS error is below 1.0e-08
 ---------------------------------------
  Cycle       Energy         DIIS error
 ---------------------------------------
    1   -5324.8371819467      1.10e-03  
    2   -5324.8422563193      3.55e-04  
    3   -5324.8417692115      5.06e-04  
    4   -5324.8426338369      1.55e-04  
    5   -5324.8427076458      6.91e-05  
    6   -5324.8427255241      8.91e-06  
    7   -5324.8427256542      3.87e-06  
    8   -5324.8427256908      1.17e-06  
    9   -5324.8427256934      2.80e-07  
   10   -5324.8427256937      8.19e-08  
   11   -5324.8427256937      2.18e-08  
   12   -5324.8427256936      4.97e-09  Convergence criterion met
 ---------------------------------------
 SCF time:   CPU 62.23s  wall 8.00s 
 SCF   energy in the final basis set =    -5324.8427256936
 Total energy in the final basis set =    -5324.8427256936

 --------------------------------------------------------------
             Orbital Energies (a.u.) and Symmetries
 --------------------------------------------------------------

 Alpha MOs, Restricted
 -- Occupied --                  
-482.86 -482.86  -62.52  -62.51  -56.34  -56.33  -56.33  -56.33
  1 A'    2 A'    3 A'    4 A'    5 A'    1 A"    6 A'    7 A'                 
-56.328 -56.327 -24.720 -10.341 -10.277  -8.729  -8.721  -6.561
  2 A"    8 A'    9 A'   10 A'   11 A'   12 A'   13 A'   14 A'                 
 -6.552  -6.548  -6.547  -6.540  -6.539  -2.673  -2.668  -2.667
 15 A'    3 A"   16 A'    4 A"   17 A'   18 A'    5 A"   19 A'                 
 -2.664  -2.660  -2.659  -2.657  -2.657  -2.649  -2.649  -1.272
 20 A'    6 A"   21 A'    7 A"   22 A'   23 A'    8 A"   24 A'                 
 -0.888  -0.868  -0.695  -0.619  -0.531  -0.516  -0.508  -0.445
 25 A'   26 A'   27 A'   28 A'   29 A'   30 A'    9 A"   31 A'                 
 -0.416  -0.373  -0.349  -0.312  -0.307  -0.231
 32 A'   10 A"   11 A"   33 A'   34 A'   12 A"                                 
 -- Virtual --                   
 -0.067  -0.019  -0.016   0.013   0.025   0.031   0.044   0.049
 13 A"   35 A'   36 A'   37 A'   38 A'   39 A'   14 A"   40 A'                 
  0.060   0.069   0.075   0.091   0.097   0.100   0.109   0.111
 41 A'   15 A"   42 A'   43 A'   44 A'   16 A"   45 A'   17 A"                 
  0.128   0.143   0.155   0.168   0.179   0.215   0.229   0.279
 46 A'   47 A'   48 A'   49 A'   50 A'   51 A'   52 A'   18 A"                 
  0.309   0.331   0.357   0.390   0.402   0.403   0.414   0.432
 53 A'   54 A'   55 A'   56 A'   19 A"   57 A'   20 A"   58 A'                 
  0.439   0.480   0.502   0.510   0.525   0.528   0.541   0.553
 59 A'   60 A'   61 A'   21 A"   22 A"   62 A'   23 A"   24 A"                 
  0.577   0.584   0.595   0.644   0.659   0.671   0.674   0.758
 63 A'   25 A"   64 A'   65 A'   66 A'   67 A'   26 A"   68 A'                 
  0.766   0.820   0.900   0.971   0.993   1.007   1.085   1.240
 69 A'   70 A'   71 A'   72 A'   73 A'   74 A'   27 A"   28 A"                 
  1.366   1.375   1.419   1.435   1.446   1.543   1.583   1.659
 29 A"   75 A'   76 A'   30 A"   77 A'   78 A'   79 A'   31 A"                 
  1.713   1.837   1.846   1.881   1.986   1.994   1.996   2.019
 80 A'   32 A"   81 A'   82 A'   33 A"   34 A"   83 A'   84 A'                 
  2.043   2.096   2.124   2.223   2.421   2.605   2.692   2.754
 85 A'   86 A'   87 A'   88 A'   89 A'   35 A"   90 A'   36 A"                 
  2.882   2.940   3.142   3.640   3.745   3.779   3.940   3.965
 91 A'   92 A'   93 A'   94 A'   37 A"   95 A'   38 A"   96 A'                 
  3.982   3.985   4.002   4.060   4.064   4.089   4.161   4.210
 39 A"   40 A"   97 A'   41 A"   98 A'   42 A"   99 A'  100 A'                 
  4.318   4.332   4.716   6.270   6.377   6.533   6.676   6.733
101 A'  102 A'  103 A'   43 A"  104 A'  105 A'  106 A'  107 A'                 
  7.520   7.532   7.556   7.583   7.628   7.715  23.416  23.526
 44 A"   45 A"  108 A'  109 A'  110 A'  111 A'  112 A'  113 A'                 
 47.919  47.974  66.737 289.724 289.732 289.757 289.782 289.848
114 A'  115 A'  116 A'   46 A"   47 A"  117 A'  118 A'  119 A'                 
289.9341020.7161020.790
120 A'  121 A'  122 A'                                                         

 Beta MOs, Restricted
 -- Occupied --                  
-482.86 -482.86  -62.52  -62.51  -56.34  -56.33  -56.33  -56.33
  1 A'    2 A'    3 A'    4 A'    5 A'    1 A"    6 A'    7 A'                 
-56.328 -56.327 -24.720 -10.341 -10.277  -8.729  -8.721  -6.561
  2 A"    8 A'    9 A'   10 A'   11 A'   12 A'   13 A'   14 A'                 
 -6.552  -6.548  -6.547  -6.540  -6.539  -2.673  -2.668  -2.667
 15 A'    3 A"   16 A'    4 A"   17 A'   18 A'    5 A"   19 A'                 
 -2.664  -2.660  -2.659  -2.657  -2.657  -2.649  -2.649  -1.272
 20 A'    6 A"   21 A'    7 A"   22 A'   23 A'    8 A"   24 A'                 
 -0.888  -0.868  -0.695  -0.619  -0.531  -0.516  -0.508  -0.445
 25 A'   26 A'   27 A'   28 A'   29 A'   30 A'    9 A"   31 A'                 
 -0.416  -0.373  -0.349  -0.312  -0.307  -0.231
 32 A'   10 A"   11 A"   33 A'   34 A'   12 A"                                 
 -- Virtual --                   
 -0.067  -0.019  -0.016   0.013   0.025   0.031   0.044   0.049
 13 A"   35 A'   36 A'   37 A'   38 A'   39 A'   14 A"   40 A'                 
  0.060   0.069   0.075   0.091   0.097   0.100   0.109   0.111
 41 A'   15 A"   42 A'   43 A'   44 A'   16 A"   45 A'   17 A"                 
  0.128   0.143   0.155   0.168   0.179   0.215   0.229   0.279
 46 A'   47 A'   48 A'   49 A'   50 A'   51 A'   52 A'   18 A"                 
  0.309   0.331   0.357   0.390   0.402   0.403   0.414   0.432
 53 A'   54 A'   55 A'   56 A'   19 A"   57 A'   20 A"   58 A'                 
  0.439   0.480   0.502   0.510   0.525   0.528   0.541   0.553
 59 A'   60 A'   61 A'   21 A"   22 A"   62 A'   23 A"   24 A"                 
  0.577   0.584   0.595   0.644   0.659   0.671   0.674   0.758
 63 A'   25 A"   64 A'   65 A'   66 A'   67 A'   26 A"   68 A'                 
  0.766   0.820   0.900   0.971   0.993   1.007   1.085   1.240
 69 A'   70 A'   71 A'   72 A'   73 A'   74 A'   27 A"   28 A"                 
  1.366   1.375   1.419   1.435   1.446   1.543   1.583   1.659
 29 A"   75 A'   76 A'   30 A"   77 A'   78 A'   79 A'   31 A"                 
  1.713   1.837   1.846   1.881   1.986   1.994   1.996   2.019
 80 A'   32 A"   81 A'   82 A'   33 A"   34 A"   83 A'   84 A'                 
  2.043   2.096   2.124   2.223   2.421   2.605   2.692   2.754
 85 A'   86 A'   87 A'   88 A'   89 A'   35 A"   90 A'   36 A"                 
  2.882   2.940   3.142   3.640   3.745   3.779   3.940   3.965
 91 A'   92 A'   93 A'   94 A'   37 A"   95 A'   38 A"   96 A'                 
  3.982   3.985   4.002   4.060   4.064   4.089   4.161   4.210
 39 A"   40 A"   97 A'   41 A"   98 A'   42 A"   99 A'  100 A'                 
  4.318   4.332   4.716   6.270   6.377   6.533   6.676   6.733
101 A'  102 A'  103 A'   43 A"  104 A'  105 A'  106 A'  107 A'                 
  7.520   7.532   7.556   7.583   7.628   7.715  23.416  23.526
 44 A"   45 A"  108 A'  109 A'  110 A'  111 A'  112 A'  113 A'                 
 47.919  47.974  66.737 289.724 289.732 289.757 289.782 289.848
114 A'  115 A'  116 A'   46 A"   47 A"  117 A'  118 A'  119 A'                 
289.9341020.7161020.790
120 A'  121 A'  122 A'                                                         
 --------------------------------------------------------------

          Ground-State Mulliken Net Atomic Charges

     Atom                 Charge (a.u.)
  ----------------------------------------
      1 Br                    0.051977
      2 F                    -0.032710
      3 H                     0.211504
      4 Br                    0.061454
      5 C                    -0.149232
      6 C                    -0.142993
  ----------------------------------------
  Sum of atomic charges =     0.000000

 -----------------------------------------------------------------
                    Cartesian Multipole Moments
 -----------------------------------------------------------------
    Charge (ESU x 10^10)
                 0.0000
    Dipole Moment (Debye)
         X       0.1796      Y      -1.2911      Z       0.0000
       Tot       1.3036
    Quadrupole Moments (Debye-Ang)
        XX     -49.7496     XY       0.0318     YY     -53.4913
        XZ       0.0000     YZ      -0.0000     ZZ     -54.4535
    Octopole Moments (Debye-Ang^2)
       XXX     -12.0890    XXY      -0.8503    XYY       1.7907
       YYY      -5.1118    XXZ      -0.0000    XYZ      -0.0000
       YYZ      -0.0000    XZZ      -4.1545    YZZ       1.0916
       ZZZ      -0.0000
    Hexadecapole Moments (Debye-Ang^3)
      XXXX   -1173.7575   XXXY     -42.2214   XXYY    -234.9006
      XYYY     -73.9654   YYYY    -179.0974   XXXZ       0.0000
      XXYZ      -0.0000   XYYZ      -0.0000   YYYZ      -0.0000
      XXZZ    -225.4696   XYZZ     -23.3855   YYZZ     -41.5342
      XZZZ       0.0000   YZZZ      -0.0000   ZZZZ     -63.6566
 -----------------------------------------------------------------
 Calculating analytic gradient of the SCF energy
 Gradient of SCF Energy
            1           2           3           4           5           6
    1  -0.0605319  -0.0676498   0.0412263   0.1088284   0.1525042  -0.1743772
    2  -0.0518139  -0.0488954  -0.0567129   0.1031753   0.0423799   0.0118670
    3  -0.0000000  -0.0000000   0.0000000  -0.0000000   0.0000000  -0.0000000
 Max gradient component =       1.744E-01
 RMS gradient           =       7.315E-02
 Gradient time:  CPU 20.66 s  wall 2.70 s
 Geometry Optimization Parameters
   NAtoms,    NIC,     NZ,  NCons,   NDum,   NFix, NCnnct, MaxDiis
        6      32       0       0       0       0       0       0

 Cartesian Hessian Update
 Hessian Updated using BFGS Update


** GEOMETRY OPTIMIZATION IN DELOCALIZED INTERNAL COORDINATES **
   Searching for a Minimum

   Optimization Cycle:   6

                       Coordinates (Angstroms)
     ATOM                X               Y               Z
      1  Br        2.4130544068    0.3114635935    0.0000000000
      2  F        -0.9525286380    1.4075100198    0.0000000000
      3  H         1.1541591355   -1.6908703026    0.0000000000
      4  Br       -2.1472238127   -0.5066638599    0.0000000000
      5  C         0.8761272525   -0.5066083997    0.0000000000
      6  C        -0.5728440204    0.1093768567    0.0000000000
   Point Group: cs    Number of degrees of freedom:     9


   Energy is  -5324.842725694

 Hessian Updated using BFGS Update

  9 Hessian modes will be used to form the next step
  Hessian Eigenvalues:
     0.076194    0.143150    0.168492    0.202827    0.226653    0.249462
     0.386817    0.918677    1.054453

 Minimum Search - Taking Simple RFO Step
 Searching for Lamda that Minimizes Along All modes
 Value Taken    Lamda =  -0.16833030
 Calculated Step too Large.  Step scaled by  0.372517
 Step Taken.  Stepsize is  0.300000

                             Maximum     Tolerance    Cnvgd?
         Gradient           0.125840      0.000300      NO
         Displacement       0.199204      0.001200      NO
         Energy change     -0.067981      0.000001      NO


 New Cartesian Coordinates Obtained by Inverse Iteration

 Displacement from previous Coordinates is:  0.385801
 ----------------------------------------------------------------
             Standard Nuclear Orientation (Angstroms)
    I     Atom           X                Y                Z
 ----------------------------------------------------------------
    1      Br      2.3670104229     0.3581445972     0.0000000000
    2      F      -0.8444222066     1.3747903737     0.0000000000
    3      H       1.0556305657    -1.6408191148     0.0000000000
    4      Br     -2.1109799778    -0.5496022963     0.0000000000
    5      C       0.8133479089    -0.4934748184     0.0000000000
    6      C      -0.5098423893     0.0751691664     0.0000000000
 ----------------------------------------------------------------
 Molecular Point Group                 Cs    NOp =  2
 Largest Abelian Subgroup              Cs    NOp =  2
 Nuclear Repulsion Energy =   532.1803712488 hartrees
 There are       46 alpha and       46 beta electrons
 Applying Cartesian multipole field
    Component          Value
    ---------          -----
     (2,0,0)        1.00000E-11
     (0,2,0)        2.00000E-11
     (0,0,2)       -3.00000E-11
 Nucleus-field energy     =     0.0000000156 hartrees
 Requested basis set is 6-311++G(d,p)
 There are 61 shells and 169 basis functions
 A cutoff of  1.0D-11 yielded   1552 shell pairs
 There are     12636 function pairs (     13993 Cartesian)
 Smallest overlap matrix eigenvalue = 6.38E-05
 Guess MOs from SCF MO coefficient file

 -----------------------------------------------------------------------
  General SCF calculation program by
  Eric Jon Sundstrom, Paul Horn, Yuezhi Mao, Dmitri Zuev, Alec White,
  David Stuck, Shaama M.S., Shane Yost, Joonho Lee, David Small,
  Daniel Levine, Susi Lehtola, Hugh Burton, Evgeny Epifanovsky
 -----------------------------------------------------------------------
 Exchange:     0.2000 Hartree-Fock + 0.0800 Slater + 0.7200 B88
 Correlation:  0.1900 VWN1RPA + 0.8100 LYP
 Using SG-1 standard quadrature grid
 using 8 threads for integral computing
 -------------------------------------------------------
 OpenMP Integral computing Module                
 Release: version 2.0, May 2017, Q-Chem Inc. Pleasanton 
 -------------------------------------------------------
 -------------------------------------------------------
 OpenMP BLAS3 based DFT computing Module                
 Release: version 1.0, May 2013, Q-Chem Inc. Pittsburgh 
 -------------------------------------------------------
 A restricted SCF calculation will be
 performed using DIIS
 SCF converges when DIIS error is below 1.0e-08
 ---------------------------------------
  Cycle       Energy         DIIS error
 ---------------------------------------
    1   -5324.8909994665      1.28e-03  
    2   -5324.8968443141      4.77e-04  
    3   -5324.8966045004      5.37e-04  
    4   -5324.8976066134      1.21e-04  
    5   -5324.8976411713      5.64e-05  
    6   -5324.8976522647      1.17e-05  
    7   -5324.8976526221      3.99e-06  
    8   -5324.8976526615      1.07e-06  
    9   -5324.8976526638      2.08e-07  
   10   -5324.8976526638      4.75e-08  
   11   -5324.8976526640      1.01e-08  
   12   -5324.8976526638      2.26e-09  Convergence criterion met
 ---------------------------------------
 SCF time:   CPU 62.76s  wall 8.00s 
 SCF   energy in the final basis set =    -5324.8976526638
 Total energy in the final basis set =    -5324.8976526638

 --------------------------------------------------------------
             Orbital Energies (a.u.) and Symmetries
 --------------------------------------------------------------

 Alpha MOs, Restricted
 -- Occupied --                  
-482.86 -482.85  -62.52  -62.51  -56.34  -56.33  -56.33  -56.33
  1 A'    2 A'    3 A'    4 A'    5 A'    1 A"    6 A'    7 A'                 
-56.325 -56.325 -24.720 -10.334 -10.265  -8.727  -8.718  -6.559
  2 A"    8 A'    9 A'   10 A'   11 A'   12 A'   13 A'   14 A'                 
 -6.550  -6.546  -6.545  -6.537  -6.536  -2.671  -2.666  -2.666
 15 A'    3 A"   16 A'    4 A"   17 A'   18 A'    5 A"   19 A'                 
 -2.661  -2.657  -2.656  -2.655  -2.655  -2.646  -2.646  -1.274
 20 A'    6 A"   21 A'    7 A"   22 A'   23 A'    8 A"   24 A'                 
 -0.886  -0.861  -0.721  -0.622  -0.537  -0.519  -0.510  -0.446
 25 A'   26 A'   27 A'   28 A'   29 A'   30 A'    9 A"   31 A'                 
 -0.415  -0.374  -0.345  -0.314  -0.309  -0.245
 32 A'   10 A"   11 A"   33 A'   34 A'   12 A"                                 
 -- Virtual --                   
 -0.049  -0.022  -0.014   0.011   0.027   0.034   0.044   0.056
 13 A"   35 A'   36 A'   37 A'   38 A'   39 A'   14 A"   40 A'                 
  0.061   0.069   0.077   0.092   0.097   0.099   0.110   0.110
 41 A'   15 A"   42 A'   43 A'   44 A'   16 A"   17 A"   45 A'                 
  0.128   0.146   0.161   0.173   0.191   0.230   0.260   0.284
 46 A'   47 A'   48 A'   49 A'   50 A'   51 A'   52 A'   18 A"                 
  0.306   0.332   0.362   0.391   0.400   0.404   0.416   0.430
 53 A'   54 A'   55 A'   56 A'   57 A'   19 A"   20 A"   58 A'                 
  0.458   0.481   0.503   0.504   0.517   0.540   0.543   0.555
 59 A'   60 A'   61 A'   21 A"   22 A"   62 A'   23 A"   24 A"                 
  0.595   0.597   0.600   0.642   0.664   0.677   0.687   0.755
 63 A'   25 A"   64 A'   65 A'   66 A'   26 A"   67 A'   68 A'                 
  0.779   0.832   0.913   0.964   0.989   1.008   1.096   1.222
 69 A'   70 A'   71 A'   72 A'   73 A'   74 A'   27 A"   28 A"                 
  1.365   1.372   1.434   1.440   1.460   1.570   1.599   1.710
 29 A"   75 A'   76 A'   30 A"   77 A'   78 A'   79 A'   31 A"                 
  1.736   1.872   1.891   1.904   1.994   2.005   2.023   2.047
 80 A'   81 A'   32 A"   82 A'   33 A"   34 A"   83 A'   84 A'                 
  2.065   2.145   2.156   2.255   2.511   2.614   2.691   2.789
 85 A'   86 A'   87 A'   88 A'   89 A'   35 A"   90 A'   36 A"                 
  2.925   3.039   3.180   3.662   3.748   3.797   3.948   3.985
 91 A'   92 A'   93 A'   94 A'   37 A"   95 A'   38 A"   39 A"                 
  3.987   3.989   4.009   4.062   4.065   4.091   4.161   4.220
 96 A'   40 A"   97 A'   41 A"   98 A'   42 A"   99 A'  100 A'                 
  4.327   4.348   4.758   6.273   6.383   6.555   6.683   6.729
101 A'  102 A'  103 A'   43 A"  104 A'  105 A'  106 A'  107 A'                 
  7.523   7.535   7.557   7.586   7.634   7.727  23.421  23.776
 44 A"   45 A"  108 A'  109 A'  110 A'  111 A'  112 A'  113 A'                 
 47.916  47.968  66.740 289.726 289.734 289.758 289.784 289.855
114 A'  115 A'  116 A'   46 A"   47 A"  117 A'  118 A'  119 A'                 
289.9451020.7111020.781
120 A'  121 A'  122 A'                                                         

 Beta MOs, Restricted
 -- Occupied --                  
-482.86 -482.85  -62.52  -62.51  -56.34  -56.33  -56.33  -56.33
  1 A'    2 A'    3 A'    4 A'    5 A'    1 A"    6 A'    7 A'                 
-56.325 -56.325 -24.720 -10.334 -10.265  -8.727  -8.718  -6.559
  2 A"    8 A'    9 A'   10 A'   11 A'   12 A'   13 A'   14 A'                 
 -6.550  -6.546  -6.545  -6.537  -6.536  -2.671  -2.666  -2.666
 15 A'    3 A"   16 A'    4 A"   17 A'   18 A'    5 A"   19 A'                 
 -2.661  -2.657  -2.656  -2.655  -2.655  -2.646  -2.646  -1.274
 20 A'    6 A"   21 A'    7 A"   22 A'   23 A'    8 A"   24 A'                 
 -0.886  -0.861  -0.721  -0.622  -0.537  -0.519  -0.510  -0.446
 25 A'   26 A'   27 A'   28 A'   29 A'   30 A'    9 A"   31 A'                 
 -0.415  -0.374  -0.345  -0.314  -0.309  -0.245
 32 A'   10 A"   11 A"   33 A'   34 A'   12 A"                                 
 -- Virtual --                   
 -0.049  -0.022  -0.014   0.011   0.027   0.034   0.044   0.056
 13 A"   35 A'   36 A'   37 A'   38 A'   39 A'   14 A"   40 A'                 
  0.061   0.069   0.077   0.092   0.097   0.099   0.110   0.110
 41 A'   15 A"   42 A'   43 A'   44 A'   16 A"   17 A"   45 A'                 
  0.128   0.146   0.161   0.173   0.191   0.230   0.260   0.284
 46 A'   47 A'   48 A'   49 A'   50 A'   51 A'   52 A'   18 A"                 
  0.306   0.332   0.362   0.391   0.400   0.404   0.416   0.430
 53 A'   54 A'   55 A'   56 A'   57 A'   19 A"   20 A"   58 A'                 
  0.458   0.481   0.503   0.504   0.517   0.540   0.543   0.555
 59 A'   60 A'   61 A'   21 A"   22 A"   62 A'   23 A"   24 A"                 
  0.595   0.597   0.600   0.642   0.664   0.677   0.687   0.755
 63 A'   25 A"   64 A'   65 A'   66 A'   26 A"   67 A'   68 A'                 
  0.779   0.832   0.913   0.964   0.989   1.008   1.096   1.222
 69 A'   70 A'   71 A'   72 A'   73 A'   74 A'   27 A"   28 A"                 
  1.365   1.372   1.434   1.440   1.460   1.570   1.599   1.710
 29 A"   75 A'   76 A'   30 A"   77 A'   78 A'   79 A'   31 A"                 
  1.736   1.872   1.891   1.904   1.994   2.005   2.023   2.047
 80 A'   81 A'   32 A"   82 A'   33 A"   34 A"   83 A'   84 A'                 
  2.065   2.145   2.156   2.255   2.511   2.614   2.691   2.789
 85 A'   86 A'   87 A'   88 A'   89 A'   35 A"   90 A'   36 A"                 
  2.925   3.039   3.180   3.662   3.748   3.797   3.948   3.985
 91 A'   92 A'   93 A'   94 A'   37 A"   95 A'   38 A"   39 A"                 
  3.987   3.989   4.009   4.062   4.065   4.091   4.161   4.220
 96 A'   40 A"   97 A'   41 A"   98 A'   42 A"   99 A'  100 A'                 
  4.327   4.348   4.758   6.273   6.383   6.555   6.683   6.729
101 A'  102 A'  103 A'   43 A"  104 A'  105 A'  106 A'  107 A'                 
  7.523   7.535   7.557   7.586   7.634   7.727  23.421  23.776
 44 A"   45 A"  108 A'  109 A'  110 A'  111 A'  112 A'  113 A'                 
 47.916  47.968  66.740 289.726 289.734 289.758 289.784 289.855
114 A'  115 A'  116 A'   46 A"   47 A"  117 A'  118 A'  119 A'                 
289.9451020.7111020.781
120 A'  121 A'  122 A'                                                         
 --------------------------------------------------------------

          Ground-State Mulliken Net Atomic Charges

     Atom                 Charge (a.u.)
  ----------------------------------------
      1 Br                    0.022273
      2 F                    -0.037583
      3 H                     0.217395
      4 Br                    0.036995
      5 C                    -0.093422
      6 C                    -0.145659
  ----------------------------------------
  Sum of atomic charges =    -0.000000

 -----------------------------------------------------------------
                    Cartesian Multipole Moments
 -----------------------------------------------------------------
    Charge (ESU x 10^10)
                 0.0000
    Dipole Moment (Debye)
         X       0.1025      Y      -1.3517      Z       0.0000
       Tot       1.3556
    Quadrupole Moments (Debye-Ang)
        XX     -50.3840     XY       0.1673     YY     -53.3442
        XZ      -0.0000     YZ      -0.0000     ZZ     -54.2000
    Octopole Moments (Debye-Ang^2)
       XXX     -13.5409    XXY      -0.1130    XYY       1.0805
       YYY      -4.4543    XXZ       0.0000    XYZ       0.0000
       YYZ       0.0000    XZZ      -4.2562    YZZ       1.0533
       ZZZ       0.0000
    Hexadecapole Moments (Debye-Ang^3)
      XXXX   -1128.4730   XXXY     -53.5959   XXYY    -226.4682
      XYYY     -86.6599   YYYY    -182.6595   XXXZ       0.0000
      XXYZ       0.0000   XYYZ       0.0000   YYYZ      -0.0000
      XXZZ    -217.1985   XYZZ     -28.1289   YYZZ     -41.9683
      XZZZ      -0.0000   YZZZ      -0.0000   ZZZZ     -62.9264
 -----------------------------------------------------------------
 Calculating analytic gradient of the SCF energy
 Gradient of SCF Energy
            1           2           3           4           5           6
    1  -0.0469314  -0.0549649   0.0306231   0.0881984   0.1055967  -0.1225220
    2  -0.0402743  -0.0441289  -0.0445316   0.0840125   0.0403019   0.0046203
    3   0.0000000   0.0000000  -0.0000000   0.0000000  -0.0000000  -0.0000000
 Max gradient component =       1.225E-01
 RMS gradient           =       5.495E-02
 Gradient time:  CPU 20.86 s  wall 2.73 s
 Geometry Optimization Parameters
   NAtoms,    NIC,     NZ,  NCons,   NDum,   NFix, NCnnct, MaxDiis
        6      32       0       0       0       0       0       0

 Cartesian Hessian Update
 Hessian Updated using BFGS Update


** GEOMETRY OPTIMIZATION IN DELOCALIZED INTERNAL COORDINATES **
   Searching for a Minimum

   Optimization Cycle:   7

                       Coordinates (Angstroms)
     ATOM                X               Y               Z
      1  Br        2.3670104229    0.3581445972    0.0000000000
      2  F        -0.8444222066    1.3747903737    0.0000000000
      3  H         1.0556305657   -1.6408191148    0.0000000000
      4  Br       -2.1109799778   -0.5496022963    0.0000000000
      5  C         0.8133479089   -0.4934748184    0.0000000000
      6  C        -0.5098423893    0.0751691664    0.0000000000
   Point Group: cs    Number of degrees of freedom:     9


   Energy is  -5324.897652664

 Hessian Updated using BFGS Update

  9 Hessian modes will be used to form the next step
  Hessian Eigenvalues:
     0.138712    0.159770    0.186421    0.209677    0.223449    0.252342
     0.385736    0.858571    1.052779

 Minimum Search - Taking Simple RFO Step
 Searching for Lamda that Minimizes Along All modes
 Value Taken    Lamda =  -0.08590855
 Calculated Step too Large.  Step scaled by  0.541934
 Step Taken.  Stepsize is  0.300000

                             Maximum     Tolerance    Cnvgd?
         Gradient           0.086544      0.000300      NO
         Displacement       0.182696      0.001200      NO
         Energy change     -0.054927      0.000001      NO


 New Cartesian Coordinates Obtained by Inverse Iteration

 Displacement from previous Coordinates is:  0.367098
 ----------------------------------------------------------------
             Standard Nuclear Orientation (Angstroms)
    I     Atom           X                Y                Z
 ----------------------------------------------------------------
    1      Br      2.3317059867     0.3996278443     0.0000000000
    2      F      -0.7353941276     1.3509739533     0.0000000000
    3      H       0.9604487933    -1.5823219566     0.0000000000
    4      Br     -2.0859512163    -0.6023841638     0.0000000000
    5      C       0.7588646678    -0.4880254588     0.0000000000
    6      C      -0.4589297802     0.0463376895     0.0000000000
 ----------------------------------------------------------------
 Molecular Point Group                 Cs    NOp =  2
 Largest Abelian Subgroup              Cs    NOp =  2
 Nuclear Repulsion Energy =   535.7298529397 hartrees
 There are       46 alpha and       46 beta electrons
 Applying Cartesian multipole field
    Component          Value
    ---------          -----
     (2,0,0)        1.00000E-11
     (0,2,0)        2.00000E-11
     (0,0,2)       -3.00000E-11
 Nucleus-field energy     =     0.0000000154 hartrees
 Requested basis set is 6-311++G(d,p)
 There are 61 shells and 169 basis functions
 A cutoff of  1.0D-11 yielded   1567 shell pairs
 There are     12702 function pairs (     14058 Cartesian)
 Smallest overlap matrix eigenvalue = 4.45E-05
 Guess MOs from SCF MO coefficient file

 -----------------------------------------------------------------------
  General SCF calculation program by
  Eric Jon Sundstrom, Paul Horn, Yuezhi Mao, Dmitri Zuev, Alec White,
  David Stuck, Shaama M.S., Shane Yost, Joonho Lee, David Small,
  Daniel Levine, Susi Lehtola, Hugh Burton, Evgeny Epifanovsky
 -----------------------------------------------------------------------
 Exchange:     0.2000 Hartree-Fock + 0.0800 Slater + 0.7200 B88
 Correlation:  0.1900 VWN1RPA + 0.8100 LYP
 Using SG-1 standard quadrature grid
 using 8 threads for integral computing
 -------------------------------------------------------
 OpenMP Integral computing Module                
 Release: version 2.0, May 2017, Q-Chem Inc. Pleasanton 
 -------------------------------------------------------
 -------------------------------------------------------
 OpenMP BLAS3 based DFT computing Module                
 Release: version 1.0, May 2013, Q-Chem Inc. Pittsburgh 
 -------------------------------------------------------
 A restricted SCF calculation will be
 performed using DIIS
 SCF converges when DIIS error is below 1.0e-08
 ---------------------------------------
  Cycle       Energy         DIIS error
 ---------------------------------------
    1   -5324.9241523426      1.39e-03  
    2   -5324.9303162900      5.16e-04  
    3   -5324.9301859557      5.37e-04  
    4   -5324.9312027739      1.16e-04  
    5   -5324.9312370036      3.78e-05  
    6   -5324.9312408033      1.26e-05  
    7   -5324.9312412418      2.82e-06  
    8   -5324.9312412598      1.23e-06  
    9   -5324.9312412637      2.00e-07  
   10   -5324.9312412638      4.07e-08  
   11   -5324.9312412637      7.36e-09  Convergence criterion met
 ---------------------------------------
 SCF time:   CPU 58.25s  wall 8.00s 
 SCF   energy in the final basis set =    -5324.9312412637
 Total energy in the final basis set =    -5324.9312412637

 --------------------------------------------------------------
             Orbital Energies (a.u.) and Symmetries
 --------------------------------------------------------------

 Alpha MOs, Restricted
 -- Occupied --                  
-482.86 -482.85  -62.52  -62.51  -56.34  -56.33  -56.33  -56.33
  1 A'    2 A'    3 A'    4 A'    5 A'    1 A"    6 A'    7 A'                 
-56.323 -56.323 -24.719 -10.325 -10.249  -8.726  -8.716  -6.558
  2 A"    8 A'    9 A'   10 A'   11 A'   12 A'   13 A'   14 A'                 
 -6.548  -6.545  -6.544  -6.535  -6.534  -2.670  -2.665  -2.665
 15 A'    3 A"   16 A'    4 A"   17 A'   18 A'    5 A"   19 A'                 
 -2.659  -2.655  -2.655  -2.654  -2.654  -2.644  -2.644  -1.274
 20 A'    6 A"   21 A'    7 A"   22 A'   23 A'    8 A"   24 A'                 
 -0.888  -0.854  -0.744  -0.624  -0.545  -0.522  -0.512  -0.446
 25 A'   26 A'   27 A'   28 A'   29 A'   30 A'    9 A"   31 A'                 
 -0.414  -0.376  -0.342  -0.318  -0.310  -0.257
 32 A'   10 A"   11 A"   33 A'   34 A'   12 A"                                 
 -- Virtual --                   
 -0.032  -0.031  -0.011   0.009   0.027   0.034   0.045   0.059
 35 A'   13 A"   36 A'   37 A'   38 A'   39 A'   14 A"   40 A'                 
  0.065   0.070   0.079   0.089   0.097   0.100   0.108   0.114
 41 A'   15 A"   42 A'   43 A'   44 A'   16 A"   17 A"   45 A'                 
  0.128   0.146   0.162   0.179   0.198   0.244   0.289   0.290
 46 A'   47 A'   48 A'   49 A'   50 A'   51 A'   18 A"   52 A'                 
  0.304   0.336   0.366   0.390   0.401   0.406   0.418   0.427
 53 A'   54 A'   55 A'   56 A'   57 A'   19 A"   20 A"   58 A'                 
  0.472   0.482   0.492   0.513   0.515   0.543   0.555   0.561
 59 A'   60 A'   21 A"   61 A'   22 A"   23 A"   24 A"   62 A'                 
  0.597   0.607   0.611   0.641   0.669   0.681   0.716   0.752
 63 A'   25 A"   64 A'   65 A'   66 A'   26 A"   67 A'   68 A'                 
  0.802   0.843   0.911   0.957   0.990   1.010   1.116   1.200
 69 A'   70 A'   71 A'   72 A'   73 A'   74 A'   27 A"   28 A"                 
  1.368   1.370   1.419   1.452   1.491   1.594   1.624   1.762
 75 A'   29 A"   76 A'   30 A"   77 A'   78 A'   79 A'   80 A'                 
  1.766   1.878   1.932   1.939   2.000   2.029   2.030   2.060
 31 A"   81 A'   32 A"   82 A'   33 A"   34 A"   83 A'   84 A'                 
  2.098   2.180   2.219   2.306   2.600   2.629   2.669   2.815
 85 A'   86 A'   87 A'   88 A'   89 A'   35 A"   90 A'   36 A"                 
  2.937   3.123   3.256   3.673   3.753   3.802   3.954   3.987
 91 A'   92 A'   93 A'   94 A'   37 A"   95 A'   38 A"   39 A"                 
  3.993   4.005   4.018   4.061   4.062   4.090   4.163   4.229
 40 A"   96 A'   97 A'   98 A'   41 A"   42 A"   99 A'  100 A'                 
  4.340   4.365   4.790   6.277   6.385   6.566   6.684   6.729
101 A'  102 A'  103 A'   43 A"  104 A'  105 A'  106 A'  107 A'                 
  7.525   7.537   7.558   7.587   7.639   7.736  23.423  24.145
 44 A"   45 A"  108 A'  109 A'  110 A'  111 A'  112 A'  113 A'                 
 47.910  47.958  66.744 289.727 289.735 289.758 289.784 289.861
114 A'  115 A'  116 A'   46 A"   47 A"  117 A'  118 A'  119 A'                 
289.9521020.7041020.767
120 A'  121 A'  122 A'                                                         

 Beta MOs, Restricted
 -- Occupied --                  
-482.86 -482.85  -62.52  -62.51  -56.34  -56.33  -56.33  -56.33
  1 A'    2 A'    3 A'    4 A'    5 A'    1 A"    6 A'    7 A'                 
-56.323 -56.323 -24.719 -10.325 -10.249  -8.726  -8.716  -6.558
  2 A"    8 A'    9 A'   10 A'   11 A'   12 A'   13 A'   14 A'                 
 -6.548  -6.545  -6.544  -6.535  -6.534  -2.670  -2.665  -2.665
 15 A'    3 A"   16 A'    4 A"   17 A'   18 A'    5 A"   19 A'                 
 -2.659  -2.655  -2.655  -2.654  -2.654  -2.644  -2.644  -1.274
 20 A'    6 A"   21 A'    7 A"   22 A'   23 A'    8 A"   24 A'                 
 -0.888  -0.854  -0.744  -0.624  -0.545  -0.522  -0.512  -0.446
 25 A'   26 A'   27 A'   28 A'   29 A'   30 A'    9 A"   31 A'                 
 -0.414  -0.376  -0.342  -0.318  -0.310  -0.257
 32 A'   10 A"   11 A"   33 A'   34 A'   12 A"                                 
 -- Virtual --                   
 -0.032  -0.031  -0.011   0.009   0.027   0.034   0.045   0.059
 35 A'   13 A"   36 A'   37 A'   38 A'   39 A'   14 A"   40 A'                 
  0.065   0.070   0.079   0.089   0.097   0.100   0.108   0.114
 41 A'   15 A"   42 A'   43 A'   44 A'   16 A"   17 A"   45 A'                 
  0.128   0.146   0.162   0.179   0.198   0.244   0.289   0.290
 46 A'   47 A'   48 A'   49 A'   50 A'   51 A'   18 A"   52 A'                 
  0.304   0.336   0.366   0.390   0.401   0.406   0.418   0.427
 53 A'   54 A'   55 A'   56 A'   57 A'   19 A"   20 A"   58 A'                 
  0.472   0.482   0.492   0.513   0.515   0.543   0.555   0.561
 59 A'   60 A'   21 A"   61 A'   22 A"   23 A"   24 A"   62 A'                 
  0.597   0.607   0.611   0.641   0.669   0.681   0.716   0.752
 63 A'   25 A"   64 A'   65 A'   66 A'   26 A"   67 A'   68 A'                 
  0.802   0.843   0.911   0.957   0.990   1.010   1.116   1.200
 69 A'   70 A'   71 A'   72 A'   73 A'   74 A'   27 A"   28 A"                 
  1.368   1.370   1.419   1.452   1.491   1.594   1.624   1.762
 75 A'   29 A"   76 A'   30 A"   77 A'   78 A'   79 A'   80 A'                 
  1.766   1.878   1.932   1.939   2.000   2.029   2.030   2.060
 31 A"   81 A'   32 A"   82 A'   33 A"   34 A"   83 A'   84 A'                 
  2.098   2.180   2.219   2.306   2.600   2.629   2.669   2.815
 85 A'   86 A'   87 A'   88 A'   89 A'   35 A"   90 A'   36 A"                 
  2.937   3.123   3.256   3.673   3.753   3.802   3.954   3.987
 91 A'   92 A'   93 A'   94 A'   37 A"   95 A'   38 A"   39 A"                 
  3.993   4.005   4.018   4.061   4.062   4.090   4.163   4.229
 40 A"   96 A'   97 A'   98 A'   41 A"   42 A"   99 A'  100 A'                 
  4.340   4.365   4.790   6.277   6.385   6.566   6.684   6.729
101 A'  102 A'  103 A'   43 A"  104 A'  105 A'  106 A'  107 A'                 
  7.525   7.537   7.558   7.587   7.639   7.736  23.423  24.145
 44 A"   45 A"  108 A'  109 A'  110 A'  111 A'  112 A'  113 A'                 
 47.910  47.958  66.744 289.727 289.735 289.758 289.784 289.861
114 A'  115 A'  116 A'   46 A"   47 A"  117 A'  118 A'  119 A'                 
289.9521020.7041020.767
120 A'  121 A'  122 A'                                                         
 --------------------------------------------------------------

          Ground-State Mulliken Net Atomic Charges

     Atom                 Charge (a.u.)
  ----------------------------------------
      1 Br                   -0.002497
      2 F                    -0.043960
      3 H                     0.222689
      4 Br                    0.016727
      5 C                    -0.030068
      6 C                    -0.162890
  ----------------------------------------
  Sum of atomic charges =    -0.000000

 -----------------------------------------------------------------
                    Cartesian Multipole Moments
 -----------------------------------------------------------------
    Charge (ESU x 10^10)
                -0.0000
    Dipole Moment (Debye)
         X       0.0263      Y      -1.4230      Z      -0.0000
       Tot       1.4233
    Quadrupole Moments (Debye-Ang)
        XX     -50.8015     XY       0.3904     YY     -53.1725
        XZ       0.0000     YZ       0.0000     ZZ     -53.9629
    Octopole Moments (Debye-Ang^2)
       XXX     -14.6534    XXY       0.5870    XYY       0.3539
       YYY      -3.1808    XXZ       0.0000    XYZ       0.0000
       YYZ      -0.0000    XZZ      -4.3405    YZZ       1.2327
       ZZZ       0.0000
    Hexadecapole Moments (Debye-Ang^3)
      XXXX   -1094.6126   XXXY     -64.5843   XXYY    -220.1620
      XYYY     -99.0258   YYYY    -188.7860   XXXZ       0.0000
      XXYZ       0.0000   XYYZ       0.0000   YYYZ       0.0000
      XXZZ    -211.0785   XYZZ     -32.8831   YYZZ     -42.8649
      XZZZ       0.0000   YZZZ       0.0000   ZZZZ     -62.3541
 -----------------------------------------------------------------
 Calculating analytic gradient of the SCF energy
 Gradient of SCF Energy
            1           2           3           4           5           6
    1  -0.0331790  -0.0371912   0.0170575   0.0669980   0.0230341  -0.0367193
    2  -0.0281206  -0.0375901  -0.0184991   0.0632470   0.0439409  -0.0229781
    3   0.0000000   0.0000000  -0.0000000   0.0000000  -0.0000000  -0.0000000
 Max gradient component =       6.700E-02
 RMS gradient           =       3.175E-02
 Gradient time:  CPU 21.14 s  wall 2.76 s
 Geometry Optimization Parameters
   NAtoms,    NIC,     NZ,  NCons,   NDum,   NFix, NCnnct, MaxDiis
        6      32       0       0       0       0       0       0

 Cartesian Hessian Update
 Hessian Updated using BFGS Update


** GEOMETRY OPTIMIZATION IN DELOCALIZED INTERNAL COORDINATES **
   Searching for a Minimum

   Optimization Cycle:   8

                       Coordinates (Angstroms)
     ATOM                X               Y               Z
      1  Br        2.3317059867    0.3996278443    0.0000000000
      2  F        -0.7353941276    1.3509739533    0.0000000000
      3  H         0.9604487933   -1.5823219566    0.0000000000
      4  Br       -2.0859512163   -0.6023841638    0.0000000000
      5  C         0.7588646678   -0.4880254588    0.0000000000
      6  C        -0.4589297802    0.0463376895    0.0000000000
   Point Group: cs    Number of degrees of freedom:     9


   Energy is  -5324.931241264

 Hessian Updated using BFGS Update

  9 Hessian modes will be used to form the next step
  Hessian Eigenvalues:
     0.132810    0.159328    0.171093    0.221610    0.247040    0.380025
     0.413894    0.837050    1.052192

 Minimum Search - Taking Simple RFO Step
 Searching for Lamda that Minimizes Along All modes
 Value Taken    Lamda =  -0.02712979
 Calculated Step too Large.  Step scaled by  0.829450
 Step Taken.  Stepsize is  0.300000

                             Maximum     Tolerance    Cnvgd?
         Gradient           0.050046      0.000300      NO
         Displacement       0.221869      0.001200      NO
         Energy change     -0.033589      0.000001      NO


 New Cartesian Coordinates Obtained by Inverse Iteration

 Displacement from previous Coordinates is:  0.261221
 ----------------------------------------------------------------
             Standard Nuclear Orientation (Angstroms)
    I     Atom           X                Y                Z
 ----------------------------------------------------------------
    1      Br      2.3320615568     0.4277872187     0.0000000000
    2      F      -0.6500251482     1.3557282628     0.0000000000
    3      H       0.8954365653    -1.5358010100     0.0000000000
    4      Br     -2.0961854143    -0.6665478475     0.0000000000
    5      C       0.7445956017    -0.5010201355     0.0000000000
    6      C      -0.4551388377     0.0440614194     0.0000000000
 ----------------------------------------------------------------
 Molecular Point Group                 Cs    NOp =  2
 Largest Abelian Subgroup              Cs    NOp =  2
 Nuclear Repulsion Energy =   531.5313808506 hartrees
 There are       46 alpha and       46 beta electrons
 Applying Cartesian multipole field
    Component          Value
    ---------          -----
     (2,0,0)        1.00000E-11
     (0,2,0)        2.00000E-11
     (0,0,2)       -3.00000E-11
 Nucleus-field energy     =     0.0000000156 hartrees
 Requested basis set is 6-311++G(d,p)
 There are 61 shells and 169 basis functions
 A cutoff of  1.0D-11 yielded   1566 shell pairs
 There are     12695 function pairs (     14050 Cartesian)
 Smallest overlap matrix eigenvalue = 5.03E-05
 Guess MOs from SCF MO coefficient file

 -----------------------------------------------------------------------
  General SCF calculation program by
  Eric Jon Sundstrom, Paul Horn, Yuezhi Mao, Dmitri Zuev, Alec White,
  David Stuck, Shaama M.S., Shane Yost, Joonho Lee, David Small,
  Daniel Levine, Susi Lehtola, Hugh Burton, Evgeny Epifanovsky
 -----------------------------------------------------------------------
 Exchange:     0.2000 Hartree-Fock + 0.0800 Slater + 0.7200 B88
 Correlation:  0.1900 VWN1RPA + 0.8100 LYP
 Using SG-1 standard quadrature grid
 using 8 threads for integral computing
 -------------------------------------------------------
 OpenMP Integral computing Module                
 Release: version 2.0, May 2017, Q-Chem Inc. Pleasanton 
 -------------------------------------------------------
 -------------------------------------------------------
 OpenMP BLAS3 based DFT computing Module                
 Release: version 1.0, May 2013, Q-Chem Inc. Pittsburgh 
 -------------------------------------------------------
 A restricted SCF calculation will be
 performed using DIIS
 SCF converges when DIIS error is below 1.0e-08
 ---------------------------------------
  Cycle       Energy         DIIS error
 ---------------------------------------
    1   -5324.9423856201      9.59e-04  
    2   -5324.9462400775      2.79e-04  
    3   -5324.9461561505      3.18e-04  
    4   -5324.9464356334      8.09e-05  
    5   -5324.9464560472      2.70e-05  
    6   -5324.9464577598      7.70e-06  
    7   -5324.9464579002      1.66e-06  
    8   -5324.9464579048      7.06e-07  
    9   -5324.9464579060      1.75e-07  
   10   -5324.9464579060      4.19e-08  
   11   -5324.9464579060      5.10e-09  Convergence criterion met
 ---------------------------------------
 SCF time:   CPU 57.90s  wall 8.00s 
 SCF   energy in the final basis set =    -5324.9464579060
 Total energy in the final basis set =    -5324.9464579060

 --------------------------------------------------------------
             Orbital Energies (a.u.) and Symmetries
 --------------------------------------------------------------

 Alpha MOs, Restricted
 -- Occupied --                  
-482.86 -482.85  -62.52  -62.51  -56.34  -56.34  -56.33  -56.33
  1 A'    2 A'    3 A'    4 A'    5 A'    1 A"    6 A'    7 A'                 
-56.322 -56.322 -24.722 -10.325 -10.242  -8.728  -8.714  -6.560
  2 A"    8 A'    9 A'   10 A'   11 A'   12 A'   13 A'   14 A'                 
 -6.547  -6.546  -6.546  -6.533  -6.532  -2.671  -2.667  -2.667
  3 A"   15 A'   16 A'    4 A"   17 A'   18 A'    5 A"   19 A'                 
 -2.657  -2.656  -2.656  -2.654  -2.653  -2.642  -2.642  -1.276
 20 A'    6 A"   21 A'    7 A"   22 A'   23 A'    8 A"   24 A'                 
 -0.885  -0.847  -0.748  -0.629  -0.550  -0.524  -0.513  -0.444
 25 A'   26 A'   27 A'   28 A'   29 A'   30 A'    9 A"   31 A'                 
 -0.413  -0.374  -0.340  -0.326  -0.310  -0.260
 32 A'   10 A"   11 A"   33 A'   34 A'   12 A"                                 
 -- Virtual --                   
 -0.039  -0.029  -0.009   0.005   0.027   0.034   0.045   0.057
 35 A'   13 A"   36 A'   37 A'   38 A'   39 A'   14 A"   40 A'                 
  0.067   0.070   0.080   0.086   0.095   0.100   0.107   0.118
 41 A'   15 A"   42 A'   43 A'   44 A'   16 A"   17 A"   45 A'                 
  0.130   0.146   0.161   0.183   0.200   0.250   0.293   0.293
 46 A'   47 A'   48 A'   49 A'   50 A'   51 A'   18 A"   52 A'                 
  0.304   0.341   0.368   0.387   0.403   0.406   0.420   0.422
 53 A'   54 A'   55 A'   56 A'   57 A'   19 A"   20 A"   58 A'                 
  0.470   0.482   0.486   0.512   0.515   0.541   0.555   0.575
 59 A'   60 A'   21 A"   22 A"   61 A'   23 A"   24 A"   62 A'                 
  0.594   0.611   0.615   0.638   0.674   0.684   0.725   0.753
 63 A'   25 A"   64 A'   65 A'   66 A'   26 A"   67 A'   68 A'                 
  0.811   0.838   0.894   0.945   0.985   1.013   1.116   1.194
 69 A'   70 A'   71 A'   72 A'   73 A'   74 A'   27 A"   28 A"                 
  1.361   1.365   1.424   1.456   1.509   1.602   1.625   1.767
 75 A'   29 A"   76 A'   30 A"   77 A'   78 A'   79 A'   80 A'                 
  1.795   1.874   1.943   1.945   2.002   2.034   2.040   2.050
 31 A"   81 A'   32 A"   82 A'   33 A"   83 A'   34 A"   84 A'                 
  2.104   2.184   2.227   2.349   2.619   2.631   2.679   2.817
 85 A'   86 A'   87 A'   88 A'   89 A'   35 A"   90 A'   36 A"                 
  2.948   3.127   3.277   3.715   3.753   3.829   3.953   3.989
 91 A'   92 A'   93 A'   94 A'   37 A"   95 A'   38 A"   39 A"                 
  3.995   4.007   4.020   4.048   4.059   4.084   4.165   4.233
 40 A"   96 A'   97 A'   98 A'   41 A"   42 A"   99 A'  100 A'                 
  4.349   4.375   4.800   6.276   6.376   6.558   6.666   6.729
101 A'  102 A'  103 A'   43 A"  104 A'  105 A'  106 A'  107 A'                 
  7.524   7.539   7.557   7.584   7.640   7.729  23.466  24.209
 44 A"   45 A"  108 A'  109 A'  110 A'  111 A'  112 A'  113 A'                 
 47.901  47.937  66.741 289.723 289.736 289.756 289.780 289.862
114 A'  115 A'  116 A'   46 A"   47 A"  117 A'  118 A'  119 A'                 
289.9441020.6911020.739
120 A'  121 A'  122 A'                                                         

 Beta MOs, Restricted
 -- Occupied --                  
-482.86 -482.85  -62.52  -62.51  -56.34  -56.34  -56.33  -56.33
  1 A'    2 A'    3 A'    4 A'    5 A'    1 A"    6 A'    7 A'                 
-56.322 -56.322 -24.722 -10.325 -10.242  -8.728  -8.714  -6.560
  2 A"    8 A'    9 A'   10 A'   11 A'   12 A'   13 A'   14 A'                 
 -6.547  -6.546  -6.546  -6.533  -6.532  -2.671  -2.667  -2.667
  3 A"   15 A'   16 A'    4 A"   17 A'   18 A'    5 A"   19 A'                 
 -2.657  -2.656  -2.656  -2.654  -2.653  -2.642  -2.642  -1.276
 20 A'    6 A"   21 A'    7 A"   22 A'   23 A'    8 A"   24 A'                 
 -0.885  -0.847  -0.748  -0.629  -0.550  -0.524  -0.513  -0.444
 25 A'   26 A'   27 A'   28 A'   29 A'   30 A'    9 A"   31 A'                 
 -0.413  -0.374  -0.340  -0.326  -0.310  -0.260
 32 A'   10 A"   11 A"   33 A'   34 A'   12 A"                                 
 -- Virtual --                   
 -0.039  -0.029  -0.009   0.005   0.027   0.034   0.045   0.057
 35 A'   13 A"   36 A'   37 A'   38 A'   39 A'   14 A"   40 A'                 
  0.067   0.070   0.080   0.086   0.095   0.100   0.107   0.118
 41 A'   15 A"   42 A'   43 A'   44 A'   16 A"   17 A"   45 A'                 
  0.130   0.146   0.161   0.183   0.200   0.250   0.293   0.293
 46 A'   47 A'   48 A'   49 A'   50 A'   51 A'   18 A"   52 A'                 
  0.304   0.341   0.368   0.387   0.403   0.406   0.420   0.422
 53 A'   54 A'   55 A'   56 A'   57 A'   19 A"   20 A"   58 A'                 
  0.470   0.482   0.486   0.512   0.515   0.541   0.555   0.575
 59 A'   60 A'   21 A"   22 A"   61 A'   23 A"   24 A"   62 A'                 
  0.594   0.611   0.615   0.638   0.674   0.684   0.725   0.753
 63 A'   25 A"   64 A'   65 A'   66 A'   26 A"   67 A'   68 A'                 
  0.811   0.838   0.894   0.945   0.985   1.013   1.116   1.194
 69 A'   70 A'   71 A'   72 A'   73 A'   74 A'   27 A"   28 A"                 
  1.361   1.365   1.424   1.456   1.509   1.602   1.625   1.767
 75 A'   29 A"   76 A'   30 A"   77 A'   78 A'   79 A'   80 A'                 
  1.795   1.874   1.943   1.945   2.002   2.034   2.040   2.050
 31 A"   81 A'   32 A"   82 A'   33 A"   83 A'   34 A"   84 A'                 
  2.104   2.184   2.227   2.349   2.619   2.631   2.679   2.817
 85 A'   86 A'   87 A'   88 A'   89 A'   35 A"   90 A'   36 A"                 
  2.948   3.127   3.277   3.715   3.753   3.829   3.953   3.989
 91 A'   92 A'   93 A'   94 A'   37 A"   95 A'   38 A"   39 A"                 
  3.995   4.007   4.020   4.048   4.059   4.084   4.165   4.233
 40 A"   96 A'   97 A'   98 A'   41 A"   42 A"   99 A'  100 A'                 
  4.349   4.375   4.800   6.276   6.376   6.558   6.666   6.729
101 A'  102 A'  103 A'   43 A"  104 A'  105 A'  106 A'  107 A'                 
  7.524   7.539   7.557   7.584   7.640   7.729  23.466  24.209
 44 A"   45 A"  108 A'  109 A'  110 A'  111 A'  112 A'  113 A'                 
 47.901  47.937  66.741 289.723 289.736 289.756 289.780 289.862
114 A'  115 A'  116 A'   46 A"   47 A"  117 A'  118 A'  119 A'                 
289.9441020.6911020.739
120 A'  121 A'  122 A'                                                         
 --------------------------------------------------------------

          Ground-State Mulliken Net Atomic Charges

     Atom                 Charge (a.u.)
  ----------------------------------------
      1 Br                   -0.017405
      2 F                    -0.043096
      3 H                     0.221025
      4 Br                    0.012289
      5 C                    -0.025987
      6 C                    -0.146826
  ----------------------------------------
  Sum of atomic charges =    -0.000000

 -----------------------------------------------------------------
                    Cartesian Multipole Moments
 -----------------------------------------------------------------
    Charge (ESU x 10^10)
                -0.0000
    Dipole Moment (Debye)
         X      -0.1682      Y      -1.4430      Z       0.0000
       Tot       1.4528
    Quadrupole Moments (Debye-Ang)
        XX     -50.9307     XY       0.7650     YY     -52.9701
        XZ      -0.0000     YZ      -0.0000     ZZ     -53.9902
    Octopole Moments (Debye-Ang^2)
       XXX     -15.7571    XXY       0.9746    XYY      -0.5344
       YYY      -1.1997    XXZ       0.0000    XYZ       0.0000
       YYZ       0.0000    XZZ      -4.4662    YZZ       1.8170
       ZZZ       0.0000
    Hexadecapole Moments (Debye-Ang^3)
      XXXX   -1097.7263   XXXY     -73.5983   XXYY    -219.9908
      XYYY    -110.2200   YYYY    -198.9307   XXXZ      -0.0000
      XXYZ       0.0000   XYYZ      -0.0000   YYYZ      -0.0000
      XXZZ    -211.5181   XYZZ     -37.3687   YYZZ     -44.6201
      XZZZ      -0.0000   YZZZ      -0.0000   ZZZZ     -62.5210
 -----------------------------------------------------------------
 Calculating analytic gradient of the SCF energy
 Gradient of SCF Energy
            1           2           3           4           5           6
    1  -0.0186137  -0.0167772   0.0023447   0.0431608   0.0098494  -0.0199640
    2  -0.0158073  -0.0267066   0.0258696   0.0405024   0.0004179  -0.0242759
    3  -0.0000000   0.0000000  -0.0000000   0.0000000   0.0000000  -0.0000000
 Max gradient component =       4.316E-02
 RMS gradient           =       1.951E-02
 Gradient time:  CPU 21.15 s  wall 2.76 s
 Geometry Optimization Parameters
   NAtoms,    NIC,     NZ,  NCons,   NDum,   NFix, NCnnct, MaxDiis
        6      32       0       0       0       0       0       0

 Cartesian Hessian Update
 Hessian Updated using BFGS Update


** GEOMETRY OPTIMIZATION IN DELOCALIZED INTERNAL COORDINATES **
   Searching for a Minimum

   Optimization Cycle:   9

                       Coordinates (Angstroms)
     ATOM                X               Y               Z
      1  Br        2.3320615568    0.4277872187    0.0000000000
      2  F        -0.6500251482    1.3557282628    0.0000000000
      3  H         0.8954365653   -1.5358010100    0.0000000000
      4  Br       -2.0961854143   -0.6665478475    0.0000000000
      5  C         0.7445956017   -0.5010201355    0.0000000000
      6  C        -0.4551388377    0.0440614194    0.0000000000
   Point Group: cs    Number of degrees of freedom:     9


   Energy is  -5324.946457906

 Hessian Updated using BFGS Update

  9 Hessian modes will be used to form the next step
  Hessian Eigenvalues:
     0.084632    0.166185    0.219179    0.224771    0.252820    0.380210
     0.462272    0.770803    1.052584

 Minimum Search - Taking Simple RFO Step
 Searching for Lamda that Minimizes Along All modes
 Value Taken    Lamda =  -0.01858246
 Calculated Step too Large.  Step scaled by  0.751252
 Step Taken.  Stepsize is  0.300000

                             Maximum     Tolerance    Cnvgd?
         Gradient           0.033756      0.000300      NO
         Displacement       0.189769      0.001200      NO
         Energy change     -0.015217      0.000001      NO


 New Cartesian Coordinates Obtained by Inverse Iteration

 Displacement from previous Coordinates is:  0.262082
 ----------------------------------------------------------------
             Standard Nuclear Orientation (Angstroms)
    I     Atom           X                Y                Z
 ----------------------------------------------------------------
    1      Br      2.3275241177     0.4714653090     0.0000000000
    2      F      -0.5832067394     1.3884141908     0.0000000000
    3      H       0.8359009061    -1.5791643481     0.0000000000
    4      Br     -2.0866063789    -0.7368328319     0.0000000000
    5      C       0.7242768889    -0.4908756341     0.0000000000
    6      C      -0.4471444707     0.0712012222     0.0000000000
 ----------------------------------------------------------------
 Molecular Point Group                 Cs    NOp =  2
 Largest Abelian Subgroup              Cs    NOp =  2
 Nuclear Repulsion Energy =   527.5376140971 hartrees
 There are       46 alpha and       46 beta electrons
 Applying Cartesian multipole field
    Component          Value
    ---------          -----
     (2,0,0)        1.00000E-11
     (0,2,0)        2.00000E-11
     (0,0,2)       -3.00000E-11
 Nucleus-field energy     =     0.0000000159 hartrees
 Requested basis set is 6-311++G(d,p)
 There are 61 shells and 169 basis functions
 A cutoff of  1.0D-11 yielded   1563 shell pairs
 There are     12672 function pairs (     14023 Cartesian)
 Smallest overlap matrix eigenvalue = 5.78E-05
 Guess MOs from SCF MO coefficient file

 -----------------------------------------------------------------------
  General SCF calculation program by
  Eric Jon Sundstrom, Paul Horn, Yuezhi Mao, Dmitri Zuev, Alec White,
  David Stuck, Shaama M.S., Shane Yost, Joonho Lee, David Small,
  Daniel Levine, Susi Lehtola, Hugh Burton, Evgeny Epifanovsky
 -----------------------------------------------------------------------
 Exchange:     0.2000 Hartree-Fock + 0.0800 Slater + 0.7200 B88
 Correlation:  0.1900 VWN1RPA + 0.8100 LYP
 Using SG-1 standard quadrature grid
 using 8 threads for integral computing
 -------------------------------------------------------
 OpenMP Integral computing Module                
 Release: version 2.0, May 2017, Q-Chem Inc. Pleasanton 
 -------------------------------------------------------
 -------------------------------------------------------
 OpenMP BLAS3 based DFT computing Module                
 Release: version 1.0, May 2013, Q-Chem Inc. Pittsburgh 
 -------------------------------------------------------
 A restricted SCF calculation will be
 performed using DIIS
 SCF converges when DIIS error is below 1.0e-08
 ---------------------------------------
  Cycle       Energy         DIIS error
 ---------------------------------------
    1   -5324.9509418853      8.87e-04  
    2   -5324.9541586924      3.38e-04  
    3   -5324.9540154258      4.09e-04  
    4   -5324.9544765802      6.33e-05  
    5   -5324.9544880916      2.22e-05  
    6   -5324.9544895364      6.80e-06  
    7   -5324.9544896928      1.39e-06  
    8   -5324.9544896974      5.88e-07  
    9   -5324.9544896979      5.94e-08  
   10   -5324.9544896980      3.91e-08  
   11   -5324.9544896981      6.45e-09  Convergence criterion met
 ---------------------------------------
 SCF time:   CPU 57.69s  wall 7.00s 
 SCF   energy in the final basis set =    -5324.9544896981
 Total energy in the final basis set =    -5324.9544896981

 --------------------------------------------------------------
             Orbital Energies (a.u.) and Symmetries
 --------------------------------------------------------------

 Alpha MOs, Restricted
 -- Occupied --                  
-482.87 -482.85  -62.52  -62.50  -56.34  -56.34  -56.34  -56.33
  1 A'    2 A'    3 A'    4 A'    5 A'    1 A"    6 A'    7 A'                 
-56.321 -56.321 -24.726 -10.325 -10.245  -8.729  -8.714  -6.561
  2 A"    8 A'    9 A'   10 A'   11 A'   12 A'   13 A'   14 A'                 
 -6.547  -6.547  -6.546  -6.532  -6.531  -2.672  -2.668  -2.668
  3 A"   15 A'   16 A'    4 A"   17 A'   18 A'    5 A"   19 A'                 
 -2.656  -2.656  -2.656  -2.653  -2.652  -2.641  -2.641  -1.277
  6 A"   20 A'   21 A'    7 A"   22 A'   23 A'    8 A"   24 A'                 
 -0.882  -0.839  -0.750  -0.628  -0.546  -0.521  -0.514  -0.440
 25 A'   26 A'   27 A'   28 A'   29 A'   30 A'    9 A"   31 A'                 
 -0.412  -0.373  -0.338  -0.329  -0.310  -0.264
 32 A'   10 A"   11 A"   33 A'   34 A'   12 A"                                 
 -- Virtual --                   
 -0.046  -0.026  -0.010  -0.003   0.026   0.033   0.046   0.055
 35 A'   13 A"   36 A'   37 A'   38 A'   39 A'   14 A"   40 A'                 
  0.067   0.070   0.078   0.085   0.091   0.100   0.106   0.116
 41 A'   15 A"   42 A'   43 A'   44 A'   16 A"   17 A"   45 A'                 
  0.129   0.146   0.158   0.182   0.199   0.248   0.296   0.297
 46 A'   47 A'   48 A'   49 A'   50 A'   51 A'   18 A"   52 A'                 
  0.305   0.340   0.370   0.386   0.404   0.408   0.420   0.422
 53 A'   54 A'   55 A'   56 A'   57 A'   19 A"   58 A'   20 A"                 
  0.467   0.478   0.479   0.501   0.509   0.539   0.556   0.577
 59 A'   60 A'   21 A"   61 A'   22 A"   23 A"   24 A"   62 A'                 
  0.590   0.616   0.618   0.638   0.664   0.682   0.728   0.751
 63 A'   25 A"   64 A'   65 A'   66 A'   26 A"   67 A'   68 A'                 
  0.814   0.836   0.879   0.937   0.977   0.995   1.113   1.188
 69 A'   70 A'   71 A'   72 A'   73 A'   74 A'   27 A"   28 A"                 
  1.358   1.362   1.431   1.450   1.508   1.588   1.622   1.758
 29 A"   75 A'   76 A'   30 A"   77 A'   78 A'   79 A'   80 A'                 
  1.793   1.849   1.933   1.939   2.002   2.025   2.035   2.044
 31 A"   81 A'   82 A'   32 A"   33 A"   34 A"   83 A'   84 A'                 
  2.118   2.183   2.230   2.326   2.585   2.631   2.644   2.817
 85 A'   86 A'   87 A'   88 A'   89 A'   35 A"   90 A'   36 A"                 
  2.946   3.125   3.276   3.686   3.751   3.804   3.952   3.990
 91 A'   92 A'   93 A'   94 A'   37 A"   95 A'   38 A"   39 A"                 
  3.995   4.004   4.018   4.047   4.057   4.076   4.164   4.230
 40 A"   96 A'   97 A'   98 A'   41 A"   42 A"   99 A'  100 A'                 
  4.357   4.377   4.798   6.275   6.372   6.542   6.656   6.726
101 A'  102 A'  103 A'   43 A"  104 A'  105 A'  106 A'  107 A'                 
  7.525   7.540   7.558   7.582   7.642   7.712  23.418  24.263
 44 A"   45 A"  108 A'  109 A'  110 A'  111 A'  112 A'  113 A'                 
 47.890  47.921  66.737 289.722 289.736 289.756 289.777 289.863
114 A'  115 A'  116 A'   46 A"   47 A"  117 A'  118 A'  119 A'                 
289.9311020.6781020.719
120 A'  121 A'  122 A'                                                         

 Beta MOs, Restricted
 -- Occupied --                  
-482.87 -482.85  -62.52  -62.50  -56.34  -56.34  -56.34  -56.33
  1 A'    2 A'    3 A'    4 A'    5 A'    1 A"    6 A'    7 A'                 
-56.321 -56.321 -24.726 -10.325 -10.245  -8.729  -8.714  -6.561
  2 A"    8 A'    9 A'   10 A'   11 A'   12 A'   13 A'   14 A'                 
 -6.547  -6.547  -6.546  -6.532  -6.531  -2.672  -2.668  -2.668
  3 A"   15 A'   16 A'    4 A"   17 A'   18 A'    5 A"   19 A'                 
 -2.656  -2.656  -2.656  -2.653  -2.652  -2.641  -2.641  -1.277
  6 A"   20 A'   21 A'    7 A"   22 A'   23 A'    8 A"   24 A'                 
 -0.882  -0.839  -0.750  -0.628  -0.546  -0.521  -0.514  -0.440
 25 A'   26 A'   27 A'   28 A'   29 A'   30 A'    9 A"   31 A'                 
 -0.412  -0.373  -0.338  -0.329  -0.310  -0.264
 32 A'   10 A"   11 A"   33 A'   34 A'   12 A"                                 
 -- Virtual --                   
 -0.046  -0.026  -0.010  -0.003   0.026   0.033   0.046   0.055
 35 A'   13 A"   36 A'   37 A'   38 A'   39 A'   14 A"   40 A'                 
  0.067   0.070   0.078   0.085   0.091   0.100   0.106   0.116
 41 A'   15 A"   42 A'   43 A'   44 A'   16 A"   17 A"   45 A'                 
  0.129   0.146   0.158   0.182   0.199   0.248   0.296   0.297
 46 A'   47 A'   48 A'   49 A'   50 A'   51 A'   18 A"   52 A'                 
  0.305   0.340   0.370   0.386   0.404   0.408   0.420   0.422
 53 A'   54 A'   55 A'   56 A'   57 A'   19 A"   58 A'   20 A"                 
  0.467   0.478   0.479   0.501   0.509   0.539   0.556   0.577
 59 A'   60 A'   21 A"   61 A'   22 A"   23 A"   24 A"   62 A'                 
  0.590   0.616   0.618   0.638   0.664   0.682   0.728   0.751
 63 A'   25 A"   64 A'   65 A'   66 A'   26 A"   67 A'   68 A'                 
  0.814   0.836   0.879   0.937   0.977   0.995   1.113   1.188
 69 A'   70 A'   71 A'   72 A'   73 A'   74 A'   27 A"   28 A"                 
  1.358   1.362   1.431   1.450   1.508   1.588   1.622   1.758
 29 A"   75 A'   76 A'   30 A"   77 A'   78 A'   79 A'   80 A'                 
  1.793   1.849   1.933   1.939   2.002   2.025   2.035   2.044
 31 A"   81 A'   82 A'   32 A"   33 A"   34 A"   83 A'   84 A'                 
  2.118   2.183   2.230   2.326   2.585   2.631   2.644   2.817
 85 A'   86 A'   87 A'   88 A'   89 A'   35 A"   90 A'   36 A"                 
  2.946   3.125   3.276   3.686   3.751   3.804   3.952   3.990
 91 A'   92 A'   93 A'   94 A'   37 A"   95 A'   38 A"   39 A"                 
  3.995   4.004   4.018   4.047   4.057   4.076   4.164   4.230
 40 A"   96 A'   97 A'   98 A'   41 A"   42 A"   99 A'  100 A'                 
  4.357   4.377   4.798   6.275   6.372   6.542   6.656   6.726
101 A'  102 A'  103 A'   43 A"  104 A'  105 A'  106 A'  107 A'                 
  7.525   7.540   7.558   7.582   7.642   7.712  23.418  24.263
 44 A"   45 A"  108 A'  109 A'  110 A'  111 A'  112 A'  113 A'                 
 47.890  47.921  66.737 289.722 289.736 289.756 289.777 289.863
114 A'  115 A'  116 A'   46 A"   47 A"  117 A'  118 A'  119 A'                 
289.9311020.6781020.719
120 A'  121 A'  122 A'                                                         
 --------------------------------------------------------------

          Ground-State Mulliken Net Atomic Charges

     Atom                 Charge (a.u.)
  ----------------------------------------
      1 Br                   -0.033123
      2 F                    -0.045091
      3 H                     0.215734
      4 Br                    0.003202
      5 C                    -0.013050
      6 C                    -0.127671
  ----------------------------------------
  Sum of atomic charges =    -0.000000

 -----------------------------------------------------------------
                    Cartesian Multipole Moments
 -----------------------------------------------------------------
    Charge (ESU x 10^10)
                -0.0000
    Dipole Moment (Debye)
         X      -0.2290      Y      -1.4705      Z       0.0000
       Tot       1.4882
    Quadrupole Moments (Debye-Ang)
        XX     -51.3172     XY       1.0254     YY     -52.6897
        XZ       0.0000     YZ      -0.0000     ZZ     -54.1226
    Octopole Moments (Debye-Ang^2)
       XXX     -16.3254    XXY       0.8681    XYY      -1.4195
       YYY      -1.1697    XXZ      -0.0000    XYZ       0.0000
       YYZ       0.0000    XZZ      -4.7476    YZZ       2.0481
       ZZZ       0.0000
    Hexadecapole Moments (Debye-Ang^3)
      XXXX   -1094.2103   XXXY     -84.2427   XXYY    -218.5660
      XYYY    -122.4920   YYYY    -215.4858   XXXZ       0.0000
      XXYZ      -0.0000   XYYZ       0.0000   YYYZ      -0.0000
      XXZZ    -210.3417   XYZZ     -42.2172   YYZZ     -47.7606
      XZZZ       0.0000   YZZZ      -0.0000   ZZZZ     -62.8196
 -----------------------------------------------------------------
 Calculating analytic gradient of the SCF energy
 Gradient of SCF Energy
            1           2           3           4           5           6
    1  -0.0076547  -0.0008518   0.0009611   0.0236992  -0.0230879   0.0069341
    2  -0.0045372  -0.0170328  -0.0101813   0.0194879   0.0370013  -0.0247378
    3  -0.0000000   0.0000000  -0.0000000  -0.0000000   0.0000000  -0.0000000
 Max gradient component =       3.700E-02
 RMS gradient           =       1.487E-02
 Gradient time:  CPU 20.92 s  wall 2.73 s
 Geometry Optimization Parameters
   NAtoms,    NIC,     NZ,  NCons,   NDum,   NFix, NCnnct, MaxDiis
        6      32       0       0       0       0       0       0

 Cartesian Hessian Update
 Hessian Updated using BFGS Update


** GEOMETRY OPTIMIZATION IN DELOCALIZED INTERNAL COORDINATES **
   Searching for a Minimum

   Optimization Cycle:  10

                       Coordinates (Angstroms)
     ATOM                X               Y               Z
      1  Br        2.3275241177    0.4714653090    0.0000000000
      2  F        -0.5832067394    1.3884141908    0.0000000000
      3  H         0.8359009061   -1.5791643481    0.0000000000
      4  Br       -2.0866063789   -0.7368328319    0.0000000000
      5  C         0.7242768889   -0.4908756341    0.0000000000
      6  C        -0.4471444707    0.0712012222    0.0000000000
   Point Group: cs    Number of degrees of freedom:     9


   Energy is  -5324.954489698

 Hessian Updated using BFGS Update

  9 Hessian modes will be used to form the next step
  Hessian Eigenvalues:
     0.073600    0.168364    0.220837    0.246016    0.360205    0.381429
     0.489757    0.687431    1.054472

 Minimum Search - Taking Simple RFO Step
 Searching for Lamda that Minimizes Along All modes
 Value Taken    Lamda =  -0.00779596
 Step Taken.  Stepsize is  0.249805

                             Maximum     Tolerance    Cnvgd?
         Gradient           0.028464      0.000300      NO
         Displacement       0.199987      0.001200      NO
         Energy change     -0.008032      0.000001      NO


 New Cartesian Coordinates Obtained by Inverse Iteration

 Displacement from previous Coordinates is:  0.202365
 ----------------------------------------------------------------
             Standard Nuclear Orientation (Angstroms)
    I     Atom           X                Y                Z
 ----------------------------------------------------------------
    1      Br      2.3635126024     0.4557130393     0.0000000000
    2      F      -0.5809086638     1.4357761332     0.0000000000
    3      H       0.8052885806    -1.5693487288     0.0000000000
    4      Br     -2.0851891884    -0.8058887807     0.0000000000
    5      C       0.7306956600    -0.5016390735     0.0000000000
    6      C      -0.4626546671     0.1095953185     0.0000000000
 ----------------------------------------------------------------
 Molecular Point Group                 Cs    NOp =  2
 Largest Abelian Subgroup              Cs    NOp =  2
 Nuclear Repulsion Energy =   519.5168618086 hartrees
 There are       46 alpha and       46 beta electrons
 Applying Cartesian multipole field
    Component          Value
    ---------          -----
     (2,0,0)        1.00000E-11
     (0,2,0)        2.00000E-11
     (0,0,2)       -3.00000E-11
 Nucleus-field energy     =     0.0000000165 hartrees
 Requested basis set is 6-311++G(d,p)
 There are 61 shells and 169 basis functions
 A cutoff of  1.0D-11 yielded   1551 shell pairs
 There are     12577 function pairs (     13909 Cartesian)
 Smallest overlap matrix eigenvalue = 8.28E-05
 Guess MOs from SCF MO coefficient file

 -----------------------------------------------------------------------
  General SCF calculation program by
  Eric Jon Sundstrom, Paul Horn, Yuezhi Mao, Dmitri Zuev, Alec White,
  David Stuck, Shaama M.S., Shane Yost, Joonho Lee, David Small,
  Daniel Levine, Susi Lehtola, Hugh Burton, Evgeny Epifanovsky
 -----------------------------------------------------------------------
 Exchange:     0.2000 Hartree-Fock + 0.0800 Slater + 0.7200 B88
 Correlation:  0.1900 VWN1RPA + 0.8100 LYP
 Using SG-1 standard quadrature grid
 using 8 threads for integral computing
 -------------------------------------------------------
 OpenMP Integral computing Module                
 Release: version 2.0, May 2017, Q-Chem Inc. Pleasanton 
 -------------------------------------------------------
 -------------------------------------------------------
 OpenMP BLAS3 based DFT computing Module                
 Release: version 1.0, May 2013, Q-Chem Inc. Pittsburgh 
 -------------------------------------------------------
 A restricted SCF calculation will be
 performed using DIIS
 SCF converges when DIIS error is below 1.0e-08
 ---------------------------------------
  Cycle       Energy         DIIS error
 ---------------------------------------
    1   -5324.9549668826      7.98e-04  
    2   -5324.9571678569      4.19e-04  
    3   -5324.9571677331      4.20e-04  
    4   -5324.9577051063      4.28e-05  
    5   -5324.9577102107      1.80e-05  
    6   -5324.9577109506      8.64e-06  
    7   -5324.9577112040      2.05e-06  
    8   -5324.9577112128      4.74e-07  
    9   -5324.9577112131      1.62e-07  
   10   -5324.9577112132      4.56e-08  
   11   -5324.9577112132      1.05e-08  
   12   -5324.9577112132      2.15e-09  Convergence criterion met
 ---------------------------------------
 SCF time:   CPU 62.20s  wall 8.00s 
 SCF   energy in the final basis set =    -5324.9577112132
 Total energy in the final basis set =    -5324.9577112132

 --------------------------------------------------------------
             Orbital Energies (a.u.) and Symmetries
 --------------------------------------------------------------

 Alpha MOs, Restricted
 -- Occupied --                  
-482.87 -482.85  -62.52  -62.50  -56.34  -56.34  -56.34  -56.33
  1 A'    2 A'    3 A'    4 A'    5 A'    1 A"    6 A'    7 A'                 
-56.321 -56.321 -24.733 -10.334 -10.251  -8.730  -8.714  -6.562
  2 A"    8 A'    9 A'   10 A'   11 A'   12 A'   13 A'   14 A'                 
 -6.548  -6.548  -6.546  -6.532  -6.531  -2.672  -2.668  -2.668
  3 A"   15 A'   16 A'    4 A"   17 A'   18 A'    5 A"   19 A'                 
 -2.657  -2.657  -2.656  -2.653  -2.652  -2.641  -2.641  -1.277
 20 A'    6 A"   21 A'    7 A"   22 A'   23 A'    8 A"   24 A'                 
 -0.875  -0.833  -0.744  -0.631  -0.544  -0.522  -0.513  -0.442
 25 A'   26 A'   27 A'   28 A'   29 A'   30 A'    9 A"   31 A'                 
 -0.410  -0.370  -0.336  -0.330  -0.310  -0.262
 32 A'   10 A"   11 A"   33 A'   34 A'   12 A"                                 
 -- Virtual --                   
 -0.051  -0.035  -0.011  -0.010   0.026   0.032   0.046   0.051
 35 A'   13 A"   36 A'   37 A'   38 A'   39 A'   14 A"   40 A'                 
  0.066   0.069   0.079   0.085   0.089   0.099   0.106   0.117
 41 A'   15 A"   42 A'   43 A'   44 A'   16 A"   17 A"   45 A'                 
  0.131   0.145   0.154   0.179   0.200   0.245   0.288   0.297
 46 A'   47 A'   48 A'   49 A'   50 A'   51 A'   52 A'   18 A"                 
  0.307   0.336   0.370   0.385   0.403   0.409   0.415   0.423
 53 A'   54 A'   55 A'   56 A'   57 A'   19 A"   58 A'   20 A"                 
  0.461   0.474   0.477   0.491   0.505   0.538   0.556   0.577
 59 A'   60 A'   21 A"   61 A'   22 A"   23 A"   24 A"   62 A'                 
  0.582   0.616   0.617   0.629   0.659   0.677   0.711   0.751
 63 A'   64 A'   25 A"   65 A'   66 A'   26 A"   67 A'   68 A'                 
  0.805   0.828   0.864   0.925   0.962   0.989   1.095   1.191
 69 A'   70 A'   71 A'   72 A'   73 A'   74 A'   27 A"   28 A"                 
  1.346   1.367   1.443   1.445   1.503   1.568   1.606   1.749
 29 A"   75 A'   30 A"   76 A'   77 A'   78 A'   79 A'   80 A'                 
  1.787   1.832   1.913   1.936   1.996   2.016   2.023   2.046
 31 A"   81 A'   82 A'   32 A"   33 A"   34 A"   83 A'   84 A'                 
  2.100   2.175   2.220   2.298   2.591   2.623   2.629   2.806
 85 A'   86 A'   87 A'   88 A'   89 A'   35 A"   90 A'   36 A"                 
  2.945   3.094   3.247   3.694   3.745   3.812   3.945   3.986
 91 A'   92 A'   93 A'   94 A'   37 A"   95 A'   38 A"   39 A"                 
  3.991   4.001   4.010   4.029   4.052   4.068   4.157   4.213
 40 A"   96 A'   97 A'   98 A'   41 A"   42 A"   99 A'  100 A'                 
  4.355   4.370   4.784   6.270   6.368   6.525   6.643   6.704
101 A'  102 A'  103 A'   43 A"  104 A'  105 A'  106 A'  107 A'                 
  7.524   7.539   7.556   7.580   7.639   7.694  23.442  24.097
 44 A"   45 A"  108 A'  109 A'  110 A'  111 A'  112 A'  113 A'                 
 47.873  47.910  66.729 289.720 289.735 289.753 289.774 289.861
114 A'  115 A'  116 A'   46 A"   47 A"  117 A'  118 A'  119 A'                 
289.9151020.6581020.704
120 A'  121 A'  122 A'                                                         

 Beta MOs, Restricted
 -- Occupied --                  
-482.87 -482.85  -62.52  -62.50  -56.34  -56.34  -56.34  -56.33
  1 A'    2 A'    3 A'    4 A'    5 A'    1 A"    6 A'    7 A'                 
-56.321 -56.321 -24.733 -10.334 -10.251  -8.730  -8.714  -6.562
  2 A"    8 A'    9 A'   10 A'   11 A'   12 A'   13 A'   14 A'                 
 -6.548  -6.548  -6.546  -6.532  -6.531  -2.672  -2.668  -2.668
  3 A"   15 A'   16 A'    4 A"   17 A'   18 A'    5 A"   19 A'                 
 -2.657  -2.657  -2.656  -2.653  -2.652  -2.641  -2.641  -1.277
 20 A'    6 A"   21 A'    7 A"   22 A'   23 A'    8 A"   24 A'                 
 -0.875  -0.833  -0.744  -0.631  -0.544  -0.522  -0.513  -0.442
 25 A'   26 A'   27 A'   28 A'   29 A'   30 A'    9 A"   31 A'                 
 -0.410  -0.370  -0.336  -0.330  -0.310  -0.262
 32 A'   10 A"   11 A"   33 A'   34 A'   12 A"                                 
 -- Virtual --                   
 -0.051  -0.035  -0.011  -0.010   0.026   0.032   0.046   0.051
 35 A'   13 A"   36 A'   37 A'   38 A'   39 A'   14 A"   40 A'                 
  0.066   0.069   0.079   0.085   0.089   0.099   0.106   0.117
 41 A'   15 A"   42 A'   43 A'   44 A'   16 A"   17 A"   45 A'                 
  0.131   0.145   0.154   0.179   0.200   0.245   0.288   0.297
 46 A'   47 A'   48 A'   49 A'   50 A'   51 A'   52 A'   18 A"                 
  0.307   0.336   0.370   0.385   0.403   0.409   0.415   0.423
 53 A'   54 A'   55 A'   56 A'   57 A'   19 A"   58 A'   20 A"                 
  0.461   0.474   0.477   0.491   0.505   0.538   0.556   0.577
 59 A'   60 A'   21 A"   61 A'   22 A"   23 A"   24 A"   62 A'                 
  0.582   0.616   0.617   0.629   0.659   0.677   0.711   0.751
 63 A'   64 A'   25 A"   65 A'   66 A'   26 A"   67 A'   68 A'                 
  0.805   0.828   0.864   0.925   0.962   0.989   1.095   1.191
 69 A'   70 A'   71 A'   72 A'   73 A'   74 A'   27 A"   28 A"                 
  1.346   1.367   1.443   1.445   1.503   1.568   1.606   1.749
 29 A"   75 A'   30 A"   76 A'   77 A'   78 A'   79 A'   80 A'                 
  1.787   1.832   1.913   1.936   1.996   2.016   2.023   2.046
 31 A"   81 A'   82 A'   32 A"   33 A"   34 A"   83 A'   84 A'                 
  2.100   2.175   2.220   2.298   2.591   2.623   2.629   2.806
 85 A'   86 A'   87 A'   88 A'   89 A'   35 A"   90 A'   36 A"                 
  2.945   3.094   3.247   3.694   3.745   3.812   3.945   3.986
 91 A'   92 A'   93 A'   94 A'   37 A"   95 A'   38 A"   39 A"                 
  3.991   4.001   4.010   4.029   4.052   4.068   4.157   4.213
 40 A"   96 A'   97 A'   98 A'   41 A"   42 A"   99 A'  100 A'                 
  4.355   4.370   4.784   6.270   6.368   6.525   6.643   6.704
101 A'  102 A'  103 A'   43 A"  104 A'  105 A'  106 A'  107 A'                 
  7.524   7.539   7.556   7.580   7.639   7.694  23.442  24.097
 44 A"   45 A"  108 A'  109 A'  110 A'  111 A'  112 A'  113 A'                 
 47.873  47.910  66.729 289.720 289.735 289.753 289.774 289.861
114 A'  115 A'  116 A'   46 A"   47 A"  117 A'  118 A'  119 A'                 
289.9151020.6581020.704
120 A'  121 A'  122 A'                                                         
 --------------------------------------------------------------

          Ground-State Mulliken Net Atomic Charges

     Atom                 Charge (a.u.)
  ----------------------------------------
      1 Br                   -0.039408
      2 F                    -0.049761
      3 H                     0.214913
      4 Br                    0.003262
      5 C                    -0.049484
      6 C                    -0.079521
  ----------------------------------------
  Sum of atomic charges =    -0.000000

 -----------------------------------------------------------------
                    Cartesian Multipole Moments
 -----------------------------------------------------------------
    Charge (ESU x 10^10)
                -0.0000
    Dipole Moment (Debye)
         X      -0.2723      Y      -1.4582      Z       0.0000
       Tot       1.4834
    Quadrupole Moments (Debye-Ang)
        XX     -51.6184     XY       1.2028     YY     -52.5467
        XZ      -0.0000     YZ       0.0000     ZZ     -54.3420
    Octopole Moments (Debye-Ang^2)
       XXX     -17.1759    XXY       1.5749    XYY      -2.8615
       YYY       1.7661    XXZ       0.0000    XYZ      -0.0000
       YYZ      -0.0000    XZZ      -5.3546    YZZ       3.2713
       ZZZ       0.0000
    Hexadecapole Moments (Debye-Ang^3)
      XXXX   -1116.7000   XXXY     -87.8796   XXYY    -222.2196
      XYYY    -126.7143   YYYY    -228.6056   XXXZ       0.0000
      XXYZ       0.0000   XYYZ       0.0000   YYYZ       0.0000
      XXZZ    -213.9227   XYZZ     -44.2738   YYZZ     -50.1626
      XZZZ      -0.0000   YZZZ       0.0000   ZZZZ     -63.4017
 -----------------------------------------------------------------
 Calculating analytic gradient of the SCF energy
 Gradient of SCF Energy
            1           2           3           4           5           6
    1   0.0012129   0.0028227  -0.0020308   0.0096724   0.0140596  -0.0257368
    2   0.0014187   0.0001415   0.0053910   0.0037868  -0.0117353   0.0009974
    3   0.0000000  -0.0000000  -0.0000000  -0.0000000   0.0000000  -0.0000000
 Max gradient component =       2.574E-02
 RMS gradient           =       7.998E-03
 Gradient time:  CPU 20.86 s  wall 2.73 s
 Geometry Optimization Parameters
   NAtoms,    NIC,     NZ,  NCons,   NDum,   NFix, NCnnct, MaxDiis
        6      32       0       0       0       0       0       0

 Cartesian Hessian Update
 Hessian Updated using BFGS Update


** GEOMETRY OPTIMIZATION IN DELOCALIZED INTERNAL COORDINATES **
   Searching for a Minimum

   Optimization Cycle:  11

                       Coordinates (Angstroms)
     ATOM                X               Y               Z
      1  Br        2.3635126024    0.4557130393    0.0000000000
      2  F        -0.5809086638    1.4357761332    0.0000000000
      3  H         0.8052885806   -1.5693487288    0.0000000000
      4  Br       -2.0851891884   -0.8058887807    0.0000000000
      5  C         0.7306956600   -0.5016390735    0.0000000000
      6  C        -0.4626546671    0.1095953185    0.0000000000
   Point Group: cs    Number of degrees of freedom:     9


   Energy is  -5324.957711213

 Hessian Updated using BFGS Update

  9 Hessian modes will be used to form the next step
  Hessian Eigenvalues:
     0.076559    0.169639    0.221039    0.241026    0.379842    0.382677
     0.540129    0.695069    1.058195

 Minimum Search - Taking Simple RFO Step
 Searching for Lamda that Minimizes Along All modes
 Value Taken    Lamda =  -0.00066262
 Step Taken.  Stepsize is  0.039652

                             Maximum     Tolerance    Cnvgd?
         Gradient           0.015501      0.000300      NO
         Displacement       0.033877      0.001200      NO
         Energy change     -0.003222      0.000001      NO


 New Cartesian Coordinates Obtained by Inverse Iteration

 Displacement from previous Coordinates is:  0.025372
 ----------------------------------------------------------------
             Standard Nuclear Orientation (Angstroms)
    I     Atom           X                Y                Z
 ----------------------------------------------------------------
    1      Br      2.3641798200     0.4516343916     0.0000000000
    2      F      -0.5849176506     1.4385943198     0.0000000000
    3      H       0.8065831939    -1.5711001142     0.0000000000
    4      Br     -2.0835804195    -0.8091069957     0.0000000000
    5      C       0.7237936816    -0.4979973291     0.0000000000
    6      C      -0.4553143018     0.1121836356     0.0000000000
 ----------------------------------------------------------------
 Molecular Point Group                 Cs    NOp =  2
 Largest Abelian Subgroup              Cs    NOp =  2
 Nuclear Repulsion Energy =   519.3913173148 hartrees
 There are       46 alpha and       46 beta electrons
 Applying Cartesian multipole field
    Component          Value
    ---------          -----
     (2,0,0)        1.00000E-11
     (0,2,0)        2.00000E-11
     (0,0,2)       -3.00000E-11
 Nucleus-field energy     =     0.0000000165 hartrees
 Requested basis set is 6-311++G(d,p)
 There are 61 shells and 169 basis functions
 A cutoff of  1.0D-11 yielded   1551 shell pairs
 There are     12577 function pairs (     13909 Cartesian)
 Smallest overlap matrix eigenvalue = 7.82E-05
 Guess MOs from SCF MO coefficient file

 -----------------------------------------------------------------------
  General SCF calculation program by
  Eric Jon Sundstrom, Paul Horn, Yuezhi Mao, Dmitri Zuev, Alec White,
  David Stuck, Shaama M.S., Shane Yost, Joonho Lee, David Small,
  Daniel Levine, Susi Lehtola, Hugh Burton, Evgeny Epifanovsky
 -----------------------------------------------------------------------
 Exchange:     0.2000 Hartree-Fock + 0.0800 Slater + 0.7200 B88
 Correlation:  0.1900 VWN1RPA + 0.8100 LYP
 Using SG-1 standard quadrature grid
 using 8 threads for integral computing
 -------------------------------------------------------
 OpenMP Integral computing Module                
 Release: version 2.0, May 2017, Q-Chem Inc. Pleasanton 
 -------------------------------------------------------
 -------------------------------------------------------
 OpenMP BLAS3 based DFT computing Module                
 Release: version 1.0, May 2013, Q-Chem Inc. Pittsburgh 
 -------------------------------------------------------
 A restricted SCF calculation will be
 performed using DIIS
 SCF converges when DIIS error is below 1.0e-08
 ---------------------------------------
  Cycle       Energy         DIIS error
 ---------------------------------------
    1   -5324.9579848194      1.88e-04  
    2   -5324.9581297761      4.34e-05  
    3   -5324.9581281205      4.66e-05  
    4   -5324.9581352425      1.29e-05  
    5   -5324.9581358035      2.90e-06  
    6   -5324.9581358189      1.29e-06  
    7   -5324.9581358227      2.33e-07  
    8   -5324.9581358229      1.51e-07  
    9   -5324.9581358229      1.64e-08  
   10   -5324.9581358230      4.36e-09  Convergence criterion met
 ---------------------------------------
 SCF time:   CPU 51.91s  wall 7.00s 
 SCF   energy in the final basis set =    -5324.9581358230
 Total energy in the final basis set =    -5324.9581358230

 --------------------------------------------------------------
             Orbital Energies (a.u.) and Symmetries
 --------------------------------------------------------------

 Alpha MOs, Restricted
 -- Occupied --                  
-482.87 -482.85  -62.52  -62.50  -56.34  -56.34  -56.34  -56.33
  1 A'    2 A'    3 A'    4 A'    5 A'    1 A"    6 A'    7 A'                 
-56.322 -56.321 -24.733 -10.334 -10.251  -8.729  -8.714  -6.561
  2 A"    8 A'    9 A'   10 A'   11 A'   12 A'   13 A'   14 A'                 
 -6.547  -6.547  -6.546  -6.532  -6.531  -2.671  -2.668  -2.668
  3 A"   15 A'   16 A'    4 A"   17 A'   18 A'    5 A"   19 A'                 
 -2.656  -2.656  -2.656  -2.653  -2.652  -2.641  -2.641  -1.277
 20 A'   21 A'    6 A"    7 A"   22 A'   23 A'    8 A"   24 A'                 
 -0.875  -0.832  -0.746  -0.631  -0.544  -0.522  -0.513  -0.442
 25 A'   26 A'   27 A'   28 A'   29 A'   30 A'    9 A"   31 A'                 
 -0.409  -0.371  -0.336  -0.329  -0.311  -0.264
 32 A'   10 A"   11 A"   33 A'   34 A'   12 A"                                 
 -- Virtual --                   
 -0.053  -0.033  -0.011  -0.010   0.026   0.032   0.046   0.051
 35 A'   13 A"   36 A'   37 A'   38 A'   39 A'   14 A"   40 A'                 
  0.066   0.069   0.079   0.084   0.089   0.099   0.106   0.116
 41 A'   15 A"   42 A'   43 A'   44 A'   16 A"   17 A"   45 A'                 
  0.131   0.146   0.154   0.178   0.200   0.245   0.291   0.297
 46 A'   47 A'   48 A'   49 A'   50 A'   51 A'   52 A'   18 A"                 
  0.307   0.336   0.369   0.384   0.403   0.409   0.416   0.422
 53 A'   54 A'   55 A'   56 A'   57 A'   19 A"   58 A'   20 A"                 
  0.462   0.473   0.476   0.491   0.505   0.539   0.555   0.577
 59 A'   60 A'   21 A"   61 A'   22 A"   23 A"   24 A"   62 A'                 
  0.584   0.617   0.618   0.627   0.658   0.677   0.716   0.750
 63 A'   64 A'   25 A"   65 A'   66 A'   26 A"   67 A'   68 A'                 
  0.806   0.829   0.863   0.926   0.962   0.987   1.095   1.188
 69 A'   70 A'   71 A'   72 A'   73 A'   74 A'   27 A"   28 A"                 
  1.347   1.369   1.443   1.444   1.500   1.568   1.608   1.750
 29 A"   75 A'   30 A"   76 A'   77 A'   78 A'   79 A'   80 A'                 
  1.787   1.833   1.914   1.939   1.997   2.017   2.025   2.046
 31 A"   81 A'   82 A'   32 A"   33 A"   34 A"   83 A'   84 A'                 
  2.108   2.176   2.224   2.298   2.593   2.625   2.632   2.808
 85 A'   86 A'   87 A'   88 A'   89 A'   35 A"   90 A'   36 A"                 
  2.940   3.100   3.247   3.689   3.745   3.805   3.945   3.986
 91 A'   92 A'   93 A'   94 A'   37 A"   95 A'   38 A"   39 A"                 
  3.991   4.002   4.011   4.029   4.052   4.068   4.157   4.213
 40 A"   96 A'   97 A'   98 A'   41 A"   42 A"   99 A'  100 A'                 
  4.357   4.369   4.783   6.270   6.368   6.525   6.642   6.702
101 A'  102 A'  103 A'   43 A"  104 A'  105 A'  106 A'  107 A'                 
  7.525   7.539   7.557   7.581   7.640   7.693  23.432  24.144
 44 A"   45 A"  108 A'  109 A'  110 A'  111 A'  112 A'  113 A'                 
 47.871  47.910  66.729 289.720 289.735 289.753 289.775 289.862
114 A'  115 A'  116 A'   46 A"   47 A"  117 A'  118 A'  119 A'                 
289.9141020.6551020.703
120 A'  121 A'  122 A'                                                         

 Beta MOs, Restricted
 -- Occupied --                  
-482.87 -482.85  -62.52  -62.50  -56.34  -56.34  -56.34  -56.33
  1 A'    2 A'    3 A'    4 A'    5 A'    1 A"    6 A'    7 A'                 
-56.322 -56.321 -24.733 -10.334 -10.251  -8.729  -8.714  -6.561
  2 A"    8 A'    9 A'   10 A'   11 A'   12 A'   13 A'   14 A'                 
 -6.547  -6.547  -6.546  -6.532  -6.531  -2.671  -2.668  -2.668
  3 A"   15 A'   16 A'    4 A"   17 A'   18 A'    5 A"   19 A'                 
 -2.656  -2.656  -2.656  -2.653  -2.652  -2.641  -2.641  -1.277
 20 A'   21 A'    6 A"    7 A"   22 A'   23 A'    8 A"   24 A'                 
 -0.875  -0.832  -0.746  -0.631  -0.544  -0.522  -0.513  -0.442
 25 A'   26 A'   27 A'   28 A'   29 A'   30 A'    9 A"   31 A'                 
 -0.409  -0.371  -0.336  -0.329  -0.311  -0.264
 32 A'   10 A"   11 A"   33 A'   34 A'   12 A"                                 
 -- Virtual --                   
 -0.053  -0.033  -0.011  -0.010   0.026   0.032   0.046   0.051
 35 A'   13 A"   36 A'   37 A'   38 A'   39 A'   14 A"   40 A'                 
  0.066   0.069   0.079   0.084   0.089   0.099   0.106   0.116
 41 A'   15 A"   42 A'   43 A'   44 A'   16 A"   17 A"   45 A'                 
  0.131   0.146   0.154   0.178   0.200   0.245   0.291   0.297
 46 A'   47 A'   48 A'   49 A'   50 A'   51 A'   52 A'   18 A"                 
  0.307   0.336   0.369   0.384   0.403   0.409   0.416   0.422
 53 A'   54 A'   55 A'   56 A'   57 A'   19 A"   58 A'   20 A"                 
  0.462   0.473   0.476   0.491   0.505   0.539   0.555   0.577
 59 A'   60 A'   21 A"   61 A'   22 A"   23 A"   24 A"   62 A'                 
  0.584   0.617   0.618   0.627   0.658   0.677   0.716   0.750
 63 A'   64 A'   25 A"   65 A'   66 A'   26 A"   67 A'   68 A'                 
  0.806   0.829   0.863   0.926   0.962   0.987   1.095   1.188
 69 A'   70 A'   71 A'   72 A'   73 A'   74 A'   27 A"   28 A"                 
  1.347   1.369   1.443   1.444   1.500   1.568   1.608   1.750
 29 A"   75 A'   30 A"   76 A'   77 A'   78 A'   79 A'   80 A'                 
  1.787   1.833   1.914   1.939   1.997   2.017   2.025   2.046
 31 A"   81 A'   82 A'   32 A"   33 A"   34 A"   83 A'   84 A'                 
  2.108   2.176   2.224   2.298   2.593   2.625   2.632   2.808
 85 A'   86 A'   87 A'   88 A'   89 A'   35 A"   90 A'   36 A"                 
  2.940   3.100   3.247   3.689   3.745   3.805   3.945   3.986
 91 A'   92 A'   93 A'   94 A'   37 A"   95 A'   38 A"   39 A"                 
  3.991   4.002   4.011   4.029   4.052   4.068   4.157   4.213
 40 A"   96 A'   97 A'   98 A'   41 A"   42 A"   99 A'  100 A'                 
  4.357   4.369   4.783   6.270   6.368   6.525   6.642   6.702
101 A'  102 A'  103 A'   43 A"  104 A'  105 A'  106 A'  107 A'                 
  7.525   7.539   7.557   7.581   7.640   7.693  23.432  24.144
 44 A"   45 A"  108 A'  109 A'  110 A'  111 A'  112 A'  113 A'                 
 47.871  47.910  66.729 289.720 289.735 289.753 289.775 289.862
114 A'  115 A'  116 A'   46 A"   47 A"  117 A'  118 A'  119 A'                 
289.9141020.6551020.703
120 A'  121 A'  122 A'                                                         
 --------------------------------------------------------------

          Ground-State Mulliken Net Atomic Charges

     Atom                 Charge (a.u.)
  ----------------------------------------
      1 Br                   -0.040547
      2 F                    -0.052133
      3 H                     0.216542
      4 Br                   -0.001377
      5 C                    -0.042921
      6 C                    -0.079563
  ----------------------------------------
  Sum of atomic charges =    -0.000000

 -----------------------------------------------------------------
                    Cartesian Multipole Moments
 -----------------------------------------------------------------
    Charge (ESU x 10^10)
                -0.0000
    Dipole Moment (Debye)
         X      -0.2220      Y      -1.4610      Z      -0.0000
       Tot       1.4778
    Quadrupole Moments (Debye-Ang)
        XX     -51.7122     XY       1.1449     YY     -52.5575
        XZ      -0.0000     YZ      -0.0000     ZZ     -54.3300
    Octopole Moments (Debye-Ang^2)
       XXX     -16.9263    XXY       1.6576    XYY      -2.8442
       YYY       1.9967    XXZ      -0.0000    XYZ      -0.0000
       YYZ       0.0000    XZZ      -5.3266    YZZ       3.3628
       ZZZ      -0.0000
    Hexadecapole Moments (Debye-Ang^3)
      XXXX   -1116.3075   XXXY     -87.9455   XXYY    -222.3923
      XYYY    -126.7453   YYYY    -229.0456   XXXZ      -0.0000
      XXYZ      -0.0000   XYYZ      -0.0000   YYYZ      -0.0000
      XXZZ    -213.9057   XYZZ     -44.2434   YYZZ     -50.2351
      XZZZ      -0.0000   YZZZ      -0.0000   ZZZZ     -63.3614
 -----------------------------------------------------------------
 Calculating analytic gradient of the SCF energy
 Gradient of SCF Energy
            1           2           3           4           5           6
    1   0.0014273   0.0015667  -0.0007006   0.0075697   0.0000729  -0.0099360
    2   0.0011625   0.0014840   0.0009750   0.0025993  -0.0023697  -0.0038510
    3  -0.0000000   0.0000000   0.0000000  -0.0000000  -0.0000000  -0.0000000
 Max gradient component =       9.936E-03
 RMS gradient           =       3.272E-03
 Gradient time:  CPU 20.71 s  wall 2.71 s
 Geometry Optimization Parameters
   NAtoms,    NIC,     NZ,  NCons,   NDum,   NFix, NCnnct, MaxDiis
        6      32       0       0       0       0       0       0

 Cartesian Hessian Update
 Hessian Updated using BFGS Update


** GEOMETRY OPTIMIZATION IN DELOCALIZED INTERNAL COORDINATES **
   Searching for a Minimum

   Optimization Cycle:  12

                       Coordinates (Angstroms)
     ATOM                X               Y               Z
      1  Br        2.3641798200    0.4516343916    0.0000000000
      2  F        -0.5849176506    1.4385943198    0.0000000000
      3  H         0.8065831939   -1.5711001142    0.0000000000
      4  Br       -2.0835804195   -0.8091069957    0.0000000000
      5  C         0.7237936816   -0.4979973291    0.0000000000
      6  C        -0.4553143018    0.1121836356    0.0000000000
   Point Group: cs    Number of degrees of freedom:     9


   Energy is  -5324.958135823

 Hessian Updated using BFGS Update

  9 Hessian modes will be used to form the next step
  Hessian Eigenvalues:
     0.076563    0.153111    0.220767    0.237529    0.362833    0.388367
     0.414151    0.808163    0.999116

 Minimum Search - Taking Simple RFO Step
 Searching for Lamda that Minimizes Along All modes
 Value Taken    Lamda =  -0.00018819
 Step Taken.  Stepsize is  0.025560

                             Maximum     Tolerance    Cnvgd?
         Gradient           0.005274      0.000300      NO
         Displacement       0.017009      0.001200      NO
         Energy change     -0.000425      0.000001      NO


 New Cartesian Coordinates Obtained by Inverse Iteration

 Displacement from previous Coordinates is:  0.021681
 ----------------------------------------------------------------
             Standard Nuclear Orientation (Angstroms)
    I     Atom           X                Y                Z
 ----------------------------------------------------------------
    1      Br      2.3660138930     0.4504551532     0.0000000000
    2      F      -0.5869508710     1.4370076281     0.0000000000
    3      H       0.8131726955    -1.5715885093     0.0000000000
    4      Br     -2.0914935633    -0.8076077363     0.0000000000
    5      C       0.7224349339    -0.4970392473     0.0000000000
    6      C      -0.4524327643     0.1129806195     0.0000000000
 ----------------------------------------------------------------
 Molecular Point Group                 Cs    NOp =  2
 Largest Abelian Subgroup              Cs    NOp =  2
 Nuclear Repulsion Energy =   518.6934169212 hartrees
 There are       46 alpha and       46 beta electrons
 Applying Cartesian multipole field
    Component          Value
    ---------          -----
     (2,0,0)        1.00000E-11
     (0,2,0)        2.00000E-11
     (0,0,2)       -3.00000E-11
 Nucleus-field energy     =     0.0000000165 hartrees
 Requested basis set is 6-311++G(d,p)
 There are 61 shells and 169 basis functions
 A cutoff of  1.0D-11 yielded   1549 shell pairs
 There are     12547 function pairs (     13873 Cartesian)
 Smallest overlap matrix eigenvalue = 7.63E-05
 Guess MOs from SCF MO coefficient file

 -----------------------------------------------------------------------
  General SCF calculation program by
  Eric Jon Sundstrom, Paul Horn, Yuezhi Mao, Dmitri Zuev, Alec White,
  David Stuck, Shaama M.S., Shane Yost, Joonho Lee, David Small,
  Daniel Levine, Susi Lehtola, Hugh Burton, Evgeny Epifanovsky
 -----------------------------------------------------------------------
 Exchange:     0.2000 Hartree-Fock + 0.0800 Slater + 0.7200 B88
 Correlation:  0.1900 VWN1RPA + 0.8100 LYP
 Using SG-1 standard quadrature grid
 using 8 threads for integral computing
 -------------------------------------------------------
 OpenMP Integral computing Module                
 Release: version 2.0, May 2017, Q-Chem Inc. Pleasanton 
 -------------------------------------------------------
 -------------------------------------------------------
 OpenMP BLAS3 based DFT computing Module                
 Release: version 1.0, May 2013, Q-Chem Inc. Pittsburgh 
 -------------------------------------------------------
 A restricted SCF calculation will be
 performed using DIIS
 SCF converges when DIIS error is below 1.0e-08
 ---------------------------------------
  Cycle       Energy         DIIS error
 ---------------------------------------
    1   -5324.9582181977      9.54e-05  
    2   -5324.9582610111      2.47e-05  
    3   -5324.9582588745      3.52e-05  
    4   -5324.9582630577      6.44e-06  
    5   -5324.9582631924      2.11e-06  
    6   -5324.9582632042      8.51e-07  
    7   -5324.9582632062      1.42e-07  
    8   -5324.9582632062      5.06e-08  
    9   -5324.9582632060      9.02e-09  Convergence criterion met
 ---------------------------------------
 SCF time:   CPU 46.59s  wall 6.00s 
 SCF   energy in the final basis set =    -5324.9582632060
 Total energy in the final basis set =    -5324.9582632060

 --------------------------------------------------------------
             Orbital Energies (a.u.) and Symmetries
 --------------------------------------------------------------

 Alpha MOs, Restricted
 -- Occupied --                  
-482.87 -482.85  -62.52  -62.51  -56.34  -56.34  -56.34  -56.33
  1 A'    2 A'    3 A'    4 A'    5 A'    1 A"    6 A'    7 A'                 
-56.322 -56.321 -24.734 -10.334 -10.252  -8.728  -8.714  -6.560
  2 A"    8 A'    9 A'   10 A'   11 A'   12 A'   13 A'   14 A'                 
 -6.546  -6.546  -6.546  -6.532  -6.531  -2.671  -2.667  -2.667
  3 A"   15 A'   16 A'    4 A"   17 A'   18 A'    5 A"   19 A'                 
 -2.657  -2.656  -2.656  -2.653  -2.652  -2.641  -2.641  -1.279
 20 A'   21 A'    6 A"    7 A"   22 A'   23 A'    8 A"   24 A'                 
 -0.875  -0.831  -0.747  -0.631  -0.545  -0.522  -0.514  -0.443
 25 A'   26 A'   27 A'   28 A'   29 A'   30 A'    9 A"   31 A'                 
 -0.408  -0.371  -0.336  -0.328  -0.311  -0.265
 32 A'   10 A"   11 A"   33 A'   34 A'   12 A"                                 
 -- Virtual --                   
 -0.055  -0.032  -0.012  -0.010   0.026   0.032   0.046   0.051
 35 A'   13 A"   36 A'   37 A'   38 A'   39 A'   14 A"   40 A'                 
  0.066   0.069   0.078   0.084   0.089   0.099   0.105   0.115
 41 A'   15 A"   42 A'   43 A'   44 A'   16 A"   17 A"   45 A'                 
  0.131   0.145   0.154   0.178   0.200   0.246   0.292   0.297
 46 A'   47 A'   48 A'   49 A'   50 A'   51 A'   52 A'   18 A"                 
  0.307   0.336   0.369   0.384   0.403   0.410   0.416   0.422
 53 A'   54 A'   55 A'   56 A'   57 A'   19 A"   58 A'   20 A"                 
  0.462   0.473   0.475   0.492   0.504   0.540   0.555   0.577
 59 A'   60 A'   21 A"   61 A'   22 A"   23 A"   24 A"   62 A'                 
  0.583   0.616   0.617   0.626   0.658   0.677   0.717   0.749
 63 A'   64 A'   25 A"   65 A'   66 A'   26 A"   67 A'   68 A'                 
  0.805   0.830   0.861   0.925   0.962   0.986   1.095   1.187
 69 A'   70 A'   71 A'   72 A'   73 A'   74 A'   27 A"   28 A"                 
  1.347   1.368   1.441   1.442   1.498   1.569   1.608   1.750
 29 A"   75 A'   30 A"   76 A'   77 A'   78 A'   79 A'   80 A'                 
  1.785   1.833   1.913   1.940   1.998   2.018   2.025   2.045
 31 A"   81 A'   82 A'   32 A"   33 A"   34 A"   83 A'   84 A'                 
  2.110   2.177   2.226   2.297   2.596   2.625   2.634   2.808
 85 A'   86 A'   87 A'   88 A'   89 A'   35 A"   90 A'   36 A"                 
  2.938   3.098   3.247   3.687   3.745   3.803   3.947   3.986
 91 A'   92 A'   93 A'   94 A'   37 A"   95 A'   38 A"   39 A"                 
  3.991   4.002   4.012   4.030   4.051   4.067   4.156   4.213
 40 A"   96 A'   97 A'   98 A'   41 A"   42 A"   99 A'  100 A'                 
  4.358   4.369   4.784   6.269   6.367   6.525   6.640   6.701
101 A'  102 A'  103 A'   43 A"  104 A'  105 A'  106 A'  107 A'                 
  7.525   7.539   7.557   7.581   7.640   7.692  23.429  24.158
 44 A"   45 A"  108 A'  109 A'  110 A'  111 A'  112 A'  113 A'                 
 47.870  47.908  66.728 289.721 289.735 289.753 289.775 289.862
114 A'  115 A'  116 A'   46 A"   47 A"  117 A'  118 A'  119 A'                 
289.9141020.6531020.701
120 A'  121 A'  122 A'                                                         

 Beta MOs, Restricted
 -- Occupied --                  
-482.87 -482.85  -62.52  -62.51  -56.34  -56.34  -56.34  -56.33
  1 A'    2 A'    3 A'    4 A'    5 A'    1 A"    6 A'    7 A'                 
-56.322 -56.321 -24.734 -10.334 -10.252  -8.728  -8.714  -6.560
  2 A"    8 A'    9 A'   10 A'   11 A'   12 A'   13 A'   14 A'                 
 -6.546  -6.546  -6.546  -6.532  -6.531  -2.671  -2.667  -2.667
  3 A"   15 A'   16 A'    4 A"   17 A'   18 A'    5 A"   19 A'                 
 -2.657  -2.656  -2.656  -2.653  -2.652  -2.641  -2.641  -1.279
 20 A'   21 A'    6 A"    7 A"   22 A'   23 A'    8 A"   24 A'                 
 -0.875  -0.831  -0.747  -0.631  -0.545  -0.522  -0.514  -0.443
 25 A'   26 A'   27 A'   28 A'   29 A'   30 A'    9 A"   31 A'                 
 -0.408  -0.371  -0.336  -0.328  -0.311  -0.265
 32 A'   10 A"   11 A"   33 A'   34 A'   12 A"                                 
 -- Virtual --                   
 -0.055  -0.032  -0.012  -0.010   0.026   0.032   0.046   0.051
 35 A'   13 A"   36 A'   37 A'   38 A'   39 A'   14 A"   40 A'                 
  0.066   0.069   0.078   0.084   0.089   0.099   0.105   0.115
 41 A'   15 A"   42 A'   43 A'   44 A'   16 A"   17 A"   45 A'                 
  0.131   0.145   0.154   0.178   0.200   0.246   0.292   0.297
 46 A'   47 A'   48 A'   49 A'   50 A'   51 A'   52 A'   18 A"                 
  0.307   0.336   0.369   0.384   0.403   0.410   0.416   0.422
 53 A'   54 A'   55 A'   56 A'   57 A'   19 A"   58 A'   20 A"                 
  0.462   0.473   0.475   0.492   0.504   0.540   0.555   0.577
 59 A'   60 A'   21 A"   61 A'   22 A"   23 A"   24 A"   62 A'                 
  0.583   0.616   0.617   0.626   0.658   0.677   0.717   0.749
 63 A'   64 A'   25 A"   65 A'   66 A'   26 A"   67 A'   68 A'                 
  0.805   0.830   0.861   0.925   0.962   0.986   1.095   1.187
 69 A'   70 A'   71 A'   72 A'   73 A'   74 A'   27 A"   28 A"                 
  1.347   1.368   1.441   1.442   1.498   1.569   1.608   1.750
 29 A"   75 A'   30 A"   76 A'   77 A'   78 A'   79 A'   80 A'                 
  1.785   1.833   1.913   1.940   1.998   2.018   2.025   2.045
 31 A"   81 A'   82 A'   32 A"   33 A"   34 A"   83 A'   84 A'                 
  2.110   2.177   2.226   2.297   2.596   2.625   2.634   2.808
 85 A'   86 A'   87 A'   88 A'   89 A'   35 A"   90 A'   36 A"                 
  2.938   3.098   3.247   3.687   3.745   3.803   3.947   3.986
 91 A'   92 A'   93 A'   94 A'   37 A"   95 A'   38 A"   39 A"                 
  3.991   4.002   4.012   4.030   4.051   4.067   4.156   4.213
 40 A"   96 A'   97 A'   98 A'   41 A"   42 A"   99 A'  100 A'                 
  4.358   4.369   4.784   6.269   6.367   6.525   6.640   6.701
101 A'  102 A'  103 A'   43 A"  104 A'  105 A'  106 A'  107 A'                 
  7.525   7.539   7.557   7.581   7.640   7.692  23.429  24.158
 44 A"   45 A"  108 A'  109 A'  110 A'  111 A'  112 A'  113 A'                 
 47.870  47.908  66.728 289.721 289.735 289.753 289.775 289.862
114 A'  115 A'  116 A'   46 A"   47 A"  117 A'  118 A'  119 A'                 
289.9141020.6531020.701
120 A'  121 A'  122 A'                                                         
 --------------------------------------------------------------

          Ground-State Mulliken Net Atomic Charges

     Atom                 Charge (a.u.)
  ----------------------------------------
      1 Br                   -0.040580
      2 F                    -0.050375
      3 H                     0.217810
      4 Br                   -0.005367
      5 C                    -0.042000
      6 C                    -0.079488
  ----------------------------------------
  Sum of atomic charges =     0.000000

 -----------------------------------------------------------------
                    Cartesian Multipole Moments
 -----------------------------------------------------------------
    Charge (ESU x 10^10)
                 0.0000
    Dipole Moment (Debye)
         X      -0.1899      Y      -1.4439      Z      -0.0000
       Tot       1.4563
    Quadrupole Moments (Debye-Ang)
        XX     -51.7487     XY       1.0894     YY     -52.5647
        XZ      -0.0000     YZ       0.0000     ZZ     -54.3417
    Octopole Moments (Debye-Ang^2)
       XXX     -16.4930    XXY       1.6533    XYY      -2.6615
       YYY       2.0628    XXZ       0.0000    XYZ       0.0000
       YYZ      -0.0000    XZZ      -5.1791    YZZ       3.3754
       ZZZ      -0.0000
    Hexadecapole Moments (Debye-Ang^3)
      XXXX   -1120.4205   XXXY     -88.0835   XXYY    -223.2383
      XYYY    -127.1063   YYYY    -228.6088   XXXZ      -0.0000
      XXYZ       0.0000   XYYZ       0.0000   YYYZ       0.0000
      XXZZ    -214.7620   XYZZ     -44.2977   YYZZ     -50.1651
      XZZZ       0.0000   YZZZ       0.0000   ZZZZ     -63.3969
 -----------------------------------------------------------------
 Calculating analytic gradient of the SCF energy
 Gradient of SCF Energy
            1           2           3           4           5           6
    1   0.0017482   0.0010539   0.0002824   0.0043555  -0.0044003  -0.0030397
    2   0.0009811   0.0004427  -0.0005329   0.0013882   0.0008804  -0.0031596
    3   0.0000000   0.0000000   0.0000000   0.0000000  -0.0000000  -0.0000000
 Max gradient component =       4.400E-03
 RMS gradient           =       1.914E-03
 Gradient time:  CPU 20.61 s  wall 2.69 s
 Geometry Optimization Parameters
   NAtoms,    NIC,     NZ,  NCons,   NDum,   NFix, NCnnct, MaxDiis
        6      32       0       0       0       0       0       0

 Cartesian Hessian Update
 Hessian Updated using BFGS Update


** GEOMETRY OPTIMIZATION IN DELOCALIZED INTERNAL COORDINATES **
   Searching for a Minimum

   Optimization Cycle:  13

                       Coordinates (Angstroms)
     ATOM                X               Y               Z
      1  Br        2.3660138930    0.4504551532    0.0000000000
      2  F        -0.5869508710    1.4370076281    0.0000000000
      3  H         0.8131726955   -1.5715885093    0.0000000000
      4  Br       -2.0914935633   -0.8076077363    0.0000000000
      5  C         0.7224349339   -0.4970392473    0.0000000000
      6  C        -0.4524327643    0.1129806195    0.0000000000
   Point Group: cs    Number of degrees of freedom:     9


   Energy is  -5324.958263206

 Hessian Updated using BFGS Update

  9 Hessian modes will be used to form the next step
  Hessian Eigenvalues:
     0.076656    0.143160    0.219330    0.222515    0.294558    0.383579
     0.401560    0.857577    0.894783

 Minimum Search - Taking Simple RFO Step
 Searching for Lamda that Minimizes Along All modes
 Value Taken    Lamda =  -0.00008835
 Step Taken.  Stepsize is  0.018723

                             Maximum     Tolerance    Cnvgd?
         Gradient           0.003065      0.000300      NO
         Displacement       0.010386      0.001200      NO
         Energy change     -0.000127      0.000001      NO


 New Cartesian Coordinates Obtained by Inverse Iteration

 Displacement from previous Coordinates is:  0.018950
 ----------------------------------------------------------------
             Standard Nuclear Orientation (Angstroms)
    I     Atom           X                Y                Z
 ----------------------------------------------------------------
    1      Br      2.3678817553     0.4499855421     0.0000000000
    2      F      -0.5900504170     1.4358890122     0.0000000000
    3      H       0.8175376476    -1.5719261714     0.0000000000
    4      Br     -2.0988328387    -0.8057571298     0.0000000000
    5      C       0.7243660096    -0.4975622180     0.0000000000
    6      C      -0.4501578330     0.1135788728     0.0000000000
 ----------------------------------------------------------------
 Molecular Point Group                 Cs    NOp =  2
 Largest Abelian Subgroup              Cs    NOp =  2
 Nuclear Repulsion Energy =   517.9927240366 hartrees
 There are       46 alpha and       46 beta electrons
 Applying Cartesian multipole field
    Component          Value
    ---------          -----
     (2,0,0)        1.00000E-11
     (0,2,0)        2.00000E-11
     (0,0,2)       -3.00000E-11
 Nucleus-field energy     =     0.0000000165 hartrees
 Requested basis set is 6-311++G(d,p)
 There are 61 shells and 169 basis functions
 A cutoff of  1.0D-11 yielded   1549 shell pairs
 There are     12547 function pairs (     13873 Cartesian)
 Smallest overlap matrix eigenvalue = 7.59E-05
 Guess MOs from SCF MO coefficient file

 -----------------------------------------------------------------------
  General SCF calculation program by
  Eric Jon Sundstrom, Paul Horn, Yuezhi Mao, Dmitri Zuev, Alec White,
  David Stuck, Shaama M.S., Shane Yost, Joonho Lee, David Small,
  Daniel Levine, Susi Lehtola, Hugh Burton, Evgeny Epifanovsky
 -----------------------------------------------------------------------
 Exchange:     0.2000 Hartree-Fock + 0.0800 Slater + 0.7200 B88
 Correlation:  0.1900 VWN1RPA + 0.8100 LYP
 Using SG-1 standard quadrature grid
 using 8 threads for integral computing
 -------------------------------------------------------
 OpenMP Integral computing Module                
 Release: version 2.0, May 2017, Q-Chem Inc. Pleasanton 
 -------------------------------------------------------
 -------------------------------------------------------
 OpenMP BLAS3 based DFT computing Module                
 Release: version 1.0, May 2013, Q-Chem Inc. Pittsburgh 
 -------------------------------------------------------
 A restricted SCF calculation will be
 performed using DIIS
 SCF converges when DIIS error is below 1.0e-08
 ---------------------------------------
  Cycle       Energy         DIIS error
 ---------------------------------------
    1   -5324.9582943010      7.12e-05  
    2   -5324.9583172277      3.32e-05  
    3   -5324.9583147625      4.26e-05  
    4   -5324.9583210941      4.51e-06  
    5   -5324.9583211468      2.60e-06  
    6   -5324.9583211678      6.12e-07  
    7   -5324.9583211687      1.36e-07  
    8   -5324.9583211687      4.47e-08  
    9   -5324.9583211687      1.17e-08  
   10   -5324.9583211688      4.28e-09  Convergence criterion met
 ---------------------------------------
 SCF time:   CPU 51.67s  wall 7.00s 
 SCF   energy in the final basis set =    -5324.9583211688
 Total energy in the final basis set =    -5324.9583211688

 --------------------------------------------------------------
             Orbital Energies (a.u.) and Symmetries
 --------------------------------------------------------------

 Alpha MOs, Restricted
 -- Occupied --                  
-482.87 -482.85  -62.52  -62.51  -56.34  -56.34  -56.34  -56.33
  1 A'    2 A'    3 A'    4 A'    5 A'    1 A"    6 A'    7 A'                 
-56.322 -56.322 -24.735 -10.335 -10.252  -8.727  -8.714  -6.560
  2 A"    8 A'    9 A'   10 A'   11 A'   12 A'   13 A'   14 A'                 
 -6.546  -6.546  -6.546  -6.532  -6.532  -2.670  -2.666  -2.666
 15 A'    3 A"   16 A'    4 A"   17 A'   18 A'    5 A"   19 A'                 
 -2.657  -2.655  -2.655  -2.653  -2.653  -2.642  -2.642  -1.280
 20 A'   21 A'    6 A"    7 A"   22 A'   23 A'    8 A"   24 A'                 
 -0.874  -0.831  -0.748  -0.632  -0.545  -0.523  -0.514  -0.443
 25 A'   26 A'   27 A'   28 A'   29 A'   30 A'    9 A"   31 A'                 
 -0.407  -0.371  -0.335  -0.328  -0.311  -0.265
 32 A'   10 A"   11 A"   33 A'   34 A'   12 A"                                 
 -- Virtual --                   
 -0.056  -0.033  -0.012  -0.010   0.026   0.032   0.046   0.051
 35 A'   13 A"   36 A'   37 A'   38 A'   39 A'   14 A"   40 A'                 
  0.066   0.069   0.078   0.084   0.089   0.099   0.105   0.115
 41 A'   15 A"   42 A'   43 A'   44 A'   16 A"   17 A"   45 A'                 
  0.131   0.145   0.154   0.178   0.200   0.246   0.292   0.297
 46 A'   47 A'   48 A'   49 A'   50 A'   51 A'   52 A'   18 A"                 
  0.307   0.336   0.369   0.384   0.403   0.410   0.415   0.422
 53 A'   54 A'   55 A'   56 A'   57 A'   19 A"   58 A'   20 A"                 
  0.461   0.473   0.475   0.493   0.504   0.541   0.555   0.577
 59 A'   60 A'   21 A"   61 A'   22 A"   23 A"   24 A"   62 A'                 
  0.583   0.616   0.617   0.625   0.658   0.678   0.716   0.749
 63 A'   64 A'   25 A"   65 A'   66 A'   26 A"   67 A'   68 A'                 
  0.805   0.830   0.860   0.923   0.961   0.985   1.094   1.187
 69 A'   70 A'   71 A'   72 A'   73 A'   74 A'   27 A"   28 A"                 
  1.347   1.368   1.440   1.441   1.496   1.569   1.608   1.749
 29 A"   75 A'   30 A"   76 A'   77 A'   78 A'   79 A'   80 A'                 
  1.784   1.832   1.912   1.940   1.998   2.018   2.025   2.044
 31 A"   81 A'   82 A'   32 A"   33 A"   34 A"   83 A'   84 A'                 
  2.110   2.178   2.226   2.296   2.597   2.625   2.634   2.808
 85 A'   86 A'   87 A'   88 A'   89 A'   35 A"   90 A'   36 A"                 
  2.936   3.097   3.247   3.686   3.744   3.802   3.947   3.986
 91 A'   92 A'   93 A'   94 A'   37 A"   95 A'   38 A"   39 A"                 
  3.991   4.003   4.012   4.030   4.050   4.067   4.155   4.213
 40 A"   96 A'   97 A'   98 A'   41 A"   42 A"   99 A'  100 A'                 
  4.358   4.369   4.783   6.269   6.367   6.524   6.638   6.701
101 A'  102 A'  103 A'   43 A"  104 A'  105 A'  106 A'  107 A'                 
  7.526   7.539   7.557   7.581   7.640   7.692  23.430  24.157
 44 A"   45 A"  108 A'  109 A'  110 A'  111 A'  112 A'  113 A'                 
 47.869  47.906  66.727 289.721 289.735 289.753 289.774 289.862
114 A'  115 A'  116 A'   46 A"   47 A"  117 A'  118 A'  119 A'                 
289.9131020.6521020.699
120 A'  121 A'  122 A'                                                         

 Beta MOs, Restricted
 -- Occupied --                  
-482.87 -482.85  -62.52  -62.51  -56.34  -56.34  -56.34  -56.33
  1 A'    2 A'    3 A'    4 A'    5 A'    1 A"    6 A'    7 A'                 
-56.322 -56.322 -24.735 -10.335 -10.252  -8.727  -8.714  -6.560
  2 A"    8 A'    9 A'   10 A'   11 A'   12 A'   13 A'   14 A'                 
 -6.546  -6.546  -6.546  -6.532  -6.532  -2.670  -2.666  -2.666
 15 A'    3 A"   16 A'    4 A"   17 A'   18 A'    5 A"   19 A'                 
 -2.657  -2.655  -2.655  -2.653  -2.653  -2.642  -2.642  -1.280
 20 A'   21 A'    6 A"    7 A"   22 A'   23 A'    8 A"   24 A'                 
 -0.874  -0.831  -0.748  -0.632  -0.545  -0.523  -0.514  -0.443
 25 A'   26 A'   27 A'   28 A'   29 A'   30 A'    9 A"   31 A'                 
 -0.407  -0.371  -0.335  -0.328  -0.311  -0.265
 32 A'   10 A"   11 A"   33 A'   34 A'   12 A"                                 
 -- Virtual --                   
 -0.056  -0.033  -0.012  -0.010   0.026   0.032   0.046   0.051
 35 A'   13 A"   36 A'   37 A'   38 A'   39 A'   14 A"   40 A'                 
  0.066   0.069   0.078   0.084   0.089   0.099   0.105   0.115
 41 A'   15 A"   42 A'   43 A'   44 A'   16 A"   17 A"   45 A'                 
  0.131   0.145   0.154   0.178   0.200   0.246   0.292   0.297
 46 A'   47 A'   48 A'   49 A'   50 A'   51 A'   52 A'   18 A"                 
  0.307   0.336   0.369   0.384   0.403   0.410   0.415   0.422
 53 A'   54 A'   55 A'   56 A'   57 A'   19 A"   58 A'   20 A"                 
  0.461   0.473   0.475   0.493   0.504   0.541   0.555   0.577
 59 A'   60 A'   21 A"   61 A'   22 A"   23 A"   24 A"   62 A'                 
  0.583   0.616   0.617   0.625   0.658   0.678   0.716   0.749
 63 A'   64 A'   25 A"   65 A'   66 A'   26 A"   67 A'   68 A'                 
  0.805   0.830   0.860   0.923   0.961   0.985   1.094   1.187
 69 A'   70 A'   71 A'   72 A'   73 A'   74 A'   27 A"   28 A"                 
  1.347   1.368   1.440   1.441   1.496   1.569   1.608   1.749
 29 A"   75 A'   30 A"   76 A'   77 A'   78 A'   79 A'   80 A'                 
  1.784   1.832   1.912   1.940   1.998   2.018   2.025   2.044
 31 A"   81 A'   82 A'   32 A"   33 A"   34 A"   83 A'   84 A'                 
  2.110   2.178   2.226   2.296   2.597   2.625   2.634   2.808
 85 A'   86 A'   87 A'   88 A'   89 A'   35 A"   90 A'   36 A"                 
  2.936   3.097   3.247   3.686   3.744   3.802   3.947   3.986
 91 A'   92 A'   93 A'   94 A'   37 A"   95 A'   38 A"   39 A"                 
  3.991   4.003   4.012   4.030   4.050   4.067   4.155   4.213
 40 A"   96 A'   97 A'   98 A'   41 A"   42 A"   99 A'  100 A'                 
  4.358   4.369   4.783   6.269   6.367   6.524   6.638   6.701
101 A'  102 A'  103 A'   43 A"  104 A'  105 A'  106 A'  107 A'                 
  7.526   7.539   7.557   7.581   7.640   7.692  23.430  24.157
 44 A"   45 A"  108 A'  109 A'  110 A'  111 A'  112 A'  113 A'                 
 47.869  47.906  66.727 289.721 289.735 289.753 289.774 289.862
114 A'  115 A'  116 A'   46 A"   47 A"  117 A'  118 A'  119 A'                 
289.9131020.6521020.699
120 A'  121 A'  122 A'                                                         
 --------------------------------------------------------------

          Ground-State Mulliken Net Atomic Charges

     Atom                 Charge (a.u.)
  ----------------------------------------
      1 Br                   -0.040048
      2 F                    -0.048682
      3 H                     0.218527
      4 Br                   -0.008447
      5 C                    -0.043236
      6 C                    -0.078113
  ----------------------------------------
  Sum of atomic charges =     0.000000

 -----------------------------------------------------------------
                    Cartesian Multipole Moments
 -----------------------------------------------------------------
    Charge (ESU x 10^10)
                 0.0000
    Dipole Moment (Debye)
         X      -0.1584      Y      -1.4258      Z       0.0000
       Tot       1.4346
    Quadrupole Moments (Debye-Ang)
        XX     -51.7676     XY       1.0536     YY     -52.5709
        XZ      -0.0000     YZ      -0.0000     ZZ     -54.3580
    Octopole Moments (Debye-Ang^2)
       XXX     -16.1268    XXY       1.6622    XYY      -2.4856
       YYY       2.0948    XXZ       0.0000    XYZ       0.0000
       YYZ       0.0000    XZZ      -5.0507    YZZ       3.3746
       ZZZ       0.0000
    Hexadecapole Moments (Debye-Ang^3)
      XXXX   -1124.4764   XXXY     -88.1063   XXYY    -224.0274
      XYYY    -127.3470   YYYY    -228.2388   XXXZ      -0.0000
      XXYZ      -0.0000   XYYZ      -0.0000   YYYZ      -0.0000
      XXZZ    -215.5795   XYZZ     -44.3283   YYZZ     -50.1072
      XZZZ      -0.0000   YZZZ      -0.0000   ZZZZ     -63.4435
 -----------------------------------------------------------------
 Calculating analytic gradient of the SCF energy
 Gradient of SCF Energy
            1           2           3           4           5           6
    1   0.0016664   0.0002993   0.0006477   0.0015401  -0.0039337  -0.0002197
    2   0.0008307   0.0000138  -0.0005601   0.0004739   0.0005472  -0.0013054
    3   0.0000000   0.0000000   0.0000000  -0.0000000   0.0000000  -0.0000000
 Max gradient component =       3.934E-03
 RMS gradient           =       1.165E-03
 Gradient time:  CPU 20.64 s  wall 2.70 s
 Geometry Optimization Parameters
   NAtoms,    NIC,     NZ,  NCons,   NDum,   NFix, NCnnct, MaxDiis
        6      32       0       0       0       0       0       0

 Cartesian Hessian Update
 Hessian Updated using BFGS Update


** GEOMETRY OPTIMIZATION IN DELOCALIZED INTERNAL COORDINATES **
   Searching for a Minimum

   Optimization Cycle:  14

                       Coordinates (Angstroms)
     ATOM                X               Y               Z
      1  Br        2.3678817553    0.4499855421    0.0000000000
      2  F        -0.5900504170    1.4358890122    0.0000000000
      3  H         0.8175376476   -1.5719261714    0.0000000000
      4  Br       -2.0988328387   -0.8057571298    0.0000000000
      5  C         0.7243660096   -0.4975622180    0.0000000000
      6  C        -0.4501578330    0.1135788728    0.0000000000
   Point Group: cs    Number of degrees of freedom:     9


   Energy is  -5324.958321169

 Hessian Updated using BFGS Update

  9 Hessian modes will be used to form the next step
  Hessian Eigenvalues:
     0.076296    0.158470    0.182386    0.223711    0.271091    0.383002
     0.399820    0.708593    0.878780

 Minimum Search - Taking Simple RFO Step
 Searching for Lamda that Minimizes Along All modes
 Value Taken    Lamda =  -0.00002736
 Step Taken.  Stepsize is  0.010579

                             Maximum     Tolerance    Cnvgd?
         Gradient           0.001813      0.000300      NO
         Displacement       0.007521      0.001200      NO
         Energy change     -0.000058      0.000001      NO


 New Cartesian Coordinates Obtained by Inverse Iteration

 Displacement from previous Coordinates is:  0.008953
 ----------------------------------------------------------------
             Standard Nuclear Orientation (Angstroms)
    I     Atom           X                Y                Z
 ----------------------------------------------------------------
    1      Br      2.3684272588     0.4502745488     0.0000000000
    2      F      -0.5918409271     1.4352138293     0.0000000000
    3      H       0.8174789999    -1.5720423688     0.0000000000
    4      Br     -2.1017019982    -0.8049442010     0.0000000000
    5      C       0.7270049783    -0.4979722885     0.0000000000
    6      C      -0.4486239879     0.1136783881     0.0000000000
 ----------------------------------------------------------------
 Molecular Point Group                 Cs    NOp =  2
 Largest Abelian Subgroup              Cs    NOp =  2
 Nuclear Repulsion Energy =   517.7313269980 hartrees
 There are       46 alpha and       46 beta electrons
 Applying Cartesian multipole field
    Component          Value
    ---------          -----
     (2,0,0)        1.00000E-11
     (0,2,0)        2.00000E-11
     (0,0,2)       -3.00000E-11
 Nucleus-field energy     =     0.0000000166 hartrees
 Requested basis set is 6-311++G(d,p)
 There are 61 shells and 169 basis functions
 A cutoff of  1.0D-11 yielded   1549 shell pairs
 There are     12547 function pairs (     13873 Cartesian)
 Smallest overlap matrix eigenvalue = 7.61E-05
 Guess MOs from SCF MO coefficient file

 -----------------------------------------------------------------------
  General SCF calculation program by
  Eric Jon Sundstrom, Paul Horn, Yuezhi Mao, Dmitri Zuev, Alec White,
  David Stuck, Shaama M.S., Shane Yost, Joonho Lee, David Small,
  Daniel Levine, Susi Lehtola, Hugh Burton, Evgeny Epifanovsky
 -----------------------------------------------------------------------
 Exchange:     0.2000 Hartree-Fock + 0.0800 Slater + 0.7200 B88
 Correlation:  0.1900 VWN1RPA + 0.8100 LYP
 Using SG-1 standard quadrature grid
 using 8 threads for integral computing
 -------------------------------------------------------
 OpenMP Integral computing Module                
 Release: version 2.0, May 2017, Q-Chem Inc. Pleasanton 
 -------------------------------------------------------
 -------------------------------------------------------
 OpenMP BLAS3 based DFT computing Module                
 Release: version 1.0, May 2013, Q-Chem Inc. Pittsburgh 
 -------------------------------------------------------
 A restricted SCF calculation will be
 performed using DIIS
 SCF converges when DIIS error is below 1.0e-08
 ---------------------------------------
  Cycle       Energy         DIIS error
 ---------------------------------------
    1   -5324.9583300391      4.12e-05  
    2   -5324.9583370095      2.14e-05  
    3   -5324.9583362831      2.57e-05  
    4   -5324.9583385900      2.69e-06  
    5   -5324.9583386099      1.50e-06  
    6   -5324.9583386167      3.24e-07  
    7   -5324.9583386170      8.73e-08  
    8   -5324.9583386169      2.53e-08  
    9   -5324.9583386169      5.77e-09  Convergence criterion met
 ---------------------------------------
 SCF time:   CPU 46.46s  wall 6.00s 
 SCF   energy in the final basis set =    -5324.9583386169
 Total energy in the final basis set =    -5324.9583386169

 --------------------------------------------------------------
             Orbital Energies (a.u.) and Symmetries
 --------------------------------------------------------------

 Alpha MOs, Restricted
 -- Occupied --                  
-482.87 -482.85  -62.52  -62.51  -56.34  -56.33  -56.33  -56.33
  1 A'    2 A'    3 A'    4 A'    5 A'    1 A"    6 A'    7 A'                 
-56.322 -56.322 -24.735 -10.335 -10.252  -8.727  -8.714  -6.559
  2 A"    8 A'    9 A'   10 A'   11 A'   12 A'   13 A'   14 A'                 
 -6.546  -6.545  -6.545  -6.533  -6.532  -2.670  -2.666  -2.666
 15 A'    3 A"   16 A'    4 A"   17 A'   18 A'    5 A"   19 A'                 
 -2.657  -2.655  -2.655  -2.653  -2.653  -2.642  -2.642  -1.280
 20 A'   21 A'    6 A"    7 A"   22 A'   23 A'    8 A"   24 A'                 
 -0.873  -0.831  -0.748  -0.632  -0.545  -0.522  -0.515  -0.443
 25 A'   26 A'   27 A'   28 A'   29 A'   30 A'    9 A"   31 A'                 
 -0.407  -0.370  -0.335  -0.328  -0.311  -0.265
 32 A'   10 A"   11 A"   33 A'   34 A'   12 A"                                 
 -- Virtual --                   
 -0.057  -0.033  -0.012  -0.010   0.026   0.032   0.045   0.051
 35 A'   13 A"   36 A'   37 A'   38 A'   39 A'   14 A"   40 A'                 
  0.066   0.069   0.078   0.083   0.089   0.099   0.105   0.115
 41 A'   15 A"   42 A'   43 A'   44 A'   16 A"   17 A"   45 A'                 
  0.131   0.145   0.154   0.178   0.200   0.246   0.292   0.297
 46 A'   47 A'   48 A'   49 A'   50 A'   51 A'   52 A'   18 A"                 
  0.307   0.335   0.368   0.384   0.403   0.411   0.415   0.422
 53 A'   54 A'   55 A'   56 A'   57 A'   19 A"   58 A'   20 A"                 
  0.461   0.473   0.475   0.493   0.504   0.541   0.555   0.577
 59 A'   60 A'   21 A"   61 A'   22 A"   23 A"   24 A"   62 A'                 
  0.582   0.615   0.616   0.625   0.658   0.678   0.715   0.748
 63 A'   64 A'   25 A"   65 A'   66 A'   26 A"   67 A'   68 A'                 
  0.804   0.830   0.859   0.923   0.961   0.985   1.094   1.187
 69 A'   70 A'   71 A'   72 A'   73 A'   74 A'   27 A"   28 A"                 
  1.347   1.368   1.439   1.441   1.496   1.569   1.608   1.748
 29 A"   75 A'   30 A"   76 A'   77 A'   78 A'   79 A'   80 A'                 
  1.784   1.831   1.912   1.940   1.997   2.017   2.025   2.044
 31 A"   81 A'   82 A'   32 A"   33 A"   34 A"   83 A'   84 A'                 
  2.110   2.179   2.226   2.296   2.596   2.624   2.634   2.808
 85 A'   86 A'   87 A'   88 A'   89 A'   35 A"   90 A'   36 A"                 
  2.935   3.096   3.247   3.685   3.744   3.802   3.948   3.986
 91 A'   92 A'   93 A'   94 A'   37 A"   95 A'   38 A"   39 A"                 
  3.991   4.003   4.012   4.030   4.050   4.067   4.155   4.212
 40 A"   96 A'   97 A'   98 A'   41 A"   42 A"   99 A'  100 A'                 
  4.358   4.369   4.783   6.268   6.367   6.524   6.637   6.700
101 A'  102 A'  103 A'   43 A"  104 A'  105 A'  106 A'  107 A'                 
  7.526   7.538   7.557   7.581   7.640   7.691  23.430  24.152
 44 A"   45 A"  108 A'  109 A'  110 A'  111 A'  112 A'  113 A'                 
 47.868  47.906  66.727 289.721 289.734 289.753 289.774 289.861
114 A'  115 A'  116 A'   46 A"   47 A"  117 A'  118 A'  119 A'                 
289.9131020.6521020.698
120 A'  121 A'  122 A'                                                         

 Beta MOs, Restricted
 -- Occupied --                  
-482.87 -482.85  -62.52  -62.51  -56.34  -56.33  -56.33  -56.33
  1 A'    2 A'    3 A'    4 A'    5 A'    1 A"    6 A'    7 A'                 
-56.322 -56.322 -24.735 -10.335 -10.252  -8.727  -8.714  -6.559
  2 A"    8 A'    9 A'   10 A'   11 A'   12 A'   13 A'   14 A'                 
 -6.546  -6.545  -6.545  -6.533  -6.532  -2.670  -2.666  -2.666
 15 A'    3 A"   16 A'    4 A"   17 A'   18 A'    5 A"   19 A'                 
 -2.657  -2.655  -2.655  -2.653  -2.653  -2.642  -2.642  -1.280
 20 A'   21 A'    6 A"    7 A"   22 A'   23 A'    8 A"   24 A'                 
 -0.873  -0.831  -0.748  -0.632  -0.545  -0.522  -0.515  -0.443
 25 A'   26 A'   27 A'   28 A'   29 A'   30 A'    9 A"   31 A'                 
 -0.407  -0.370  -0.335  -0.328  -0.311  -0.265
 32 A'   10 A"   11 A"   33 A'   34 A'   12 A"                                 
 -- Virtual --                   
 -0.057  -0.033  -0.012  -0.010   0.026   0.032   0.045   0.051
 35 A'   13 A"   36 A'   37 A'   38 A'   39 A'   14 A"   40 A'                 
  0.066   0.069   0.078   0.083   0.089   0.099   0.105   0.115
 41 A'   15 A"   42 A'   43 A'   44 A'   16 A"   17 A"   45 A'                 
  0.131   0.145   0.154   0.178   0.200   0.246   0.292   0.297
 46 A'   47 A'   48 A'   49 A'   50 A'   51 A'   52 A'   18 A"                 
  0.307   0.335   0.368   0.384   0.403   0.411   0.415   0.422
 53 A'   54 A'   55 A'   56 A'   57 A'   19 A"   58 A'   20 A"                 
  0.461   0.473   0.475   0.493   0.504   0.541   0.555   0.577
 59 A'   60 A'   21 A"   61 A'   22 A"   23 A"   24 A"   62 A'                 
  0.582   0.615   0.616   0.625   0.658   0.678   0.715   0.748
 63 A'   64 A'   25 A"   65 A'   66 A'   26 A"   67 A'   68 A'                 
  0.804   0.830   0.859   0.923   0.961   0.985   1.094   1.187
 69 A'   70 A'   71 A'   72 A'   73 A'   74 A'   27 A"   28 A"                 
  1.347   1.368   1.439   1.441   1.496   1.569   1.608   1.748
 29 A"   75 A'   30 A"   76 A'   77 A'   78 A'   79 A'   80 A'                 
  1.784   1.831   1.912   1.940   1.997   2.017   2.025   2.044
 31 A"   81 A'   82 A'   32 A"   33 A"   34 A"   83 A'   84 A'                 
  2.110   2.179   2.226   2.296   2.596   2.624   2.634   2.808
 85 A'   86 A'   87 A'   88 A'   89 A'   35 A"   90 A'   36 A"                 
  2.935   3.096   3.247   3.685   3.744   3.802   3.948   3.986
 91 A'   92 A'   93 A'   94 A'   37 A"   95 A'   38 A"   39 A"                 
  3.991   4.003   4.012   4.030   4.050   4.067   4.155   4.212
 40 A"   96 A'   97 A'   98 A'   41 A"   42 A"   99 A'  100 A'                 
  4.358   4.369   4.783   6.268   6.367   6.524   6.637   6.700
101 A'  102 A'  103 A'   43 A"  104 A'  105 A'  106 A'  107 A'                 
  7.526   7.538   7.557   7.581   7.640   7.691  23.430  24.152
 44 A"   45 A"  108 A'  109 A'  110 A'  111 A'  112 A'  113 A'                 
 47.868  47.906  66.727 289.721 289.734 289.753 289.774 289.861
114 A'  115 A'  116 A'   46 A"   47 A"  117 A'  118 A'  119 A'                 
289.9131020.6521020.698
120 A'  121 A'  122 A'                                                         
 --------------------------------------------------------------

          Ground-State Mulliken Net Atomic Charges

     Atom                 Charge (a.u.)
  ----------------------------------------
      1 Br                   -0.039405
      2 F                    -0.047831
      3 H                     0.218471
      4 Br                   -0.009840
      5 C                    -0.044646
      6 C                    -0.076748
  ----------------------------------------
  Sum of atomic charges =     0.000000

 -----------------------------------------------------------------
                    Cartesian Multipole Moments
 -----------------------------------------------------------------
    Charge (ESU x 10^10)
                 0.0000
    Dipole Moment (Debye)
         X      -0.1392      Y      -1.4144      Z       0.0000
       Tot       1.4213
    Quadrupole Moments (Debye-Ang)
        XX     -51.7691     XY       1.0464     YY     -52.5736
        XZ      -0.0000     YZ      -0.0000     ZZ     -54.3654
    Octopole Moments (Debye-Ang^2)
       XXX     -15.9659    XXY       1.6851    XYY      -2.4056
       YYY       2.1061    XXZ       0.0000    XYZ      -0.0000
       YYZ      -0.0000    XZZ      -4.9965    YZZ       3.3701
       ZZZ       0.0000
    Hexadecapole Moments (Debye-Ang^3)
      XXXX   -1126.0046   XXXY     -88.1149   XXYY    -224.3216
      XYYY    -127.4474   YYYY    -228.1152   XXXZ       0.0000
      XXYZ       0.0000   XYYZ       0.0000   YYYZ       0.0000
      XXZZ    -215.8837   XYZZ     -44.3485   YYZZ     -50.0876
      XZZZ       0.0000   YZZZ      -0.0000   ZZZZ     -63.4642
 -----------------------------------------------------------------
 Calculating analytic gradient of the SCF energy
 Gradient of SCF Energy
            1           2           3           4           5           6
    1   0.0012303  -0.0001563   0.0004206   0.0002551  -0.0018797   0.0001300
    2   0.0006974  -0.0001126  -0.0001775   0.0001340  -0.0004004  -0.0001408
    3  -0.0000000  -0.0000000  -0.0000000  -0.0000000   0.0000000   0.0000000
 Max gradient component =       1.880E-03
 RMS gradient           =       5.802E-04
 Gradient time:  CPU 20.71 s  wall 2.71 s
 Geometry Optimization Parameters
   NAtoms,    NIC,     NZ,  NCons,   NDum,   NFix, NCnnct, MaxDiis
        6      32       0       0       0       0       0       0

 Cartesian Hessian Update
 Hessian Updated using BFGS Update


** GEOMETRY OPTIMIZATION IN DELOCALIZED INTERNAL COORDINATES **
   Searching for a Minimum

   Optimization Cycle:  15

                       Coordinates (Angstroms)
     ATOM                X               Y               Z
      1  Br        2.3684272588    0.4502745488    0.0000000000
      2  F        -0.5918409271    1.4352138293    0.0000000000
      3  H         0.8174789999   -1.5720423688    0.0000000000
      4  Br       -2.1017019982   -0.8049442010    0.0000000000
      5  C         0.7270049783   -0.4979722885    0.0000000000
      6  C        -0.4486239879    0.1136783881    0.0000000000
   Point Group: cs    Number of degrees of freedom:     9


   Energy is  -5324.958338617

 Hessian Updated using BFGS Update

  9 Hessian modes will be used to form the next step
  Hessian Eigenvalues:
     0.075779    0.136711    0.180730    0.223613    0.272387    0.380100
     0.400449    0.581584    0.913316

 Minimum Search - Taking Simple RFO Step
 Searching for Lamda that Minimizes Along All modes
 Value Taken    Lamda =  -0.00000712
 Step Taken.  Stepsize is  0.006083

                             Maximum     Tolerance    Cnvgd?
         Gradient           0.000775      0.000300      NO
         Displacement       0.003709      0.001200      NO
         Energy change     -0.000017      0.000001      NO


 New Cartesian Coordinates Obtained by Inverse Iteration

 Displacement from previous Coordinates is:  0.004658
 ----------------------------------------------------------------
             Standard Nuclear Orientation (Angstroms)
    I     Atom           X                Y                Z
 ----------------------------------------------------------------
    1      Br      2.3681235389     0.4503713491     0.0000000000
    2      F      -0.5922695772     1.4350501491     0.0000000000
    3      H       0.8158320531    -1.5718854987     0.0000000000
    4      Br     -2.1016330949    -0.8052061095     0.0000000000
    5      C       0.7285190433    -0.4978102348     0.0000000000
    6      C      -0.4478276395     0.1136882528     0.0000000000
 ----------------------------------------------------------------
 Molecular Point Group                 Cs    NOp =  2
 Largest Abelian Subgroup              Cs    NOp =  2
 Nuclear Repulsion Energy =   517.7573146801 hartrees
 There are       46 alpha and       46 beta electrons
 Applying Cartesian multipole field
    Component          Value
    ---------          -----
     (2,0,0)        1.00000E-11
     (0,2,0)        2.00000E-11
     (0,0,2)       -3.00000E-11
 Nucleus-field energy     =     0.0000000166 hartrees
 Requested basis set is 6-311++G(d,p)
 There are 61 shells and 169 basis functions
 A cutoff of  1.0D-11 yielded   1549 shell pairs
 There are     12547 function pairs (     13873 Cartesian)
 Smallest overlap matrix eigenvalue = 7.63E-05
 Guess MOs from SCF MO coefficient file

 -----------------------------------------------------------------------
  General SCF calculation program by
  Eric Jon Sundstrom, Paul Horn, Yuezhi Mao, Dmitri Zuev, Alec White,
  David Stuck, Shaama M.S., Shane Yost, Joonho Lee, David Small,
  Daniel Levine, Susi Lehtola, Hugh Burton, Evgeny Epifanovsky
 -----------------------------------------------------------------------
 Exchange:     0.2000 Hartree-Fock + 0.0800 Slater + 0.7200 B88
 Correlation:  0.1900 VWN1RPA + 0.8100 LYP
 Using SG-1 standard quadrature grid
 using 8 threads for integral computing
 -------------------------------------------------------
 OpenMP Integral computing Module                
 Release: version 2.0, May 2017, Q-Chem Inc. Pleasanton 
 -------------------------------------------------------
 -------------------------------------------------------
 OpenMP BLAS3 based DFT computing Module                
 Release: version 1.0, May 2013, Q-Chem Inc. Pittsburgh 
 -------------------------------------------------------
 A restricted SCF calculation will be
 performed using DIIS
 SCF converges when DIIS error is below 1.0e-08
 ---------------------------------------
  Cycle       Energy         DIIS error
 ---------------------------------------
    1   -5324.9583414684      1.96e-05  
    2   -5324.9583430840      8.98e-06  
    3   -5324.9583428274      1.24e-05  
    4   -5324.9583433626      9.80e-07  
    5   -5324.9583433657      4.90e-07  
    6   -5324.9583433661      1.24e-07  
    7   -5324.9583433662      4.16e-08  
    8   -5324.9583433661      1.08e-08  
    9   -5324.9583433661      3.80e-09  Convergence criterion met
 ---------------------------------------
 SCF time:   CPU 46.47s  wall 6.00s 
 SCF   energy in the final basis set =    -5324.9583433661
 Total energy in the final basis set =    -5324.9583433661

 --------------------------------------------------------------
             Orbital Energies (a.u.) and Symmetries
 --------------------------------------------------------------

 Alpha MOs, Restricted
 -- Occupied --                  
-482.87 -482.85  -62.52  -62.51  -56.34  -56.33  -56.33  -56.33
  1 A'    2 A'    3 A'    4 A'    5 A'    1 A"    6 A'    7 A'                 
-56.322 -56.322 -24.735 -10.335 -10.252  -8.727  -8.714  -6.559
  2 A"    8 A'    9 A'   10 A'   11 A'   12 A'   13 A'   14 A'                 
 -6.547  -6.545  -6.545  -6.533  -6.532  -2.670  -2.666  -2.666
 15 A'    3 A"   16 A'    4 A"   17 A'   18 A'    5 A"   19 A'                 
 -2.657  -2.655  -2.655  -2.654  -2.653  -2.642  -2.642  -1.280
 20 A'   21 A'    6 A"    7 A"   22 A'   23 A'    8 A"   24 A'                 
 -0.873  -0.831  -0.747  -0.632  -0.545  -0.522  -0.515  -0.444
 25 A'   26 A'   27 A'   28 A'   29 A'   30 A'    9 A"   31 A'                 
 -0.407  -0.370  -0.335  -0.328  -0.311  -0.265
 32 A'   10 A"   11 A"   33 A'   34 A'   12 A"                                 
 -- Virtual --                   
 -0.057  -0.033  -0.012  -0.010   0.026   0.032   0.045   0.051
 35 A'   13 A"   36 A'   37 A'   38 A'   39 A'   14 A"   40 A'                 
  0.066   0.069   0.078   0.083   0.089   0.099   0.105   0.115
 41 A'   15 A"   42 A'   43 A'   44 A'   16 A"   17 A"   45 A'                 
  0.131   0.145   0.154   0.178   0.200   0.246   0.292   0.297
 46 A'   47 A'   48 A'   49 A'   50 A'   51 A'   52 A'   18 A"                 
  0.307   0.335   0.368   0.384   0.403   0.411   0.415   0.422
 53 A'   54 A'   55 A'   56 A'   57 A'   19 A"   58 A'   20 A"                 
  0.461   0.473   0.475   0.494   0.504   0.541   0.555   0.577
 59 A'   60 A'   21 A"   61 A'   22 A"   23 A"   24 A"   62 A'                 
  0.582   0.615   0.616   0.625   0.658   0.678   0.715   0.748
 63 A'   64 A'   25 A"   65 A'   66 A'   26 A"   67 A'   68 A'                 
  0.804   0.830   0.859   0.923   0.961   0.985   1.094   1.187
 69 A'   70 A'   71 A'   72 A'   73 A'   74 A'   27 A"   28 A"                 
  1.347   1.368   1.439   1.442   1.496   1.569   1.609   1.747
 29 A"   75 A'   30 A"   76 A'   77 A'   78 A'   79 A'   80 A'                 
  1.785   1.831   1.912   1.939   1.997   2.017   2.025   2.044
 31 A"   81 A'   82 A'   32 A"   33 A"   34 A"   83 A'   84 A'                 
  2.110   2.179   2.225   2.297   2.595   2.624   2.633   2.808
 85 A'   86 A'   87 A'   88 A'   89 A'   35 A"   90 A'   36 A"                 
  2.934   3.097   3.248   3.685   3.744   3.803   3.948   3.986
 91 A'   92 A'   93 A'   94 A'   37 A"   95 A'   38 A"   39 A"                 
  3.991   4.003   4.012   4.030   4.050   4.067   4.155   4.212
 40 A"   96 A'   97 A'   98 A'   41 A"   42 A"   99 A'  100 A'                 
  4.358   4.369   4.783   6.268   6.367   6.524   6.638   6.700
101 A'  102 A'  103 A'   43 A"  104 A'  105 A'  106 A'  107 A'                 
  7.526   7.538   7.557   7.580   7.639   7.692  23.431  24.150
 44 A"   45 A"  108 A'  109 A'  110 A'  111 A'  112 A'  113 A'                 
 47.868  47.906  66.727 289.721 289.734 289.753 289.774 289.861
114 A'  115 A'  116 A'   46 A"   47 A"  117 A'  118 A'  119 A'                 
289.9131020.6521020.698
120 A'  121 A'  122 A'                                                         

 Beta MOs, Restricted
 -- Occupied --                  
-482.87 -482.85  -62.52  -62.51  -56.34  -56.33  -56.33  -56.33
  1 A'    2 A'    3 A'    4 A'    5 A'    1 A"    6 A'    7 A'                 
-56.322 -56.322 -24.735 -10.335 -10.252  -8.727  -8.714  -6.559
  2 A"    8 A'    9 A'   10 A'   11 A'   12 A'   13 A'   14 A'                 
 -6.547  -6.545  -6.545  -6.533  -6.532  -2.670  -2.666  -2.666
 15 A'    3 A"   16 A'    4 A"   17 A'   18 A'    5 A"   19 A'                 
 -2.657  -2.655  -2.655  -2.654  -2.653  -2.642  -2.642  -1.280
 20 A'   21 A'    6 A"    7 A"   22 A'   23 A'    8 A"   24 A'                 
 -0.873  -0.831  -0.747  -0.632  -0.545  -0.522  -0.515  -0.444
 25 A'   26 A'   27 A'   28 A'   29 A'   30 A'    9 A"   31 A'                 
 -0.407  -0.370  -0.335  -0.328  -0.311  -0.265
 32 A'   10 A"   11 A"   33 A'   34 A'   12 A"                                 
 -- Virtual --                   
 -0.057  -0.033  -0.012  -0.010   0.026   0.032   0.045   0.051
 35 A'   13 A"   36 A'   37 A'   38 A'   39 A'   14 A"   40 A'                 
  0.066   0.069   0.078   0.083   0.089   0.099   0.105   0.115
 41 A'   15 A"   42 A'   43 A'   44 A'   16 A"   17 A"   45 A'                 
  0.131   0.145   0.154   0.178   0.200   0.246   0.292   0.297
 46 A'   47 A'   48 A'   49 A'   50 A'   51 A'   52 A'   18 A"                 
  0.307   0.335   0.368   0.384   0.403   0.411   0.415   0.422
 53 A'   54 A'   55 A'   56 A'   57 A'   19 A"   58 A'   20 A"                 
  0.461   0.473   0.475   0.494   0.504   0.541   0.555   0.577
 59 A'   60 A'   21 A"   61 A'   22 A"   23 A"   24 A"   62 A'                 
  0.582   0.615   0.616   0.625   0.658   0.678   0.715   0.748
 63 A'   64 A'   25 A"   65 A'   66 A'   26 A"   67 A'   68 A'                 
  0.804   0.830   0.859   0.923   0.961   0.985   1.094   1.187
 69 A'   70 A'   71 A'   72 A'   73 A'   74 A'   27 A"   28 A"                 
  1.347   1.368   1.439   1.442   1.496   1.569   1.609   1.747
 29 A"   75 A'   30 A"   76 A'   77 A'   78 A'   79 A'   80 A'                 
  1.785   1.831   1.912   1.939   1.997   2.017   2.025   2.044
 31 A"   81 A'   82 A'   32 A"   33 A"   34 A"   83 A'   84 A'                 
  2.110   2.179   2.225   2.297   2.595   2.624   2.633   2.808
 85 A'   86 A'   87 A'   88 A'   89 A'   35 A"   90 A'   36 A"                 
  2.934   3.097   3.248   3.685   3.744   3.803   3.948   3.986
 91 A'   92 A'   93 A'   94 A'   37 A"   95 A'   38 A"   39 A"                 
  3.991   4.003   4.012   4.030   4.050   4.067   4.155   4.212
 40 A"   96 A'   97 A'   98 A'   41 A"   42 A"   99 A'  100 A'                 
  4.358   4.369   4.783   6.268   6.367   6.524   6.638   6.700
101 A'  102 A'  103 A'   43 A"  104 A'  105 A'  106 A'  107 A'                 
  7.526   7.538   7.557   7.580   7.639   7.692  23.431  24.150
 44 A"   45 A"  108 A'  109 A'  110 A'  111 A'  112 A'  113 A'                 
 47.868  47.906  66.727 289.721 289.734 289.753 289.774 289.861
114 A'  115 A'  116 A'   46 A"   47 A"  117 A'  118 A'  119 A'                 
289.9131020.6521020.698
120 A'  121 A'  122 A'                                                         
 --------------------------------------------------------------

          Ground-State Mulliken Net Atomic Charges

     Atom                 Charge (a.u.)
  ----------------------------------------
      1 Br                   -0.038935
      2 F                    -0.047677
      3 H                     0.218174
      4 Br                   -0.010195
      5 C                    -0.045439
      6 C                    -0.075927
  ----------------------------------------
  Sum of atomic charges =     0.000000

 -----------------------------------------------------------------
                    Cartesian Multipole Moments
 -----------------------------------------------------------------
    Charge (ESU x 10^10)
                 0.0000
    Dipole Moment (Debye)
         X      -0.1308      Y      -1.4097      Z       0.0000
       Tot       1.4158
    Quadrupole Moments (Debye-Ang)
        XX     -51.7651     XY       1.0511     YY     -52.5747
        XZ       0.0000     YZ       0.0000     ZZ     -54.3653
    Octopole Moments (Debye-Ang^2)
       XXX     -15.9272    XXY       1.7093    XYY      -2.3972
       YYY       2.1344    XXZ      -0.0000    XYZ      -0.0000
       YYZ      -0.0000    XZZ      -4.9884    YZZ       3.3765
       ZZZ       0.0000
    Hexadecapole Moments (Debye-Ang^3)
      XXXX   -1125.8327   XXXY     -88.1250   XXYY    -224.2973
      XYYY    -127.4542   YYYY    -228.1607   XXXZ       0.0000
      XXYZ       0.0000   XYYZ       0.0000   YYYZ       0.0000
      XXZZ    -215.8493   XYZZ     -44.3565   YYZZ     -50.0939
      XZZZ       0.0000   YZZZ       0.0000   ZZZZ     -63.4635
 -----------------------------------------------------------------
 Calculating analytic gradient of the SCF energy
 Gradient of SCF Energy
            1           2           3           4           5           6
    1   0.0007549  -0.0002692   0.0001304  -0.0000295  -0.0005818  -0.0000048
    2   0.0005395  -0.0001214   0.0000259   0.0000614  -0.0006439   0.0001385
    3   0.0000000  -0.0000000   0.0000000   0.0000000  -0.0000000   0.0000000
 Max gradient component =       7.549E-04
 RMS gradient           =       3.112E-04
 Gradient time:  CPU 20.53 s  wall 2.68 s
 Geometry Optimization Parameters
   NAtoms,    NIC,     NZ,  NCons,   NDum,   NFix, NCnnct, MaxDiis
        6      32       0       0       0       0       0       0

 Cartesian Hessian Update
 Hessian Updated using BFGS Update


** GEOMETRY OPTIMIZATION IN DELOCALIZED INTERNAL COORDINATES **
   Searching for a Minimum

   Optimization Cycle:  16

                       Coordinates (Angstroms)
     ATOM                X               Y               Z
      1  Br        2.3681235389    0.4503713491    0.0000000000
      2  F        -0.5922695772    1.4350501491    0.0000000000
      3  H         0.8158320531   -1.5718854987    0.0000000000
      4  Br       -2.1016330949   -0.8052061095    0.0000000000
      5  C         0.7285190433   -0.4978102348    0.0000000000
      6  C        -0.4478276395    0.1136882528    0.0000000000
   Point Group: cs    Number of degrees of freedom:     9


   Energy is  -5324.958343366

 Hessian Updated using BFGS Update

  9 Hessian modes will be used to form the next step
  Hessian Eigenvalues:
     0.077079    0.108771    0.184598    0.224745    0.274138    0.376551
     0.402360    0.471631    0.901048

 Minimum Search - Taking Simple RFO Step
 Searching for Lamda that Minimizes Along All modes
 Value Taken    Lamda =  -0.00000284
 Step Taken.  Stepsize is  0.003955

                             Maximum     Tolerance    Cnvgd?
         Gradient           0.000539      0.000300      NO
         Displacement       0.001725      0.001200      NO
         Energy change     -0.000005      0.000001      NO


 New Cartesian Coordinates Obtained by Inverse Iteration

 Displacement from previous Coordinates is:  0.003878
 ----------------------------------------------------------------
             Standard Nuclear Orientation (Angstroms)
    I     Atom           X                Y                Z
 ----------------------------------------------------------------
    1      Br      2.3675762381     0.4500683200     0.0000000000
    2      F      -0.5921222819     1.4351890913     0.0000000000
    3      H       0.8144707998    -1.5715694717     0.0000000000
    4      Br     -2.1008374286    -0.8059020241     0.0000000000
    5      C       0.7291429427    -0.4973721515     0.0000000000
    6      C      -0.4474859464     0.1137941439     0.0000000000
 ----------------------------------------------------------------
 Molecular Point Group                 Cs    NOp =  2
 Largest Abelian Subgroup              Cs    NOp =  2
 Nuclear Repulsion Energy =   517.8550662739 hartrees
 There are       46 alpha and       46 beta electrons
 Applying Cartesian multipole field
    Component          Value
    ---------          -----
     (2,0,0)        1.00000E-11
     (0,2,0)        2.00000E-11
     (0,0,2)       -3.00000E-11
 Nucleus-field energy     =     0.0000000166 hartrees
 Requested basis set is 6-311++G(d,p)
 There are 61 shells and 169 basis functions
 A cutoff of  1.0D-11 yielded   1549 shell pairs
 There are     12547 function pairs (     13873 Cartesian)
 Smallest overlap matrix eigenvalue = 7.64E-05
 Guess MOs from SCF MO coefficient file

 -----------------------------------------------------------------------
  General SCF calculation program by
  Eric Jon Sundstrom, Paul Horn, Yuezhi Mao, Dmitri Zuev, Alec White,
  David Stuck, Shaama M.S., Shane Yost, Joonho Lee, David Small,
  Daniel Levine, Susi Lehtola, Hugh Burton, Evgeny Epifanovsky
 -----------------------------------------------------------------------
 Exchange:     0.2000 Hartree-Fock + 0.0800 Slater + 0.7200 B88
 Correlation:  0.1900 VWN1RPA + 0.8100 LYP
 Using SG-1 standard quadrature grid
 using 8 threads for integral computing
 -------------------------------------------------------
 OpenMP Integral computing Module                
 Release: version 2.0, May 2017, Q-Chem Inc. Pleasanton 
 -------------------------------------------------------
 -------------------------------------------------------
 OpenMP BLAS3 based DFT computing Module                
 Release: version 1.0, May 2013, Q-Chem Inc. Pittsburgh 
 -------------------------------------------------------
 A restricted SCF calculation will be
 performed using DIIS
 SCF converges when DIIS error is below 1.0e-08
 ---------------------------------------
  Cycle       Energy         DIIS error
 ---------------------------------------
    1   -5324.9583445092      1.20e-05  
    2   -5324.9583451493      5.15e-06  
    3   -5324.9583450603      7.24e-06  
    4   -5324.9583452462      7.33e-07  
    5   -5324.9583452478      2.74e-07  
    6   -5324.9583452479      9.23e-08  
    7   -5324.9583452480      2.39e-08  
    8   -5324.9583452480      7.95e-09  Convergence criterion met
 ---------------------------------------
 SCF time:   CPU 41.32s  wall 6.00s 
 SCF   energy in the final basis set =    -5324.9583452480
 Total energy in the final basis set =    -5324.9583452480

 --------------------------------------------------------------
             Orbital Energies (a.u.) and Symmetries
 --------------------------------------------------------------

 Alpha MOs, Restricted
 -- Occupied --                  
-482.87 -482.85  -62.52  -62.51  -56.34  -56.33  -56.33  -56.33
  1 A'    2 A'    3 A'    4 A'    5 A'    1 A"    6 A'    7 A'                 
-56.322 -56.322 -24.735 -10.335 -10.252  -8.727  -8.714  -6.559
  2 A"    8 A'    9 A'   10 A'   11 A'   12 A'   13 A'   14 A'                 
 -6.547  -6.545  -6.545  -6.533  -6.532  -2.670  -2.666  -2.666
 15 A'    3 A"   16 A'    4 A"   17 A'   18 A'    5 A"   19 A'                 
 -2.657  -2.655  -2.655  -2.654  -2.653  -2.642  -2.642  -1.280
 20 A'   21 A'    6 A"    7 A"   22 A'   23 A'    8 A"   24 A'                 
 -0.873  -0.831  -0.747  -0.632  -0.545  -0.522  -0.515  -0.444
 25 A'   26 A'   27 A'   28 A'   29 A'   30 A'    9 A"   31 A'                 
 -0.407  -0.371  -0.335  -0.327  -0.311  -0.265
 32 A'   10 A"   11 A"   33 A'   34 A'   12 A"                                 
 -- Virtual --                   
 -0.057  -0.033  -0.012  -0.010   0.026   0.032   0.045   0.051
 35 A'   13 A"   36 A'   37 A'   38 A'   39 A'   14 A"   40 A'                 
  0.066   0.069   0.078   0.083   0.089   0.099   0.105   0.115
 41 A'   15 A"   42 A'   43 A'   44 A'   16 A"   17 A"   45 A'                 
  0.131   0.145   0.154   0.178   0.200   0.246   0.292   0.297
 46 A'   47 A'   48 A'   49 A'   50 A'   51 A'   52 A'   18 A"                 
  0.307   0.335   0.368   0.384   0.403   0.411   0.415   0.422
 53 A'   54 A'   55 A'   56 A'   57 A'   19 A"   58 A'   20 A"                 
  0.461   0.473   0.475   0.494   0.504   0.541   0.555   0.577
 59 A'   60 A'   21 A"   61 A'   22 A"   23 A"   24 A"   62 A'                 
  0.582   0.616   0.616   0.625   0.658   0.678   0.715   0.748
 63 A'   64 A'   25 A"   65 A'   66 A'   26 A"   67 A'   68 A'                 
  0.804   0.830   0.859   0.923   0.961   0.985   1.094   1.187
 69 A'   70 A'   71 A'   72 A'   73 A'   74 A'   27 A"   28 A"                 
  1.347   1.368   1.439   1.442   1.496   1.569   1.609   1.747
 29 A"   75 A'   30 A"   76 A'   77 A'   78 A'   79 A'   80 A'                 
  1.785   1.830   1.912   1.939   1.997   2.017   2.025   2.044
 31 A"   81 A'   82 A'   32 A"   33 A"   34 A"   83 A'   84 A'                 
  2.110   2.179   2.225   2.297   2.595   2.624   2.633   2.808
 85 A'   86 A'   87 A'   88 A'   89 A'   35 A"   90 A'   36 A"                 
  2.934   3.097   3.248   3.685   3.744   3.803   3.948   3.986
 91 A'   92 A'   93 A'   94 A'   37 A"   95 A'   38 A"   39 A"                 
  3.991   4.003   4.012   4.030   4.050   4.067   4.155   4.212
 40 A"   96 A'   97 A'   98 A'   41 A"   42 A"   99 A'  100 A'                 
  4.358   4.369   4.783   6.268   6.367   6.524   6.638   6.700
101 A'  102 A'  103 A'   43 A"  104 A'  105 A'  106 A'  107 A'                 
  7.526   7.538   7.557   7.580   7.640   7.692  23.431  24.149
 44 A"   45 A"  108 A'  109 A'  110 A'  111 A'  112 A'  113 A'                 
 47.868  47.906  66.727 289.721 289.734 289.753 289.774 289.861
114 A'  115 A'  116 A'   46 A"   47 A"  117 A'  118 A'  119 A'                 
289.9131020.6521020.698
120 A'  121 A'  122 A'                                                         

 Beta MOs, Restricted
 -- Occupied --                  
-482.87 -482.85  -62.52  -62.51  -56.34  -56.33  -56.33  -56.33
  1 A'    2 A'    3 A'    4 A'    5 A'    1 A"    6 A'    7 A'                 
-56.322 -56.322 -24.735 -10.335 -10.252  -8.727  -8.714  -6.559
  2 A"    8 A'    9 A'   10 A'   11 A'   12 A'   13 A'   14 A'                 
 -6.547  -6.545  -6.545  -6.533  -6.532  -2.670  -2.666  -2.666
 15 A'    3 A"   16 A'    4 A"   17 A'   18 A'    5 A"   19 A'                 
 -2.657  -2.655  -2.655  -2.654  -2.653  -2.642  -2.642  -1.280
 20 A'   21 A'    6 A"    7 A"   22 A'   23 A'    8 A"   24 A'                 
 -0.873  -0.831  -0.747  -0.632  -0.545  -0.522  -0.515  -0.444
 25 A'   26 A'   27 A'   28 A'   29 A'   30 A'    9 A"   31 A'                 
 -0.407  -0.371  -0.335  -0.327  -0.311  -0.265
 32 A'   10 A"   11 A"   33 A'   34 A'   12 A"                                 
 -- Virtual --                   
 -0.057  -0.033  -0.012  -0.010   0.026   0.032   0.045   0.051
 35 A'   13 A"   36 A'   37 A'   38 A'   39 A'   14 A"   40 A'                 
  0.066   0.069   0.078   0.083   0.089   0.099   0.105   0.115
 41 A'   15 A"   42 A'   43 A'   44 A'   16 A"   17 A"   45 A'                 
  0.131   0.145   0.154   0.178   0.200   0.246   0.292   0.297
 46 A'   47 A'   48 A'   49 A'   50 A'   51 A'   52 A'   18 A"                 
  0.307   0.335   0.368   0.384   0.403   0.411   0.415   0.422
 53 A'   54 A'   55 A'   56 A'   57 A'   19 A"   58 A'   20 A"                 
  0.461   0.473   0.475   0.494   0.504   0.541   0.555   0.577
 59 A'   60 A'   21 A"   61 A'   22 A"   23 A"   24 A"   62 A'                 
  0.582   0.616   0.616   0.625   0.658   0.678   0.715   0.748
 63 A'   64 A'   25 A"   65 A'   66 A'   26 A"   67 A'   68 A'                 
  0.804   0.830   0.859   0.923   0.961   0.985   1.094   1.187
 69 A'   70 A'   71 A'   72 A'   73 A'   74 A'   27 A"   28 A"                 
  1.347   1.368   1.439   1.442   1.496   1.569   1.609   1.747
 29 A"   75 A'   30 A"   76 A'   77 A'   78 A'   79 A'   80 A'                 
  1.785   1.830   1.912   1.939   1.997   2.017   2.025   2.044
 31 A"   81 A'   82 A'   32 A"   33 A"   34 A"   83 A'   84 A'                 
  2.110   2.179   2.225   2.297   2.595   2.624   2.633   2.808
 85 A'   86 A'   87 A'   88 A'   89 A'   35 A"   90 A'   36 A"                 
  2.934   3.097   3.248   3.685   3.744   3.803   3.948   3.986
 91 A'   92 A'   93 A'   94 A'   37 A"   95 A'   38 A"   39 A"                 
  3.991   4.003   4.012   4.030   4.050   4.067   4.155   4.212
 40 A"   96 A'   97 A'   98 A'   41 A"   42 A"   99 A'  100 A'                 
  4.358   4.369   4.783   6.268   6.367   6.524   6.638   6.700
101 A'  102 A'  103 A'   43 A"  104 A'  105 A'  106 A'  107 A'                 
  7.526   7.538   7.557   7.580   7.640   7.692  23.431  24.149
 44 A"   45 A"  108 A'  109 A'  110 A'  111 A'  112 A'  113 A'                 
 47.868  47.906  66.727 289.721 289.734 289.753 289.774 289.861
114 A'  115 A'  116 A'   46 A"   47 A"  117 A'  118 A'  119 A'                 
289.9131020.6521020.698
120 A'  121 A'  122 A'                                                         
 --------------------------------------------------------------

          Ground-State Mulliken Net Atomic Charges

     Atom                 Charge (a.u.)
  ----------------------------------------
      1 Br                   -0.038574
      2 F                    -0.047774
      3 H                     0.217922
      4 Br                   -0.010227
      5 C                    -0.045930
      6 C                    -0.075417
  ----------------------------------------
  Sum of atomic charges =     0.000000

 -----------------------------------------------------------------
                    Cartesian Multipole Moments
 -----------------------------------------------------------------
    Charge (ESU x 10^10)
                 0.0000
    Dipole Moment (Debye)
         X      -0.1269      Y      -1.4081      Z      -0.0000
       Tot       1.4138
    Quadrupole Moments (Debye-Ang)
        XX     -51.7611     XY       1.0564     YY     -52.5753
        XZ       0.0000     YZ       0.0000     ZZ     -54.3627
    Octopole Moments (Debye-Ang^2)
       XXX     -15.9138    XXY       1.7292    XYY      -2.4107
       YYY       2.1808    XXZ      -0.0000    XYZ       0.0000
       YYZ       0.0000    XZZ      -4.9900    YZZ       3.3921
       ZZZ      -0.0000
    Hexadecapole Moments (Debye-Ang^3)
      XXXX   -1125.2147   XXXY     -88.1277   XXYY    -224.1919
      XYYY    -127.4214   YYYY    -228.2523   XXXZ      -0.0000
      XXYZ      -0.0000   XYYZ      -0.0000   YYYZ      -0.0000
      XXZZ    -215.7270   XYZZ     -44.3548   YYZZ     -50.1070
      XZZZ      -0.0000   YZZZ       0.0000   ZZZZ     -63.4562
 -----------------------------------------------------------------
 Calculating analytic gradient of the SCF energy
 Gradient of SCF Energy
            1           2           3           4           5           6
    1   0.0003306  -0.0002228  -0.0000340  -0.0000184   0.0000262  -0.0000817
    2   0.0003461  -0.0000951   0.0000732   0.0000245  -0.0004435   0.0000948
    3  -0.0000000   0.0000000   0.0000000  -0.0000000   0.0000000  -0.0000000
 Max gradient component =       4.435E-04
 RMS gradient           =       1.680E-04
 Gradient time:  CPU 20.60 s  wall 2.70 s
 Geometry Optimization Parameters
   NAtoms,    NIC,     NZ,  NCons,   NDum,   NFix, NCnnct, MaxDiis
        6      32       0       0       0       0       0       0

 Cartesian Hessian Update
 Hessian Updated using BFGS Update


** GEOMETRY OPTIMIZATION IN DELOCALIZED INTERNAL COORDINATES **
   Searching for a Minimum

   Optimization Cycle:  17

                       Coordinates (Angstroms)
     ATOM                X               Y               Z
      1  Br        2.3675762381    0.4500683200    0.0000000000
      2  F        -0.5921222819    1.4351890913    0.0000000000
      3  H         0.8144707998   -1.5715694717    0.0000000000
      4  Br       -2.1008374286   -0.8059020241    0.0000000000
      5  C         0.7291429427   -0.4973721515    0.0000000000
      6  C        -0.4474859464    0.1137941439    0.0000000000
   Point Group: cs    Number of degrees of freedom:     9


   Energy is  -5324.958345248

 Hessian Updated using BFGS Update

  9 Hessian modes will be used to form the next step
  Hessian Eigenvalues:
     0.073973    0.115829    0.180133    0.226094    0.274032    0.342323
     0.389175    0.407215    0.797220

 Minimum Search - Taking Simple RFO Step
 Searching for Lamda that Minimizes Along All modes
 Value Taken    Lamda =  -0.00000107
 Step Taken.  Stepsize is  0.002342

                             Maximum     Tolerance    Cnvgd?
         Gradient           0.000431      0.000300      NO
         Displacement       0.001358      0.001200      NO
         Energy change     -0.000002      0.000001      NO


 New Cartesian Coordinates Obtained by Inverse Iteration

 Displacement from previous Coordinates is:  0.002542
 ----------------------------------------------------------------
             Standard Nuclear Orientation (Angstroms)
    I     Atom           X                Y                Z
 ----------------------------------------------------------------
    1      Br      2.3671308376     0.4495641886     0.0000000000
    2      F      -0.5918120663     1.4354444208     0.0000000000
    3      H       0.8140443406    -1.5712536987     0.0000000000
    4      Br     -2.1002676545    -0.8065354204     0.0000000000
    5      C       0.7291341522    -0.4969721909     0.0000000000
    6      C      -0.4474852859     0.1139606085     0.0000000000
 ----------------------------------------------------------------
 Molecular Point Group                 Cs    NOp =  2
 Largest Abelian Subgroup              Cs    NOp =  2
 Nuclear Repulsion Energy =   517.9273456932 hartrees
 There are       46 alpha and       46 beta electrons
 Applying Cartesian multipole field
    Component          Value
    ---------          -----
     (2,0,0)        1.00000E-11
     (0,2,0)        2.00000E-11
     (0,0,2)       -3.00000E-11
 Nucleus-field energy     =     0.0000000166 hartrees
 Requested basis set is 6-311++G(d,p)
 There are 61 shells and 169 basis functions
 A cutoff of  1.0D-11 yielded   1549 shell pairs
 There are     12547 function pairs (     13873 Cartesian)
 Smallest overlap matrix eigenvalue = 7.64E-05
 Guess MOs from SCF MO coefficient file

 -----------------------------------------------------------------------
  General SCF calculation program by
  Eric Jon Sundstrom, Paul Horn, Yuezhi Mao, Dmitri Zuev, Alec White,
  David Stuck, Shaama M.S., Shane Yost, Joonho Lee, David Small,
  Daniel Levine, Susi Lehtola, Hugh Burton, Evgeny Epifanovsky
 -----------------------------------------------------------------------
 Exchange:     0.2000 Hartree-Fock + 0.0800 Slater + 0.7200 B88
 Correlation:  0.1900 VWN1RPA + 0.8100 LYP
 Using SG-1 standard quadrature grid
 using 8 threads for integral computing
 -------------------------------------------------------
 OpenMP Integral computing Module                
 Release: version 2.0, May 2017, Q-Chem Inc. Pleasanton 
 -------------------------------------------------------
 -------------------------------------------------------
 OpenMP BLAS3 based DFT computing Module                
 Release: version 1.0, May 2013, Q-Chem Inc. Pittsburgh 
 -------------------------------------------------------
 A restricted SCF calculation will be
 performed using DIIS
 SCF converges when DIIS error is below 1.0e-08
 ---------------------------------------
  Cycle       Energy         DIIS error
 ---------------------------------------
    1   -5324.9583456255      7.48e-06  
    2   -5324.9583458976      3.14e-06  
    3   -5324.9583458747      4.07e-06  
    4   -5324.9583459346      5.83e-07  
    5   -5324.9583459354      2.30e-07  
    6   -5324.9583459356      7.53e-08  
    7   -5324.9583459356      1.72e-08  
    8   -5324.9583459355      7.81e-09  Convergence criterion met
 ---------------------------------------
 SCF time:   CPU 41.29s  wall 6.00s 
 SCF   energy in the final basis set =    -5324.9583459355
 Total energy in the final basis set =    -5324.9583459355

 --------------------------------------------------------------
             Orbital Energies (a.u.) and Symmetries
 --------------------------------------------------------------

 Alpha MOs, Restricted
 -- Occupied --                  
-482.87 -482.85  -62.52  -62.51  -56.34  -56.33  -56.33  -56.33
  1 A'    2 A'    3 A'    4 A'    5 A'    1 A"    6 A'    7 A'                 
-56.322 -56.322 -24.735 -10.335 -10.252  -8.727  -8.714  -6.559
  2 A"    8 A'    9 A'   10 A'   11 A'   12 A'   13 A'   14 A'                 
 -6.547  -6.545  -6.545  -6.533  -6.532  -2.670  -2.666  -2.666
 15 A'    3 A"   16 A'    4 A"   17 A'   18 A'    5 A"   19 A'                 
 -2.657  -2.655  -2.655  -2.654  -2.653  -2.642  -2.642  -1.280
 20 A'   21 A'    6 A"    7 A"   22 A'   23 A'    8 A"   24 A'                 
 -0.873  -0.831  -0.747  -0.632  -0.545  -0.522  -0.515  -0.444
 25 A'   26 A'   27 A'   28 A'   29 A'   30 A'    9 A"   31 A'                 
 -0.407  -0.371  -0.335  -0.327  -0.311  -0.265
 32 A'   10 A"   11 A"   33 A'   34 A'   12 A"                                 
 -- Virtual --                   
 -0.056  -0.033  -0.012  -0.010   0.026   0.032   0.045   0.051
 35 A'   13 A"   36 A'   37 A'   38 A'   39 A'   14 A"   40 A'                 
  0.066   0.069   0.078   0.083   0.089   0.099   0.105   0.115
 41 A'   15 A"   42 A'   43 A'   44 A'   16 A"   17 A"   45 A'                 
  0.131   0.145   0.154   0.178   0.200   0.246   0.292   0.297
 46 A'   47 A'   48 A'   49 A'   50 A'   51 A'   52 A'   18 A"                 
  0.307   0.335   0.368   0.384   0.403   0.411   0.415   0.422
 53 A'   54 A'   55 A'   56 A'   57 A'   19 A"   58 A'   20 A"                 
  0.461   0.473   0.475   0.493   0.504   0.541   0.555   0.577
 59 A'   60 A'   21 A"   61 A'   22 A"   23 A"   24 A"   62 A'                 
  0.582   0.616   0.616   0.625   0.658   0.678   0.715   0.748
 63 A'   64 A'   25 A"   65 A'   66 A'   26 A"   67 A'   68 A'                 
  0.805   0.831   0.859   0.924   0.962   0.985   1.094   1.187
 69 A'   70 A'   71 A'   72 A'   73 A'   74 A'   27 A"   28 A"                 
  1.347   1.368   1.440   1.442   1.496   1.569   1.610   1.747
 29 A"   75 A'   30 A"   76 A'   77 A'   78 A'   79 A'   80 A'                 
  1.786   1.830   1.912   1.939   1.997   2.017   2.025   2.044
 31 A"   81 A'   82 A'   32 A"   33 A"   34 A"   83 A'   84 A'                 
  2.111   2.179   2.225   2.298   2.594   2.624   2.633   2.808
 85 A'   86 A'   87 A'   88 A'   89 A'   35 A"   90 A'   36 A"                 
  2.935   3.098   3.249   3.685   3.744   3.803   3.948   3.986
 91 A'   92 A'   93 A'   94 A'   37 A"   95 A'   38 A"   39 A"                 
  3.991   4.003   4.012   4.030   4.050   4.067   4.155   4.212
 40 A"   96 A'   97 A'   98 A'   41 A"   42 A"   99 A'  100 A'                 
  4.358   4.369   4.783   6.268   6.367   6.524   6.638   6.700
101 A'  102 A'  103 A'   43 A"  104 A'  105 A'  106 A'  107 A'                 
  7.526   7.538   7.557   7.580   7.640   7.692  23.431  24.150
 44 A"   45 A"  108 A'  109 A'  110 A'  111 A'  112 A'  113 A'                 
 47.869  47.906  66.727 289.721 289.734 289.753 289.774 289.861
114 A'  115 A'  116 A'   46 A"   47 A"  117 A'  118 A'  119 A'                 
289.9131020.6521020.699
120 A'  121 A'  122 A'                                                         

 Beta MOs, Restricted
 -- Occupied --                  
-482.87 -482.85  -62.52  -62.51  -56.34  -56.33  -56.33  -56.33
  1 A'    2 A'    3 A'    4 A'    5 A'    1 A"    6 A'    7 A'                 
-56.322 -56.322 -24.735 -10.335 -10.252  -8.727  -8.714  -6.559
  2 A"    8 A'    9 A'   10 A'   11 A'   12 A'   13 A'   14 A'                 
 -6.547  -6.545  -6.545  -6.533  -6.532  -2.670  -2.666  -2.666
 15 A'    3 A"   16 A'    4 A"   17 A'   18 A'    5 A"   19 A'                 
 -2.657  -2.655  -2.655  -2.654  -2.653  -2.642  -2.642  -1.280
 20 A'   21 A'    6 A"    7 A"   22 A'   23 A'    8 A"   24 A'                 
 -0.873  -0.831  -0.747  -0.632  -0.545  -0.522  -0.515  -0.444
 25 A'   26 A'   27 A'   28 A'   29 A'   30 A'    9 A"   31 A'                 
 -0.407  -0.371  -0.335  -0.327  -0.311  -0.265
 32 A'   10 A"   11 A"   33 A'   34 A'   12 A"                                 
 -- Virtual --                   
 -0.056  -0.033  -0.012  -0.010   0.026   0.032   0.045   0.051
 35 A'   13 A"   36 A'   37 A'   38 A'   39 A'   14 A"   40 A'                 
  0.066   0.069   0.078   0.083   0.089   0.099   0.105   0.115
 41 A'   15 A"   42 A'   43 A'   44 A'   16 A"   17 A"   45 A'                 
  0.131   0.145   0.154   0.178   0.200   0.246   0.292   0.297
 46 A'   47 A'   48 A'   49 A'   50 A'   51 A'   52 A'   18 A"                 
  0.307   0.335   0.368   0.384   0.403   0.411   0.415   0.422
 53 A'   54 A'   55 A'   56 A'   57 A'   19 A"   58 A'   20 A"                 
  0.461   0.473   0.475   0.493   0.504   0.541   0.555   0.577
 59 A'   60 A'   21 A"   61 A'   22 A"   23 A"   24 A"   62 A'                 
  0.582   0.616   0.616   0.625   0.658   0.678   0.715   0.748
 63 A'   64 A'   25 A"   65 A'   66 A'   26 A"   67 A'   68 A'                 
  0.805   0.831   0.859   0.924   0.962   0.985   1.094   1.187
 69 A'   70 A'   71 A'   72 A'   73 A'   74 A'   27 A"   28 A"                 
  1.347   1.368   1.440   1.442   1.496   1.569   1.610   1.747
 29 A"   75 A'   30 A"   76 A'   77 A'   78 A'   79 A'   80 A'                 
  1.786   1.830   1.912   1.939   1.997   2.017   2.025   2.044
 31 A"   81 A'   82 A'   32 A"   33 A"   34 A"   83 A'   84 A'                 
  2.111   2.179   2.225   2.298   2.594   2.624   2.633   2.808
 85 A'   86 A'   87 A'   88 A'   89 A'   35 A"   90 A'   36 A"                 
  2.935   3.098   3.249   3.685   3.744   3.803   3.948   3.986
 91 A'   92 A'   93 A'   94 A'   37 A"   95 A'   38 A"   39 A"                 
  3.991   4.003   4.012   4.030   4.050   4.067   4.155   4.212
 40 A"   96 A'   97 A'   98 A'   41 A"   42 A"   99 A'  100 A'                 
  4.358   4.369   4.783   6.268   6.367   6.524   6.638   6.700
101 A'  102 A'  103 A'   43 A"  104 A'  105 A'  106 A'  107 A'                 
  7.526   7.538   7.557   7.580   7.640   7.692  23.431  24.150
 44 A"   45 A"  108 A'  109 A'  110 A'  111 A'  112 A'  113 A'                 
 47.869  47.906  66.727 289.721 289.734 289.753 289.774 289.861
114 A'  115 A'  116 A'   46 A"   47 A"  117 A'  118 A'  119 A'                 
289.9131020.6521020.699
120 A'  121 A'  122 A'                                                         
 --------------------------------------------------------------

          Ground-State Mulliken Net Atomic Charges

     Atom                 Charge (a.u.)
  ----------------------------------------
      1 Br                   -0.038354
      2 F                    -0.047913
      3 H                     0.217819
      4 Br                   -0.010177
      5 C                    -0.046206
      6 C                    -0.075169
  ----------------------------------------
  Sum of atomic charges =     0.000000

 -----------------------------------------------------------------
                    Cartesian Multipole Moments
 -----------------------------------------------------------------
    Charge (ESU x 10^10)
                 0.0000
    Dipole Moment (Debye)
         X      -0.1258      Y      -1.4081      Z       0.0000
       Tot       1.4137
    Quadrupole Moments (Debye-Ang)
        XX     -51.7591     XY       1.0586     YY     -52.5758
        XZ       0.0000     YZ       0.0000     ZZ     -54.3605
    Octopole Moments (Debye-Ang^2)
       XXX     -15.8997    XXY       1.7397    XYY      -2.4232
       YYY       2.2253    XXZ      -0.0000    XYZ      -0.0000
       YYZ      -0.0000    XZZ      -4.9895    YZZ       3.4085
       ZZZ       0.0000
    Hexadecapole Moments (Debye-Ang^3)
      XXXX   -1124.7404   XXXY     -88.1213   XXYY    -224.1114
      XYYY    -127.3817   YYYY    -228.3221   XXXZ       0.0000
      XXYZ       0.0000   XYYZ       0.0000   YYYZ       0.0000
      XXZZ    -215.6333   XYZZ     -44.3473   YYZZ     -50.1169
      XZZZ       0.0000   YZZZ      -0.0000   ZZZZ     -63.4500
 -----------------------------------------------------------------
 Calculating analytic gradient of the SCF energy
 Gradient of SCF Energy
            1           2           3           4           5           6
    1   0.0000632  -0.0001277  -0.0000427   0.0000356   0.0001329  -0.0000613
    2   0.0001791  -0.0000594   0.0000486  -0.0000242  -0.0001410  -0.0000030
    3  -0.0000000  -0.0000000  -0.0000000   0.0000000   0.0000000  -0.0000000
 Max gradient component =       1.791E-04
 RMS gradient           =       7.573E-05
 Gradient time:  CPU 20.54 s  wall 2.69 s
 Geometry Optimization Parameters
   NAtoms,    NIC,     NZ,  NCons,   NDum,   NFix, NCnnct, MaxDiis
        6      32       0       0       0       0       0       0

 Cartesian Hessian Update
 Hessian Updated using BFGS Update


** GEOMETRY OPTIMIZATION IN DELOCALIZED INTERNAL COORDINATES **
   Searching for a Minimum

   Optimization Cycle:  18

                       Coordinates (Angstroms)
     ATOM                X               Y               Z
      1  Br        2.3671308376    0.4495641886    0.0000000000
      2  F        -0.5918120663    1.4354444208    0.0000000000
      3  H         0.8140443406   -1.5712536987    0.0000000000
      4  Br       -2.1002676545   -0.8065354204    0.0000000000
      5  C         0.7291341522   -0.4969721909    0.0000000000
      6  C        -0.4474852859    0.1139606085    0.0000000000
   Point Group: cs    Number of degrees of freedom:     9


   Energy is  -5324.958345936

 Hessian Updated using BFGS Update

  9 Hessian modes will be used to form the next step
  Hessian Eigenvalues:
     0.067437    0.138634    0.164086    0.212390    0.265664    0.293781
     0.381984    0.406170    0.747587

 Minimum Search - Taking Simple RFO Step
 Searching for Lamda that Minimizes Along All modes
 Value Taken    Lamda =   0.00000000
 Step Taken.  Stepsize is  0.001383

                             Maximum     Tolerance    Cnvgd?
         Gradient           0.000190      0.000300     YES
         Displacement       0.000890      0.001200     YES
         Energy change     -0.000001      0.000001     YES


                       Distance Matrix (Angstroms)
             Br(  1)   F (  2)   H (  3)   Br(  4)   C (  5)
   F (  2)  3.118862
   H (  3)  2.548683  3.319136
   Br(  4)  4.640629  2.702205  3.012973
   C (  5)  1.891815  2.340755  1.077632  2.846286
   C (  6)  2.834554  1.329342  2.105090  1.891825  1.325772

 Final energy is   -5324.9583459355244     


 ******************************
 **  OPTIMIZATION CONVERGED  **
 ******************************

                       Coordinates (Angstroms)
     ATOM                X               Y               Z
      1  Br        2.3671308376    0.4495641886    0.0000000000
      2  F        -0.5918120663    1.4354444208    0.0000000000
      3  H         0.8140443406   -1.5712536987    0.0000000000
      4  Br       -2.1002676545   -0.8065354204    0.0000000000
      5  C         0.7291341522   -0.4969721909    0.0000000000
      6  C        -0.4474852859    0.1139606085    0.0000000000

Z-matrix Print:
$molecule
0 1
Br
C  1 1.891825
C  2 1.325772 1 123.445372
H  3 1.077632 2 121.958775 1 -0.000000 0
F  2 1.329342 1 112.882167 3 -180.000000 0
Br 3 1.891815 2 122.538440 1 -180.000000 0
$end


 --------------------------------------------------------------
             Orbital Energies (a.u.) and Symmetries
 --------------------------------------------------------------

 Alpha MOs, Restricted
 -- Occupied --                  
-482.87 -482.85  -62.52  -62.51  -56.34  -56.33  -56.33  -56.33
  1 A'    2 A'    3 A'    4 A'    5 A'    1 A"    6 A'    7 A'                 
-56.322 -56.322 -24.735 -10.335 -10.252  -8.727  -8.714  -6.559
  2 A"    8 A'    9 A'   10 A'   11 A'   12 A'   13 A'   14 A'                 
 -6.547  -6.545  -6.545  -6.533  -6.532  -2.670  -2.666  -2.666
 15 A'    3 A"   16 A'    4 A"   17 A'   18 A'    5 A"   19 A'                 
 -2.657  -2.655  -2.655  -2.654  -2.653  -2.642  -2.642  -1.280
 20 A'   21 A'    6 A"    7 A"   22 A'   23 A'    8 A"   24 A'                 
 -0.873  -0.831  -0.747  -0.632  -0.545  -0.522  -0.515  -0.444
 25 A'   26 A'   27 A'   28 A'   29 A'   30 A'    9 A"   31 A'                 
 -0.407  -0.371  -0.335  -0.327  -0.311  -0.265
 32 A'   10 A"   11 A"   33 A'   34 A'   12 A"                                 
 -- Virtual --                   
 -0.056  -0.033  -0.012  -0.010   0.026   0.032   0.045   0.051
 35 A'   13 A"   36 A'   37 A'   38 A'   39 A'   14 A"   40 A'                 
  0.066   0.069   0.078   0.083   0.089   0.099   0.105   0.115
 41 A'   15 A"   42 A'   43 A'   44 A'   16 A"   17 A"   45 A'                 
  0.131   0.145   0.154   0.178   0.200   0.246   0.292   0.297
 46 A'   47 A'   48 A'   49 A'   50 A'   51 A'   52 A'   18 A"                 
  0.307   0.335   0.368   0.384   0.403   0.411   0.415   0.422
 53 A'   54 A'   55 A'   56 A'   57 A'   19 A"   58 A'   20 A"                 
  0.461   0.473   0.475   0.493   0.504   0.541   0.555   0.577
 59 A'   60 A'   21 A"   61 A'   22 A"   23 A"   24 A"   62 A'                 
  0.582   0.616   0.616   0.625   0.658   0.678   0.715   0.748
 63 A'   64 A'   25 A"   65 A'   66 A'   26 A"   67 A'   68 A'                 
  0.805   0.831   0.859   0.924   0.962   0.985   1.094   1.187
 69 A'   70 A'   71 A'   72 A'   73 A'   74 A'   27 A"   28 A"                 
  1.347   1.368   1.440   1.442   1.496   1.569   1.610   1.747
 29 A"   75 A'   30 A"   76 A'   77 A'   78 A'   79 A'   80 A'                 
  1.786   1.830   1.912   1.939   1.997   2.017   2.025   2.044
 31 A"   81 A'   82 A'   32 A"   33 A"   34 A"   83 A'   84 A'                 
  2.111   2.179   2.225   2.298   2.594   2.624   2.633   2.808
 85 A'   86 A'   87 A'   88 A'   89 A'   35 A"   90 A'   36 A"                 
  2.935   3.098   3.249   3.685   3.744   3.803   3.948   3.986
 91 A'   92 A'   93 A'   94 A'   37 A"   95 A'   38 A"   39 A"                 
  3.991   4.003   4.012   4.030   4.050   4.067   4.155   4.212
 40 A"   96 A'   97 A'   98 A'   41 A"   42 A"   99 A'  100 A'                 
  4.358   4.369   4.783   6.268   6.367   6.524   6.638   6.700
101 A'  102 A'  103 A'   43 A"  104 A'  105 A'  106 A'  107 A'                 
  7.526   7.538   7.557   7.580   7.640   7.692  23.431  24.150
 44 A"   45 A"  108 A'  109 A'  110 A'  111 A'  112 A'  113 A'                 
 47.869  47.906  66.727 289.721 289.734 289.753 289.774 289.861
114 A'  115 A'  116 A'   46 A"   47 A"  117 A'  118 A'  119 A'                 
289.9131020.6521020.699
120 A'  121 A'  122 A'                                                         

 Beta MOs, Restricted
 -- Occupied --                  
-482.87 -482.85  -62.52  -62.51  -56.34  -56.33  -56.33  -56.33
  1 A'    2 A'    3 A'    4 A'    5 A'    1 A"    6 A'    7 A'                 
-56.322 -56.322 -24.735 -10.335 -10.252  -8.727  -8.714  -6.559
  2 A"    8 A'    9 A'   10 A'   11 A'   12 A'   13 A'   14 A'                 
 -6.547  -6.545  -6.545  -6.533  -6.532  -2.670  -2.666  -2.666
 15 A'    3 A"   16 A'    4 A"   17 A'   18 A'    5 A"   19 A'                 
 -2.657  -2.655  -2.655  -2.654  -2.653  -2.642  -2.642  -1.280
 20 A'   21 A'    6 A"    7 A"   22 A'   23 A'    8 A"   24 A'                 
 -0.873  -0.831  -0.747  -0.632  -0.545  -0.522  -0.515  -0.444
 25 A'   26 A'   27 A'   28 A'   29 A'   30 A'    9 A"   31 A'                 
 -0.407  -0.371  -0.335  -0.327  -0.311  -0.265
 32 A'   10 A"   11 A"   33 A'   34 A'   12 A"                                 
 -- Virtual --                   
 -0.056  -0.033  -0.012  -0.010   0.026   0.032   0.045   0.051
 35 A'   13 A"   36 A'   37 A'   38 A'   39 A'   14 A"   40 A'                 
  0.066   0.069   0.078   0.083   0.089   0.099   0.105   0.115
 41 A'   15 A"   42 A'   43 A'   44 A'   16 A"   17 A"   45 A'                 
  0.131   0.145   0.154   0.178   0.200   0.246   0.292   0.297
 46 A'   47 A'   48 A'   49 A'   50 A'   51 A'   52 A'   18 A"                 
  0.307   0.335   0.368   0.384   0.403   0.411   0.415   0.422
 53 A'   54 A'   55 A'   56 A'   57 A'   19 A"   58 A'   20 A"                 
  0.461   0.473   0.475   0.493   0.504   0.541   0.555   0.577
 59 A'   60 A'   21 A"   61 A'   22 A"   23 A"   24 A"   62 A'                 
  0.582   0.616   0.616   0.625   0.658   0.678   0.715   0.748
 63 A'   64 A'   25 A"   65 A'   66 A'   26 A"   67 A'   68 A'                 
  0.805   0.831   0.859   0.924   0.962   0.985   1.094   1.187
 69 A'   70 A'   71 A'   72 A'   73 A'   74 A'   27 A"   28 A"                 
  1.347   1.368   1.440   1.442   1.496   1.569   1.610   1.747
 29 A"   75 A'   30 A"   76 A'   77 A'   78 A'   79 A'   80 A'                 
  1.786   1.830   1.912   1.939   1.997   2.017   2.025   2.044
 31 A"   81 A'   82 A'   32 A"   33 A"   34 A"   83 A'   84 A'                 
  2.111   2.179   2.225   2.298   2.594   2.624   2.633   2.808
 85 A'   86 A'   87 A'   88 A'   89 A'   35 A"   90 A'   36 A"                 
  2.935   3.098   3.249   3.685   3.744   3.803   3.948   3.986
 91 A'   92 A'   93 A'   94 A'   37 A"   95 A'   38 A"   39 A"                 
  3.991   4.003   4.012   4.030   4.050   4.067   4.155   4.212
 40 A"   96 A'   97 A'   98 A'   41 A"   42 A"   99 A'  100 A'                 
  4.358   4.369   4.783   6.268   6.367   6.524   6.638   6.700
101 A'  102 A'  103 A'   43 A"  104 A'  105 A'  106 A'  107 A'                 
  7.526   7.538   7.557   7.580   7.640   7.692  23.431  24.150
 44 A"   45 A"  108 A'  109 A'  110 A'  111 A'  112 A'  113 A'                 
 47.869  47.906  66.727 289.721 289.734 289.753 289.774 289.861
114 A'  115 A'  116 A'   46 A"   47 A"  117 A'  118 A'  119 A'                 
289.9131020.6521020.699
120 A'  121 A'  122 A'                                                         
 --------------------------------------------------------------

          Ground-State Mulliken Net Atomic Charges

     Atom                 Charge (a.u.)
  ----------------------------------------
      1 Br                   -0.038354
      2 F                    -0.047913
      3 H                     0.217819
      4 Br                   -0.010177
      5 C                    -0.046206
      6 C                    -0.075169
  ----------------------------------------
  Sum of atomic charges =     0.000000

 -----------------------------------------------------------------
                    Cartesian Multipole Moments
 -----------------------------------------------------------------
    Charge (ESU x 10^10)
                 0.0000
    Dipole Moment (Debye)
         X      -0.1258      Y      -1.4081      Z       0.0000
       Tot       1.4137
    Quadrupole Moments (Debye-Ang)
        XX     -51.7591     XY       1.0586     YY     -52.5758
        XZ       0.0000     YZ       0.0000     ZZ     -54.3605
    Octopole Moments (Debye-Ang^2)
       XXX     -15.8997    XXY       1.7397    XYY      -2.4232
       YYY       2.2253    XXZ      -0.0000    XYZ      -0.0000
       YYZ      -0.0000    XZZ      -4.9895    YZZ       3.4085
       ZZZ       0.0000
    Hexadecapole Moments (Debye-Ang^3)
      XXXX   -1124.7404   XXXY     -88.1213   XXYY    -224.1114
      XYYY    -127.3817   YYYY    -228.3221   XXXZ       0.0000
      XXYZ       0.0000   XYYZ       0.0000   YYYZ       0.0000
      XXZZ    -215.6333   XYZZ     -44.3473   YYZZ     -50.1169
      XZZZ       0.0000   YZZZ      -0.0000   ZZZZ     -63.4500
 -----------------------------------------------------------------
Archival summary:
1\1\K55V\OPT\ProcedureUnspecified\BasisUnspecified\r2121\taweetha\MonAug2701:25:292018MonAug2701:25:292018\0\\#,OPT,ProcedureUnspecified,BasisUnspecified,\\0,1\Br\C,1,1.89183\C,2,1.32577,1,123.445\H,3,1.07763,2,121.959,1,-0,0\F,2,1.32934,1,112.882,3,-180,0\Br,3,1.89182,2,122.538,1,-180,0\\\@

 Total job time:  185.31s(wall), 1404.49s(cpu) 
 Mon Aug 27 01:25:29 2018

        *************************************************************
        *                                                           *
        *  Thank you very much for using Q-Chem.  Have a nice day.  *
        *                                                           *
        *************************************************************


 
User input: 2 of 2 
 
Q-Chem Developer Version!
                  Welcome to Q-Chem
     A Quantum Leap Into The Future Of Chemistry


 Q-Chem 5.1, Q-Chem, Inc., Pleasanton, CA (2018)

 Yihan Shao,  Zhengting Gan,  E. Epifanovsky,  A. T. B. Gilbert,  M. Wormit,  
 J. Kussmann,  A. W. Lange,  A. Behn,  Jia Deng,  Xintian Feng,  D. Ghosh,  
 M. Goldey,  P. R. Horn,  L. D. Jacobson,  I. Kaliman,  T. Kus,  A. Landau,  
 Jie Liu,  E. I. Proynov,  R. M. Richard,  R. P. Steele,  E. J. Sundstrom,  
 H. L. Woodcock III,  P. M. Zimmerman,  D. Zuev,  B. Albrecht,  E. Alguire,  
 S. A. Baeppler,  D. Barton,  Z. Benda,  Y. A. Bernard,  E. J. Berquist,  
 K. B. Bravaya,  H. Burton,  D. Casanova,  Chun-Min Chang,  Yunqing Chen,  
 A. Chien,  K. D. Closser,  M. P. Coons,  S. Coriani,  S. Dasgupta,  
 A. L. Dempwolff,  M. Diedenhofen,  Hainam Do,  R. G. Edgar,  Po-Tung Fang,  
 S. Faraji,  S. Fatehi,  Qingguo Feng,  K. D. Fenk,  J. Fosso-Tande,  
 Qinghui Ge,  A. Ghysels,  G. Gidofalvi,  J. Gomes,  J. Gonthier,  A. Gunina,  
 D. Hait,  M. W. D. Hanson-Heine,  P. H. P. Harbach,  A. W. Hauser,  
 J. E. Herr,  E. G. Hohenstein,  Z. C. Holden,  Kerwin Hui,  B. C. Huynh,  
 T.-C. Jagau,  Hyunjun Ji,  B. Kaduk,  K. Khistyaev,  Jaehoon Kim,  
 P. Klunzinger,  K. Koh,  D. Kosenkov,  L. Koulias,  T. Kowalczyk,  
 C. M. Krauter,  A. Kunitsa,  Ka Un Lao,  A. Laurent,  K. V. Lawler,  
 Joonho Lee,  D. Lefrancois,  S. Lehtola,  D. S. Levine,  Yi-Pei Li,  
 You-Sheng Lin,  Fenglai Liu,  E. Livshits,  A. Luenser,  P. Manohar,  
 E. Mansoor,  S. F. Manzer,  Shan-Ping Mao,  Yuezhi Mao,  N. Mardirossian,  
 A. V. Marenich,  T. Markovich,  L. A. Martinez-Martinez,  S. A. Maurer,  
 N. J. Mayhall,  S. C. McKenzie,  J.-M. Mewes,  A. F. Morrison,  
 J. W. Mullinax,  K. Nanda,  T. S. Nguyen-Beck,  R. Olivares-Amaya,  
 J. A. Parkhill,  T. M. Perrine,  F. Plasser,  P. Pokhilko,  S. Prager,  
 A. Prociuk,  E. Ramos,  D. R. Rehn,  F. Rob,  M. Schneider,  N. Sergueev,  
 S. M. Sharada,  S. Sharma,  D. W. Small,  T. Stauch,  T. Stein,  
 Yu-Chuan Su,  A. J. W. Thom,  A. Tkatchenko,  T. Tsuchimochi,  N. M. Tubman,  
 L. Vogt,  M. L. Vidal,  O. Vydrov,  M. A. Watson,  J. Wenzel,  
 M. de Wergifosse,  T. A. Wesolowski,  A. White,  J. Witte,  A. Yamada,  
 Jun Yang,  K. Yao,  S. Yeganeh,  S. R. Yost,  Zhi-Qiang You,  A. Zech,  
 Igor Ying Zhang,  Xing Zhang,  Yan Zhao,  Ying Zhu,  B. R. Brooks,  
 G. K. L. Chan,  C. J. Cramer,  M. S. Gordon,  W. J. Hehre,  A. Klamt,  
 M. W. Schmidt,  C. D. Sherrill,  D. G. Truhlar,  A. Aspuru-Guzik,  R. Baer,  
 A. T. Bell,  N. A. Besley,  Jeng-Da Chai,  A. E. DePrince, III,  
 R. A. DiStasio Jr.,  A. Dreuw,  B. D. Dunietz,  T. R. Furlani,  
 Chao-Ping Hsu,  Yousung Jung,  Jing Kong,  D. S. Lambrecht,  WanZhen Liang,  
 C. Ochsenfeld,  V. A. Rassolov,  L. V. Slipchenko,  J. E. Subotnik,  
 T. Van Voorhis,  J. M. Herbert,  A. I. Krylov,  P. M. W. Gill,  M. Head-Gordon

 Contributors to earlier versions of Q-Chem not listed above: 
 R. D. Adamson,  B. Austin,  J. Baker,  G. J. O. Beran,  K. Brandhorst,  
 S. T. Brown,  E. F. C. Byrd,  A. K. Chakraborty,  C.-L. Cheng,  
 Siu Hung Chien,  D. M. Chipman,  D. L. Crittenden,  H. Dachsel,  
 R. J. Doerksen,  A. D. Dutoi,  L. Fusti-Molnar,  W. A. Goddard III,  
 A. Golubeva-Zadorozhnaya,  S. R. Gwaltney,  G. Hawkins,  A. Heyden,  
 S. Hirata,  G. Kedziora,  F. J. Keil,  C. Kelley,  Jihan Kim,  R. A. King,  
 R. Z. Khaliullin,  P. P. Korambath,  W. Kurlancheek,  A. M. Lee,  M. S. Lee,  
 S. V. Levchenko,  Ching Yeh Lin,  D. Liotard,  R. C. Lochan,  I. Lotan,  
 P. E. Maslen,  N. Nair,  D. P. O'Neill,  D. Neuhauser,  E. Neuscamman,  
 C. M. Oana,  R. Olson,  B. Peters,  R. Peverati,  P. A. Pieniazek,  
 Y. M. Rhee,  J. Ritchie,  M. A. Rohrdanz,  E. Rosta,  N. J. Russ,  
 H. F. Schaefer III,  N. E. Schultz,  N. Shenvi,  A. C. Simmonett,  A. Sodt,  
 D. Stuck,  K. S. Thanthiriwatte,  V. Vanovschi,  Tao Wang,  A. Warshel,  
 C. F. Williams,  Q. Wu,  X. Xu,  W. Zhang

 Please cite Q-Chem as follows:
 Y. Shao et al., Mol. Phys. 113, 184-215 (2015)
 DOI: 10.1080/00268976.2014.952696

 Q-Chem 5.1.1 for Intel X86 EM64T Linux

 Parts of Q-Chem use Armadillo 8.300.2 (Tropical Shenanigans).
 http://arma.sourceforge.net/

 Q-Chem begins on Mon Aug 27 01:25:29 2018  

Host: 
0

     Scratch files written to /scratch/taweetham/qchem5797//
The previous job contains 0 fragments, simply inherited here
Input Ideriv = 2
Curr. Ideriv = -1
Max.  Ideriv = 2

Checking the input file for inconsistencies... 	...done.

--------------------------------------------------------------
User input:
--------------------------------------------------------------

$molecule
read
$end

$rem
   SCF_GUESS 	READ
   JOB_TYPE 	FREQUENCY
   BASIS 	6-311++G**
   EXCHANGE 	B3LYP
   MEM_TOTAL	7500	
$end


--------------------------------------------------------------
 ----------------------------------------------------------------
             Standard Nuclear Orientation (Angstroms)
    I     Atom           X                Y                Z
 ----------------------------------------------------------------
    1      Br      2.3449276911    -0.1068134407    -0.0000000000
    2      F      -0.2704894574     1.5922733964     0.0000000000
    3      H       0.3330943151    -1.6715207834    -0.0000000000
    4      Br     -2.2948108384    -0.1977083957    -0.0000000000
    5      C       0.5213877831    -0.6104665585    -0.0000000000
    6      C      -0.4635176233     0.2770206402     0.0000000000
 ----------------------------------------------------------------
 Molecular Point Group                 Cs    NOp =  2
 Largest Abelian Subgroup              Cs    NOp =  2
 Nuclear Repulsion Energy =   517.9273456932 hartrees
 There are       46 alpha and       46 beta electrons
 Requested basis set is 6-311++G(d,p)
 There are 61 shells and 169 basis functions

 Total QAlloc Memory Limit   7500 MB
 Mega-Array Size       188 MB
 MEM_STATIC part       192 MB

                       Distance Matrix (Angstroms)
             Br(  1)   F (  2)   H (  3)   Br(  4)   C (  5)
   F (  2)  3.118862
   H (  3)  2.548683  3.319136
   Br(  4)  4.640629  2.702205  3.012973
   C (  5)  1.891815  2.340755  1.077632  2.846286
   C (  6)  2.834554  1.329342  2.105090  1.891825  1.325772

 A cutoff of  1.0D-11 yielded   1549 shell pairs
 There are     12547 function pairs (     13873 Cartesian)

 -------------------------------------------------------
 OpenMP Integral Computing Module                       
 Release: version 1.0, May 2013, Q-Chem Inc. Pittsburgh 
 -------------------------------------------------------
 Integral Job Info:
 Integral job number is                      11
 Integral operator is                         1
 short-range coefficients                     0
 long-range coefficients              100000000
 Omega coefficients                           0
 if combine SR and LR in K                    0
 Integral screening is                        0
 Integral computing path is                   2
 max size of driver memory is            800000
 size of driver memory is                593474
 size of scratch memory is             29623520
 max col of scratch BK array               1296
 max len of scratch array in speh3          155
 max len of scratch index in speh4           18
 max int batch size is                      520
 min int batch size is                       52
 fixed nKL is                                45
 max L of basis functions is                  2
 order of int derivative is                   0
 number of shells is                         61
 number of basis is                         178
 number of cartesian basis is               178
 number of contracted shell pairs          1549
 number of primitive shell pairs           4155
 maxK2 (contraction) of shell pair           36
 max number of K2 of shell pair               1
 max number of CS2 of shell pair            170
 max number of PS2 of shell pair            330
 mem total for path MDJ                  524150
 -------------------------------------------------------
 Smallest overlap matrix eigenvalue = 7.64E-05
 Guess MOs from SCF MO coefficient file

 -----------------------------------------------------------------------
  General SCF calculation program by
  Eric Jon Sundstrom, Paul Horn, Yuezhi Mao, Dmitri Zuev, Alec White,
  David Stuck, Shaama M.S., Shane Yost, Joonho Lee, David Small,
  Daniel Levine, Susi Lehtola, Hugh Burton, Evgeny Epifanovsky
 -----------------------------------------------------------------------
 Exchange:     0.2000 Hartree-Fock + 0.0800 Slater + 0.7200 B88
 Correlation:  0.1900 VWN1RPA + 0.8100 LYP
 Using SG-1 standard quadrature grid
 using 8 threads for integral computing
 -------------------------------------------------------
 OpenMP Integral computing Module                
 Release: version 2.0, May 2017, Q-Chem Inc. Pleasanton 
 -------------------------------------------------------
 -------------------------------------------------------
 OpenMP BLAS3 based DFT computing Module                
 Release: version 1.0, May 2013, Q-Chem Inc. Pittsburgh 
 -------------------------------------------------------
 A restricted SCF calculation will be
 performed using DIIS
 SCF converges when DIIS error is below 1.0e-08
 ---------------------------------------
  Cycle       Energy         DIIS error
 ---------------------------------------
    1   -5324.8567899808      4.29e-03  
    2   -5324.9559620548      7.65e-04  
    3   -5324.9540569742      1.10e-03  
    4   -5324.9581888468      1.91e-04  
    5   -5324.9582839033      9.73e-05  
    6   -5324.9583125211      2.40e-05  
    7   -5324.9583143686      7.73e-06  
    8   -5324.9583144984      2.34e-06  
    9   -5324.9583145097      8.18e-07  
   10   -5324.9583145110      1.35e-07  
   11   -5324.9583145110      2.56e-08  
   12   -5324.9583145110      9.84e-09  Convergence criterion met
 ---------------------------------------
 SCF time:   CPU 64.27s  wall 8.00s 
 SCF   energy in the final basis set =    -5324.9583145110
 Total energy in the final basis set =    -5324.9583145110

 --------------------------------------------------------------
             Orbital Energies (a.u.) and Symmetries
 --------------------------------------------------------------

 Alpha MOs, Restricted
 -- Occupied --                  
-482.87 -482.85  -62.52  -62.51  -56.34  -56.33  -56.33  -56.33
  1 A'    2 A'    3 A'    4 A'    5 A'    1 A"    6 A'    7 A'                 
-56.322 -56.322 -24.735 -10.335 -10.252  -8.727  -8.715  -6.559
  2 A"    8 A'    9 A'   10 A'   11 A'   12 A'   13 A'   14 A'                 
 -6.547  -6.545  -6.545  -6.533  -6.532  -2.670  -2.666  -2.666
 15 A'   16 A'    3 A"    4 A"   17 A'   18 A'   19 A'    5 A"                 
 -2.657  -2.655  -2.655  -2.653  -2.653  -2.642  -2.642  -1.280
 20 A'    6 A"   21 A'    7 A"   22 A'    8 A"   23 A'   24 A'                 
 -0.873  -0.831  -0.747  -0.632  -0.545  -0.522  -0.515  -0.444
 25 A'   26 A'   27 A'   28 A'   29 A'   30 A'    9 A"   31 A'                 
 -0.407  -0.371  -0.335  -0.328  -0.311  -0.265
 32 A'   10 A"   11 A"   33 A'   34 A'   12 A"                                 
 -- Virtual --                   
 -0.056  -0.033  -0.012  -0.010   0.026   0.032   0.046   0.051
 35 A'   13 A"   36 A'   37 A'   38 A'   39 A'   14 A"   40 A'                 
  0.066   0.069   0.078   0.083   0.089   0.099   0.105   0.115
 41 A'   15 A"   42 A'   43 A'   44 A'   16 A"   17 A"   45 A'                 
  0.131   0.145   0.154   0.178   0.200   0.246   0.292   0.297
 46 A'   47 A'   48 A'   49 A'   50 A'   51 A'   52 A'   18 A"                 
  0.307   0.335   0.368   0.384   0.402   0.410   0.415   0.421
 53 A'   54 A'   55 A'   56 A'   57 A'   19 A"   58 A'   20 A"                 
  0.461   0.473   0.475   0.493   0.504   0.541   0.555   0.577
 59 A'   60 A'   21 A"   61 A'   22 A"   23 A"   24 A"   62 A'                 
  0.583   0.616   0.616   0.625   0.658   0.678   0.715   0.748
 63 A'   64 A'   25 A"   65 A'   66 A'   26 A"   67 A'   68 A'                 
  0.805   0.830   0.859   0.923   0.961   0.985   1.094   1.187
 69 A'   70 A'   71 A'   72 A'   73 A'   74 A'   27 A"   28 A"                 
  1.347   1.368   1.439   1.442   1.496   1.569   1.610   1.747
 29 A"   75 A'   30 A"   76 A'   77 A'   78 A'   79 A'   80 A'                 
  1.786   1.830   1.912   1.939   1.998   2.017   2.026   2.044
 31 A"   81 A'   82 A'   32 A"   33 A"   34 A"   83 A'   84 A'                 
  2.110   2.178   2.225   2.298   2.594   2.624   2.633   2.808
 85 A'   86 A'   87 A'   88 A'   89 A'   35 A"   90 A'   36 A"                 
  2.935   3.098   3.249   3.685   3.744   3.803   3.948   3.986
 91 A'   92 A'   93 A'   94 A'   37 A"   95 A'   38 A"   39 A"                 
  3.991   4.003   4.011   4.030   4.050   4.066   4.155   4.212
 40 A"   96 A'   97 A'   98 A'   41 A"   42 A"   99 A'  100 A'                 
  4.358   4.369   4.783   6.268   6.367   6.524   6.638   6.700
101 A'  102 A'  103 A'   43 A"  104 A'  105 A'  106 A'  107 A'                 
  7.526   7.539   7.557   7.581   7.640   7.692  23.431  24.150
 44 A"   45 A"  108 A'  109 A'  110 A'  111 A'  112 A'  113 A'                 
 47.868  47.906  66.727 289.721 289.734 289.753 289.774 289.862
114 A'  115 A'  116 A'   46 A"   47 A"  117 A'  118 A'  119 A'                 
289.9131020.6521020.699
120 A'  121 A'  122 A'                                                         

 Beta MOs, Restricted
 -- Occupied --                  
-482.87 -482.85  -62.52  -62.51  -56.34  -56.33  -56.33  -56.33
  1 A'    2 A'    3 A'    4 A'    5 A'    1 A"    6 A'    7 A'                 
-56.322 -56.322 -24.735 -10.335 -10.252  -8.727  -8.715  -6.559
  2 A"    8 A'    9 A'   10 A'   11 A'   12 A'   13 A'   14 A'                 
 -6.547  -6.545  -6.545  -6.533  -6.532  -2.670  -2.666  -2.666
 15 A'   16 A'    3 A"    4 A"   17 A'   18 A'   19 A'    5 A"                 
 -2.657  -2.655  -2.655  -2.653  -2.653  -2.642  -2.642  -1.280
 20 A'    6 A"   21 A'    7 A"   22 A'    8 A"   23 A'   24 A'                 
 -0.873  -0.831  -0.747  -0.632  -0.545  -0.522  -0.515  -0.444
 25 A'   26 A'   27 A'   28 A'   29 A'   30 A'    9 A"   31 A'                 
 -0.407  -0.371  -0.335  -0.328  -0.311  -0.265
 32 A'   10 A"   11 A"   33 A'   34 A'   12 A"                                 
 -- Virtual --                   
 -0.056  -0.033  -0.012  -0.010   0.026   0.032   0.046   0.051
 35 A'   13 A"   36 A'   37 A'   38 A'   39 A'   14 A"   40 A'                 
  0.066   0.069   0.078   0.083   0.089   0.099   0.105   0.115
 41 A'   15 A"   42 A'   43 A'   44 A'   16 A"   17 A"   45 A'                 
  0.131   0.145   0.154   0.178   0.200   0.246   0.292   0.297
 46 A'   47 A'   48 A'   49 A'   50 A'   51 A'   52 A'   18 A"                 
  0.307   0.335   0.368   0.384   0.402   0.410   0.415   0.421
 53 A'   54 A'   55 A'   56 A'   57 A'   19 A"   58 A'   20 A"                 
  0.461   0.473   0.475   0.493   0.504   0.541   0.555   0.577
 59 A'   60 A'   21 A"   61 A'   22 A"   23 A"   24 A"   62 A'                 
  0.583   0.616   0.616   0.625   0.658   0.678   0.715   0.748
 63 A'   64 A'   25 A"   65 A'   66 A'   26 A"   67 A'   68 A'                 
  0.805   0.830   0.859   0.923   0.961   0.985   1.094   1.187
 69 A'   70 A'   71 A'   72 A'   73 A'   74 A'   27 A"   28 A"                 
  1.347   1.368   1.439   1.442   1.496   1.569   1.610   1.747
 29 A"   75 A'   30 A"   76 A'   77 A'   78 A'   79 A'   80 A'                 
  1.786   1.830   1.912   1.939   1.998   2.017   2.026   2.044
 31 A"   81 A'   82 A'   32 A"   33 A"   34 A"   83 A'   84 A'                 
  2.110   2.178   2.225   2.298   2.594   2.624   2.633   2.808
 85 A'   86 A'   87 A'   88 A'   89 A'   35 A"   90 A'   36 A"                 
  2.935   3.098   3.249   3.685   3.744   3.803   3.948   3.986
 91 A'   92 A'   93 A'   94 A'   37 A"   95 A'   38 A"   39 A"                 
  3.991   4.003   4.011   4.030   4.050   4.066   4.155   4.212
 40 A"   96 A'   97 A'   98 A'   41 A"   42 A"   99 A'  100 A'                 
  4.358   4.369   4.783   6.268   6.367   6.524   6.638   6.700
101 A'  102 A'  103 A'   43 A"  104 A'  105 A'  106 A'  107 A'                 
  7.526   7.539   7.557   7.581   7.640   7.692  23.431  24.150
 44 A"   45 A"  108 A'  109 A'  110 A'  111 A'  112 A'  113 A'                 
 47.868  47.906  66.727 289.721 289.734 289.753 289.774 289.862
114 A'  115 A'  116 A'   46 A"   47 A"  117 A'  118 A'  119 A'                 
289.9131020.6521020.699
120 A'  121 A'  122 A'                                                         
 --------------------------------------------------------------

          Ground-State Mulliken Net Atomic Charges

     Atom                 Charge (a.u.)
  ----------------------------------------
      1 Br                   -0.038870
      2 F                    -0.047958
      3 H                     0.217629
      4 Br                   -0.009504
      5 C                    -0.044850
      6 C                    -0.076448
  ----------------------------------------
  Sum of atomic charges =     0.000000

 -----------------------------------------------------------------
                    Cartesian Multipole Moments
 -----------------------------------------------------------------
    Charge (ESU x 10^10)
                 0.0000
    Dipole Moment (Debye)
         X      -0.4800      Y      -1.3284      Z       0.0000
       Tot       1.4125
    Quadrupole Moments (Debye-Ang)
        XX     -51.2405     XY       0.7751     YY     -53.1842
        XZ      -0.0000     YZ       0.0000     ZZ     -54.3621
    Octopole Moments (Debye-Ang^2)
       XXX      -4.5533    XXY       1.2999    XYY       0.0706
       YYY      -4.3084    XXZ      -0.0000    XYZ      -0.0000
       YYZ      -0.0000    XZZ      -0.7605    YZZ       1.6153
       ZZZ       0.0000
    Hexadecapole Moments (Debye-Ang^3)
      XXXX   -1153.6251   XXXY      25.3212   XXYY    -240.8478
      XYYY       3.6645   YYYY    -162.9108   XXXZ       0.0000
      XXYZ       0.0000   XYYZ       0.0000   YYYZ       0.0000
      XXZZ    -226.4861   XYZZ       1.2925   YYZZ     -38.6624
      XZZZ      -0.0000   YZZZ       0.0000   ZZZZ     -63.4528
 -----------------------------------------------------------------
 Calculating MO derivatives via CPSCF
 D1JvT checksum  = 279216 20550.1347340379
 D1KAT checksum  = 648072 1040.4074162557
   1         3          18      0.118158    0.032314
   2         3          18      0.014618    0.004092
   3         3          18      0.001921    0.000852
   4         5          16      0.000186    0.000091
   5        19           2      0.000008    0.000005
   6        21           0      0.000000    0.000000    Roots Converged
 Time for AOints: 22.1 s (CPU) 2.8 s (wall)
 ------------------------------------------------------------------------------
                     AOints        : Timing summary (seconds)
 ------------------------------------------------------------------------------
     job step          cpu (% of tot)      sys (% of tot)     wall (% of tot)
 ------------------------------------------------------------------------------
  cpscf_lag         0.9826E+02 (37.9)   0.1200E-04 (32.4)   0.1263E+02 (37.1)
  iterzp            0.1386E+03 (53.5)   0.2100E-04 (56.8)   0.1856E+02 (54.5)
  make_fx           0.0000E+00 ( 0.0)   0.0000E+00 ( 0.0)   0.0000E+00 ( 0.0)
  AOints            0.2210E+02 ( 8.5)   0.3000E-05 ( 8.1)   0.2806E+01 ( 8.2)
 ------------------------------------------------------------------------------
   Grand Totals     0.2590E+03          0.3700E-04          0.3407E+02
 ------------------------------------------------------------------------------
 Calculating analytic Hessian of the SCF energy
 Polarizability Matrix (a.u.)
            1           2           3
    1-102.4826549   0.8134367  -0.0000000
    2   0.8134367 -50.2999172   0.0000000
    3  -0.0000000   0.0000000 -40.6587414

 Direct stationary perturbation theory relativistic correction:

 rels  =      33.654549781947
 relv  =    -114.002471195111
 rel2e =      18.067997890736
 E_rel =     -62.279923522427

 Hessian of the SCF Energy
            1           2           3           4           5           6
    1   0.2116954   0.0452229   0.0000000   0.0024541   0.0026704   0.0000000
    2   0.0452229   0.0338643  -0.0000000   0.0039781   0.0036620  -0.0000000
    3   0.0000000  -0.0000000   0.0070305  -0.0000000   0.0000000  -0.0040965
    4   0.0024541   0.0039781  -0.0000000   0.0766285   0.0396426  -0.0000000
    5   0.0026704   0.0036620   0.0000000   0.0396426   0.4037235   0.0000000
    6   0.0000000  -0.0000000  -0.0040965  -0.0000000   0.0000000   0.0202912
    7  -0.0154804  -0.0197658   0.0000000  -0.0030676   0.0047195  -0.0000000
    8  -0.0000385   0.0021568   0.0000000   0.0022402   0.0007373  -0.0000000
    9  -0.0000000  -0.0000000   0.0016767   0.0000000  -0.0000000   0.0103207
   10  -0.0023687   0.0010514  -0.0000000  -0.0186893  -0.0256810   0.0000000
   11   0.0019746   0.0001142   0.0000000  -0.0322779  -0.0194724   0.0000000
   12  -0.0000000   0.0000000   0.0035551   0.0000000  -0.0000000   0.0040812
   13  -0.1588308  -0.0360942  -0.0000000   0.0084577  -0.0128279  -0.0000000
   14  -0.0363639  -0.0421369  -0.0000000   0.0290908  -0.0597106   0.0000000
   15  -0.0000000   0.0000000  -0.0145674  -0.0000000  -0.0000000   0.0070654
   16  -0.0374696   0.0056076  -0.0000000  -0.0657834  -0.0085237   0.0000000
   17  -0.0134655   0.0023396  -0.0000000  -0.0426739  -0.3289398  -0.0000000
   18   0.0000000   0.0000000   0.0064017   0.0000000  -0.0000000  -0.0376620
            7           8           9          10          11          12
    1  -0.0154804  -0.0000385  -0.0000000  -0.0023687   0.0019746  -0.0000000
    2  -0.0197658   0.0021568  -0.0000000   0.0010514   0.0001142   0.0000000
    3   0.0000000   0.0000000   0.0016767  -0.0000000   0.0000000   0.0035551
    4  -0.0030676   0.0022402   0.0000000  -0.0186893  -0.0322779   0.0000000
    5   0.0047195   0.0007373  -0.0000000  -0.0256810  -0.0194724  -0.0000000
    6  -0.0000000  -0.0000000   0.0103207   0.0000000   0.0000000   0.0040812
    7   0.0605824   0.0495934  -0.0000000  -0.0013413   0.0005672   0.0000000
    8   0.0495934   0.3648291  -0.0000000  -0.0004221   0.0006868   0.0000000
    9  -0.0000000  -0.0000000   0.0195067   0.0000000   0.0000000  -0.0023382
   10  -0.0013413  -0.0004221   0.0000000   0.2059611   0.0427265   0.0000000
   11   0.0005672   0.0006868   0.0000000   0.0427265   0.0398775  -0.0000000
   12   0.0000000   0.0000000  -0.0023382   0.0000000  -0.0000000   0.0078098
   13  -0.0483474  -0.0438215   0.0000000  -0.0307066   0.0068748  -0.0000000
   14  -0.0561995  -0.3550498  -0.0000000  -0.0066787   0.0055076   0.0000000
   15   0.0000000   0.0000000  -0.0266808  -0.0000000   0.0000000   0.0053329
   16   0.0076543  -0.0075514  -0.0000000  -0.1528551  -0.0198650   0.0000000
   17   0.0210853  -0.0133603   0.0000000  -0.0109961  -0.0267138   0.0000000
   18   0.0000000   0.0000000  -0.0024852  -0.0000000  -0.0000000  -0.0184408
           13          14          15          16          17          18
    1  -0.1588308  -0.0363639  -0.0000000  -0.0374696  -0.0134655   0.0000000
    2  -0.0360942  -0.0421369   0.0000000   0.0056076   0.0023396   0.0000000
    3  -0.0000000  -0.0000000  -0.0145674  -0.0000000  -0.0000000   0.0064017
    4   0.0084577   0.0290908  -0.0000000  -0.0657834  -0.0426739   0.0000000
    5  -0.0128279  -0.0597106  -0.0000000  -0.0085237  -0.3289398  -0.0000000
    6  -0.0000000   0.0000000   0.0070654   0.0000000  -0.0000000  -0.0376620
    7  -0.0483474  -0.0561995   0.0000000   0.0076543   0.0210853   0.0000000
    8  -0.0438215  -0.3550498   0.0000000  -0.0075514  -0.0133603   0.0000000
    9   0.0000000  -0.0000000  -0.0266808  -0.0000000   0.0000000  -0.0024852
   10  -0.0307066  -0.0066787  -0.0000000  -0.1528551  -0.0109961  -0.0000000
   11   0.0068748   0.0055076   0.0000000  -0.0198650  -0.0267138  -0.0000000
   12  -0.0000000   0.0000000   0.0053329   0.0000000   0.0000000  -0.0184408
   13   0.5531814  -0.1556753   0.0000000  -0.3237543   0.2415442  -0.0000000
   14  -0.1556753   0.7389260  -0.0000000   0.2258265  -0.2875363   0.0000000
   15   0.0000000  -0.0000000   0.0725134  -0.0000000   0.0000000  -0.0436636
   16  -0.3237543   0.2258265  -0.0000000   0.5722082  -0.1954940   0.0000000
   17   0.2415442  -0.2875363   0.0000000  -0.1954940   0.6542105  -0.0000000
   18  -0.0000000   0.0000000  -0.0436636   0.0000000  -0.0000000   0.0958499
 Gradient time:  CPU 425.16 s  wall 55.52 s
 **********************************************************************
 **                                                                  **
 **                       VIBRATIONAL ANALYSIS                       **
 **                       --------------------                       **
 **                                                                  **
 **        VIBRATIONAL FREQUENCIES (CM**-1) AND NORMAL MODES         **
 **     FORCE CONSTANTS (mDYN/ANGSTROM) AND REDUCED MASSES (AMU)     **
 **                  INFRARED INTENSITIES (KM/MOL)                   **
 **                                                                  **
 **********************************************************************


 Mode:                 1                      2                      3
 Frequency:       153.30                 156.17                 218.72
 Force Cnst:      0.0884                 0.2012                 1.1204
 Red. Mass:       6.3855                14.0037                39.7503
 IR Active:          YES                    YES                    YES
 IR Intens:        0.101                  1.202                  0.113
 Raman Active:       YES                    YES                    YES
               X      Y      Z        X      Y      Z        X      Y      Z
 Br         0.000 -0.000 -0.082    0.089 -0.146  0.000    0.487  0.021 -0.000
 F         -0.000  0.000  0.075   -0.364  0.449 -0.000   -0.340 -0.266  0.000
 H         -0.000  0.000  0.769   -0.236  0.460 -0.000    0.471 -0.078  0.000
 Br         0.000 -0.000 -0.076    0.021 -0.095  0.000   -0.431  0.095 -0.000
 C         -0.000  0.000  0.537   -0.055  0.429 -0.000    0.225 -0.030  0.000
 C         -0.000  0.000  0.321   -0.078  0.410 -0.000   -0.098 -0.302  0.000
 TransDip   0.000  0.000  0.010    0.033  0.011 -0.000    0.011  0.001  0.000

 Mode:                 4                      5                      6
 Frequency:       348.31                 531.17                 730.20
 Force Cnst:      1.5279                 1.4543                 2.4816
 Red. Mass:      21.3755                 8.7484                 7.8995
 IR Active:          YES                    YES                    YES
 IR Intens:        0.784                  0.009                 81.732
 Raman Active:       YES                    YES                    YES
               X      Y      Z        X      Y      Z        X      Y      Z
 Br         0.039  0.015  0.000    0.000  0.000  0.011   -0.091 -0.028 -0.000
 F          0.811  0.239  0.000   -0.000  0.000 -0.197   -0.039  0.039 -0.000
 H         -0.148  0.203 -0.000   -0.000 -0.000 -0.568    0.650  0.167 -0.000
 Br        -0.225 -0.153  0.000   -0.000 -0.000 -0.018   -0.057 -0.001 -0.000
 C         -0.078  0.188 -0.000    0.000 -0.000 -0.328    0.597  0.172  0.000
 C          0.033  0.321 -0.000    0.000  0.000  0.728    0.382 -0.054  0.000
 TransDip  -0.028 -0.001 -0.000    0.000  0.000  0.003    0.290  0.003 -0.000

 Mode:                 7                      8                      9
 Frequency:       775.60                 780.74                1063.89
 Force Cnst:      2.9179                 0.4347                 2.0355
 Red. Mass:       8.2328                 1.2104                 3.0523
 IR Active:          YES                    YES                    YES
 IR Intens:       18.870                 29.150                148.687
 Raman Active:       YES                    YES                    YES
               X      Y      Z        X      Y      Z        X      Y      Z
 Br        -0.015 -0.021  0.000   -0.000 -0.000  0.002   -0.003 -0.006 -0.000
 F          0.086 -0.312 -0.000    0.000 -0.000  0.021    0.039  0.203 -0.000
 H          0.361  0.540 -0.000    0.000  0.000  0.991    0.894 -0.208 -0.000
 Br         0.036  0.011  0.000    0.000  0.000 -0.002    0.010  0.002  0.000
 C          0.063  0.573  0.000    0.000  0.000 -0.132    0.059 -0.057  0.000
 C         -0.369 -0.056  0.000   -0.000 -0.000  0.014   -0.243 -0.222 -0.000
 TransDip  -0.134  0.038 -0.000   -0.000  0.000  0.173   -0.180 -0.346 -0.000

 Mode:                10                     11                     12
 Frequency:      1265.09                1690.10                3258.16
 Force Cnst:      1.4208                17.0351                 6.8433
 Red. Mass:       1.5067                10.1221                 1.0941
 IR Active:          YES                    YES                    YES
 IR Intens:       19.562                 71.734                 17.146
 Raman Active:       YES                    YES                    YES
               X      Y      Z        X      Y      Z        X      Y      Z
 Br        -0.001 -0.003  0.000   -0.006 -0.000 -0.000    0.000  0.000 -0.000
 F         -0.017 -0.061 -0.000   -0.001 -0.093  0.000   -0.000  0.001  0.000
 H          0.961 -0.183 -0.000   -0.268 -0.324  0.000    0.157  0.984 -0.000
 Br        -0.002 -0.001  0.000    0.007 -0.000 -0.000    0.000  0.000  0.000
 C         -0.103 -0.017  0.000    0.476 -0.339  0.000   -0.008 -0.088  0.000
 C          0.063  0.155  0.000   -0.456  0.515 -0.000   -0.006  0.003 -0.000
 TransDip  -0.031  0.138 -0.000   -0.123  0.242 -0.000   -0.094  0.094 -0.000

 STANDARD THERMODYNAMIC QUANTITIES AT   298.15 K  AND     1.00 ATM

   This Molecule has  0 Imaginary Frequencies
   Zero point vibrational energy:       15.684 kcal/mol

   Atom    1 Element Br Has Mass   78.91830
   Atom    2 Element F  Has Mass   18.99840
   Atom    3 Element H  Has Mass    1.00783
   Atom    4 Element Br Has Mass   78.91830
   Atom    5 Element C  Has Mass   12.00000
   Atom    6 Element C  Has Mass   12.00000
   Molecular Mass:   201.842830 amu
   Principal axes and moments of inertia in amu*Bohr^2:
                             1           2           3
    Eigenvalues --      215.53221  3060.00911  3275.54132
          X               1.00000    -0.00243    -0.00000
          Y               0.00243     1.00000    -0.00000
          Z               0.00000     0.00000     1.00000
   Rotational Symmetry Number is   1
   The Molecule is an Asymmetric Top
   Translational Enthalpy:        0.889 kcal/mol
   Rotational Enthalpy:           0.889 kcal/mol
   Vibrational Enthalpy:         17.368 kcal/mol
   gas constant (RT):             0.592 kcal/mol
   Translational Entropy:        41.811  cal/mol.K
   Rotational Entropy:           29.159  cal/mol.K
   Vibrational Entropy:           9.787  cal/mol.K

   Total Enthalpy:               19.738 kcal/mol
   Total Entropy:                80.757  cal/mol.K

 ======================================================================

 STANDARD THERMODYNAMIC QUANTITIES FOR ANHARMONIC VIBRATION -- TOSH

   Zero point vibrational energy: ************ kcal/mol

   Vibrational Enthalpy:       Infinity kcal/mol
   Vibrational Entropy:             NaN  cal/mol.K

   Total Enthalpy:             Infinity kcal/mol
   Total Entropy:                   NaN  cal/mol.K

 ======================================================================

 STANDARD THERMODYNAMIC QUANTITIES FOR ANHARMONIC VIBRATION -- VPT2

   Zero point vibrational energy: ************ kcal/mol

   Vibrational Enthalpy:       Infinity kcal/mol
   Vibrational Entropy:             NaN  cal/mol.K

   Total Enthalpy:             Infinity kcal/mol
   Total Entropy:                   NaN  cal/mol.K

 ======================================================================

Archival summary:
1\1\K55V\FREQ\ProcedureUnspecified\BasisUnspecified\r2121\taweetha\MonAug2701:26:332018MonAug2701:26:332018\0\\#,FREQ,ProcedureUnspecified,BasisUnspecified,\\0,1\Br\C,1,1.89183\C,2,1.32577,1,123.445\H,3,1.07763,2,121.959,1,0,0\F,2,1.32934,1,112.882,3,180,0\Br,3,1.89182,2,122.538,1,-180,0\\\@

 Total job time:  64.08s(wall), 489.66s(cpu) 
 Mon Aug 27 01:26:33 2018

        *************************************************************
        *                                                           *
        *  Thank you very much for using Q-Chem.  Have a nice day.  *
        *                                                           *
        *************************************************************
