# Supplementary material for: Geometric and energetic data from ab initio calculations of haloethene, haloimine, halomethylenephosphine, haloiminophosphine, halodiazene, halodiphosphene and halocyclopropane
Source: Data Brief. 2019 Nov 2;27:104738. doi: 10.1016/j.dib.2019.104738 (PMC6861602; doi:10.1016/j.dib.2019.104738)
Supplement: Multimedia component 2 [file mmc2.zip › CC/B3LYP/BrHCCFI.out]

Q-Chem Developer Version!
                  Welcome to Q-Chem
     A Quantum Leap Into The Future Of Chemistry


 Q-Chem 5.1, Q-Chem, Inc., Pleasanton, CA (2018)

 Yihan Shao,  Zhengting Gan,  E. Epifanovsky,  A. T. B. Gilbert,  M. Wormit,  
 J. Kussmann,  A. W. Lange,  A. Behn,  Jia Deng,  Xintian Feng,  D. Ghosh,  
 M. Goldey,  P. R. Horn,  L. D. Jacobson,  I. Kaliman,  T. Kus,  A. Landau,  
 Jie Liu,  E. I. Proynov,  R. M. Richard,  R. P. Steele,  E. J. Sundstrom,  
 H. L. Woodcock III,  P. M. Zimmerman,  D. Zuev,  B. Albrecht,  E. Alguire,  
 S. A. Baeppler,  D. Barton,  Z. Benda,  Y. A. Bernard,  E. J. Berquist,  
 K. B. Bravaya,  H. Burton,  D. Casanova,  Chun-Min Chang,  Yunqing Chen,  
 A. Chien,  K. D. Closser,  M. P. Coons,  S. Coriani,  S. Dasgupta,  
 A. L. Dempwolff,  M. Diedenhofen,  Hainam Do,  R. G. Edgar,  Po-Tung Fang,  
 S. Faraji,  S. Fatehi,  Qingguo Feng,  K. D. Fenk,  J. Fosso-Tande,  
 Qinghui Ge,  A. Ghysels,  G. Gidofalvi,  J. Gomes,  J. Gonthier,  A. Gunina,  
 D. Hait,  M. W. D. Hanson-Heine,  P. H. P. Harbach,  A. W. Hauser,  
 J. E. Herr,  E. G. Hohenstein,  Z. C. Holden,  Kerwin Hui,  B. C. Huynh,  
 T.-C. Jagau,  Hyunjun Ji,  B. Kaduk,  K. Khistyaev,  Jaehoon Kim,  
 P. Klunzinger,  K. Koh,  D. Kosenkov,  L. Koulias,  T. Kowalczyk,  
 C. M. Krauter,  A. Kunitsa,  Ka Un Lao,  A. Laurent,  K. V. Lawler,  
 Joonho Lee,  D. Lefrancois,  S. Lehtola,  D. S. Levine,  Yi-Pei Li,  
 You-Sheng Lin,  Fenglai Liu,  E. Livshits,  A. Luenser,  P. Manohar,  
 E. Mansoor,  S. F. Manzer,  Shan-Ping Mao,  Yuezhi Mao,  N. Mardirossian,  
 A. V. Marenich,  T. Markovich,  L. A. Martinez-Martinez,  S. A. Maurer,  
 N. J. Mayhall,  S. C. McKenzie,  J.-M. Mewes,  A. F. Morrison,  
 J. W. Mullinax,  K. Nanda,  T. S. Nguyen-Beck,  R. Olivares-Amaya,  
 J. A. Parkhill,  T. M. Perrine,  F. Plasser,  P. Pokhilko,  S. Prager,  
 A. Prociuk,  E. Ramos,  D. R. Rehn,  F. Rob,  M. Schneider,  N. Sergueev,  
 S. M. Sharada,  S. Sharma,  D. W. Small,  T. Stauch,  T. Stein,  
 Yu-Chuan Su,  A. J. W. Thom,  A. Tkatchenko,  T. Tsuchimochi,  N. M. Tubman,  
 L. Vogt,  M. L. Vidal,  O. Vydrov,  M. A. Watson,  J. Wenzel,  
 M. de Wergifosse,  T. A. Wesolowski,  A. White,  J. Witte,  A. Yamada,  
 Jun Yang,  K. Yao,  S. Yeganeh,  S. R. Yost,  Zhi-Qiang You,  A. Zech,  
 Igor Ying Zhang,  Xing Zhang,  Yan Zhao,  Ying Zhu,  B. R. Brooks,  
 G. K. L. Chan,  C. J. Cramer,  M. S. Gordon,  W. J. Hehre,  A. Klamt,  
 M. W. Schmidt,  C. D. Sherrill,  D. G. Truhlar,  A. Aspuru-Guzik,  R. Baer,  
 A. T. Bell,  N. A. Besley,  Jeng-Da Chai,  A. E. DePrince, III,  
 R. A. DiStasio Jr.,  A. Dreuw,  B. D. Dunietz,  T. R. Furlani,  
 Chao-Ping Hsu,  Yousung Jung,  Jing Kong,  D. S. Lambrecht,  WanZhen Liang,  
 C. Ochsenfeld,  V. A. Rassolov,  L. V. Slipchenko,  J. E. Subotnik,  
 T. Van Voorhis,  J. M. Herbert,  A. I. Krylov,  P. M. W. Gill,  M. Head-Gordon

 Contributors to earlier versions of Q-Chem not listed above: 
 R. D. Adamson,  B. Austin,  J. Baker,  G. J. O. Beran,  K. Brandhorst,  
 S. T. Brown,  E. F. C. Byrd,  A. K. Chakraborty,  C.-L. Cheng,  
 Siu Hung Chien,  D. M. Chipman,  D. L. Crittenden,  H. Dachsel,  
 R. J. Doerksen,  A. D. Dutoi,  L. Fusti-Molnar,  W. A. Goddard III,  
 A. Golubeva-Zadorozhnaya,  S. R. Gwaltney,  G. Hawkins,  A. Heyden,  
 S. Hirata,  G. Kedziora,  F. J. Keil,  C. Kelley,  Jihan Kim,  R. A. King,  
 R. Z. Khaliullin,  P. P. Korambath,  W. Kurlancheek,  A. M. Lee,  M. S. Lee,  
 S. V. Levchenko,  Ching Yeh Lin,  D. Liotard,  R. C. Lochan,  I. Lotan,  
 P. E. Maslen,  N. Nair,  D. P. O'Neill,  D. Neuhauser,  E. Neuscamman,  
 C. M. Oana,  R. Olson,  B. Peters,  R. Peverati,  P. A. Pieniazek,  
 Y. M. Rhee,  J. Ritchie,  M. A. Rohrdanz,  E. Rosta,  N. J. Russ,  
 H. F. Schaefer III,  N. E. Schultz,  N. Shenvi,  A. C. Simmonett,  A. Sodt,  
 D. Stuck,  K. S. Thanthiriwatte,  V. Vanovschi,  Tao Wang,  A. Warshel,  
 C. F. Williams,  Q. Wu,  X. Xu,  W. Zhang

 Please cite Q-Chem as follows:
 Y. Shao et al., Mol. Phys. 113, 184-215 (2015)
 DOI: 10.1080/00268976.2014.952696

 Q-Chem 5.1.1 for Intel X86 EM64T Linux

 Parts of Q-Chem use Armadillo 8.300.2 (Tropical Shenanigans).
 http://arma.sourceforge.net/

 Q-Chem begins on Mon Aug 27 01:26:33 2018  

Host: 
0

     Scratch files written to /scratch/taweetham/qchem5860//
Input Ideriv = 2
Curr. Ideriv = -1
Max.  Ideriv = 2

Checking the input file for inconsistencies... 	...done.

--------------------------------------------------------------
User input:
--------------------------------------------------------------
inp/BrFHI.inp
$molecule
0	1
Br	-2.0	1.0	0.0
F	2.0	1.0	0.0
H	-2.0	-1.0	0.0
I	2.0	-1.0	0.0
C	-1.0	0.0	0.0
C	1.0	0.0	0.0
$end
$rem
   JOB_TYPE		OPTIMIZATION
   BASIS		6-311++G**
   EXCHANGE		B3LYP
$end

--------------------------------------------------------------
 ----------------------------------------------------------------
             Standard Nuclear Orientation (Angstroms)
    I     Atom           X                Y                Z
 ----------------------------------------------------------------
    1      Br      2.7026358604     0.0149069080    -0.0000000000
    2      F      -0.9658849637     1.6092578616    -0.0000000000
    3      H       1.9054603837    -1.8193535040     0.0000000000
    4      I      -1.7630604405    -0.2250025505     0.0000000000
    5      C       1.3869179160    -0.5036355596     0.0000000000
    6      C      -0.4473424961     0.2935399171    -0.0000000000
 ----------------------------------------------------------------
 Molecular Point Group                 Cs    NOp =  2
 Largest Abelian Subgroup              Cs    NOp =  2
 Nuclear Repulsion Energy =   732.6584347064 hartrees
 There are       55 alpha and       55 beta electrons
 Requested basis set is 6-311++G(d,p)
 There are 66 shells and 183 basis functions

 Total QAlloc Memory Limit   2000 MB
 Mega-Array Size       188 MB
 MEM_STATIC part       192 MB
 A cutoff of  1.0D-11 yielded   1765 shell pairs
 There are     14290 function pairs (     16059 Cartesian)

 -------------------------------------------------------
 OpenMP Integral Computing Module                       
 Release: version 1.0, May 2013, Q-Chem Inc. Pittsburgh 
 -------------------------------------------------------
 Integral Job Info:
 Integral job number is                      11
 Integral operator is                         1
 short-range coefficients                     0
 long-range coefficients              100000000
 Omega coefficients                           0
 if combine SR and LR in K                    0
 Integral screening is                        0
 Integral computing path is                   2
 max size of driver memory is            800000
 size of driver memory is                593474
 size of scratch memory is             29623520
 max col of scratch BK array               1296
 max len of scratch array in speh3          155
 max len of scratch index in speh4           18
 max int batch size is                      520
 min int batch size is                       52
 fixed nKL is                                45
 max L of basis functions is                  2
 order of int derivative is                   0
 number of shells is                         66
 number of basis is                         194
 number of cartesian basis is               194
 number of contracted shell pairs          1765
 number of primitive shell pairs           4115
 maxK2 (contraction) of shell pair           36
 max number of K2 of shell pair               1
 max number of CS2 of shell pair            184
 max number of PS2 of shell pair            240
 mem total for path MDJ                  527312
 -------------------------------------------------------
 Smallest overlap matrix eigenvalue = 2.66E-04

 Scale SEOQF with 1.000000e-01/1.000000e-01/1.000000e-01

 Standard Electronic Orientation quadrupole field applied
 Nucleus-field energy     =     0.0000000181 hartrees
 Guess from superposition of atomic densities
 Warning:  Energy on first SCF cycle will be non-variational
 SAD guess density has 110.000000 electrons

 -----------------------------------------------------------------------
  General SCF calculation program by
  Eric Jon Sundstrom, Paul Horn, Yuezhi Mao, Dmitri Zuev, Alec White,
  David Stuck, Shaama M.S., Shane Yost, Joonho Lee, David Small,
  Daniel Levine, Susi Lehtola, Hugh Burton, Evgeny Epifanovsky
 -----------------------------------------------------------------------
 Exchange:     0.2000 Hartree-Fock + 0.0800 Slater + 0.7200 B88
 Correlation:  0.1900 VWN1RPA + 0.8100 LYP
 Using SG-1 standard quadrature grid
 using 8 threads for integral computing
 -------------------------------------------------------
 OpenMP Integral computing Module                
 Release: version 2.0, May 2017, Q-Chem Inc. Pleasanton 
 -------------------------------------------------------
 -------------------------------------------------------
 OpenMP BLAS3 based DFT computing Module                
 Release: version 1.0, May 2013, Q-Chem Inc. Pittsburgh 
 -------------------------------------------------------
 A restricted SCF calculation will be
 performed using DIIS
 SCF converges when DIIS error is below 1.0e-08
 ---------------------------------------
  Cycle       Energy         DIIS error
 ---------------------------------------
    1   -9672.4218130700      7.82e-02  
    2   -9669.2260465529      6.17e-03  
    3   -9668.5679454370      1.24e-02  
    4   -9669.2225323137      5.35e-03  
    5   -9669.3355341421      2.62e-03  
    6   -9669.3691433371      1.23e-03  
    7   -9669.3797253330      2.28e-04  
    8   -9669.3798342766      1.10e-04  
    9   -9669.3798804216      5.26e-05  
   10   -9669.3798916233      1.53e-05  
   11   -9669.3798925555      6.65e-06  
   12   -9669.3798927982      1.90e-06  
   13   -9669.3798928202      2.39e-07  
   14   -9669.3798928204      8.62e-08  
   15   -9669.3798928205      1.09e-08  
   16   -9669.3798928206      5.00e-09  Convergence criterion met
 ---------------------------------------
 SCF time:   CPU 87.90s  wall 11.00s 
 SCF   energy in the final basis set =    -9669.3798928206
 Total energy in the final basis set =    -9669.3798928206

 --------------------------------------------------------------
             Orbital Energies (a.u.) and Symmetries
 --------------------------------------------------------------

 Alpha MOs, Restricted
 -- Occupied --                  
******* -482.87 -176.32 -165.72 -165.72 -165.72  -62.53  -56.35
  1 A'    2 A'    3 A'    1 A"    4 A'    5 A'    6 A'    7 A'                 
-56.349 -56.349 -35.822 -31.312 -31.312 -31.311 -24.706 -22.963
  2 A"    8 A'    9 A'    3 A"   10 A'   11 A'   12 A'   13 A'                 
-22.962 -22.962 -22.962 -22.962 -10.293 -10.267  -8.750  -6.580
  4 A"    5 A"   14 A'   15 A'   16 A'   17 A'   18 A'   19 A'                 
 -6.570  -6.569  -6.389  -4.806  -4.787  -4.785  -2.696  -2.688
  6 A"   20 A'   21 A'   22 A'    7 A"   23 A'   24 A'    8 A"                 
 -2.688  -2.680  -2.680  -2.096  -2.069  -2.069  -2.051  -2.051
 25 A'    9 A"   26 A'   27 A'   28 A'   10 A"   29 A'   11 A"                 
 -1.277  -0.984  -0.863  -0.599  -0.590  -0.541  -0.522  -0.486
 30 A'   31 A'   32 A'   33 A'   34 A'   35 A'   12 A"   36 A'                 
 -0.456  -0.431  -0.394  -0.359  -0.269  -0.243  -0.166
 37 A'   13 A"   38 A'   14 A"   39 A'   40 A'   15 A"                         
 -- Virtual --                   
 -0.091  -0.085  -0.028   0.011   0.022   0.038   0.040   0.055
 16 A"   41 A'   42 A'   43 A'   44 A'   45 A'   17 A"   46 A'                 
  0.068   0.074   0.080   0.082   0.091   0.099   0.123   0.149
 47 A'   48 A'   49 A'   18 A"   50 A'   19 A"   51 A'   52 A'                 
  0.161   0.178   0.187   0.223   0.252   0.279   0.301   0.313
 53 A'   54 A'   55 A'   20 A"   56 A'   21 A"   57 A'   58 A'                 
  0.335   0.379   0.379   0.408   0.419   0.425   0.435   0.473
 59 A'   60 A'   22 A"   61 A'   23 A"   62 A'   63 A'   24 A"                 
  0.476   0.492   0.506   0.506   0.519   0.552   0.582   0.586
 64 A'   65 A'   66 A'   25 A"   26 A"   67 A'   27 A"   68 A'                 
  0.624   0.657   0.678   0.718   0.741   0.795   0.808   0.969
 69 A'   28 A"   70 A'   71 A'   72 A'   73 A'   74 A'   75 A'                 
  1.004   1.117   1.196   1.214   1.266   1.299   1.336   1.384
 76 A'   29 A"   77 A'   30 A"   78 A'   31 A"   79 A'   80 A'                 
  1.397   1.410   1.413   1.447   1.456   1.563   1.577   1.592
 81 A'   82 A'   32 A"   83 A'   33 A"   84 A'   85 A'   34 A"                 
  1.674   1.773   1.800   1.881   1.885   1.945   2.010   2.108
 35 A"   86 A'   87 A'   88 A'   89 A'   36 A"   90 A'   91 A'                 
  2.201   2.592   2.617   2.699   2.771   2.926   3.098   3.259
 92 A'   37 A"   93 A'   38 A"   94 A'   95 A'   96 A'   97 A'                 
  3.712   3.740   3.817   3.863   3.955   3.972   3.998   4.037
 39 A"   98 A'   99 A'   40 A"   41 A"   42 A"  100 A'   43 A"                 
  4.040   4.080   4.186   4.251   4.386   4.458   4.663   4.755
101 A'   44 A"  102 A'  103 A'  104 A'  105 A'  106 A'  107 A'                 
  5.999   6.074   6.200   6.265   6.348   6.489   6.777   7.493
 45 A"  108 A'  109 A'   46 A"  110 A'  111 A'  112 A'   47 A"                 
  7.579   7.707  23.540  23.579  27.961  28.341  28.378  28.434
113 A'  114 A'  115 A'  116 A'  117 A'   48 A"  118 A'  119 A'                 
 28.523  28.562  28.566  28.671  28.933  48.039  66.745 127.892
 49 A"  120 A'   50 A"  121 A'  122 A'  123 A'  124 A'   51 A"                 
127.933 128.016 151.760 289.709 289.788 289.9561020.8921901.939
125 A'  126 A'  127 A'   52 A"  128 A'  129 A'  130 A'  131 A'                 

 Beta MOs, Restricted
 -- Occupied --                  
******* -482.87 -176.32 -165.72 -165.72 -165.72  -62.53  -56.35
  1 A'    2 A'    3 A'    1 A"    4 A'    5 A'    6 A'    7 A'                 
-56.349 -56.349 -35.822 -31.312 -31.312 -31.311 -24.706 -22.963
  2 A"    8 A'    9 A'    3 A"   10 A'   11 A'   12 A'   13 A'                 
-22.962 -22.962 -22.962 -22.962 -10.293 -10.267  -8.750  -6.580
  4 A"    5 A"   14 A'   15 A'   16 A'   17 A'   18 A'   19 A'                 
 -6.570  -6.569  -6.389  -4.806  -4.787  -4.785  -2.696  -2.688
  6 A"   20 A'   21 A'   22 A'    7 A"   23 A'   24 A'    8 A"                 
 -2.688  -2.680  -2.680  -2.096  -2.069  -2.069  -2.051  -2.051
 25 A'    9 A"   26 A'   27 A'   28 A'   10 A"   29 A'   11 A"                 
 -1.277  -0.984  -0.863  -0.599  -0.590  -0.541  -0.522  -0.486
 30 A'   31 A'   32 A'   33 A'   34 A'   35 A'   12 A"   36 A'                 
 -0.456  -0.431  -0.394  -0.359  -0.269  -0.243  -0.166
 37 A'   13 A"   38 A'   14 A"   39 A'   40 A'   15 A"                         
 -- Virtual --                   
 -0.091  -0.085  -0.028   0.011   0.022   0.038   0.040   0.055
 16 A"   41 A'   42 A'   43 A'   44 A'   45 A'   17 A"   46 A'                 
  0.068   0.074   0.080   0.082   0.091   0.099   0.123   0.149
 47 A'   48 A'   49 A'   18 A"   50 A'   19 A"   51 A'   52 A'                 
  0.161   0.178   0.187   0.223   0.252   0.279   0.301   0.313
 53 A'   54 A'   55 A'   20 A"   56 A'   21 A"   57 A'   58 A'                 
  0.335   0.379   0.379   0.408   0.419   0.425   0.435   0.473
 59 A'   60 A'   22 A"   61 A'   23 A"   62 A'   63 A'   24 A"                 
  0.476   0.492   0.506   0.506   0.519   0.552   0.582   0.586
 64 A'   65 A'   66 A'   25 A"   26 A"   67 A'   27 A"   68 A'                 
  0.624   0.657   0.678   0.718   0.741   0.795   0.808   0.969
 69 A'   28 A"   70 A'   71 A'   72 A'   73 A'   74 A'   75 A'                 
  1.004   1.117   1.196   1.214   1.266   1.299   1.336   1.384
 76 A'   29 A"   77 A'   30 A"   78 A'   31 A"   79 A'   80 A'                 
  1.397   1.410   1.413   1.447   1.456   1.563   1.577   1.592
 81 A'   82 A'   32 A"   83 A'   33 A"   84 A'   85 A'   34 A"                 
  1.674   1.773   1.800   1.881   1.885   1.945   2.010   2.108
 35 A"   86 A'   87 A'   88 A'   89 A'   36 A"   90 A'   91 A'                 
  2.201   2.592   2.617   2.699   2.771   2.926   3.098   3.259
 92 A'   37 A"   93 A'   38 A"   94 A'   95 A'   96 A'   97 A'                 
  3.712   3.740   3.817   3.863   3.955   3.972   3.998   4.037
 39 A"   98 A'   99 A'   40 A"   41 A"   42 A"  100 A'   43 A"                 
  4.040   4.080   4.186   4.251   4.386   4.458   4.663   4.755
101 A'   44 A"  102 A'  103 A'  104 A'  105 A'  106 A'  107 A'                 
  5.999   6.074   6.200   6.265   6.348   6.489   6.777   7.493
 45 A"  108 A'  109 A'   46 A"  110 A'  111 A'  112 A'   47 A"                 
  7.579   7.707  23.540  23.579  27.961  28.341  28.378  28.434
113 A'  114 A'  115 A'  116 A'  117 A'   48 A"  118 A'  119 A'                 
 28.523  28.562  28.566  28.671  28.933  48.039  66.745 127.892
 49 A"  120 A'   50 A"  121 A'  122 A'  123 A'  124 A'   51 A"                 
127.933 128.016 151.760 289.709 289.788 289.9561020.8921901.939
125 A'  126 A'  127 A'   52 A"  128 A'  129 A'  130 A'  131 A'                 
 --------------------------------------------------------------

          Ground-State Mulliken Net Atomic Charges

     Atom                 Charge (a.u.)
  ----------------------------------------
      1 Br                    0.305158
      2 F                     0.006105
      3 H                     0.132872
      4 I                     0.561263
      5 C                    -0.315777
      6 C                    -0.689620
  ----------------------------------------
  Sum of atomic charges =     0.000000

 -----------------------------------------------------------------
                    Cartesian Multipole Moments
 -----------------------------------------------------------------
    Charge (ESU x 10^10)
                 0.0000
    Dipole Moment (Debye)
         X       1.4978      Y      -0.9976      Z      -0.0000
       Tot       1.7996
    Quadrupole Moments (Debye-Ang)
        XX     -56.9944     XY      -2.2214     YY     -64.7017
        XZ      -0.0000     YZ      -0.0000     ZZ     -63.1731
    Octopole Moments (Debye-Ang^2)
       XXX       8.0792    XXY      -6.5910    XYY       6.1450
       YYY      -2.4790    XXZ       0.0000    XYZ      -0.0000
       YYZ       0.0000    XZZ      -3.1365    YZZ       1.7763
       ZZZ      -0.0000
    Hexadecapole Moments (Debye-Ang^3)
      XXXX   -1421.6078   XXXY      -0.7392   XXYY    -274.2389
      XYYY      -1.6434   YYYY    -204.0534   XXXZ      -0.0000
      XXYZ       0.0000   XYYZ      -0.0000   YYYZ       0.0000
      XXZZ    -268.2961   XYZZ       2.3489   YYZZ     -46.9013
      XZZZ      -0.0000   YZZZ      -0.0000   ZZZZ     -78.3864
 -----------------------------------------------------------------
 Calculating analytic gradient of the SCF energy
 Gradient of SCF Energy
            1           2           3           4           5           6
    1  -0.5550858  -0.1123458   0.0935384   1.1232578   0.5561160  -1.1054807
    2  -0.2867864  -0.1931369  -0.0420512   0.6079089   0.2663084  -0.3522429
    3  -0.0000000  -0.0000000  -0.0000000  -0.0000000   0.0000000  -0.0000000
 Max gradient component =       1.123E+00
 RMS gradient           =       4.600E-01
 Gradient time:  CPU 24.54 s  wall 3.18 s
 Geometry Optimization Parameters
   NAtoms,    NIC,     NZ,  NCons,   NDum,   NFix, NCnnct, MaxDiis
        6      32       0       0       0       0       0       0


** GEOMETRY OPTIMIZATION IN DELOCALIZED INTERNAL COORDINATES **
   Searching for a Minimum

   Optimization Cycle:   1

                       Coordinates (Angstroms)
     ATOM                X               Y               Z
      1  Br        2.7026358604    0.0149069080    0.0000000000
      2  F        -0.9658849637    1.6092578616    0.0000000000
      3  H         1.9054603837   -1.8193535040    0.0000000000
      4  I        -1.7630604405   -0.2250025505    0.0000000000
      5  C         1.3869179160   -0.5036355596    0.0000000000
      6  C        -0.4473424961    0.2935399171    0.0000000000
   Point Group: cs    Number of degrees of freedom:     9


   Energy is  -9669.379892821


 Attempting to Generate Delocalized Internal Coordinates

 ** Taking Steepest Descent Step **
 Calculated Step too Large.  Step scaled by  0.241120
 Step Taken.  Stepsize is  0.300000

                             Maximum     Tolerance    Cnvgd?
         Gradient           0.706847      0.000300      NO
         Displacement       0.170435      0.001200      NO
         Energy change     *********      0.000001      NO


 New Cartesian Coordinates Obtained by Inverse Iteration

 Displacement from previous Coordinates is:  0.263123
 ----------------------------------------------------------------
             Standard Nuclear Orientation (Angstroms)
    I     Atom           X                Y                Z
 ----------------------------------------------------------------
    1      Br      2.7791411635     0.0499979432     0.0000000000
    2      F      -0.9464967872     1.5968647659     0.0000000000
    3      H       1.8813373728    -1.8260940950     0.0000000000
    4      I      -1.8652875655    -0.2330796892     0.0000000000
    5      C       1.3939628954    -0.5085122252     0.0000000000
    6      C      -0.4239308191     0.2905363730     0.0000000000
 ----------------------------------------------------------------
 Molecular Point Group                 Cs    NOp =  2
 Largest Abelian Subgroup              Cs    NOp =  2
 Nuclear Repulsion Energy =   704.8617586438 hartrees
 There are       55 alpha and       55 beta electrons
 Applying Cartesian multipole field
    Component          Value
    ---------          -----
     (2,0,0)        1.00000E-11
     (0,2,0)        2.00000E-11
     (0,0,2)       -3.00000E-11
 Nucleus-field energy     =     0.0000000193 hartrees
 Requested basis set is 6-311++G(d,p)
 There are 66 shells and 183 basis functions
 A cutoff of  1.0D-11 yielded   1750 shell pairs
 There are     14140 function pairs (     15864 Cartesian)
 Smallest overlap matrix eigenvalue = 2.88E-04
 Guess MOs from SCF MO coefficient file

 -----------------------------------------------------------------------
  General SCF calculation program by
  Eric Jon Sundstrom, Paul Horn, Yuezhi Mao, Dmitri Zuev, Alec White,
  David Stuck, Shaama M.S., Shane Yost, Joonho Lee, David Small,
  Daniel Levine, Susi Lehtola, Hugh Burton, Evgeny Epifanovsky
 -----------------------------------------------------------------------
 Exchange:     0.2000 Hartree-Fock + 0.0800 Slater + 0.7200 B88
 Correlation:  0.1900 VWN1RPA + 0.8100 LYP
 Using SG-1 standard quadrature grid
 using 8 threads for integral computing
 -------------------------------------------------------
 OpenMP Integral computing Module                
 Release: version 2.0, May 2017, Q-Chem Inc. Pleasanton 
 -------------------------------------------------------
 -------------------------------------------------------
 OpenMP BLAS3 based DFT computing Module                
 Release: version 1.0, May 2013, Q-Chem Inc. Pittsburgh 
 -------------------------------------------------------
 A restricted SCF calculation will be
 performed using DIIS
 SCF converges when DIIS error is below 1.0e-08
 ---------------------------------------
  Cycle       Energy         DIIS error
 ---------------------------------------
    1   -9669.6601132348      2.29e-03  
    2   -9669.6534534947      2.36e-03  
    3   -9669.6453408240      2.42e-03  
    4   -9669.6523327446      2.05e-03  
    5   -9669.6762326524      1.47e-04  
    6   -9669.6763120571      6.21e-05  
    7   -9669.6763307784      1.42e-05  
    8   -9669.6763312731      2.53e-06  
    9   -9669.6763312911      5.34e-07  
   10   -9669.6763312921      2.32e-07  
   11   -9669.6763312923      8.36e-08  
   12   -9669.6763312923      1.77e-08  
   13   -9669.6763312924      2.96e-09  Convergence criterion met
 ---------------------------------------
 SCF time:   CPU 68.70s  wall 9.00s 
 SCF   energy in the final basis set =    -9669.6763312924
 Total energy in the final basis set =    -9669.6763312924

 --------------------------------------------------------------
             Orbital Energies (a.u.) and Symmetries
 --------------------------------------------------------------

 Alpha MOs, Restricted
 -- Occupied --                  
******* -482.87 -176.32 -165.72 -165.72 -165.72  -62.53  -56.35
  1 A'    2 A'    3 A'    1 A"    4 A'    5 A'    6 A'    7 A'                 
-56.347 -56.347 -35.819 -31.309 -31.308 -31.307 -24.711 -22.960
  2 A"    8 A'    9 A'   10 A'    3 A"   11 A'   12 A'   13 A'                 
-22.960 -22.959 -22.959 -22.959 -10.299 -10.277  -8.745  -6.575
  4 A"   14 A'    5 A"   15 A'   16 A'   17 A'   18 A'   19 A'                 
 -6.565  -6.564  -6.380  -4.793  -4.779  -4.777  -2.689  -2.684
  6 A"   20 A'   21 A'   22 A'    7 A"   23 A'   24 A'    8 A"                 
 -2.683  -2.675  -2.675  -2.074  -2.057  -2.056  -2.043  -2.043
 25 A'    9 A"   26 A'   27 A'   10 A"   28 A'   11 A"   29 A'                 
 -1.276  -0.955  -0.844  -0.607  -0.591  -0.532  -0.515  -0.471
 30 A'   31 A'   32 A'   33 A'   34 A'   35 A'   12 A"   36 A'                 
 -0.462  -0.414  -0.397  -0.344  -0.280  -0.246  -0.178
 37 A'   13 A"   38 A'   14 A"   39 A'   40 A'   15 A"                         
 -- Virtual --                   
 -0.095  -0.086  -0.024   0.012   0.020   0.038   0.042   0.052
 16 A"   41 A'   42 A'   43 A'   44 A'   45 A'   17 A"   46 A'                 
  0.064   0.072   0.084   0.086   0.094   0.101   0.125   0.146
 47 A'   48 A'   18 A"   49 A'   50 A'   19 A"   51 A'   52 A'                 
  0.155   0.171   0.182   0.220   0.247   0.273   0.299   0.306
 53 A'   54 A'   55 A'   20 A"   56 A'   21 A"   57 A'   58 A'                 
  0.329   0.378   0.386   0.407   0.418   0.424   0.435   0.473
 59 A'   60 A'   22 A"   61 A'   62 A'   23 A"   63 A'   64 A'                 
  0.477   0.481   0.494   0.503   0.519   0.556   0.568   0.570
 24 A"   65 A'   25 A"   66 A'   26 A"   67 A'   68 A'   27 A"                 
  0.600   0.648   0.668   0.698   0.742   0.793   0.803   0.924
 69 A'   28 A"   70 A'   71 A'   72 A'   73 A'   74 A'   75 A'                 
  0.993   1.114   1.127   1.216   1.274   1.302   1.306   1.367
 76 A'   29 A"   77 A'   30 A"   78 A'   79 A'   31 A"   80 A'                 
  1.385   1.413   1.415   1.435   1.438   1.556   1.581   1.599
 81 A'   82 A'   32 A"   33 A"   83 A'   84 A'   34 A"   85 A'                 
  1.665   1.769   1.809   1.872   1.916   1.957   2.026   2.075
 35 A"   86 A'   87 A'   88 A'   89 A'   36 A"   90 A'   91 A'                 
  2.178   2.593   2.615   2.694   2.766   2.866   3.090   3.234
 92 A'   37 A"   93 A'   38 A"   94 A'   95 A'   96 A'   97 A'                 
  3.714   3.739   3.828   3.875   3.958   3.972   3.992   4.030
 39 A"   98 A'   99 A'   40 A"   41 A"   42 A"  100 A'  101 A'                 
  4.033   4.070   4.166   4.220   4.339   4.448   4.573   4.672
 43 A"   44 A"  102 A'  103 A'  104 A'  105 A'  106 A'  107 A'                 
  5.996   6.063   6.197   6.262   6.351   6.474   6.753   7.499
 45 A"  108 A'  109 A'   46 A"  110 A'  111 A'  112 A'   47 A"                 
  7.570   7.671  23.424  23.476  27.942  28.340  28.377  28.426
113 A'  114 A'  115 A'  116 A'  117 A'   48 A"  118 A'  119 A'                 
 28.527  28.558  28.560  28.645  28.844  48.009  66.738 127.887
 49 A"   50 A"  120 A'  121 A'  122 A'  123 A'  124 A'   51 A"                 
127.926 128.014 151.738 289.711 289.776 289.9091020.8461901.913
125 A'  126 A'  127 A'   52 A"  128 A'  129 A'  130 A'  131 A'                 

 Beta MOs, Restricted
 -- Occupied --                  
******* -482.87 -176.32 -165.72 -165.72 -165.72  -62.53  -56.35
  1 A'    2 A'    3 A'    1 A"    4 A'    5 A'    6 A'    7 A'                 
-56.347 -56.347 -35.819 -31.309 -31.308 -31.307 -24.711 -22.960
  2 A"    8 A'    9 A'   10 A'    3 A"   11 A'   12 A'   13 A'                 
-22.960 -22.959 -22.959 -22.959 -10.299 -10.277  -8.745  -6.575
  4 A"   14 A'    5 A"   15 A'   16 A'   17 A'   18 A'   19 A'                 
 -6.565  -6.564  -6.380  -4.793  -4.779  -4.777  -2.689  -2.684
  6 A"   20 A'   21 A'   22 A'    7 A"   23 A'   24 A'    8 A"                 
 -2.683  -2.675  -2.675  -2.074  -2.057  -2.056  -2.043  -2.043
 25 A'    9 A"   26 A'   27 A'   10 A"   28 A'   11 A"   29 A'                 
 -1.276  -0.955  -0.844  -0.607  -0.591  -0.532  -0.515  -0.471
 30 A'   31 A'   32 A'   33 A'   34 A'   35 A'   12 A"   36 A'                 
 -0.462  -0.414  -0.397  -0.344  -0.280  -0.246  -0.178
 37 A'   13 A"   38 A'   14 A"   39 A'   40 A'   15 A"                         
 -- Virtual --                   
 -0.095  -0.086  -0.024   0.012   0.020   0.038   0.042   0.052
 16 A"   41 A'   42 A'   43 A'   44 A'   45 A'   17 A"   46 A'                 
  0.064   0.072   0.084   0.086   0.094   0.101   0.125   0.146
 47 A'   48 A'   18 A"   49 A'   50 A'   19 A"   51 A'   52 A'                 
  0.155   0.171   0.182   0.220   0.247   0.273   0.299   0.306
 53 A'   54 A'   55 A'   20 A"   56 A'   21 A"   57 A'   58 A'                 
  0.329   0.378   0.386   0.407   0.418   0.424   0.435   0.473
 59 A'   60 A'   22 A"   61 A'   62 A'   23 A"   63 A'   64 A'                 
  0.477   0.481   0.494   0.503   0.519   0.556   0.568   0.570
 24 A"   65 A'   25 A"   66 A'   26 A"   67 A'   68 A'   27 A"                 
  0.600   0.648   0.668   0.698   0.742   0.793   0.803   0.924
 69 A'   28 A"   70 A'   71 A'   72 A'   73 A'   74 A'   75 A'                 
  0.993   1.114   1.127   1.216   1.274   1.302   1.306   1.367
 76 A'   29 A"   77 A'   30 A"   78 A'   79 A'   31 A"   80 A'                 
  1.385   1.413   1.415   1.435   1.438   1.556   1.581   1.599
 81 A'   82 A'   32 A"   33 A"   83 A'   84 A'   34 A"   85 A'                 
  1.665   1.769   1.809   1.872   1.916   1.957   2.026   2.075
 35 A"   86 A'   87 A'   88 A'   89 A'   36 A"   90 A'   91 A'                 
  2.178   2.593   2.615   2.694   2.766   2.866   3.090   3.234
 92 A'   37 A"   93 A'   38 A"   94 A'   95 A'   96 A'   97 A'                 
  3.714   3.739   3.828   3.875   3.958   3.972   3.992   4.030
 39 A"   98 A'   99 A'   40 A"   41 A"   42 A"  100 A'  101 A'                 
  4.033   4.070   4.166   4.220   4.339   4.448   4.573   4.672
 43 A"   44 A"  102 A'  103 A'  104 A'  105 A'  106 A'  107 A'                 
  5.996   6.063   6.197   6.262   6.351   6.474   6.753   7.499
 45 A"  108 A'  109 A'   46 A"  110 A'  111 A'  112 A'   47 A"                 
  7.570   7.671  23.424  23.476  27.942  28.340  28.377  28.426
113 A'  114 A'  115 A'  116 A'  117 A'   48 A"  118 A'  119 A'                 
 28.527  28.558  28.560  28.645  28.844  48.009  66.738 127.887
 49 A"   50 A"  120 A'  121 A'  122 A'  123 A'  124 A'   51 A"                 
127.926 128.014 151.738 289.711 289.776 289.9091020.8461901.913
125 A'  126 A'  127 A'   52 A"  128 A'  129 A'  130 A'  131 A'                 
 --------------------------------------------------------------

          Ground-State Mulliken Net Atomic Charges

     Atom                 Charge (a.u.)
  ----------------------------------------
      1 Br                    0.243712
      2 F                     0.009357
      3 H                     0.149774
      4 I                     0.408319
      5 C                    -0.274779
      6 C                    -0.536383
  ----------------------------------------
  Sum of atomic charges =     0.000000

 -----------------------------------------------------------------
                    Cartesian Multipole Moments
 -----------------------------------------------------------------
    Charge (ESU x 10^10)
                 0.0000
    Dipole Moment (Debye)
         X       1.4176      Y      -0.9358      Z      -0.0000
       Tot       1.6987
    Quadrupole Moments (Debye-Ang)
        XX     -56.3569     XY      -1.9997     YY     -64.6076
        XZ      -0.0000     YZ       0.0000     ZZ     -63.7978
    Octopole Moments (Debye-Ang^2)
       XXX      11.1718    XXY      -5.9963    XYY       7.5173
       YYY      -3.3929    XXZ       0.0000    XYZ      -0.0000
       YYZ       0.0000    XZZ      -1.7717    YZZ       1.6895
       ZZZ      -0.0000
    Hexadecapole Moments (Debye-Ang^3)
      XXXX   -1502.8093   XXXY      -3.6159   XXYY    -292.5423
      XYYY     -12.0224   YYYY    -200.6324   XXXZ      -0.0000
      XXYZ       0.0000   XYYZ      -0.0000   YYYZ       0.0000
      XXZZ    -285.3777   XYZZ      -0.4098   YYZZ     -46.9098
      XZZZ      -0.0000   YZZZ      -0.0000   ZZZZ     -79.4892
 -----------------------------------------------------------------
 Calculating analytic gradient of the SCF energy
 Gradient of SCF Energy
            1           2           3           4           5           6
    1  -0.3545650  -0.1131455   0.0851571   0.6761916   0.3755037  -0.6691420
    2  -0.1986001  -0.1608048  -0.0533070   0.3896601   0.1878027  -0.1647509
    3   0.0000000   0.0000000  -0.0000000  -0.0000000   0.0000000  -0.0000000
 Max gradient component =       6.762E-01
 RMS gradient           =       2.862E-01
 Gradient time:  CPU 23.63 s  wall 3.08 s
 Geometry Optimization Parameters
   NAtoms,    NIC,     NZ,  NCons,   NDum,   NFix, NCnnct, MaxDiis
        6      32       0       0       0       0       0       0


** GEOMETRY OPTIMIZATION IN DELOCALIZED INTERNAL COORDINATES **
   Searching for a Minimum

   Optimization Cycle:   2

                       Coordinates (Angstroms)
     ATOM                X               Y               Z
      1  Br        2.7791411635    0.0499979432    0.0000000000
      2  F        -0.9464967872    1.5968647659    0.0000000000
      3  H         1.8813373728   -1.8260940950    0.0000000000
      4  I        -1.8652875655   -0.2330796892    0.0000000000
      5  C         1.3939628954   -0.5085122252    0.0000000000
      6  C        -0.4239308191    0.2905363730    0.0000000000
   Point Group: cs    Number of degrees of freedom:     9


   Energy is  -9669.676331292

 Hessian Updated using BFGS Update

 ** Taking Steepest Descent Step **
 Calculated Step too Large.  Step scaled by  0.390694
 Step Taken.  Stepsize is  0.300000

                             Maximum     Tolerance    Cnvgd?
         Gradient           0.425661      0.000300      NO
         Displacement       0.166303      0.001200      NO
         Energy change     -0.296438      0.000001      NO


 New Cartesian Coordinates Obtained by Inverse Iteration

 Displacement from previous Coordinates is:  0.259547
 ----------------------------------------------------------------
             Standard Nuclear Orientation (Angstroms)
    I     Atom           X                Y                Z
 ----------------------------------------------------------------
    1      Br      2.8493438148     0.0952460084     0.0000000000
    2      F      -0.9150332824     1.5820760024     0.0000000000
    3      H       1.8416901019    -1.8286591971     0.0000000000
    4      I      -1.9552358733    -0.2456121698     0.0000000000
    5      C       1.3949527150    -0.5141182289     0.0000000000
    6      C      -0.3969912161     0.2807806577     0.0000000000
 ----------------------------------------------------------------
 Molecular Point Group                 Cs    NOp =  2
 Largest Abelian Subgroup              Cs    NOp =  2
 Nuclear Repulsion Energy =   681.0731887283 hartrees
 There are       55 alpha and       55 beta electrons
 Applying Cartesian multipole field
    Component          Value
    ---------          -----
     (2,0,0)        1.00000E-11
     (0,2,0)        2.00000E-11
     (0,0,2)       -3.00000E-11
 Nucleus-field energy     =     0.0000000205 hartrees
 Requested basis set is 6-311++G(d,p)
 There are 66 shells and 183 basis functions
 A cutoff of  1.0D-11 yielded   1739 shell pairs
 There are     14057 function pairs (     15765 Cartesian)
 Smallest overlap matrix eigenvalue = 2.96E-04
 Guess MOs from SCF MO coefficient file

 -----------------------------------------------------------------------
  General SCF calculation program by
  Eric Jon Sundstrom, Paul Horn, Yuezhi Mao, Dmitri Zuev, Alec White,
  David Stuck, Shaama M.S., Shane Yost, Joonho Lee, David Small,
  Daniel Levine, Susi Lehtola, Hugh Burton, Evgeny Epifanovsky
 -----------------------------------------------------------------------
 Exchange:     0.2000 Hartree-Fock + 0.0800 Slater + 0.7200 B88
 Correlation:  0.1900 VWN1RPA + 0.8100 LYP
 Using SG-1 standard quadrature grid
 using 8 threads for integral computing
 -------------------------------------------------------
 OpenMP Integral computing Module                
 Release: version 2.0, May 2017, Q-Chem Inc. Pleasanton 
 -------------------------------------------------------
 -------------------------------------------------------
 OpenMP BLAS3 based DFT computing Module                
 Release: version 1.0, May 2013, Q-Chem Inc. Pittsburgh 
 -------------------------------------------------------
 A restricted SCF calculation will be
 performed using DIIS
 SCF converges when DIIS error is below 1.0e-08
 ---------------------------------------
  Cycle       Energy         DIIS error
 ---------------------------------------
    1   -9669.8484347543      1.76e-03  
    2   -9669.8479529069      1.71e-03  
    3   -9669.8450006111      1.72e-03  
    4   -9669.8479623083      1.49e-03  
    5   -9669.8601612392      1.02e-04  
    6   -9669.8601981833      4.31e-05  
    7   -9669.8602060329      1.10e-05  
    8   -9669.8602063942      4.01e-06  
    9   -9669.8602064372      1.48e-06  
   10   -9669.8602064432      2.25e-07  
   11   -9669.8602064435      6.89e-08  
   12   -9669.8602064435      2.97e-08  
   13   -9669.8602064435      1.17e-08  
   14   -9669.8602064434      1.72e-09  Convergence criterion met
 ---------------------------------------
 SCF time:   CPU 72.07s  wall 9.00s 
 SCF   energy in the final basis set =    -9669.8602064434
 Total energy in the final basis set =    -9669.8602064434

 --------------------------------------------------------------
             Orbital Energies (a.u.) and Symmetries
 --------------------------------------------------------------

 Alpha MOs, Restricted
 -- Occupied --                  
******* -482.87 -176.32 -165.72 -165.72 -165.72  -62.53  -56.35
  1 A'    2 A'    3 A'    4 A'    1 A"    5 A'    6 A'    7 A'                 
-56.345 -56.344 -35.819 -31.310 -31.308 -31.307 -24.715 -22.961
  2 A"    8 A'    9 A'   10 A'    3 A"   11 A'   12 A'   13 A'                 
-22.960 -22.960 -22.958 -22.958 -10.311 -10.287  -8.740  -6.570
  4 A"   14 A'    5 A"   15 A'   16 A'   17 A'   18 A'   19 A'                 
 -6.560  -6.559  -6.375  -4.788  -4.775  -4.773  -2.683  -2.679
  6 A"   20 A'   21 A'   22 A'    7 A"   23 A'   24 A'    8 A"                 
 -2.678  -2.670  -2.670  -2.063  -2.052  -2.051  -2.038  -2.038
 25 A'    9 A"   26 A'   27 A'   10 A"   28 A'   11 A"   29 A'                 
 -1.274  -0.925  -0.822  -0.617  -0.594  -0.524  -0.511  -0.471
 30 A'   31 A'   32 A'   33 A'   34 A'   35 A'   12 A"   36 A'                 
 -0.454  -0.398  -0.398  -0.333  -0.291  -0.251  -0.190
 37 A'   38 A'   13 A"   14 A"   39 A'   40 A'   15 A"                         
 -- Virtual --                   
 -0.099  -0.086  -0.021   0.012   0.017   0.034   0.045   0.047
 16 A"   41 A'   42 A'   43 A'   44 A'   45 A'   17 A"   46 A'                 
  0.062   0.071   0.086   0.092   0.098   0.102   0.126   0.143
 47 A'   48 A'   18 A"   49 A'   50 A'   19 A"   51 A'   52 A'                 
  0.148   0.163   0.180   0.218   0.242   0.269   0.296   0.298
 53 A'   54 A'   55 A'   20 A"   56 A'   21 A"   57 A'   58 A'                 
  0.324   0.374   0.393   0.401   0.413   0.427   0.434   0.456
 59 A'   60 A'   22 A"   61 A'   62 A'   23 A"   63 A'   64 A'                 
  0.458   0.489   0.499   0.502   0.525   0.547   0.555   0.565
 24 A"   65 A'   25 A"   66 A'   26 A"   67 A'   27 A"   68 A'                 
  0.580   0.646   0.651   0.691   0.751   0.789   0.797   0.873
 69 A'   28 A"   70 A'   71 A'   72 A'   73 A'   74 A'   75 A'                 
  0.981   1.063   1.109   1.217   1.272   1.286   1.307   1.346
 76 A'   77 A'   29 A"   30 A"   78 A'   79 A'   31 A"   80 A'                 
  1.385   1.410   1.419   1.419   1.436   1.558   1.566   1.626
 81 A'   32 A"   33 A"   82 A'   83 A'   84 A'   34 A"   85 A'                 
  1.668   1.755   1.816   1.863   1.964   1.968   2.037   2.047
 35 A"   86 A'   87 A'   88 A'   89 A'   36 A"   90 A'   91 A'                 
  2.171   2.592   2.617   2.690   2.754   2.827   3.081   3.240
 92 A'   37 A"   93 A'   38 A"   94 A'   95 A'   96 A'   97 A'                 
  3.717   3.740   3.844   3.885   3.962   3.971   3.987   4.020
 39 A"   98 A'   99 A'   40 A"   41 A"   42 A"  100 A'  101 A'                 
  4.025   4.069   4.152   4.192   4.302   4.418   4.482   4.638
 43 A"   44 A"  102 A'  103 A'  104 A'  105 A'  106 A'  107 A'                 
  5.992   6.049   6.181   6.258   6.359   6.465   6.717   7.507
 45 A"  108 A'  109 A'   46 A"  110 A'  111 A'  112 A'   47 A"                 
  7.564   7.646  23.364  23.409  27.930  28.336  28.374  28.429
113 A'  114 A'  115 A'  116 A'  117 A'   48 A"  118 A'  119 A'                 
 28.527  28.555  28.555  28.626  28.769  47.969  66.731 127.882
 49 A"   50 A"  120 A'  121 A'  122 A'  123 A'  124 A'   51 A"                 
127.917 128.002 151.724 289.714 289.768 289.8751020.7901901.896
125 A'  126 A'  127 A'   52 A"  128 A'  129 A'  130 A'  131 A'                 

 Beta MOs, Restricted
 -- Occupied --                  
******* -482.87 -176.32 -165.72 -165.72 -165.72  -62.53  -56.35
  1 A'    2 A'    3 A'    4 A'    1 A"    5 A'    6 A'    7 A'                 
-56.345 -56.344 -35.819 -31.310 -31.308 -31.307 -24.715 -22.961
  2 A"    8 A'    9 A'   10 A'    3 A"   11 A'   12 A'   13 A'                 
-22.960 -22.960 -22.958 -22.958 -10.311 -10.287  -8.740  -6.570
  4 A"   14 A'    5 A"   15 A'   16 A'   17 A'   18 A'   19 A'                 
 -6.560  -6.559  -6.375  -4.788  -4.775  -4.773  -2.683  -2.679
  6 A"   20 A'   21 A'   22 A'    7 A"   23 A'   24 A'    8 A"                 
 -2.678  -2.670  -2.670  -2.063  -2.052  -2.051  -2.038  -2.038
 25 A'    9 A"   26 A'   27 A'   10 A"   28 A'   11 A"   29 A'                 
 -1.274  -0.925  -0.822  -0.617  -0.594  -0.524  -0.511  -0.471
 30 A'   31 A'   32 A'   33 A'   34 A'   35 A'   12 A"   36 A'                 
 -0.454  -0.398  -0.398  -0.333  -0.291  -0.251  -0.190
 37 A'   38 A'   13 A"   14 A"   39 A'   40 A'   15 A"                         
 -- Virtual --                   
 -0.099  -0.086  -0.021   0.012   0.017   0.034   0.045   0.047
 16 A"   41 A'   42 A'   43 A'   44 A'   45 A'   17 A"   46 A'                 
  0.062   0.071   0.086   0.092   0.098   0.102   0.126   0.143
 47 A'   48 A'   18 A"   49 A'   50 A'   19 A"   51 A'   52 A'                 
  0.148   0.163   0.180   0.218   0.242   0.269   0.296   0.298
 53 A'   54 A'   55 A'   20 A"   56 A'   21 A"   57 A'   58 A'                 
  0.324   0.374   0.393   0.401   0.413   0.427   0.434   0.456
 59 A'   60 A'   22 A"   61 A'   62 A'   23 A"   63 A'   64 A'                 
  0.458   0.489   0.499   0.502   0.525   0.547   0.555   0.565
 24 A"   65 A'   25 A"   66 A'   26 A"   67 A'   27 A"   68 A'                 
  0.580   0.646   0.651   0.691   0.751   0.789   0.797   0.873
 69 A'   28 A"   70 A'   71 A'   72 A'   73 A'   74 A'   75 A'                 
  0.981   1.063   1.109   1.217   1.272   1.286   1.307   1.346
 76 A'   77 A'   29 A"   30 A"   78 A'   79 A'   31 A"   80 A'                 
  1.385   1.410   1.419   1.419   1.436   1.558   1.566   1.626
 81 A'   32 A"   33 A"   82 A'   83 A'   84 A'   34 A"   85 A'                 
  1.668   1.755   1.816   1.863   1.964   1.968   2.037   2.047
 35 A"   86 A'   87 A'   88 A'   89 A'   36 A"   90 A'   91 A'                 
  2.171   2.592   2.617   2.690   2.754   2.827   3.081   3.240
 92 A'   37 A"   93 A'   38 A"   94 A'   95 A'   96 A'   97 A'                 
  3.717   3.740   3.844   3.885   3.962   3.971   3.987   4.020
 39 A"   98 A'   99 A'   40 A"   41 A"   42 A"  100 A'  101 A'                 
  4.025   4.069   4.152   4.192   4.302   4.418   4.482   4.638
 43 A"   44 A"  102 A'  103 A'  104 A'  105 A'  106 A'  107 A'                 
  5.992   6.049   6.181   6.258   6.359   6.465   6.717   7.507
 45 A"  108 A'  109 A'   46 A"  110 A'  111 A'  112 A'   47 A"                 
  7.564   7.646  23.364  23.409  27.930  28.336  28.374  28.429
113 A'  114 A'  115 A'  116 A'  117 A'   48 A"  118 A'  119 A'                 
 28.527  28.555  28.555  28.626  28.769  47.969  66.731 127.882
 49 A"   50 A"  120 A'  121 A'  122 A'  123 A'  124 A'   51 A"                 
127.917 128.002 151.724 289.714 289.768 289.8751020.7901901.896
125 A'  126 A'  127 A'   52 A"  128 A'  129 A'  130 A'  131 A'                 
 --------------------------------------------------------------

          Ground-State Mulliken Net Atomic Charges

     Atom                 Charge (a.u.)
  ----------------------------------------
      1 Br                    0.179882
      2 F                     0.013204
      3 H                     0.165601
      4 I                     0.298234
      5 C                    -0.241388
      6 C                    -0.415533
  ----------------------------------------
  Sum of atomic charges =     0.000000

 -----------------------------------------------------------------
                    Cartesian Multipole Moments
 -----------------------------------------------------------------
    Charge (ESU x 10^10)
                 0.0000
    Dipole Moment (Debye)
         X       1.2315      Y      -0.9269      Z      -0.0000
       Tot       1.5413
    Quadrupole Moments (Debye-Ang)
        XX     -56.1783     XY      -1.7607     YY     -64.4588
        XZ       0.0000     YZ      -0.0000     ZZ     -64.3833
    Octopole Moments (Debye-Ang^2)
       XXX      11.9698    XXY      -5.0266    XYY       8.4502
       YYY      -4.5048    XXZ      -0.0000    XYZ      -0.0000
       YYZ      -0.0000    XZZ      -0.8014    YZZ       1.5319
       ZZZ       0.0000
    Hexadecapole Moments (Debye-Ang^3)
      XXXX   -1581.2612   XXXY      -8.8072   XXYY    -309.8239
      XYYY     -25.0148   YYYY    -197.7964   XXXZ       0.0000
      XXYZ      -0.0000   XYYZ       0.0000   YYYZ      -0.0000
      XXZZ    -302.1451   XYZZ      -4.2599   YYZZ     -47.0065
      XZZZ       0.0000   YZZZ      -0.0000   ZZZZ     -80.7566
 -----------------------------------------------------------------
 Calculating analytic gradient of the SCF energy
 Gradient of SCF Energy
            1           2           3           4           5           6
    1  -0.2163832  -0.1111344   0.0757690   0.4129162   0.2565017  -0.4176693
    2  -0.1355836  -0.1299786  -0.0631427   0.2619916   0.1322713  -0.0655579
    3  -0.0000000  -0.0000000   0.0000000  -0.0000000  -0.0000000   0.0000000
 Max gradient component =       4.177E-01
 RMS gradient           =       1.834E-01
 Gradient time:  CPU 23.02 s  wall 2.99 s
 Geometry Optimization Parameters
   NAtoms,    NIC,     NZ,  NCons,   NDum,   NFix, NCnnct, MaxDiis
        6      32       0       0       0       0       0       0


** GEOMETRY OPTIMIZATION IN DELOCALIZED INTERNAL COORDINATES **
   Searching for a Minimum

   Optimization Cycle:   3

                       Coordinates (Angstroms)
     ATOM                X               Y               Z
      1  Br        2.8493438148    0.0952460084    0.0000000000
      2  F        -0.9150332824    1.5820760024    0.0000000000
      3  H         1.8416901019   -1.8286591971    0.0000000000
      4  I        -1.9552358733   -0.2456121698    0.0000000000
      5  C         1.3949527150   -0.5141182289    0.0000000000
      6  C        -0.3969912161    0.2807806577    0.0000000000
   Point Group: cs    Number of degrees of freedom:     9


   Energy is  -9669.860206443

 Hessian Updated using BFGS Update

 ** Taking Steepest Descent Step **
 Calculated Step too Large.  Step scaled by  0.610364
 Step Taken.  Stepsize is  0.300000

                             Maximum     Tolerance    Cnvgd?
         Gradient           0.259377      0.000300      NO
         Displacement       0.158314      0.001200      NO
         Energy change     -0.183875      0.000001      NO


 New Cartesian Coordinates Obtained by Inverse Iteration

 Displacement from previous Coordinates is:  0.264351
 ----------------------------------------------------------------
             Standard Nuclear Orientation (Angstroms)
    I     Atom           X                Y                Z
 ----------------------------------------------------------------
    1      Br      2.9030752620     0.1512448463     0.0000000000
    2      F      -0.8633796976     1.5633225069     0.0000000000
    3      H       1.7822863765    -1.8222694443     0.0000000000
    4      I      -2.0261571114    -0.2655503464     0.0000000000
    5      C       1.3866596223    -0.5198402653     0.0000000000
    6      C      -0.3637581919     0.2628057754     0.0000000000
 ----------------------------------------------------------------
 Molecular Point Group                 Cs    NOp =  2
 Largest Abelian Subgroup              Cs    NOp =  2
 Nuclear Repulsion Energy =   662.2444714717 hartrees
 There are       55 alpha and       55 beta electrons
 Applying Cartesian multipole field
    Component          Value
    ---------          -----
     (2,0,0)        1.00000E-11
     (0,2,0)        2.00000E-11
     (0,0,2)       -3.00000E-11
 Nucleus-field energy     =     0.0000000214 hartrees
 Requested basis set is 6-311++G(d,p)
 There are 66 shells and 183 basis functions
 A cutoff of  1.0D-11 yielded   1731 shell pairs
 There are     14007 function pairs (     15707 Cartesian)
 Smallest overlap matrix eigenvalue = 2.95E-04
 Guess MOs from SCF MO coefficient file

 -----------------------------------------------------------------------
  General SCF calculation program by
  Eric Jon Sundstrom, Paul Horn, Yuezhi Mao, Dmitri Zuev, Alec White,
  David Stuck, Shaama M.S., Shane Yost, Joonho Lee, David Small,
  Daniel Levine, Susi Lehtola, Hugh Burton, Evgeny Epifanovsky
 -----------------------------------------------------------------------
 Exchange:     0.2000 Hartree-Fock + 0.0800 Slater + 0.7200 B88
 Correlation:  0.1900 VWN1RPA + 0.8100 LYP
 Using SG-1 standard quadrature grid
 using 8 threads for integral computing
 -------------------------------------------------------
 OpenMP Integral computing Module                
 Release: version 2.0, May 2017, Q-Chem Inc. Pleasanton 
 -------------------------------------------------------
 -------------------------------------------------------
 OpenMP BLAS3 based DFT computing Module                
 Release: version 1.0, May 2013, Q-Chem Inc. Pittsburgh 
 -------------------------------------------------------
 A restricted SCF calculation will be
 performed using DIIS
 SCF converges when DIIS error is below 1.0e-08
 ---------------------------------------
  Cycle       Energy         DIIS error
 ---------------------------------------
    1   -9669.9730919565      1.37e-03  
    2   -9669.9757880586      1.18e-03  
    3   -9669.9725413138      1.36e-03  
    4   -9669.9763817918      1.01e-03  
    5   -9669.9817216002      7.86e-05  
    6   -9669.9817426901      3.25e-05  
    7   -9669.9817461571      9.31e-06  
    8   -9669.9817464382      3.22e-06  
    9   -9669.9817464667      1.00e-06  
   10   -9669.9817464699      1.61e-07  
   11   -9669.9817464699      5.91e-08  
   12   -9669.9817464699      2.70e-08  
   13   -9669.9817464700      7.75e-09  Convergence criterion met
 ---------------------------------------
 SCF time:   CPU 65.86s  wall 9.00s 
 SCF   energy in the final basis set =    -9669.9817464700
 Total energy in the final basis set =    -9669.9817464700

 --------------------------------------------------------------
             Orbital Energies (a.u.) and Symmetries
 --------------------------------------------------------------

 Alpha MOs, Restricted
 -- Occupied --                  
******* -482.87 -176.32 -165.72 -165.72 -165.72  -62.52  -56.34
  1 A'    2 A'    3 A'    4 A'    1 A"    5 A'    6 A'    7 A'                 
-56.341 -56.340 -35.820 -31.312 -31.308 -31.307 -24.720 -22.962
  2 A"    8 A'    9 A'   10 A'    3 A"   11 A'   12 A'   13 A'                 
-22.961 -22.961 -22.958 -22.958 -10.325 -10.295  -8.735  -6.566
  4 A"   14 A'    5 A"   15 A'   16 A'   17 A'   18 A'   19 A'                 
 -6.555  -6.553  -6.374  -4.786  -4.773  -4.771  -2.678  -2.674
  6 A"   20 A'   21 A'   22 A'    7 A"   23 A'   24 A'    8 A"                 
 -2.673  -2.664  -2.664  -2.058  -2.049  -2.048  -2.036  -2.036
 25 A'    9 A"   26 A'   27 A'   10 A"   28 A'   11 A"   29 A'                 
 -1.273  -0.898  -0.802  -0.626  -0.598  -0.519  -0.508  -0.476
 30 A'   31 A'   32 A'   33 A'   34 A'   35 A'   12 A"   36 A'                 
 -0.443  -0.397  -0.383  -0.324  -0.300  -0.257  -0.201
 37 A'   38 A'   13 A"   14 A"   39 A'   40 A'   15 A"                         
 -- Virtual --                   
 -0.101  -0.081  -0.021   0.010   0.013   0.029   0.044   0.047
 16 A"   41 A'   42 A'   43 A'   44 A'   45 A'   46 A'   17 A"                 
  0.062   0.071   0.087   0.098   0.101   0.102   0.125   0.137
 47 A'   48 A'   18 A"   49 A'   50 A'   19 A"   51 A'   52 A'                 
  0.144   0.157   0.180   0.216   0.238   0.266   0.287   0.294
 53 A'   54 A'   55 A'   20 A"   56 A'   21 A"   57 A'   58 A'                 
  0.321   0.367   0.395   0.400   0.406   0.428   0.433   0.438
 59 A'   60 A'   61 A'   22 A"   62 A'   23 A"   63 A'   24 A"                 
  0.446   0.494   0.504   0.507   0.531   0.531   0.541   0.560
 64 A'   65 A'   66 A'   25 A"   67 A'   26 A"   27 A"   68 A'                 
  0.574   0.635   0.647   0.695   0.762   0.783   0.790   0.829
 69 A'   70 A'   28 A"   71 A'   72 A'   73 A'   74 A'   75 A'                 
  0.972   1.010   1.100   1.218   1.259   1.299   1.301   1.328
 76 A'   77 A'   29 A"   30 A"   78 A'   79 A'   31 A"   80 A'                 
  1.388   1.399   1.405   1.429   1.441   1.556   1.567   1.655
 81 A'   32 A"   33 A"   82 A'   83 A'   34 A"   84 A'   85 A'                 
  1.683   1.733   1.824   1.856   1.976   1.992   2.031   2.077
 35 A"   86 A'   87 A'   88 A'   36 A"   89 A'   90 A'   91 A'                 
  2.181   2.589   2.624   2.690   2.737   2.809   3.071   3.280
 92 A'   37 A"   93 A'   38 A"   94 A'   95 A'   96 A'   97 A'                 
  3.721   3.742   3.866   3.895   3.965   3.968   3.984   4.012
 39 A"   98 A'   99 A'   40 A"   41 A"   42 A"  100 A'  101 A'                 
  4.018   4.070   4.148   4.165   4.291   4.347   4.455   4.626
 43 A"   44 A"  102 A'  103 A'  104 A'  105 A'  106 A'  107 A'                 
  5.988   6.037   6.160   6.256   6.363   6.460   6.675   7.515
 45 A"  108 A'  109 A'   46 A"  110 A'  111 A'  112 A'   47 A"                 
  7.563   7.634  23.336  23.374  27.914  28.332  28.368  28.426
113 A'  114 A'  115 A'  116 A'  117 A'   48 A"  118 A'  119 A'                 
 28.526  28.551  28.553  28.612  28.717  47.929  66.724 127.878
 49 A"  120 A'   50 A"  121 A'  122 A'  123 A'  124 A'   51 A"                 
127.909 127.985 151.709 289.718 289.765 289.8581020.7341901.878
125 A'  126 A'  127 A'   52 A"  128 A'  129 A'  130 A'  131 A'                 

 Beta MOs, Restricted
 -- Occupied --                  
******* -482.87 -176.32 -165.72 -165.72 -165.72  -62.52  -56.34
  1 A'    2 A'    3 A'    4 A'    1 A"    5 A'    6 A'    7 A'                 
-56.341 -56.340 -35.820 -31.312 -31.308 -31.307 -24.720 -22.962
  2 A"    8 A'    9 A'   10 A'    3 A"   11 A'   12 A'   13 A'                 
-22.961 -22.961 -22.958 -22.958 -10.325 -10.295  -8.735  -6.566
  4 A"   14 A'    5 A"   15 A'   16 A'   17 A'   18 A'   19 A'                 
 -6.555  -6.553  -6.374  -4.786  -4.773  -4.771  -2.678  -2.674
  6 A"   20 A'   21 A'   22 A'    7 A"   23 A'   24 A'    8 A"                 
 -2.673  -2.664  -2.664  -2.058  -2.049  -2.048  -2.036  -2.036
 25 A'    9 A"   26 A'   27 A'   10 A"   28 A'   11 A"   29 A'                 
 -1.273  -0.898  -0.802  -0.626  -0.598  -0.519  -0.508  -0.476
 30 A'   31 A'   32 A'   33 A'   34 A'   35 A'   12 A"   36 A'                 
 -0.443  -0.397  -0.383  -0.324  -0.300  -0.257  -0.201
 37 A'   38 A'   13 A"   14 A"   39 A'   40 A'   15 A"                         
 -- Virtual --                   
 -0.101  -0.081  -0.021   0.010   0.013   0.029   0.044   0.047
 16 A"   41 A'   42 A'   43 A'   44 A'   45 A'   46 A'   17 A"                 
  0.062   0.071   0.087   0.098   0.101   0.102   0.125   0.137
 47 A'   48 A'   18 A"   49 A'   50 A'   19 A"   51 A'   52 A'                 
  0.144   0.157   0.180   0.216   0.238   0.266   0.287   0.294
 53 A'   54 A'   55 A'   20 A"   56 A'   21 A"   57 A'   58 A'                 
  0.321   0.367   0.395   0.400   0.406   0.428   0.433   0.438
 59 A'   60 A'   61 A'   22 A"   62 A'   23 A"   63 A'   24 A"                 
  0.446   0.494   0.504   0.507   0.531   0.531   0.541   0.560
 64 A'   65 A'   66 A'   25 A"   67 A'   26 A"   27 A"   68 A'                 
  0.574   0.635   0.647   0.695   0.762   0.783   0.790   0.829
 69 A'   70 A'   28 A"   71 A'   72 A'   73 A'   74 A'   75 A'                 
  0.972   1.010   1.100   1.218   1.259   1.299   1.301   1.328
 76 A'   77 A'   29 A"   30 A"   78 A'   79 A'   31 A"   80 A'                 
  1.388   1.399   1.405   1.429   1.441   1.556   1.567   1.655
 81 A'   32 A"   33 A"   82 A'   83 A'   34 A"   84 A'   85 A'                 
  1.683   1.733   1.824   1.856   1.976   1.992   2.031   2.077
 35 A"   86 A'   87 A'   88 A'   36 A"   89 A'   90 A'   91 A'                 
  2.181   2.589   2.624   2.690   2.737   2.809   3.071   3.280
 92 A'   37 A"   93 A'   38 A"   94 A'   95 A'   96 A'   97 A'                 
  3.721   3.742   3.866   3.895   3.965   3.968   3.984   4.012
 39 A"   98 A'   99 A'   40 A"   41 A"   42 A"  100 A'  101 A'                 
  4.018   4.070   4.148   4.165   4.291   4.347   4.455   4.626
 43 A"   44 A"  102 A'  103 A'  104 A'  105 A'  106 A'  107 A'                 
  5.988   6.037   6.160   6.256   6.363   6.460   6.675   7.515
 45 A"  108 A'  109 A'   46 A"  110 A'  111 A'  112 A'   47 A"                 
  7.563   7.634  23.336  23.374  27.914  28.332  28.368  28.426
113 A'  114 A'  115 A'  116 A'  117 A'   48 A"  118 A'  119 A'                 
 28.526  28.551  28.553  28.612  28.717  47.929  66.724 127.878
 49 A"  120 A'   50 A"  121 A'  122 A'  123 A'  124 A'   51 A"                 
127.909 127.985 151.709 289.718 289.765 289.8581020.7341901.878
125 A'  126 A'  127 A'   52 A"  128 A'  129 A'  130 A'  131 A'                 
 --------------------------------------------------------------

          Ground-State Mulliken Net Atomic Charges

     Atom                 Charge (a.u.)
  ----------------------------------------
      1 Br                    0.121806
      2 F                     0.016083
      3 H                     0.179195
      4 I                     0.226439
      5 C                    -0.217923
      6 C                    -0.325600
  ----------------------------------------
  Sum of atomic charges =     0.000000

 -----------------------------------------------------------------
                    Cartesian Multipole Moments
 -----------------------------------------------------------------
    Charge (ESU x 10^10)
                 0.0000
    Dipole Moment (Debye)
         X       0.9404      Y      -0.9624      Z      -0.0000
       Tot       1.3455
    Quadrupole Moments (Debye-Ang)
        XX     -56.4397     XY      -1.4960     YY     -64.2624
        XZ      -0.0000     YZ       0.0000     ZZ     -64.8620
    Octopole Moments (Debye-Ang^2)
       XXX      10.2718    XXY      -3.7700    XYY       8.8630
       YYY      -5.4716    XXZ      -0.0000    XYZ      -0.0000
       YYZ      -0.0000    XZZ      -0.2273    YZZ       1.3732
       ZZZ      -0.0000
    Hexadecapole Moments (Debye-Ang^3)
      XXXX   -1646.0076   XXXY     -17.1110   XXYY    -323.5808
      XYYY     -41.3419   YYYY    -196.0230   XXXZ      -0.0000
      XXYZ       0.0000   XYYZ       0.0000   YYYZ       0.0000
      XXZZ    -316.0607   XYZZ      -9.4998   YYZZ     -47.2031
      XZZZ      -0.0000   YZZZ       0.0000   ZZZZ     -81.9134
 -----------------------------------------------------------------
 Calculating analytic gradient of the SCF energy
 Gradient of SCF Energy
            1           2           3           4           5           6
    1  -0.1179972  -0.1067470   0.0656278   0.2573825   0.1775205  -0.2757866
    2  -0.0862416  -0.1015525  -0.0703529   0.1846280   0.0870290  -0.0135100
    3  -0.0000000   0.0000000   0.0000000  -0.0000000  -0.0000000   0.0000000
 Max gradient component =       2.758E-01
 RMS gradient           =       1.220E-01
 Gradient time:  CPU 22.43 s  wall 2.92 s
 Geometry Optimization Parameters
   NAtoms,    NIC,     NZ,  NCons,   NDum,   NFix, NCnnct, MaxDiis
        6      32       0       0       0       0       0       0

 Cartesian Hessian Update
 Hessian Updated using BFGS Update


** GEOMETRY OPTIMIZATION IN DELOCALIZED INTERNAL COORDINATES **
   Searching for a Minimum

   Optimization Cycle:   4

                       Coordinates (Angstroms)
     ATOM                X               Y               Z
      1  Br        2.9030752620    0.1512448463    0.0000000000
      2  F        -0.8633796976    1.5633225069    0.0000000000
      3  H         1.7822863765   -1.8222694443    0.0000000000
      4  I        -2.0261571114   -0.2655503464    0.0000000000
      5  C         1.3866596223   -0.5198402653    0.0000000000
      6  C        -0.3637581919    0.2628057754    0.0000000000
   Point Group: cs    Number of degrees of freedom:     9


   Energy is  -9669.981746470

 Hessian Updated using BFGS Update

  9 Hessian modes will be used to form the next step
  Hessian Eigenvalues:
     0.084814    0.137141    0.161999    0.187078    0.221121    0.249939
     0.390625    0.737432    1.102596

 Minimum Search - Taking Simple RFO Step
 Searching for Lamda that Minimizes Along All modes
 Value Taken    Lamda =  -0.22786630
 Calculated Step too Large.  Step scaled by  0.400327
 Step Taken.  Stepsize is  0.300000

                             Maximum     Tolerance    Cnvgd?
         Gradient           0.165998      0.000300      NO
         Displacement       0.186274      0.001200      NO
         Energy change     -0.121540      0.000001      NO


 New Cartesian Coordinates Obtained by Inverse Iteration

 Displacement from previous Coordinates is:  0.368832
 ----------------------------------------------------------------
             Standard Nuclear Orientation (Angstroms)
    I     Atom           X                Y                Z
 ----------------------------------------------------------------
    1      Br      2.8783462459     0.2064564491     0.0000000000
    2      F      -0.7592984652     1.5360993748     0.0000000000
    3      H       1.6740195140    -1.7749026394     0.0000000000
    4      I      -2.0119035973    -0.3141622880     0.0000000000
    5      C       1.3440886563    -0.5121960548     0.0000000000
    6      C      -0.3065260937     0.2284182308     0.0000000000
 ----------------------------------------------------------------
 Molecular Point Group                 Cs    NOp =  2
 Largest Abelian Subgroup              Cs    NOp =  2
 Nuclear Repulsion Energy =   660.8734611765 hartrees
 There are       55 alpha and       55 beta electrons
 Applying Cartesian multipole field
    Component          Value
    ---------          -----
     (2,0,0)        1.00000E-11
     (0,2,0)        2.00000E-11
     (0,0,2)       -3.00000E-11
 Nucleus-field energy     =     0.0000000211 hartrees
 Requested basis set is 6-311++G(d,p)
 There are 66 shells and 183 basis functions
 A cutoff of  1.0D-11 yielded   1733 shell pairs
 There are     14048 function pairs (     15758 Cartesian)
 Smallest overlap matrix eigenvalue = 2.43E-04
 Guess MOs from SCF MO coefficient file

 -----------------------------------------------------------------------
  General SCF calculation program by
  Eric Jon Sundstrom, Paul Horn, Yuezhi Mao, Dmitri Zuev, Alec White,
  David Stuck, Shaama M.S., Shane Yost, Joonho Lee, David Small,
  Daniel Levine, Susi Lehtola, Hugh Burton, Evgeny Epifanovsky
 -----------------------------------------------------------------------
 Exchange:     0.2000 Hartree-Fock + 0.0800 Slater + 0.7200 B88
 Correlation:  0.1900 VWN1RPA + 0.8100 LYP
 Using SG-1 standard quadrature grid
 using 8 threads for integral computing
 -------------------------------------------------------
 OpenMP Integral computing Module                
 Release: version 2.0, May 2017, Q-Chem Inc. Pleasanton 
 -------------------------------------------------------
 -------------------------------------------------------
 OpenMP BLAS3 based DFT computing Module                
 Release: version 1.0, May 2013, Q-Chem Inc. Pittsburgh 
 -------------------------------------------------------
 A restricted SCF calculation will be
 performed using DIIS
 SCF converges when DIIS error is below 1.0e-08
 ---------------------------------------
  Cycle       Energy         DIIS error
 ---------------------------------------
    1   -9670.0636173773      8.96e-04  
    2   -9670.0674201210      4.61e-04  
    3   -9670.0620472546      1.14e-03  
    4   -9670.0682503648      1.67e-04  
    5   -9670.0683730964      4.57e-05  
    6   -9670.0683809246      1.38e-05  
    7   -9670.0683816906      4.98e-06  
    8   -9670.0683817632      2.00e-06  
    9   -9670.0683817738      7.60e-07  
   10   -9670.0683817756      1.78e-07  
   11   -9670.0683817757      4.81e-08  
   12   -9670.0683817759      1.56e-08  
   13   -9670.0683817758      2.96e-09  Convergence criterion met
 ---------------------------------------
 SCF time:   CPU 66.32s  wall 9.00s 
 SCF   energy in the final basis set =    -9670.0683817758
 Total energy in the final basis set =    -9670.0683817758

 --------------------------------------------------------------
             Orbital Energies (a.u.) and Symmetries
 --------------------------------------------------------------

 Alpha MOs, Restricted
 -- Occupied --                  
******* -482.87 -176.32 -165.72 -165.72 -165.72  -62.52  -56.34
  1 A'    2 A'    3 A'    4 A'    1 A"    5 A'    6 A'    7 A'                 
-56.336 -56.336 -35.820 -31.312 -31.308 -31.307 -24.721 -22.963
  2 A"    8 A'    9 A'   10 A'    3 A"   11 A'   12 A'   13 A'                 
-22.962 -22.961 -22.958 -22.958 -10.330 -10.293  -8.730  -6.561
  4 A"   14 A'    5 A"   15 A'   16 A'   17 A'   18 A'   19 A'                 
 -6.550  -6.548  -6.373  -4.785  -4.772  -4.770  -2.673  -2.669
  6 A"   20 A'   21 A'   22 A'    7 A"   23 A'   24 A'    8 A"                 
 -2.668  -2.659  -2.659  -2.056  -2.048  -2.047  -2.035  -2.034
 25 A'    9 A"   26 A'   27 A'   10 A"   28 A'   11 A"   29 A'                 
 -1.271  -0.886  -0.793  -0.638  -0.601  -0.519  -0.506  -0.482
 30 A'   31 A'   32 A'   33 A'   34 A'   35 A'   12 A"   36 A'                 
 -0.442  -0.398  -0.377  -0.322  -0.305  -0.265  -0.210
 37 A'   38 A'   13 A"   14 A"   39 A'   40 A'   15 A"                         
 -- Virtual --                   
 -0.094  -0.054  -0.021   0.011   0.015   0.029   0.045   0.048
 16 A"   41 A'   42 A'   43 A'   44 A'   45 A'   46 A'   17 A"                 
  0.066   0.074   0.087   0.098   0.101   0.110   0.124   0.136
 47 A'   48 A'   18 A"   49 A'   19 A"   50 A'   51 A'   52 A'                 
  0.145   0.156   0.182   0.216   0.241   0.267   0.281   0.296
 53 A'   54 A'   55 A'   20 A"   56 A'   21 A"   57 A'   58 A'                 
  0.326   0.362   0.393   0.404   0.405   0.425   0.430   0.432
 59 A'   60 A'   61 A'   22 A"   62 A'   23 A"   24 A"   63 A'                 
  0.446   0.497   0.509   0.515   0.528   0.531   0.543   0.550
 64 A'   65 A'   66 A'   25 A"   67 A'   26 A"   27 A"   68 A'                 
  0.581   0.638   0.649   0.703   0.770   0.780   0.785   0.823
 69 A'   70 A'   28 A"   71 A'   72 A'   73 A'   74 A'   75 A'                 
  0.976   0.994   1.085   1.221   1.288   1.300   1.306   1.334
 76 A'   77 A'   29 A"   30 A"   78 A'   31 A"   79 A'   80 A'                 
  1.383   1.393   1.400   1.449   1.456   1.577   1.581   1.683
 32 A"   81 A'   33 A"   82 A'   83 A'   84 A'   34 A"   85 A'                 
  1.730   1.739   1.855   1.870   1.981   1.998   2.053   2.114
 35 A"   86 A'   87 A'   88 A'   36 A"   89 A'   90 A'   91 A'                 
  2.238   2.584   2.647   2.704   2.744   2.817   3.092   3.402
 92 A'   37 A"   93 A'   38 A"   94 A'   95 A'   96 A'   97 A'                 
  3.728   3.747   3.890   3.907   3.962   3.972   3.988   4.011
 39 A"   98 A'   99 A'   40 A"   41 A"   42 A"  100 A'  101 A'                 
  4.016   4.073   4.152   4.161   4.300   4.307   4.455   4.642
 43 A"   44 A"  102 A'  103 A'  104 A'  105 A'  106 A'  107 A'                 
  5.988   6.035   6.155   6.257   6.364   6.472   6.665   7.521
 45 A"  108 A'  109 A'   46 A"  110 A'  111 A'  112 A'   47 A"                 
  7.567   7.640  23.341  23.388  27.908  28.332  28.367  28.425
113 A'  114 A'  115 A'  116 A'  117 A'   48 A"  118 A'  119 A'                 
 28.525  28.549  28.553  28.606  28.704  47.917  66.722 127.877
 49 A"  120 A'   50 A"  121 A'  122 A'  123 A'  124 A'   51 A"                 
127.906 127.978 151.702 289.723 289.769 289.8641020.7171901.870
125 A'  126 A'  127 A'   52 A"  128 A'  129 A'  130 A'  131 A'                 

 Beta MOs, Restricted
 -- Occupied --                  
******* -482.87 -176.32 -165.72 -165.72 -165.72  -62.52  -56.34
  1 A'    2 A'    3 A'    4 A'    1 A"    5 A'    6 A'    7 A'                 
-56.336 -56.336 -35.820 -31.312 -31.308 -31.307 -24.721 -22.963
  2 A"    8 A'    9 A'   10 A'    3 A"   11 A'   12 A'   13 A'                 
-22.962 -22.961 -22.958 -22.958 -10.330 -10.293  -8.730  -6.561
  4 A"   14 A'    5 A"   15 A'   16 A'   17 A'   18 A'   19 A'                 
 -6.550  -6.548  -6.373  -4.785  -4.772  -4.770  -2.673  -2.669
  6 A"   20 A'   21 A'   22 A'    7 A"   23 A'   24 A'    8 A"                 
 -2.668  -2.659  -2.659  -2.056  -2.048  -2.047  -2.035  -2.034
 25 A'    9 A"   26 A'   27 A'   10 A"   28 A'   11 A"   29 A'                 
 -1.271  -0.886  -0.793  -0.638  -0.601  -0.519  -0.506  -0.482
 30 A'   31 A'   32 A'   33 A'   34 A'   35 A'   12 A"   36 A'                 
 -0.442  -0.398  -0.377  -0.322  -0.305  -0.265  -0.210
 37 A'   38 A'   13 A"   14 A"   39 A'   40 A'   15 A"                         
 -- Virtual --                   
 -0.094  -0.054  -0.021   0.011   0.015   0.029   0.045   0.048
 16 A"   41 A'   42 A'   43 A'   44 A'   45 A'   46 A'   17 A"                 
  0.066   0.074   0.087   0.098   0.101   0.110   0.124   0.136
 47 A'   48 A'   18 A"   49 A'   19 A"   50 A'   51 A'   52 A'                 
  0.145   0.156   0.182   0.216   0.241   0.267   0.281   0.296
 53 A'   54 A'   55 A'   20 A"   56 A'   21 A"   57 A'   58 A'                 
  0.326   0.362   0.393   0.404   0.405   0.425   0.430   0.432
 59 A'   60 A'   61 A'   22 A"   62 A'   23 A"   24 A"   63 A'                 
  0.446   0.497   0.509   0.515   0.528   0.531   0.543   0.550
 64 A'   65 A'   66 A'   25 A"   67 A'   26 A"   27 A"   68 A'                 
  0.581   0.638   0.649   0.703   0.770   0.780   0.785   0.823
 69 A'   70 A'   28 A"   71 A'   72 A'   73 A'   74 A'   75 A'                 
  0.976   0.994   1.085   1.221   1.288   1.300   1.306   1.334
 76 A'   77 A'   29 A"   30 A"   78 A'   31 A"   79 A'   80 A'                 
  1.383   1.393   1.400   1.449   1.456   1.577   1.581   1.683
 32 A"   81 A'   33 A"   82 A'   83 A'   84 A'   34 A"   85 A'                 
  1.730   1.739   1.855   1.870   1.981   1.998   2.053   2.114
 35 A"   86 A'   87 A'   88 A'   36 A"   89 A'   90 A'   91 A'                 
  2.238   2.584   2.647   2.704   2.744   2.817   3.092   3.402
 92 A'   37 A"   93 A'   38 A"   94 A'   95 A'   96 A'   97 A'                 
  3.728   3.747   3.890   3.907   3.962   3.972   3.988   4.011
 39 A"   98 A'   99 A'   40 A"   41 A"   42 A"  100 A'  101 A'                 
  4.016   4.073   4.152   4.161   4.300   4.307   4.455   4.642
 43 A"   44 A"  102 A'  103 A'  104 A'  105 A'  106 A'  107 A'                 
  5.988   6.035   6.155   6.257   6.364   6.472   6.665   7.521
 45 A"  108 A'  109 A'   46 A"  110 A'  111 A'  112 A'   47 A"                 
  7.567   7.640  23.341  23.388  27.908  28.332  28.367  28.425
113 A'  114 A'  115 A'  116 A'  117 A'   48 A"  118 A'  119 A'                 
 28.525  28.549  28.553  28.606  28.704  47.917  66.722 127.877
 49 A"  120 A'   50 A"  121 A'  122 A'  123 A'  124 A'   51 A"                 
127.906 127.978 151.702 289.723 289.769 289.8641020.7171901.870
125 A'  126 A'  127 A'   52 A"  128 A'  129 A'  130 A'  131 A'                 
 --------------------------------------------------------------

          Ground-State Mulliken Net Atomic Charges

     Atom                 Charge (a.u.)
  ----------------------------------------
      1 Br                    0.085990
      2 F                     0.006021
      3 H                     0.186294
      4 I                     0.202866
      5 C                    -0.197254
      6 C                    -0.283918
  ----------------------------------------
  Sum of atomic charges =     0.000000

 -----------------------------------------------------------------
                    Cartesian Multipole Moments
 -----------------------------------------------------------------
    Charge (ESU x 10^10)
                 0.0000
    Dipole Moment (Debye)
         X       0.6284      Y      -1.0529      Z      -0.0000
       Tot       1.2262
    Quadrupole Moments (Debye-Ang)
        XX     -57.2867     XY      -1.1249     YY     -64.1107
        XZ       0.0000     YZ       0.0000     ZZ     -64.8733
    Octopole Moments (Debye-Ang^2)
       XXX       4.5734    XXY      -1.9208    XYY       7.5741
       YYY      -3.6961    XXZ      -0.0000    XYZ       0.0000
       YYZ      -0.0000    XZZ      -0.5386    YZZ       1.8712
       ZZZ      -0.0000
    Hexadecapole Moments (Debye-Ang^3)
      XXXX   -1617.6362   XXXY     -30.7472   XXYY    -318.2857
      XYYY     -61.2581   YYYY    -197.2117   XXXZ      -0.0000
      XXYZ      -0.0000   XYYZ      -0.0000   YYYZ       0.0000
      XXZZ    -310.6232   XYZZ     -16.5988   YYZZ     -47.3799
      XZZZ       0.0000   YZZZ      -0.0000   ZZZZ     -81.8635
 -----------------------------------------------------------------
 Calculating analytic gradient of the SCF energy
 Gradient of SCF Energy
            1           2           3           4           5           6
    1  -0.0876626  -0.0968174   0.0560618   0.1954051   0.1670577  -0.2340446
    2  -0.0684617  -0.0781011  -0.0701595   0.1468633   0.0636053   0.0062537
    3   0.0000000  -0.0000000  -0.0000000  -0.0000000   0.0000000   0.0000000
 Max gradient component =       2.340E-01
 RMS gradient           =       1.007E-01
 Gradient time:  CPU 22.48 s  wall 2.93 s
 Geometry Optimization Parameters
   NAtoms,    NIC,     NZ,  NCons,   NDum,   NFix, NCnnct, MaxDiis
        6      32       0       0       0       0       0       0

 Cartesian Hessian Update
 Hessian Updated using BFGS Update


** GEOMETRY OPTIMIZATION IN DELOCALIZED INTERNAL COORDINATES **
   Searching for a Minimum

   Optimization Cycle:   5

                       Coordinates (Angstroms)
     ATOM                X               Y               Z
      1  Br        2.8783462459    0.2064564491    0.0000000000
      2  F        -0.7592984652    1.5360993748    0.0000000000
      3  H         1.6740195140   -1.7749026394    0.0000000000
      4  I        -2.0119035973   -0.3141622880    0.0000000000
      5  C         1.3440886563   -0.5121960548    0.0000000000
      6  C        -0.3065260937    0.2284182308    0.0000000000
   Point Group: cs    Number of degrees of freedom:     9


   Energy is  -9670.068381776

 Hessian Updated using BFGS Update

  9 Hessian modes will be used to form the next step
  Hessian Eigenvalues:
     0.036047    0.137303    0.163289    0.197435    0.223670    0.248755
     0.385620    0.925425    1.109255

 Minimum Search - Taking Simple RFO Step
 Searching for Lamda that Minimizes Along All modes
 Value Taken    Lamda =  -0.23500500
 Calculated Step too Large.  Step scaled by  0.335820
 Step Taken.  Stepsize is  0.300000

                             Maximum     Tolerance    Cnvgd?
         Gradient           0.143666      0.000300      NO
         Displacement       0.197186      0.001200      NO
         Energy change     -0.086635      0.000001      NO


 New Cartesian Coordinates Obtained by Inverse Iteration

 Displacement from previous Coordinates is:  0.384066
 ----------------------------------------------------------------
             Standard Nuclear Orientation (Angstroms)
    I     Atom           X                Y                Z
 ----------------------------------------------------------------
    1      Br      2.8412677574     0.2572580121     0.0000000000
    2      F      -0.6503528727     1.5008098599     0.0000000000
    3      H       1.5696336141    -1.7216027525     0.0000000000
    4      I      -1.9872941731    -0.3579473554     0.0000000000
    5      C       1.2914379336    -0.4999792615     0.0000000000
    6      C      -0.2459659995     0.1911745700     0.0000000000
 ----------------------------------------------------------------
 Molecular Point Group                 Cs    NOp =  2
 Largest Abelian Subgroup              Cs    NOp =  2
 Nuclear Repulsion Energy =   663.3243698732 hartrees
 There are       55 alpha and       55 beta electrons
 Applying Cartesian multipole field
    Component          Value
    ---------          -----
     (2,0,0)        1.00000E-11
     (0,2,0)        2.00000E-11
     (0,0,2)       -3.00000E-11
 Nucleus-field energy     =     0.0000000206 hartrees
 Requested basis set is 6-311++G(d,p)
 There are 66 shells and 183 basis functions
 A cutoff of  1.0D-11 yielded   1740 shell pairs
 There are     14104 function pairs (     15815 Cartesian)
 Smallest overlap matrix eigenvalue = 1.82E-04
 Guess MOs from SCF MO coefficient file

 -----------------------------------------------------------------------
  General SCF calculation program by
  Eric Jon Sundstrom, Paul Horn, Yuezhi Mao, Dmitri Zuev, Alec White,
  David Stuck, Shaama M.S., Shane Yost, Joonho Lee, David Small,
  Daniel Levine, Susi Lehtola, Hugh Burton, Evgeny Epifanovsky
 -----------------------------------------------------------------------
 Exchange:     0.2000 Hartree-Fock + 0.0800 Slater + 0.7200 B88
 Correlation:  0.1900 VWN1RPA + 0.8100 LYP
 Using SG-1 standard quadrature grid
 using 8 threads for integral computing
 -------------------------------------------------------
 OpenMP Integral computing Module                
 Release: version 2.0, May 2017, Q-Chem Inc. Pleasanton 
 -------------------------------------------------------
 -------------------------------------------------------
 OpenMP BLAS3 based DFT computing Module                
 Release: version 1.0, May 2013, Q-Chem Inc. Pittsburgh 
 -------------------------------------------------------
 A restricted SCF calculation will be
 performed using DIIS
 SCF converges when DIIS error is below 1.0e-08
 ---------------------------------------
  Cycle       Energy         DIIS error
 ---------------------------------------
    1   -9670.1396665340      9.28e-04  
    2   -9670.1439107481      3.64e-04  
    3   -9670.1415510630      7.98e-04  
    4   -9670.1444112635      1.33e-04  
    5   -9670.1444809447      5.32e-05  
    6   -9670.1444903868      1.05e-05  
    7   -9670.1444906967      2.57e-06  
    8   -9670.1444907136      1.07e-06  
    9   -9670.1444907177      3.62e-07  
   10   -9670.1444907182      1.25e-07  
   11   -9670.1444907183      2.97e-08  
   12   -9670.1444907182      8.79e-09  Convergence criterion met
 ---------------------------------------
 SCF time:   CPU 61.96s  wall 8.00s 
 SCF   energy in the final basis set =    -9670.1444907182
 Total energy in the final basis set =    -9670.1444907182

 --------------------------------------------------------------
             Orbital Energies (a.u.) and Symmetries
 --------------------------------------------------------------

 Alpha MOs, Restricted
 -- Occupied --                  
******* -482.86 -176.32 -165.73 -165.72 -165.72  -62.52  -56.34
  1 A'    2 A'    3 A'    4 A'    1 A"    5 A'    6 A'    7 A'                 
-56.332 -56.332 -35.820 -31.312 -31.307 -31.307 -24.722 -22.962
  2 A"    8 A'    9 A'   10 A'    3 A"   11 A'   12 A'   13 A'                 
-22.961 -22.961 -22.958 -22.958 -10.331 -10.287  -8.725  -6.556
  4 A"   14 A'    5 A"   15 A'   16 A'   17 A'   18 A'   19 A'                 
 -6.545  -6.543  -6.372  -4.784  -4.770  -4.769  -2.668  -2.664
  6 A"   20 A'   21 A'   22 A'    7 A"   23 A'   24 A'    8 A"                 
 -2.663  -2.654  -2.654  -2.054  -2.047  -2.046  -2.034  -2.033
 25 A'    9 A"   26 A'   27 A'   10 A"   28 A'   11 A"   29 A'                 
 -1.272  -0.877  -0.788  -0.655  -0.604  -0.523  -0.507  -0.487
 30 A'   31 A'   32 A'   33 A'   34 A'   35 A'   12 A"   36 A'                 
 -0.444  -0.398  -0.372  -0.321  -0.307  -0.270  -0.220
 37 A'   38 A'   13 A"   14 A"   39 A'   40 A'   15 A"                         
 -- Virtual --                   
 -0.084  -0.030  -0.024   0.010   0.022   0.032   0.046   0.049
 16 A"   41 A'   42 A'   43 A'   44 A'   45 A'   46 A'   17 A"                 
  0.070   0.082   0.088   0.097   0.099   0.120   0.125   0.140
 47 A'   48 A'   18 A"   49 A'   19 A"   50 A'   51 A'   52 A'                 
  0.144   0.159   0.187   0.216   0.247   0.270   0.277   0.298
 53 A'   54 A'   55 A'   20 A"   56 A'   21 A"   57 A'   58 A'                 
  0.332   0.355   0.391   0.407   0.407   0.423   0.424   0.434
 59 A'   60 A'   61 A'   22 A"   62 A'   23 A"   24 A"   63 A'                 
  0.446   0.497   0.509   0.522   0.526   0.532   0.550   0.552
 64 A'   65 A'   66 A'   25 A"   26 A"   67 A'   27 A"   68 A'                 
  0.588   0.642   0.652   0.715   0.760   0.770   0.797   0.832
 69 A'   70 A'   28 A"   71 A'   72 A'   73 A'   74 A'   75 A'                 
  0.975   0.989   1.073   1.219   1.294   1.299   1.333   1.360
 76 A'   77 A'   29 A"   30 A"   78 A'   31 A"   79 A'   80 A'                 
  1.370   1.397   1.400   1.456   1.483   1.584   1.618   1.674
 32 A"   81 A'   33 A"   82 A'   83 A'   84 A'   34 A"   85 A'                 
  1.782   1.783   1.861   1.933   1.986   2.013   2.070   2.154
 86 A'   35 A"   87 A'   88 A'   36 A"   89 A'   90 A'   91 A'                 
  2.309   2.581   2.667   2.727   2.789   2.828   3.114   3.524
 92 A'   37 A"   93 A'   38 A"   94 A'   95 A'   96 A'   97 A'                 
  3.732   3.753   3.916   3.920   3.960   3.977   3.992   4.013
 39 A"   98 A'   99 A'   40 A"   41 A"   42 A"  100 A'  101 A'                 
  4.015   4.075   4.147   4.173   4.281   4.314   4.462   4.672
 43 A"   44 A"  102 A'  103 A'  104 A'  105 A'  106 A'  107 A'                 
  5.988   6.036   6.155   6.258   6.360   6.495   6.663   7.526
 45 A"  108 A'  109 A'   46 A"  110 A'  111 A'  112 A'   47 A"                 
  7.571   7.650  23.367  23.430  27.905  28.332  28.367  28.424
113 A'  114 A'  115 A'  116 A'  117 A'   48 A"  118 A'  119 A'                 
 28.525  28.548  28.554  28.602  28.699  47.912  66.722 127.877
 49 A"  120 A'   50 A"  121 A'  122 A'  123 A'  124 A'   51 A"                 
127.905 127.975 151.698 289.727 289.772 289.8721020.7091901.865
125 A'  126 A'  127 A'   52 A"  128 A'  129 A'  130 A'  131 A'                 

 Beta MOs, Restricted
 -- Occupied --                  
******* -482.86 -176.32 -165.73 -165.72 -165.72  -62.52  -56.34
  1 A'    2 A'    3 A'    4 A'    1 A"    5 A'    6 A'    7 A'                 
-56.332 -56.332 -35.820 -31.312 -31.307 -31.307 -24.722 -22.962
  2 A"    8 A'    9 A'   10 A'    3 A"   11 A'   12 A'   13 A'                 
-22.961 -22.961 -22.958 -22.958 -10.331 -10.287  -8.725  -6.556
  4 A"   14 A'    5 A"   15 A'   16 A'   17 A'   18 A'   19 A'                 
 -6.545  -6.543  -6.372  -4.784  -4.770  -4.769  -2.668  -2.664
  6 A"   20 A'   21 A'   22 A'    7 A"   23 A'   24 A'    8 A"                 
 -2.663  -2.654  -2.654  -2.054  -2.047  -2.046  -2.034  -2.033
 25 A'    9 A"   26 A'   27 A'   10 A"   28 A'   11 A"   29 A'                 
 -1.272  -0.877  -0.788  -0.655  -0.604  -0.523  -0.507  -0.487
 30 A'   31 A'   32 A'   33 A'   34 A'   35 A'   12 A"   36 A'                 
 -0.444  -0.398  -0.372  -0.321  -0.307  -0.270  -0.220
 37 A'   38 A'   13 A"   14 A"   39 A'   40 A'   15 A"                         
 -- Virtual --                   
 -0.084  -0.030  -0.024   0.010   0.022   0.032   0.046   0.049
 16 A"   41 A'   42 A'   43 A'   44 A'   45 A'   46 A'   17 A"                 
  0.070   0.082   0.088   0.097   0.099   0.120   0.125   0.140
 47 A'   48 A'   18 A"   49 A'   19 A"   50 A'   51 A'   52 A'                 
  0.144   0.159   0.187   0.216   0.247   0.270   0.277   0.298
 53 A'   54 A'   55 A'   20 A"   56 A'   21 A"   57 A'   58 A'                 
  0.332   0.355   0.391   0.407   0.407   0.423   0.424   0.434
 59 A'   60 A'   61 A'   22 A"   62 A'   23 A"   24 A"   63 A'                 
  0.446   0.497   0.509   0.522   0.526   0.532   0.550   0.552
 64 A'   65 A'   66 A'   25 A"   26 A"   67 A'   27 A"   68 A'                 
  0.588   0.642   0.652   0.715   0.760   0.770   0.797   0.832
 69 A'   70 A'   28 A"   71 A'   72 A'   73 A'   74 A'   75 A'                 
  0.975   0.989   1.073   1.219   1.294   1.299   1.333   1.360
 76 A'   77 A'   29 A"   30 A"   78 A'   31 A"   79 A'   80 A'                 
  1.370   1.397   1.400   1.456   1.483   1.584   1.618   1.674
 32 A"   81 A'   33 A"   82 A'   83 A'   84 A'   34 A"   85 A'                 
  1.782   1.783   1.861   1.933   1.986   2.013   2.070   2.154
 86 A'   35 A"   87 A'   88 A'   36 A"   89 A'   90 A'   91 A'                 
  2.309   2.581   2.667   2.727   2.789   2.828   3.114   3.524
 92 A'   37 A"   93 A'   38 A"   94 A'   95 A'   96 A'   97 A'                 
  3.732   3.753   3.916   3.920   3.960   3.977   3.992   4.013
 39 A"   98 A'   99 A'   40 A"   41 A"   42 A"  100 A'  101 A'                 
  4.015   4.075   4.147   4.173   4.281   4.314   4.462   4.672
 43 A"   44 A"  102 A'  103 A'  104 A'  105 A'  106 A'  107 A'                 
  5.988   6.036   6.155   6.258   6.360   6.495   6.663   7.526
 45 A"  108 A'  109 A'   46 A"  110 A'  111 A'  112 A'   47 A"                 
  7.571   7.650  23.367  23.430  27.905  28.332  28.367  28.424
113 A'  114 A'  115 A'  116 A'  117 A'   48 A"  118 A'  119 A'                 
 28.525  28.548  28.554  28.602  28.699  47.912  66.722 127.877
 49 A"  120 A'   50 A"  121 A'  122 A'  123 A'  124 A'   51 A"                 
127.905 127.975 151.698 289.727 289.772 289.8721020.7091901.865
125 A'  126 A'  127 A'   52 A"  128 A'  129 A'  130 A'  131 A'                 
 --------------------------------------------------------------

          Ground-State Mulliken Net Atomic Charges

     Atom                 Charge (a.u.)
  ----------------------------------------
      1 Br                    0.054112
      2 F                     0.000488
      3 H                     0.190866
      4 I                     0.179998
      5 C                    -0.170931
      6 C                    -0.254533
  ----------------------------------------
  Sum of atomic charges =     0.000000

 -----------------------------------------------------------------
                    Cartesian Multipole Moments
 -----------------------------------------------------------------
    Charge (ESU x 10^10)
                 0.0000
    Dipole Moment (Debye)
         X       0.3785      Y      -1.1139      Z      -0.0000
       Tot       1.1764
    Quadrupole Moments (Debye-Ang)
        XX     -58.1527     XY      -0.8703     YY     -63.9849
        XZ      -0.0000     YZ       0.0000     ZZ     -64.7889
    Octopole Moments (Debye-Ang^2)
       XXX      -0.4073    XXY      -0.3942    XYY       6.3251
       YYY      -1.7757    XXZ      -0.0000    XYZ      -0.0000
       YYZ      -0.0000    XZZ      -0.8551    YZZ       2.3190
       ZZZ      -0.0000
    Hexadecapole Moments (Debye-Ang^3)
      XXXX   -1576.6586   XXXY     -44.4222   XXYY    -310.5234
      XYYY     -79.1298   YYYY    -198.7422   XXXZ      -0.0000
      XXYZ       0.0000   XYYZ      -0.0000   YYYZ       0.0000
      XXZZ    -302.8159   XYZZ     -23.1108   YYZZ     -47.5354
      XZZZ      -0.0000   YZZZ       0.0000   ZZZZ     -81.6019
 -----------------------------------------------------------------
 Calculating analytic gradient of the SCF energy
 Gradient of SCF Energy
            1           2           3           4           5           6
    1  -0.0684694  -0.0864947   0.0465144   0.1583100   0.1613890  -0.2112492
    2  -0.0559183  -0.0648430  -0.0648225   0.1205949   0.0443125   0.0206763
    3   0.0000000   0.0000000  -0.0000000   0.0000000  -0.0000000  -0.0000000
 Max gradient component =       2.112E-01
 RMS gradient           =       8.773E-02
 Gradient time:  CPU 22.64 s  wall 2.95 s
 Geometry Optimization Parameters
   NAtoms,    NIC,     NZ,  NCons,   NDum,   NFix, NCnnct, MaxDiis
        6      32       0       0       0       0       0       0

 Cartesian Hessian Update
 Hessian Updated using BFGS Update


** GEOMETRY OPTIMIZATION IN DELOCALIZED INTERNAL COORDINATES **
   Searching for a Minimum

   Optimization Cycle:   6

                       Coordinates (Angstroms)
     ATOM                X               Y               Z
      1  Br        2.8412677574    0.2572580121    0.0000000000
      2  F        -0.6503528727    1.5008098599    0.0000000000
      3  H         1.5696336141   -1.7216027525    0.0000000000
      4  I        -1.9872941731   -0.3579473554    0.0000000000
      5  C         1.2914379336   -0.4999792615    0.0000000000
      6  C        -0.2459659995    0.1911745700    0.0000000000
   Point Group: cs    Number of degrees of freedom:     9


   Energy is  -9670.144490718

 Hessian Updated using BFGS Update

  9 Hessian modes will be used to form the next step
  Hessian Eigenvalues:
     0.036828    0.142746    0.165680    0.207352    0.225566    0.248131
     0.387056    0.910764    1.112013

 Minimum Search - Taking Simple RFO Step
 Searching for Lamda that Minimizes Along All modes
 Value Taken    Lamda =  -0.21366475
 Calculated Step too Large.  Step scaled by  0.334772
 Step Taken.  Stepsize is  0.300000

                             Maximum     Tolerance    Cnvgd?
         Gradient           0.132764      0.000300      NO
         Displacement       0.197311      0.001200      NO
         Energy change     -0.076109      0.000001      NO


 New Cartesian Coordinates Obtained by Inverse Iteration

 Displacement from previous Coordinates is:  0.383043
 ----------------------------------------------------------------
             Standard Nuclear Orientation (Angstroms)
    I     Atom           X                Y                Z
 ----------------------------------------------------------------
    1      Br      2.7965339449     0.3070733213     0.0000000000
    2      F      -0.5405680914     1.4638139976     0.0000000000
    3      H       1.4732455111    -1.6702845513     0.0000000000
    4      I      -1.9597175850    -0.3969256249     0.0000000000
    5      C       1.2329359986    -0.4864563814     0.0000000000
    6      C      -0.1837035183     0.1524923114     0.0000000000
 ----------------------------------------------------------------
 Molecular Point Group                 Cs    NOp =  2
 Largest Abelian Subgroup              Cs    NOp =  2
 Nuclear Repulsion Energy =   667.8066084953 hartrees
 There are       55 alpha and       55 beta electrons
 Applying Cartesian multipole field
    Component          Value
    ---------          -----
     (2,0,0)        1.00000E-11
     (0,2,0)        2.00000E-11
     (0,0,2)       -3.00000E-11
 Nucleus-field energy     =     0.0000000201 hartrees
 Requested basis set is 6-311++G(d,p)
 There are 66 shells and 183 basis functions
 A cutoff of  1.0D-11 yielded   1745 shell pairs
 There are     14130 function pairs (     15838 Cartesian)
 Smallest overlap matrix eigenvalue = 1.26E-04
 Guess MOs from SCF MO coefficient file

 -----------------------------------------------------------------------
  General SCF calculation program by
  Eric Jon Sundstrom, Paul Horn, Yuezhi Mao, Dmitri Zuev, Alec White,
  David Stuck, Shaama M.S., Shane Yost, Joonho Lee, David Small,
  Daniel Levine, Susi Lehtola, Hugh Burton, Evgeny Epifanovsky
 -----------------------------------------------------------------------
 Exchange:     0.2000 Hartree-Fock + 0.0800 Slater + 0.7200 B88
 Correlation:  0.1900 VWN1RPA + 0.8100 LYP
 Using SG-1 standard quadrature grid
 using 8 threads for integral computing
 -------------------------------------------------------
 OpenMP Integral computing Module                
 Release: version 2.0, May 2017, Q-Chem Inc. Pleasanton 
 -------------------------------------------------------
 -------------------------------------------------------
 OpenMP BLAS3 based DFT computing Module                
 Release: version 1.0, May 2013, Q-Chem Inc. Pittsburgh 
 -------------------------------------------------------
 A restricted SCF calculation will be
 performed using DIIS
 SCF converges when DIIS error is below 1.0e-08
 ---------------------------------------
  Cycle       Energy         DIIS error
 ---------------------------------------
    1   -9670.2064684128      1.05e-03  
    2   -9670.2113368719      3.86e-04  
    3   -9670.2103924685      6.07e-04  
    4   -9670.2118619660      1.41e-04  
    5   -9670.2119358974      6.35e-05  
    6   -9670.2119525652      8.17e-06  
    7   -9670.2119527352      2.10e-06  
    8   -9670.2119527447      1.10e-06  
    9   -9670.2119527477      2.73e-07  
   10   -9670.2119527480      7.13e-08  
   11   -9670.2119527480      1.80e-08  
   12   -9670.2119527482      4.96e-09  Convergence criterion met
 ---------------------------------------
 SCF time:   CPU 62.61s  wall 8.00s 
 SCF   energy in the final basis set =    -9670.2119527482
 Total energy in the final basis set =    -9670.2119527482

 --------------------------------------------------------------
             Orbital Energies (a.u.) and Symmetries
 --------------------------------------------------------------

 Alpha MOs, Restricted
 -- Occupied --                  
******* -482.86 -176.32 -165.72 -165.72 -165.72  -62.51  -56.33
  1 A'    2 A'    3 A'    4 A'    1 A"    5 A'    6 A'    7 A'                 
-56.329 -56.328 -35.819 -31.312 -31.307 -31.306 -24.722 -22.962
  2 A"    8 A'    9 A'   10 A'    3 A"   11 A'   12 A'   13 A'                 
-22.961 -22.961 -22.957 -22.957 -10.327 -10.278  -8.722  -6.553
  4 A"   14 A'    5 A"   15 A'   16 A'   17 A'   18 A'   19 A'                 
 -6.541  -6.540  -6.371  -4.783  -4.769  -4.768  -2.664  -2.661
  6 A"   20 A'   21 A'   22 A'    7 A"   23 A'   24 A'    8 A"                 
 -2.660  -2.650  -2.650  -2.052  -2.045  -2.045  -2.032  -2.032
 25 A'   26 A'    9 A"   27 A'   10 A"   28 A'   11 A"   29 A'                 
 -1.273  -0.872  -0.786  -0.675  -0.607  -0.527  -0.508  -0.492
 30 A'   31 A'   32 A'   33 A'   34 A'   35 A'   12 A"   36 A'                 
 -0.446  -0.397  -0.370  -0.319  -0.309  -0.274  -0.232
 37 A'   38 A'   13 A"   14 A"   39 A'   40 A'   15 A"                         
 -- Virtual --                   
 -0.069  -0.031  -0.017   0.009   0.026   0.038   0.048   0.050
 16 A"   41 A'   42 A'   43 A'   44 A'   45 A'   46 A'   17 A"                 
  0.071   0.088   0.088   0.098   0.101   0.121   0.127   0.143
 47 A'   48 A'   18 A"   19 A"   49 A'   50 A'   51 A'   52 A'                 
  0.157   0.172   0.194   0.216   0.257   0.273   0.276   0.300
 53 A'   54 A'   55 A'   20 A"   56 A'   21 A"   57 A'   58 A'                 
  0.340   0.347   0.393   0.409   0.412   0.420   0.422   0.440
 59 A'   60 A'   61 A'   22 A"   62 A'   23 A"   24 A"   63 A'                 
  0.447   0.496   0.507   0.520   0.529   0.531   0.559   0.572
 64 A'   65 A'   66 A'   25 A"   26 A"   67 A'   27 A"   68 A'                 
  0.596   0.645   0.655   0.730   0.747   0.764   0.810   0.847
 69 A'   70 A'   28 A"   71 A'   72 A'   73 A'   74 A'   75 A'                 
  0.967   0.991   1.070   1.208   1.287   1.297   1.362   1.366
 76 A'   77 A'   29 A"   30 A"   78 A'   31 A"   79 A'   32 A"                 
  1.385   1.401   1.406   1.463   1.519   1.590   1.664   1.678
 80 A'   81 A'   33 A"   82 A'   83 A'   84 A'   34 A"   85 A'                 
  1.823   1.842   1.872   1.987   1.991   2.047   2.094   2.193
 86 A'   35 A"   87 A'   88 A'   36 A"   89 A'   90 A'   91 A'                 
  2.388   2.585   2.679   2.759   2.836   2.888   3.139   3.601
 92 A'   37 A"   93 A'   38 A"   94 A'   95 A'   96 A'   97 A'                 
  3.736   3.766   3.933   3.940   3.958   3.980   3.998   4.017
 39 A"   98 A'   40 A"   99 A'   41 A"   42 A"  100 A'   43 A"                 
  4.017   4.077   4.142   4.185   4.266   4.328   4.470   4.713
101 A'   44 A"  102 A'  103 A'  104 A'  105 A'  106 A'  107 A'                 
  5.989   6.037   6.157   6.261   6.355   6.524   6.668   7.531
 45 A"  108 A'  109 A'   46 A"  110 A'  111 A'  112 A'   47 A"                 
  7.573   7.660  23.395  23.546  27.904  28.333  28.366  28.424
113 A'  114 A'  115 A'  116 A'  117 A'   48 A"  118 A'  119 A'                 
 28.525  28.547  28.554  28.601  28.700  47.910  66.725 127.877
 49 A"  120 A'   50 A"  121 A'  122 A'  123 A'  124 A'   51 A"                 
127.905 127.974 151.696 289.730 289.773 289.8811020.7041901.863
125 A'  126 A'  127 A'   52 A"  128 A'  129 A'  130 A'  131 A'                 

 Beta MOs, Restricted
 -- Occupied --                  
******* -482.86 -176.32 -165.72 -165.72 -165.72  -62.51  -56.33
  1 A'    2 A'    3 A'    4 A'    1 A"    5 A'    6 A'    7 A'                 
-56.329 -56.328 -35.819 -31.312 -31.307 -31.306 -24.722 -22.962
  2 A"    8 A'    9 A'   10 A'    3 A"   11 A'   12 A'   13 A'                 
-22.961 -22.961 -22.957 -22.957 -10.327 -10.278  -8.722  -6.553
  4 A"   14 A'    5 A"   15 A'   16 A'   17 A'   18 A'   19 A'                 
 -6.541  -6.540  -6.371  -4.783  -4.769  -4.768  -2.664  -2.661
  6 A"   20 A'   21 A'   22 A'    7 A"   23 A'   24 A'    8 A"                 
 -2.660  -2.650  -2.650  -2.052  -2.045  -2.045  -2.032  -2.032
 25 A'   26 A'    9 A"   27 A'   10 A"   28 A'   11 A"   29 A'                 
 -1.273  -0.872  -0.786  -0.675  -0.607  -0.527  -0.508  -0.492
 30 A'   31 A'   32 A'   33 A'   34 A'   35 A'   12 A"   36 A'                 
 -0.446  -0.397  -0.370  -0.319  -0.309  -0.274  -0.232
 37 A'   38 A'   13 A"   14 A"   39 A'   40 A'   15 A"                         
 -- Virtual --                   
 -0.069  -0.031  -0.017   0.009   0.026   0.038   0.048   0.050
 16 A"   41 A'   42 A'   43 A'   44 A'   45 A'   46 A'   17 A"                 
  0.071   0.088   0.088   0.098   0.101   0.121   0.127   0.143
 47 A'   48 A'   18 A"   19 A"   49 A'   50 A'   51 A'   52 A'                 
  0.157   0.172   0.194   0.216   0.257   0.273   0.276   0.300
 53 A'   54 A'   55 A'   20 A"   56 A'   21 A"   57 A'   58 A'                 
  0.340   0.347   0.393   0.409   0.412   0.420   0.422   0.440
 59 A'   60 A'   61 A'   22 A"   62 A'   23 A"   24 A"   63 A'                 
  0.447   0.496   0.507   0.520   0.529   0.531   0.559   0.572
 64 A'   65 A'   66 A'   25 A"   26 A"   67 A'   27 A"   68 A'                 
  0.596   0.645   0.655   0.730   0.747   0.764   0.810   0.847
 69 A'   70 A'   28 A"   71 A'   72 A'   73 A'   74 A'   75 A'                 
  0.967   0.991   1.070   1.208   1.287   1.297   1.362   1.366
 76 A'   77 A'   29 A"   30 A"   78 A'   31 A"   79 A'   32 A"                 
  1.385   1.401   1.406   1.463   1.519   1.590   1.664   1.678
 80 A'   81 A'   33 A"   82 A'   83 A'   84 A'   34 A"   85 A'                 
  1.823   1.842   1.872   1.987   1.991   2.047   2.094   2.193
 86 A'   35 A"   87 A'   88 A'   36 A"   89 A'   90 A'   91 A'                 
  2.388   2.585   2.679   2.759   2.836   2.888   3.139   3.601
 92 A'   37 A"   93 A'   38 A"   94 A'   95 A'   96 A'   97 A'                 
  3.736   3.766   3.933   3.940   3.958   3.980   3.998   4.017
 39 A"   98 A'   40 A"   99 A'   41 A"   42 A"  100 A'   43 A"                 
  4.017   4.077   4.142   4.185   4.266   4.328   4.470   4.713
101 A'   44 A"  102 A'  103 A'  104 A'  105 A'  106 A'  107 A'                 
  5.989   6.037   6.157   6.261   6.355   6.524   6.668   7.531
 45 A"  108 A'  109 A'   46 A"  110 A'  111 A'  112 A'   47 A"                 
  7.573   7.660  23.395  23.546  27.904  28.333  28.366  28.424
113 A'  114 A'  115 A'  116 A'  117 A'   48 A"  118 A'  119 A'                 
 28.525  28.547  28.554  28.601  28.700  47.910  66.725 127.877
 49 A"  120 A'   50 A"  121 A'  122 A'  123 A'  124 A'   51 A"                 
127.905 127.974 151.696 289.730 289.773 289.8811020.7041901.863
125 A'  126 A'  127 A'   52 A"  128 A'  129 A'  130 A'  131 A'                 
 --------------------------------------------------------------

          Ground-State Mulliken Net Atomic Charges

     Atom                 Charge (a.u.)
  ----------------------------------------
      1 Br                    0.025528
      2 F                    -0.005885
      3 H                     0.194549
      4 I                     0.156981
      5 C                    -0.136413
      6 C                    -0.234760
  ----------------------------------------
  Sum of atomic charges =     0.000000

 -----------------------------------------------------------------
                    Cartesian Multipole Moments
 -----------------------------------------------------------------
    Charge (ESU x 10^10)
                 0.0000
    Dipole Moment (Debye)
         X       0.2007      Y      -1.1839      Z      -0.0000
       Tot       1.2008
    Quadrupole Moments (Debye-Ang)
        XX     -58.8879     XY      -0.6962     YY     -63.8877
        XZ      -0.0000     YZ      -0.0000     ZZ     -64.6345
    Octopole Moments (Debye-Ang^2)
       XXX      -4.2991    XXY       0.7919    XYY       5.3510
       YYY      -0.1705    XXZ      -0.0000    XYZ       0.0000
       YYZ       0.0000    XZZ      -1.0511    YZZ       2.6329
       ZZZ      -0.0000
    Hexadecapole Moments (Debye-Ang^3)
      XXXX   -1529.5858   XXXY     -57.8359   XXYY    -301.7253
      XYYY     -95.3111   YYYY    -201.2195   XXXZ      -0.0000
      XXYZ      -0.0000   XYYZ      -0.0000   YYYZ      -0.0000
      XXZZ    -294.0641   XYZZ     -29.0920   YYZZ     -47.8300
      XZZZ      -0.0000   YZZZ      -0.0000   ZZZZ     -81.1953
 -----------------------------------------------------------------
 Calculating analytic gradient of the SCF energy
 Gradient of SCF Energy
            1           2           3           4           5           6
    1  -0.0544671  -0.0751425   0.0370215   0.1326956   0.1434281  -0.1835356
    2  -0.0454707  -0.0563885  -0.0558532   0.0999716   0.0326595   0.0250813
    3   0.0000000  -0.0000000  -0.0000000  -0.0000000  -0.0000000   0.0000000
 Max gradient component =       1.835E-01
 RMS gradient           =       7.524E-02
 Gradient time:  CPU 23.08 s  wall 3.00 s
 Geometry Optimization Parameters
   NAtoms,    NIC,     NZ,  NCons,   NDum,   NFix, NCnnct, MaxDiis
        6      32       0       0       0       0       0       0

 Cartesian Hessian Update
 Hessian Updated using BFGS Update


** GEOMETRY OPTIMIZATION IN DELOCALIZED INTERNAL COORDINATES **
   Searching for a Minimum

   Optimization Cycle:   7

                       Coordinates (Angstroms)
     ATOM                X               Y               Z
      1  Br        2.7965339449    0.3070733213    0.0000000000
      2  F        -0.5405680914    1.4638139976    0.0000000000
      3  H         1.4732455111   -1.6702845513    0.0000000000
      4  I        -1.9597175850   -0.3969256249    0.0000000000
      5  C         1.2329359986   -0.4864563814    0.0000000000
      6  C        -0.1837035183    0.1524923114    0.0000000000
   Point Group: cs    Number of degrees of freedom:     9


   Energy is  -9670.211952748

 Hessian Updated using BFGS Update

  9 Hessian modes will be used to form the next step
  Hessian Eigenvalues:
     0.085651    0.142879    0.168532    0.198402    0.222801    0.248143
     0.387423    0.802909    1.109561

 Minimum Search - Taking Simple RFO Step
 Searching for Lamda that Minimizes Along All modes
 Value Taken    Lamda =  -0.16250546
 Calculated Step too Large.  Step scaled by  0.383849
 Step Taken.  Stepsize is  0.300000

                             Maximum     Tolerance    Cnvgd?
         Gradient           0.117250      0.000300      NO
         Displacement       0.190609      0.001200      NO
         Energy change     -0.067462      0.000001      NO


 New Cartesian Coordinates Obtained by Inverse Iteration

 Displacement from previous Coordinates is:  0.373783
 ----------------------------------------------------------------
             Standard Nuclear Orientation (Angstroms)
    I     Atom           X                Y                Z
 ----------------------------------------------------------------
    1      Br      2.7510195268     0.3549814096     0.0000000000
    2      F      -0.4311958801     1.4291318290     0.0000000000
    3      H       1.3834795693    -1.6198398768     0.0000000000
    4      I      -1.9347606493    -0.4352841506     0.0000000000
    5      C       1.1730024912    -0.4738549811     0.0000000000
    6      C      -0.1228187981     0.1145788424     0.0000000000
 ----------------------------------------------------------------
 Molecular Point Group                 Cs    NOp =  2
 Largest Abelian Subgroup              Cs    NOp =  2
 Nuclear Repulsion Energy =   672.6334854952 hartrees
 There are       55 alpha and       55 beta electrons
 Applying Cartesian multipole field
    Component          Value
    ---------          -----
     (2,0,0)        1.00000E-11
     (0,2,0)        2.00000E-11
     (0,0,2)       -3.00000E-11
 Nucleus-field energy     =     0.0000000196 hartrees
 Requested basis set is 6-311++G(d,p)
 There are 66 shells and 183 basis functions
 A cutoff of  1.0D-11 yielded   1753 shell pairs
 There are     14192 function pairs (     15909 Cartesian)
 Smallest overlap matrix eigenvalue = 8.31E-05
 Guess MOs from SCF MO coefficient file

 -----------------------------------------------------------------------
  General SCF calculation program by
  Eric Jon Sundstrom, Paul Horn, Yuezhi Mao, Dmitri Zuev, Alec White,
  David Stuck, Shaama M.S., Shane Yost, Joonho Lee, David Small,
  Daniel Levine, Susi Lehtola, Hugh Burton, Evgeny Epifanovsky
 -----------------------------------------------------------------------
 Exchange:     0.2000 Hartree-Fock + 0.0800 Slater + 0.7200 B88
 Correlation:  0.1900 VWN1RPA + 0.8100 LYP
 Using SG-1 standard quadrature grid
 using 8 threads for integral computing
 -------------------------------------------------------
 OpenMP Integral computing Module                
 Release: version 2.0, May 2017, Q-Chem Inc. Pleasanton 
 -------------------------------------------------------
 -------------------------------------------------------
 OpenMP BLAS3 based DFT computing Module                
 Release: version 1.0, May 2013, Q-Chem Inc. Pittsburgh 
 -------------------------------------------------------
 A restricted SCF calculation will be
 performed using DIIS
 SCF converges when DIIS error is below 1.0e-08
 ---------------------------------------
  Cycle       Energy         DIIS error
 ---------------------------------------
    1   -9670.2594301370      1.22e-03  
    2   -9670.2650859763      4.64e-04  
    3   -9670.2645970230      5.77e-04  
    4   -9670.2658966327      1.13e-04  
    5   -9670.2659337762      5.42e-05  
    6   -9670.2659463319      1.04e-05  
    7   -9670.2659466835      2.63e-06  
    8   -9670.2659467018      1.15e-06  
    9   -9670.2659467053      1.71e-07  
   10   -9670.2659467055      4.63e-08  
   11   -9670.2659467055      1.27e-08  
   12   -9670.2659467054      2.98e-09  Convergence criterion met
 ---------------------------------------
 SCF time:   CPU 63.32s  wall 9.00s 
 SCF   energy in the final basis set =    -9670.2659467054
 Total energy in the final basis set =    -9670.2659467054

 --------------------------------------------------------------
             Orbital Energies (a.u.) and Symmetries
 --------------------------------------------------------------

 Alpha MOs, Restricted
 -- Occupied --                  
******* -482.86 -176.32 -165.72 -165.72 -165.72  -62.51  -56.33
  1 A'    2 A'    3 A'    4 A'    1 A"    5 A'    6 A'    7 A'                 
-56.326 -56.326 -35.819 -31.311 -31.306 -31.306 -24.720 -22.962
  2 A"    8 A'    9 A'   10 A'    3 A"   11 A'   12 A'   13 A'                 
-22.961 -22.960 -22.957 -22.957 -10.320 -10.265  -8.719  -6.550
  4 A"   14 A'   15 A'    5 A"   16 A'   17 A'   18 A'   19 A'                 
 -6.538  -6.537  -6.370  -4.783  -4.768  -4.767  -2.662  -2.658
  6 A"   20 A'   21 A'   22 A'    7 A"   23 A'   24 A'    8 A"                 
 -2.657  -2.647  -2.647  -2.051  -2.044  -2.044  -2.031  -2.031
 25 A'   26 A'    9 A"   27 A'   10 A"   28 A'   11 A"   29 A'                 
 -1.272  -0.870  -0.787  -0.694  -0.609  -0.532  -0.508  -0.496
 30 A'   31 A'   32 A'   33 A'   34 A'   35 A'   12 A"   36 A'                 
 -0.447  -0.394  -0.371  -0.317  -0.310  -0.278  -0.244
 37 A'   38 A'   13 A"   14 A"   39 A'   40 A'   15 A"                         
 -- Virtual --                   
 -0.051  -0.039  -0.013   0.008   0.029   0.041   0.050   0.052
 16 A"   41 A'   42 A'   43 A'   44 A'   45 A'   17 A"   46 A'                 
  0.072   0.087   0.088   0.097   0.108   0.119   0.127   0.142
 47 A'   48 A'   18 A"   19 A"   49 A'   50 A'   51 A'   52 A'                 
  0.160   0.201   0.207   0.216   0.272   0.277   0.279   0.302
 53 A'   54 A'   55 A'   20 A"   56 A'   21 A"   57 A'   58 A'                 
  0.335   0.350   0.394   0.409   0.417   0.420   0.421   0.442
 59 A'   60 A'   61 A'   22 A"   23 A"   24 A"   62 A'   63 A'                 
  0.453   0.496   0.508   0.514   0.534   0.539   0.568   0.589
 64 A'   65 A'   66 A'   25 A"   26 A"   67 A'   27 A"   68 A'                 
  0.616   0.651   0.658   0.736   0.748   0.758   0.824   0.867
 69 A'   70 A'   28 A"   71 A'   72 A'   73 A'   74 A'   75 A'                 
  0.958   0.991   1.082   1.190   1.281   1.294   1.369   1.371
 76 A'   77 A'   29 A"   30 A"   78 A'   31 A"   79 A'   32 A"                 
  1.392   1.415   1.419   1.481   1.551   1.604   1.705   1.715
 80 A'   81 A'   33 A"   82 A'   83 A'   84 A'   85 A'   34 A"                 
  1.849   1.890   1.906   1.996   2.022   2.082   2.154   2.231
 86 A'   87 A'   35 A"   36 A"   88 A'   89 A'   90 A'   91 A'                 
  2.470   2.598   2.678   2.794   2.849   3.022   3.175   3.621
 92 A'   37 A"   93 A'   38 A"   94 A'   95 A'   96 A'   97 A'                 
  3.742   3.779   3.944   3.957   3.963   3.983   4.003   4.018
 39 A"   98 A'   40 A"   41 A"   99 A'   42 A"  100 A'   43 A"                 
  4.023   4.078   4.134   4.193   4.257   4.343   4.477   4.754
101 A'   44 A"  102 A'  103 A'  104 A'  105 A'  106 A'  107 A'                 
  5.990   6.038   6.159   6.265   6.352   6.549   6.678   7.534
 45 A"  108 A'  109 A'   46 A"  110 A'  111 A'  112 A'   47 A"                 
  7.574   7.669  23.404  23.817  27.902  28.334  28.366  28.423
113 A'  114 A'  115 A'  116 A'  117 A'   48 A"  118 A'  119 A'                 
 28.525  28.545  28.555  28.600  28.704  47.908  66.731 127.878
 49 A"  120 A'   50 A"  121 A'  122 A'  123 A'  124 A'   51 A"                 
127.904 127.973 151.694 289.733 289.773 289.8891020.7011901.860
125 A'  126 A'  127 A'   52 A"  128 A'  129 A'  130 A'  131 A'                 

 Beta MOs, Restricted
 -- Occupied --                  
******* -482.86 -176.32 -165.72 -165.72 -165.72  -62.51  -56.33
  1 A'    2 A'    3 A'    4 A'    1 A"    5 A'    6 A'    7 A'                 
-56.326 -56.326 -35.819 -31.311 -31.306 -31.306 -24.720 -22.962
  2 A"    8 A'    9 A'   10 A'    3 A"   11 A'   12 A'   13 A'                 
-22.961 -22.960 -22.957 -22.957 -10.320 -10.265  -8.719  -6.550
  4 A"   14 A'   15 A'    5 A"   16 A'   17 A'   18 A'   19 A'                 
 -6.538  -6.537  -6.370  -4.783  -4.768  -4.767  -2.662  -2.658
  6 A"   20 A'   21 A'   22 A'    7 A"   23 A'   24 A'    8 A"                 
 -2.657  -2.647  -2.647  -2.051  -2.044  -2.044  -2.031  -2.031
 25 A'   26 A'    9 A"   27 A'   10 A"   28 A'   11 A"   29 A'                 
 -1.272  -0.870  -0.787  -0.694  -0.609  -0.532  -0.508  -0.496
 30 A'   31 A'   32 A'   33 A'   34 A'   35 A'   12 A"   36 A'                 
 -0.447  -0.394  -0.371  -0.317  -0.310  -0.278  -0.244
 37 A'   38 A'   13 A"   14 A"   39 A'   40 A'   15 A"                         
 -- Virtual --                   
 -0.051  -0.039  -0.013   0.008   0.029   0.041   0.050   0.052
 16 A"   41 A'   42 A'   43 A'   44 A'   45 A'   17 A"   46 A'                 
  0.072   0.087   0.088   0.097   0.108   0.119   0.127   0.142
 47 A'   48 A'   18 A"   19 A"   49 A'   50 A'   51 A'   52 A'                 
  0.160   0.201   0.207   0.216   0.272   0.277   0.279   0.302
 53 A'   54 A'   55 A'   20 A"   56 A'   21 A"   57 A'   58 A'                 
  0.335   0.350   0.394   0.409   0.417   0.420   0.421   0.442
 59 A'   60 A'   61 A'   22 A"   23 A"   24 A"   62 A'   63 A'                 
  0.453   0.496   0.508   0.514   0.534   0.539   0.568   0.589
 64 A'   65 A'   66 A'   25 A"   26 A"   67 A'   27 A"   68 A'                 
  0.616   0.651   0.658   0.736   0.748   0.758   0.824   0.867
 69 A'   70 A'   28 A"   71 A'   72 A'   73 A'   74 A'   75 A'                 
  0.958   0.991   1.082   1.190   1.281   1.294   1.369   1.371
 76 A'   77 A'   29 A"   30 A"   78 A'   31 A"   79 A'   32 A"                 
  1.392   1.415   1.419   1.481   1.551   1.604   1.705   1.715
 80 A'   81 A'   33 A"   82 A'   83 A'   84 A'   85 A'   34 A"                 
  1.849   1.890   1.906   1.996   2.022   2.082   2.154   2.231
 86 A'   87 A'   35 A"   36 A"   88 A'   89 A'   90 A'   91 A'                 
  2.470   2.598   2.678   2.794   2.849   3.022   3.175   3.621
 92 A'   37 A"   93 A'   38 A"   94 A'   95 A'   96 A'   97 A'                 
  3.742   3.779   3.944   3.957   3.963   3.983   4.003   4.018
 39 A"   98 A'   40 A"   41 A"   99 A'   42 A"  100 A'   43 A"                 
  4.023   4.078   4.134   4.193   4.257   4.343   4.477   4.754
101 A'   44 A"  102 A'  103 A'  104 A'  105 A'  106 A'  107 A'                 
  5.990   6.038   6.159   6.265   6.352   6.549   6.678   7.534
 45 A"  108 A'  109 A'   46 A"  110 A'  111 A'  112 A'   47 A"                 
  7.574   7.669  23.404  23.817  27.902  28.334  28.366  28.423
113 A'  114 A'  115 A'  116 A'  117 A'   48 A"  118 A'  119 A'                 
 28.525  28.545  28.555  28.600  28.704  47.908  66.731 127.878
 49 A"  120 A'   50 A"  121 A'  122 A'  123 A'  124 A'   51 A"                 
127.904 127.973 151.694 289.733 289.773 289.8891020.7011901.860
125 A'  126 A'  127 A'   52 A"  128 A'  129 A'  130 A'  131 A'                 
 --------------------------------------------------------------

          Ground-State Mulliken Net Atomic Charges

     Atom                 Charge (a.u.)
  ----------------------------------------
      1 Br                    0.000230
      2 F                    -0.014684
      3 H                     0.197877
      4 I                     0.135402
      5 C                    -0.092935
      6 C                    -0.225890
  ----------------------------------------
  Sum of atomic charges =     0.000000

 -----------------------------------------------------------------
                    Cartesian Multipole Moments
 -----------------------------------------------------------------
    Charge (ESU x 10^10)
                 0.0000
    Dipole Moment (Debye)
         X       0.0748      Y      -1.2774      Z      -0.0000
       Tot       1.2796
    Quadrupole Moments (Debye-Ang)
        XX     -59.4239     XY      -0.5450     YY     -63.7973
        XZ       0.0000     YZ      -0.0000     ZZ     -64.4309
    Octopole Moments (Debye-Ang^2)
       XXX      -7.1523    XXY       1.7767    XYY       4.6238
       YYY       1.3826    XXZ      -0.0000    XYZ       0.0000
       YYZ      -0.0000    XZZ      -1.1119    YZZ       2.9211
       ZZZ      -0.0000
    Hexadecapole Moments (Debye-Ang^3)
      XXXX   -1483.7060   XXXY     -70.8480   XXYY    -293.3621
      XYYY    -110.3820   YYYY    -205.1647   XXXZ       0.0000
      XXYZ       0.0000   XYYZ       0.0000   YYYZ      -0.0000
      XXZZ    -285.7345   XYZZ     -34.7367   YYZZ     -48.3762
      XZZZ       0.0000   YZZZ      -0.0000   ZZZZ     -80.7254
 -----------------------------------------------------------------
 Calculating analytic gradient of the SCF energy
 Gradient of SCF Energy
            1           2           3           4           5           6
    1  -0.0425016  -0.0615796   0.0271142   0.1102903   0.0934879  -0.1268112
    2  -0.0355564  -0.0496740  -0.0426184   0.0814018   0.0350397   0.0114073
    3  -0.0000000   0.0000000  -0.0000000  -0.0000000  -0.0000000  -0.0000000
 Max gradient component =       1.268E-01
 RMS gradient           =       5.620E-02
 Gradient time:  CPU 23.39 s  wall 3.04 s
 Geometry Optimization Parameters
   NAtoms,    NIC,     NZ,  NCons,   NDum,   NFix, NCnnct, MaxDiis
        6      32       0       0       0       0       0       0

 Cartesian Hessian Update
 Hessian Updated using BFGS Update


** GEOMETRY OPTIMIZATION IN DELOCALIZED INTERNAL COORDINATES **
   Searching for a Minimum

   Optimization Cycle:   8

                       Coordinates (Angstroms)
     ATOM                X               Y               Z
      1  Br        2.7510195268    0.3549814096    0.0000000000
      2  F        -0.4311958801    1.4291318290    0.0000000000
      3  H         1.3834795693   -1.6198398768    0.0000000000
      4  I        -1.9347606493   -0.4352841506    0.0000000000
      5  C         1.1730024912   -0.4738549811    0.0000000000
      6  C        -0.1228187981    0.1145788424    0.0000000000
   Point Group: cs    Number of degrees of freedom:     9


   Energy is  -9670.265946705

 Hessian Updated using BFGS Update

  9 Hessian modes will be used to form the next step
  Hessian Eigenvalues:
     0.137787    0.159235    0.179769    0.220986    0.226257    0.251125
     0.386498    0.747512    1.109072

 Minimum Search - Taking Simple RFO Step
 Searching for Lamda that Minimizes Along All modes
 Value Taken    Lamda =  -0.08182543
 Calculated Step too Large.  Step scaled by  0.556319
 Step Taken.  Stepsize is  0.300000

                             Maximum     Tolerance    Cnvgd?
         Gradient           0.080672      0.000300      NO
         Displacement       0.162791      0.001200      NO
         Energy change     -0.053994      0.000001      NO


 New Cartesian Coordinates Obtained by Inverse Iteration

 Displacement from previous Coordinates is:  0.341508
 ----------------------------------------------------------------
             Standard Nuclear Orientation (Angstroms)
    I     Atom           X                Y                Z
 ----------------------------------------------------------------
    1      Br      2.7207310925     0.3993505705     0.0000000000
    2      F      -0.3203462362     1.4047613772     0.0000000000
    3      H       1.3024245803    -1.5639239182     0.0000000000
    4      I      -1.9308739372    -0.4815564502     0.0000000000
    5      C       1.1261489265    -0.4726234026     0.0000000000
    6      C      -0.0793581660     0.0837048959     0.0000000000
 ----------------------------------------------------------------
 Molecular Point Group                 Cs    NOp =  2
 Largest Abelian Subgroup              Cs    NOp =  2
 Nuclear Repulsion Energy =   673.0239203973 hartrees
 There are       55 alpha and       55 beta electrons
 Applying Cartesian multipole field
    Component          Value
    ---------          -----
     (2,0,0)        1.00000E-11
     (0,2,0)        2.00000E-11
     (0,0,2)       -3.00000E-11
 Nucleus-field energy     =     0.0000000195 hartrees
 Requested basis set is 6-311++G(d,p)
 There are 66 shells and 183 basis functions
 A cutoff of  1.0D-11 yielded   1763 shell pairs
 There are     14247 function pairs (     15957 Cartesian)
 Smallest overlap matrix eigenvalue = 6.14E-05
 Guess MOs from SCF MO coefficient file

 -----------------------------------------------------------------------
  General SCF calculation program by
  Eric Jon Sundstrom, Paul Horn, Yuezhi Mao, Dmitri Zuev, Alec White,
  David Stuck, Shaama M.S., Shane Yost, Joonho Lee, David Small,
  Daniel Levine, Susi Lehtola, Hugh Burton, Evgeny Epifanovsky
 -----------------------------------------------------------------------
 Exchange:     0.2000 Hartree-Fock + 0.0800 Slater + 0.7200 B88
 Correlation:  0.1900 VWN1RPA + 0.8100 LYP
 Using SG-1 standard quadrature grid
 using 8 threads for integral computing
 -------------------------------------------------------
 OpenMP Integral computing Module                
 Release: version 2.0, May 2017, Q-Chem Inc. Pleasanton 
 -------------------------------------------------------
 -------------------------------------------------------
 OpenMP BLAS3 based DFT computing Module                
 Release: version 1.0, May 2013, Q-Chem Inc. Pittsburgh 
 -------------------------------------------------------
 A restricted SCF calculation will be
 performed using DIIS
 SCF converges when DIIS error is below 1.0e-08
 ---------------------------------------
  Cycle       Energy         DIIS error
 ---------------------------------------
    1   -9670.2932007151      1.23e-03  
    2   -9670.2987508001      4.32e-04  
    3   -9670.2984117763      5.12e-04  
    4   -9670.2994508477      1.02e-04  
    5   -9670.2994824272      3.12e-05  
    6   -9670.2994858718      1.22e-05  
    7   -9670.2994864185      2.16e-06  
    8   -9670.2994864288      1.16e-06  
    9   -9670.2994864326      1.39e-07  
   10   -9670.2994864325      4.24e-08  
   11   -9670.2994864326      9.39e-09  Convergence criterion met
 ---------------------------------------
 SCF time:   CPU 58.32s  wall 8.00s 
 SCF   energy in the final basis set =    -9670.2994864326
 Total energy in the final basis set =    -9670.2994864326

 --------------------------------------------------------------
             Orbital Energies (a.u.) and Symmetries
 --------------------------------------------------------------

 Alpha MOs, Restricted
 -- Occupied --                  
******* -482.85 -176.32 -165.73 -165.72 -165.72  -62.51  -56.33
  1 A'    2 A'    3 A'    4 A'    1 A"    5 A'    6 A'    7 A'                 
-56.324 -56.323 -35.820 -31.312 -31.307 -31.307 -24.717 -22.963
  2 A"    8 A'    9 A'   10 A'    3 A"   11 A'   12 A'   13 A'                 
-22.962 -22.961 -22.958 -22.958 -10.313 -10.250  -8.716  -6.548
  4 A"   14 A'   15 A'    5 A"   16 A'   17 A'   18 A'   19 A'                 
 -6.535  -6.534  -6.370  -4.783  -4.768  -4.768  -2.659  -2.655
  6 A"   20 A'   21 A'   22 A'    7 A"   23 A'   24 A'    8 A"                 
 -2.655  -2.644  -2.644  -2.051  -2.045  -2.045  -2.031  -2.031
 25 A'   26 A'    9 A"   27 A'   28 A'   10 A"   11 A"   29 A'                 
 -1.270  -0.871  -0.789  -0.704  -0.612  -0.537  -0.508  -0.500
 30 A'   31 A'   32 A'   33 A'   34 A'   35 A'   12 A"   36 A'                 
 -0.445  -0.392  -0.370  -0.316  -0.311  -0.283  -0.254
 37 A'   38 A'   13 A"   14 A"   39 A'   40 A'   15 A"                         
 -- Virtual --                   
 -0.049  -0.034  -0.012   0.004   0.031   0.042   0.051   0.057
 41 A'   16 A"   42 A'   43 A'   44 A'   45 A'   17 A"   46 A'                 
  0.073   0.087   0.088   0.098   0.113   0.119   0.126   0.142
 47 A'   48 A'   18 A"   19 A"   49 A'   50 A'   51 A'   52 A'                 
  0.161   0.207   0.215   0.228   0.276   0.281   0.294   0.305
 53 A'   54 A'   20 A"   55 A'   56 A'   21 A"   57 A'   58 A'                 
  0.327   0.358   0.393   0.408   0.412   0.420   0.426   0.443
 59 A'   60 A'   61 A'   22 A"   23 A"   24 A"   62 A'   63 A'                 
  0.459   0.492   0.509   0.517   0.539   0.561   0.575   0.594
 64 A'   65 A'   25 A"   66 A'   26 A"   67 A'   27 A"   68 A'                 
  0.632   0.661   0.673   0.734   0.750   0.767   0.835   0.885
 69 A'   28 A"   70 A'   71 A'   72 A'   73 A'   74 A'   75 A'                 
  0.949   0.990   1.097   1.174   1.275   1.291   1.367   1.378
 76 A'   77 A'   29 A"   30 A"   78 A'   31 A"   79 A'   32 A"                 
  1.384   1.435   1.436   1.499   1.577   1.625   1.737   1.767
 80 A'   33 A"   81 A'   82 A'   83 A'   84 A'   85 A'   34 A"                 
  1.855   1.912   1.967   2.002   2.042   2.111   2.216   2.288
 86 A'   87 A'   35 A"   36 A"   88 A'   89 A'   90 A'   91 A'                 
  2.558   2.614   2.651   2.818   2.861   3.101   3.228   3.648
 92 A'   37 A"   93 A'   38 A"   94 A'   95 A'   96 A'   97 A'                 
  3.750   3.788   3.947   3.962   3.979   3.985   4.013   4.018
 39 A"   98 A'   40 A"   41 A"   99 A'   42 A"  100 A'   43 A"                 
  4.035   4.077   4.116   4.197   4.253   4.357   4.477   4.783
101 A'   44 A"  102 A'  103 A'  104 A'  105 A'  106 A'  107 A'                 
  5.989   6.035   6.153   6.269   6.349   6.563   6.689   7.537
 45 A"  108 A'  109 A'   46 A"  110 A'  111 A'  112 A'   47 A"                 
  7.574   7.674  23.415  24.150  27.894  28.333  28.362  28.417
113 A'  114 A'  115 A'  116 A'  117 A'   48 A"  118 A'  119 A'                 
 28.523  28.541  28.554  28.597  28.706  47.902  66.737 127.877
 49 A"  120 A'   50 A"  121 A'  122 A'  123 A'  124 A'   51 A"                 
127.901 127.967 151.686 289.735 289.771 289.8941020.6931901.852
125 A'  126 A'  127 A'   52 A"  128 A'  129 A'  130 A'  131 A'                 

 Beta MOs, Restricted
 -- Occupied --                  
******* -482.85 -176.32 -165.73 -165.72 -165.72  -62.51  -56.33
  1 A'    2 A'    3 A'    4 A'    1 A"    5 A'    6 A'    7 A'                 
-56.324 -56.323 -35.820 -31.312 -31.307 -31.307 -24.717 -22.963
  2 A"    8 A'    9 A'   10 A'    3 A"   11 A'   12 A'   13 A'                 
-22.962 -22.961 -22.958 -22.958 -10.313 -10.250  -8.716  -6.548
  4 A"   14 A'   15 A'    5 A"   16 A'   17 A'   18 A'   19 A'                 
 -6.535  -6.534  -6.370  -4.783  -4.768  -4.768  -2.659  -2.655
  6 A"   20 A'   21 A'   22 A'    7 A"   23 A'   24 A'    8 A"                 
 -2.655  -2.644  -2.644  -2.051  -2.045  -2.045  -2.031  -2.031
 25 A'   26 A'    9 A"   27 A'   28 A'   10 A"   11 A"   29 A'                 
 -1.270  -0.871  -0.789  -0.704  -0.612  -0.537  -0.508  -0.500
 30 A'   31 A'   32 A'   33 A'   34 A'   35 A'   12 A"   36 A'                 
 -0.445  -0.392  -0.370  -0.316  -0.311  -0.283  -0.254
 37 A'   38 A'   13 A"   14 A"   39 A'   40 A'   15 A"                         
 -- Virtual --                   
 -0.049  -0.034  -0.012   0.004   0.031   0.042   0.051   0.057
 41 A'   16 A"   42 A'   43 A'   44 A'   45 A'   17 A"   46 A'                 
  0.073   0.087   0.088   0.098   0.113   0.119   0.126   0.142
 47 A'   48 A'   18 A"   19 A"   49 A'   50 A'   51 A'   52 A'                 
  0.161   0.207   0.215   0.228   0.276   0.281   0.294   0.305
 53 A'   54 A'   20 A"   55 A'   56 A'   21 A"   57 A'   58 A'                 
  0.327   0.358   0.393   0.408   0.412   0.420   0.426   0.443
 59 A'   60 A'   61 A'   22 A"   23 A"   24 A"   62 A'   63 A'                 
  0.459   0.492   0.509   0.517   0.539   0.561   0.575   0.594
 64 A'   65 A'   25 A"   66 A'   26 A"   67 A'   27 A"   68 A'                 
  0.632   0.661   0.673   0.734   0.750   0.767   0.835   0.885
 69 A'   28 A"   70 A'   71 A'   72 A'   73 A'   74 A'   75 A'                 
  0.949   0.990   1.097   1.174   1.275   1.291   1.367   1.378
 76 A'   77 A'   29 A"   30 A"   78 A'   31 A"   79 A'   32 A"                 
  1.384   1.435   1.436   1.499   1.577   1.625   1.737   1.767
 80 A'   33 A"   81 A'   82 A'   83 A'   84 A'   85 A'   34 A"                 
  1.855   1.912   1.967   2.002   2.042   2.111   2.216   2.288
 86 A'   87 A'   35 A"   36 A"   88 A'   89 A'   90 A'   91 A'                 
  2.558   2.614   2.651   2.818   2.861   3.101   3.228   3.648
 92 A'   37 A"   93 A'   38 A"   94 A'   95 A'   96 A'   97 A'                 
  3.750   3.788   3.947   3.962   3.979   3.985   4.013   4.018
 39 A"   98 A'   40 A"   41 A"   99 A'   42 A"  100 A'   43 A"                 
  4.035   4.077   4.116   4.197   4.253   4.357   4.477   4.783
101 A'   44 A"  102 A'  103 A'  104 A'  105 A'  106 A'  107 A'                 
  5.989   6.035   6.153   6.269   6.349   6.563   6.689   7.537
 45 A"  108 A'  109 A'   46 A"  110 A'  111 A'  112 A'   47 A"                 
  7.574   7.674  23.415  24.150  27.894  28.333  28.362  28.417
113 A'  114 A'  115 A'  116 A'  117 A'   48 A"  118 A'  119 A'                 
 28.523  28.541  28.554  28.597  28.706  47.902  66.737 127.877
 49 A"  120 A'   50 A"  121 A'  122 A'  123 A'  124 A'   51 A"                 
127.901 127.967 151.686 289.735 289.771 289.8941020.6931901.852
125 A'  126 A'  127 A'   52 A"  128 A'  129 A'  130 A'  131 A'                 
 --------------------------------------------------------------

          Ground-State Mulliken Net Atomic Charges

     Atom                 Charge (a.u.)
  ----------------------------------------
      1 Br                   -0.020213
      2 F                    -0.023824
      3 H                     0.199276
      4 I                     0.122563
      5 C                    -0.057843
      6 C                    -0.219959
  ----------------------------------------
  Sum of atomic charges =     0.000000

 -----------------------------------------------------------------
                    Cartesian Multipole Moments
 -----------------------------------------------------------------
    Charge (ESU x 10^10)
                 0.0000
    Dipole Moment (Debye)
         X      -0.1055      Y      -1.3899      Z      -0.0000
       Tot       1.3939
    Quadrupole Moments (Debye-Ang)
        XX     -59.6796     XY      -0.2670     YY     -63.6712
        XZ       0.0000     YZ       0.0000     ZZ     -64.2714
    Octopole Moments (Debye-Ang^2)
       XXX      -9.0248    XXY       2.6960    XYY       4.1298
       YYY       3.5840    XXZ      -0.0000    XYZ      -0.0000
       YYZ      -0.0000    XZZ      -0.9524    YZZ       3.4494
       ZZZ      -0.0000
    Hexadecapole Moments (Debye-Ang^3)
      XXXX   -1460.0280   XXXY     -83.7144   XXYY    -289.0559
      XYYY    -125.8396   YYYY    -212.1360   XXXZ       0.0000
      XXYZ       0.0000   XYYZ       0.0000   YYYZ      -0.0000
      XXZZ    -281.5720   XYZZ     -40.6179   YYZZ     -49.4788
      XZZZ       0.0000   YZZZ      -0.0000   ZZZZ     -80.4427
 -----------------------------------------------------------------
 Calculating analytic gradient of the SCF energy
 Gradient of SCF Energy
            1           2           3           4           5           6
    1  -0.0284767  -0.0428514   0.0143503   0.0819448   0.0189843  -0.0439513
    2  -0.0239213  -0.0405682  -0.0148876   0.0605697   0.0371096  -0.0183022
    3   0.0000000  -0.0000000  -0.0000000  -0.0000000   0.0000000   0.0000000
 Max gradient component =       8.194E-02
 RMS gradient           =       3.307E-02
 Gradient time:  CPU 23.66 s  wall 3.08 s
 Geometry Optimization Parameters
   NAtoms,    NIC,     NZ,  NCons,   NDum,   NFix, NCnnct, MaxDiis
        6      32       0       0       0       0       0       0

 Cartesian Hessian Update
 Hessian Updated using BFGS Update


** GEOMETRY OPTIMIZATION IN DELOCALIZED INTERNAL COORDINATES **
   Searching for a Minimum

   Optimization Cycle:   9

                       Coordinates (Angstroms)
     ATOM                X               Y               Z
      1  Br        2.7207310925    0.3993505705    0.0000000000
      2  F        -0.3203462362    1.4047613772    0.0000000000
      3  H         1.3024245803   -1.5639239182    0.0000000000
      4  I        -1.9308739372   -0.4815564502    0.0000000000
      5  C         1.1261489265   -0.4726234026    0.0000000000
      6  C        -0.0793581660    0.0837048959    0.0000000000
   Point Group: cs    Number of degrees of freedom:     9


   Energy is  -9670.299486433

 Hessian Updated using BFGS Update

  9 Hessian modes will be used to form the next step
  Hessian Eigenvalues:
     0.129464    0.147730    0.168179    0.220307    0.245989    0.382478
     0.416134    0.733314    1.109527

 Minimum Search - Taking Simple RFO Step
 Searching for Lamda that Minimizes Along All modes
 Value Taken    Lamda =  -0.03191003
 Calculated Step too Large.  Step scaled by  0.733841
 Step Taken.  Stepsize is  0.300000

                             Maximum     Tolerance    Cnvgd?
         Gradient           0.056741      0.000300      NO
         Displacement       0.230215      0.001200      NO
         Energy change     -0.033540      0.000001      NO


 New Cartesian Coordinates Obtained by Inverse Iteration

 Displacement from previous Coordinates is:  0.242232
 ----------------------------------------------------------------
             Standard Nuclear Orientation (Angstroms)
    I     Atom           X                Y                Z
 ----------------------------------------------------------------
    1      Br      2.7236278372     0.4325673206     0.0000000000
    2      F      -0.2343552794     1.4108693028     0.0000000000
    3      H       1.2496242321    -1.5337602393     0.0000000000
    4      I      -1.9569411574    -0.5382398685     0.0000000000
    5      C       1.1145814472    -0.4853185004     0.0000000000
    6      C      -0.0778108199     0.0835950574     0.0000000000
 ----------------------------------------------------------------
 Molecular Point Group                 Cs    NOp =  2
 Largest Abelian Subgroup              Cs    NOp =  2
 Nuclear Repulsion Energy =   664.9781004473 hartrees
 There are       55 alpha and       55 beta electrons
 Applying Cartesian multipole field
    Component          Value
    ---------          -----
     (2,0,0)        1.00000E-11
     (0,2,0)        2.00000E-11
     (0,0,2)       -3.00000E-11
 Nucleus-field energy     =     0.0000000200 hartrees
 Requested basis set is 6-311++G(d,p)
 There are 66 shells and 183 basis functions
 A cutoff of  1.0D-11 yielded   1767 shell pairs
 There are     14278 function pairs (     15987 Cartesian)
 Smallest overlap matrix eigenvalue = 6.67E-05
 Guess MOs from SCF MO coefficient file

 -----------------------------------------------------------------------
  General SCF calculation program by
  Eric Jon Sundstrom, Paul Horn, Yuezhi Mao, Dmitri Zuev, Alec White,
  David Stuck, Shaama M.S., Shane Yost, Joonho Lee, David Small,
  Daniel Levine, Susi Lehtola, Hugh Burton, Evgeny Epifanovsky
 -----------------------------------------------------------------------
 Exchange:     0.2000 Hartree-Fock + 0.0800 Slater + 0.7200 B88
 Correlation:  0.1900 VWN1RPA + 0.8100 LYP
 Using SG-1 standard quadrature grid
 using 8 threads for integral computing
 -------------------------------------------------------
 OpenMP Integral computing Module                
 Release: version 2.0, May 2017, Q-Chem Inc. Pleasanton 
 -------------------------------------------------------
 -------------------------------------------------------
 OpenMP BLAS3 based DFT computing Module                
 Release: version 1.0, May 2013, Q-Chem Inc. Pittsburgh 
 -------------------------------------------------------
 A restricted SCF calculation will be
 performed using DIIS
 SCF converges when DIIS error is below 1.0e-08
 ---------------------------------------
  Cycle       Energy         DIIS error
 ---------------------------------------
    1   -9670.3130768308      8.46e-04  
    2   -9670.3166323701      2.51e-04  
    3   -9670.3164547167      3.20e-04  
    4   -9670.3168366169      7.15e-05  
    5   -9670.3168559019      2.19e-05  
    6   -9670.3168571262      7.33e-06  
    7   -9670.3168573056      1.55e-06  
    8   -9670.3168573113      5.53e-07  
    9   -9670.3168573118      9.15e-08  
   10   -9670.3168573118      4.42e-08  
   11   -9670.3168573118      4.89e-09  Convergence criterion met
 ---------------------------------------
 SCF time:   CPU 57.91s  wall 7.00s 
 SCF   energy in the final basis set =    -9670.3168573118
 Total energy in the final basis set =    -9670.3168573118

 --------------------------------------------------------------
             Orbital Energies (a.u.) and Symmetries
 --------------------------------------------------------------

 Alpha MOs, Restricted
 -- Occupied --                  
******* -482.85 -176.33 -165.73 -165.73 -165.73  -62.51  -56.33
  1 A'    2 A'    3 A'    4 A'    1 A"    5 A'    6 A'    7 A'                 
-56.322 -56.322 -35.823 -31.316 -31.310 -31.310 -24.718 -22.966
  2 A"    8 A'    9 A'   10 A'    3 A"   11 A'   12 A'   13 A'                 
-22.965 -22.965 -22.961 -22.961 -10.314 -10.245  -8.714  -6.546
  4 A"   14 A'   15 A'    5 A"   16 A'   17 A'   18 A'   19 A'                 
 -6.533  -6.532  -6.373  -4.786  -4.771  -4.770  -2.657  -2.653
  6 A"   20 A'   21 A'   22 A'    7 A"   23 A'   24 A'    8 A"                 
 -2.653  -2.642  -2.642  -2.053  -2.047  -2.047  -2.034  -2.034
 25 A'   26 A'    9 A"   27 A'   28 A'   10 A"   11 A"   29 A'                 
 -1.269  -0.865  -0.785  -0.701  -0.616  -0.539  -0.506  -0.501
 30 A'   31 A'   32 A'   33 A'   34 A'   35 A'   12 A"   36 A'                 
 -0.441  -0.391  -0.366  -0.316  -0.310  -0.290  -0.256
 37 A'   38 A'   13 A"   14 A"   39 A'   40 A'   15 A"                         
 -- Virtual --                   
 -0.057  -0.032  -0.013  -0.000   0.032   0.041   0.052   0.060
 41 A'   16 A"   42 A'   43 A'   44 A'   45 A'   17 A"   46 A'                 
  0.074   0.087   0.087   0.099   0.115   0.122   0.124   0.143
 47 A'   48 A'   18 A"   19 A"   49 A'   50 A'   51 A'   52 A'                 
  0.161   0.211   0.215   0.231   0.273   0.284   0.301   0.307
 53 A'   54 A'   20 A"   55 A'   56 A'   21 A"   57 A'   58 A'                 
  0.319   0.358   0.392   0.401   0.406   0.422   0.422   0.445
 59 A'   60 A'   61 A'   22 A"   23 A"   24 A"   62 A'   63 A'                 
  0.456   0.478   0.507   0.524   0.544   0.578   0.578   0.595
 64 A'   65 A'   25 A"   66 A'   26 A"   27 A"   67 A'   68 A'                 
  0.637   0.663   0.672   0.733   0.743   0.782   0.831   0.885
 69 A'   28 A"   70 A'   71 A'   72 A'   73 A'   74 A'   75 A'                 
  0.935   0.986   1.096   1.172   1.274   1.283   1.362   1.379
 76 A'   77 A'   29 A"   30 A"   78 A'   31 A"   79 A'   32 A"                 
  1.384   1.440   1.450   1.503   1.585   1.624   1.750   1.789
 80 A'   33 A"   81 A'   82 A'   83 A'   84 A'   85 A'   34 A"                 
  1.845   1.918   1.988   2.002   2.039   2.108   2.222   2.318
 86 A'   87 A'   35 A"   36 A"   88 A'   89 A'   90 A'   91 A'                 
  2.591   2.617   2.638   2.818   2.870   3.098   3.246   3.687
 92 A'   37 A"   93 A'   38 A"   94 A'   95 A'   96 A'   97 A'                 
  3.754   3.807   3.942   3.968   3.976   3.987   4.015   4.017
 39 A"   98 A'   40 A"   41 A"   99 A'   42 A"   43 A"  100 A'                 
  4.042   4.073   4.098   4.194   4.249   4.362   4.463   4.790
101 A'   44 A"  102 A'  103 A'  104 A'  105 A'  106 A'  107 A'                 
  5.985   6.027   6.129   6.271   6.349   6.565   6.689   7.539
 45 A"  108 A'  109 A'   46 A"  110 A'  111 A'  112 A'   47 A"                 
  7.573   7.673  23.450  24.187  27.876  28.329  28.356  28.406
113 A'  114 A'  115 A'  116 A'  117 A'   48 A"  118 A'  119 A'                 
 28.519  28.533  28.549  28.592  28.701  47.894  66.737 127.872
 49 A"  120 A'   50 A"  121 A'  122 A'  123 A'  124 A'   51 A"                 
127.895 127.956 151.669 289.736 289.769 289.8941020.6821901.834
125 A'  126 A'  127 A'   52 A"  128 A'  129 A'  130 A'  131 A'                 

 Beta MOs, Restricted
 -- Occupied --                  
******* -482.85 -176.33 -165.73 -165.73 -165.73  -62.51  -56.33
  1 A'    2 A'    3 A'    4 A'    1 A"    5 A'    6 A'    7 A'                 
-56.322 -56.322 -35.823 -31.316 -31.310 -31.310 -24.718 -22.966
  2 A"    8 A'    9 A'   10 A'    3 A"   11 A'   12 A'   13 A'                 
-22.965 -22.965 -22.961 -22.961 -10.314 -10.245  -8.714  -6.546
  4 A"   14 A'   15 A'    5 A"   16 A'   17 A'   18 A'   19 A'                 
 -6.533  -6.532  -6.373  -4.786  -4.771  -4.770  -2.657  -2.653
  6 A"   20 A'   21 A'   22 A'    7 A"   23 A'   24 A'    8 A"                 
 -2.653  -2.642  -2.642  -2.053  -2.047  -2.047  -2.034  -2.034
 25 A'   26 A'    9 A"   27 A'   28 A'   10 A"   11 A"   29 A'                 
 -1.269  -0.865  -0.785  -0.701  -0.616  -0.539  -0.506  -0.501
 30 A'   31 A'   32 A'   33 A'   34 A'   35 A'   12 A"   36 A'                 
 -0.441  -0.391  -0.366  -0.316  -0.310  -0.290  -0.256
 37 A'   38 A'   13 A"   14 A"   39 A'   40 A'   15 A"                         
 -- Virtual --                   
 -0.057  -0.032  -0.013  -0.000   0.032   0.041   0.052   0.060
 41 A'   16 A"   42 A'   43 A'   44 A'   45 A'   17 A"   46 A'                 
  0.074   0.087   0.087   0.099   0.115   0.122   0.124   0.143
 47 A'   48 A'   18 A"   19 A"   49 A'   50 A'   51 A'   52 A'                 
  0.161   0.211   0.215   0.231   0.273   0.284   0.301   0.307
 53 A'   54 A'   20 A"   55 A'   56 A'   21 A"   57 A'   58 A'                 
  0.319   0.358   0.392   0.401   0.406   0.422   0.422   0.445
 59 A'   60 A'   61 A'   22 A"   23 A"   24 A"   62 A'   63 A'                 
  0.456   0.478   0.507   0.524   0.544   0.578   0.578   0.595
 64 A'   65 A'   25 A"   66 A'   26 A"   27 A"   67 A'   68 A'                 
  0.637   0.663   0.672   0.733   0.743   0.782   0.831   0.885
 69 A'   28 A"   70 A'   71 A'   72 A'   73 A'   74 A'   75 A'                 
  0.935   0.986   1.096   1.172   1.274   1.283   1.362   1.379
 76 A'   77 A'   29 A"   30 A"   78 A'   31 A"   79 A'   32 A"                 
  1.384   1.440   1.450   1.503   1.585   1.624   1.750   1.789
 80 A'   33 A"   81 A'   82 A'   83 A'   84 A'   85 A'   34 A"                 
  1.845   1.918   1.988   2.002   2.039   2.108   2.222   2.318
 86 A'   87 A'   35 A"   36 A"   88 A'   89 A'   90 A'   91 A'                 
  2.591   2.617   2.638   2.818   2.870   3.098   3.246   3.687
 92 A'   37 A"   93 A'   38 A"   94 A'   95 A'   96 A'   97 A'                 
  3.754   3.807   3.942   3.968   3.976   3.987   4.015   4.017
 39 A"   98 A'   40 A"   41 A"   99 A'   42 A"   43 A"  100 A'                 
  4.042   4.073   4.098   4.194   4.249   4.362   4.463   4.790
101 A'   44 A"  102 A'  103 A'  104 A'  105 A'  106 A'  107 A'                 
  5.985   6.027   6.129   6.271   6.349   6.565   6.689   7.539
 45 A"  108 A'  109 A'   46 A"  110 A'  111 A'  112 A'   47 A"                 
  7.573   7.673  23.450  24.187  27.876  28.329  28.356  28.406
113 A'  114 A'  115 A'  116 A'  117 A'   48 A"  118 A'  119 A'                 
 28.519  28.533  28.549  28.592  28.701  47.894  66.737 127.872
 49 A"  120 A'   50 A"  121 A'  122 A'  123 A'  124 A'   51 A"                 
127.895 127.956 151.669 289.736 289.769 289.8941020.6821901.834
125 A'  126 A'  127 A'   52 A"  128 A'  129 A'  130 A'  131 A'                 
 --------------------------------------------------------------

          Ground-State Mulliken Net Atomic Charges

     Atom                 Charge (a.u.)
  ----------------------------------------
      1 Br                   -0.032461
      2 F                    -0.026718
      3 H                     0.196152
      4 I                     0.126277
      5 C                    -0.065402
      6 C                    -0.197848
  ----------------------------------------
  Sum of atomic charges =     0.000000

 -----------------------------------------------------------------
                    Cartesian Multipole Moments
 -----------------------------------------------------------------
    Charge (ESU x 10^10)
                 0.0000
    Dipole Moment (Debye)
         X      -0.3839      Y      -1.4715      Z       0.0000
       Tot       1.5208
    Quadrupole Moments (Debye-Ang)
        XX     -59.7153     XY       0.1991     YY     -63.4929
        XZ      -0.0000     YZ      -0.0000     ZZ     -64.3434
    Octopole Moments (Debye-Ang^2)
       XXX     -10.0127    XXY       3.2071    XYY       3.7306
       YYY       6.4254    XXZ      -0.0000    XYZ       0.0000
       YYZ      -0.0000    XZZ      -0.7182    YZZ       4.3723
       ZZZ       0.0000
    Hexadecapole Moments (Debye-Ang^3)
      XXXX   -1477.0020   XXXY     -95.0405   XXYY    -291.6068
      XYYY    -141.0646   YYYY    -224.1608   XXXZ      -0.0000
      XXYZ      -0.0000   XYYZ      -0.0000   YYYZ      -0.0000
      XXZZ    -284.6833   XYZZ     -46.4233   YYZZ     -51.5898
      XZZZ      -0.0000   YZZZ      -0.0000   ZZZZ     -80.7088
 -----------------------------------------------------------------
 Calculating analytic gradient of the SCF energy
 Gradient of SCF Energy
            1           2           3           4           5           6
    1  -0.0134538  -0.0232191   0.0029084   0.0514363   0.0088379  -0.0265097
    2  -0.0117421  -0.0283641   0.0166027   0.0404519   0.0042957  -0.0212441
    3   0.0000000   0.0000000   0.0000000   0.0000000  -0.0000000  -0.0000000
 Max gradient component =       5.144E-02
 RMS gradient           =       2.038E-02
 Gradient time:  CPU 23.33 s  wall 3.03 s
 Geometry Optimization Parameters
   NAtoms,    NIC,     NZ,  NCons,   NDum,   NFix, NCnnct, MaxDiis
        6      32       0       0       0       0       0       0

 Cartesian Hessian Update
 Hessian Updated using BFGS Update


** GEOMETRY OPTIMIZATION IN DELOCALIZED INTERNAL COORDINATES **
   Searching for a Minimum

   Optimization Cycle:  10

                       Coordinates (Angstroms)
     ATOM                X               Y               Z
      1  Br        2.7236278372    0.4325673206    0.0000000000
      2  F        -0.2343552794    1.4108693028    0.0000000000
      3  H         1.2496242321   -1.5337602393    0.0000000000
      4  I        -1.9569411574   -0.5382398685    0.0000000000
      5  C         1.1145814472   -0.4853185004    0.0000000000
      6  C        -0.0778108199    0.0835950574    0.0000000000
   Point Group: cs    Number of degrees of freedom:     9


   Energy is  -9670.316857312

 Hessian Updated using BFGS Update

  9 Hessian modes will be used to form the next step
  Hessian Eigenvalues:
     0.077823    0.164094    0.199127    0.220544    0.253574    0.382531
     0.456657    0.687882    1.109228

 Minimum Search - Taking Simple RFO Step
 Searching for Lamda that Minimizes Along All modes
 Value Taken    Lamda =  -0.02187614
 Calculated Step too Large.  Step scaled by  0.661720
 Step Taken.  Stepsize is  0.300000

                             Maximum     Tolerance    Cnvgd?
         Gradient           0.032438      0.000300      NO
         Displacement       0.191529      0.001200      NO
         Energy change     -0.017371      0.000001      NO


 New Cartesian Coordinates Obtained by Inverse Iteration

 Displacement from previous Coordinates is:  0.249251
 ----------------------------------------------------------------
             Standard Nuclear Orientation (Angstroms)
    I     Atom           X                Y                Z
 ----------------------------------------------------------------
    1      Br      2.7257110344     0.4655300751     0.0000000000
    2      F      -0.1698140485     1.4455891932     0.0000000000
    3      H       1.1944062778    -1.5686190203     0.0000000000
    4      I      -1.9573852596    -0.6104588309     0.0000000000
    5      C       1.0951395568    -0.4763300691     0.0000000000
    6      C      -0.0693313009     0.1140017245     0.0000000000
 ----------------------------------------------------------------
 Molecular Point Group                 Cs    NOp =  2
 Largest Abelian Subgroup              Cs    NOp =  2
 Nuclear Repulsion Energy =   658.2560025588 hartrees
 There are       55 alpha and       55 beta electrons
 Applying Cartesian multipole field
    Component          Value
    ---------          -----
     (2,0,0)        1.00000E-11
     (0,2,0)        2.00000E-11
     (0,0,2)       -3.00000E-11
 Nucleus-field energy     =     0.0000000204 hartrees
 Requested basis set is 6-311++G(d,p)
 There are 66 shells and 183 basis functions
 A cutoff of  1.0D-11 yielded   1759 shell pairs
 There are     14215 function pairs (     15909 Cartesian)
 Smallest overlap matrix eigenvalue = 7.09E-05
 Guess MOs from SCF MO coefficient file

 -----------------------------------------------------------------------
  General SCF calculation program by
  Eric Jon Sundstrom, Paul Horn, Yuezhi Mao, Dmitri Zuev, Alec White,
  David Stuck, Shaama M.S., Shane Yost, Joonho Lee, David Small,
  Daniel Levine, Susi Lehtola, Hugh Burton, Evgeny Epifanovsky
 -----------------------------------------------------------------------
 Exchange:     0.2000 Hartree-Fock + 0.0800 Slater + 0.7200 B88
 Correlation:  0.1900 VWN1RPA + 0.8100 LYP
 Using SG-1 standard quadrature grid
 using 8 threads for integral computing
 -------------------------------------------------------
 OpenMP Integral computing Module                
 Release: version 2.0, May 2017, Q-Chem Inc. Pleasanton 
 -------------------------------------------------------
 -------------------------------------------------------
 OpenMP BLAS3 based DFT computing Module                
 Release: version 1.0, May 2013, Q-Chem Inc. Pittsburgh 
 -------------------------------------------------------
 A restricted SCF calculation will be
 performed using DIIS
 SCF converges when DIIS error is below 1.0e-08
 ---------------------------------------
  Cycle       Energy         DIIS error
 ---------------------------------------
    1   -9670.3233645325      7.90e-04  
    2   -9670.3262016277      2.64e-04  
    3   -9670.3260993886      3.14e-04  
    4   -9670.3264466056      5.83e-05  
    5   -9670.3264589170      1.45e-05  
    6   -9670.3264595453      6.28e-06  
    7   -9670.3264596992      1.91e-06  
    8   -9670.3264597119      5.57e-07  
    9   -9670.3264597127      8.65e-08  
   10   -9670.3264597127      4.42e-08  
   11   -9670.3264597126      6.70e-09  Convergence criterion met
 ---------------------------------------
 SCF time:   CPU 57.40s  wall 7.00s 
 SCF   energy in the final basis set =    -9670.3264597126
 Total energy in the final basis set =    -9670.3264597126

 --------------------------------------------------------------
             Orbital Energies (a.u.) and Symmetries
 --------------------------------------------------------------

 Alpha MOs, Restricted
 -- Occupied --                  
******* -482.85 -176.33 -165.73 -165.73 -165.73  -62.50  -56.32
  1 A'    2 A'    3 A'    4 A'    1 A"    5 A'    6 A'    7 A'                 
-56.321 -56.321 -35.824 -31.317 -31.311 -31.311 -24.720 -22.968
  2 A"    8 A'    9 A'   10 A'    3 A"   11 A'   12 A'   13 A'                 
-22.966 -22.966 -22.962 -22.962 -10.315 -10.248  -8.713  -6.545
  4 A"   14 A'   15 A'    5 A"   16 A'   17 A'   18 A'   19 A'                 
 -6.531  -6.531  -6.374  -4.787  -4.772  -4.771  -2.656  -2.652
  6 A"   20 A'   21 A'   22 A'    7 A"   23 A'   24 A'    8 A"                 
 -2.652  -2.641  -2.641  -2.054  -2.048  -2.048  -2.035  -2.035
 25 A'   26 A'    9 A"   27 A'   28 A'   10 A"   11 A"   29 A'                 
 -1.269  -0.861  -0.783  -0.696  -0.615  -0.534  -0.506  -0.502
 30 A'   31 A'   32 A'   33 A'   34 A'   35 A'   12 A"   36 A'                 
 -0.437  -0.389  -0.363  -0.315  -0.309  -0.295  -0.259
 37 A'   38 A'   13 A"   14 A"   39 A'   40 A'   15 A"                         
 -- Virtual --                   
 -0.064  -0.029  -0.017  -0.004   0.032   0.040   0.053   0.060
 41 A'   16 A"   42 A'   43 A'   44 A'   45 A'   17 A"   46 A'                 
  0.074   0.084   0.087   0.098   0.115   0.119   0.123   0.142
 47 A'   48 A'   18 A"   19 A"   49 A'   50 A'   51 A'   52 A'                 
  0.162   0.207   0.215   0.232   0.267   0.287   0.305   0.309
 53 A'   54 A'   20 A"   55 A'   56 A'   21 A"   57 A'   58 A'                 
  0.316   0.354   0.392   0.394   0.402   0.420   0.423   0.442
 59 A'   60 A'   61 A'   22 A"   23 A"   62 A'   24 A"   63 A'                 
  0.456   0.464   0.504   0.518   0.548   0.581   0.591   0.599
 64 A'   65 A'   25 A"   66 A'   26 A"   27 A"   67 A'   68 A'                 
  0.625   0.660   0.676   0.719   0.739   0.793   0.825   0.888
 69 A'   28 A"   70 A'   71 A'   72 A'   73 A'   74 A'   75 A'                 
  0.920   0.977   1.094   1.168   1.275   1.282   1.349   1.378
 76 A'   77 A'   29 A"   30 A"   31 A"   78 A'   79 A'   32 A"                 
  1.394   1.438   1.449   1.493   1.583   1.623   1.749   1.787
 80 A'   33 A"   81 A'   82 A'   83 A'   84 A'   85 A'   34 A"                 
  1.816   1.924   1.976   2.003   2.034   2.114   2.227   2.299
 86 A'   87 A'   35 A"   36 A"   88 A'   89 A'   90 A'   91 A'                 
  2.544   2.617   2.639   2.817   2.863   3.092   3.248   3.663
 92 A'   37 A"   93 A'   38 A"   94 A'   95 A'   96 A'   97 A'                 
  3.754   3.796   3.939   3.970   3.972   3.988   4.012   4.015
 39 A"   98 A'   40 A"   41 A"   99 A'   42 A"   43 A"  100 A'                 
  4.041   4.068   4.100   4.187   4.249   4.362   4.443   4.787
101 A'   44 A"  102 A'  103 A'  104 A'  105 A'  106 A'  107 A'                 
  5.982   6.020   6.104   6.272   6.351   6.564   6.689   7.540
 45 A"  108 A'  109 A'   46 A"  110 A'  111 A'  112 A'   47 A"                 
  7.571   7.671  23.411  24.233  27.859  28.326  28.351  28.395
113 A'  114 A'  115 A'  116 A'  117 A'   48 A"  118 A'  119 A'                 
 28.517  28.529  28.546  28.590  28.694  47.890  66.736 127.870
 49 A"  120 A'   50 A"  121 A'  122 A'  123 A'  124 A'   51 A"                 
127.891 127.944 151.653 289.736 289.767 289.8921020.6761901.817
125 A'  126 A'  127 A'   52 A"  128 A'  129 A'  130 A'  131 A'                 

 Beta MOs, Restricted
 -- Occupied --                  
******* -482.85 -176.33 -165.73 -165.73 -165.73  -62.50  -56.32
  1 A'    2 A'    3 A'    4 A'    1 A"    5 A'    6 A'    7 A'                 
-56.321 -56.321 -35.824 -31.317 -31.311 -31.311 -24.720 -22.968
  2 A"    8 A'    9 A'   10 A'    3 A"   11 A'   12 A'   13 A'                 
-22.966 -22.966 -22.962 -22.962 -10.315 -10.248  -8.713  -6.545
  4 A"   14 A'   15 A'    5 A"   16 A'   17 A'   18 A'   19 A'                 
 -6.531  -6.531  -6.374  -4.787  -4.772  -4.771  -2.656  -2.652
  6 A"   20 A'   21 A'   22 A'    7 A"   23 A'   24 A'    8 A"                 
 -2.652  -2.641  -2.641  -2.054  -2.048  -2.048  -2.035  -2.035
 25 A'   26 A'    9 A"   27 A'   28 A'   10 A"   11 A"   29 A'                 
 -1.269  -0.861  -0.783  -0.696  -0.615  -0.534  -0.506  -0.502
 30 A'   31 A'   32 A'   33 A'   34 A'   35 A'   12 A"   36 A'                 
 -0.437  -0.389  -0.363  -0.315  -0.309  -0.295  -0.259
 37 A'   38 A'   13 A"   14 A"   39 A'   40 A'   15 A"                         
 -- Virtual --                   
 -0.064  -0.029  -0.017  -0.004   0.032   0.040   0.053   0.060
 41 A'   16 A"   42 A'   43 A'   44 A'   45 A'   17 A"   46 A'                 
  0.074   0.084   0.087   0.098   0.115   0.119   0.123   0.142
 47 A'   48 A'   18 A"   19 A"   49 A'   50 A'   51 A'   52 A'                 
  0.162   0.207   0.215   0.232   0.267   0.287   0.305   0.309
 53 A'   54 A'   20 A"   55 A'   56 A'   21 A"   57 A'   58 A'                 
  0.316   0.354   0.392   0.394   0.402   0.420   0.423   0.442
 59 A'   60 A'   61 A'   22 A"   23 A"   62 A'   24 A"   63 A'                 
  0.456   0.464   0.504   0.518   0.548   0.581   0.591   0.599
 64 A'   65 A'   25 A"   66 A'   26 A"   27 A"   67 A'   68 A'                 
  0.625   0.660   0.676   0.719   0.739   0.793   0.825   0.888
 69 A'   28 A"   70 A'   71 A'   72 A'   73 A'   74 A'   75 A'                 
  0.920   0.977   1.094   1.168   1.275   1.282   1.349   1.378
 76 A'   77 A'   29 A"   30 A"   31 A"   78 A'   79 A'   32 A"                 
  1.394   1.438   1.449   1.493   1.583   1.623   1.749   1.787
 80 A'   33 A"   81 A'   82 A'   83 A'   84 A'   85 A'   34 A"                 
  1.816   1.924   1.976   2.003   2.034   2.114   2.227   2.299
 86 A'   87 A'   35 A"   36 A"   88 A'   89 A'   90 A'   91 A'                 
  2.544   2.617   2.639   2.817   2.863   3.092   3.248   3.663
 92 A'   37 A"   93 A'   38 A"   94 A'   95 A'   96 A'   97 A'                 
  3.754   3.796   3.939   3.970   3.972   3.988   4.012   4.015
 39 A"   98 A'   40 A"   41 A"   99 A'   42 A"   43 A"  100 A'                 
  4.041   4.068   4.100   4.187   4.249   4.362   4.443   4.787
101 A'   44 A"  102 A'  103 A'  104 A'  105 A'  106 A'  107 A'                 
  5.982   6.020   6.104   6.272   6.351   6.564   6.689   7.540
 45 A"  108 A'  109 A'   46 A"  110 A'  111 A'  112 A'   47 A"                 
  7.571   7.671  23.411  24.233  27.859  28.326  28.351  28.395
113 A'  114 A'  115 A'  116 A'  117 A'   48 A"  118 A'  119 A'                 
 28.517  28.529  28.546  28.590  28.694  47.890  66.736 127.870
 49 A"  120 A'   50 A"  121 A'  122 A'  123 A'  124 A'   51 A"                 
127.891 127.944 151.653 289.736 289.767 289.8921020.6761901.817
125 A'  126 A'  127 A'   52 A"  128 A'  129 A'  130 A'  131 A'                 
 --------------------------------------------------------------

          Ground-State Mulliken Net Atomic Charges

     Atom                 Charge (a.u.)
  ----------------------------------------
      1 Br                   -0.048433
      2 F                    -0.032975
      3 H                     0.195680
      4 I                     0.125881
      5 C                    -0.060415
      6 C                    -0.179738
  ----------------------------------------
  Sum of atomic charges =     0.000000

 -----------------------------------------------------------------
                    Cartesian Multipole Moments
 -----------------------------------------------------------------
    Charge (ESU x 10^10)
                 0.0000
    Dipole Moment (Debye)
         X      -0.5087      Y      -1.5586      Z       0.0000
       Tot       1.6395
    Quadrupole Moments (Debye-Ang)
        XX     -60.0241     XY       0.6040     YY     -63.2456
        XZ       0.0000     YZ      -0.0000     ZZ     -64.4822
    Octopole Moments (Debye-Ang^2)
       XXX     -11.3058    XXY       3.4420    XYY       2.6969
       YYY       9.1430    XXZ       0.0000    XYZ       0.0000
       YYZ       0.0000    XZZ      -1.0277    YZZ       5.5019
       ZZZ       0.0000
    Hexadecapole Moments (Debye-Ang^3)
      XXXX   -1481.4848   XXXY    -107.5726   XXYY    -291.7995
      XYYY    -157.5366   YYYY    -243.6268   XXXZ       0.0000
      XXYZ       0.0000   XYYZ       0.0000   YYYZ      -0.0000
      XXZZ    -285.1296   XYZZ     -52.5896   YYZZ     -55.1320
      XZZZ       0.0000   YZZZ      -0.0000   ZZZZ     -81.0599
 -----------------------------------------------------------------
 Calculating analytic gradient of the SCF energy
 Gradient of SCF Energy
            1           2           3           4           5           6
    1  -0.0031833  -0.0085293   0.0012847   0.0264379  -0.0182397   0.0022296
    2  -0.0018183  -0.0171037  -0.0119148   0.0228615   0.0328685  -0.0248932
    3  -0.0000000   0.0000000   0.0000000  -0.0000000  -0.0000000   0.0000000
 Max gradient component =       3.287E-02
 RMS gradient           =       1.449E-02
 Gradient time:  CPU 23.12 s  wall 3.01 s
 Geometry Optimization Parameters
   NAtoms,    NIC,     NZ,  NCons,   NDum,   NFix, NCnnct, MaxDiis
        6      32       0       0       0       0       0       0

 Cartesian Hessian Update
 Hessian Updated using BFGS Update


** GEOMETRY OPTIMIZATION IN DELOCALIZED INTERNAL COORDINATES **
   Searching for a Minimum

   Optimization Cycle:  11

                       Coordinates (Angstroms)
     ATOM                X               Y               Z
      1  Br        2.7257110344    0.4655300751    0.0000000000
      2  F        -0.1698140485    1.4455891932    0.0000000000
      3  H         1.1944062778   -1.5686190203    0.0000000000
      4  I        -1.9573852596   -0.6104588309    0.0000000000
      5  C         1.0951395568   -0.4763300691    0.0000000000
      6  C        -0.0693313009    0.1140017245    0.0000000000
   Point Group: cs    Number of degrees of freedom:     9


   Energy is  -9670.326459713

 Hessian Updated using BFGS Update

  9 Hessian modes will be used to form the next step
  Hessian Eigenvalues:
     0.062588    0.167783    0.220385    0.247334    0.311198    0.382377
     0.490056    0.647534    1.106664

 Minimum Search - Taking Simple RFO Step
 Searching for Lamda that Minimizes Along All modes
 Value Taken    Lamda =  -0.01114985
 Calculated Step too Large.  Step scaled by  0.839268
 Step Taken.  Stepsize is  0.300000

                             Maximum     Tolerance    Cnvgd?
         Gradient           0.027883      0.000300      NO
         Displacement       0.239298      0.001200      NO
         Energy change     -0.009602      0.000001      NO


 New Cartesian Coordinates Obtained by Inverse Iteration

 Displacement from previous Coordinates is:  0.263781
 ----------------------------------------------------------------
             Standard Nuclear Orientation (Angstroms)
    I     Atom           X                Y                Z
 ----------------------------------------------------------------
    1      Br      2.7627833199     0.4385388710     0.0000000000
    2      F      -0.1512524189     1.4998377737     0.0000000000
    3      H       1.1463162121    -1.5462578894     0.0000000000
    4      I      -1.9517256003    -0.7035213889     0.0000000000
    5      C       1.0919748247    -0.4823064867     0.0000000000
    6      C      -0.0793700776     0.1634221928     0.0000000000
 ----------------------------------------------------------------
 Molecular Point Group                 Cs    NOp =  2
 Largest Abelian Subgroup              Cs    NOp =  2
 Nuclear Repulsion Energy =   648.3921991490 hartrees
 There are       55 alpha and       55 beta electrons
 Applying Cartesian multipole field
    Component          Value
    ---------          -----
     (2,0,0)        1.00000E-11
     (0,2,0)        2.00000E-11
     (0,0,2)       -3.00000E-11
 Nucleus-field energy     =     0.0000000211 hartrees
 Requested basis set is 6-311++G(d,p)
 There are 66 shells and 183 basis functions
 A cutoff of  1.0D-11 yielded   1749 shell pairs
 There are     14102 function pairs (     15780 Cartesian)
 Smallest overlap matrix eigenvalue = 9.11E-05
 Guess MOs from SCF MO coefficient file

 -----------------------------------------------------------------------
  General SCF calculation program by
  Eric Jon Sundstrom, Paul Horn, Yuezhi Mao, Dmitri Zuev, Alec White,
  David Stuck, Shaama M.S., Shane Yost, Joonho Lee, David Small,
  Daniel Levine, Susi Lehtola, Hugh Burton, Evgeny Epifanovsky
 -----------------------------------------------------------------------
 Exchange:     0.2000 Hartree-Fock + 0.0800 Slater + 0.7200 B88
 Correlation:  0.1900 VWN1RPA + 0.8100 LYP
 Using SG-1 standard quadrature grid
 using 8 threads for integral computing
 -------------------------------------------------------
 OpenMP Integral computing Module                
 Release: version 2.0, May 2017, Q-Chem Inc. Pleasanton 
 -------------------------------------------------------
 -------------------------------------------------------
 OpenMP BLAS3 based DFT computing Module                
 Release: version 1.0, May 2013, Q-Chem Inc. Pittsburgh 
 -------------------------------------------------------
 A restricted SCF calculation will be
 performed using DIIS
 SCF converges when DIIS error is below 1.0e-08
 ---------------------------------------
  Cycle       Energy         DIIS error
 ---------------------------------------
    1   -9670.3276795276      8.41e-04  
    2   -9670.3305093849      3.99e-04  
    3   -9670.3303363060      4.49e-04  
    4   -9670.3310910256      6.43e-05  
    5   -9670.3311064795      2.79e-05  
    6   -9670.3311089409      9.52e-06  
    7   -9670.3311093156      2.04e-06  
    8   -9670.3311093227      5.07e-07  
    9   -9670.3311093233      1.31e-07  
   10   -9670.3311093234      5.56e-08  
   11   -9670.3311093233      7.56e-09  Convergence criterion met
 ---------------------------------------
 SCF time:   CPU 56.79s  wall 8.00s 
 SCF   energy in the final basis set =    -9670.3311093233
 Total energy in the final basis set =    -9670.3311093233

 --------------------------------------------------------------
             Orbital Energies (a.u.) and Symmetries
 --------------------------------------------------------------

 Alpha MOs, Restricted
 -- Occupied --                  
******* -482.85 -176.33 -165.73 -165.73 -165.73  -62.50  -56.32
  1 A'    2 A'    3 A'    4 A'    1 A"    5 A'    6 A'    7 A'                 
-56.320 -56.320 -35.826 -31.319 -31.313 -31.313 -24.727 -22.969
  2 A"    8 A'    9 A'   10 A'    3 A"   11 A'   12 A'   13 A'                 
-22.968 -22.968 -22.964 -22.964 -10.323 -10.251  -8.712  -6.544
 14 A'    4 A"   15 A'    5 A"   16 A'   17 A'   18 A'   19 A'                 
 -6.531  -6.530  -6.375  -4.788  -4.773  -4.773  -2.655  -2.651
  6 A"   20 A'   21 A'   22 A'   23 A'    7 A"   24 A'    8 A"                 
 -2.651  -2.640  -2.640  -2.054  -2.049  -2.049  -2.036  -2.036
 25 A'   26 A'    9 A"   27 A'   28 A'   10 A"   11 A"   29 A'                 
 -1.270  -0.855  -0.779  -0.689  -0.621  -0.536  -0.506  -0.503
 30 A'   31 A'   32 A'   33 A'   34 A'   35 A'   12 A"   36 A'                 
 -0.438  -0.387  -0.360  -0.314  -0.309  -0.297  -0.259
 37 A'   38 A'   13 A"   14 A"   39 A'   40 A'   15 A"                         
 -- Virtual --                   
 -0.070  -0.036  -0.023  -0.006   0.032   0.039   0.053   0.060
 41 A'   16 A"   42 A'   43 A'   44 A'   45 A'   17 A"   46 A'                 
  0.074   0.082   0.087   0.098   0.116   0.119   0.123   0.144
 47 A'   48 A'   18 A"   19 A"   49 A'   50 A'   51 A'   52 A'                 
  0.162   0.206   0.214   0.226   0.260   0.289   0.301   0.304
 53 A'   54 A'   20 A"   55 A'   56 A'   21 A"   57 A'   58 A'                 
  0.324   0.345   0.389   0.393   0.398   0.412   0.424   0.436
 59 A'   60 A'   22 A"   61 A'   23 A"   62 A'   24 A"   63 A'                 
  0.449   0.459   0.502   0.520   0.549   0.583   0.589   0.600
 64 A'   65 A'   25 A"   66 A'   26 A"   27 A"   67 A'   68 A'                 
  0.626   0.656   0.657   0.708   0.740   0.794   0.818   0.878
 69 A'   70 A'   28 A"   71 A'   72 A'   73 A'   74 A'   75 A'                 
  0.899   0.978   1.081   1.167   1.269   1.291   1.334   1.372
 76 A'   77 A'   29 A"   30 A"   31 A"   78 A'   79 A'   32 A"                 
  1.410   1.436   1.440   1.486   1.570   1.616   1.745   1.787
 80 A'   33 A"   81 A'   82 A'   83 A'   84 A'   85 A'   34 A"                 
  1.804   1.920   1.970   2.003   2.027   2.097   2.219   2.283
 86 A'   87 A'   35 A"   36 A"   88 A'   89 A'   90 A'   91 A'                 
  2.566   2.612   2.624   2.808   2.868   3.063   3.237   3.680
 92 A'   37 A"   93 A'   38 A"   94 A'   95 A'   96 A'   97 A'                 
  3.750   3.806   3.935   3.965   3.969   3.988   4.007   4.007
 39 A"   98 A'   40 A"   41 A"   99 A'   42 A"  100 A'   43 A"                 
  4.027   4.062   4.099   4.178   4.245   4.357   4.420   4.777
101 A'   44 A"  102 A'  103 A'  104 A'  105 A'  106 A'  107 A'                 
  5.978   6.014   6.081   6.269   6.346   6.559   6.675   7.540
 45 A"  108 A'  109 A'   46 A"  110 A'  111 A'  112 A'   47 A"                 
  7.571   7.667  23.442  24.111  27.842  28.322  28.347  28.382
113 A'  114 A'  115 A'  116 A'  117 A'   48 A"  118 A'  119 A'                 
 28.515  28.526  28.542  28.585  28.684  47.883  66.730 127.866
 49 A"  120 A'   50 A"  121 A'  122 A'  123 A'  124 A'   51 A"                 
127.887 127.931 151.638 289.736 289.765 289.8891020.6671901.801
125 A'  126 A'  127 A'   52 A"  128 A'  129 A'  130 A'  131 A'                 

 Beta MOs, Restricted
 -- Occupied --                  
******* -482.85 -176.33 -165.73 -165.73 -165.73  -62.50  -56.32
  1 A'    2 A'    3 A'    4 A'    1 A"    5 A'    6 A'    7 A'                 
-56.320 -56.320 -35.826 -31.319 -31.313 -31.313 -24.727 -22.969
  2 A"    8 A'    9 A'   10 A'    3 A"   11 A'   12 A'   13 A'                 
-22.968 -22.968 -22.964 -22.964 -10.323 -10.251  -8.712  -6.544
 14 A'    4 A"   15 A'    5 A"   16 A'   17 A'   18 A'   19 A'                 
 -6.531  -6.530  -6.375  -4.788  -4.773  -4.773  -2.655  -2.651
  6 A"   20 A'   21 A'   22 A'   23 A'    7 A"   24 A'    8 A"                 
 -2.651  -2.640  -2.640  -2.054  -2.049  -2.049  -2.036  -2.036
 25 A'   26 A'    9 A"   27 A'   28 A'   10 A"   11 A"   29 A'                 
 -1.270  -0.855  -0.779  -0.689  -0.621  -0.536  -0.506  -0.503
 30 A'   31 A'   32 A'   33 A'   34 A'   35 A'   12 A"   36 A'                 
 -0.438  -0.387  -0.360  -0.314  -0.309  -0.297  -0.259
 37 A'   38 A'   13 A"   14 A"   39 A'   40 A'   15 A"                         
 -- Virtual --                   
 -0.070  -0.036  -0.023  -0.006   0.032   0.039   0.053   0.060
 41 A'   16 A"   42 A'   43 A'   44 A'   45 A'   17 A"   46 A'                 
  0.074   0.082   0.087   0.098   0.116   0.119   0.123   0.144
 47 A'   48 A'   18 A"   19 A"   49 A'   50 A'   51 A'   52 A'                 
  0.162   0.206   0.214   0.226   0.260   0.289   0.301   0.304
 53 A'   54 A'   20 A"   55 A'   56 A'   21 A"   57 A'   58 A'                 
  0.324   0.345   0.389   0.393   0.398   0.412   0.424   0.436
 59 A'   60 A'   22 A"   61 A'   23 A"   62 A'   24 A"   63 A'                 
  0.449   0.459   0.502   0.520   0.549   0.583   0.589   0.600
 64 A'   65 A'   25 A"   66 A'   26 A"   27 A"   67 A'   68 A'                 
  0.626   0.656   0.657   0.708   0.740   0.794   0.818   0.878
 69 A'   70 A'   28 A"   71 A'   72 A'   73 A'   74 A'   75 A'                 
  0.899   0.978   1.081   1.167   1.269   1.291   1.334   1.372
 76 A'   77 A'   29 A"   30 A"   31 A"   78 A'   79 A'   32 A"                 
  1.410   1.436   1.440   1.486   1.570   1.616   1.745   1.787
 80 A'   33 A"   81 A'   82 A'   83 A'   84 A'   85 A'   34 A"                 
  1.804   1.920   1.970   2.003   2.027   2.097   2.219   2.283
 86 A'   87 A'   35 A"   36 A"   88 A'   89 A'   90 A'   91 A'                 
  2.566   2.612   2.624   2.808   2.868   3.063   3.237   3.680
 92 A'   37 A"   93 A'   38 A"   94 A'   95 A'   96 A'   97 A'                 
  3.750   3.806   3.935   3.965   3.969   3.988   4.007   4.007
 39 A"   98 A'   40 A"   41 A"   99 A'   42 A"  100 A'   43 A"                 
  4.027   4.062   4.099   4.178   4.245   4.357   4.420   4.777
101 A'   44 A"  102 A'  103 A'  104 A'  105 A'  106 A'  107 A'                 
  5.978   6.014   6.081   6.269   6.346   6.559   6.675   7.540
 45 A"  108 A'  109 A'   46 A"  110 A'  111 A'  112 A'   47 A"                 
  7.571   7.667  23.442  24.111  27.842  28.322  28.347  28.382
113 A'  114 A'  115 A'  116 A'  117 A'   48 A"  118 A'  119 A'                 
 28.515  28.526  28.542  28.585  28.684  47.883  66.730 127.866
 49 A"  120 A'   50 A"  121 A'  122 A'  123 A'  124 A'   51 A"                 
127.887 127.931 151.638 289.736 289.765 289.8891020.6671901.801
125 A'  126 A'  127 A'   52 A"  128 A'  129 A'  130 A'  131 A'                 
 --------------------------------------------------------------

          Ground-State Mulliken Net Atomic Charges

     Atom                 Charge (a.u.)
  ----------------------------------------
      1 Br                   -0.057885
      2 F                    -0.042158
      3 H                     0.196093
      4 I                     0.125588
      5 C                    -0.080874
      6 C                    -0.140765
  ----------------------------------------
  Sum of atomic charges =     0.000000

 -----------------------------------------------------------------
                    Cartesian Multipole Moments
 -----------------------------------------------------------------
    Charge (ESU x 10^10)
                 0.0000
    Dipole Moment (Debye)
         X      -0.6085      Y      -1.5876      Z       0.0000
       Tot       1.7002
    Quadrupole Moments (Debye-Ang)
        XX     -60.4369     XY       1.0034     YY     -63.0413
        XZ       0.0000     YZ      -0.0000     ZZ     -64.6726
    Octopole Moments (Debye-Ang^2)
       XXX     -12.9610    XXY       4.8227    XYY       0.4089
       YYY      16.2687    XXZ       0.0000    XYZ       0.0000
       YYZ      -0.0000    XZZ      -1.9204    YZZ       8.1587
       ZZZ       0.0000
    Hexadecapole Moments (Debye-Ang^3)
      XXXX   -1504.5870   XXXY    -115.1032   XXYY    -295.9331
      XYYY    -167.3347   YYYY    -265.4520   XXXZ       0.0000
      XXYZ       0.0000   XYYZ       0.0000   YYYZ       0.0000
      XXZZ    -288.7464   XYZZ     -56.6995   YYZZ     -58.9148
      XZZZ       0.0000   YZZZ      -0.0000   ZZZZ     -81.6047
 -----------------------------------------------------------------
 Calculating analytic gradient of the SCF energy
 Gradient of SCF Energy
            1           2           3           4           5           6
    1   0.0053955  -0.0021170  -0.0020572   0.0091605   0.0081484  -0.0185302
    2   0.0036124  -0.0015444   0.0091202   0.0072549  -0.0158623  -0.0025808
    3   0.0000000   0.0000000   0.0000000   0.0000000  -0.0000000  -0.0000000
 Max gradient component =       1.853E-02
 RMS gradient           =       7.230E-03
 Gradient time:  CPU 22.80 s  wall 2.97 s
 Geometry Optimization Parameters
   NAtoms,    NIC,     NZ,  NCons,   NDum,   NFix, NCnnct, MaxDiis
        6      32       0       0       0       0       0       0

 Cartesian Hessian Update
 Hessian Updated using BFGS Update


** GEOMETRY OPTIMIZATION IN DELOCALIZED INTERNAL COORDINATES **
   Searching for a Minimum

   Optimization Cycle:  12

                       Coordinates (Angstroms)
     ATOM                X               Y               Z
      1  Br        2.7627833199    0.4385388710    0.0000000000
      2  F        -0.1512524189    1.4998377737    0.0000000000
      3  H         1.1463162121   -1.5462578894    0.0000000000
      4  I        -1.9517256003   -0.7035213889    0.0000000000
      5  C         1.0919748247   -0.4823064867    0.0000000000
      6  C        -0.0793700776    0.1634221928    0.0000000000
   Point Group: cs    Number of degrees of freedom:     9


   Energy is  -9670.331109323

 Hessian Updated using BFGS Update

  9 Hessian modes will be used to form the next step
  Hessian Eigenvalues:
     0.063155    0.168756    0.220887    0.243507    0.362532    0.382663
     0.512679    0.701086    1.100050

 Minimum Search - Taking Simple RFO Step
 Searching for Lamda that Minimizes Along All modes
 Value Taken    Lamda =  -0.00109861
 Step Taken.  Stepsize is  0.094198

                             Maximum     Tolerance    Cnvgd?
         Gradient           0.012315      0.000300      NO
         Displacement       0.054719      0.001200      NO
         Energy change     -0.004650      0.000001      NO


 New Cartesian Coordinates Obtained by Inverse Iteration

 Displacement from previous Coordinates is:  0.093822
 ----------------------------------------------------------------
             Standard Nuclear Orientation (Angstroms)
    I     Atom           X                Y                Z
 ----------------------------------------------------------------
    1      Br      2.7643916064     0.4288468803     0.0000000000
    2      F      -0.1429098304     1.5175830791     0.0000000000
    3      H       1.1310697158    -1.5500022488     0.0000000000
    4      I      -1.9393042851    -0.7347769973     0.0000000000
    5      C       1.0792138209    -0.4737624408     0.0000000000
    6      C      -0.0737347678     0.1818248000     0.0000000000
 ----------------------------------------------------------------
 Molecular Point Group                 Cs    NOp =  2
 Largest Abelian Subgroup              Cs    NOp =  2
 Nuclear Repulsion Energy =   647.4216484892 hartrees
 There are       55 alpha and       55 beta electrons
 Applying Cartesian multipole field
    Component          Value
    ---------          -----
     (2,0,0)        1.00000E-11
     (0,2,0)        2.00000E-11
     (0,0,2)       -3.00000E-11
 Nucleus-field energy     =     0.0000000212 hartrees
 Requested basis set is 6-311++G(d,p)
 There are 66 shells and 183 basis functions
 A cutoff of  1.0D-11 yielded   1746 shell pairs
 There are     14077 function pairs (     15751 Cartesian)
 Smallest overlap matrix eigenvalue = 8.97E-05
 Guess MOs from SCF MO coefficient file

 -----------------------------------------------------------------------
  General SCF calculation program by
  Eric Jon Sundstrom, Paul Horn, Yuezhi Mao, Dmitri Zuev, Alec White,
  David Stuck, Shaama M.S., Shane Yost, Joonho Lee, David Small,
  Daniel Levine, Susi Lehtola, Hugh Burton, Evgeny Epifanovsky
 -----------------------------------------------------------------------
 Exchange:     0.2000 Hartree-Fock + 0.0800 Slater + 0.7200 B88
 Correlation:  0.1900 VWN1RPA + 0.8100 LYP
 Using SG-1 standard quadrature grid
 using 8 threads for integral computing
 -------------------------------------------------------
 OpenMP Integral computing Module                
 Release: version 2.0, May 2017, Q-Chem Inc. Pleasanton 
 -------------------------------------------------------
 -------------------------------------------------------
 OpenMP BLAS3 based DFT computing Module                
 Release: version 1.0, May 2013, Q-Chem Inc. Pittsburgh 
 -------------------------------------------------------
 A restricted SCF calculation will be
 performed using DIIS
 SCF converges when DIIS error is below 1.0e-08
 ---------------------------------------
  Cycle       Energy         DIIS error
 ---------------------------------------
    1   -9670.3313902238      2.76e-04  
    2   -9670.3317684449      7.16e-05  
    3   -9670.3317712427      7.35e-05  
    4   -9670.3317858883      2.10e-05  
    5   -9670.3317873546      4.81e-06  
    6   -9670.3317874374      1.97e-06  
    7   -9670.3317874499      6.54e-07  
    8   -9670.3317874513      3.12e-07  
    9   -9670.3317874516      5.99e-08  
   10   -9670.3317874515      1.99e-08  
   11   -9670.3317874515      2.57e-09  Convergence criterion met
 ---------------------------------------
 SCF time:   CPU 56.78s  wall 7.00s 
 SCF   energy in the final basis set =    -9670.3317874515
 Total energy in the final basis set =    -9670.3317874515

 --------------------------------------------------------------
             Orbital Energies (a.u.) and Symmetries
 --------------------------------------------------------------

 Alpha MOs, Restricted
 -- Occupied --                  
******* -482.85 -176.33 -165.73 -165.73 -165.73  -62.50  -56.32
  1 A'    2 A'    3 A'    4 A'    5 A'    1 A"    6 A'    7 A'                 
-56.320 -56.320 -35.825 -31.319 -31.312 -31.312 -24.729 -22.969
  2 A"    8 A'    9 A'   10 A'   11 A'    3 A"   12 A'   13 A'                 
-22.968 -22.968 -22.963 -22.963 -10.323 -10.252  -8.712  -6.544
 14 A'    4 A"   15 A'    5 A"   16 A'   17 A'   18 A'   19 A'                 
 -6.530  -6.530  -6.375  -4.788  -4.772  -4.772  -2.655  -2.651
  6 A"   20 A'   21 A'   22 A'   23 A'    7 A"   24 A'    8 A"                 
 -2.651  -2.640  -2.640  -2.054  -2.049  -2.048  -2.035  -2.035
 25 A'   26 A'    9 A"   27 A'   28 A'   10 A"   11 A"   29 A'                 
 -1.271  -0.856  -0.779  -0.687  -0.622  -0.536  -0.507  -0.504
 30 A'   31 A'   32 A'   33 A'   34 A'   35 A'   12 A"   36 A'                 
 -0.438  -0.386  -0.361  -0.314  -0.309  -0.297  -0.260
 37 A'   38 A'   13 A"   14 A"   39 A'   40 A'   15 A"                         
 -- Virtual --                   
 -0.072  -0.034  -0.024  -0.007   0.032   0.039   0.053   0.060
 41 A'   16 A"   42 A'   43 A'   44 A'   45 A'   17 A"   46 A'                 
  0.074   0.080   0.087   0.098   0.116   0.118   0.124   0.145
 47 A'   48 A'   18 A"   19 A"   49 A'   50 A'   51 A'   52 A'                 
  0.162   0.205   0.214   0.226   0.258   0.290   0.300   0.304
 53 A'   54 A'   20 A"   55 A'   56 A'   21 A"   57 A'   58 A'                 
  0.329   0.345   0.389   0.393   0.397   0.411   0.425   0.433
 59 A'   60 A'   22 A"   61 A'   23 A"   62 A'   24 A"   63 A'                 
  0.447   0.459   0.501   0.520   0.549   0.584   0.590   0.602
 64 A'   65 A'   25 A"   66 A'   26 A"   27 A"   67 A'   68 A'                 
  0.621   0.655   0.657   0.708   0.738   0.795   0.819   0.878
 69 A'   28 A"   70 A'   71 A'   72 A'   73 A'   74 A'   75 A'                 
  0.897   0.975   1.080   1.165   1.269   1.293   1.331   1.372
 76 A'   77 A'   29 A"   30 A"   31 A"   78 A'   79 A'   32 A"                 
  1.409   1.435   1.438   1.483   1.569   1.620   1.746   1.785
 80 A'   33 A"   81 A'   82 A'   83 A'   84 A'   85 A'   34 A"                 
  1.801   1.920   1.973   2.002   2.028   2.104   2.222   2.281
 86 A'   87 A'   35 A"   36 A"   88 A'   89 A'   90 A'   91 A'                 
  2.559   2.614   2.628   2.809   2.867   3.066   3.236   3.671
 92 A'   37 A"   93 A'   38 A"   94 A'   95 A'   96 A'   97 A'                 
  3.749   3.799   3.936   3.965   3.970   3.988   4.006   4.007
 39 A"   98 A'   40 A"   41 A"   99 A'   42 A"   43 A"  100 A'                 
  4.028   4.062   4.099   4.178   4.244   4.356   4.414   4.776
101 A'   44 A"  102 A'  103 A'  104 A'  105 A'  106 A'  107 A'                 
  5.978   6.014   6.075   6.268   6.344   6.560   6.676   7.541
 45 A"  108 A'  109 A'   46 A"  110 A'  111 A'  112 A'   47 A"                 
  7.571   7.666  23.429  24.148  27.839  28.322  28.347  28.379
113 A'  114 A'  115 A'  116 A'  117 A'   48 A"  118 A'  119 A'                 
 28.515  28.527  28.541  28.585  28.682  47.883  66.728 127.866
 49 A"  120 A'   50 A"  121 A'  122 A'  123 A'  124 A'   51 A"                 
127.887 127.928 151.636 289.736 289.765 289.8881020.6671901.798
125 A'  126 A'  127 A'   52 A"  128 A'  129 A'  130 A'  131 A'                 

 Beta MOs, Restricted
 -- Occupied --                  
******* -482.85 -176.33 -165.73 -165.73 -165.73  -62.50  -56.32
  1 A'    2 A'    3 A'    4 A'    5 A'    1 A"    6 A'    7 A'                 
-56.320 -56.320 -35.825 -31.319 -31.312 -31.312 -24.729 -22.969
  2 A"    8 A'    9 A'   10 A'   11 A'    3 A"   12 A'   13 A'                 
-22.968 -22.968 -22.963 -22.963 -10.323 -10.252  -8.712  -6.544
 14 A'    4 A"   15 A'    5 A"   16 A'   17 A'   18 A'   19 A'                 
 -6.530  -6.530  -6.375  -4.788  -4.772  -4.772  -2.655  -2.651
  6 A"   20 A'   21 A'   22 A'   23 A'    7 A"   24 A'    8 A"                 
 -2.651  -2.640  -2.640  -2.054  -2.049  -2.048  -2.035  -2.035
 25 A'   26 A'    9 A"   27 A'   28 A'   10 A"   11 A"   29 A'                 
 -1.271  -0.856  -0.779  -0.687  -0.622  -0.536  -0.507  -0.504
 30 A'   31 A'   32 A'   33 A'   34 A'   35 A'   12 A"   36 A'                 
 -0.438  -0.386  -0.361  -0.314  -0.309  -0.297  -0.260
 37 A'   38 A'   13 A"   14 A"   39 A'   40 A'   15 A"                         
 -- Virtual --                   
 -0.072  -0.034  -0.024  -0.007   0.032   0.039   0.053   0.060
 41 A'   16 A"   42 A'   43 A'   44 A'   45 A'   17 A"   46 A'                 
  0.074   0.080   0.087   0.098   0.116   0.118   0.124   0.145
 47 A'   48 A'   18 A"   19 A"   49 A'   50 A'   51 A'   52 A'                 
  0.162   0.205   0.214   0.226   0.258   0.290   0.300   0.304
 53 A'   54 A'   20 A"   55 A'   56 A'   21 A"   57 A'   58 A'                 
  0.329   0.345   0.389   0.393   0.397   0.411   0.425   0.433
 59 A'   60 A'   22 A"   61 A'   23 A"   62 A'   24 A"   63 A'                 
  0.447   0.459   0.501   0.520   0.549   0.584   0.590   0.602
 64 A'   65 A'   25 A"   66 A'   26 A"   27 A"   67 A'   68 A'                 
  0.621   0.655   0.657   0.708   0.738   0.795   0.819   0.878
 69 A'   28 A"   70 A'   71 A'   72 A'   73 A'   74 A'   75 A'                 
  0.897   0.975   1.080   1.165   1.269   1.293   1.331   1.372
 76 A'   77 A'   29 A"   30 A"   31 A"   78 A'   79 A'   32 A"                 
  1.409   1.435   1.438   1.483   1.569   1.620   1.746   1.785
 80 A'   33 A"   81 A'   82 A'   83 A'   84 A'   85 A'   34 A"                 
  1.801   1.920   1.973   2.002   2.028   2.104   2.222   2.281
 86 A'   87 A'   35 A"   36 A"   88 A'   89 A'   90 A'   91 A'                 
  2.559   2.614   2.628   2.809   2.867   3.066   3.236   3.671
 92 A'   37 A"   93 A'   38 A"   94 A'   95 A'   96 A'   97 A'                 
  3.749   3.799   3.936   3.965   3.970   3.988   4.006   4.007
 39 A"   98 A'   40 A"   41 A"   99 A'   42 A"   43 A"  100 A'                 
  4.028   4.062   4.099   4.178   4.244   4.356   4.414   4.776
101 A'   44 A"  102 A'  103 A'  104 A'  105 A'  106 A'  107 A'                 
  5.978   6.014   6.075   6.268   6.344   6.560   6.676   7.541
 45 A"  108 A'  109 A'   46 A"  110 A'  111 A'  112 A'   47 A"                 
  7.571   7.666  23.429  24.148  27.839  28.322  28.347  28.379
113 A'  114 A'  115 A'  116 A'  117 A'   48 A"  118 A'  119 A'                 
 28.515  28.527  28.541  28.585  28.682  47.883  66.728 127.866
 49 A"  120 A'   50 A"  121 A'  122 A'  123 A'  124 A'   51 A"                 
127.887 127.928 151.636 289.736 289.765 289.8881020.6671901.798
125 A'  126 A'  127 A'   52 A"  128 A'  129 A'  130 A'  131 A'                 
 --------------------------------------------------------------

          Ground-State Mulliken Net Atomic Charges

     Atom                 Charge (a.u.)
  ----------------------------------------
      1 Br                   -0.062387
      2 F                    -0.046347
      3 H                     0.197447
      4 I                     0.120489
      5 C                    -0.080382
      6 C                    -0.128820
  ----------------------------------------
  Sum of atomic charges =     0.000000

 -----------------------------------------------------------------
                    Cartesian Multipole Moments
 -----------------------------------------------------------------
    Charge (ESU x 10^10)
                 0.0000
    Dipole Moment (Debye)
         X      -0.5853      Y      -1.5949      Z      -0.0000
       Tot       1.6990
    Quadrupole Moments (Debye-Ang)
        XX     -60.6959     XY       1.0378     YY     -62.9533
        XZ       0.0000     YZ       0.0000     ZZ     -64.6936
    Octopole Moments (Debye-Ang^2)
       XXX     -13.3758    XXY       5.2776    XYY      -0.4102
       YYY      18.4824    XXZ      -0.0000    XYZ      -0.0000
       YYZ      -0.0000    XZZ      -2.2278    YZZ       9.0309
       ZZZ      -0.0000
    Hexadecapole Moments (Debye-Ang^3)
      XXXX   -1500.0026   XXXY    -118.1639   XXYY    -295.3421
      XYYY    -170.1152   YYYY    -273.2894   XXXZ       0.0000
      XXYZ       0.0000   XYYZ       0.0000   YYYZ       0.0000
      XXZZ    -287.6112   XYZZ     -57.8856   YYZZ     -60.3091
      XZZZ       0.0000   YZZZ       0.0000   ZZZZ     -81.6734
 -----------------------------------------------------------------
 Calculating analytic gradient of the SCF energy
 Gradient of SCF Energy
            1           2           3           4           5           6
    1   0.0057033  -0.0004334  -0.0008806   0.0070726  -0.0051693  -0.0062925
    2   0.0035954   0.0007234   0.0000287   0.0042784  -0.0033884  -0.0052376
    3  -0.0000000  -0.0000000  -0.0000000   0.0000000   0.0000000   0.0000000
 Max gradient component =       7.073E-03
 RMS gradient           =       3.500E-03
 Gradient time:  CPU 23.04 s  wall 3.00 s
 Geometry Optimization Parameters
   NAtoms,    NIC,     NZ,  NCons,   NDum,   NFix, NCnnct, MaxDiis
        6      32       0       0       0       0       0       0

 Cartesian Hessian Update
 Hessian Updated using BFGS Update


** GEOMETRY OPTIMIZATION IN DELOCALIZED INTERNAL COORDINATES **
   Searching for a Minimum

   Optimization Cycle:  13

                       Coordinates (Angstroms)
     ATOM                X               Y               Z
      1  Br        2.7643916064    0.4288468803    0.0000000000
      2  F        -0.1429098304    1.5175830791    0.0000000000
      3  H         1.1310697158   -1.5500022488    0.0000000000
      4  I        -1.9393042851   -0.7347769973    0.0000000000
      5  C         1.0792138209   -0.4737624408    0.0000000000
      6  C        -0.0737347678    0.1818248000    0.0000000000
   Point Group: cs    Number of degrees of freedom:     9


   Energy is  -9670.331787451

 Hessian Updated using BFGS Update

  9 Hessian modes will be used to form the next step
  Hessian Eigenvalues:
     0.048252    0.165272    0.218608    0.241748    0.363716    0.401609
     0.515726    0.719400    1.052770

 Minimum Search - Taking Simple RFO Step
 Searching for Lamda that Minimizes Along All modes
 Value Taken    Lamda =  -0.00024990
 Step Taken.  Stepsize is  0.054901

                             Maximum     Tolerance    Cnvgd?
         Gradient           0.007469      0.000300      NO
         Displacement       0.036496      0.001200      NO
         Energy change     -0.000678      0.000001      NO


 New Cartesian Coordinates Obtained by Inverse Iteration

 Displacement from previous Coordinates is:  0.051572
 ----------------------------------------------------------------
             Standard Nuclear Orientation (Angstroms)
    I     Atom           X                Y                Z
 ----------------------------------------------------------------
    1      Br      2.7677223082     0.4182639124     0.0000000000
    2      F      -0.1395358040     1.5257565472     0.0000000000
    3      H       1.1267470160    -1.5460077967     0.0000000000
    4      I      -1.9374924796    -0.7529218240     0.0000000000
    5      C       1.0745808219    -0.4684472263     0.0000000000
    6      C      -0.0732956026     0.1930694601     0.0000000000
 ----------------------------------------------------------------
 Molecular Point Group                 Cs    NOp =  2
 Largest Abelian Subgroup              Cs    NOp =  2
 Nuclear Repulsion Energy =   646.2543687655 hartrees
 There are       55 alpha and       55 beta electrons
 Applying Cartesian multipole field
    Component          Value
    ---------          -----
     (2,0,0)        1.00000E-11
     (0,2,0)        2.00000E-11
     (0,0,2)       -3.00000E-11
 Nucleus-field energy     =     0.0000000213 hartrees
 Requested basis set is 6-311++G(d,p)
 There are 66 shells and 183 basis functions
 A cutoff of  1.0D-11 yielded   1746 shell pairs
 There are     14077 function pairs (     15751 Cartesian)
 Smallest overlap matrix eigenvalue = 9.03E-05
 Guess MOs from SCF MO coefficient file

 -----------------------------------------------------------------------
  General SCF calculation program by
  Eric Jon Sundstrom, Paul Horn, Yuezhi Mao, Dmitri Zuev, Alec White,
  David Stuck, Shaama M.S., Shane Yost, Joonho Lee, David Small,
  Daniel Levine, Susi Lehtola, Hugh Burton, Evgeny Epifanovsky
 -----------------------------------------------------------------------
 Exchange:     0.2000 Hartree-Fock + 0.0800 Slater + 0.7200 B88
 Correlation:  0.1900 VWN1RPA + 0.8100 LYP
 Using SG-1 standard quadrature grid
 using 8 threads for integral computing
 -------------------------------------------------------
 OpenMP Integral computing Module                
 Release: version 2.0, May 2017, Q-Chem Inc. Pleasanton 
 -------------------------------------------------------
 -------------------------------------------------------
 OpenMP BLAS3 based DFT computing Module                
 Release: version 1.0, May 2013, Q-Chem Inc. Pittsburgh 
 -------------------------------------------------------
 A restricted SCF calculation will be
 performed using DIIS
 SCF converges when DIIS error is below 1.0e-08
 ---------------------------------------
  Cycle       Energy         DIIS error
 ---------------------------------------
    1   -9670.3318436502      1.43e-04  
    2   -9670.3319520583      5.90e-05  
    3   -9670.3319444125      7.42e-05  
    4   -9670.3319651625      1.19e-05  
    5   -9670.3319656674      5.07e-06  
    6   -9670.3319657416      1.53e-06  
    7   -9670.3319657510      4.05e-07  
    8   -9670.3319657515      1.35e-07  
    9   -9670.3319657516      4.26e-08  
   10   -9670.3319657515      9.18e-09  Convergence criterion met
 ---------------------------------------
 SCF time:   CPU 51.62s  wall 7.00s 
 SCF   energy in the final basis set =    -9670.3319657515
 Total energy in the final basis set =    -9670.3319657515

 --------------------------------------------------------------
             Orbital Energies (a.u.) and Symmetries
 --------------------------------------------------------------

 Alpha MOs, Restricted
 -- Occupied --                  
******* -482.85 -176.33 -165.73 -165.73 -165.73  -62.50  -56.32
  1 A'    2 A'    3 A'    4 A'    5 A'    1 A"    6 A'    7 A'                 
-56.320 -56.320 -35.825 -31.318 -31.312 -31.312 -24.731 -22.969
  2 A"    8 A'    9 A'   10 A'   11 A'    3 A"   12 A'   13 A'                 
-22.967 -22.967 -22.963 -22.963 -10.324 -10.252  -8.712  -6.544
 14 A'    4 A"   15 A'    5 A"   16 A'   17 A'   18 A'   19 A'                 
 -6.530  -6.530  -6.375  -4.787  -4.772  -4.772  -2.655  -2.651
  6 A"   20 A'   21 A'   22 A'   23 A'    7 A"   24 A'    8 A"                 
 -2.651  -2.640  -2.640  -2.053  -2.048  -2.048  -2.035  -2.035
 25 A'   26 A'    9 A"   27 A'   28 A'   10 A"   11 A"   29 A'                 
 -1.274  -0.856  -0.779  -0.685  -0.623  -0.537  -0.509  -0.505
 30 A'   31 A'   32 A'   33 A'   34 A'   35 A'   12 A"   36 A'                 
 -0.438  -0.385  -0.361  -0.313  -0.309  -0.297  -0.260
 37 A'   38 A'   13 A"   14 A"   39 A'   40 A'   15 A"                         
 -- Virtual --                   
 -0.074  -0.034  -0.024  -0.008   0.032   0.039   0.053   0.060
 41 A'   16 A"   42 A'   43 A'   44 A'   45 A'   17 A"   46 A'                 
  0.074   0.080   0.087   0.098   0.116   0.119   0.124   0.145
 47 A'   48 A'   18 A"   19 A"   49 A'   50 A'   51 A'   52 A'                 
  0.162   0.205   0.214   0.226   0.257   0.290   0.299   0.304
 53 A'   54 A'   20 A"   55 A'   56 A'   21 A"   57 A'   58 A'                 
  0.330   0.344   0.388   0.393   0.396   0.410   0.424   0.431
 59 A'   60 A'   22 A"   61 A'   23 A"   62 A'   24 A"   63 A'                 
  0.446   0.459   0.501   0.520   0.550   0.584   0.590   0.602
 64 A'   65 A'   25 A"   66 A'   26 A"   27 A"   67 A'   68 A'                 
  0.619   0.654   0.655   0.708   0.737   0.796   0.820   0.877
 69 A'   70 A'   28 A"   71 A'   72 A'   73 A'   74 A'   75 A'                 
  0.896   0.974   1.078   1.165   1.269   1.292   1.329   1.371
 76 A'   77 A'   29 A"   30 A"   31 A"   78 A'   79 A'   32 A"                 
  1.407   1.435   1.437   1.482   1.569   1.620   1.747   1.784
 80 A'   33 A"   81 A'   82 A'   83 A'   84 A'   85 A'   34 A"                 
  1.801   1.918   1.975   2.002   2.028   2.105   2.223   2.281
 86 A'   87 A'   35 A"   36 A"   88 A'   89 A'   90 A'   91 A'                 
  2.560   2.614   2.629   2.809   2.868   3.066   3.237   3.670
 92 A'   37 A"   93 A'   38 A"   94 A'   95 A'   96 A'   97 A'                 
  3.747   3.799   3.936   3.966   3.970   3.988   4.005   4.008
 39 A"   98 A'   40 A"   41 A"   99 A'   42 A"   43 A"  100 A'                 
  4.029   4.062   4.098   4.178   4.244   4.355   4.410   4.776
101 A'   44 A"  102 A'  103 A'  104 A'  105 A'  106 A'  107 A'                 
  5.977   6.014   6.071   6.266   6.342   6.562   6.677   7.541
 45 A"  108 A'  109 A'   46 A"  110 A'  111 A'  112 A'   47 A"                 
  7.572   7.666  23.429  24.153  27.836  28.322  28.347  28.377
113 A'  114 A'  115 A'  116 A'  117 A'   48 A"  118 A'  119 A'                 
 28.516  28.527  28.541  28.584  28.681  47.883  66.726 127.866
 49 A"  120 A'   50 A"  121 A'  122 A'  123 A'  124 A'   51 A"                 
127.887 127.926 151.633 289.736 289.766 289.8881020.6671901.796
125 A'  126 A'  127 A'   52 A"  128 A'  129 A'  130 A'  131 A'                 

 Beta MOs, Restricted
 -- Occupied --                  
******* -482.85 -176.33 -165.73 -165.73 -165.73  -62.50  -56.32
  1 A'    2 A'    3 A'    4 A'    5 A'    1 A"    6 A'    7 A'                 
-56.320 -56.320 -35.825 -31.318 -31.312 -31.312 -24.731 -22.969
  2 A"    8 A'    9 A'   10 A'   11 A'    3 A"   12 A'   13 A'                 
-22.967 -22.967 -22.963 -22.963 -10.324 -10.252  -8.712  -6.544
 14 A'    4 A"   15 A'    5 A"   16 A'   17 A'   18 A'   19 A'                 
 -6.530  -6.530  -6.375  -4.787  -4.772  -4.772  -2.655  -2.651
  6 A"   20 A'   21 A'   22 A'   23 A'    7 A"   24 A'    8 A"                 
 -2.651  -2.640  -2.640  -2.053  -2.048  -2.048  -2.035  -2.035
 25 A'   26 A'    9 A"   27 A'   28 A'   10 A"   11 A"   29 A'                 
 -1.274  -0.856  -0.779  -0.685  -0.623  -0.537  -0.509  -0.505
 30 A'   31 A'   32 A'   33 A'   34 A'   35 A'   12 A"   36 A'                 
 -0.438  -0.385  -0.361  -0.313  -0.309  -0.297  -0.260
 37 A'   38 A'   13 A"   14 A"   39 A'   40 A'   15 A"                         
 -- Virtual --                   
 -0.074  -0.034  -0.024  -0.008   0.032   0.039   0.053   0.060
 41 A'   16 A"   42 A'   43 A'   44 A'   45 A'   17 A"   46 A'                 
  0.074   0.080   0.087   0.098   0.116   0.119   0.124   0.145
 47 A'   48 A'   18 A"   19 A"   49 A'   50 A'   51 A'   52 A'                 
  0.162   0.205   0.214   0.226   0.257   0.290   0.299   0.304
 53 A'   54 A'   20 A"   55 A'   56 A'   21 A"   57 A'   58 A'                 
  0.330   0.344   0.388   0.393   0.396   0.410   0.424   0.431
 59 A'   60 A'   22 A"   61 A'   23 A"   62 A'   24 A"   63 A'                 
  0.446   0.459   0.501   0.520   0.550   0.584   0.590   0.602
 64 A'   65 A'   25 A"   66 A'   26 A"   27 A"   67 A'   68 A'                 
  0.619   0.654   0.655   0.708   0.737   0.796   0.820   0.877
 69 A'   70 A'   28 A"   71 A'   72 A'   73 A'   74 A'   75 A'                 
  0.896   0.974   1.078   1.165   1.269   1.292   1.329   1.371
 76 A'   77 A'   29 A"   30 A"   31 A"   78 A'   79 A'   32 A"                 
  1.407   1.435   1.437   1.482   1.569   1.620   1.747   1.784
 80 A'   33 A"   81 A'   82 A'   83 A'   84 A'   85 A'   34 A"                 
  1.801   1.918   1.975   2.002   2.028   2.105   2.223   2.281
 86 A'   87 A'   35 A"   36 A"   88 A'   89 A'   90 A'   91 A'                 
  2.560   2.614   2.629   2.809   2.868   3.066   3.237   3.670
 92 A'   37 A"   93 A'   38 A"   94 A'   95 A'   96 A'   97 A'                 
  3.747   3.799   3.936   3.966   3.970   3.988   4.005   4.008
 39 A"   98 A'   40 A"   41 A"   99 A'   42 A"   43 A"  100 A'                 
  4.029   4.062   4.098   4.178   4.244   4.355   4.410   4.776
101 A'   44 A"  102 A'  103 A'  104 A'  105 A'  106 A'  107 A'                 
  5.977   6.014   6.071   6.266   6.342   6.562   6.677   7.541
 45 A"  108 A'  109 A'   46 A"  110 A'  111 A'  112 A'   47 A"                 
  7.572   7.666  23.429  24.153  27.836  28.322  28.347  28.377
113 A'  114 A'  115 A'  116 A'  117 A'   48 A"  118 A'  119 A'                 
 28.516  28.527  28.541  28.584  28.681  47.883  66.726 127.866
 49 A"  120 A'   50 A"  121 A'  122 A'  123 A'  124 A'   51 A"                 
127.887 127.926 151.633 289.736 289.766 289.8881020.6671901.796
125 A'  126 A'  127 A'   52 A"  128 A'  129 A'  130 A'  131 A'                 
 --------------------------------------------------------------

          Ground-State Mulliken Net Atomic Charges

     Atom                 Charge (a.u.)
  ----------------------------------------
      1 Br                   -0.063392
      2 F                    -0.046260
      3 H                     0.197751
      4 I                     0.117087
      5 C                    -0.085176
      6 C                    -0.120010
  ----------------------------------------
  Sum of atomic charges =     0.000000

 -----------------------------------------------------------------
                    Cartesian Multipole Moments
 -----------------------------------------------------------------
    Charge (ESU x 10^10)
                 0.0000
    Dipole Moment (Debye)
         X      -0.5725      Y      -1.5776      Z       0.0000
       Tot       1.6783
    Quadrupole Moments (Debye-Ang)
        XX     -60.8128     XY       1.0520     YY     -62.9071
        XZ       0.0000     YZ      -0.0000     ZZ     -64.7142
    Octopole Moments (Debye-Ang^2)
       XXX     -13.2246    XXY       5.5873    XYY      -0.8119
       YYY      20.1213    XXZ       0.0000    XYZ       0.0000
       YYZ       0.0000    XZZ      -2.2833    YZZ       9.6421
       ZZZ       0.0000
    Hexadecapole Moments (Debye-Ang^3)
      XXXX   -1501.6745   XXXY    -119.6489   XXYY    -295.8972
      XYYY    -171.3134   YYYY    -277.2796   XXXZ       0.0000
      XXYZ       0.0000   XYYZ      -0.0000   YYYZ      -0.0000
      XXZZ    -287.8218   XYZZ     -58.4298   YYZZ     -61.0131
      XZZZ       0.0000   YZZZ      -0.0000   ZZZZ     -81.7508
 -----------------------------------------------------------------
 Calculating analytic gradient of the SCF energy
 Gradient of SCF Energy
            1           2           3           4           5           6
    1   0.0054180   0.0007957  -0.0000555   0.0053188  -0.0073722  -0.0041049
    2   0.0028240   0.0001146  -0.0010293   0.0025559  -0.0015159  -0.0029493
    3  -0.0000000  -0.0000000  -0.0000000   0.0000000  -0.0000000   0.0000000
 Max gradient component =       7.372E-03
 RMS gradient           =       2.944E-03
 Gradient time:  CPU 22.86 s  wall 2.98 s
 Geometry Optimization Parameters
   NAtoms,    NIC,     NZ,  NCons,   NDum,   NFix, NCnnct, MaxDiis
        6      32       0       0       0       0       0       0

 Cartesian Hessian Update
 Hessian Updated using BFGS Update


** GEOMETRY OPTIMIZATION IN DELOCALIZED INTERNAL COORDINATES **
   Searching for a Minimum

   Optimization Cycle:  14

                       Coordinates (Angstroms)
     ATOM                X               Y               Z
      1  Br        2.7677223082    0.4182639124    0.0000000000
      2  F        -0.1395358040    1.5257565472    0.0000000000
      3  H         1.1267470160   -1.5460077967    0.0000000000
      4  I        -1.9374924796   -0.7529218240    0.0000000000
      5  C         1.0745808219   -0.4684472263    0.0000000000
      6  C        -0.0732956026    0.1930694601    0.0000000000
   Point Group: cs    Number of degrees of freedom:     9


   Energy is  -9670.331965752

 Hessian Updated using BFGS Update

  9 Hessian modes will be used to form the next step
  Hessian Eigenvalues:
     0.040204    0.164708    0.210887    0.240162    0.365447    0.399247
     0.506035    0.693466    0.795333

 Minimum Search - Taking Simple RFO Step
 Searching for Lamda that Minimizes Along All modes
 Value Taken    Lamda =  -0.00018039
 Step Taken.  Stepsize is  0.044260

                             Maximum     Tolerance    Cnvgd?
         Gradient           0.005397      0.000300      NO
         Displacement       0.032506      0.001200      NO
         Energy change     -0.000178      0.000001      NO


 New Cartesian Coordinates Obtained by Inverse Iteration

 Displacement from previous Coordinates is:  0.044081
 ----------------------------------------------------------------
             Standard Nuclear Orientation (Angstroms)
    I     Atom           X                Y                Z
 ----------------------------------------------------------------
    1      Br      2.7708111388     0.4065718160     0.0000000000
    2      F      -0.1398993565     1.5323157172     0.0000000000
    3      H       1.1241925735    -1.5405976230     0.0000000000
    4      I      -1.9380810725    -0.7673720095     0.0000000000
    5      C       1.0738661403    -0.4633040201     0.0000000000
    6      C      -0.0721631638     0.2020991921     0.0000000000
 ----------------------------------------------------------------
 Molecular Point Group                 Cs    NOp =  2
 Largest Abelian Subgroup              Cs    NOp =  2
 Nuclear Repulsion Energy =   645.1152550576 hartrees
 There are       55 alpha and       55 beta electrons
 Applying Cartesian multipole field
    Component          Value
    ---------          -----
     (2,0,0)        1.00000E-11
     (0,2,0)        2.00000E-11
     (0,0,2)       -3.00000E-11
 Nucleus-field energy     =     0.0000000214 hartrees
 Requested basis set is 6-311++G(d,p)
 There are 66 shells and 183 basis functions
 A cutoff of  1.0D-11 yielded   1745 shell pairs
 There are     14076 function pairs (     15750 Cartesian)
 Smallest overlap matrix eigenvalue = 9.10E-05
 Guess MOs from SCF MO coefficient file

 -----------------------------------------------------------------------
  General SCF calculation program by
  Eric Jon Sundstrom, Paul Horn, Yuezhi Mao, Dmitri Zuev, Alec White,
  David Stuck, Shaama M.S., Shane Yost, Joonho Lee, David Small,
  Daniel Levine, Susi Lehtola, Hugh Burton, Evgeny Epifanovsky
 -----------------------------------------------------------------------
 Exchange:     0.2000 Hartree-Fock + 0.0800 Slater + 0.7200 B88
 Correlation:  0.1900 VWN1RPA + 0.8100 LYP
 Using SG-1 standard quadrature grid
 using 8 threads for integral computing
 -------------------------------------------------------
 OpenMP Integral computing Module                
 Release: version 2.0, May 2017, Q-Chem Inc. Pleasanton 
 -------------------------------------------------------
 -------------------------------------------------------
 OpenMP BLAS3 based DFT computing Module                
 Release: version 1.0, May 2013, Q-Chem Inc. Pittsburgh 
 -------------------------------------------------------
 A restricted SCF calculation will be
 performed using DIIS
 SCF converges when DIIS error is below 1.0e-08
 ---------------------------------------
  Cycle       Energy         DIIS error
 ---------------------------------------
    1   -9670.3320075087      1.19e-04  
    2   -9670.3320741310      6.58e-05  
    3   -9670.3320685596      7.57e-05  
    4   -9670.3320917274      1.00e-05  
    5   -9670.3320920176      4.29e-06  
    6   -9670.3320920670      1.19e-06  
    7   -9670.3320920729      3.58e-07  
    8   -9670.3320920731      9.53e-08  
    9   -9670.3320920732      4.35e-08  
   10   -9670.3320920731      7.10e-09  Convergence criterion met
 ---------------------------------------
 SCF time:   CPU 51.59s  wall 7.00s 
 SCF   energy in the final basis set =    -9670.3320920731
 Total energy in the final basis set =    -9670.3320920731

 --------------------------------------------------------------
             Orbital Energies (a.u.) and Symmetries
 --------------------------------------------------------------

 Alpha MOs, Restricted
 -- Occupied --                  
******* -482.85 -176.33 -165.73 -165.73 -165.73  -62.50  -56.32
  1 A'    2 A'    3 A'    4 A'    5 A'    1 A"    6 A'    7 A'                 
-56.320 -56.320 -35.825 -31.318 -31.312 -31.312 -24.732 -22.969
  2 A"    8 A'    9 A'   10 A'   11 A'    3 A"   12 A'   13 A'                 
-22.967 -22.967 -22.963 -22.963 -10.324 -10.252  -8.712  -6.544
 14 A'    4 A"   15 A'    5 A"   16 A'   17 A'   18 A'   19 A'                 
 -6.531  -6.530  -6.374  -4.787  -4.772  -4.771  -2.655  -2.651
  6 A"   20 A'   21 A'   22 A'   23 A'    7 A"   24 A'    8 A"                 
 -2.651  -2.640  -2.640  -2.053  -2.048  -2.048  -2.034  -2.034
 25 A'   26 A'    9 A"   27 A'   28 A'   10 A"   29 A'   11 A"                 
 -1.276  -0.857  -0.778  -0.684  -0.625  -0.538  -0.510  -0.506
 30 A'   31 A'   32 A'   33 A'   34 A'   35 A'   12 A"   36 A'                 
 -0.439  -0.384  -0.362  -0.313  -0.309  -0.297  -0.260
 37 A'   38 A'   13 A"   14 A"   39 A'   40 A'   15 A"                         
 -- Virtual --                   
 -0.075  -0.034  -0.023  -0.008   0.032   0.038   0.053   0.060
 41 A'   16 A"   42 A'   43 A'   44 A'   45 A'   17 A"   46 A'                 
  0.074   0.080   0.087   0.098   0.116   0.119   0.124   0.146
 47 A'   48 A'   18 A"   19 A"   49 A'   50 A'   51 A'   52 A'                 
  0.163   0.204   0.214   0.225   0.256   0.290   0.298   0.304
 53 A'   54 A'   20 A"   55 A'   56 A'   21 A"   57 A'   58 A'                 
  0.331   0.344   0.388   0.394   0.396   0.410   0.424   0.430
 59 A'   60 A'   22 A"   61 A'   23 A"   62 A'   24 A"   63 A'                 
  0.445   0.459   0.502   0.521   0.549   0.584   0.589   0.602
 64 A'   65 A'   25 A"   66 A'   26 A"   27 A"   67 A'   68 A'                 
  0.618   0.652   0.655   0.708   0.737   0.797   0.821   0.876
 69 A'   70 A'   28 A"   71 A'   72 A'   73 A'   74 A'   75 A'                 
  0.897   0.973   1.076   1.165   1.270   1.291   1.328   1.371
 76 A'   77 A'   29 A"   30 A"   31 A"   78 A'   79 A'   32 A"                 
  1.406   1.435   1.436   1.482   1.571   1.620   1.747   1.784
 80 A'   33 A"   81 A'   82 A'   83 A'   84 A'   85 A'   34 A"                 
  1.801   1.916   1.975   2.002   2.028   2.107   2.224   2.281
 86 A'   87 A'   35 A"   36 A"   88 A'   89 A'   90 A'   91 A'                 
  2.561   2.614   2.630   2.809   2.869   3.066   3.238   3.670
 92 A'   37 A"   93 A'   38 A"   94 A'   95 A'   96 A'   97 A'                 
  3.746   3.798   3.937   3.967   3.970   3.988   4.005   4.008
 39 A"   98 A'   40 A"   41 A"   99 A'   42 A"   43 A"  100 A'                 
  4.029   4.063   4.098   4.179   4.243   4.354   4.407   4.776
101 A'   44 A"  102 A'  103 A'  104 A'  105 A'  106 A'  107 A'                 
  5.977   6.014   6.068   6.265   6.341   6.563   6.678   7.540
 45 A"  108 A'  109 A'   46 A"  110 A'  111 A'  112 A'   47 A"                 
  7.572   7.666  23.431  24.152  27.833  28.322  28.347  28.375
113 A'  114 A'  115 A'  116 A'  117 A'   48 A"  118 A'  119 A'                 
 28.516  28.527  28.541  28.583  28.679  47.883  66.725 127.866
 49 A"  120 A'   50 A"  121 A'  122 A'  123 A'  124 A'   51 A"                 
127.887 127.924 151.631 289.736 289.766 289.8881020.6681901.793
125 A'  126 A'  127 A'   52 A"  128 A'  129 A'  130 A'  131 A'                 

 Beta MOs, Restricted
 -- Occupied --                  
******* -482.85 -176.33 -165.73 -165.73 -165.73  -62.50  -56.32
  1 A'    2 A'    3 A'    4 A'    5 A'    1 A"    6 A'    7 A'                 
-56.320 -56.320 -35.825 -31.318 -31.312 -31.312 -24.732 -22.969
  2 A"    8 A'    9 A'   10 A'   11 A'    3 A"   12 A'   13 A'                 
-22.967 -22.967 -22.963 -22.963 -10.324 -10.252  -8.712  -6.544
 14 A'    4 A"   15 A'    5 A"   16 A'   17 A'   18 A'   19 A'                 
 -6.531  -6.530  -6.374  -4.787  -4.772  -4.771  -2.655  -2.651
  6 A"   20 A'   21 A'   22 A'   23 A'    7 A"   24 A'    8 A"                 
 -2.651  -2.640  -2.640  -2.053  -2.048  -2.048  -2.034  -2.034
 25 A'   26 A'    9 A"   27 A'   28 A'   10 A"   29 A'   11 A"                 
 -1.276  -0.857  -0.778  -0.684  -0.625  -0.538  -0.510  -0.506
 30 A'   31 A'   32 A'   33 A'   34 A'   35 A'   12 A"   36 A'                 
 -0.439  -0.384  -0.362  -0.313  -0.309  -0.297  -0.260
 37 A'   38 A'   13 A"   14 A"   39 A'   40 A'   15 A"                         
 -- Virtual --                   
 -0.075  -0.034  -0.023  -0.008   0.032   0.038   0.053   0.060
 41 A'   16 A"   42 A'   43 A'   44 A'   45 A'   17 A"   46 A'                 
  0.074   0.080   0.087   0.098   0.116   0.119   0.124   0.146
 47 A'   48 A'   18 A"   19 A"   49 A'   50 A'   51 A'   52 A'                 
  0.163   0.204   0.214   0.225   0.256   0.290   0.298   0.304
 53 A'   54 A'   20 A"   55 A'   56 A'   21 A"   57 A'   58 A'                 
  0.331   0.344   0.388   0.394   0.396   0.410   0.424   0.430
 59 A'   60 A'   22 A"   61 A'   23 A"   62 A'   24 A"   63 A'                 
  0.445   0.459   0.502   0.521   0.549   0.584   0.589   0.602
 64 A'   65 A'   25 A"   66 A'   26 A"   27 A"   67 A'   68 A'                 
  0.618   0.652   0.655   0.708   0.737   0.797   0.821   0.876
 69 A'   70 A'   28 A"   71 A'   72 A'   73 A'   74 A'   75 A'                 
  0.897   0.973   1.076   1.165   1.270   1.291   1.328   1.371
 76 A'   77 A'   29 A"   30 A"   31 A"   78 A'   79 A'   32 A"                 
  1.406   1.435   1.436   1.482   1.571   1.620   1.747   1.784
 80 A'   33 A"   81 A'   82 A'   83 A'   84 A'   85 A'   34 A"                 
  1.801   1.916   1.975   2.002   2.028   2.107   2.224   2.281
 86 A'   87 A'   35 A"   36 A"   88 A'   89 A'   90 A'   91 A'                 
  2.561   2.614   2.630   2.809   2.869   3.066   3.238   3.670
 92 A'   37 A"   93 A'   38 A"   94 A'   95 A'   96 A'   97 A'                 
  3.746   3.798   3.937   3.967   3.970   3.988   4.005   4.008
 39 A"   98 A'   40 A"   41 A"   99 A'   42 A"   43 A"  100 A'                 
  4.029   4.063   4.098   4.179   4.243   4.354   4.407   4.776
101 A'   44 A"  102 A'  103 A'  104 A'  105 A'  106 A'  107 A'                 
  5.977   6.014   6.068   6.265   6.341   6.563   6.678   7.540
 45 A"  108 A'  109 A'   46 A"  110 A'  111 A'  112 A'   47 A"                 
  7.572   7.666  23.431  24.152  27.833  28.322  28.347  28.375
113 A'  114 A'  115 A'  116 A'  117 A'   48 A"  118 A'  119 A'                 
 28.516  28.527  28.541  28.583  28.679  47.883  66.725 127.866
 49 A"  120 A'   50 A"  121 A'  122 A'  123 A'  124 A'   51 A"                 
127.887 127.924 151.631 289.736 289.766 289.8881020.6681901.793
125 A'  126 A'  127 A'   52 A"  128 A'  129 A'  130 A'  131 A'                 
 --------------------------------------------------------------

          Ground-State Mulliken Net Atomic Charges

     Atom                 Charge (a.u.)
  ----------------------------------------
      1 Br                   -0.062576
      2 F                    -0.046116
      3 H                     0.197598
      4 I                     0.113531
      5 C                    -0.091308
      6 C                    -0.111129
  ----------------------------------------
  Sum of atomic charges =     0.000000

 -----------------------------------------------------------------
                    Cartesian Multipole Moments
 -----------------------------------------------------------------
    Charge (ESU x 10^10)
                 0.0000
    Dipole Moment (Debye)
         X      -0.5401      Y      -1.5543      Z       0.0000
       Tot       1.6454
    Quadrupole Moments (Debye-Ang)
        XX     -60.8636     XY       1.0625     YY     -62.8862
        XZ       0.0000     YZ      -0.0000     ZZ     -64.7314
    Octopole Moments (Debye-Ang^2)
       XXX     -12.8007    XXY       5.8944    XYY      -1.0644
       YYY      21.6278    XXZ      -0.0000    XYZ      -0.0000
       YYZ      -0.0000    XZZ      -2.2495    YZZ      10.1897
       ZZZ      -0.0000
    Hexadecapole Moments (Debye-Ang^3)
      XXXX   -1504.0297   XXXY    -120.4960   XXYY    -296.6787
      XYYY    -171.8714   YYYY    -280.3071   XXXZ       0.0000
      XXYZ       0.0000   XYYZ       0.0000   YYYZ      -0.0000
      XXZZ    -288.2470   XYZZ     -58.7207   YYZZ     -61.5374
      XZZZ       0.0000   YZZZ       0.0000   ZZZZ     -81.8174
 -----------------------------------------------------------------
 Calculating analytic gradient of the SCF energy
 Gradient of SCF Energy
            1           2           3           4           5           6
    1   0.0040852   0.0013328   0.0005707   0.0033508  -0.0063324  -0.0030071
    2   0.0014737  -0.0002381  -0.0008208   0.0010820  -0.0010952  -0.0004017
    3   0.0000000  -0.0000000  -0.0000000  -0.0000000   0.0000000   0.0000000
 Max gradient component =       6.332E-03
 RMS gradient           =       2.168E-03
 Gradient time:  CPU 22.76 s  wall 2.97 s
 Geometry Optimization Parameters
   NAtoms,    NIC,     NZ,  NCons,   NDum,   NFix, NCnnct, MaxDiis
        6      32       0       0       0       0       0       0

 Cartesian Hessian Update
 Hessian Updated using BFGS Update


** GEOMETRY OPTIMIZATION IN DELOCALIZED INTERNAL COORDINATES **
   Searching for a Minimum

   Optimization Cycle:  15

                       Coordinates (Angstroms)
     ATOM                X               Y               Z
      1  Br        2.7708111388    0.4065718160    0.0000000000
      2  F        -0.1398993565    1.5323157172    0.0000000000
      3  H         1.1241925735   -1.5405976230    0.0000000000
      4  I        -1.9380810725   -0.7673720095    0.0000000000
      5  C         1.0738661403   -0.4633040201    0.0000000000
      6  C        -0.0721631638    0.2020991921    0.0000000000
   Point Group: cs    Number of degrees of freedom:     9


   Energy is  -9670.332092073

 Hessian Updated using BFGS Update

  9 Hessian modes will be used to form the next step
  Hessian Eigenvalues:
     0.043857    0.171296    0.195729    0.238724    0.342811    0.389745
     0.431463    0.551472    0.734556

 Minimum Search - Taking Simple RFO Step
 Searching for Lamda that Minimizes Along All modes
 Value Taken    Lamda =  -0.00012508
 Step Taken.  Stepsize is  0.027171

                             Maximum     Tolerance    Cnvgd?
         Gradient           0.004430      0.000300      NO
         Displacement       0.019117      0.001200      NO
         Energy change     -0.000126      0.000001      NO


 New Cartesian Coordinates Obtained by Inverse Iteration

 Displacement from previous Coordinates is:  0.023164
 ----------------------------------------------------------------
             Standard Nuclear Orientation (Angstroms)
    I     Atom           X                Y                Z
 ----------------------------------------------------------------
    1      Br      2.7712327942     0.4000107577     0.0000000000
    2      F      -0.1419231642     1.5345027795     0.0000000000
    3      H       1.1233984620    -1.5369671130     0.0000000000
    4      I      -1.9415718280    -0.7731417073     0.0000000000
    5      C       1.0772072799    -0.4601357291     0.0000000000
    6      C      -0.0696172841     0.2054440848     0.0000000000
 ----------------------------------------------------------------
 Molecular Point Group                 Cs    NOp =  2
 Largest Abelian Subgroup              Cs    NOp =  2
 Nuclear Repulsion Energy =   644.4292536642 hartrees
 There are       55 alpha and       55 beta electrons
 Applying Cartesian multipole field
    Component          Value
    ---------          -----
     (2,0,0)        1.00000E-11
     (0,2,0)        2.00000E-11
     (0,0,2)       -3.00000E-11
 Nucleus-field energy     =     0.0000000215 hartrees
 Requested basis set is 6-311++G(d,p)
 There are 66 shells and 183 basis functions
 A cutoff of  1.0D-11 yielded   1743 shell pairs
 There are     14072 function pairs (     15746 Cartesian)
 Smallest overlap matrix eigenvalue = 9.12E-05
 Guess MOs from SCF MO coefficient file

 -----------------------------------------------------------------------
  General SCF calculation program by
  Eric Jon Sundstrom, Paul Horn, Yuezhi Mao, Dmitri Zuev, Alec White,
  David Stuck, Shaama M.S., Shane Yost, Joonho Lee, David Small,
  Daniel Levine, Susi Lehtola, Hugh Burton, Evgeny Epifanovsky
 -----------------------------------------------------------------------
 Exchange:     0.2000 Hartree-Fock + 0.0800 Slater + 0.7200 B88
 Correlation:  0.1900 VWN1RPA + 0.8100 LYP
 Using SG-1 standard quadrature grid
 using 8 threads for integral computing
 -------------------------------------------------------
 OpenMP Integral computing Module                
 Release: version 2.0, May 2017, Q-Chem Inc. Pleasanton 
 -------------------------------------------------------
 -------------------------------------------------------
 OpenMP BLAS3 based DFT computing Module                
 Release: version 1.0, May 2013, Q-Chem Inc. Pittsburgh 
 -------------------------------------------------------
 A restricted SCF calculation will be
 performed using DIIS
 SCF converges when DIIS error is below 1.0e-08
 ---------------------------------------
  Cycle       Energy         DIIS error
 ---------------------------------------
    1   -9670.3321411570      8.29e-05  
    2   -9670.3321654377      5.70e-05  
    3   -9670.3321661158      5.56e-05  
    4   -9670.3321789022      6.36e-06  
    5   -9670.3321790154      2.39e-06  
    6   -9670.3321790280      6.20e-07  
    7   -9670.3321790296      2.26e-07  
    8   -9670.3321790297      5.21e-08  
    9   -9670.3321790297      2.48e-08  
   10   -9670.3321790298      4.06e-09  Convergence criterion met
 ---------------------------------------
 SCF time:   CPU 51.53s  wall 7.00s 
 SCF   energy in the final basis set =    -9670.3321790298
 Total energy in the final basis set =    -9670.3321790298

 --------------------------------------------------------------
             Orbital Energies (a.u.) and Symmetries
 --------------------------------------------------------------

 Alpha MOs, Restricted
 -- Occupied --                  
******* -482.85 -176.33 -165.73 -165.73 -165.73  -62.50  -56.32
  1 A'    2 A'    3 A'    4 A'    5 A'    1 A"    6 A'    7 A'                 
-56.321 -56.320 -35.824 -31.318 -31.311 -31.311 -24.733 -22.968
  2 A"    8 A'    9 A'   10 A'   11 A'    3 A"   12 A'   13 A'                 
-22.967 -22.967 -22.962 -22.962 -10.325 -10.252  -8.713  -6.545
 14 A'    4 A"   15 A'    5 A"   16 A'   17 A'   18 A'   19 A'                 
 -6.531  -6.530  -6.374  -4.787  -4.771  -4.771  -2.655  -2.652
  6 A"   20 A'   21 A'   22 A'   23 A'    7 A"   24 A'    8 A"                 
 -2.651  -2.640  -2.640  -2.052  -2.048  -2.047  -2.034  -2.034
 25 A'    9 A"   26 A'   27 A'   28 A'   10 A"   29 A'   11 A"                 
 -1.276  -0.858  -0.778  -0.683  -0.625  -0.538  -0.510  -0.506
 30 A'   31 A'   32 A'   33 A'   34 A'   35 A'   12 A"   36 A'                 
 -0.440  -0.383  -0.362  -0.312  -0.310  -0.296  -0.260
 37 A'   38 A'   13 A"   14 A"   39 A'   40 A'   15 A"                         
 -- Virtual --                   
 -0.076  -0.033  -0.022  -0.008   0.032   0.038   0.053   0.061
 41 A'   16 A"   42 A'   43 A'   44 A'   45 A'   17 A"   46 A'                 
  0.074   0.080   0.087   0.098   0.116   0.119   0.124   0.147
 47 A'   48 A'   18 A"   19 A"   49 A'   50 A'   51 A'   52 A'                 
  0.162   0.204   0.214   0.225   0.256   0.290   0.298   0.304
 53 A'   54 A'   20 A"   55 A'   56 A'   21 A"   57 A'   58 A'                 
  0.331   0.343   0.388   0.394   0.396   0.410   0.424   0.430
 59 A'   60 A'   22 A"   61 A'   23 A"   62 A'   24 A"   63 A'                 
  0.445   0.459   0.502   0.522   0.549   0.584   0.588   0.601
 64 A'   65 A'   25 A"   66 A'   26 A"   27 A"   67 A'   68 A'                 
  0.617   0.650   0.655   0.707   0.736   0.798   0.821   0.876
 69 A'   70 A'   28 A"   71 A'   72 A'   73 A'   74 A'   75 A'                 
  0.900   0.973   1.076   1.166   1.270   1.290   1.327   1.371
 76 A'   77 A'   29 A"   30 A"   31 A"   78 A'   79 A'   32 A"                 
  1.405   1.435   1.436   1.483   1.573   1.621   1.747   1.785
 80 A'   33 A"   81 A'   82 A'   83 A'   84 A'   85 A'   34 A"                 
  1.800   1.915   1.974   2.002   2.028   2.109   2.223   2.283
 86 A'   87 A'   35 A"   36 A"   88 A'   89 A'   90 A'   91 A'                 
  2.560   2.614   2.629   2.809   2.869   3.068   3.240   3.670
 92 A'   37 A"   93 A'   38 A"   94 A'   95 A'   96 A'   97 A'                 
  3.746   3.799   3.937   3.967   3.971   3.987   4.004   4.008
 39 A"   98 A'   40 A"   41 A"   99 A'   42 A"   43 A"  100 A'                 
  4.029   4.063   4.097   4.180   4.243   4.353   4.405   4.776
101 A'   44 A"  102 A'  103 A'  104 A'  105 A'  106 A'  107 A'                 
  5.978   6.013   6.066   6.265   6.340   6.564   6.679   7.540
 45 A"  108 A'  109 A'   46 A"  110 A'  111 A'  112 A'   47 A"                 
  7.572   7.666  23.432  24.149  27.831  28.322  28.347  28.374
113 A'  114 A'  115 A'  116 A'  117 A'   48 A"  118 A'  119 A'                 
 28.516  28.528  28.540  28.583  28.679  47.885  66.724 127.866
 49 A"  120 A'   50 A"  121 A'  122 A'  123 A'  124 A'   51 A"                 
127.887 127.923 151.629 289.736 289.766 289.8881020.6701901.792
125 A'  126 A'  127 A'   52 A"  128 A'  129 A'  130 A'  131 A'                 

 Beta MOs, Restricted
 -- Occupied --                  
******* -482.85 -176.33 -165.73 -165.73 -165.73  -62.50  -56.32
  1 A'    2 A'    3 A'    4 A'    5 A'    1 A"    6 A'    7 A'                 
-56.321 -56.320 -35.824 -31.318 -31.311 -31.311 -24.733 -22.968
  2 A"    8 A'    9 A'   10 A'   11 A'    3 A"   12 A'   13 A'                 
-22.967 -22.967 -22.962 -22.962 -10.325 -10.252  -8.713  -6.545
 14 A'    4 A"   15 A'    5 A"   16 A'   17 A'   18 A'   19 A'                 
 -6.531  -6.530  -6.374  -4.787  -4.771  -4.771  -2.655  -2.652
  6 A"   20 A'   21 A'   22 A'   23 A'    7 A"   24 A'    8 A"                 
 -2.651  -2.640  -2.640  -2.052  -2.048  -2.047  -2.034  -2.034
 25 A'    9 A"   26 A'   27 A'   28 A'   10 A"   29 A'   11 A"                 
 -1.276  -0.858  -0.778  -0.683  -0.625  -0.538  -0.510  -0.506
 30 A'   31 A'   32 A'   33 A'   34 A'   35 A'   12 A"   36 A'                 
 -0.440  -0.383  -0.362  -0.312  -0.310  -0.296  -0.260
 37 A'   38 A'   13 A"   14 A"   39 A'   40 A'   15 A"                         
 -- Virtual --                   
 -0.076  -0.033  -0.022  -0.008   0.032   0.038   0.053   0.061
 41 A'   16 A"   42 A'   43 A'   44 A'   45 A'   17 A"   46 A'                 
  0.074   0.080   0.087   0.098   0.116   0.119   0.124   0.147
 47 A'   48 A'   18 A"   19 A"   49 A'   50 A'   51 A'   52 A'                 
  0.162   0.204   0.214   0.225   0.256   0.290   0.298   0.304
 53 A'   54 A'   20 A"   55 A'   56 A'   21 A"   57 A'   58 A'                 
  0.331   0.343   0.388   0.394   0.396   0.410   0.424   0.430
 59 A'   60 A'   22 A"   61 A'   23 A"   62 A'   24 A"   63 A'                 
  0.445   0.459   0.502   0.522   0.549   0.584   0.588   0.601
 64 A'   65 A'   25 A"   66 A'   26 A"   27 A"   67 A'   68 A'                 
  0.617   0.650   0.655   0.707   0.736   0.798   0.821   0.876
 69 A'   70 A'   28 A"   71 A'   72 A'   73 A'   74 A'   75 A'                 
  0.900   0.973   1.076   1.166   1.270   1.290   1.327   1.371
 76 A'   77 A'   29 A"   30 A"   31 A"   78 A'   79 A'   32 A"                 
  1.405   1.435   1.436   1.483   1.573   1.621   1.747   1.785
 80 A'   33 A"   81 A'   82 A'   83 A'   84 A'   85 A'   34 A"                 
  1.800   1.915   1.974   2.002   2.028   2.109   2.223   2.283
 86 A'   87 A'   35 A"   36 A"   88 A'   89 A'   90 A'   91 A'                 
  2.560   2.614   2.629   2.809   2.869   3.068   3.240   3.670
 92 A'   37 A"   93 A'   38 A"   94 A'   95 A'   96 A'   97 A'                 
  3.746   3.799   3.937   3.967   3.971   3.987   4.004   4.008
 39 A"   98 A'   40 A"   41 A"   99 A'   42 A"   43 A"  100 A'                 
  4.029   4.063   4.097   4.180   4.243   4.353   4.405   4.776
101 A'   44 A"  102 A'  103 A'  104 A'  105 A'  106 A'  107 A'                 
  5.978   6.013   6.066   6.265   6.340   6.564   6.679   7.540
 45 A"  108 A'  109 A'   46 A"  110 A'  111 A'  112 A'   47 A"                 
  7.572   7.666  23.432  24.149  27.831  28.322  28.347  28.374
113 A'  114 A'  115 A'  116 A'  117 A'   48 A"  118 A'  119 A'                 
 28.516  28.528  28.540  28.583  28.679  47.885  66.724 127.866
 49 A"  120 A'   50 A"  121 A'  122 A'  123 A'  124 A'   51 A"                 
127.887 127.923 151.629 289.736 289.766 289.8881020.6701901.792
125 A'  126 A'  127 A'   52 A"  128 A'  129 A'  130 A'  131 A'                 
 --------------------------------------------------------------

          Ground-State Mulliken Net Atomic Charges

     Atom                 Charge (a.u.)
  ----------------------------------------
      1 Br                   -0.060332
      2 F                    -0.045754
      3 H                     0.197006
      4 I                     0.110649
      5 C                    -0.096464
      6 C                    -0.105105
  ----------------------------------------
  Sum of atomic charges =     0.000000

 -----------------------------------------------------------------
                    Cartesian Multipole Moments
 -----------------------------------------------------------------
    Charge (ESU x 10^10)
                 0.0000
    Dipole Moment (Debye)
         X      -0.4967      Y      -1.5331      Z       0.0000
       Tot       1.6115
    Quadrupole Moments (Debye-Ang)
        XX     -60.8323     XY       1.0682     YY     -62.8945
        XZ       0.0000     YZ       0.0000     ZZ     -64.7390
    Octopole Moments (Debye-Ang^2)
       XXX     -12.1880    XXY       6.0672    XYY      -1.0267
       YYY      22.3892    XXZ       0.0000    XYZ      -0.0000
       YYZ       0.0000    XZZ      -2.0994    YZZ      10.4508
       ZZZ       0.0000
    Hexadecapole Moments (Debye-Ang^3)
      XXXX   -1505.9559   XXXY    -120.7030   XXYY    -297.3087
      XYYY    -172.0174   YYYY    -281.4028   XXXZ      -0.0000
      XXYZ       0.0000   XYYZ       0.0000   YYYZ       0.0000
      XXZZ    -288.6773   XYZZ     -58.7976   YYZZ     -61.7170
      XZZZ       0.0000   YZZZ       0.0000   ZZZZ     -81.8503
 -----------------------------------------------------------------
 Calculating analytic gradient of the SCF energy
 Gradient of SCF Energy
            1           2           3           4           5           6
    1   0.0019349   0.0012017   0.0006693   0.0014279  -0.0033658  -0.0018678
    2   0.0000880  -0.0002838  -0.0003033   0.0002370  -0.0006730   0.0009351
    3  -0.0000000   0.0000000   0.0000000  -0.0000000   0.0000000  -0.0000000
 Max gradient component =       3.366E-03
 RMS gradient           =       1.156E-03
 Gradient time:  CPU 22.81 s  wall 2.97 s
 Geometry Optimization Parameters
   NAtoms,    NIC,     NZ,  NCons,   NDum,   NFix, NCnnct, MaxDiis
        6      32       0       0       0       0       0       0

 Cartesian Hessian Update
 Hessian Updated using BFGS Update


** GEOMETRY OPTIMIZATION IN DELOCALIZED INTERNAL COORDINATES **
   Searching for a Minimum

   Optimization Cycle:  16

                       Coordinates (Angstroms)
     ATOM                X               Y               Z
      1  Br        2.7712327942    0.4000107577    0.0000000000
      2  F        -0.1419231642    1.5345027795    0.0000000000
      3  H         1.1233984620   -1.5369671130    0.0000000000
      4  I        -1.9415718280   -0.7731417073    0.0000000000
      5  C         1.0772072799   -0.4601357291    0.0000000000
      6  C        -0.0696172841    0.2054440848    0.0000000000
   Point Group: cs    Number of degrees of freedom:     9


   Energy is  -9670.332179030

 Hessian Updated using BFGS Update

  9 Hessian modes will be used to form the next step
  Hessian Eigenvalues:
     0.051857    0.141964    0.185427    0.232925    0.254959    0.373588
     0.403892    0.558825    0.731835

 Minimum Search - Taking Simple RFO Step
 Searching for Lamda that Minimizes Along All modes
 Value Taken    Lamda =  -0.00006667
 Step Taken.  Stepsize is  0.020251

                             Maximum     Tolerance    Cnvgd?
         Gradient           0.002774      0.000300      NO
         Displacement       0.015858      0.001200      NO
         Energy change     -0.000087      0.000001      NO


 New Cartesian Coordinates Obtained by Inverse Iteration

 Displacement from previous Coordinates is:  0.015718
 ----------------------------------------------------------------
             Standard Nuclear Orientation (Angstroms)
    I     Atom           X                Y                Z
 ----------------------------------------------------------------
    1      Br      2.7695006914     0.4003870273     0.0000000000
    2      F      -0.1438218135     1.5328385590     0.0000000000
    3      H       1.1231704087    -1.5364296688     0.0000000000
    4      I      -1.9457242745    -0.7709894414     0.0000000000
    5      C       1.0821499123    -0.4596916784     0.0000000000
    6      C      -0.0665486645     0.2035982748     0.0000000000
 ----------------------------------------------------------------
 Molecular Point Group                 Cs    NOp =  2
 Largest Abelian Subgroup              Cs    NOp =  2
 Nuclear Repulsion Energy =   644.2959733664 hartrees
 There are       55 alpha and       55 beta electrons
 Applying Cartesian multipole field
    Component          Value
    ---------          -----
     (2,0,0)        1.00000E-11
     (0,2,0)        2.00000E-11
     (0,0,2)       -3.00000E-11
 Nucleus-field energy     =     0.0000000215 hartrees
 Requested basis set is 6-311++G(d,p)
 There are 66 shells and 183 basis functions
 A cutoff of  1.0D-11 yielded   1742 shell pairs
 There are     14069 function pairs (     15743 Cartesian)
 Smallest overlap matrix eigenvalue = 9.10E-05
 Guess MOs from SCF MO coefficient file

 -----------------------------------------------------------------------
  General SCF calculation program by
  Eric Jon Sundstrom, Paul Horn, Yuezhi Mao, Dmitri Zuev, Alec White,
  David Stuck, Shaama M.S., Shane Yost, Joonho Lee, David Small,
  Daniel Levine, Susi Lehtola, Hugh Burton, Evgeny Epifanovsky
 -----------------------------------------------------------------------
 Exchange:     0.2000 Hartree-Fock + 0.0800 Slater + 0.7200 B88
 Correlation:  0.1900 VWN1RPA + 0.8100 LYP
 Using SG-1 standard quadrature grid
 using 8 threads for integral computing
 -------------------------------------------------------
 OpenMP Integral computing Module                
 Release: version 2.0, May 2017, Q-Chem Inc. Pleasanton 
 -------------------------------------------------------
 -------------------------------------------------------
 OpenMP BLAS3 based DFT computing Module                
 Release: version 1.0, May 2013, Q-Chem Inc. Pittsburgh 
 -------------------------------------------------------
 A restricted SCF calculation will be
 performed using DIIS
 SCF converges when DIIS error is below 1.0e-08
 ---------------------------------------
  Cycle       Energy         DIIS error
 ---------------------------------------
    1   -9670.3321938662      6.66e-05  
    2   -9670.3322140230      3.63e-05  
    3   -9670.3322115053      4.35e-05  
    4   -9670.3322192810      4.65e-06  
    5   -9670.3322193786      1.63e-06  
    6   -9670.3322193857      5.09e-07  
    7   -9670.3322193864      1.27e-07  
    8   -9670.3322193864      3.41e-08  
    9   -9670.3322193863      8.18e-09  Convergence criterion met
 ---------------------------------------
 SCF time:   CPU 46.36s  wall 6.00s 
 SCF   energy in the final basis set =    -9670.3322193863
 Total energy in the final basis set =    -9670.3322193863

 --------------------------------------------------------------
             Orbital Energies (a.u.) and Symmetries
 --------------------------------------------------------------

 Alpha MOs, Restricted
 -- Occupied --                  
******* -482.85 -176.33 -165.73 -165.73 -165.73  -62.50  -56.33
  1 A'    2 A'    3 A'    4 A'    5 A'    1 A"    6 A'    7 A'                 
-56.321 -56.321 -35.824 -31.317 -31.311 -31.311 -24.733 -22.968
  2 A"    8 A'    9 A'   10 A'   11 A'    3 A"   12 A'   13 A'                 
-22.966 -22.966 -22.962 -22.962 -10.325 -10.252  -8.713  -6.545
 14 A'    4 A"   15 A'    5 A"   16 A'   17 A'   18 A'   19 A'                 
 -6.532  -6.531  -6.373  -4.786  -4.771  -4.771  -2.656  -2.652
  6 A"   20 A'   21 A'   22 A'   23 A'    7 A"   24 A'    8 A"                 
 -2.652  -2.641  -2.641  -2.052  -2.047  -2.047  -2.034  -2.034
 25 A'   26 A'    9 A"   27 A'   28 A'   10 A"   29 A'   11 A"                 
 -1.276  -0.859  -0.778  -0.682  -0.625  -0.538  -0.510  -0.506
 30 A'   31 A'   32 A'   33 A'   34 A'   35 A'   12 A"   36 A'                 
 -0.441  -0.383  -0.363  -0.312  -0.310  -0.296  -0.260
 37 A'   38 A'   13 A"   14 A"   39 A'   40 A'   15 A"                         
 -- Virtual --                   
 -0.077  -0.033  -0.021  -0.008   0.032   0.038   0.052   0.061
 41 A'   16 A"   42 A'   43 A'   44 A'   45 A'   17 A"   46 A'                 
  0.074   0.080   0.087   0.098   0.117   0.119   0.124   0.147
 47 A'   48 A'   18 A"   19 A"   49 A'   50 A'   51 A'   52 A'                 
  0.162   0.204   0.215   0.225   0.256   0.290   0.299   0.303
 53 A'   54 A'   20 A"   55 A'   56 A'   21 A"   57 A'   58 A'                 
  0.330   0.343   0.389   0.394   0.396   0.410   0.423   0.431
 59 A'   60 A'   22 A"   61 A'   23 A"   62 A'   24 A"   63 A'                 
  0.445   0.459   0.502   0.522   0.548   0.584   0.588   0.601
 64 A'   65 A'   25 A"   66 A'   26 A"   27 A"   67 A'   68 A'                 
  0.616   0.649   0.655   0.706   0.737   0.799   0.822   0.877
 69 A'   70 A'   28 A"   71 A'   72 A'   73 A'   74 A'   75 A'                 
  0.902   0.973   1.076   1.166   1.270   1.289   1.327   1.371
 76 A'   77 A'   29 A"   30 A"   31 A"   78 A'   79 A'   32 A"                 
  1.405   1.435   1.436   1.484   1.574   1.622   1.747   1.787
 80 A'   33 A"   81 A'   82 A'   83 A'   84 A'   85 A'   34 A"                 
  1.798   1.915   1.972   2.002   2.028   2.110   2.222   2.285
 86 A'   87 A'   35 A"   36 A"   88 A'   89 A'   90 A'   91 A'                 
  2.558   2.614   2.628   2.809   2.869   3.071   3.242   3.669
 92 A'   37 A"   93 A'   38 A"   94 A'   95 A'   96 A'   97 A'                 
  3.746   3.799   3.938   3.967   3.971   3.987   4.004   4.008
 39 A"   98 A'   40 A"   41 A"   99 A'   42 A"   43 A"  100 A'                 
  4.028   4.064   4.097   4.180   4.243   4.352   4.404   4.776
101 A'   44 A"  102 A'  103 A'  104 A'  105 A'  106 A'  107 A'                 
  5.978   6.013   6.066   6.265   6.340   6.564   6.680   7.540
 45 A"  108 A'  109 A'   46 A"  110 A'  111 A'  112 A'   47 A"                 
  7.571   7.666  23.432  24.147  27.831  28.322  28.347  28.374
113 A'  114 A'  115 A'  116 A'  117 A'   48 A"  118 A'  119 A'                 
 28.517  28.528  28.540  28.583  28.679  47.886  66.724 127.866
 49 A"  120 A'   50 A"  121 A'  122 A'  123 A'  124 A'   51 A"                 
127.887 127.923 151.629 289.736 289.766 289.8891020.6721901.791
125 A'  126 A'  127 A'   52 A"  128 A'  129 A'  130 A'  131 A'                 

 Beta MOs, Restricted
 -- Occupied --                  
******* -482.85 -176.33 -165.73 -165.73 -165.73  -62.50  -56.33
  1 A'    2 A'    3 A'    4 A'    5 A'    1 A"    6 A'    7 A'                 
-56.321 -56.321 -35.824 -31.317 -31.311 -31.311 -24.733 -22.968
  2 A"    8 A'    9 A'   10 A'   11 A'    3 A"   12 A'   13 A'                 
-22.966 -22.966 -22.962 -22.962 -10.325 -10.252  -8.713  -6.545
 14 A'    4 A"   15 A'    5 A"   16 A'   17 A'   18 A'   19 A'                 
 -6.532  -6.531  -6.373  -4.786  -4.771  -4.771  -2.656  -2.652
  6 A"   20 A'   21 A'   22 A'   23 A'    7 A"   24 A'    8 A"                 
 -2.652  -2.641  -2.641  -2.052  -2.047  -2.047  -2.034  -2.034
 25 A'   26 A'    9 A"   27 A'   28 A'   10 A"   29 A'   11 A"                 
 -1.276  -0.859  -0.778  -0.682  -0.625  -0.538  -0.510  -0.506
 30 A'   31 A'   32 A'   33 A'   34 A'   35 A'   12 A"   36 A'                 
 -0.441  -0.383  -0.363  -0.312  -0.310  -0.296  -0.260
 37 A'   38 A'   13 A"   14 A"   39 A'   40 A'   15 A"                         
 -- Virtual --                   
 -0.077  -0.033  -0.021  -0.008   0.032   0.038   0.052   0.061
 41 A'   16 A"   42 A'   43 A'   44 A'   45 A'   17 A"   46 A'                 
  0.074   0.080   0.087   0.098   0.117   0.119   0.124   0.147
 47 A'   48 A'   18 A"   19 A"   49 A'   50 A'   51 A'   52 A'                 
  0.162   0.204   0.215   0.225   0.256   0.290   0.299   0.303
 53 A'   54 A'   20 A"   55 A'   56 A'   21 A"   57 A'   58 A'                 
  0.330   0.343   0.389   0.394   0.396   0.410   0.423   0.431
 59 A'   60 A'   22 A"   61 A'   23 A"   62 A'   24 A"   63 A'                 
  0.445   0.459   0.502   0.522   0.548   0.584   0.588   0.601
 64 A'   65 A'   25 A"   66 A'   26 A"   27 A"   67 A'   68 A'                 
  0.616   0.649   0.655   0.706   0.737   0.799   0.822   0.877
 69 A'   70 A'   28 A"   71 A'   72 A'   73 A'   74 A'   75 A'                 
  0.902   0.973   1.076   1.166   1.270   1.289   1.327   1.371
 76 A'   77 A'   29 A"   30 A"   31 A"   78 A'   79 A'   32 A"                 
  1.405   1.435   1.436   1.484   1.574   1.622   1.747   1.787
 80 A'   33 A"   81 A'   82 A'   83 A'   84 A'   85 A'   34 A"                 
  1.798   1.915   1.972   2.002   2.028   2.110   2.222   2.285
 86 A'   87 A'   35 A"   36 A"   88 A'   89 A'   90 A'   91 A'                 
  2.558   2.614   2.628   2.809   2.869   3.071   3.242   3.669
 92 A'   37 A"   93 A'   38 A"   94 A'   95 A'   96 A'   97 A'                 
  3.746   3.799   3.938   3.967   3.971   3.987   4.004   4.008
 39 A"   98 A'   40 A"   41 A"   99 A'   42 A"   43 A"  100 A'                 
  4.028   4.064   4.097   4.180   4.243   4.352   4.404   4.776
101 A'   44 A"  102 A'  103 A'  104 A'  105 A'  106 A'  107 A'                 
  5.978   6.013   6.066   6.265   6.340   6.564   6.680   7.540
 45 A"  108 A'  109 A'   46 A"  110 A'  111 A'  112 A'   47 A"                 
  7.571   7.666  23.432  24.147  27.831  28.322  28.347  28.374
113 A'  114 A'  115 A'  116 A'  117 A'   48 A"  118 A'  119 A'                 
 28.517  28.528  28.540  28.583  28.679  47.886  66.724 127.866
 49 A"  120 A'   50 A"  121 A'  122 A'  123 A'  124 A'   51 A"                 
127.887 127.923 151.629 289.736 289.766 289.8891020.6721901.791
125 A'  126 A'  127 A'   52 A"  128 A'  129 A'  130 A'  131 A'                 
 --------------------------------------------------------------

          Ground-State Mulliken Net Atomic Charges

     Atom                 Charge (a.u.)
  ----------------------------------------
      1 Br                   -0.058114
      2 F                    -0.045359
      3 H                     0.196311
      4 I                     0.109130
      5 C                    -0.098841
      6 C                    -0.103127
  ----------------------------------------
  Sum of atomic charges =     0.000000

 -----------------------------------------------------------------
                    Cartesian Multipole Moments
 -----------------------------------------------------------------
    Charge (ESU x 10^10)
                 0.0000
    Dipole Moment (Debye)
         X      -0.4615      Y      -1.5216      Z       0.0000
       Tot       1.5900
    Quadrupole Moments (Debye-Ang)
        XX     -60.7608     XY       1.0714     YY     -62.9176
        XZ      -0.0000     YZ      -0.0000     ZZ     -64.7380
    Octopole Moments (Debye-Ang^2)
       XXX     -11.6938    XXY       6.0836    XYY      -0.8004
       YYY      22.3241    XXZ       0.0000    XYZ      -0.0000
       YYZ       0.0000    XZZ      -1.9267    YZZ      10.4074
       ZZZ       0.0000
    Hexadecapole Moments (Debye-Ang^3)
      XXXX   -1506.8347   XXXY    -120.5119   XXYY    -297.5696
      XYYY    -172.0043   YYYY    -280.8469   XXXZ      -0.0000
      XXYZ       0.0000   XYYZ       0.0000   YYYZ       0.0000
      XXZZ    -288.9367   XYZZ     -58.7618   YYZZ     -61.6092
      XZZZ      -0.0000   YZZZ      -0.0000   ZZZZ     -81.8502
 -----------------------------------------------------------------
 Calculating analytic gradient of the SCF energy
 Gradient of SCF Energy
            1           2           3           4           5           6
    1   0.0000632   0.0006807   0.0002360   0.0001348  -0.0004337  -0.0006810
    2  -0.0006980  -0.0000299   0.0000236   0.0001715  -0.0001450   0.0006778
    3  -0.0000000   0.0000000   0.0000000  -0.0000000  -0.0000000   0.0000000
 Max gradient component =       6.980E-04
 RMS gradient           =       3.489E-04
 Gradient time:  CPU 22.81 s  wall 2.97 s
 Geometry Optimization Parameters
   NAtoms,    NIC,     NZ,  NCons,   NDum,   NFix, NCnnct, MaxDiis
        6      32       0       0       0       0       0       0

 Cartesian Hessian Update
 Hessian Updated using BFGS Update


** GEOMETRY OPTIMIZATION IN DELOCALIZED INTERNAL COORDINATES **
   Searching for a Minimum

   Optimization Cycle:  17

                       Coordinates (Angstroms)
     ATOM                X               Y               Z
      1  Br        2.7695006914    0.4003870273    0.0000000000
      2  F        -0.1438218135    1.5328385590    0.0000000000
      3  H         1.1231704087   -1.5364296688    0.0000000000
      4  I        -1.9457242745   -0.7709894414    0.0000000000
      5  C         1.0821499123   -0.4596916784    0.0000000000
      6  C        -0.0665486645    0.2035982748    0.0000000000
   Point Group: cs    Number of degrees of freedom:     9


   Energy is  -9670.332219386

 Hessian Updated using BFGS Update

  9 Hessian modes will be used to form the next step
  Hessian Eigenvalues:
     0.050682    0.113416    0.194548    0.226614    0.252033    0.370723
     0.401291    0.569266    0.731381

 Minimum Search - Taking Simple RFO Step
 Searching for Lamda that Minimizes Along All modes
 Value Taken    Lamda =  -0.00000874
 Step Taken.  Stepsize is  0.009675

                             Maximum     Tolerance    Cnvgd?
         Gradient           0.000770      0.000300      NO
         Displacement       0.007159      0.001200      NO
         Energy change     -0.000040      0.000001      NO


 New Cartesian Coordinates Obtained by Inverse Iteration

 Displacement from previous Coordinates is:  0.009624
 ----------------------------------------------------------------
             Standard Nuclear Orientation (Angstroms)
    I     Atom           X                Y                Z
 ----------------------------------------------------------------
    1      Br      2.7686891921     0.4027688858     0.0000000000
    2      F      -0.1443156189     1.5313865940     0.0000000000
    3      H       1.1224581520    -1.5373561505     0.0000000000
    4      I      -1.9466884164    -0.7684482219     0.0000000000
    5      C       1.0839366658    -0.4603984253     0.0000000000
    6      C      -0.0653537147     0.2017603906     0.0000000000
 ----------------------------------------------------------------
 Molecular Point Group                 Cs    NOp =  2
 Largest Abelian Subgroup              Cs    NOp =  2
 Nuclear Repulsion Energy =   644.3968842863 hartrees
 There are       55 alpha and       55 beta electrons
 Applying Cartesian multipole field
    Component          Value
    ---------          -----
     (2,0,0)        1.00000E-11
     (0,2,0)        2.00000E-11
     (0,0,2)       -3.00000E-11
 Nucleus-field energy     =     0.0000000215 hartrees
 Requested basis set is 6-311++G(d,p)
 There are 66 shells and 183 basis functions
 A cutoff of  1.0D-11 yielded   1742 shell pairs
 There are     14069 function pairs (     15743 Cartesian)
 Smallest overlap matrix eigenvalue = 9.08E-05
 Guess MOs from SCF MO coefficient file

 -----------------------------------------------------------------------
  General SCF calculation program by
  Eric Jon Sundstrom, Paul Horn, Yuezhi Mao, Dmitri Zuev, Alec White,
  David Stuck, Shaama M.S., Shane Yost, Joonho Lee, David Small,
  Daniel Levine, Susi Lehtola, Hugh Burton, Evgeny Epifanovsky
 -----------------------------------------------------------------------
 Exchange:     0.2000 Hartree-Fock + 0.0800 Slater + 0.7200 B88
 Correlation:  0.1900 VWN1RPA + 0.8100 LYP
 Using SG-1 standard quadrature grid
 using 8 threads for integral computing
 -------------------------------------------------------
 OpenMP Integral computing Module                
 Release: version 2.0, May 2017, Q-Chem Inc. Pleasanton 
 -------------------------------------------------------
 -------------------------------------------------------
 OpenMP BLAS3 based DFT computing Module                
 Release: version 1.0, May 2013, Q-Chem Inc. Pittsburgh 
 -------------------------------------------------------
 A restricted SCF calculation will be
 performed using DIIS
 SCF converges when DIIS error is below 1.0e-08
 ---------------------------------------
  Cycle       Energy         DIIS error
 ---------------------------------------
    1   -9670.3322198734      2.66e-05  
    2   -9670.3322243037      7.53e-06  
    3   -9670.3322242995      8.09e-06  
    4   -9670.3322244950      2.64e-06  
    5   -9670.3322245221      5.56e-07  
    6   -9670.3322245233      3.11e-07  
    7   -9670.3322245235      5.38e-08  
    8   -9670.3322245235      1.51e-08  
    9   -9670.3322245236      3.27e-09  Convergence criterion met
 ---------------------------------------
 SCF time:   CPU 46.37s  wall 6.00s 
 SCF   energy in the final basis set =    -9670.3322245236
 Total energy in the final basis set =    -9670.3322245236

 --------------------------------------------------------------
             Orbital Energies (a.u.) and Symmetries
 --------------------------------------------------------------

 Alpha MOs, Restricted
 -- Occupied --                  
******* -482.85 -176.33 -165.73 -165.73 -165.73  -62.50  -56.33
  1 A'    2 A'    3 A'    4 A'    5 A'    1 A"    6 A'    7 A'                 
-56.321 -56.321 -35.824 -31.317 -31.311 -31.311 -24.733 -22.968
  2 A"    8 A'    9 A'   10 A'   11 A'    3 A"   12 A'   13 A'                 
-22.966 -22.966 -22.962 -22.962 -10.325 -10.252  -8.713  -6.545
 14 A'    4 A"   15 A'    5 A"   16 A'   17 A'   18 A'   19 A'                 
 -6.532  -6.531  -6.373  -4.786  -4.771  -4.771  -2.656  -2.652
  6 A"   20 A'   21 A'   22 A'   23 A'    7 A"   24 A'    8 A"                 
 -2.652  -2.641  -2.641  -2.052  -2.047  -2.047  -2.034  -2.034
 25 A'   26 A'    9 A"   27 A'   28 A'   10 A"   29 A'   11 A"                 
 -1.276  -0.859  -0.778  -0.682  -0.625  -0.538  -0.510  -0.505
 30 A'   31 A'   32 A'   33 A'   34 A'   35 A'   12 A"   36 A'                 
 -0.441  -0.383  -0.363  -0.312  -0.310  -0.296  -0.260
 37 A'   38 A'   13 A"   14 A"   39 A'   40 A'   15 A"                         
 -- Virtual --                   
 -0.077  -0.033  -0.021  -0.008   0.032   0.038   0.052   0.061
 41 A'   16 A"   42 A'   43 A'   44 A'   45 A'   17 A"   46 A'                 
  0.074   0.080   0.087   0.098   0.117   0.119   0.124   0.146
 47 A'   48 A'   18 A"   19 A"   49 A'   50 A'   51 A'   52 A'                 
  0.162   0.205   0.215   0.225   0.256   0.290   0.299   0.303
 53 A'   54 A'   20 A"   55 A'   56 A'   21 A"   57 A'   58 A'                 
  0.330   0.342   0.389   0.394   0.396   0.410   0.423   0.432
 59 A'   60 A'   22 A"   61 A'   23 A"   62 A'   24 A"   63 A'                 
  0.445   0.459   0.502   0.522   0.548   0.584   0.588   0.601
 64 A'   65 A'   25 A"   66 A'   26 A"   27 A"   67 A'   68 A'                 
  0.617   0.650   0.655   0.705   0.737   0.799   0.822   0.877
 69 A'   70 A'   28 A"   71 A'   72 A'   73 A'   74 A'   75 A'                 
  0.902   0.973   1.076   1.166   1.270   1.289   1.328   1.371
 76 A'   77 A'   29 A"   30 A"   31 A"   78 A'   79 A'   32 A"                 
  1.405   1.435   1.436   1.484   1.574   1.623   1.747   1.788
 80 A'   33 A"   81 A'   82 A'   83 A'   84 A'   85 A'   34 A"                 
  1.797   1.916   1.971   2.002   2.028   2.110   2.222   2.285
 86 A'   87 A'   35 A"   36 A"   88 A'   89 A'   90 A'   91 A'                 
  2.557   2.614   2.628   2.809   2.868   3.072   3.243   3.669
 92 A'   37 A"   93 A'   38 A"   94 A'   95 A'   96 A'   97 A'                 
  3.746   3.799   3.938   3.967   3.971   3.987   4.004   4.008
 39 A"   98 A'   40 A"   41 A"   99 A'   42 A"   43 A"  100 A'                 
  4.028   4.064   4.097   4.180   4.243   4.352   4.404   4.776
101 A'   44 A"  102 A'  103 A'  104 A'  105 A'  106 A'  107 A'                 
  5.978   6.013   6.066   6.265   6.341   6.564   6.680   7.539
 45 A"  108 A'  109 A'   46 A"  110 A'  111 A'  112 A'   47 A"                 
  7.571   7.667  23.432  24.147  27.831  28.322  28.347  28.374
113 A'  114 A'  115 A'  116 A'  117 A'   48 A"  118 A'  119 A'                 
 28.517  28.528  28.540  28.583  28.679  47.886  66.725 127.866
 49 A"  120 A'   50 A"  121 A'  122 A'  123 A'  124 A'   51 A"                 
127.887 127.923 151.629 289.735 289.765 289.8891020.6721901.791
125 A'  126 A'  127 A'   52 A"  128 A'  129 A'  130 A'  131 A'                 

 Beta MOs, Restricted
 -- Occupied --                  
******* -482.85 -176.33 -165.73 -165.73 -165.73  -62.50  -56.33
  1 A'    2 A'    3 A'    4 A'    5 A'    1 A"    6 A'    7 A'                 
-56.321 -56.321 -35.824 -31.317 -31.311 -31.311 -24.733 -22.968
  2 A"    8 A'    9 A'   10 A'   11 A'    3 A"   12 A'   13 A'                 
-22.966 -22.966 -22.962 -22.962 -10.325 -10.252  -8.713  -6.545
 14 A'    4 A"   15 A'    5 A"   16 A'   17 A'   18 A'   19 A'                 
 -6.532  -6.531  -6.373  -4.786  -4.771  -4.771  -2.656  -2.652
  6 A"   20 A'   21 A'   22 A'   23 A'    7 A"   24 A'    8 A"                 
 -2.652  -2.641  -2.641  -2.052  -2.047  -2.047  -2.034  -2.034
 25 A'   26 A'    9 A"   27 A'   28 A'   10 A"   29 A'   11 A"                 
 -1.276  -0.859  -0.778  -0.682  -0.625  -0.538  -0.510  -0.505
 30 A'   31 A'   32 A'   33 A'   34 A'   35 A'   12 A"   36 A'                 
 -0.441  -0.383  -0.363  -0.312  -0.310  -0.296  -0.260
 37 A'   38 A'   13 A"   14 A"   39 A'   40 A'   15 A"                         
 -- Virtual --                   
 -0.077  -0.033  -0.021  -0.008   0.032   0.038   0.052   0.061
 41 A'   16 A"   42 A'   43 A'   44 A'   45 A'   17 A"   46 A'                 
  0.074   0.080   0.087   0.098   0.117   0.119   0.124   0.146
 47 A'   48 A'   18 A"   19 A"   49 A'   50 A'   51 A'   52 A'                 
  0.162   0.205   0.215   0.225   0.256   0.290   0.299   0.303
 53 A'   54 A'   20 A"   55 A'   56 A'   21 A"   57 A'   58 A'                 
  0.330   0.342   0.389   0.394   0.396   0.410   0.423   0.432
 59 A'   60 A'   22 A"   61 A'   23 A"   62 A'   24 A"   63 A'                 
  0.445   0.459   0.502   0.522   0.548   0.584   0.588   0.601
 64 A'   65 A'   25 A"   66 A'   26 A"   27 A"   67 A'   68 A'                 
  0.617   0.650   0.655   0.705   0.737   0.799   0.822   0.877
 69 A'   70 A'   28 A"   71 A'   72 A'   73 A'   74 A'   75 A'                 
  0.902   0.973   1.076   1.166   1.270   1.289   1.328   1.371
 76 A'   77 A'   29 A"   30 A"   31 A"   78 A'   79 A'   32 A"                 
  1.405   1.435   1.436   1.484   1.574   1.623   1.747   1.788
 80 A'   33 A"   81 A'   82 A'   83 A'   84 A'   85 A'   34 A"                 
  1.797   1.916   1.971   2.002   2.028   2.110   2.222   2.285
 86 A'   87 A'   35 A"   36 A"   88 A'   89 A'   90 A'   91 A'                 
  2.557   2.614   2.628   2.809   2.868   3.072   3.243   3.669
 92 A'   37 A"   93 A'   38 A"   94 A'   95 A'   96 A'   97 A'                 
  3.746   3.799   3.938   3.967   3.971   3.987   4.004   4.008
 39 A"   98 A'   40 A"   41 A"   99 A'   42 A"   43 A"  100 A'                 
  4.028   4.064   4.097   4.180   4.243   4.352   4.404   4.776
101 A'   44 A"  102 A'  103 A'  104 A'  105 A'  106 A'  107 A'                 
  5.978   6.013   6.066   6.265   6.341   6.564   6.680   7.539
 45 A"  108 A'  109 A'   46 A"  110 A'  111 A'  112 A'   47 A"                 
  7.571   7.667  23.432  24.147  27.831  28.322  28.347  28.374
113 A'  114 A'  115 A'  116 A'  117 A'   48 A"  118 A'  119 A'                 
 28.517  28.528  28.540  28.583  28.679  47.886  66.725 127.866
 49 A"  120 A'   50 A"  121 A'  122 A'  123 A'  124 A'   51 A"                 
127.887 127.923 151.629 289.735 289.765 289.8891020.6721901.791
125 A'  126 A'  127 A'   52 A"  128 A'  129 A'  130 A'  131 A'                 
 --------------------------------------------------------------

          Ground-State Mulliken Net Atomic Charges

     Atom                 Charge (a.u.)
  ----------------------------------------
      1 Br                   -0.057703
      2 F                    -0.045244
      3 H                     0.196075
      4 I                     0.109014
      5 C                    -0.098484
      6 C                    -0.103658
  ----------------------------------------
  Sum of atomic charges =     0.000000

 -----------------------------------------------------------------
                    Cartesian Multipole Moments
 -----------------------------------------------------------------
    Charge (ESU x 10^10)
                 0.0000
    Dipole Moment (Debye)
         X      -0.4547      Y      -1.5207      Z      -0.0000
       Tot       1.5872
    Quadrupole Moments (Debye-Ang)
        XX     -60.7356     XY       1.0734     YY     -62.9260
        XZ      -0.0000     YZ      -0.0000     ZZ     -64.7363
    Octopole Moments (Debye-Ang^2)
       XXX     -11.6361    XXY       6.0535    XYY      -0.7031
       YYY      22.0765    XXZ      -0.0000    XYZ       0.0000
       YYZ      -0.0000    XZZ      -1.8903    YZZ      10.3116
       ZZZ      -0.0000
    Hexadecapole Moments (Debye-Ang^3)
      XXXX   -1506.7738   XXXY    -120.4037   XXYY    -297.5333
      XYYY    -172.0199   YYYY    -280.3347   XXXZ      -0.0000
      XXYZ      -0.0000   XYYZ       0.0000   YYYZ      -0.0000
      XXZZ    -288.9533   XYZZ     -58.7469   YYZZ     -61.5187
      XZZZ      -0.0000   YZZZ      -0.0000   ZZZZ     -81.8434
 -----------------------------------------------------------------
 Calculating analytic gradient of the SCF energy
 Gradient of SCF Energy
            1           2           3           4           5           6
    1  -0.0002069   0.0004080  -0.0001232  -0.0000343   0.0001736  -0.0002173
    2  -0.0006159   0.0001321  -0.0000226   0.0003654   0.0000129   0.0001280
    3  -0.0000000   0.0000000   0.0000000  -0.0000000   0.0000000  -0.0000000
 Max gradient component =       6.159E-04
 RMS gradient           =       2.174E-04
 Gradient time:  CPU 22.75 s  wall 2.96 s
 Geometry Optimization Parameters
   NAtoms,    NIC,     NZ,  NCons,   NDum,   NFix, NCnnct, MaxDiis
        6      32       0       0       0       0       0       0

 Cartesian Hessian Update
 Hessian Updated using BFGS Update


** GEOMETRY OPTIMIZATION IN DELOCALIZED INTERNAL COORDINATES **
   Searching for a Minimum

   Optimization Cycle:  18

                       Coordinates (Angstroms)
     ATOM                X               Y               Z
      1  Br        2.7686891921    0.4027688858    0.0000000000
      2  F        -0.1443156189    1.5313865940    0.0000000000
      3  H         1.1224581520   -1.5373561505    0.0000000000
      4  I        -1.9466884164   -0.7684482219    0.0000000000
      5  C         1.0839366658   -0.4603984253    0.0000000000
      6  C        -0.0653537147    0.2017603906    0.0000000000
   Point Group: cs    Number of degrees of freedom:     9


   Energy is  -9670.332224524

 Hessian Updated using BFGS Update

  9 Hessian modes will be used to form the next step
  Hessian Eigenvalues:
     0.046663    0.109509    0.186597    0.225219    0.257736    0.371792
     0.402641    0.537882    0.731622

 Minimum Search - Taking Simple RFO Step
 Searching for Lamda that Minimizes Along All modes
 Value Taken    Lamda =   0.00000000
 Step Taken.  Stepsize is  0.002610

                             Maximum     Tolerance    Cnvgd?
         Gradient           0.000345      0.000300      NO
         Displacement       0.001555      0.001200      NO
         Energy change     -0.000005      0.000001      NO


 New Cartesian Coordinates Obtained by Inverse Iteration

 Displacement from previous Coordinates is:  0.002698
 ----------------------------------------------------------------
             Standard Nuclear Orientation (Angstroms)
    I     Atom           X                Y                Z
 ----------------------------------------------------------------
    1      Br      2.7687473464     0.4036244705     0.0000000000
    2      F      -0.1444399656     1.5310228587     0.0000000000
    3      H       1.1219901505    -1.5377620095     0.0000000000
    4      I      -1.9467079391    -0.7678402915     0.0000000000
    5      C       1.0842082191    -0.4606840681     0.0000000000
    6      C      -0.0650715514     0.2013521126     0.0000000000
 ----------------------------------------------------------------
 Molecular Point Group                 Cs    NOp =  2
 Largest Abelian Subgroup              Cs    NOp =  2
 Nuclear Repulsion Energy =   644.4116038640 hartrees
 There are       55 alpha and       55 beta electrons
 Applying Cartesian multipole field
    Component          Value
    ---------          -----
     (2,0,0)        1.00000E-11
     (0,2,0)        2.00000E-11
     (0,0,2)       -3.00000E-11
 Nucleus-field energy     =     0.0000000215 hartrees
 Requested basis set is 6-311++G(d,p)
 There are 66 shells and 183 basis functions
 A cutoff of  1.0D-11 yielded   1742 shell pairs
 There are     14069 function pairs (     15743 Cartesian)
 Smallest overlap matrix eigenvalue = 9.08E-05
 Guess MOs from SCF MO coefficient file

 -----------------------------------------------------------------------
  General SCF calculation program by
  Eric Jon Sundstrom, Paul Horn, Yuezhi Mao, Dmitri Zuev, Alec White,
  David Stuck, Shaama M.S., Shane Yost, Joonho Lee, David Small,
  Daniel Levine, Susi Lehtola, Hugh Burton, Evgeny Epifanovsky
 -----------------------------------------------------------------------
 Exchange:     0.2000 Hartree-Fock + 0.0800 Slater + 0.7200 B88
 Correlation:  0.1900 VWN1RPA + 0.8100 LYP
 Using SG-1 standard quadrature grid
 using 8 threads for integral computing
 -------------------------------------------------------
 OpenMP Integral computing Module                
 Release: version 2.0, May 2017, Q-Chem Inc. Pleasanton 
 -------------------------------------------------------
 -------------------------------------------------------
 OpenMP BLAS3 based DFT computing Module                
 Release: version 1.0, May 2013, Q-Chem Inc. Pittsburgh 
 -------------------------------------------------------
 A restricted SCF calculation will be
 performed using DIIS
 SCF converges when DIIS error is below 1.0e-08
 ---------------------------------------
  Cycle       Energy         DIIS error
 ---------------------------------------
    1   -9670.3322247361      6.49e-06  
    2   -9670.3322249895      2.28e-06  
    3   -9670.3322249685      3.27e-06  
    4   -9670.3322250116      5.35e-07  
    5   -9670.3322250127      2.06e-07  
    6   -9670.3322250126      6.22e-08  
    7   -9670.3322250128      1.10e-08  
    8   -9670.3322250128      6.57e-09  Convergence criterion met
 ---------------------------------------
 SCF time:   CPU 41.17s  wall 6.00s 
 SCF   energy in the final basis set =    -9670.3322250128
 Total energy in the final basis set =    -9670.3322250128

 --------------------------------------------------------------
             Orbital Energies (a.u.) and Symmetries
 --------------------------------------------------------------

 Alpha MOs, Restricted
 -- Occupied --                  
******* -482.85 -176.33 -165.73 -165.73 -165.73  -62.50  -56.33
  1 A'    2 A'    3 A'    4 A'    5 A'    1 A"    6 A'    7 A'                 
-56.321 -56.321 -35.824 -31.317 -31.311 -31.311 -24.732 -22.968
  2 A"    8 A'    9 A'   10 A'   11 A'    3 A"   12 A'   13 A'                 
-22.966 -22.966 -22.962 -22.962 -10.325 -10.252  -8.713  -6.545
 14 A'    4 A"   15 A'    5 A"   16 A'   17 A'   18 A'   19 A'                 
 -6.532  -6.531  -6.373  -4.786  -4.771  -4.771  -2.656  -2.652
  6 A"   20 A'   21 A'   22 A'   23 A'    7 A"   24 A'    8 A"                 
 -2.652  -2.641  -2.641  -2.052  -2.047  -2.047  -2.034  -2.034
 25 A'   26 A'    9 A"   27 A'   28 A'   10 A"   29 A'   11 A"                 
 -1.275  -0.859  -0.778  -0.682  -0.625  -0.538  -0.510  -0.505
 30 A'   31 A'   32 A'   33 A'   34 A'   35 A'   12 A"   36 A'                 
 -0.441  -0.383  -0.363  -0.312  -0.310  -0.296  -0.260
 37 A'   38 A'   13 A"   14 A"   39 A'   40 A'   15 A"                         
 -- Virtual --                   
 -0.077  -0.033  -0.021  -0.008   0.032   0.038   0.052   0.061
 41 A'   16 A"   42 A'   43 A'   44 A'   45 A'   17 A"   46 A'                 
  0.074   0.080   0.087   0.098   0.117   0.119   0.124   0.146
 47 A'   48 A'   18 A"   19 A"   49 A'   50 A'   51 A'   52 A'                 
  0.162   0.205   0.215   0.225   0.256   0.290   0.299   0.303
 53 A'   54 A'   20 A"   55 A'   56 A'   21 A"   57 A'   58 A'                 
  0.330   0.342   0.389   0.394   0.396   0.410   0.423   0.432
 59 A'   60 A'   22 A"   61 A'   23 A"   62 A'   24 A"   63 A'                 
  0.445   0.459   0.502   0.522   0.548   0.584   0.588   0.601
 64 A'   65 A'   25 A"   66 A'   26 A"   27 A"   67 A'   68 A'                 
  0.617   0.650   0.655   0.705   0.737   0.799   0.822   0.877
 69 A'   70 A'   28 A"   71 A'   72 A'   73 A'   74 A'   75 A'                 
  0.902   0.973   1.076   1.166   1.270   1.289   1.328   1.371
 76 A'   77 A'   29 A"   30 A"   31 A"   78 A'   79 A'   32 A"                 
  1.405   1.435   1.436   1.484   1.574   1.623   1.747   1.788
 80 A'   33 A"   81 A'   82 A'   83 A'   84 A'   85 A'   34 A"                 
  1.797   1.916   1.971   2.002   2.028   2.110   2.222   2.285
 86 A'   87 A'   35 A"   36 A"   88 A'   89 A'   90 A'   91 A'                 
  2.557   2.614   2.628   2.809   2.868   3.072   3.243   3.669
 92 A'   37 A"   93 A'   38 A"   94 A'   95 A'   96 A'   97 A'                 
  3.746   3.799   3.938   3.967   3.971   3.987   4.004   4.008
 39 A"   98 A'   40 A"   41 A"   99 A'   42 A"   43 A"  100 A'                 
  4.028   4.064   4.097   4.180   4.243   4.352   4.404   4.776
101 A'   44 A"  102 A'  103 A'  104 A'  105 A'  106 A'  107 A'                 
  5.978   6.013   6.066   6.265   6.341   6.564   6.680   7.539
 45 A"  108 A'  109 A'   46 A"  110 A'  111 A'  112 A'   47 A"                 
  7.571   7.667  23.432  24.147  27.831  28.322  28.347  28.374
113 A'  114 A'  115 A'  116 A'  117 A'   48 A"  118 A'  119 A'                 
 28.517  28.528  28.540  28.583  28.679  47.886  66.725 127.866
 49 A"  120 A'   50 A"  121 A'  122 A'  123 A'  124 A'   51 A"                 
127.887 127.924 151.629 289.735 289.765 289.8891020.6721901.791
125 A'  126 A'  127 A'   52 A"  128 A'  129 A'  130 A'  131 A'                 

 Beta MOs, Restricted
 -- Occupied --                  
******* -482.85 -176.33 -165.73 -165.73 -165.73  -62.50  -56.33
  1 A'    2 A'    3 A'    4 A'    5 A'    1 A"    6 A'    7 A'                 
-56.321 -56.321 -35.824 -31.317 -31.311 -31.311 -24.732 -22.968
  2 A"    8 A'    9 A'   10 A'   11 A'    3 A"   12 A'   13 A'                 
-22.966 -22.966 -22.962 -22.962 -10.325 -10.252  -8.713  -6.545
 14 A'    4 A"   15 A'    5 A"   16 A'   17 A'   18 A'   19 A'                 
 -6.532  -6.531  -6.373  -4.786  -4.771  -4.771  -2.656  -2.652
  6 A"   20 A'   21 A'   22 A'   23 A'    7 A"   24 A'    8 A"                 
 -2.652  -2.641  -2.641  -2.052  -2.047  -2.047  -2.034  -2.034
 25 A'   26 A'    9 A"   27 A'   28 A'   10 A"   29 A'   11 A"                 
 -1.275  -0.859  -0.778  -0.682  -0.625  -0.538  -0.510  -0.505
 30 A'   31 A'   32 A'   33 A'   34 A'   35 A'   12 A"   36 A'                 
 -0.441  -0.383  -0.363  -0.312  -0.310  -0.296  -0.260
 37 A'   38 A'   13 A"   14 A"   39 A'   40 A'   15 A"                         
 -- Virtual --                   
 -0.077  -0.033  -0.021  -0.008   0.032   0.038   0.052   0.061
 41 A'   16 A"   42 A'   43 A'   44 A'   45 A'   17 A"   46 A'                 
  0.074   0.080   0.087   0.098   0.117   0.119   0.124   0.146
 47 A'   48 A'   18 A"   19 A"   49 A'   50 A'   51 A'   52 A'                 
  0.162   0.205   0.215   0.225   0.256   0.290   0.299   0.303
 53 A'   54 A'   20 A"   55 A'   56 A'   21 A"   57 A'   58 A'                 
  0.330   0.342   0.389   0.394   0.396   0.410   0.423   0.432
 59 A'   60 A'   22 A"   61 A'   23 A"   62 A'   24 A"   63 A'                 
  0.445   0.459   0.502   0.522   0.548   0.584   0.588   0.601
 64 A'   65 A'   25 A"   66 A'   26 A"   27 A"   67 A'   68 A'                 
  0.617   0.650   0.655   0.705   0.737   0.799   0.822   0.877
 69 A'   70 A'   28 A"   71 A'   72 A'   73 A'   74 A'   75 A'                 
  0.902   0.973   1.076   1.166   1.270   1.289   1.328   1.371
 76 A'   77 A'   29 A"   30 A"   31 A"   78 A'   79 A'   32 A"                 
  1.405   1.435   1.436   1.484   1.574   1.623   1.747   1.788
 80 A'   33 A"   81 A'   82 A'   83 A'   84 A'   85 A'   34 A"                 
  1.797   1.916   1.971   2.002   2.028   2.110   2.222   2.285
 86 A'   87 A'   35 A"   36 A"   88 A'   89 A'   90 A'   91 A'                 
  2.557   2.614   2.628   2.809   2.868   3.072   3.243   3.669
 92 A'   37 A"   93 A'   38 A"   94 A'   95 A'   96 A'   97 A'                 
  3.746   3.799   3.938   3.967   3.971   3.987   4.004   4.008
 39 A"   98 A'   40 A"   41 A"   99 A'   42 A"   43 A"  100 A'                 
  4.028   4.064   4.097   4.180   4.243   4.352   4.404   4.776
101 A'   44 A"  102 A'  103 A'  104 A'  105 A'  106 A'  107 A'                 
  5.978   6.013   6.066   6.265   6.341   6.564   6.680   7.539
 45 A"  108 A'  109 A'   46 A"  110 A'  111 A'  112 A'   47 A"                 
  7.571   7.667  23.432  24.147  27.831  28.322  28.347  28.374
113 A'  114 A'  115 A'  116 A'  117 A'   48 A"  118 A'  119 A'                 
 28.517  28.528  28.540  28.583  28.679  47.886  66.725 127.866
 49 A"  120 A'   50 A"  121 A'  122 A'  123 A'  124 A'   51 A"                 
127.887 127.924 151.629 289.735 289.765 289.8891020.6721901.791
125 A'  126 A'  127 A'   52 A"  128 A'  129 A'  130 A'  131 A'                 
 --------------------------------------------------------------

          Ground-State Mulliken Net Atomic Charges

     Atom                 Charge (a.u.)
  ----------------------------------------
      1 Br                   -0.057795
      2 F                    -0.045190
      3 H                     0.196048
      4 I                     0.109012
      5 C                    -0.098161
      6 C                    -0.103914
  ----------------------------------------
  Sum of atomic charges =     0.000000

 -----------------------------------------------------------------
                    Cartesian Multipole Moments
 -----------------------------------------------------------------
    Charge (ESU x 10^10)
                 0.0000
    Dipole Moment (Debye)
         X      -0.4547      Y      -1.5207      Z      -0.0000
       Tot       1.5872
    Quadrupole Moments (Debye-Ang)
        XX     -60.7344     XY       1.0741     YY     -62.9265
        XZ      -0.0000     YZ      -0.0000     ZZ     -64.7365
    Octopole Moments (Debye-Ang^2)
       XXX     -11.6626    XXY       6.0455    XYY      -0.6909
       YYY      22.0020    XXZ      -0.0000    XYZ      -0.0000
       YYZ      -0.0000    XZZ      -1.8950    YZZ      10.2839
       ZZZ       0.0000
    Hexadecapole Moments (Debye-Ang^3)
      XXXX   -1506.8219   XXXY    -120.4026   XXYY    -297.5278
      XYYY    -172.0554   YYYY    -280.2338   XXXZ      -0.0000
      XXYZ      -0.0000   XYYZ       0.0000   YYYZ       0.0000
      XXZZ    -288.9649   XYZZ     -58.7553   YYZZ     -61.5023
      XZZZ       0.0000   YZZZ       0.0000   ZZZZ     -81.8434
 -----------------------------------------------------------------
 Calculating analytic gradient of the SCF energy
 Gradient of SCF Energy
            1           2           3           4           5           6
    1  -0.0000898   0.0003354  -0.0002409  -0.0000195   0.0001089  -0.0000942
    2  -0.0004817   0.0001440  -0.0000841   0.0004272  -0.0000013  -0.0000041
    3  -0.0000000   0.0000000  -0.0000000  -0.0000000  -0.0000000   0.0000000
 Max gradient component =       4.817E-04
 RMS gradient           =       1.889E-04
 Gradient time:  CPU 22.70 s  wall 2.96 s
 Geometry Optimization Parameters
   NAtoms,    NIC,     NZ,  NCons,   NDum,   NFix, NCnnct, MaxDiis
        6      32       0       0       0       0       0       0

 Cartesian Hessian Update
 Hessian Updated using BFGS Update


** GEOMETRY OPTIMIZATION IN DELOCALIZED INTERNAL COORDINATES **
   Searching for a Minimum

   Optimization Cycle:  19

                       Coordinates (Angstroms)
     ATOM                X               Y               Z
      1  Br        2.7687473464    0.4036244705    0.0000000000
      2  F        -0.1444399656    1.5310228587    0.0000000000
      3  H         1.1219901505   -1.5377620095    0.0000000000
      4  I        -1.9467079391   -0.7678402915    0.0000000000
      5  C         1.0842082191   -0.4606840681    0.0000000000
      6  C        -0.0650715514    0.2013521126    0.0000000000
   Point Group: cs    Number of degrees of freedom:     9


   Energy is  -9670.332225013

 Hessian Updated using BFGS Update

  9 Hessian modes will be used to form the next step
  Hessian Eigenvalues:
     0.049072    0.109176    0.181595    0.224038    0.252387    0.373122
     0.401599    0.414581    0.727451

 Minimum Search - Taking Simple RFO Step
 Searching for Lamda that Minimizes Along All modes
 Value Taken    Lamda =   0.00000000
 Step Taken.  Stepsize is  0.000815

                             Maximum     Tolerance    Cnvgd?
         Gradient           0.000138      0.000300     YES
         Displacement       0.000530      0.001200     YES
         Energy change     -0.000000      0.000001     YES


                       Distance Matrix (Angstroms)
             Br(  1)   F (  2)   H (  3)   I (  4)   C (  5)
   F (  2)  3.123730
   H (  3)  2.545740  3.319832
   I (  4)  4.858791  2.921120  3.163809
   C (  5)  1.893331  2.340186  1.077740  3.046440
   C (  6)  2.841029  1.332037  2.105619  2.116575  1.326324

 Final energy is   -9670.3322250128258     


 ******************************
 **  OPTIMIZATION CONVERGED  **
 ******************************

                       Coordinates (Angstroms)
     ATOM                X               Y               Z
      1  Br        2.7687473464    0.4036244705    0.0000000000
      2  F        -0.1444399656    1.5310228587    0.0000000000
      3  H         1.1219901505   -1.5377620095    0.0000000000
      4  I        -1.9467079391   -0.7678402915    0.0000000000
      5  C         1.0842082191   -0.4606840681    0.0000000000
      6  C        -0.0650715514    0.2013521126    0.0000000000

Z-matrix Print:
$molecule
0 1
I 
C  1 2.116575
C  2 1.326324 1 122.804078
H  3 1.077740 2 121.952861 1 -0.000000 0
F  2 1.332037 1 113.836121 3 -180.000000 0
Br 3 1.893331 2 122.894555 1 -180.000000 0
$end


 --------------------------------------------------------------
             Orbital Energies (a.u.) and Symmetries
 --------------------------------------------------------------

 Alpha MOs, Restricted
 -- Occupied --                  
******* -482.85 -176.33 -165.73 -165.73 -165.73  -62.50  -56.33
  1 A'    2 A'    3 A'    4 A'    5 A'    1 A"    6 A'    7 A'                 
-56.321 -56.321 -35.824 -31.317 -31.311 -31.311 -24.732 -22.968
  2 A"    8 A'    9 A'   10 A'   11 A'    3 A"   12 A'   13 A'                 
-22.966 -22.966 -22.962 -22.962 -10.325 -10.252  -8.713  -6.545
 14 A'    4 A"   15 A'    5 A"   16 A'   17 A'   18 A'   19 A'                 
 -6.532  -6.531  -6.373  -4.786  -4.771  -4.771  -2.656  -2.652
  6 A"   20 A'   21 A'   22 A'   23 A'    7 A"   24 A'    8 A"                 
 -2.652  -2.641  -2.641  -2.052  -2.047  -2.047  -2.034  -2.034
 25 A'   26 A'    9 A"   27 A'   28 A'   10 A"   29 A'   11 A"                 
 -1.275  -0.859  -0.778  -0.682  -0.625  -0.538  -0.510  -0.505
 30 A'   31 A'   32 A'   33 A'   34 A'   35 A'   12 A"   36 A'                 
 -0.441  -0.383  -0.363  -0.312  -0.310  -0.296  -0.260
 37 A'   38 A'   13 A"   14 A"   39 A'   40 A'   15 A"                         
 -- Virtual --                   
 -0.077  -0.033  -0.021  -0.008   0.032   0.038   0.052   0.061
 41 A'   16 A"   42 A'   43 A'   44 A'   45 A'   17 A"   46 A'                 
  0.074   0.080   0.087   0.098   0.117   0.119   0.124   0.146
 47 A'   48 A'   18 A"   19 A"   49 A'   50 A'   51 A'   52 A'                 
  0.162   0.205   0.215   0.225   0.256   0.290   0.299   0.303
 53 A'   54 A'   20 A"   55 A'   56 A'   21 A"   57 A'   58 A'                 
  0.330   0.342   0.389   0.394   0.396   0.410   0.423   0.432
 59 A'   60 A'   22 A"   61 A'   23 A"   62 A'   24 A"   63 A'                 
  0.445   0.459   0.502   0.522   0.548   0.584   0.588   0.601
 64 A'   65 A'   25 A"   66 A'   26 A"   27 A"   67 A'   68 A'                 
  0.617   0.650   0.655   0.705   0.737   0.799   0.822   0.877
 69 A'   70 A'   28 A"   71 A'   72 A'   73 A'   74 A'   75 A'                 
  0.902   0.973   1.076   1.166   1.270   1.289   1.328   1.371
 76 A'   77 A'   29 A"   30 A"   31 A"   78 A'   79 A'   32 A"                 
  1.405   1.435   1.436   1.484   1.574   1.623   1.747   1.788
 80 A'   33 A"   81 A'   82 A'   83 A'   84 A'   85 A'   34 A"                 
  1.797   1.916   1.971   2.002   2.028   2.110   2.222   2.285
 86 A'   87 A'   35 A"   36 A"   88 A'   89 A'   90 A'   91 A'                 
  2.557   2.614   2.628   2.809   2.868   3.072   3.243   3.669
 92 A'   37 A"   93 A'   38 A"   94 A'   95 A'   96 A'   97 A'                 
  3.746   3.799   3.938   3.967   3.971   3.987   4.004   4.008
 39 A"   98 A'   40 A"   41 A"   99 A'   42 A"   43 A"  100 A'                 
  4.028   4.064   4.097   4.180   4.243   4.352   4.404   4.776
101 A'   44 A"  102 A'  103 A'  104 A'  105 A'  106 A'  107 A'                 
  5.978   6.013   6.066   6.265   6.341   6.564   6.680   7.539
 45 A"  108 A'  109 A'   46 A"  110 A'  111 A'  112 A'   47 A"                 
  7.571   7.667  23.432  24.147  27.831  28.322  28.347  28.374
113 A'  114 A'  115 A'  116 A'  117 A'   48 A"  118 A'  119 A'                 
 28.517  28.528  28.540  28.583  28.679  47.886  66.725 127.866
 49 A"  120 A'   50 A"  121 A'  122 A'  123 A'  124 A'   51 A"                 
127.887 127.924 151.629 289.735 289.765 289.8891020.6721901.791
125 A'  126 A'  127 A'   52 A"  128 A'  129 A'  130 A'  131 A'                 

 Beta MOs, Restricted
 -- Occupied --                  
******* -482.85 -176.33 -165.73 -165.73 -165.73  -62.50  -56.33
  1 A'    2 A'    3 A'    4 A'    5 A'    1 A"    6 A'    7 A'                 
-56.321 -56.321 -35.824 -31.317 -31.311 -31.311 -24.732 -22.968
  2 A"    8 A'    9 A'   10 A'   11 A'    3 A"   12 A'   13 A'                 
-22.966 -22.966 -22.962 -22.962 -10.325 -10.252  -8.713  -6.545
 14 A'    4 A"   15 A'    5 A"   16 A'   17 A'   18 A'   19 A'                 
 -6.532  -6.531  -6.373  -4.786  -4.771  -4.771  -2.656  -2.652
  6 A"   20 A'   21 A'   22 A'   23 A'    7 A"   24 A'    8 A"                 
 -2.652  -2.641  -2.641  -2.052  -2.047  -2.047  -2.034  -2.034
 25 A'   26 A'    9 A"   27 A'   28 A'   10 A"   29 A'   11 A"                 
 -1.275  -0.859  -0.778  -0.682  -0.625  -0.538  -0.510  -0.505
 30 A'   31 A'   32 A'   33 A'   34 A'   35 A'   12 A"   36 A'                 
 -0.441  -0.383  -0.363  -0.312  -0.310  -0.296  -0.260
 37 A'   38 A'   13 A"   14 A"   39 A'   40 A'   15 A"                         
 -- Virtual --                   
 -0.077  -0.033  -0.021  -0.008   0.032   0.038   0.052   0.061
 41 A'   16 A"   42 A'   43 A'   44 A'   45 A'   17 A"   46 A'                 
  0.074   0.080   0.087   0.098   0.117   0.119   0.124   0.146
 47 A'   48 A'   18 A"   19 A"   49 A'   50 A'   51 A'   52 A'                 
  0.162   0.205   0.215   0.225   0.256   0.290   0.299   0.303
 53 A'   54 A'   20 A"   55 A'   56 A'   21 A"   57 A'   58 A'                 
  0.330   0.342   0.389   0.394   0.396   0.410   0.423   0.432
 59 A'   60 A'   22 A"   61 A'   23 A"   62 A'   24 A"   63 A'                 
  0.445   0.459   0.502   0.522   0.548   0.584   0.588   0.601
 64 A'   65 A'   25 A"   66 A'   26 A"   27 A"   67 A'   68 A'                 
  0.617   0.650   0.655   0.705   0.737   0.799   0.822   0.877
 69 A'   70 A'   28 A"   71 A'   72 A'   73 A'   74 A'   75 A'                 
  0.902   0.973   1.076   1.166   1.270   1.289   1.328   1.371
 76 A'   77 A'   29 A"   30 A"   31 A"   78 A'   79 A'   32 A"                 
  1.405   1.435   1.436   1.484   1.574   1.623   1.747   1.788
 80 A'   33 A"   81 A'   82 A'   83 A'   84 A'   85 A'   34 A"                 
  1.797   1.916   1.971   2.002   2.028   2.110   2.222   2.285
 86 A'   87 A'   35 A"   36 A"   88 A'   89 A'   90 A'   91 A'                 
  2.557   2.614   2.628   2.809   2.868   3.072   3.243   3.669
 92 A'   37 A"   93 A'   38 A"   94 A'   95 A'   96 A'   97 A'                 
  3.746   3.799   3.938   3.967   3.971   3.987   4.004   4.008
 39 A"   98 A'   40 A"   41 A"   99 A'   42 A"   43 A"  100 A'                 
  4.028   4.064   4.097   4.180   4.243   4.352   4.404   4.776
101 A'   44 A"  102 A'  103 A'  104 A'  105 A'  106 A'  107 A'                 
  5.978   6.013   6.066   6.265   6.341   6.564   6.680   7.539
 45 A"  108 A'  109 A'   46 A"  110 A'  111 A'  112 A'   47 A"                 
  7.571   7.667  23.432  24.147  27.831  28.322  28.347  28.374
113 A'  114 A'  115 A'  116 A'  117 A'   48 A"  118 A'  119 A'                 
 28.517  28.528  28.540  28.583  28.679  47.886  66.725 127.866
 49 A"  120 A'   50 A"  121 A'  122 A'  123 A'  124 A'   51 A"                 
127.887 127.924 151.629 289.735 289.765 289.8891020.6721901.791
125 A'  126 A'  127 A'   52 A"  128 A'  129 A'  130 A'  131 A'                 
 --------------------------------------------------------------

          Ground-State Mulliken Net Atomic Charges

     Atom                 Charge (a.u.)
  ----------------------------------------
      1 Br                   -0.057795
      2 F                    -0.045190
      3 H                     0.196048
      4 I                     0.109012
      5 C                    -0.098161
      6 C                    -0.103914
  ----------------------------------------
  Sum of atomic charges =     0.000000

 -----------------------------------------------------------------
                    Cartesian Multipole Moments
 -----------------------------------------------------------------
    Charge (ESU x 10^10)
                 0.0000
    Dipole Moment (Debye)
         X      -0.4547      Y      -1.5207      Z      -0.0000
       Tot       1.5872
    Quadrupole Moments (Debye-Ang)
        XX     -60.7344     XY       1.0741     YY     -62.9265
        XZ      -0.0000     YZ      -0.0000     ZZ     -64.7365
    Octopole Moments (Debye-Ang^2)
       XXX     -11.6626    XXY       6.0455    XYY      -0.6909
       YYY      22.0020    XXZ      -0.0000    XYZ      -0.0000
       YYZ      -0.0000    XZZ      -1.8950    YZZ      10.2839
       ZZZ       0.0000
    Hexadecapole Moments (Debye-Ang^3)
      XXXX   -1506.8219   XXXY    -120.4026   XXYY    -297.5278
      XYYY    -172.0554   YYYY    -280.2338   XXXZ      -0.0000
      XXYZ      -0.0000   XYYZ       0.0000   YYYZ       0.0000
      XXZZ    -288.9649   XYZZ     -58.7553   YYZZ     -61.5023
      XZZZ       0.0000   YZZZ       0.0000   ZZZZ     -81.8434
 -----------------------------------------------------------------
Archival summary:
1\1\K55V\OPT\ProcedureUnspecified\BasisUnspecified\1r1121\taweetha\MonAug2701:30:002018MonAug2701:30:002018\0\\#,OPT,ProcedureUnspecified,BasisUnspecified,\\0,1\I\C,1,2.11657\C,2,1.32632,1,122.804\H,3,1.07774,2,121.953,1,-0,0\F,2,1.33204,1,113.836,3,-180,0\Br,3,1.89333,2,122.895,1,-180,0\\\@

 Total job time:  207.21s(wall), 1565.93s(cpu) 
 Mon Aug 27 01:30:00 2018

        *************************************************************
        *                                                           *
        *  Thank you very much for using Q-Chem.  Have a nice day.  *
        *                                                           *
        *************************************************************


 
User input: 2 of 2 
 
Q-Chem Developer Version!
                  Welcome to Q-Chem
     A Quantum Leap Into The Future Of Chemistry


 Q-Chem 5.1, Q-Chem, Inc., Pleasanton, CA (2018)

 Yihan Shao,  Zhengting Gan,  E. Epifanovsky,  A. T. B. Gilbert,  M. Wormit,  
 J. Kussmann,  A. W. Lange,  A. Behn,  Jia Deng,  Xintian Feng,  D. Ghosh,  
 M. Goldey,  P. R. Horn,  L. D. Jacobson,  I. Kaliman,  T. Kus,  A. Landau,  
 Jie Liu,  E. I. Proynov,  R. M. Richard,  R. P. Steele,  E. J. Sundstrom,  
 H. L. Woodcock III,  P. M. Zimmerman,  D. Zuev,  B. Albrecht,  E. Alguire,  
 S. A. Baeppler,  D. Barton,  Z. Benda,  Y. A. Bernard,  E. J. Berquist,  
 K. B. Bravaya,  H. Burton,  D. Casanova,  Chun-Min Chang,  Yunqing Chen,  
 A. Chien,  K. D. Closser,  M. P. Coons,  S. Coriani,  S. Dasgupta,  
 A. L. Dempwolff,  M. Diedenhofen,  Hainam Do,  R. G. Edgar,  Po-Tung Fang,  
 S. Faraji,  S. Fatehi,  Qingguo Feng,  K. D. Fenk,  J. Fosso-Tande,  
 Qinghui Ge,  A. Ghysels,  G. Gidofalvi,  J. Gomes,  J. Gonthier,  A. Gunina,  
 D. Hait,  M. W. D. Hanson-Heine,  P. H. P. Harbach,  A. W. Hauser,  
 J. E. Herr,  E. G. Hohenstein,  Z. C. Holden,  Kerwin Hui,  B. C. Huynh,  
 T.-C. Jagau,  Hyunjun Ji,  B. Kaduk,  K. Khistyaev,  Jaehoon Kim,  
 P. Klunzinger,  K. Koh,  D. Kosenkov,  L. Koulias,  T. Kowalczyk,  
 C. M. Krauter,  A. Kunitsa,  Ka Un Lao,  A. Laurent,  K. V. Lawler,  
 Joonho Lee,  D. Lefrancois,  S. Lehtola,  D. S. Levine,  Yi-Pei Li,  
 You-Sheng Lin,  Fenglai Liu,  E. Livshits,  A. Luenser,  P. Manohar,  
 E. Mansoor,  S. F. Manzer,  Shan-Ping Mao,  Yuezhi Mao,  N. Mardirossian,  
 A. V. Marenich,  T. Markovich,  L. A. Martinez-Martinez,  S. A. Maurer,  
 N. J. Mayhall,  S. C. McKenzie,  J.-M. Mewes,  A. F. Morrison,  
 J. W. Mullinax,  K. Nanda,  T. S. Nguyen-Beck,  R. Olivares-Amaya,  
 J. A. Parkhill,  T. M. Perrine,  F. Plasser,  P. Pokhilko,  S. Prager,  
 A. Prociuk,  E. Ramos,  D. R. Rehn,  F. Rob,  M. Schneider,  N. Sergueev,  
 S. M. Sharada,  S. Sharma,  D. W. Small,  T. Stauch,  T. Stein,  
 Yu-Chuan Su,  A. J. W. Thom,  A. Tkatchenko,  T. Tsuchimochi,  N. M. Tubman,  
 L. Vogt,  M. L. Vidal,  O. Vydrov,  M. A. Watson,  J. Wenzel,  
 M. de Wergifosse,  T. A. Wesolowski,  A. White,  J. Witte,  A. Yamada,  
 Jun Yang,  K. Yao,  S. Yeganeh,  S. R. Yost,  Zhi-Qiang You,  A. Zech,  
 Igor Ying Zhang,  Xing Zhang,  Yan Zhao,  Ying Zhu,  B. R. Brooks,  
 G. K. L. Chan,  C. J. Cramer,  M. S. Gordon,  W. J. Hehre,  A. Klamt,  
 M. W. Schmidt,  C. D. Sherrill,  D. G. Truhlar,  A. Aspuru-Guzik,  R. Baer,  
 A. T. Bell,  N. A. Besley,  Jeng-Da Chai,  A. E. DePrince, III,  
 R. A. DiStasio Jr.,  A. Dreuw,  B. D. Dunietz,  T. R. Furlani,  
 Chao-Ping Hsu,  Yousung Jung,  Jing Kong,  D. S. Lambrecht,  WanZhen Liang,  
 C. Ochsenfeld,  V. A. Rassolov,  L. V. Slipchenko,  J. E. Subotnik,  
 T. Van Voorhis,  J. M. Herbert,  A. I. Krylov,  P. M. W. Gill,  M. Head-Gordon

 Contributors to earlier versions of Q-Chem not listed above: 
 R. D. Adamson,  B. Austin,  J. Baker,  G. J. O. Beran,  K. Brandhorst,  
 S. T. Brown,  E. F. C. Byrd,  A. K. Chakraborty,  C.-L. Cheng,  
 Siu Hung Chien,  D. M. Chipman,  D. L. Crittenden,  H. Dachsel,  
 R. J. Doerksen,  A. D. Dutoi,  L. Fusti-Molnar,  W. A. Goddard III,  
 A. Golubeva-Zadorozhnaya,  S. R. Gwaltney,  G. Hawkins,  A. Heyden,  
 S. Hirata,  G. Kedziora,  F. J. Keil,  C. Kelley,  Jihan Kim,  R. A. King,  
 R. Z. Khaliullin,  P. P. Korambath,  W. Kurlancheek,  A. M. Lee,  M. S. Lee,  
 S. V. Levchenko,  Ching Yeh Lin,  D. Liotard,  R. C. Lochan,  I. Lotan,  
 P. E. Maslen,  N. Nair,  D. P. O'Neill,  D. Neuhauser,  E. Neuscamman,  
 C. M. Oana,  R. Olson,  B. Peters,  R. Peverati,  P. A. Pieniazek,  
 Y. M. Rhee,  J. Ritchie,  M. A. Rohrdanz,  E. Rosta,  N. J. Russ,  
 H. F. Schaefer III,  N. E. Schultz,  N. Shenvi,  A. C. Simmonett,  A. Sodt,  
 D. Stuck,  K. S. Thanthiriwatte,  V. Vanovschi,  Tao Wang,  A. Warshel,  
 C. F. Williams,  Q. Wu,  X. Xu,  W. Zhang

 Please cite Q-Chem as follows:
 Y. Shao et al., Mol. Phys. 113, 184-215 (2015)
 DOI: 10.1080/00268976.2014.952696

 Q-Chem 5.1.1 for Intel X86 EM64T Linux

 Parts of Q-Chem use Armadillo 8.300.2 (Tropical Shenanigans).
 http://arma.sourceforge.net/

 Q-Chem begins on Mon Aug 27 01:30:00 2018  

Host: 
0

     Scratch files written to /scratch/taweetham/qchem5860//
The previous job contains 0 fragments, simply inherited here
Input Ideriv = 2
Curr. Ideriv = -1
Max.  Ideriv = 2

Checking the input file for inconsistencies... 	...done.

--------------------------------------------------------------
User input:
--------------------------------------------------------------

$molecule
read
$end

$rem
   SCF_GUESS 	READ
   JOB_TYPE 	FREQUENCY
   BASIS 	6-311++G**
   EXCHANGE 	B3LYP
   MEM_TOTAL	7500	
$end


--------------------------------------------------------------
 ----------------------------------------------------------------
             Standard Nuclear Orientation (Angstroms)
    I     Atom           X                Y                Z
 ----------------------------------------------------------------
    1      Br      2.8219214975    -0.1406847032    -0.0000000000
    2      F       0.2692042603     1.6596825226     0.0000000000
    3      H       0.7534313776    -1.6246454003    -0.0000000000
    4      I      -2.0368637980    -0.1333572824    -0.0000000000
    5      C       0.9780396768    -0.5705697493    -0.0000000000
    6      C       0.0236701829     0.3504702957     0.0000000000
 ----------------------------------------------------------------
 Molecular Point Group                 Cs    NOp =  2
 Largest Abelian Subgroup              Cs    NOp =  2
 Nuclear Repulsion Energy =   644.4116038640 hartrees
 There are       55 alpha and       55 beta electrons
 Requested basis set is 6-311++G(d,p)
 There are 66 shells and 183 basis functions

 Total QAlloc Memory Limit   7500 MB
 Mega-Array Size       188 MB
 MEM_STATIC part       192 MB

                       Distance Matrix (Angstroms)
             Br(  1)   F (  2)   H (  3)   I (  4)   C (  5)
   F (  2)  3.123730
   H (  3)  2.545740  3.319832
   I (  4)  4.858791  2.921120  3.163809
   C (  5)  1.893331  2.340186  1.077740  3.046440
   C (  6)  2.841029  1.332037  2.105619  2.116575  1.326324

 A cutoff of  1.0D-11 yielded   1742 shell pairs
 There are     14069 function pairs (     15743 Cartesian)

 -------------------------------------------------------
 OpenMP Integral Computing Module                       
 Release: version 1.0, May 2013, Q-Chem Inc. Pittsburgh 
 -------------------------------------------------------
 Integral Job Info:
 Integral job number is                      11
 Integral operator is                         1
 short-range coefficients                     0
 long-range coefficients              100000000
 Omega coefficients                           0
 if combine SR and LR in K                    0
 Integral screening is                        0
 Integral computing path is                   2
 max size of driver memory is            800000
 size of driver memory is                593474
 size of scratch memory is             29623520
 max col of scratch BK array               1296
 max len of scratch array in speh3          155
 max len of scratch index in speh4           18
 max int batch size is                      520
 min int batch size is                       52
 fixed nKL is                                45
 max L of basis functions is                  2
 order of int derivative is                   0
 number of shells is                         66
 number of basis is                         194
 number of cartesian basis is               194
 number of contracted shell pairs          1742
 number of primitive shell pairs           4042
 maxK2 (contraction) of shell pair           36
 max number of K2 of shell pair               1
 max number of CS2 of shell pair            185
 max number of PS2 of shell pair            240
 mem total for path MDJ                  525382
 -------------------------------------------------------
 Smallest overlap matrix eigenvalue = 9.08E-05
 Guess MOs from SCF MO coefficient file

 -----------------------------------------------------------------------
  General SCF calculation program by
  Eric Jon Sundstrom, Paul Horn, Yuezhi Mao, Dmitri Zuev, Alec White,
  David Stuck, Shaama M.S., Shane Yost, Joonho Lee, David Small,
  Daniel Levine, Susi Lehtola, Hugh Burton, Evgeny Epifanovsky
 -----------------------------------------------------------------------
 Exchange:     0.2000 Hartree-Fock + 0.0800 Slater + 0.7200 B88
 Correlation:  0.1900 VWN1RPA + 0.8100 LYP
 Using SG-1 standard quadrature grid
 using 8 threads for integral computing
 -------------------------------------------------------
 OpenMP Integral computing Module                
 Release: version 2.0, May 2017, Q-Chem Inc. Pleasanton 
 -------------------------------------------------------
 -------------------------------------------------------
 OpenMP BLAS3 based DFT computing Module                
 Release: version 1.0, May 2013, Q-Chem Inc. Pittsburgh 
 -------------------------------------------------------
 A restricted SCF calculation will be
 performed using DIIS
 SCF converges when DIIS error is below 1.0e-08
 ---------------------------------------
  Cycle       Energy         DIIS error
 ---------------------------------------
    1   -9670.2470271404      3.85e-03  
    2   -9670.3303395154      6.27e-04  
    3   -9670.3293085370      8.41e-04  
    4   -9670.3320719152      1.80e-04  
    5   -9670.3321968300      6.01e-05  
    6   -9670.3322075134      2.61e-05  
    7   -9670.3322102016      6.27e-06  
    8   -9670.3322103147      1.70e-06  
    9   -9670.3322103208      4.16e-07  
   10   -9670.3322103211      1.57e-07  
   11   -9670.3322103213      2.89e-08  
   12   -9670.3322103212      7.20e-09  Convergence criterion met
 ---------------------------------------
 SCF time:   CPU 64.29s  wall 9.00s 
 SCF   energy in the final basis set =    -9670.3322103212
 Total energy in the final basis set =    -9670.3322103212

 --------------------------------------------------------------
             Orbital Energies (a.u.) and Symmetries
 --------------------------------------------------------------

 Alpha MOs, Restricted
 -- Occupied --                  
******* -482.85 -176.33 -165.73 -165.73 -165.73  -62.50  -56.33
  1 A'    2 A'    3 A'    4 A'    5 A'    1 A"    6 A'    7 A'                 
-56.321 -56.321 -35.824 -31.318 -31.311 -31.311 -24.733 -22.968
  2 A"    8 A'    9 A'   10 A'   11 A'    3 A"   12 A'   13 A'                 
-22.966 -22.966 -22.962 -22.962 -10.325 -10.252  -8.713  -6.545
 14 A'    4 A"   15 A'    5 A"   16 A'   17 A'   18 A'   19 A'                 
 -6.532  -6.531  -6.373  -4.786  -4.771  -4.771  -2.656  -2.652
  6 A"   20 A'   21 A'   22 A'   23 A'    7 A"   24 A'    8 A"                 
 -2.652  -2.641  -2.641  -2.052  -2.047  -2.047  -2.034  -2.034
 25 A'   26 A'    9 A"   27 A'   28 A'   10 A"   29 A'   11 A"                 
 -1.276  -0.859  -0.778  -0.682  -0.625  -0.538  -0.510  -0.505
 30 A'   31 A'   32 A'   33 A'   34 A'   35 A'   12 A"   36 A'                 
 -0.441  -0.383  -0.363  -0.312  -0.310  -0.296  -0.260
 37 A'   38 A'   13 A"   14 A"   39 A'   40 A'   15 A"                         
 -- Virtual --                   
 -0.077  -0.033  -0.021  -0.008   0.032   0.038   0.053   0.061
 41 A'   16 A"   42 A'   43 A'   44 A'   45 A'   17 A"   46 A'                 
  0.074   0.080   0.087   0.098   0.117   0.119   0.124   0.146
 47 A'   48 A'   18 A"   19 A"   49 A'   50 A'   51 A'   52 A'                 
  0.162   0.205   0.215   0.225   0.256   0.290   0.299   0.303
 53 A'   54 A'   20 A"   55 A'   56 A'   21 A"   57 A'   58 A'                 
  0.330   0.343   0.389   0.394   0.396   0.410   0.423   0.432
 59 A'   60 A'   22 A"   61 A'   23 A"   62 A'   24 A"   63 A'                 
  0.445   0.459   0.502   0.522   0.548   0.584   0.588   0.601
 64 A'   65 A'   25 A"   66 A'   26 A"   27 A"   67 A'   68 A'                 
  0.617   0.650   0.655   0.705   0.737   0.799   0.822   0.877
 69 A'   70 A'   28 A"   71 A'   72 A'   73 A'   74 A'   75 A'                 
  0.902   0.973   1.076   1.166   1.270   1.289   1.328   1.371
 76 A'   77 A'   29 A"   30 A"   31 A"   78 A'   79 A'   32 A"                 
  1.405   1.435   1.436   1.484   1.574   1.623   1.747   1.788
 80 A'   33 A"   81 A'   82 A'   83 A'   84 A'   85 A'   34 A"                 
  1.797   1.916   1.971   2.002   2.028   2.110   2.222   2.285
 86 A'   87 A'   35 A"   36 A"   88 A'   89 A'   90 A'   91 A'                 
  2.556   2.614   2.628   2.809   2.868   3.072   3.243   3.669
 92 A'   37 A"   93 A'   38 A"   94 A'   95 A'   96 A'   97 A'                 
  3.746   3.799   3.938   3.967   3.971   3.987   4.004   4.008
 39 A"   98 A'   40 A"   41 A"   99 A'   42 A"   43 A"  100 A'                 
  4.028   4.063   4.097   4.180   4.243   4.352   4.404   4.776
101 A'   44 A"  102 A'  103 A'  104 A'  105 A'  106 A'  107 A'                 
  5.977   6.013   6.066   6.265   6.341   6.564   6.680   7.540
 45 A"  108 A'  109 A'   46 A"  110 A'  111 A'  112 A'   47 A"                 
  7.571   7.667  23.432  24.147  27.831  28.322  28.347  28.374
113 A'  114 A'  115 A'  116 A'  117 A'   48 A"  118 A'  119 A'                 
 28.517  28.528  28.540  28.583  28.679  47.886  66.725 127.866
 49 A"  120 A'   50 A"  121 A'  122 A'  123 A'  124 A'   51 A"                 
127.887 127.923 151.629 289.735 289.765 289.8891020.6721901.791
125 A'  126 A'  127 A'   52 A"  128 A'  129 A'  130 A'  131 A'                 

 Beta MOs, Restricted
 -- Occupied --                  
******* -482.85 -176.33 -165.73 -165.73 -165.73  -62.50  -56.33
  1 A'    2 A'    3 A'    4 A'    5 A'    1 A"    6 A'    7 A'                 
-56.321 -56.321 -35.824 -31.318 -31.311 -31.311 -24.733 -22.968
  2 A"    8 A'    9 A'   10 A'   11 A'    3 A"   12 A'   13 A'                 
-22.966 -22.966 -22.962 -22.962 -10.325 -10.252  -8.713  -6.545
 14 A'    4 A"   15 A'    5 A"   16 A'   17 A'   18 A'   19 A'                 
 -6.532  -6.531  -6.373  -4.786  -4.771  -4.771  -2.656  -2.652
  6 A"   20 A'   21 A'   22 A'   23 A'    7 A"   24 A'    8 A"                 
 -2.652  -2.641  -2.641  -2.052  -2.047  -2.047  -2.034  -2.034
 25 A'   26 A'    9 A"   27 A'   28 A'   10 A"   29 A'   11 A"                 
 -1.276  -0.859  -0.778  -0.682  -0.625  -0.538  -0.510  -0.505
 30 A'   31 A'   32 A'   33 A'   34 A'   35 A'   12 A"   36 A'                 
 -0.441  -0.383  -0.363  -0.312  -0.310  -0.296  -0.260
 37 A'   38 A'   13 A"   14 A"   39 A'   40 A'   15 A"                         
 -- Virtual --                   
 -0.077  -0.033  -0.021  -0.008   0.032   0.038   0.053   0.061
 41 A'   16 A"   42 A'   43 A'   44 A'   45 A'   17 A"   46 A'                 
  0.074   0.080   0.087   0.098   0.117   0.119   0.124   0.146
 47 A'   48 A'   18 A"   19 A"   49 A'   50 A'   51 A'   52 A'                 
  0.162   0.205   0.215   0.225   0.256   0.290   0.299   0.303
 53 A'   54 A'   20 A"   55 A'   56 A'   21 A"   57 A'   58 A'                 
  0.330   0.343   0.389   0.394   0.396   0.410   0.423   0.432
 59 A'   60 A'   22 A"   61 A'   23 A"   62 A'   24 A"   63 A'                 
  0.445   0.459   0.502   0.522   0.548   0.584   0.588   0.601
 64 A'   65 A'   25 A"   66 A'   26 A"   27 A"   67 A'   68 A'                 
  0.617   0.650   0.655   0.705   0.737   0.799   0.822   0.877
 69 A'   70 A'   28 A"   71 A'   72 A'   73 A'   74 A'   75 A'                 
  0.902   0.973   1.076   1.166   1.270   1.289   1.328   1.371
 76 A'   77 A'   29 A"   30 A"   31 A"   78 A'   79 A'   32 A"                 
  1.405   1.435   1.436   1.484   1.574   1.623   1.747   1.788
 80 A'   33 A"   81 A'   82 A'   83 A'   84 A'   85 A'   34 A"                 
  1.797   1.916   1.971   2.002   2.028   2.110   2.222   2.285
 86 A'   87 A'   35 A"   36 A"   88 A'   89 A'   90 A'   91 A'                 
  2.556   2.614   2.628   2.809   2.868   3.072   3.243   3.669
 92 A'   37 A"   93 A'   38 A"   94 A'   95 A'   96 A'   97 A'                 
  3.746   3.799   3.938   3.967   3.971   3.987   4.004   4.008
 39 A"   98 A'   40 A"   41 A"   99 A'   42 A"   43 A"  100 A'                 
  4.028   4.063   4.097   4.180   4.243   4.352   4.404   4.776
101 A'   44 A"  102 A'  103 A'  104 A'  105 A'  106 A'  107 A'                 
  5.977   6.013   6.066   6.265   6.341   6.564   6.680   7.540
 45 A"  108 A'  109 A'   46 A"  110 A'  111 A'  112 A'   47 A"                 
  7.571   7.667  23.432  24.147  27.831  28.322  28.347  28.374
113 A'  114 A'  115 A'  116 A'  117 A'   48 A"  118 A'  119 A'                 
 28.517  28.528  28.540  28.583  28.679  47.886  66.725 127.866
 49 A"  120 A'   50 A"  121 A'  122 A'  123 A'  124 A'   51 A"                 
127.887 127.923 151.629 289.735 289.765 289.8891020.6721901.791
125 A'  126 A'  127 A'   52 A"  128 A'  129 A'  130 A'  131 A'                 
 --------------------------------------------------------------

          Ground-State Mulliken Net Atomic Charges

     Atom                 Charge (a.u.)
  ----------------------------------------
      1 Br                   -0.058032
      2 F                    -0.045040
      3 H                     0.195674
      4 I                     0.108339
      5 C                    -0.095247
      6 C                    -0.105694
  ----------------------------------------
  Sum of atomic charges =     0.000000

 -----------------------------------------------------------------
                    Cartesian Multipole Moments
 -----------------------------------------------------------------
    Charge (ESU x 10^10)
                 0.0000
    Dipole Moment (Debye)
         X      -0.8082      Y      -1.3602      Z       0.0000
       Tot       1.5822
    Quadrupole Moments (Debye-Ang)
        XX     -60.4292     XY       0.2642     YY     -63.6848
        XZ       0.0000     YZ      -0.0000     ZZ     -64.7410
    Octopole Moments (Debye-Ang^2)
       XXX     -13.1676    XXY       0.0722    XYY      -1.1781
       YYY      -4.7809    XXZ       0.0000    XYZ       0.0000
       YYZ       0.0000    XZZ      -1.7932    YZZ       1.4111
       ZZZ       0.0000
    Hexadecapole Moments (Debye-Ang^3)
      XXXX   -1552.4208   XXXY      29.0441   XXYY    -317.9173
      XYYY       1.0379   YYYY    -188.4539   XXXZ       0.0000
      XXYZ      -0.0000   XYYZ      -0.0000   YYYZ      -0.0000
      XXZZ    -303.3185   XYZZ       1.8360   YYZZ     -45.5817
      XZZZ       0.0000   YZZZ      -0.0000   ZZZZ     -81.8679
 -----------------------------------------------------------------
 Calculating MO derivatives via CPSCF
 D1JvT checksum  = 319608 22123.8628898930
 D1KAT checksum  = 775368 986.7898918598
   1         3          18      0.113584    0.031673
   2         3          18      0.013533    0.004060
   3         3          18      0.001856    0.000819
   4         6          15      0.000185    0.000096
   5        19           2      0.000010    0.000008
   6        21           0      0.000000    0.000000    Roots Converged
 Time for AOints: 27.8 s (CPU) 3.5 s (wall)
 ------------------------------------------------------------------------------
                     AOints        : Timing summary (seconds)
 ------------------------------------------------------------------------------
     job step          cpu (% of tot)      sys (% of tot)     wall (% of tot)
 ------------------------------------------------------------------------------
  cpscf_lag         0.1154E+03 (38.2)   0.1100E-04 (25.6)   0.1484E+02 (37.6)
  iterzp            0.1589E+03 (52.6)   0.3000E-04 (69.8)   0.2101E+02 (53.2)
  make_fx           0.0000E+00 ( 0.0)   0.0000E+00 ( 0.0)   0.0000E+00 ( 0.0)
  AOints            0.2777E+02 ( 9.2)   0.2000E-05 ( 4.7)   0.3537E+01 ( 9.0)
 ------------------------------------------------------------------------------
   Grand Totals     0.3021E+03          0.4300E-04          0.3949E+02
 ------------------------------------------------------------------------------
 Calculating analytic Hessian of the SCF energy
 Polarizability Matrix (a.u.)
            1           2           3
    1-121.2339467   1.3818460   0.0000000
    2   1.3818460 -57.9644816  -0.0000000
    3   0.0000000  -0.0000000 -48.4697323

 Direct stationary perturbation theory relativistic correction:

 rels  =     113.813515856866
 relv  =    -378.603972890967
 rel2e =      50.894236928854
 E_rel =    -213.896220105247

 Hessian of the SCF Energy
            1           2           3           4           5           6
    1   0.2075049   0.0390696   0.0000000   0.0033239   0.0026318  -0.0000000
    2   0.0390696   0.0321282  -0.0000000   0.0038776   0.0032755  -0.0000000
    3   0.0000000  -0.0000000   0.0076809  -0.0000000   0.0000000  -0.0044119
    4   0.0033239   0.0038776  -0.0000000   0.0736810   0.0496063   0.0000000
    5   0.0026318   0.0032755   0.0000000   0.0496063   0.3928059   0.0000000
    6  -0.0000000  -0.0000000  -0.0044119   0.0000000   0.0000000   0.0199801
    7  -0.0165316  -0.0190901  -0.0000000  -0.0026852   0.0047607   0.0000000
    8   0.0007416   0.0027235  -0.0000000   0.0023887   0.0004418   0.0000000
    9  -0.0000000  -0.0000000   0.0017943  -0.0000000  -0.0000000   0.0106574
   10  -0.0012768   0.0010198  -0.0000000  -0.0173547  -0.0208952   0.0000000
   11   0.0019240   0.0001167   0.0000000  -0.0245923  -0.0139364   0.0000000
   12   0.0000000  -0.0000000   0.0028983   0.0000000  -0.0000000   0.0029227
   13  -0.1532132  -0.0315743   0.0000000   0.0085760  -0.0152478   0.0000000
   14  -0.0331977  -0.0410120   0.0000000   0.0276549  -0.0609943  -0.0000000
   15  -0.0000000   0.0000000  -0.0157532   0.0000000   0.0000000   0.0061238
   16  -0.0398073   0.0066974  -0.0000000  -0.0655410  -0.0208558  -0.0000000
   17  -0.0111693   0.0027680  -0.0000000  -0.0589352  -0.3215926  -0.0000000
   18   0.0000000  -0.0000000   0.0077916  -0.0000000  -0.0000000  -0.0352721
            7           8           9          10          11          12
    1  -0.0165316   0.0007416  -0.0000000  -0.0012768   0.0019240   0.0000000
    2  -0.0190901   0.0027235  -0.0000000   0.0010198   0.0001167  -0.0000000
    3  -0.0000000  -0.0000000   0.0017943  -0.0000000   0.0000000   0.0028983
    4  -0.0026852   0.0023887  -0.0000000  -0.0173547  -0.0245923   0.0000000
    5   0.0047607   0.0004418  -0.0000000  -0.0208952  -0.0139364  -0.0000000
    6   0.0000000   0.0000000   0.0106574   0.0000000   0.0000000   0.0029227
    7   0.0645972   0.0599118   0.0000000  -0.0014303   0.0003277   0.0000000
    8   0.0599118   0.3615508   0.0000000  -0.0002218   0.0002245   0.0000000
    9   0.0000000   0.0000000   0.0198970   0.0000000  -0.0000000  -0.0019026
   10  -0.0014303  -0.0002218   0.0000000   0.1148048   0.0276381   0.0000000
   11   0.0003277   0.0002245  -0.0000000   0.0276381   0.0305529  -0.0000000
   12   0.0000000   0.0000000  -0.0019026   0.0000000  -0.0000000   0.0058655
   13  -0.0511679  -0.0543197  -0.0000000  -0.0265041   0.0056259  -0.0000000
   14  -0.0671212  -0.3510884   0.0000000  -0.0048839   0.0037351   0.0000000
   15  -0.0000000  -0.0000000  -0.0268079  -0.0000000   0.0000000   0.0038545
   16   0.0072178  -0.0085007   0.0000000  -0.0682390  -0.0109235   0.0000000
   17   0.0212110  -0.0138523   0.0000000  -0.0026570  -0.0206927   0.0000000
   18   0.0000000  -0.0000000  -0.0036382  -0.0000000   0.0000000  -0.0136384
           13          14          15          16          17          18
    1  -0.1532132  -0.0331977  -0.0000000  -0.0398073  -0.0111693   0.0000000
    2  -0.0315743  -0.0410120   0.0000000   0.0066974   0.0027680  -0.0000000
    3   0.0000000   0.0000000  -0.0157532  -0.0000000  -0.0000000   0.0077916
    4   0.0085760   0.0276549   0.0000000  -0.0655410  -0.0589352  -0.0000000
    5  -0.0152478  -0.0609943   0.0000000  -0.0208558  -0.3215926  -0.0000000
    6   0.0000000  -0.0000000   0.0061238  -0.0000000  -0.0000000  -0.0352721
    7  -0.0511679  -0.0671212  -0.0000000   0.0072178   0.0212110   0.0000000
    8  -0.0543197  -0.3510884  -0.0000000  -0.0085007  -0.0138523  -0.0000000
    9  -0.0000000   0.0000000  -0.0268079   0.0000000   0.0000000  -0.0036382
   10  -0.0265041  -0.0048839  -0.0000000  -0.0682390  -0.0026570  -0.0000000
   11   0.0056259   0.0037351   0.0000000  -0.0109235  -0.0206927   0.0000000
   12  -0.0000000   0.0000000   0.0038545   0.0000000   0.0000000  -0.0136384
   13   0.5275106  -0.1470174  -0.0000000  -0.3052014   0.2425332   0.0000000
   14  -0.1470174   0.7504063   0.0000000   0.2245653  -0.3010467  -0.0000000
   15  -0.0000000   0.0000000   0.0731660   0.0000000  -0.0000000  -0.0405832
   16  -0.3052014   0.2245653   0.0000000   0.4715710  -0.1909827  -0.0000000
   17   0.2425332  -0.3010467  -0.0000000  -0.1909827   0.6544164   0.0000000
   18   0.0000000  -0.0000000  -0.0405832  -0.0000000   0.0000000   0.0853402
 Gradient time:  CPU 487.66 s  wall 63.48 s
 **********************************************************************
 **                                                                  **
 **                       VIBRATIONAL ANALYSIS                       **
 **                       --------------------                       **
 **                                                                  **
 **        VIBRATIONAL FREQUENCIES (CM**-1) AND NORMAL MODES         **
 **     FORCE CONSTANTS (mDYN/ANGSTROM) AND REDUCED MASSES (AMU)     **
 **                  INFRARED INTENSITIES (KM/MOL)                   **
 **                                                                  **
 **********************************************************************


 Mode:                 1                      2                      3
 Frequency:       145.68                 151.59                 176.69
 Force Cnst:      0.0769                 0.1829                 0.8914
 Red. Mass:       6.1474                13.5075                48.4584
 IR Active:          YES                    YES                    YES
 IR Intens:        0.063                  0.502                  0.413
 Raman Active:       YES                    YES                    YES
               X      Y      Z        X      Y      Z        X      Y      Z
 Br         0.000  0.000 -0.083   -0.042 -0.144 -0.000    0.586 -0.092  0.000
 F          0.000 -0.000  0.055   -0.256  0.470  0.000   -0.344  0.172 -0.000
 H          0.000 -0.000  0.773   -0.332  0.440  0.000    0.331  0.286 -0.000
 I         -0.000  0.000 -0.044    0.088 -0.064 -0.000   -0.348 -0.008  0.000
 C          0.000 -0.000  0.523   -0.130  0.398  0.000    0.292  0.298 -0.000
 C          0.000 -0.000  0.343   -0.090  0.438  0.000    0.051  0.103 -0.000
 TransDip  -0.000 -0.000  0.008    0.023  0.003  0.000    0.019  0.007 -0.000

 Mode:                 4                      5                      6
 Frequency:       290.00                 511.29                 656.86
 Force Cnst:      0.9472                 1.4260                 2.8985
 Red. Mass:      19.1160                 9.2583                11.4018
 IR Active:          YES                    YES                    YES
 IR Intens:        0.760                  0.002                 91.875
 Raman Active:       YES                    YES                    YES
               X      Y      Z        X      Y      Z        X      Y      Z
 Br        -0.029  0.014 -0.000    0.000 -0.000  0.015   -0.111 -0.019  0.000
 F          0.829  0.238 -0.000   -0.000 -0.000 -0.206   -0.133  0.162  0.000
 H         -0.181  0.171 -0.000    0.000  0.000 -0.528    0.408 -0.054  0.000
 I         -0.116 -0.091 -0.000   -0.000  0.000 -0.009   -0.031 -0.001 -0.000
 C         -0.046  0.139  0.000   -0.000  0.000 -0.374    0.586 -0.089 -0.000
 C          0.169  0.347  0.000   -0.000 -0.000  0.734    0.649 -0.025  0.000
 TransDip  -0.028 -0.004 -0.000    0.000 -0.000 -0.001    0.307  0.012  0.000

 Mode:                 7                      8                      9
 Frequency:       759.19                 786.58                1039.68
 Force Cnst:      2.1958                 0.4373                 2.2325
 Red. Mass:       6.4660                 1.1997                 3.5054
 IR Active:          YES                    YES                    YES
 IR Intens:        0.264                 25.309                143.339
 Raman Active:       YES                    YES                    YES
               X      Y      Z        X      Y      Z        X      Y      Z
 Br        -0.044 -0.026 -0.000   -0.000 -0.000  0.002   -0.005 -0.005  0.000
 F          0.061 -0.220 -0.000    0.000 -0.000  0.023    0.052  0.237 -0.000
 H          0.575  0.471 -0.000    0.000  0.000  0.991    0.863 -0.258 -0.000
 I          0.002  0.003  0.000    0.000 -0.000 -0.001    0.002  0.001  0.000
 C          0.304  0.513  0.000    0.000  0.000 -0.129    0.098 -0.088  0.000
 C         -0.180 -0.068 -0.000   -0.000 -0.000  0.004   -0.240 -0.236  0.000
 TransDip  -0.001  0.016 -0.000   -0.000 -0.000  0.161   -0.159 -0.349 -0.000

 Mode:                10                     11                     12
 Frequency:      1260.59                1668.18                3259.88
 Force Cnst:      1.3136                16.6712                 6.8492
 Red. Mass:       1.4030                10.1679                 1.0939
 IR Active:          YES                    YES                    YES
 IR Intens:       12.463                 56.142                 16.631
 Raman Active:       YES                    YES                    YES
               X      Y      Z        X      Y      Z        X      Y      Z
 Br        -0.001 -0.003 -0.000   -0.006  0.000  0.000    0.000  0.000  0.000
 F         -0.017 -0.051  0.000   -0.008 -0.095 -0.000   -0.000  0.001  0.000
 H          0.959 -0.213  0.000   -0.258 -0.326 -0.000    0.191  0.978  0.000
 I         -0.000 -0.000 -0.000    0.001 -0.000  0.000    0.000  0.000 -0.000
 C         -0.101 -0.011 -0.000    0.468 -0.365 -0.000   -0.011 -0.088 -0.000
 C          0.055  0.134  0.000   -0.411  0.545  0.000   -0.005  0.004  0.000
 TransDip  -0.044  0.104  0.000   -0.040  0.237 -0.000   -0.091  0.094  0.000

 STANDARD THERMODYNAMIC QUANTITIES AT   298.15 K  AND     1.00 ATM

   This Molecule has  0 Imaginary Frequencies
   Zero point vibrational energy:       15.305 kcal/mol

   Atom    1 Element Br Has Mass   78.91830
   Atom    2 Element F  Has Mass   18.99840
   Atom    3 Element H  Has Mass    1.00783
   Atom    4 Element I  Has Mass  126.90440
   Atom    5 Element C  Has Mass   12.00000
   Atom    6 Element C  Has Mass   12.00000
   Molecular Mass:   249.828930 amu
   Principal axes and moments of inertia in amu*Bohr^2:
                             1           2           3
    Eigenvalues --      229.17815  4167.83981  4397.01795
          X               0.99999    -0.00339     0.00000
          Y               0.00339     0.99999     0.00000
          Z              -0.00000    -0.00000     1.00000
   Rotational Symmetry Number is   1
   The Molecule is an Asymmetric Top
   Translational Enthalpy:        0.889 kcal/mol
   Rotational Enthalpy:           0.889 kcal/mol
   Vibrational Enthalpy:         17.119 kcal/mol
   gas constant (RT):             0.592 kcal/mol
   Translational Entropy:        42.447  cal/mol.K
   Rotational Entropy:           29.819  cal/mol.K
   Vibrational Entropy:          10.788  cal/mol.K

   Total Enthalpy:               19.489 kcal/mol
   Total Entropy:                83.055  cal/mol.K

 ======================================================================

 STANDARD THERMODYNAMIC QUANTITIES FOR ANHARMONIC VIBRATION -- TOSH

   Zero point vibrational energy: ************ kcal/mol

   Vibrational Enthalpy:       Infinity kcal/mol
   Vibrational Entropy:             NaN  cal/mol.K

   Total Enthalpy:             Infinity kcal/mol
   Total Entropy:                   NaN  cal/mol.K

 ======================================================================

 STANDARD THERMODYNAMIC QUANTITIES FOR ANHARMONIC VIBRATION -- VPT2

   Zero point vibrational energy: ************ kcal/mol

   Vibrational Enthalpy:       Infinity kcal/mol
   Vibrational Entropy:             NaN  cal/mol.K

   Total Enthalpy:             Infinity kcal/mol
   Total Entropy:                   NaN  cal/mol.K

 ======================================================================

Archival summary:
1\1\K55V\FREQ\ProcedureUnspecified\BasisUnspecified\1r1121\taweetha\MonAug2701:31:122018MonAug2701:31:122018\0\\#,FREQ,ProcedureUnspecified,BasisUnspecified,\\0,1\I\C,1,2.11657\C,2,1.32632,1,122.804\H,3,1.07774,2,121.953,1,-0,0\F,2,1.33204,1,113.836,3,180,0\Br,3,1.89333,2,122.895,1,180,0\\\@

 Total job time:  72.11s(wall), 552.19s(cpu) 
 Mon Aug 27 01:31:12 2018

        *************************************************************
        *                                                           *
        *  Thank you very much for using Q-Chem.  Have a nice day.  *
        *                                                           *
        *************************************************************
