# Supplementary material for: Geometric and energetic data from ab initio calculations of haloethene, haloimine, halomethylenephosphine, haloiminophosphine, halodiazene, halodiphosphene and halocyclopropane
Source: Data Brief. 2019 Nov 2;27:104738. doi: 10.1016/j.dib.2019.104738 (PMC6861602; doi:10.1016/j.dib.2019.104738)
Supplement: Multimedia component 2 [file mmc2.zip › CC/B3LYP/BrHCCHCl.out]

Q-Chem Developer Version!
                  Welcome to Q-Chem
     A Quantum Leap Into The Future Of Chemistry


 Q-Chem 5.1, Q-Chem, Inc., Pleasanton, CA (2018)

 Yihan Shao,  Zhengting Gan,  E. Epifanovsky,  A. T. B. Gilbert,  M. Wormit,  
 J. Kussmann,  A. W. Lange,  A. Behn,  Jia Deng,  Xintian Feng,  D. Ghosh,  
 M. Goldey,  P. R. Horn,  L. D. Jacobson,  I. Kaliman,  T. Kus,  A. Landau,  
 Jie Liu,  E. I. Proynov,  R. M. Richard,  R. P. Steele,  E. J. Sundstrom,  
 H. L. Woodcock III,  P. M. Zimmerman,  D. Zuev,  B. Albrecht,  E. Alguire,  
 S. A. Baeppler,  D. Barton,  Z. Benda,  Y. A. Bernard,  E. J. Berquist,  
 K. B. Bravaya,  H. Burton,  D. Casanova,  Chun-Min Chang,  Yunqing Chen,  
 A. Chien,  K. D. Closser,  M. P. Coons,  S. Coriani,  S. Dasgupta,  
 A. L. Dempwolff,  M. Diedenhofen,  Hainam Do,  R. G. Edgar,  Po-Tung Fang,  
 S. Faraji,  S. Fatehi,  Qingguo Feng,  K. D. Fenk,  J. Fosso-Tande,  
 Qinghui Ge,  A. Ghysels,  G. Gidofalvi,  J. Gomes,  J. Gonthier,  A. Gunina,  
 D. Hait,  M. W. D. Hanson-Heine,  P. H. P. Harbach,  A. W. Hauser,  
 J. E. Herr,  E. G. Hohenstein,  Z. C. Holden,  Kerwin Hui,  B. C. Huynh,  
 T.-C. Jagau,  Hyunjun Ji,  B. Kaduk,  K. Khistyaev,  Jaehoon Kim,  
 P. Klunzinger,  K. Koh,  D. Kosenkov,  L. Koulias,  T. Kowalczyk,  
 C. M. Krauter,  A. Kunitsa,  Ka Un Lao,  A. Laurent,  K. V. Lawler,  
 Joonho Lee,  D. Lefrancois,  S. Lehtola,  D. S. Levine,  Yi-Pei Li,  
 You-Sheng Lin,  Fenglai Liu,  E. Livshits,  A. Luenser,  P. Manohar,  
 E. Mansoor,  S. F. Manzer,  Shan-Ping Mao,  Yuezhi Mao,  N. Mardirossian,  
 A. V. Marenich,  T. Markovich,  L. A. Martinez-Martinez,  S. A. Maurer,  
 N. J. Mayhall,  S. C. McKenzie,  J.-M. Mewes,  A. F. Morrison,  
 J. W. Mullinax,  K. Nanda,  T. S. Nguyen-Beck,  R. Olivares-Amaya,  
 J. A. Parkhill,  T. M. Perrine,  F. Plasser,  P. Pokhilko,  S. Prager,  
 A. Prociuk,  E. Ramos,  D. R. Rehn,  F. Rob,  M. Schneider,  N. Sergueev,  
 S. M. Sharada,  S. Sharma,  D. W. Small,  T. Stauch,  T. Stein,  
 Yu-Chuan Su,  A. J. W. Thom,  A. Tkatchenko,  T. Tsuchimochi,  N. M. Tubman,  
 L. Vogt,  M. L. Vidal,  O. Vydrov,  M. A. Watson,  J. Wenzel,  
 M. de Wergifosse,  T. A. Wesolowski,  A. White,  J. Witte,  A. Yamada,  
 Jun Yang,  K. Yao,  S. Yeganeh,  S. R. Yost,  Zhi-Qiang You,  A. Zech,  
 Igor Ying Zhang,  Xing Zhang,  Yan Zhao,  Ying Zhu,  B. R. Brooks,  
 G. K. L. Chan,  C. J. Cramer,  M. S. Gordon,  W. J. Hehre,  A. Klamt,  
 M. W. Schmidt,  C. D. Sherrill,  D. G. Truhlar,  A. Aspuru-Guzik,  R. Baer,  
 A. T. Bell,  N. A. Besley,  Jeng-Da Chai,  A. E. DePrince, III,  
 R. A. DiStasio Jr.,  A. Dreuw,  B. D. Dunietz,  T. R. Furlani,  
 Chao-Ping Hsu,  Yousung Jung,  Jing Kong,  D. S. Lambrecht,  WanZhen Liang,  
 C. Ochsenfeld,  V. A. Rassolov,  L. V. Slipchenko,  J. E. Subotnik,  
 T. Van Voorhis,  J. M. Herbert,  A. I. Krylov,  P. M. W. Gill,  M. Head-Gordon

 Contributors to earlier versions of Q-Chem not listed above: 
 R. D. Adamson,  B. Austin,  J. Baker,  G. J. O. Beran,  K. Brandhorst,  
 S. T. Brown,  E. F. C. Byrd,  A. K. Chakraborty,  C.-L. Cheng,  
 Siu Hung Chien,  D. M. Chipman,  D. L. Crittenden,  H. Dachsel,  
 R. J. Doerksen,  A. D. Dutoi,  L. Fusti-Molnar,  W. A. Goddard III,  
 A. Golubeva-Zadorozhnaya,  S. R. Gwaltney,  G. Hawkins,  A. Heyden,  
 S. Hirata,  G. Kedziora,  F. J. Keil,  C. Kelley,  Jihan Kim,  R. A. King,  
 R. Z. Khaliullin,  P. P. Korambath,  W. Kurlancheek,  A. M. Lee,  M. S. Lee,  
 S. V. Levchenko,  Ching Yeh Lin,  D. Liotard,  R. C. Lochan,  I. Lotan,  
 P. E. Maslen,  N. Nair,  D. P. O'Neill,  D. Neuhauser,  E. Neuscamman,  
 C. M. Oana,  R. Olson,  B. Peters,  R. Peverati,  P. A. Pieniazek,  
 Y. M. Rhee,  J. Ritchie,  M. A. Rohrdanz,  E. Rosta,  N. J. Russ,  
 H. F. Schaefer III,  N. E. Schultz,  N. Shenvi,  A. C. Simmonett,  A. Sodt,  
 D. Stuck,  K. S. Thanthiriwatte,  V. Vanovschi,  Tao Wang,  A. Warshel,  
 C. F. Williams,  Q. Wu,  X. Xu,  W. Zhang

 Please cite Q-Chem as follows:
 Y. Shao et al., Mol. Phys. 113, 184-215 (2015)
 DOI: 10.1080/00268976.2014.952696

 Q-Chem 5.1.1 for Intel X86 EM64T Linux

 Parts of Q-Chem use Armadillo 8.300.2 (Tropical Shenanigans).
 http://arma.sourceforge.net/

 Q-Chem begins on Tue Aug 28 22:44:48 2018  

Host: 
0

     Scratch files written to /scratch/taweetham/qchem27451//
Input Ideriv = 2
Curr. Ideriv = -1
Max.  Ideriv = 2

Checking the input file for inconsistencies... 	...done.

--------------------------------------------------------------
User input:
--------------------------------------------------------------
inp/BrHHCl.inp
$molecule
0	1
  Br    1.6460734    0.0278944    0.0000000
  H   -0.9956956    1.4962505    0.0000000
  H   -0.3465758   -1.5458848    0.0000000
 Cl   -2.8376396   -0.0366373    0.0000000
  C   -0.1856861   -0.4775168    0.0000000
  C   -1.1527181    0.4268774    0.0000000
$end
$rem
   JOB_TYPE		OPTIMIZATION
   BASIS		6-311++G**
   EXCHANGE		B3LYP
$end

--------------------------------------------------------------
 ----------------------------------------------------------------
             Standard Nuclear Orientation (Angstroms)
    I     Atom           X                Y                Z
 ----------------------------------------------------------------
    1      Br      1.6460734117     0.0278944365     0.0000000000
    2      H      -0.9956956101     1.4962504974     0.0000000000
    3      H      -0.3465757650    -1.5458847930    -0.0000000000
    4      Cl     -2.8376395873    -0.0366373299    -0.0000000000
    5      C      -0.1856860808    -0.4775167906    -0.0000000000
    6      C      -1.1527180942     0.4268773950     0.0000000000
 ----------------------------------------------------------------
 Molecular Point Group                 Cs    NOp =  2
 Largest Abelian Subgroup              Cs    NOp =  2
 Nuclear Repulsion Energy =   262.6480592819 hartrees
 There are       33 alpha and       33 beta electrons
 Requested basis set is 6-311++G(d,p)
 There are 54 shells and 136 basis functions

 Total QAlloc Memory Limit   2000 MB
 Mega-Array Size       188 MB
 MEM_STATIC part       192 MB
 A cutoff of  1.0D-11 yielded   1316 shell pairs
 There are      8678 function pairs (      9458 Cartesian)
 Smallest overlap matrix eigenvalue = 8.17E-05

 Scale SEOQF with 1.000000e-01/1.000000e-01/1.000000e-01

 Standard Electronic Orientation quadrupole field applied
 Nucleus-field energy     =     0.0000000091 hartrees
 Guess from superposition of atomic densities
 Warning:  Energy on first SCF cycle will be non-variational
 SAD guess density has 66.000000 electrons

 -----------------------------------------------------------------------
  General SCF calculation program by
  Eric Jon Sundstrom, Paul Horn, Yuezhi Mao, Dmitri Zuev, Alec White,
  David Stuck, Shaama M.S., Shane Yost, Joonho Lee, David Small,
  Daniel Levine, Susi Lehtola, Hugh Burton, Evgeny Epifanovsky
 -----------------------------------------------------------------------
 Exchange:     0.2000 Hartree-Fock + 0.0800 Slater + 0.7200 B88
 Correlation:  0.1900 VWN1RPA + 0.8100 LYP
 Using SG-1 standard quadrature grid
 A restricted SCF calculation will be
 performed using DIIS
 SCF converges when DIIS error is below 1.0e-08
 ---------------------------------------
  Cycle       Energy         DIIS error
 ---------------------------------------
    1   -3112.2943882006      4.55e-02  
    2   -3111.7502264615      4.02e-03  
    3   -3111.7348214288      4.65e-03  
    4   -3111.7766049623      9.26e-04  
    5   -3111.7787163998      1.85e-04  
    6   -3111.7787553131      1.28e-04  
    7   -3111.7787938661      2.07e-05  
    8   -3111.7787947008      6.61e-06  
    9   -3111.7787947855      9.85e-07  
   10   -3111.7787947871      1.84e-07  
   11   -3111.7787947872      4.06e-08  
   12   -3111.7787947872      7.95e-09  Convergence criterion met
 ---------------------------------------
 SCF time:   CPU 19.49s  wall 19.00s 
 SCF   energy in the final basis set =    -3111.7787947872
 Total energy in the final basis set =    -3111.7787947872

 --------------------------------------------------------------
             Orbital Energies (a.u.) and Symmetries
 --------------------------------------------------------------

 Alpha MOs, Restricted
 -- Occupied --                  
-482.85 -101.57  -62.50  -56.32  -56.32  -56.32  -10.26  -10.25
  1 A'    2 A'    3 A'    4 A'    1 A"    5 A'    6 A'    7 A'                 
 -9.488  -8.710  -7.252  -7.243  -7.242  -6.542  -6.529  -6.529
  8 A'    9 A'   10 A'    2 A"   11 A'   12 A'    3 A"   13 A'                 
 -2.653  -2.649  -2.649  -2.638  -2.638  -0.899  -0.837  -0.739
 14 A'    4 A"   15 A'    5 A"   16 A'   17 A'   18 A'   19 A'                 
 -0.604  -0.493  -0.487  -0.402  -0.395  -0.340  -0.334  -0.309
 20 A'   21 A'   22 A'   23 A'    6 A"    7 A"   24 A'   25 A'                 
 -0.265
  8 A"                                                                         
 -- Virtual --                   
 -0.039  -0.037  -0.006   0.010   0.016   0.034   0.049   0.067
  9 A"   26 A'   27 A'   28 A'   29 A'   30 A'   10 A"   31 A'                 
  0.071   0.079   0.083   0.092   0.102   0.103   0.116   0.127
 32 A'   11 A"   33 A'   34 A'   35 A'   12 A"   13 A"   36 A'                 
  0.136   0.142   0.152   0.173   0.193   0.222   0.280   0.299
 37 A'   38 A'   39 A'   40 A'   41 A'   42 A'   43 A'   44 A'                 
  0.395   0.408   0.420   0.431   0.438   0.450   0.452   0.483
 45 A'   46 A'   14 A"   47 A'   48 A'   49 A'   15 A"   50 A'                 
  0.502   0.543   0.547   0.564   0.592   0.603   0.627   0.641
 16 A"   17 A"   51 A'   18 A"   52 A'   53 A'   19 A"   54 A'                 
  0.691   0.737   0.784   0.791   0.805   0.846   0.887   0.900
 55 A'   56 A'   20 A"   57 A'   58 A'   21 A"   59 A'   60 A'                 
  0.912   0.923   1.040   1.046   1.107   1.206   1.405   1.483
 61 A'   62 A'   63 A'   22 A"   64 A'   23 A"   24 A"   65 A'                 
  1.510   1.549   1.642   1.688   1.827   1.929   1.954   2.002
 66 A'   67 A'   25 A"   68 A'   69 A'   26 A"   70 A'   27 A"                 
  2.038   2.044   2.107   2.169   2.246   2.254   2.299   2.450
 28 A"   71 A'   72 A'   73 A'   74 A'   29 A"   75 A'   76 A'                 
  2.481   2.633   2.659   2.676   2.832   2.854   3.093   3.209
 77 A'   78 A'   79 A'   30 A"   31 A"   80 A'   81 A'   82 A'                 
  3.489   3.912   3.992   4.017   4.060   4.165   4.355   6.619
 83 A'   84 A'   32 A"   85 A'   33 A"   86 A'   87 A'   88 A'                 
  7.541   7.576   7.662   9.723  23.550  24.185  25.796  25.892
 34 A"   89 A'   90 A'   91 A'   92 A'   93 A'   35 A"   94 A'                 
 26.339  47.894 215.705 289.737 289.772 289.8851020.682
 95 A'   96 A'   97 A'   36 A"   98 A'   99 A'  100 A'                         

 Beta MOs, Restricted
 -- Occupied --                  
-482.85 -101.57  -62.50  -56.32  -56.32  -56.32  -10.26  -10.25
  1 A'    2 A'    3 A'    4 A'    1 A"    5 A'    6 A'    7 A'                 
 -9.488  -8.710  -7.252  -7.243  -7.242  -6.542  -6.529  -6.529
  8 A'    9 A'   10 A'    2 A"   11 A'   12 A'    3 A"   13 A'                 
 -2.653  -2.649  -2.649  -2.638  -2.638  -0.899  -0.837  -0.739
 14 A'    4 A"   15 A'    5 A"   16 A'   17 A'   18 A'   19 A'                 
 -0.604  -0.493  -0.487  -0.402  -0.395  -0.340  -0.334  -0.309
 20 A'   21 A'   22 A'   23 A'    6 A"    7 A"   24 A'   25 A'                 
 -0.265
  8 A"                                                                         
 -- Virtual --                   
 -0.039  -0.037  -0.006   0.010   0.016   0.034   0.049   0.067
  9 A"   26 A'   27 A'   28 A'   29 A'   30 A'   10 A"   31 A'                 
  0.071   0.079   0.083   0.092   0.102   0.103   0.116   0.127
 32 A'   11 A"   33 A'   34 A'   35 A'   12 A"   13 A"   36 A'                 
  0.136   0.142   0.152   0.173   0.193   0.222   0.280   0.299
 37 A'   38 A'   39 A'   40 A'   41 A'   42 A'   43 A'   44 A'                 
  0.395   0.408   0.420   0.431   0.438   0.450   0.452   0.483
 45 A'   46 A'   14 A"   47 A'   48 A'   49 A'   15 A"   50 A'                 
  0.502   0.543   0.547   0.564   0.592   0.603   0.627   0.641
 16 A"   17 A"   51 A'   18 A"   52 A'   53 A'   19 A"   54 A'                 
  0.691   0.737   0.784   0.791   0.805   0.846   0.887   0.900
 55 A'   56 A'   20 A"   57 A'   58 A'   21 A"   59 A'   60 A'                 
  0.912   0.923   1.040   1.046   1.107   1.206   1.405   1.483
 61 A'   62 A'   63 A'   22 A"   64 A'   23 A"   24 A"   65 A'                 
  1.510   1.549   1.642   1.688   1.827   1.929   1.954   2.002
 66 A'   67 A'   25 A"   68 A'   69 A'   26 A"   70 A'   27 A"                 
  2.038   2.044   2.107   2.169   2.246   2.254   2.299   2.450
 28 A"   71 A'   72 A'   73 A'   74 A'   29 A"   75 A'   76 A'                 
  2.481   2.633   2.659   2.676   2.832   2.854   3.093   3.209
 77 A'   78 A'   79 A'   30 A"   31 A"   80 A'   81 A'   82 A'                 
  3.489   3.912   3.992   4.017   4.060   4.165   4.355   6.619
 83 A'   84 A'   32 A"   85 A'   33 A"   86 A'   87 A'   88 A'                 
  7.541   7.576   7.662   9.723  23.550  24.185  25.796  25.892
 34 A"   89 A'   90 A'   91 A'   92 A'   93 A'   35 A"   94 A'                 
 26.339  47.894 215.705 289.737 289.772 289.8851020.682
 95 A'   96 A'   97 A'   36 A"   98 A'   99 A'  100 A'                         
 --------------------------------------------------------------

          Ground-State Mulliken Net Atomic Charges

     Atom                 Charge (a.u.)
  ----------------------------------------
      1 Br                   -0.115942
      2 H                     0.216811
      3 H                     0.207645
      4 Cl                    0.186497
      5 C                    -0.109761
      6 C                    -0.385250
  ----------------------------------------
  Sum of atomic charges =    -0.000000

 -----------------------------------------------------------------
                    Cartesian Multipole Moments
 -----------------------------------------------------------------
    Charge (ESU x 10^10)
                -0.0000
    Dipole Moment (Debye)
         X       0.1200      Y       0.0365      Z      -0.0000
       Tot       0.1254
    Quadrupole Moments (Debye-Ang)
        XX     -45.4968     XY      -0.0200     YY     -40.4923
        XZ      -0.0000     YZ      -0.0000     ZZ     -45.0138
    Octopole Moments (Debye-Ang^2)
       XXX      50.9012    XXY       1.3866    XYY      11.6165
       YYY       0.4458    XXZ      -0.0000    XYZ       0.0000
       YYZ      -0.0000    XZZ      14.4482    YZZ       0.2906
       ZZZ      -0.0000
    Hexadecapole Moments (Debye-Ang^3)
      XXXX    -972.1852   XXXY      16.2383   XXYY    -184.3386
      XYYY      -0.2433   YYYY     -73.1739   XXXZ      -0.0000
      XXYZ      -0.0000   XYYZ       0.0000   YYYZ      -0.0000
      XXZZ    -183.2620   XYZZ       0.6435   YYZZ     -23.3676
      XZZZ      -0.0000   YZZZ      -0.0000   ZZZZ     -54.4382
 -----------------------------------------------------------------
 Calculating analytic gradient of the SCF energy
 Gradient of SCF Energy
            1           2           3           4           5           6
    1  -0.0003925   0.0000280   0.0000682  -0.0000013   0.0004486  -0.0001510
    2   0.0000072   0.0004384  -0.0002865  -0.0000626  -0.0001335   0.0000370
    3  -0.0000000   0.0000000  -0.0000000  -0.0000000  -0.0000000   0.0000000
 Max gradient component =       4.486E-04
 RMS gradient           =       1.945E-04
 Gradient time:  CPU 5.15 s  wall 5.16 s
 Geometry Optimization Parameters
   NAtoms,    NIC,     NZ,  NCons,   NDum,   NFix, NCnnct, MaxDiis
        6      27       0       0       0       0       0       0


** GEOMETRY OPTIMIZATION IN DELOCALIZED INTERNAL COORDINATES **
   Searching for a Minimum

   Optimization Cycle:   1

                       Coordinates (Angstroms)
     ATOM                X               Y               Z
      1  Br        1.6460734117    0.0278944365    0.0000000000
      2  H        -0.9956956101    1.4962504974    0.0000000000
      3  H        -0.3465757650   -1.5458847930    0.0000000000
      4  Cl       -2.8376395873   -0.0366373299    0.0000000000
      5  C        -0.1856860808   -0.4775167906    0.0000000000
      6  C        -1.1527180942    0.4268773950    0.0000000000
   Point Group: cs    Number of degrees of freedom:     9


   Energy is  -3111.778794787


 Attempting to Generate Delocalized Internal Coordinates

  9 Hessian modes will be used to form the next step
  Hessian Eigenvalues:
     0.160000    0.160000    0.195817    0.220000    0.220000    0.307293
     0.358930    0.359443    0.609360

 Minimum Search - Taking Simple RFO Step
 Searching for Lamda that Minimizes Along All modes
 Value Taken    Lamda =  -0.00000241
 Step Taken.  Stepsize is  0.003088

                             Maximum     Tolerance    Cnvgd?
         Gradient           0.000716      0.000300      NO
         Displacement       0.002422      0.001200      NO
         Energy change     *********      0.000001      NO


 New Cartesian Coordinates Obtained by Inverse Iteration

 Displacement from previous Coordinates is:  0.004230
 ----------------------------------------------------------------
             Standard Nuclear Orientation (Angstroms)
    I     Atom           X                Y                Z
 ----------------------------------------------------------------
    1      Br      1.6474612523     0.0273990819     0.0000000000
    2      H      -0.9961363605     1.4954941591     0.0000000000
    3      H      -0.3472526852    -1.5448024309     0.0000000000
    4      Cl     -2.8377588562    -0.0368957039     0.0000000000
    5      C      -0.1856633774    -0.4769559184     0.0000000000
    6      C      -1.1528916987     0.4267442276     0.0000000000
 ----------------------------------------------------------------
 Molecular Point Group                 Cs    NOp =  2
 Largest Abelian Subgroup              Cs    NOp =  2
 Nuclear Repulsion Energy =   262.5763158898 hartrees
 There are       33 alpha and       33 beta electrons
 Applying Cartesian multipole field
    Component          Value
    ---------          -----
     (2,0,0)        1.00000E-11
     (0,2,0)        2.00000E-11
     (0,0,2)       -3.00000E-11
 Nucleus-field energy     =     0.0000000091 hartrees
 Requested basis set is 6-311++G(d,p)
 There are 54 shells and 136 basis functions
 A cutoff of  1.0D-11 yielded   1316 shell pairs
 There are      8678 function pairs (      9458 Cartesian)
 Smallest overlap matrix eigenvalue = 8.16E-05
 Guess MOs from SCF MO coefficient file

 -----------------------------------------------------------------------
  General SCF calculation program by
  Eric Jon Sundstrom, Paul Horn, Yuezhi Mao, Dmitri Zuev, Alec White,
  David Stuck, Shaama M.S., Shane Yost, Joonho Lee, David Small,
  Daniel Levine, Susi Lehtola, Hugh Burton, Evgeny Epifanovsky
 -----------------------------------------------------------------------
 Exchange:     0.2000 Hartree-Fock + 0.0800 Slater + 0.7200 B88
 Correlation:  0.1900 VWN1RPA + 0.8100 LYP
 Using SG-1 standard quadrature grid
 A restricted SCF calculation will be
 performed using DIIS
 SCF converges when DIIS error is below 1.0e-08
 ---------------------------------------
  Cycle       Energy         DIIS error
 ---------------------------------------
    1   -3111.7787952794      1.47e-05  
    2   -3111.7787958007      5.78e-06  
    3   -3111.7787957512      7.40e-06  
    4   -3111.7787958741      1.01e-06  
    5   -3111.7787958763      3.37e-07  
    6   -3111.7787958765      1.17e-07  
    7   -3111.7787958766      2.18e-08  
    8   -3111.7787958766      8.50e-09  Convergence criterion met
 ---------------------------------------
 SCF time:   CPU 12.58s  wall 13.00s 
 SCF   energy in the final basis set =    -3111.7787958766
 Total energy in the final basis set =    -3111.7787958766

 --------------------------------------------------------------
             Orbital Energies (a.u.) and Symmetries
 --------------------------------------------------------------

 Alpha MOs, Restricted
 -- Occupied --                  
-482.85 -101.57  -62.50  -56.32  -56.32  -56.32  -10.26  -10.25
  1 A'    2 A'    3 A'    4 A'    1 A"    5 A'    6 A'    7 A'                 
 -9.488  -8.711  -7.253  -7.243  -7.242  -6.542  -6.529  -6.529
  8 A'    9 A'   10 A'    2 A"   11 A'   12 A'    3 A"   13 A'                 
 -2.653  -2.649  -2.649  -2.638  -2.638  -0.899  -0.837  -0.739
 14 A'    4 A"   15 A'    5 A"   16 A'   17 A'   18 A'   19 A'                 
 -0.604  -0.493  -0.487  -0.402  -0.395  -0.340  -0.334  -0.309
 20 A'   21 A'   22 A'   23 A'    6 A"    7 A"   24 A'   25 A'                 
 -0.265
  8 A"                                                                         
 -- Virtual --                   
 -0.039  -0.037  -0.006   0.010   0.016   0.034   0.049   0.067
  9 A"   26 A'   27 A'   28 A'   29 A'   30 A'   10 A"   31 A'                 
  0.071   0.079   0.083   0.092   0.102   0.103   0.116   0.127
 32 A'   11 A"   33 A'   34 A'   35 A'   12 A"   13 A"   36 A'                 
  0.136   0.142   0.151   0.173   0.193   0.222   0.280   0.299
 37 A'   38 A'   39 A'   40 A'   41 A'   42 A'   43 A'   44 A'                 
  0.395   0.408   0.420   0.431   0.438   0.450   0.452   0.483
 45 A'   46 A'   14 A"   47 A'   48 A'   49 A'   15 A"   50 A'                 
  0.502   0.543   0.547   0.563   0.592   0.603   0.627   0.641
 16 A"   17 A"   51 A'   18 A"   52 A'   53 A'   19 A"   54 A'                 
  0.691   0.737   0.784   0.791   0.805   0.846   0.887   0.900
 55 A'   56 A'   20 A"   57 A'   58 A'   21 A"   59 A'   60 A'                 
  0.912   0.923   1.040   1.047   1.107   1.205   1.405   1.483
 61 A'   62 A'   63 A'   22 A"   64 A'   23 A"   24 A"   65 A'                 
  1.511   1.549   1.642   1.688   1.827   1.929   1.954   2.001
 66 A'   67 A'   25 A"   68 A'   69 A'   26 A"   70 A'   27 A"                 
  2.038   2.044   2.108   2.169   2.246   2.254   2.298   2.451
 28 A"   71 A'   72 A'   73 A'   74 A'   29 A"   75 A'   76 A'                 
  2.481   2.633   2.659   2.676   2.832   2.854   3.093   3.209
 77 A'   78 A'   79 A'   30 A"   31 A"   80 A'   81 A'   82 A'                 
  3.490   3.913   3.992   4.017   4.060   4.165   4.355   6.618
 83 A'   84 A'   32 A"   85 A'   33 A"   86 A'   87 A'   88 A'                 
  7.541   7.576   7.662   9.723  23.551  24.187  25.796  25.892
 34 A"   89 A'   90 A'   91 A'   92 A'   93 A'   35 A"   94 A'                 
 26.339  47.894 215.705 289.737 289.771 289.8851020.681
 95 A'   96 A'   97 A'   36 A"   98 A'   99 A'  100 A'                         

 Beta MOs, Restricted
 -- Occupied --                  
-482.85 -101.57  -62.50  -56.32  -56.32  -56.32  -10.26  -10.25
  1 A'    2 A'    3 A'    4 A'    1 A"    5 A'    6 A'    7 A'                 
 -9.488  -8.711  -7.253  -7.243  -7.242  -6.542  -6.529  -6.529
  8 A'    9 A'   10 A'    2 A"   11 A'   12 A'    3 A"   13 A'                 
 -2.653  -2.649  -2.649  -2.638  -2.638  -0.899  -0.837  -0.739
 14 A'    4 A"   15 A'    5 A"   16 A'   17 A'   18 A'   19 A'                 
 -0.604  -0.493  -0.487  -0.402  -0.395  -0.340  -0.334  -0.309
 20 A'   21 A'   22 A'   23 A'    6 A"    7 A"   24 A'   25 A'                 
 -0.265
  8 A"                                                                         
 -- Virtual --                   
 -0.039  -0.037  -0.006   0.010   0.016   0.034   0.049   0.067
  9 A"   26 A'   27 A'   28 A'   29 A'   30 A'   10 A"   31 A'                 
  0.071   0.079   0.083   0.092   0.102   0.103   0.116   0.127
 32 A'   11 A"   33 A'   34 A'   35 A'   12 A"   13 A"   36 A'                 
  0.136   0.142   0.151   0.173   0.193   0.222   0.280   0.299
 37 A'   38 A'   39 A'   40 A'   41 A'   42 A'   43 A'   44 A'                 
  0.395   0.408   0.420   0.431   0.438   0.450   0.452   0.483
 45 A'   46 A'   14 A"   47 A'   48 A'   49 A'   15 A"   50 A'                 
  0.502   0.543   0.547   0.563   0.592   0.603   0.627   0.641
 16 A"   17 A"   51 A'   18 A"   52 A'   53 A'   19 A"   54 A'                 
  0.691   0.737   0.784   0.791   0.805   0.846   0.887   0.900
 55 A'   56 A'   20 A"   57 A'   58 A'   21 A"   59 A'   60 A'                 
  0.912   0.923   1.040   1.047   1.107   1.205   1.405   1.483
 61 A'   62 A'   63 A'   22 A"   64 A'   23 A"   24 A"   65 A'                 
  1.511   1.549   1.642   1.688   1.827   1.929   1.954   2.001
 66 A'   67 A'   25 A"   68 A'   69 A'   26 A"   70 A'   27 A"                 
  2.038   2.044   2.108   2.169   2.246   2.254   2.298   2.451
 28 A"   71 A'   72 A'   73 A'   74 A'   29 A"   75 A'   76 A'                 
  2.481   2.633   2.659   2.676   2.832   2.854   3.093   3.209
 77 A'   78 A'   79 A'   30 A"   31 A"   80 A'   81 A'   82 A'                 
  3.490   3.913   3.992   4.017   4.060   4.165   4.355   6.618
 83 A'   84 A'   32 A"   85 A'   33 A"   86 A'   87 A'   88 A'                 
  7.541   7.576   7.662   9.723  23.551  24.187  25.796  25.892
 34 A"   89 A'   90 A'   91 A'   92 A'   93 A'   35 A"   94 A'                 
 26.339  47.894 215.705 289.737 289.771 289.8851020.681
 95 A'   96 A'   97 A'   36 A"   98 A'   99 A'  100 A'                         
 --------------------------------------------------------------

          Ground-State Mulliken Net Atomic Charges

     Atom                 Charge (a.u.)
  ----------------------------------------
      1 Br                   -0.115981
      2 H                     0.216779
      3 H                     0.207474
      4 Cl                    0.186384
      5 C                    -0.110021
      6 C                    -0.384636
  ----------------------------------------
  Sum of atomic charges =    -0.000000

 -----------------------------------------------------------------
                    Cartesian Multipole Moments
 -----------------------------------------------------------------
    Charge (ESU x 10^10)
                -0.0000
    Dipole Moment (Debye)
         X       0.1175      Y       0.0373      Z       0.0000
       Tot       0.1233
    Quadrupole Moments (Debye-Ang)
        XX     -45.4874     XY      -0.0202     YY     -40.4987
        XZ       0.0000     YZ       0.0000     ZZ     -45.0133
    Octopole Moments (Debye-Ang^2)
       XXX      50.8254    XXY       1.3932    XYY      11.5882
       YYY       0.4811    XXZ       0.0000    XYZ      -0.0000
       YYZ       0.0000    XZZ      14.4210    YZZ       0.3014
       ZZZ       0.0000
    Hexadecapole Moments (Debye-Ang^3)
      XXXX    -972.5952   XXXY      16.2350   XXYY    -184.4287
      XYYY      -0.2260   YYYY     -73.1566   XXXZ      -0.0000
      XXYZ       0.0000   XYYZ      -0.0000   YYYZ       0.0000
      XXZZ    -183.3543   XYZZ       0.6471   YYZZ     -23.3585
      XZZZ      -0.0000   YZZZ       0.0000   ZZZZ     -54.4382
 -----------------------------------------------------------------
 Calculating analytic gradient of the SCF energy
 Gradient of SCF Energy
            1           2           3           4           5           6
    1   0.0000901  -0.0000027  -0.0000082  -0.0000194  -0.0000307  -0.0000292
    2   0.0000678  -0.0000303   0.0000298  -0.0000323  -0.0000731   0.0000382
    3   0.0000000  -0.0000000   0.0000000   0.0000000  -0.0000000  -0.0000000
 Max gradient component =       9.014E-05
 RMS gradient           =       3.698E-05
 Gradient time:  CPU 4.95 s  wall 4.95 s
 Geometry Optimization Parameters
   NAtoms,    NIC,     NZ,  NCons,   NDum,   NFix, NCnnct, MaxDiis
        6      27       0       0       0       0       0       0

 Cartesian Hessian Update
 Hessian Updated using BFGS Update


** GEOMETRY OPTIMIZATION IN DELOCALIZED INTERNAL COORDINATES **
   Searching for a Minimum

   Optimization Cycle:   2

                       Coordinates (Angstroms)
     ATOM                X               Y               Z
      1  Br        1.6474612523    0.0273990819    0.0000000000
      2  H        -0.9961363605    1.4954941591    0.0000000000
      3  H        -0.3472526852   -1.5448024309    0.0000000000
      4  Cl       -2.8377588562   -0.0368957039    0.0000000000
      5  C        -0.1856633774   -0.4769559184    0.0000000000
      6  C        -1.1528916987    0.4267442276    0.0000000000
   Point Group: cs    Number of degrees of freedom:     9


   Energy is  -3111.778795877

 Hessian Updated using BFGS Update

  9 Hessian modes will be used to form the next step
  Hessian Eigenvalues:
     0.159753    0.162459    0.207827    0.218365    0.226455    0.307049
     0.358908    0.366085    0.596961

 Minimum Search - Taking Simple RFO Step
 Searching for Lamda that Minimizes Along All modes
 Value Taken    Lamda =   0.00000000
 Step Taken.  Stepsize is  0.000528

                             Maximum     Tolerance    Cnvgd?
         Gradient           0.000080      0.000300     YES
         Displacement       0.000369      0.001200     YES
         Energy change     -0.000001      0.000001      NO


                       Distance Matrix (Angstroms)
             Br(  1)   H (  2)   H (  3)   Cl(  4)   C (  5)
   H (  2)  3.023890
   H (  3)  2.539823  3.108770
   Cl(  4)  4.485681  2.395786  2.911426
   C (  5)  1.901242  2.132469  1.080003  2.688357
   C (  6)  2.828684  1.080185  2.129801  1.747495  1.323709

 Final energy is   -3111.7787958765539     


 ******************************
 **  OPTIMIZATION CONVERGED  **
 ******************************

                       Coordinates (Angstroms)
     ATOM                X               Y               Z
      1  Br        1.6474612523    0.0273990819    0.0000000000
      2  H        -0.9961363605    1.4954941591    0.0000000000
      3  H        -0.3472526852   -1.5448024309    0.0000000000
      4  Cl       -2.8377588562   -0.0368957039    0.0000000000
      5  C        -0.1856633774   -0.4769559184    0.0000000000
      6  C        -1.1528916987    0.4267442276    0.0000000000

Z-matrix Print:
$molecule
0 1
Br
C  1 1.901242
H  2 1.080003 1 113.988254
C  2 1.323709 1 121.561364 3 -180.000000 0
H  4 1.080185 2 124.711072 1 -0.000000 0
Cl 4 1.747495 2 121.558974 1 -180.000000 0
$end


 --------------------------------------------------------------
             Orbital Energies (a.u.) and Symmetries
 --------------------------------------------------------------

 Alpha MOs, Restricted
 -- Occupied --                  
-482.85 -101.57  -62.50  -56.32  -56.32  -56.32  -10.26  -10.25
  1 A'    2 A'    3 A'    4 A'    1 A"    5 A'    6 A'    7 A'                 
 -9.488  -8.711  -7.253  -7.243  -7.242  -6.542  -6.529  -6.529
  8 A'    9 A'   10 A'    2 A"   11 A'   12 A'    3 A"   13 A'                 
 -2.653  -2.649  -2.649  -2.638  -2.638  -0.899  -0.837  -0.739
 14 A'    4 A"   15 A'    5 A"   16 A'   17 A'   18 A'   19 A'                 
 -0.604  -0.493  -0.487  -0.402  -0.395  -0.340  -0.334  -0.309
 20 A'   21 A'   22 A'   23 A'    6 A"    7 A"   24 A'   25 A'                 
 -0.265
  8 A"                                                                         
 -- Virtual --                   
 -0.039  -0.037  -0.006   0.010   0.016   0.034   0.049   0.067
  9 A"   26 A'   27 A'   28 A'   29 A'   30 A'   10 A"   31 A'                 
  0.071   0.079   0.083   0.092   0.102   0.103   0.116   0.127
 32 A'   11 A"   33 A'   34 A'   35 A'   12 A"   13 A"   36 A'                 
  0.136   0.142   0.151   0.173   0.193   0.222   0.280   0.299
 37 A'   38 A'   39 A'   40 A'   41 A'   42 A'   43 A'   44 A'                 
  0.395   0.408   0.420   0.431   0.438   0.450   0.452   0.483
 45 A'   46 A'   14 A"   47 A'   48 A'   49 A'   15 A"   50 A'                 
  0.502   0.543   0.547   0.563   0.592   0.603   0.627   0.641
 16 A"   17 A"   51 A'   18 A"   52 A'   53 A'   19 A"   54 A'                 
  0.691   0.737   0.784   0.791   0.805   0.846   0.887   0.900
 55 A'   56 A'   20 A"   57 A'   58 A'   21 A"   59 A'   60 A'                 
  0.912   0.923   1.040   1.047   1.107   1.205   1.405   1.483
 61 A'   62 A'   63 A'   22 A"   64 A'   23 A"   24 A"   65 A'                 
  1.511   1.549   1.642   1.688   1.827   1.929   1.954   2.001
 66 A'   67 A'   25 A"   68 A'   69 A'   26 A"   70 A'   27 A"                 
  2.038   2.044   2.108   2.169   2.246   2.254   2.298   2.451
 28 A"   71 A'   72 A'   73 A'   74 A'   29 A"   75 A'   76 A'                 
  2.481   2.633   2.659   2.676   2.832   2.854   3.093   3.209
 77 A'   78 A'   79 A'   30 A"   31 A"   80 A'   81 A'   82 A'                 
  3.490   3.913   3.992   4.017   4.060   4.165   4.355   6.618
 83 A'   84 A'   32 A"   85 A'   33 A"   86 A'   87 A'   88 A'                 
  7.541   7.576   7.662   9.723  23.551  24.187  25.796  25.892
 34 A"   89 A'   90 A'   91 A'   92 A'   93 A'   35 A"   94 A'                 
 26.339  47.894 215.705 289.737 289.771 289.8851020.681
 95 A'   96 A'   97 A'   36 A"   98 A'   99 A'  100 A'                         

 Beta MOs, Restricted
 -- Occupied --                  
-482.85 -101.57  -62.50  -56.32  -56.32  -56.32  -10.26  -10.25
  1 A'    2 A'    3 A'    4 A'    1 A"    5 A'    6 A'    7 A'                 
 -9.488  -8.711  -7.253  -7.243  -7.242  -6.542  -6.529  -6.529
  8 A'    9 A'   10 A'    2 A"   11 A'   12 A'    3 A"   13 A'                 
 -2.653  -2.649  -2.649  -2.638  -2.638  -0.899  -0.837  -0.739
 14 A'    4 A"   15 A'    5 A"   16 A'   17 A'   18 A'   19 A'                 
 -0.604  -0.493  -0.487  -0.402  -0.395  -0.340  -0.334  -0.309
 20 A'   21 A'   22 A'   23 A'    6 A"    7 A"   24 A'   25 A'                 
 -0.265
  8 A"                                                                         
 -- Virtual --                   
 -0.039  -0.037  -0.006   0.010   0.016   0.034   0.049   0.067
  9 A"   26 A'   27 A'   28 A'   29 A'   30 A'   10 A"   31 A'                 
  0.071   0.079   0.083   0.092   0.102   0.103   0.116   0.127
 32 A'   11 A"   33 A'   34 A'   35 A'   12 A"   13 A"   36 A'                 
  0.136   0.142   0.151   0.173   0.193   0.222   0.280   0.299
 37 A'   38 A'   39 A'   40 A'   41 A'   42 A'   43 A'   44 A'                 
  0.395   0.408   0.420   0.431   0.438   0.450   0.452   0.483
 45 A'   46 A'   14 A"   47 A'   48 A'   49 A'   15 A"   50 A'                 
  0.502   0.543   0.547   0.563   0.592   0.603   0.627   0.641
 16 A"   17 A"   51 A'   18 A"   52 A'   53 A'   19 A"   54 A'                 
  0.691   0.737   0.784   0.791   0.805   0.846   0.887   0.900
 55 A'   56 A'   20 A"   57 A'   58 A'   21 A"   59 A'   60 A'                 
  0.912   0.923   1.040   1.047   1.107   1.205   1.405   1.483
 61 A'   62 A'   63 A'   22 A"   64 A'   23 A"   24 A"   65 A'                 
  1.511   1.549   1.642   1.688   1.827   1.929   1.954   2.001
 66 A'   67 A'   25 A"   68 A'   69 A'   26 A"   70 A'   27 A"                 
  2.038   2.044   2.108   2.169   2.246   2.254   2.298   2.451
 28 A"   71 A'   72 A'   73 A'   74 A'   29 A"   75 A'   76 A'                 
  2.481   2.633   2.659   2.676   2.832   2.854   3.093   3.209
 77 A'   78 A'   79 A'   30 A"   31 A"   80 A'   81 A'   82 A'                 
  3.490   3.913   3.992   4.017   4.060   4.165   4.355   6.618
 83 A'   84 A'   32 A"   85 A'   33 A"   86 A'   87 A'   88 A'                 
  7.541   7.576   7.662   9.723  23.551  24.187  25.796  25.892
 34 A"   89 A'   90 A'   91 A'   92 A'   93 A'   35 A"   94 A'                 
 26.339  47.894 215.705 289.737 289.771 289.8851020.681
 95 A'   96 A'   97 A'   36 A"   98 A'   99 A'  100 A'                         
 --------------------------------------------------------------

          Ground-State Mulliken Net Atomic Charges

     Atom                 Charge (a.u.)
  ----------------------------------------
      1 Br                   -0.115981
      2 H                     0.216779
      3 H                     0.207474
      4 Cl                    0.186384
      5 C                    -0.110021
      6 C                    -0.384636
  ----------------------------------------
  Sum of atomic charges =    -0.000000

 -----------------------------------------------------------------
                    Cartesian Multipole Moments
 -----------------------------------------------------------------
    Charge (ESU x 10^10)
                -0.0000
    Dipole Moment (Debye)
         X       0.1175      Y       0.0373      Z       0.0000
       Tot       0.1233
    Quadrupole Moments (Debye-Ang)
        XX     -45.4874     XY      -0.0202     YY     -40.4987
        XZ       0.0000     YZ       0.0000     ZZ     -45.0133
    Octopole Moments (Debye-Ang^2)
       XXX      50.8254    XXY       1.3932    XYY      11.5882
       YYY       0.4811    XXZ       0.0000    XYZ      -0.0000
       YYZ       0.0000    XZZ      14.4210    YZZ       0.3014
       ZZZ       0.0000
    Hexadecapole Moments (Debye-Ang^3)
      XXXX    -972.5952   XXXY      16.2350   XXYY    -184.4287
      XYYY      -0.2260   YYYY     -73.1566   XXXZ      -0.0000
      XXYZ       0.0000   XYYZ      -0.0000   YYYZ       0.0000
      XXZZ    -183.3543   XYZZ       0.6471   YYZZ     -23.3585
      XZZZ      -0.0000   YZZZ       0.0000   ZZZZ     -54.4382
 -----------------------------------------------------------------
Archival summary:
1\1\TWL01\OPT\ProcedureUnspecified\BasisUnspecified\r1l122\taweetha\TueAug2822:45:312018TueAug2822:45:312018\0\\#,OPT,ProcedureUnspecified,BasisUnspecified,\\0,1\Br\C,1,1.90124\H,2,1.08,1,113.988\C,2,1.32371,1,121.561,3,-180,0\H,4,1.08018,2,124.711,1,-0,0\Cl,4,1.7475,2,121.559,1,-180,0\\\@

 Total job time:  42.42s(wall), 42.34s(cpu) 
 Tue Aug 28 22:45:31 2018

        *************************************************************
        *                                                           *
        *  Thank you very much for using Q-Chem.  Have a nice day.  *
        *                                                           *
        *************************************************************


 
User input: 2 of 2 
 
Q-Chem Developer Version!
                  Welcome to Q-Chem
     A Quantum Leap Into The Future Of Chemistry


 Q-Chem 5.1, Q-Chem, Inc., Pleasanton, CA (2018)

 Yihan Shao,  Zhengting Gan,  E. Epifanovsky,  A. T. B. Gilbert,  M. Wormit,  
 J. Kussmann,  A. W. Lange,  A. Behn,  Jia Deng,  Xintian Feng,  D. Ghosh,  
 M. Goldey,  P. R. Horn,  L. D. Jacobson,  I. Kaliman,  T. Kus,  A. Landau,  
 Jie Liu,  E. I. Proynov,  R. M. Richard,  R. P. Steele,  E. J. Sundstrom,  
 H. L. Woodcock III,  P. M. Zimmerman,  D. Zuev,  B. Albrecht,  E. Alguire,  
 S. A. Baeppler,  D. Barton,  Z. Benda,  Y. A. Bernard,  E. J. Berquist,  
 K. B. Bravaya,  H. Burton,  D. Casanova,  Chun-Min Chang,  Yunqing Chen,  
 A. Chien,  K. D. Closser,  M. P. Coons,  S. Coriani,  S. Dasgupta,  
 A. L. Dempwolff,  M. Diedenhofen,  Hainam Do,  R. G. Edgar,  Po-Tung Fang,  
 S. Faraji,  S. Fatehi,  Qingguo Feng,  K. D. Fenk,  J. Fosso-Tande,  
 Qinghui Ge,  A. Ghysels,  G. Gidofalvi,  J. Gomes,  J. Gonthier,  A. Gunina,  
 D. Hait,  M. W. D. Hanson-Heine,  P. H. P. Harbach,  A. W. Hauser,  
 J. E. Herr,  E. G. Hohenstein,  Z. C. Holden,  Kerwin Hui,  B. C. Huynh,  
 T.-C. Jagau,  Hyunjun Ji,  B. Kaduk,  K. Khistyaev,  Jaehoon Kim,  
 P. Klunzinger,  K. Koh,  D. Kosenkov,  L. Koulias,  T. Kowalczyk,  
 C. M. Krauter,  A. Kunitsa,  Ka Un Lao,  A. Laurent,  K. V. Lawler,  
 Joonho Lee,  D. Lefrancois,  S. Lehtola,  D. S. Levine,  Yi-Pei Li,  
 You-Sheng Lin,  Fenglai Liu,  E. Livshits,  A. Luenser,  P. Manohar,  
 E. Mansoor,  S. F. Manzer,  Shan-Ping Mao,  Yuezhi Mao,  N. Mardirossian,  
 A. V. Marenich,  T. Markovich,  L. A. Martinez-Martinez,  S. A. Maurer,  
 N. J. Mayhall,  S. C. McKenzie,  J.-M. Mewes,  A. F. Morrison,  
 J. W. Mullinax,  K. Nanda,  T. S. Nguyen-Beck,  R. Olivares-Amaya,  
 J. A. Parkhill,  T. M. Perrine,  F. Plasser,  P. Pokhilko,  S. Prager,  
 A. Prociuk,  E. Ramos,  D. R. Rehn,  F. Rob,  M. Schneider,  N. Sergueev,  
 S. M. Sharada,  S. Sharma,  D. W. Small,  T. Stauch,  T. Stein,  
 Yu-Chuan Su,  A. J. W. Thom,  A. Tkatchenko,  T. Tsuchimochi,  N. M. Tubman,  
 L. Vogt,  M. L. Vidal,  O. Vydrov,  M. A. Watson,  J. Wenzel,  
 M. de Wergifosse,  T. A. Wesolowski,  A. White,  J. Witte,  A. Yamada,  
 Jun Yang,  K. Yao,  S. Yeganeh,  S. R. Yost,  Zhi-Qiang You,  A. Zech,  
 Igor Ying Zhang,  Xing Zhang,  Yan Zhao,  Ying Zhu,  B. R. Brooks,  
 G. K. L. Chan,  C. J. Cramer,  M. S. Gordon,  W. J. Hehre,  A. Klamt,  
 M. W. Schmidt,  C. D. Sherrill,  D. G. Truhlar,  A. Aspuru-Guzik,  R. Baer,  
 A. T. Bell,  N. A. Besley,  Jeng-Da Chai,  A. E. DePrince, III,  
 R. A. DiStasio Jr.,  A. Dreuw,  B. D. Dunietz,  T. R. Furlani,  
 Chao-Ping Hsu,  Yousung Jung,  Jing Kong,  D. S. Lambrecht,  WanZhen Liang,  
 C. Ochsenfeld,  V. A. Rassolov,  L. V. Slipchenko,  J. E. Subotnik,  
 T. Van Voorhis,  J. M. Herbert,  A. I. Krylov,  P. M. W. Gill,  M. Head-Gordon

 Contributors to earlier versions of Q-Chem not listed above: 
 R. D. Adamson,  B. Austin,  J. Baker,  G. J. O. Beran,  K. Brandhorst,  
 S. T. Brown,  E. F. C. Byrd,  A. K. Chakraborty,  C.-L. Cheng,  
 Siu Hung Chien,  D. M. Chipman,  D. L. Crittenden,  H. Dachsel,  
 R. J. Doerksen,  A. D. Dutoi,  L. Fusti-Molnar,  W. A. Goddard III,  
 A. Golubeva-Zadorozhnaya,  S. R. Gwaltney,  G. Hawkins,  A. Heyden,  
 S. Hirata,  G. Kedziora,  F. J. Keil,  C. Kelley,  Jihan Kim,  R. A. King,  
 R. Z. Khaliullin,  P. P. Korambath,  W. Kurlancheek,  A. M. Lee,  M. S. Lee,  
 S. V. Levchenko,  Ching Yeh Lin,  D. Liotard,  R. C. Lochan,  I. Lotan,  
 P. E. Maslen,  N. Nair,  D. P. O'Neill,  D. Neuhauser,  E. Neuscamman,  
 C. M. Oana,  R. Olson,  B. Peters,  R. Peverati,  P. A. Pieniazek,  
 Y. M. Rhee,  J. Ritchie,  M. A. Rohrdanz,  E. Rosta,  N. J. Russ,  
 H. F. Schaefer III,  N. E. Schultz,  N. Shenvi,  A. C. Simmonett,  A. Sodt,  
 D. Stuck,  K. S. Thanthiriwatte,  V. Vanovschi,  Tao Wang,  A. Warshel,  
 C. F. Williams,  Q. Wu,  X. Xu,  W. Zhang

 Please cite Q-Chem as follows:
 Y. Shao et al., Mol. Phys. 113, 184-215 (2015)
 DOI: 10.1080/00268976.2014.952696

 Q-Chem 5.1.1 for Intel X86 EM64T Linux

 Parts of Q-Chem use Armadillo 8.300.2 (Tropical Shenanigans).
 http://arma.sourceforge.net/

 Q-Chem begins on Tue Aug 28 22:45:31 2018  

Host: 
0

     Scratch files written to /scratch/taweetham/qchem27451//
The previous job contains 0 fragments, simply inherited here
Input Ideriv = 2
Curr. Ideriv = -1
Max.  Ideriv = 2

Checking the input file for inconsistencies... 	...done.

--------------------------------------------------------------
User input:
--------------------------------------------------------------

$molecule
read
$end

$rem
   SCF_GUESS 	READ
   JOB_TYPE 	FREQUENCY
   BASIS 	6-311++G**
   EXCHANGE 	B3LYP
   MEM_TOTAL	7500	
$end


--------------------------------------------------------------
 ----------------------------------------------------------------
             Standard Nuclear Orientation (Angstroms)
    I     Atom           X                Y                Z
 ----------------------------------------------------------------
    1      Br      1.6467849783     0.0277837396    -0.0000000000
    2      H      -0.9969011019     1.4957195021    -0.0000000000
    3      H      -0.3478342094    -1.5445379784     0.0000000000
    4      Cl     -2.8384312474    -0.0367813403     0.0000000000
    5      C      -0.1863092539    -0.4766817299     0.0000000000
    6      C      -1.1535920334     0.4269601260    -0.0000000000
 ----------------------------------------------------------------
 Molecular Point Group                 Cs    NOp =  2
 Largest Abelian Subgroup              Cs    NOp =  2
 Nuclear Repulsion Energy =   262.5763158898 hartrees
 There are       33 alpha and       33 beta electrons
 Requested basis set is 6-311++G(d,p)
 There are 54 shells and 136 basis functions

 Total QAlloc Memory Limit   7500 MB
 Mega-Array Size       188 MB
 MEM_STATIC part       192 MB

                       Distance Matrix (Angstroms)
             Br(  1)   H (  2)   H (  3)   Cl(  4)   C (  5)
   H (  2)  3.023890
   H (  3)  2.539823  3.108770
   Cl(  4)  4.485681  2.395786  2.911426
   C (  5)  1.901242  2.132469  1.080003  2.688357
   C (  6)  2.828684  1.080185  2.129801  1.747495  1.323709

 A cutoff of  1.0D-11 yielded   1316 shell pairs
 There are      8678 function pairs (      9458 Cartesian)
 Smallest overlap matrix eigenvalue = 8.16E-05
 Guess MOs from SCF MO coefficient file

 -----------------------------------------------------------------------
  General SCF calculation program by
  Eric Jon Sundstrom, Paul Horn, Yuezhi Mao, Dmitri Zuev, Alec White,
  David Stuck, Shaama M.S., Shane Yost, Joonho Lee, David Small,
  Daniel Levine, Susi Lehtola, Hugh Burton, Evgeny Epifanovsky
 -----------------------------------------------------------------------
 Exchange:     0.2000 Hartree-Fock + 0.0800 Slater + 0.7200 B88
 Correlation:  0.1900 VWN1RPA + 0.8100 LYP
 Using SG-1 standard quadrature grid
 A restricted SCF calculation will be
 performed using DIIS
 SCF converges when DIIS error is below 1.0e-08
 ---------------------------------------
  Cycle       Energy         DIIS error
 ---------------------------------------
    1   -3111.7787958521      1.10e-06  
    2   -3111.7787958562      1.05e-07  
    3   -3111.7787958562      6.64e-08  
    4   -3111.7787958563      4.01e-08  
    5   -3111.7787958563      1.03e-08  
    6   -3111.7787958562      3.26e-09  Convergence criterion met
 ---------------------------------------
 SCF time:   CPU 9.60s  wall 10.00s 
 SCF   energy in the final basis set =    -3111.7787958562
 Total energy in the final basis set =    -3111.7787958562

 --------------------------------------------------------------
             Orbital Energies (a.u.) and Symmetries
 --------------------------------------------------------------

 Alpha MOs, Restricted
 -- Occupied --                  
-482.85 -101.57  -62.50  -56.32  -56.32  -56.32  -10.26  -10.25
  1 A'    2 A'    3 A'    4 A'    1 A"    5 A'    6 A'    7 A'                 
 -9.488  -8.711  -7.253  -7.243  -7.242  -6.542  -6.529  -6.529
  8 A'    9 A'   10 A'    2 A"   11 A'   12 A'    3 A"   13 A'                 
 -2.653  -2.649  -2.649  -2.638  -2.638  -0.899  -0.837  -0.739
 14 A'    4 A"   15 A'    5 A"   16 A'   17 A'   18 A'   19 A'                 
 -0.604  -0.493  -0.487  -0.402  -0.395  -0.340  -0.334  -0.309
 20 A'   21 A'   22 A'   23 A'    6 A"    7 A"   24 A'   25 A'                 
 -0.265
  8 A"                                                                         
 -- Virtual --                   
 -0.039  -0.037  -0.006   0.010   0.016   0.034   0.049   0.067
  9 A"   26 A'   27 A'   28 A'   29 A'   30 A'   10 A"   31 A'                 
  0.071   0.079   0.083   0.092   0.102   0.103   0.116   0.127
 32 A'   11 A"   33 A'   34 A'   35 A'   12 A"   13 A"   36 A'                 
  0.136   0.142   0.151   0.173   0.193   0.222   0.280   0.299
 37 A'   38 A'   39 A'   40 A'   41 A'   42 A'   43 A'   44 A'                 
  0.395   0.408   0.420   0.431   0.438   0.450   0.452   0.483
 45 A'   46 A'   14 A"   47 A'   48 A'   49 A'   15 A"   50 A'                 
  0.502   0.543   0.547   0.563   0.592   0.603   0.627   0.641
 16 A"   17 A"   51 A'   18 A"   52 A'   53 A'   19 A"   54 A'                 
  0.691   0.737   0.784   0.791   0.805   0.846   0.887   0.900
 55 A'   56 A'   20 A"   57 A'   58 A'   21 A"   59 A'   60 A'                 
  0.912   0.923   1.040   1.047   1.107   1.205   1.405   1.483
 61 A'   62 A'   63 A'   22 A"   64 A'   23 A"   24 A"   65 A'                 
  1.511   1.549   1.642   1.688   1.827   1.929   1.954   2.001
 66 A'   67 A'   25 A"   68 A'   69 A'   26 A"   70 A'   27 A"                 
  2.038   2.044   2.108   2.169   2.246   2.254   2.298   2.451
 28 A"   71 A'   72 A'   73 A'   74 A'   29 A"   75 A'   76 A'                 
  2.481   2.633   2.659   2.676   2.832   2.854   3.093   3.209
 77 A'   78 A'   79 A'   30 A"   31 A"   80 A'   81 A'   82 A'                 
  3.490   3.913   3.992   4.017   4.060   4.165   4.355   6.618
 83 A'   84 A'   32 A"   85 A'   33 A"   86 A'   87 A'   88 A'                 
  7.541   7.576   7.662   9.723  23.551  24.187  25.796  25.892
 34 A"   89 A'   90 A'   91 A'   92 A'   93 A'   35 A"   94 A'                 
 26.339  47.894 215.705 289.737 289.771 289.8851020.681
 95 A'   96 A'   97 A'   36 A"   98 A'   99 A'  100 A'                         

 Beta MOs, Restricted
 -- Occupied --                  
-482.85 -101.57  -62.50  -56.32  -56.32  -56.32  -10.26  -10.25
  1 A'    2 A'    3 A'    4 A'    1 A"    5 A'    6 A'    7 A'                 
 -9.488  -8.711  -7.253  -7.243  -7.242  -6.542  -6.529  -6.529
  8 A'    9 A'   10 A'    2 A"   11 A'   12 A'    3 A"   13 A'                 
 -2.653  -2.649  -2.649  -2.638  -2.638  -0.899  -0.837  -0.739
 14 A'    4 A"   15 A'    5 A"   16 A'   17 A'   18 A'   19 A'                 
 -0.604  -0.493  -0.487  -0.402  -0.395  -0.340  -0.334  -0.309
 20 A'   21 A'   22 A'   23 A'    6 A"    7 A"   24 A'   25 A'                 
 -0.265
  8 A"                                                                         
 -- Virtual --                   
 -0.039  -0.037  -0.006   0.010   0.016   0.034   0.049   0.067
  9 A"   26 A'   27 A'   28 A'   29 A'   30 A'   10 A"   31 A'                 
  0.071   0.079   0.083   0.092   0.102   0.103   0.116   0.127
 32 A'   11 A"   33 A'   34 A'   35 A'   12 A"   13 A"   36 A'                 
  0.136   0.142   0.151   0.173   0.193   0.222   0.280   0.299
 37 A'   38 A'   39 A'   40 A'   41 A'   42 A'   43 A'   44 A'                 
  0.395   0.408   0.420   0.431   0.438   0.450   0.452   0.483
 45 A'   46 A'   14 A"   47 A'   48 A'   49 A'   15 A"   50 A'                 
  0.502   0.543   0.547   0.563   0.592   0.603   0.627   0.641
 16 A"   17 A"   51 A'   18 A"   52 A'   53 A'   19 A"   54 A'                 
  0.691   0.737   0.784   0.791   0.805   0.846   0.887   0.900
 55 A'   56 A'   20 A"   57 A'   58 A'   21 A"   59 A'   60 A'                 
  0.912   0.923   1.040   1.047   1.107   1.205   1.405   1.483
 61 A'   62 A'   63 A'   22 A"   64 A'   23 A"   24 A"   65 A'                 
  1.511   1.549   1.642   1.688   1.827   1.929   1.954   2.001
 66 A'   67 A'   25 A"   68 A'   69 A'   26 A"   70 A'   27 A"                 
  2.038   2.044   2.108   2.169   2.246   2.254   2.298   2.451
 28 A"   71 A'   72 A'   73 A'   74 A'   29 A"   75 A'   76 A'                 
  2.481   2.633   2.659   2.676   2.832   2.854   3.093   3.209
 77 A'   78 A'   79 A'   30 A"   31 A"   80 A'   81 A'   82 A'                 
  3.490   3.913   3.992   4.017   4.060   4.165   4.355   6.618
 83 A'   84 A'   32 A"   85 A'   33 A"   86 A'   87 A'   88 A'                 
  7.541   7.576   7.662   9.723  23.551  24.187  25.796  25.892
 34 A"   89 A'   90 A'   91 A'   92 A'   93 A'   35 A"   94 A'                 
 26.339  47.894 215.705 289.737 289.771 289.8851020.681
 95 A'   96 A'   97 A'   36 A"   98 A'   99 A'  100 A'                         
 --------------------------------------------------------------

          Ground-State Mulliken Net Atomic Charges

     Atom                 Charge (a.u.)
  ----------------------------------------
      1 Br                   -0.115981
      2 H                     0.216779
      3 H                     0.207474
      4 Cl                    0.186384
      5 C                    -0.110021
      6 C                    -0.384636
  ----------------------------------------
  Sum of atomic charges =    -0.000000

 -----------------------------------------------------------------
                    Cartesian Multipole Moments
 -----------------------------------------------------------------
    Charge (ESU x 10^10)
                -0.0000
    Dipole Moment (Debye)
         X       0.1175      Y       0.0373      Z      -0.0000
       Tot       0.1233
    Quadrupole Moments (Debye-Ang)
        XX     -45.4875     XY      -0.0205     YY     -40.4987
        XZ       0.0000     YZ      -0.0000     ZZ     -45.0133
    Octopole Moments (Debye-Ang^2)
       XXX      50.9172    XXY       1.3819    XYY      11.6157
       YYY       0.4486    XXZ      -0.0000    XYZ      -0.0000
       YYZ       0.0000    XZZ      14.4514    YZZ       0.2894
       ZZZ      -0.0000
    Hexadecapole Moments (Debye-Ang^3)
      XXXX    -972.7364   XXXY      16.2214   XXYY    -184.4415
      XYYY      -0.2453   YYYY     -73.1561   XXXZ       0.0000
      XXYZ       0.0000   XYYZ      -0.0000   YYYZ       0.0000
      XXZZ    -183.3738   XYZZ       0.6414   YYZZ     -23.3583
      XZZZ       0.0000   YZZZ       0.0000   ZZZZ     -54.4382
 -----------------------------------------------------------------
 Calculating MO derivatives via CPSCF
   1         3          18      0.140422    0.042586
   2         3          18      0.016032    0.005344
   3         3          18      0.001998    0.001034
   4         4          17      0.000155    0.000083
   5        19           2      0.000006    0.000005
   6        21           0      0.000000    0.000000    Roots Converged
 Time for AOints: 6.2 s (CPU) 7.6 s (wall)
 ------------------------------------------------------------------------------
                     AOints        : Timing summary (seconds)
 ------------------------------------------------------------------------------
     job step          cpu (% of tot)      sys (% of tot)     wall (% of tot)
 ------------------------------------------------------------------------------
  cpscf_lag         0.6005E+02 (48.6)   0.1120E-03 (17.2)   0.6160E+02 (44.1)
  iterzp            0.5728E+02 (46.3)   0.5370E-03 (82.6)   0.7015E+02 (50.3)
  make_fx           0.0000E+00 ( 0.0)   0.0000E+00 ( 0.0)   0.0000E+00 ( 0.0)
  AOints            0.6169E+01 ( 5.0)   0.1000E-05 ( 0.2)   0.7606E+01 ( 5.5)
 ------------------------------------------------------------------------------
   Grand Totals     0.1236E+03          0.6500E-03          0.1396E+03
 ------------------------------------------------------------------------------
 Calculating analytic Hessian of the SCF energy
 Polarizability Matrix (a.u.)
            1           2           3
    1 -91.0430664   1.6992174   0.0000000
    2   1.6992174 -43.8119038   0.0000000
    3   0.0000000   0.0000000 -35.1611091

 Direct stationary perturbation theory relativistic correction:

 rels  =      17.586577774275
 relv  =     -59.490151400929
 rel2e =       9.396717140411
 E_rel =     -32.506856486244

 Hessian of the SCF Energy
            1           2           3           4           5           6
    1   0.2035075   0.0436433  -0.0000000   0.0006763  -0.0002244  -0.0000000
    2   0.0436433   0.0327625   0.0000000   0.0002987   0.0007609   0.0000000
    3  -0.0000000   0.0000000   0.0079519  -0.0000000   0.0000000  -0.0038018
    4   0.0006763   0.0002987  -0.0000000   0.0620879   0.0398992  -0.0000000
    5  -0.0002244   0.0007609   0.0000000   0.0398992   0.3613004  -0.0000000
    6  -0.0000000   0.0000000  -0.0038018  -0.0000000  -0.0000000   0.0215357
    7  -0.0164488  -0.0203286   0.0000000  -0.0031446   0.0019524   0.0000000
    8  -0.0001100   0.0016064  -0.0000000   0.0021725  -0.0003771  -0.0000000
    9  -0.0000000   0.0000000   0.0022690  -0.0000000  -0.0000000   0.0092888
   10  -0.0039545   0.0020064  -0.0000000  -0.0188642  -0.0015716   0.0000000
   11   0.0021397   0.0004633   0.0000000  -0.0248567   0.0010553   0.0000000
   12  -0.0000000   0.0000000   0.0050497  -0.0000000  -0.0000000   0.0032267
   13  -0.1482021  -0.0329173  -0.0000000   0.0069555  -0.0057470  -0.0000000
   14  -0.0370801  -0.0426437  -0.0000000   0.0239564  -0.0133242  -0.0000000
   15   0.0000000  -0.0000000  -0.0154001   0.0000000   0.0000000   0.0051356
   16  -0.0355784   0.0072975   0.0000000  -0.0477109  -0.0343086   0.0000000
   17  -0.0083685   0.0070506  -0.0000000  -0.0414702  -0.3494153  -0.0000000
   18   0.0000000  -0.0000000   0.0039314   0.0000000   0.0000000  -0.0353850
            7           8           9          10          11          12
    1  -0.0164488  -0.0001100  -0.0000000  -0.0039545   0.0021397  -0.0000000
    2  -0.0203286   0.0016064   0.0000000   0.0020064   0.0004633   0.0000000
    3   0.0000000  -0.0000000   0.0022690  -0.0000000   0.0000000   0.0050497
    4  -0.0031446   0.0021725  -0.0000000  -0.0188642  -0.0248567  -0.0000000
    5   0.0019524  -0.0003771  -0.0000000  -0.0015716   0.0010553  -0.0000000
    6   0.0000000  -0.0000000   0.0092888   0.0000000   0.0000000   0.0032267
    7   0.0584092   0.0403994   0.0000000   0.0009573   0.0003090   0.0000000
    8   0.0403994   0.3613802   0.0000000  -0.0003276   0.0010684   0.0000000
    9   0.0000000   0.0000000   0.0208395   0.0000000  -0.0000000  -0.0045058
   10   0.0009573  -0.0003276   0.0000000   0.2169809   0.0469982   0.0000000
   11   0.0003090   0.0010684  -0.0000000   0.0469982   0.0416667  -0.0000000
   12   0.0000000   0.0000000  -0.0045058   0.0000000  -0.0000000   0.0096053
   13  -0.0468986  -0.0353813  -0.0000000  -0.0427619   0.0096629   0.0000000
   14  -0.0464627  -0.3504473  -0.0000000  -0.0076538   0.0093911  -0.0000000
   15  -0.0000000  -0.0000000  -0.0331569   0.0000000  -0.0000000   0.0061927
   16   0.0071255  -0.0067530   0.0000000  -0.1523576  -0.0342532  -0.0000000
   17   0.0241306  -0.0132306   0.0000000  -0.0394515  -0.0536447   0.0000000
   18  -0.0000000   0.0000000   0.0052653   0.0000000   0.0000000  -0.0195686
           13          14          15          16          17          18
    1  -0.1482021  -0.0370801   0.0000000  -0.0355784  -0.0083685   0.0000000
    2  -0.0329173  -0.0426437  -0.0000000   0.0072975   0.0070506  -0.0000000
    3  -0.0000000  -0.0000000  -0.0154001   0.0000000  -0.0000000   0.0039314
    4   0.0069555   0.0239564   0.0000000  -0.0477109  -0.0414702   0.0000000
    5  -0.0057470  -0.0133242   0.0000000  -0.0343086  -0.3494153   0.0000000
    6  -0.0000000  -0.0000000   0.0051356   0.0000000  -0.0000000  -0.0353850
    7  -0.0468986  -0.0464627  -0.0000000   0.0071255   0.0241306  -0.0000000
    8  -0.0353813  -0.3504473  -0.0000000  -0.0067530  -0.0132306   0.0000000
    9  -0.0000000  -0.0000000  -0.0331569   0.0000000   0.0000000   0.0052653
   10  -0.0427619  -0.0076538   0.0000000  -0.1523576  -0.0394515   0.0000000
   11   0.0096629   0.0093911  -0.0000000  -0.0342532  -0.0536447   0.0000000
   12   0.0000000  -0.0000000   0.0061927  -0.0000000   0.0000000  -0.0195686
   13   0.5386185  -0.1704362   0.0000000  -0.3077114   0.2348188   0.0000000
   14  -0.1704362   0.7351297  -0.0000000   0.2376765  -0.3381056   0.0000000
   15   0.0000000  -0.0000000   0.0824177  -0.0000000   0.0000000  -0.0451890
   16  -0.3077114   0.2376765  -0.0000000   0.5362327  -0.1696592   0.0000000
   17   0.2348188  -0.3381056   0.0000000  -0.1696592   0.7473457  -0.0000000
   18   0.0000000   0.0000000  -0.0451890   0.0000000  -0.0000000   0.0909460
 Gradient time:  CPU 159.52 s  wall 189.07 s
 **********************************************************************
 **                                                                  **
 **                       VIBRATIONAL ANALYSIS                       **
 **                       --------------------                       **
 **                                                                  **
 **        VIBRATIONAL FREQUENCIES (CM**-1) AND NORMAL MODES         **
 **     FORCE CONSTANTS (mDYN/ANGSTROM) AND REDUCED MASSES (AMU)     **
 **                  INFRARED INTENSITIES (KM/MOL)                   **
 **                                                                  **
 **********************************************************************


 Mode:                 1                      2                      3
 Frequency:       188.56                 214.67                 286.24
 Force Cnst:      0.1669                 0.1767                 1.1701
 Red. Mass:       7.9647                 6.5086                24.2374
 IR Active:          YES                    YES                    YES
 IR Intens:        0.051                  2.253                  0.161
 Raman Active:       YES                    YES                    YES
               X      Y      Z        X      Y      Z        X      Y      Z
 Br        -0.000  0.000 -0.078    0.053 -0.068 -0.000   -0.319 -0.023  0.000
 H          0.000 -0.000  0.564   -0.393  0.421  0.000    0.371  0.289 -0.000
 H          0.000 -0.000  0.400   -0.221  0.466  0.000   -0.303  0.114  0.000
 Cl         0.000  0.000 -0.188   -0.029 -0.155 -0.000    0.619 -0.087  0.000
 C          0.000 -0.000  0.491   -0.076  0.445  0.000   -0.004  0.066 -0.000
 C          0.000 -0.000  0.489   -0.138  0.384  0.000    0.291  0.303 -0.000
 TransDip  -0.000 -0.000  0.007    0.019  0.044  0.000   -0.004  0.012  0.000

 Mode:                 4                      5                      6
 Frequency:       741.07                 776.52                 810.41
 Force Cnst:      2.3035                 0.6415                 1.9532
 Red. Mass:       7.1189                 1.8056                 5.0476
 IR Active:          YES                    YES                    YES
 IR Intens:       87.432                  0.431                 32.373
 Raman Active:       YES                    YES                    YES
               X      Y      Z        X      Y      Z        X      Y      Z
 Br        -0.079 -0.028 -0.000   -0.000  0.000  0.004    0.009  0.015 -0.000
 H          0.035 -0.011  0.000    0.000  0.000 -0.621    0.568  0.280  0.000
 H          0.686  0.226 -0.000   -0.000 -0.000  0.736   -0.495 -0.168 -0.000
 Cl        -0.132 -0.008  0.000   -0.000 -0.000 -0.013   -0.123 -0.064  0.000
 C          0.558  0.239  0.000    0.000 -0.000 -0.190   -0.098 -0.224  0.000
 C          0.285 -0.049 -0.000    0.000  0.000  0.190    0.392  0.304 -0.000
 TransDip   0.299  0.002  0.000    0.000  0.000  0.021    0.181  0.019 -0.000

 Mode:                 7                      8                      9
 Frequency:       929.11                1203.09                1295.75
 Force Cnst:      0.5518                 0.9407                 1.1557
 Red. Mass:       1.0849                 1.1031                 1.1683
 IR Active:          YES                    YES                    YES
 IR Intens:       64.770                 30.115                  0.194
 Raman Active:       YES                    YES                    YES
               X      Y      Z        X      Y      Z        X      Y      Z
 Br         0.000  0.000 -0.000   -0.001 -0.003  0.000    0.001  0.001 -0.000
 H          0.000 -0.000  0.735    0.584 -0.032  0.000    0.797 -0.190 -0.000
 H         -0.000  0.000  0.673    0.799 -0.103  0.000   -0.536  0.167 -0.000
 Cl        -0.000  0.000  0.000   -0.002 -0.009  0.000   -0.005 -0.007 -0.000
 C          0.000 -0.000 -0.050   -0.066  0.011 -0.000    0.017  0.087  0.000
 C          0.000 -0.000 -0.067   -0.040  0.048 -0.000   -0.033 -0.074  0.000
 TransDip   0.000  0.000  0.258   -0.144 -0.100  0.000    0.002 -0.014 -0.000

 Mode:                10                     11                     12
 Frequency:      1636.21                3228.91                3232.64
 Force Cnst:     11.3218                 6.6752                 6.7888
 Red. Mass:       7.1777                 1.0867                 1.1026
 IR Active:          YES                    YES                    YES
 IR Intens:        1.918                 14.251                  0.874
 Raman Active:       YES                    YES                    YES
               X      Y      Z        X      Y      Z        X      Y      Z
 Br         0.004 -0.001 -0.000    0.000  0.000  0.000    0.000  0.000  0.000
 H         -0.377 -0.312  0.000    0.106  0.817 -0.000   -0.073 -0.553  0.000
 H          0.316  0.315  0.000    0.072  0.556  0.000    0.109  0.818  0.000
 Cl        -0.009  0.003 -0.000    0.000  0.000 -0.000    0.000 -0.000  0.000
 C         -0.423  0.314 -0.000   -0.008 -0.046 -0.000   -0.001 -0.076 -0.000
 C          0.425 -0.320  0.000   -0.008 -0.070  0.000   -0.002  0.053 -0.000
 TransDip   0.043 -0.012  0.000   -0.109  0.052 -0.000   -0.022  0.020  0.000

 STANDARD THERMODYNAMIC QUANTITIES AT   298.15 K  AND     1.00 ATM

   This Molecule has  0 Imaginary Frequencies
   Zero point vibrational energy:       20.791 kcal/mol

   Atom    1 Element Br Has Mass   78.91830
   Atom    2 Element H  Has Mass    1.00783
   Atom    3 Element H  Has Mass    1.00783
   Atom    4 Element Cl Has Mass   34.96885
   Atom    5 Element C  Has Mass   12.00000
   Atom    6 Element C  Has Mass   12.00000
   Molecular Mass:   139.902810 amu
   Principal axes and moments of inertia in amu*Bohr^2:
                             1           2           3
    Eigenvalues --       34.55678  1828.40829  1862.96507
          X               1.00000    -0.00285     0.00000
          Y               0.00285     1.00000     0.00000
          Z              -0.00000    -0.00000     1.00000
   Rotational Symmetry Number is   1
   The Molecule is an Asymmetric Top
   Translational Enthalpy:        0.889 kcal/mol
   Rotational Enthalpy:           0.889 kcal/mol
   Vibrational Enthalpy:         21.978 kcal/mol
   gas constant (RT):             0.592 kcal/mol
   Translational Entropy:        40.719  cal/mol.K
   Rotational Entropy:           26.268  cal/mol.K
   Vibrational Entropy:           6.628  cal/mol.K

   Total Enthalpy:               24.348 kcal/mol
   Total Entropy:                73.615  cal/mol.K

 ======================================================================

 STANDARD THERMODYNAMIC QUANTITIES FOR ANHARMONIC VIBRATION -- TOSH

   Zero point vibrational energy: ************ kcal/mol

   Vibrational Enthalpy:       Infinity kcal/mol
   Vibrational Entropy:             NaN  cal/mol.K

   Total Enthalpy:             Infinity kcal/mol
   Total Entropy:                   NaN  cal/mol.K

 ======================================================================

 STANDARD THERMODYNAMIC QUANTITIES FOR ANHARMONIC VIBRATION -- VPT2

   Zero point vibrational energy: ************ kcal/mol

   Vibrational Enthalpy:       Infinity kcal/mol
   Vibrational Entropy:             NaN  cal/mol.K

   Total Enthalpy:             Infinity kcal/mol
   Total Entropy:                   NaN  cal/mol.K

 ======================================================================

Archival summary:
1\1\TWL01\FREQ\ProcedureUnspecified\BasisUnspecified\r1l122\taweetha\TueAug2822:48:502018TueAug2822:48:502018\0\\#,FREQ,ProcedureUnspecified,BasisUnspecified,\\0,1\Br\C,1,1.90124\H,2,1.08,1,113.988\C,2,1.32371,1,121.561,3,-180,0\H,4,1.08018,2,124.711,1,-0,0\Cl,4,1.7475,2,121.559,1,-180,0\\\@

 Total job time:  198.77s(wall), 169.19s(cpu) 
 Tue Aug 28 22:48:50 2018

        *************************************************************
        *                                                           *
        *  Thank you very much for using Q-Chem.  Have a nice day.  *
        *                                                           *
        *************************************************************
