# Supplementary material for: Geometric and energetic data from ab initio calculations of haloethene, haloimine, halomethylenephosphine, haloiminophosphine, halodiazene, halodiphosphene and halocyclopropane
Source: Data Brief. 2019 Nov 2;27:104738. doi: 10.1016/j.dib.2019.104738 (PMC6861602; doi:10.1016/j.dib.2019.104738)
Supplement: Multimedia component 2 [file mmc2.zip › CC/B3LYP/BrHCCHF.out]

Q-Chem Developer Version!
                  Welcome to Q-Chem
     A Quantum Leap Into The Future Of Chemistry


 Q-Chem 5.1, Q-Chem, Inc., Pleasanton, CA (2018)

 Yihan Shao,  Zhengting Gan,  E. Epifanovsky,  A. T. B. Gilbert,  M. Wormit,  
 J. Kussmann,  A. W. Lange,  A. Behn,  Jia Deng,  Xintian Feng,  D. Ghosh,  
 M. Goldey,  P. R. Horn,  L. D. Jacobson,  I. Kaliman,  T. Kus,  A. Landau,  
 Jie Liu,  E. I. Proynov,  R. M. Richard,  R. P. Steele,  E. J. Sundstrom,  
 H. L. Woodcock III,  P. M. Zimmerman,  D. Zuev,  B. Albrecht,  E. Alguire,  
 S. A. Baeppler,  D. Barton,  Z. Benda,  Y. A. Bernard,  E. J. Berquist,  
 K. B. Bravaya,  H. Burton,  D. Casanova,  Chun-Min Chang,  Yunqing Chen,  
 A. Chien,  K. D. Closser,  M. P. Coons,  S. Coriani,  S. Dasgupta,  
 A. L. Dempwolff,  M. Diedenhofen,  Hainam Do,  R. G. Edgar,  Po-Tung Fang,  
 S. Faraji,  S. Fatehi,  Qingguo Feng,  K. D. Fenk,  J. Fosso-Tande,  
 Qinghui Ge,  A. Ghysels,  G. Gidofalvi,  J. Gomes,  J. Gonthier,  A. Gunina,  
 D. Hait,  M. W. D. Hanson-Heine,  P. H. P. Harbach,  A. W. Hauser,  
 J. E. Herr,  E. G. Hohenstein,  Z. C. Holden,  Kerwin Hui,  B. C. Huynh,  
 T.-C. Jagau,  Hyunjun Ji,  B. Kaduk,  K. Khistyaev,  Jaehoon Kim,  
 P. Klunzinger,  K. Koh,  D. Kosenkov,  L. Koulias,  T. Kowalczyk,  
 C. M. Krauter,  A. Kunitsa,  Ka Un Lao,  A. Laurent,  K. V. Lawler,  
 Joonho Lee,  D. Lefrancois,  S. Lehtola,  D. S. Levine,  Yi-Pei Li,  
 You-Sheng Lin,  Fenglai Liu,  E. Livshits,  A. Luenser,  P. Manohar,  
 E. Mansoor,  S. F. Manzer,  Shan-Ping Mao,  Yuezhi Mao,  N. Mardirossian,  
 A. V. Marenich,  T. Markovich,  L. A. Martinez-Martinez,  S. A. Maurer,  
 N. J. Mayhall,  S. C. McKenzie,  J.-M. Mewes,  A. F. Morrison,  
 J. W. Mullinax,  K. Nanda,  T. S. Nguyen-Beck,  R. Olivares-Amaya,  
 J. A. Parkhill,  T. M. Perrine,  F. Plasser,  P. Pokhilko,  S. Prager,  
 A. Prociuk,  E. Ramos,  D. R. Rehn,  F. Rob,  M. Schneider,  N. Sergueev,  
 S. M. Sharada,  S. Sharma,  D. W. Small,  T. Stauch,  T. Stein,  
 Yu-Chuan Su,  A. J. W. Thom,  A. Tkatchenko,  T. Tsuchimochi,  N. M. Tubman,  
 L. Vogt,  M. L. Vidal,  O. Vydrov,  M. A. Watson,  J. Wenzel,  
 M. de Wergifosse,  T. A. Wesolowski,  A. White,  J. Witte,  A. Yamada,  
 Jun Yang,  K. Yao,  S. Yeganeh,  S. R. Yost,  Zhi-Qiang You,  A. Zech,  
 Igor Ying Zhang,  Xing Zhang,  Yan Zhao,  Ying Zhu,  B. R. Brooks,  
 G. K. L. Chan,  C. J. Cramer,  M. S. Gordon,  W. J. Hehre,  A. Klamt,  
 M. W. Schmidt,  C. D. Sherrill,  D. G. Truhlar,  A. Aspuru-Guzik,  R. Baer,  
 A. T. Bell,  N. A. Besley,  Jeng-Da Chai,  A. E. DePrince, III,  
 R. A. DiStasio Jr.,  A. Dreuw,  B. D. Dunietz,  T. R. Furlani,  
 Chao-Ping Hsu,  Yousung Jung,  Jing Kong,  D. S. Lambrecht,  WanZhen Liang,  
 C. Ochsenfeld,  V. A. Rassolov,  L. V. Slipchenko,  J. E. Subotnik,  
 T. Van Voorhis,  J. M. Herbert,  A. I. Krylov,  P. M. W. Gill,  M. Head-Gordon

 Contributors to earlier versions of Q-Chem not listed above: 
 R. D. Adamson,  B. Austin,  J. Baker,  G. J. O. Beran,  K. Brandhorst,  
 S. T. Brown,  E. F. C. Byrd,  A. K. Chakraborty,  C.-L. Cheng,  
 Siu Hung Chien,  D. M. Chipman,  D. L. Crittenden,  H. Dachsel,  
 R. J. Doerksen,  A. D. Dutoi,  L. Fusti-Molnar,  W. A. Goddard III,  
 A. Golubeva-Zadorozhnaya,  S. R. Gwaltney,  G. Hawkins,  A. Heyden,  
 S. Hirata,  G. Kedziora,  F. J. Keil,  C. Kelley,  Jihan Kim,  R. A. King,  
 R. Z. Khaliullin,  P. P. Korambath,  W. Kurlancheek,  A. M. Lee,  M. S. Lee,  
 S. V. Levchenko,  Ching Yeh Lin,  D. Liotard,  R. C. Lochan,  I. Lotan,  
 P. E. Maslen,  N. Nair,  D. P. O'Neill,  D. Neuhauser,  E. Neuscamman,  
 C. M. Oana,  R. Olson,  B. Peters,  R. Peverati,  P. A. Pieniazek,  
 Y. M. Rhee,  J. Ritchie,  M. A. Rohrdanz,  E. Rosta,  N. J. Russ,  
 H. F. Schaefer III,  N. E. Schultz,  N. Shenvi,  A. C. Simmonett,  A. Sodt,  
 D. Stuck,  K. S. Thanthiriwatte,  V. Vanovschi,  Tao Wang,  A. Warshel,  
 C. F. Williams,  Q. Wu,  X. Xu,  W. Zhang

 Please cite Q-Chem as follows:
 Y. Shao et al., Mol. Phys. 113, 184-215 (2015)
 DOI: 10.1080/00268976.2014.952696

 Q-Chem 5.1.1 for Intel X86 EM64T Linux

 Parts of Q-Chem use Armadillo 8.300.2 (Tropical Shenanigans).
 http://arma.sourceforge.net/

 Q-Chem begins on Mon Aug 27 01:33:18 2018  

Host: 
0

     Scratch files written to /scratch/taweetham/qchem6001//
Input Ideriv = 2
Curr. Ideriv = -1
Max.  Ideriv = 2

Checking the input file for inconsistencies... 	...done.

--------------------------------------------------------------
User input:
--------------------------------------------------------------
inp/BrHHF.inp
$molecule
0	1
Br	-2.0	1.0	0.0
H	2.0	1.0	0.0
H	-2.0	-1.0	0.0
F	2.0	-1.0	0.0
C	-1.0	0.0	0.0
C	1.0	0.0	0.0
$end
$rem
   JOB_TYPE		OPTIMIZATION
   BASIS		6-311++G**
   EXCHANGE		B3LYP
$end

--------------------------------------------------------------
 ----------------------------------------------------------------
             Standard Nuclear Orientation (Angstroms)
    I     Atom           X                Y                Z
 ----------------------------------------------------------------
    1      Br      1.2316514616     0.0709386990     0.0000000000
    2      H      -2.4429988906     1.6511110912     0.0000000000
    3      H       0.4415652655    -1.7663864771    -0.0000000000
    4      F      -3.2330850867    -0.1862140848    -0.0000000000
    5      C      -0.0820542245    -0.4526807910    -0.0000000000
    6      C      -1.9193794006     0.3374054051     0.0000000000
 ----------------------------------------------------------------
 Molecular Point Group                 Cs    NOp =  2
 Largest Abelian Subgroup              Cs    NOp =  2
 Nuclear Repulsion Energy =   213.8405548680 hartrees
 There are       29 alpha and       29 beta electrons
 Requested basis set is 6-311++G(d,p)
 There are 47 shells and 128 basis functions

 Total QAlloc Memory Limit   2000 MB
 Mega-Array Size       188 MB
 MEM_STATIC part       192 MB
 A cutoff of  1.0D-11 yielded   1004 shell pairs
 There are      7598 function pairs (      8328 Cartesian)

 -------------------------------------------------------
 OpenMP Integral Computing Module                       
 Release: version 1.0, May 2013, Q-Chem Inc. Pittsburgh 
 -------------------------------------------------------
 Integral Job Info:
 Integral job number is                      11
 Integral operator is                         1
 short-range coefficients                     0
 long-range coefficients              100000000
 Omega coefficients                           0
 if combine SR and LR in K                    0
 Integral screening is                        0
 Integral computing path is                   2
 max size of driver memory is            800000
 size of driver memory is                593474
 size of scratch memory is             29623520
 max col of scratch BK array               1296
 max len of scratch array in speh3          155
 max len of scratch index in speh4           18
 max int batch size is                      520
 min int batch size is                       52
 fixed nKL is                                45
 max L of basis functions is                  2
 order of int derivative is                   0
 number of shells is                         47
 number of basis is                         134
 number of cartesian basis is               134
 number of contracted shell pairs          1004
 number of primitive shell pairs           2725
 maxK2 (contraction) of shell pair           36
 max number of K2 of shell pair               1
 max number of CS2 of shell pair            120
 max number of PS2 of shell pair            246
 mem total for path MDJ                  516102
 -------------------------------------------------------
 Smallest overlap matrix eigenvalue = 2.67E-04

 Scale SEOQF with 1.000000e-01/1.000000e-01/1.000000e-01

 Standard Electronic Orientation quadrupole field applied
 Nucleus-field energy     =     0.0000000069 hartrees
 Guess from superposition of atomic densities
 Warning:  Energy on first SCF cycle will be non-variational
 SAD guess density has 58.000000 electrons

 -----------------------------------------------------------------------
  General SCF calculation program by
  Eric Jon Sundstrom, Paul Horn, Yuezhi Mao, Dmitri Zuev, Alec White,
  David Stuck, Shaama M.S., Shane Yost, Joonho Lee, David Small,
  Daniel Levine, Susi Lehtola, Hugh Burton, Evgeny Epifanovsky
 -----------------------------------------------------------------------
 Exchange:     0.2000 Hartree-Fock + 0.0800 Slater + 0.7200 B88
 Correlation:  0.1900 VWN1RPA + 0.8100 LYP
 Using SG-1 standard quadrature grid
 using 8 threads for integral computing
 -------------------------------------------------------
 OpenMP Integral computing Module                
 Release: version 2.0, May 2017, Q-Chem Inc. Pleasanton 
 -------------------------------------------------------
 -------------------------------------------------------
 OpenMP BLAS3 based DFT computing Module                
 Release: version 1.0, May 2013, Q-Chem Inc. Pittsburgh 
 -------------------------------------------------------
 A restricted SCF calculation will be
 performed using DIIS
 SCF converges when DIIS error is below 1.0e-08
 ---------------------------------------
  Cycle       Energy         DIIS error
 ---------------------------------------
    1   -2751.9264633385      6.69e-02  
    2   -2750.8718992707      5.92e-03  
    3   -2750.7664911174      9.67e-03  
    4   -2750.9131495060      2.56e-03  
    5   -2750.9221160706      1.89e-03  
    6   -2750.9311790514      1.83e-04  
    7   -2750.9311991715      1.07e-04  
    8   -2750.9312273232      2.24e-05  
    9   -2750.9312279901      1.53e-05  
   10   -2750.9312284661      5.20e-06  
   11   -2750.9312285386      9.22e-07  
   12   -2750.9312285404      4.55e-07  
   13   -2750.9312285410      7.80e-08  
   14   -2750.9312285410      6.36e-09  Convergence criterion met
 ---------------------------------------
 SCF time:   CPU 29.31s  wall 4.00s 
 SCF   energy in the final basis set =    -2750.9312285410
 Total energy in the final basis set =    -2750.9312285410

 --------------------------------------------------------------
             Orbital Energies (a.u.) and Symmetries
 --------------------------------------------------------------

 Alpha MOs, Restricted
 -- Occupied --                  
-482.89  -62.55  -56.37  -56.37  -56.36  -24.70  -10.32  -10.29
  1 A'    2 A'    3 A'    1 A"    4 A'    5 A'    6 A'    7 A'                 
 -8.766  -6.596  -6.586  -6.585  -2.712  -2.705  -2.704  -2.696
  8 A'    9 A'    2 A"   10 A'   11 A'    3 A"   12 A'    4 A"                 
 -2.696  -1.211  -0.999  -0.641  -0.596  -0.508  -0.475  -0.454
 13 A'   14 A'   15 A'   16 A'   17 A'   18 A'   19 A'   20 A'                 
 -0.453  -0.443  -0.359  -0.271  -0.191
  5 A"    6 A"   21 A'   22 A'    7 A"                                         
 -- Virtual --                   
 -0.092  -0.092  -0.043  -0.003   0.012   0.025   0.043   0.043
 23 A'    8 A"   24 A'   25 A'   26 A'   27 A'    9 A"   28 A'                 
  0.066   0.083   0.087   0.087   0.105   0.120   0.133   0.148
 29 A'   30 A'   10 A"   31 A'   11 A"   32 A'   33 A'   34 A'                 
  0.155   0.174   0.194   0.218   0.277   0.280   0.361   0.371
 35 A'   36 A'   37 A'   38 A'   39 A'   12 A"   40 A'   41 A'                 
  0.378   0.389   0.425   0.453   0.479   0.481   0.504   0.531
 13 A"   42 A'   43 A'   44 A'   14 A"   45 A'   46 A'   15 A"                 
  0.560   0.568   0.575   0.628   0.668   0.697   0.727   0.737
 47 A'   16 A"   48 A'   17 A"   49 A'   50 A'   51 A'   52 A'                 
  0.821   0.870   1.052   1.153   1.185   1.267   1.268   1.299
 53 A'   54 A'   18 A"   55 A'   19 A"   56 A'   20 A"   57 A'                 
  1.345   1.405   1.460   1.479   1.536   1.567   1.573   1.595
 58 A'   59 A'   21 A"   60 A'   61 A'   62 A'   22 A"   23 A"                 
  1.680   1.706   1.767   1.893   1.907   1.930   1.999   2.052
 63 A'   24 A"   64 A'   65 A'   66 A'   25 A"   67 A'   68 A'                 
  2.122   2.232   2.577   2.624   2.632   2.689   2.810   2.957
 69 A'   70 A'   71 A'   72 A'   26 A"   27 A"   73 A'   74 A'                 
  3.088   3.263   3.776   3.779   3.923   3.939   3.978   3.983
 75 A'   76 A'   28 A"   77 A'   29 A"   30 A"   78 A'   79 A'                 
  4.030   4.164   4.377   4.595   6.279   6.358   6.447   6.761
 31 A"   80 A'   81 A'   82 A'   32 A"   83 A'   84 A'   85 A'                 
  7.476   7.557   7.681  23.333  23.555  48.025  66.741 289.692
 33 A"   86 A'   87 A'   88 A'   89 A'   90 A'   91 A'   34 A"                 
289.766 289.9291020.878
 92 A'   93 A'   94 A'                                                         

 Beta MOs, Restricted
 -- Occupied --                  
-482.89  -62.55  -56.37  -56.37  -56.36  -24.70  -10.32  -10.29
  1 A'    2 A'    3 A'    1 A"    4 A'    5 A'    6 A'    7 A'                 
 -8.766  -6.596  -6.586  -6.585  -2.712  -2.705  -2.704  -2.696
  8 A'    9 A'    2 A"   10 A'   11 A'    3 A"   12 A'    4 A"                 
 -2.696  -1.211  -0.999  -0.641  -0.596  -0.508  -0.475  -0.454
 13 A'   14 A'   15 A'   16 A'   17 A'   18 A'   19 A'   20 A'                 
 -0.453  -0.443  -0.359  -0.271  -0.191
  5 A"    6 A"   21 A'   22 A'    7 A"                                         
 -- Virtual --                   
 -0.092  -0.092  -0.043  -0.003   0.012   0.025   0.043   0.043
 23 A'    8 A"   24 A'   25 A'   26 A'   27 A'    9 A"   28 A'                 
  0.066   0.083   0.087   0.087   0.105   0.120   0.133   0.148
 29 A'   30 A'   10 A"   31 A'   11 A"   32 A'   33 A'   34 A'                 
  0.155   0.174   0.194   0.218   0.277   0.280   0.361   0.371
 35 A'   36 A'   37 A'   38 A'   39 A'   12 A"   40 A'   41 A'                 
  0.378   0.389   0.425   0.453   0.479   0.481   0.504   0.531
 13 A"   42 A'   43 A'   44 A'   14 A"   45 A'   46 A'   15 A"                 
  0.560   0.568   0.575   0.628   0.668   0.697   0.727   0.737
 47 A'   16 A"   48 A'   17 A"   49 A'   50 A'   51 A'   52 A'                 
  0.821   0.870   1.052   1.153   1.185   1.267   1.268   1.299
 53 A'   54 A'   18 A"   55 A'   19 A"   56 A'   20 A"   57 A'                 
  1.345   1.405   1.460   1.479   1.536   1.567   1.573   1.595
 58 A'   59 A'   21 A"   60 A'   61 A'   62 A'   22 A"   23 A"                 
  1.680   1.706   1.767   1.893   1.907   1.930   1.999   2.052
 63 A'   24 A"   64 A'   65 A'   66 A'   25 A"   67 A'   68 A'                 
  2.122   2.232   2.577   2.624   2.632   2.689   2.810   2.957
 69 A'   70 A'   71 A'   72 A'   26 A"   27 A"   73 A'   74 A'                 
  3.088   3.263   3.776   3.779   3.923   3.939   3.978   3.983
 75 A'   76 A'   28 A"   77 A'   29 A"   30 A"   78 A'   79 A'                 
  4.030   4.164   4.377   4.595   6.279   6.358   6.447   6.761
 31 A"   80 A'   81 A'   82 A'   32 A"   83 A'   84 A'   85 A'                 
  7.476   7.557   7.681  23.333  23.555  48.025  66.741 289.692
 33 A"   86 A'   87 A'   88 A'   89 A'   90 A'   91 A'   34 A"                 
289.766 289.9291020.878
 92 A'   93 A'   94 A'                                                         
 --------------------------------------------------------------

          Ground-State Mulliken Net Atomic Charges

     Atom                 Charge (a.u.)
  ----------------------------------------
      1 Br                    0.360200
      2 H                     0.137722
      3 H                     0.121168
      4 F                    -0.090168
      5 C                    -0.292217
      6 C                    -0.236705
  ----------------------------------------
  Sum of atomic charges =     0.000000

 -----------------------------------------------------------------
                    Cartesian Multipole Moments
 -----------------------------------------------------------------
    Charge (ESU x 10^10)
                 0.0000
    Dipole Moment (Debye)
         X       3.1396      Y       0.2648      Z      -0.0000
       Tot       3.1508
    Quadrupole Moments (Debye-Ang)
        XX     -39.2820     XY      -4.3306     YY     -34.0385
        XZ      -0.0000     YZ      -0.0000     ZZ     -38.0202
    Octopole Moments (Debye-Ang^2)
       XXX      47.2054    XXY       8.5181    XYY       6.8578
       YYY       0.4846    XXZ      -0.0000    XYZ       0.0000
       YYZ      -0.0000    XZZ      10.9594    YZZ       0.0648
       ZZZ       0.0000
    Hexadecapole Moments (Debye-Ang^3)
      XXXX    -728.7502   XXXY     -15.4086   XXYY    -115.1962
      XYYY      -4.0421   YYYY     -79.3287   XXXZ      -0.0000
      XXYZ      -0.0000   XYYZ       0.0000   YYYZ      -0.0000
      XXZZ    -124.9519   XYZZ       3.4046   YYZZ     -23.3412
      XZZZ      -0.0000   YZZZ      -0.0000   ZZZZ     -46.5559
 -----------------------------------------------------------------
 Calculating analytic gradient of the SCF energy
 Gradient of SCF Energy
            1           2           3           4           5           6
    1  -0.5456502  -0.0589037   0.0921371  -0.0478089   0.5707272  -0.0105015
    2  -0.2934119   0.0667763  -0.0407927   0.0218411   0.2901379  -0.0445507
    3  -0.0000000   0.0000000  -0.0000000   0.0000000   0.0000000  -0.0000000
 Max gradient component =       5.707E-01
 RMS gradient           =       2.130E-01
 Gradient time:  CPU 8.46 s  wall 1.17 s
 Geometry Optimization Parameters
   NAtoms,    NIC,     NZ,  NCons,   NDum,   NFix, NCnnct, MaxDiis
        6      27       0       0       0       0       0       0


** GEOMETRY OPTIMIZATION IN DELOCALIZED INTERNAL COORDINATES **
   Searching for a Minimum

   Optimization Cycle:   1

                       Coordinates (Angstroms)
     ATOM                X               Y               Z
      1  Br        1.2316514616    0.0709386990    0.0000000000
      2  H        -2.4429988906    1.6511110912    0.0000000000
      3  H         0.4415652655   -1.7663864771    0.0000000000
      4  F        -3.2330850867   -0.1862140848    0.0000000000
      5  C        -0.0820542245   -0.4526807910    0.0000000000
      6  C        -1.9193794006    0.3374054051    0.0000000000
   Point Group: cs    Number of degrees of freedom:     9


   Energy is  -2750.931228541


 Attempting to Generate Delocalized Internal Coordinates

 ** Taking Steepest Descent Step **
 Calculated Step too Large.  Step scaled by  0.453585
 Step Taken.  Stepsize is  0.300000

                             Maximum     Tolerance    Cnvgd?
         Gradient           0.311121      0.000300      NO
         Displacement       0.141120      0.001200      NO
         Energy change     *********      0.000001      NO


 New Cartesian Coordinates Obtained by Inverse Iteration

 Displacement from previous Coordinates is:  0.296695
 ----------------------------------------------------------------
             Standard Nuclear Orientation (Angstroms)
    I     Atom           X                Y                Z
 ----------------------------------------------------------------
    1      Br      1.3206507461     0.1449498645     0.0000000000
    2      H      -2.4165995257     1.6312156106     0.0000000000
    3      H       0.3524977243    -1.7791868392     0.0000000000
    4      F      -3.2213965033    -0.2069458853     0.0000000000
    5      C      -0.1177928242    -0.4638033565     0.0000000000
    6      C      -1.9216604925     0.3279444482     0.0000000000
 ----------------------------------------------------------------
 Molecular Point Group                 Cs    NOp =  2
 Largest Abelian Subgroup              Cs    NOp =  2
 Nuclear Repulsion Energy =   204.6459391129 hartrees
 There are       29 alpha and       29 beta electrons
 Applying Cartesian multipole field
    Component          Value
    ---------          -----
     (2,0,0)        1.00000E-11
     (0,2,0)        2.00000E-11
     (0,0,2)       -3.00000E-11
 Nucleus-field energy     =     0.0000000072 hartrees
 Requested basis set is 6-311++G(d,p)
 There are 47 shells and 128 basis functions
 A cutoff of  1.0D-11 yielded   1003 shell pairs
 There are      7586 function pairs (      8312 Cartesian)
 Smallest overlap matrix eigenvalue = 3.76E-04
 Guess MOs from SCF MO coefficient file

 -----------------------------------------------------------------------
  General SCF calculation program by
  Eric Jon Sundstrom, Paul Horn, Yuezhi Mao, Dmitri Zuev, Alec White,
  David Stuck, Shaama M.S., Shane Yost, Joonho Lee, David Small,
  Daniel Levine, Susi Lehtola, Hugh Burton, Evgeny Epifanovsky
 -----------------------------------------------------------------------
 Exchange:     0.2000 Hartree-Fock + 0.0800 Slater + 0.7200 B88
 Correlation:  0.1900 VWN1RPA + 0.8100 LYP
 Using SG-1 standard quadrature grid
 using 8 threads for integral computing
 -------------------------------------------------------
 OpenMP Integral computing Module                
 Release: version 2.0, May 2017, Q-Chem Inc. Pleasanton 
 -------------------------------------------------------
 -------------------------------------------------------
 OpenMP BLAS3 based DFT computing Module                
 Release: version 1.0, May 2013, Q-Chem Inc. Pittsburgh 
 -------------------------------------------------------
 A restricted SCF calculation will be
 performed using DIIS
 SCF converges when DIIS error is below 1.0e-08
 ---------------------------------------
  Cycle       Energy         DIIS error
 ---------------------------------------
    1   -2751.0599857914      2.83e-03  
    2   -2751.0493215667      3.39e-03  
    3   -2751.0232252163      4.41e-03  
    4   -2751.0682088906      1.60e-03  
    5   -2751.0747305272      1.91e-04  
    6   -2751.0747948125      1.19e-04  
    7   -2751.0748158109      2.56e-05  
    8   -2751.0748170093      6.86e-06  
    9   -2751.0748171092      9.73e-07  
   10   -2751.0748171114      3.38e-07  
   11   -2751.0748171116      1.36e-07  
   12   -2751.0748171117      3.51e-08  
   13   -2751.0748171116      1.08e-08  
   14   -2751.0748171117      1.55e-09  Convergence criterion met
 ---------------------------------------
 SCF time:   CPU 28.88s  wall 4.00s 
 SCF   energy in the final basis set =    -2751.0748171117
 Total energy in the final basis set =    -2751.0748171117

 --------------------------------------------------------------
             Orbital Energies (a.u.) and Symmetries
 --------------------------------------------------------------

 Alpha MOs, Restricted
 -- Occupied --                  
-482.88  -62.54  -56.35  -56.35  -56.35  -24.71  -10.33  -10.29
  1 A'    2 A'    3 A'    1 A"    4 A'    5 A'    6 A'    7 A'                 
 -8.749  -6.579  -6.569  -6.567  -2.692  -2.688  -2.687  -2.679
  8 A'    9 A'    2 A"   10 A'   11 A'    3 A"   12 A'    4 A"                 
 -2.678  -1.224  -0.938  -0.654  -0.598  -0.487  -0.483  -0.463
 13 A'   14 A'   15 A'   16 A'   17 A'   18 A'   19 A'    5 A"                 
 -0.446  -0.406  -0.367  -0.287  -0.202
 20 A'    6 A"   21 A'   22 A'    7 A"                                         
 -- Virtual --                   
 -0.095  -0.091  -0.030  -0.008   0.016   0.027   0.046   0.046
  8 A"   23 A'   24 A'   25 A'   26 A'   27 A'    9 A"   28 A'                 
  0.066   0.081   0.085   0.091   0.106   0.119   0.131   0.146
 29 A'   30 A'   10 A"   31 A'   11 A"   32 A'   33 A'   34 A'                 
  0.148   0.169   0.189   0.213   0.276   0.276   0.357   0.367
 35 A'   36 A'   37 A'   38 A'   12 A"   39 A'   40 A'   41 A'                 
  0.386   0.391   0.421   0.447   0.484   0.504   0.510   0.531
 42 A'   13 A"   43 A'   44 A'   45 A'   14 A"   46 A'   15 A"                 
  0.543   0.550   0.567   0.614   0.655   0.663   0.716   0.760
 47 A'   16 A"   48 A'   17 A"   49 A'   50 A'   51 A'   52 A'                 
  0.819   0.869   1.037   1.048   1.177   1.238   1.266   1.293
 53 A'   54 A'   18 A"   55 A'   19 A"   56 A'   20 A"   57 A'                 
  1.316   1.413   1.452   1.468   1.527   1.558   1.594   1.613
 58 A'   59 A'   21 A"   60 A'   22 A"   61 A'   62 A'   23 A"                 
  1.685   1.702   1.789   1.897   1.929   1.959   2.015   2.026
 63 A'   24 A"   64 A'   65 A'   66 A'   25 A"   67 A'   68 A'                 
  2.112   2.215   2.575   2.619   2.627   2.688   2.795   2.954
 69 A'   70 A'   71 A'   26 A"   72 A'   27 A"   73 A'   74 A'                 
  3.076   3.279   3.766   3.769   3.920   3.954   3.978   3.980
 75 A'   76 A'   28 A"   77 A'   29 A"   30 A"   78 A'   79 A'                 
  4.052   4.138   4.296   4.600   6.268   6.348   6.445   6.717
 31 A"   80 A'   81 A'   82 A'   32 A"   83 A'   84 A'   85 A'                 
  7.498   7.554   7.630  23.327  23.406  47.971  66.730 289.705
 33 A"   86 A'   87 A'   88 A'   89 A'   90 A'   91 A'   34 A"                 
289.758 289.8611020.795
 92 A'   93 A'   94 A'                                                         

 Beta MOs, Restricted
 -- Occupied --                  
-482.88  -62.54  -56.35  -56.35  -56.35  -24.71  -10.33  -10.29
  1 A'    2 A'    3 A'    1 A"    4 A'    5 A'    6 A'    7 A'                 
 -8.749  -6.579  -6.569  -6.567  -2.692  -2.688  -2.687  -2.679
  8 A'    9 A'    2 A"   10 A'   11 A'    3 A"   12 A'    4 A"                 
 -2.678  -1.224  -0.938  -0.654  -0.598  -0.487  -0.483  -0.463
 13 A'   14 A'   15 A'   16 A'   17 A'   18 A'   19 A'    5 A"                 
 -0.446  -0.406  -0.367  -0.287  -0.202
 20 A'    6 A"   21 A'   22 A'    7 A"                                         
 -- Virtual --                   
 -0.095  -0.091  -0.030  -0.008   0.016   0.027   0.046   0.046
  8 A"   23 A'   24 A'   25 A'   26 A'   27 A'    9 A"   28 A'                 
  0.066   0.081   0.085   0.091   0.106   0.119   0.131   0.146
 29 A'   30 A'   10 A"   31 A'   11 A"   32 A'   33 A'   34 A'                 
  0.148   0.169   0.189   0.213   0.276   0.276   0.357   0.367
 35 A'   36 A'   37 A'   38 A'   12 A"   39 A'   40 A'   41 A'                 
  0.386   0.391   0.421   0.447   0.484   0.504   0.510   0.531
 42 A'   13 A"   43 A'   44 A'   45 A'   14 A"   46 A'   15 A"                 
  0.543   0.550   0.567   0.614   0.655   0.663   0.716   0.760
 47 A'   16 A"   48 A'   17 A"   49 A'   50 A'   51 A'   52 A'                 
  0.819   0.869   1.037   1.048   1.177   1.238   1.266   1.293
 53 A'   54 A'   18 A"   55 A'   19 A"   56 A'   20 A"   57 A'                 
  1.316   1.413   1.452   1.468   1.527   1.558   1.594   1.613
 58 A'   59 A'   21 A"   60 A'   22 A"   61 A'   62 A'   23 A"                 
  1.685   1.702   1.789   1.897   1.929   1.959   2.015   2.026
 63 A'   24 A"   64 A'   65 A'   66 A'   25 A"   67 A'   68 A'                 
  2.112   2.215   2.575   2.619   2.627   2.688   2.795   2.954
 69 A'   70 A'   71 A'   26 A"   72 A'   27 A"   73 A'   74 A'                 
  3.076   3.279   3.766   3.769   3.920   3.954   3.978   3.980
 75 A'   76 A'   28 A"   77 A'   29 A"   30 A"   78 A'   79 A'                 
  4.052   4.138   4.296   4.600   6.268   6.348   6.445   6.717
 31 A"   80 A'   81 A'   82 A'   32 A"   83 A'   84 A'   85 A'                 
  7.498   7.554   7.630  23.327  23.406  47.971  66.730 289.705
 33 A"   86 A'   87 A'   88 A'   89 A'   90 A'   91 A'   34 A"                 
289.758 289.8611020.795
 92 A'   93 A'   94 A'                                                         
 --------------------------------------------------------------

          Ground-State Mulliken Net Atomic Charges

     Atom                 Charge (a.u.)
  ----------------------------------------
      1 Br                    0.210862
      2 H                     0.154171
      3 H                     0.150489
      4 F                    -0.078772
      5 C                    -0.216944
      6 C                    -0.219806
  ----------------------------------------
  Sum of atomic charges =     0.000000

 -----------------------------------------------------------------
                    Cartesian Multipole Moments
 -----------------------------------------------------------------
    Charge (ESU x 10^10)
                 0.0000
    Dipole Moment (Debye)
         X       2.3261      Y       0.3659      Z       0.0000
       Tot       2.3547
    Quadrupole Moments (Debye-Ang)
        XX     -38.2539     XY      -4.0941     YY     -33.6766
        XZ      -0.0000     YZ      -0.0000     ZZ     -38.3769
    Octopole Moments (Debye-Ang^2)
       XXX      39.4132    XXY       8.9128    XYY       4.2053
       YYY      -2.9948    XXZ       0.0000    XYZ      -0.0000
       YYZ       0.0000    XZZ       8.6655    YZZ      -0.7274
       ZZZ       0.0000
    Hexadecapole Moments (Debye-Ang^3)
      XXXX    -735.0001   XXXY     -22.1511   XXYY    -118.1427
      XYYY     -11.9321   YYYY     -76.6161   XXXZ      -0.0000
      XXYZ      -0.0000   XYYZ      -0.0000   YYYZ      -0.0000
      XXZZ    -127.4915   XYZZ       0.7003   YYZZ     -23.4790
      XZZZ      -0.0000   YZZZ      -0.0000   ZZZZ     -46.9984
 -----------------------------------------------------------------
 Calculating analytic gradient of the SCF energy
 Gradient of SCF Energy
            1           2           3           4           5           6
    1  -0.2327365  -0.0575631   0.0761880  -0.0484891   0.2851511  -0.0225504
    2  -0.1504647   0.0690792  -0.0603287   0.0204870   0.1618534  -0.0406262
    3  -0.0000000   0.0000000  -0.0000000   0.0000000   0.0000000  -0.0000000
 Max gradient component =       2.852E-01
 RMS gradient           =       1.072E-01
 Gradient time:  CPU 8.26 s  wall 1.14 s
 Geometry Optimization Parameters
   NAtoms,    NIC,     NZ,  NCons,   NDum,   NFix, NCnnct, MaxDiis
        6      27       0       0       0       0       0       0

 Cartesian Hessian Update
 Hessian Updated using BFGS Update


** GEOMETRY OPTIMIZATION IN DELOCALIZED INTERNAL COORDINATES **
   Searching for a Minimum

   Optimization Cycle:   2

                       Coordinates (Angstroms)
     ATOM                X               Y               Z
      1  Br        1.3206507461    0.1449498645    0.0000000000
      2  H        -2.4165995257    1.6312156106    0.0000000000
      3  H         0.3524977243   -1.7791868392    0.0000000000
      4  F        -3.2213965033   -0.2069458853    0.0000000000
      5  C        -0.1177928242   -0.4638033565    0.0000000000
      6  C        -1.9216604925    0.3279444482    0.0000000000
   Point Group: cs    Number of degrees of freedom:     9


   Energy is  -2751.074817112

 Hessian Updated using BFGS Update

  9 Hessian modes will be used to form the next step
  Hessian Eigenvalues:
     0.086525    0.136303    0.138859    0.159641    0.164397    0.219541
     0.221474    0.431975    1.244358

 Minimum Search - Taking Simple RFO Step
 Searching for Lamda that Minimizes Along All modes
 Value Taken    Lamda =  -0.21376209
 Calculated Step too Large.  Step scaled by  0.412118
 Step Taken.  Stepsize is  0.300000

                             Maximum     Tolerance    Cnvgd?
         Gradient           0.177222      0.000300      NO
         Displacement       0.234372      0.001200      NO
         Energy change     -0.143589      0.000001      NO


 New Cartesian Coordinates Obtained by Inverse Iteration

 Displacement from previous Coordinates is:  0.457984
 ----------------------------------------------------------------
             Standard Nuclear Orientation (Angstroms)
    I     Atom           X                Y                Z
 ----------------------------------------------------------------
    1      Br      1.2836076206     0.2185231503     0.0000000000
    2      H      -2.3068472174     1.5758554145     0.0000000000
    3      H       0.2119814573    -1.7355760633     0.0000000000
    4      F      -3.1425836838    -0.2597683952     0.0000000000
    5      C      -0.1767310826    -0.4545178186     0.0000000000
    6      C      -1.8737279695     0.3096575547     0.0000000000
 ----------------------------------------------------------------
 Molecular Point Group                 Cs    NOp =  2
 Largest Abelian Subgroup              Cs    NOp =  2
 Nuclear Repulsion Energy =   205.9647564573 hartrees
 There are       29 alpha and       29 beta electrons
 Applying Cartesian multipole field
    Component          Value
    ---------          -----
     (2,0,0)        1.00000E-11
     (0,2,0)        2.00000E-11
     (0,0,2)       -3.00000E-11
 Nucleus-field energy     =     0.0000000069 hartrees
 Requested basis set is 6-311++G(d,p)
 There are 47 shells and 128 basis functions
 A cutoff of  1.0D-11 yielded   1012 shell pairs
 There are      7675 function pairs (      8415 Cartesian)
 Smallest overlap matrix eigenvalue = 3.99E-04
 Guess MOs from SCF MO coefficient file

 -----------------------------------------------------------------------
  General SCF calculation program by
  Eric Jon Sundstrom, Paul Horn, Yuezhi Mao, Dmitri Zuev, Alec White,
  David Stuck, Shaama M.S., Shane Yost, Joonho Lee, David Small,
  Daniel Levine, Susi Lehtola, Hugh Burton, Evgeny Epifanovsky
 -----------------------------------------------------------------------
 Exchange:     0.2000 Hartree-Fock + 0.0800 Slater + 0.7200 B88
 Correlation:  0.1900 VWN1RPA + 0.8100 LYP
 Using SG-1 standard quadrature grid
 using 8 threads for integral computing
 -------------------------------------------------------
 OpenMP Integral computing Module                
 Release: version 2.0, May 2017, Q-Chem Inc. Pleasanton 
 -------------------------------------------------------
 -------------------------------------------------------
 OpenMP BLAS3 based DFT computing Module                
 Release: version 1.0, May 2013, Q-Chem Inc. Pittsburgh 
 -------------------------------------------------------
 A restricted SCF calculation will be
 performed using DIIS
 SCF converges when DIIS error is below 1.0e-08
 ---------------------------------------
  Cycle       Energy         DIIS error
 ---------------------------------------
    1   -2751.1551413964      1.23e-03  
    2   -2751.1585102324      7.98e-04  
    3   -2751.1524192898      1.72e-03  
    4   -2751.1596241443      3.87e-04  
    5   -2751.1599261993      8.91e-05  
    6   -2751.1599409319      2.36e-05  
    7   -2751.1599416273      6.06e-06  
    8   -2751.1599416783      1.82e-06  
    9   -2751.1599416839      9.01e-07  
   10   -2751.1599416861      1.98e-07  
   11   -2751.1599416862      3.67e-08  
   12   -2751.1599416862      1.67e-08  
   13   -2751.1599416862      2.12e-09  Convergence criterion met
 ---------------------------------------
 SCF time:   CPU 27.12s  wall 4.00s 
 SCF   energy in the final basis set =    -2751.1599416862
 Total energy in the final basis set =    -2751.1599416862

 --------------------------------------------------------------
             Orbital Energies (a.u.) and Symmetries
 --------------------------------------------------------------

 Alpha MOs, Restricted
 -- Occupied --                  
-482.87  -62.53  -56.35  -56.34  -56.34  -24.71  -10.33  -10.29
  1 A'    2 A'    3 A'    1 A"    4 A'    5 A'    6 A'    7 A'                 
 -8.739  -6.570  -6.559  -6.557  -2.682  -2.678  -2.677  -2.668
  8 A'    9 A'    2 A"   10 A'   11 A'    3 A"   12 A'    4 A"                 
 -2.668  -1.231  -0.917  -0.666  -0.600  -0.496  -0.490  -0.468
 13 A'   14 A'   15 A'   16 A'   17 A'   18 A'   19 A'    5 A"                 
 -0.442  -0.393  -0.375  -0.295  -0.211
 20 A'    6 A"   21 A'   22 A'    7 A"                                         
 -- Virtual --                   
 -0.089  -0.060  -0.017  -0.005   0.020   0.031   0.048   0.052
  8 A"   23 A'   24 A'   25 A'   26 A'   27 A'    9 A"   28 A'                 
  0.067   0.085   0.085   0.100   0.105   0.120   0.132   0.148
 29 A'   10 A"   30 A'   31 A'   11 A"   32 A'   33 A'   34 A'                 
  0.149   0.165   0.193   0.219   0.273   0.283   0.352   0.367
 35 A'   36 A'   37 A'   38 A'   12 A"   39 A'   40 A'   41 A'                 
  0.390   0.397   0.422   0.452   0.493   0.513   0.518   0.529
 42 A'   13 A"   43 A'   44 A'   45 A'   14 A"   46 A'   47 A'                 
  0.539   0.544   0.574   0.612   0.638   0.667   0.714   0.778
 15 A"   16 A"   48 A'   17 A"   49 A'   50 A'   51 A'   52 A'                 
  0.818   0.886   1.016   1.026   1.171   1.239   1.283   1.304
 53 A'   54 A'   18 A"   55 A'   19 A"   56 A'   20 A"   57 A'                 
  1.340   1.434   1.445   1.479   1.517   1.604   1.654   1.659
 58 A'   59 A'   21 A"   60 A'   22 A"   61 A'   23 A"   62 A'                 
  1.718   1.749   1.815   1.901   1.961   1.971   2.022   2.048
 63 A'   24 A"   64 A'   65 A'   66 A'   25 A"   67 A'   68 A'                 
  2.139   2.287   2.595   2.612   2.656   2.701   2.796   2.983
 69 A'   70 A'   71 A'   26 A"   72 A'   27 A"   73 A'   74 A'                 
  3.109   3.423   3.763   3.767   3.928   3.963   3.982   3.996
 75 A'   76 A'   28 A"   77 A'   29 A"   30 A"   78 A'   79 A'                 
  4.062   4.146   4.293   4.633   6.265   6.347   6.465   6.704
 31 A"   80 A'   81 A'   82 A'   32 A"   83 A'   84 A'   85 A'                 
  7.509   7.561   7.632  23.351  23.407  47.956  66.727 289.714
 33 A"   86 A'   87 A'   88 A'   89 A'   90 A'   91 A'   34 A"                 
289.765 289.8591020.772
 92 A'   93 A'   94 A'                                                         

 Beta MOs, Restricted
 -- Occupied --                  
-482.87  -62.53  -56.35  -56.34  -56.34  -24.71  -10.33  -10.29
  1 A'    2 A'    3 A'    1 A"    4 A'    5 A'    6 A'    7 A'                 
 -8.739  -6.570  -6.559  -6.557  -2.682  -2.678  -2.677  -2.668
  8 A'    9 A'    2 A"   10 A'   11 A'    3 A"   12 A'    4 A"                 
 -2.668  -1.231  -0.917  -0.666  -0.600  -0.496  -0.490  -0.468
 13 A'   14 A'   15 A'   16 A'   17 A'   18 A'   19 A'    5 A"                 
 -0.442  -0.393  -0.375  -0.295  -0.211
 20 A'    6 A"   21 A'   22 A'    7 A"                                         
 -- Virtual --                   
 -0.089  -0.060  -0.017  -0.005   0.020   0.031   0.048   0.052
  8 A"   23 A'   24 A'   25 A'   26 A'   27 A'    9 A"   28 A'                 
  0.067   0.085   0.085   0.100   0.105   0.120   0.132   0.148
 29 A'   10 A"   30 A'   31 A'   11 A"   32 A'   33 A'   34 A'                 
  0.149   0.165   0.193   0.219   0.273   0.283   0.352   0.367
 35 A'   36 A'   37 A'   38 A'   12 A"   39 A'   40 A'   41 A'                 
  0.390   0.397   0.422   0.452   0.493   0.513   0.518   0.529
 42 A'   13 A"   43 A'   44 A'   45 A'   14 A"   46 A'   47 A'                 
  0.539   0.544   0.574   0.612   0.638   0.667   0.714   0.778
 15 A"   16 A"   48 A'   17 A"   49 A'   50 A'   51 A'   52 A'                 
  0.818   0.886   1.016   1.026   1.171   1.239   1.283   1.304
 53 A'   54 A'   18 A"   55 A'   19 A"   56 A'   20 A"   57 A'                 
  1.340   1.434   1.445   1.479   1.517   1.604   1.654   1.659
 58 A'   59 A'   21 A"   60 A'   22 A"   61 A'   23 A"   62 A'                 
  1.718   1.749   1.815   1.901   1.961   1.971   2.022   2.048
 63 A'   24 A"   64 A'   65 A'   66 A'   25 A"   67 A'   68 A'                 
  2.139   2.287   2.595   2.612   2.656   2.701   2.796   2.983
 69 A'   70 A'   71 A'   26 A"   72 A'   27 A"   73 A'   74 A'                 
  3.109   3.423   3.763   3.767   3.928   3.963   3.982   3.996
 75 A'   76 A'   28 A"   77 A'   29 A"   30 A"   78 A'   79 A'                 
  4.062   4.146   4.293   4.633   6.265   6.347   6.465   6.704
 31 A"   80 A'   81 A'   82 A'   32 A"   83 A'   84 A'   85 A'                 
  7.509   7.561   7.632  23.351  23.407  47.956  66.727 289.714
 33 A"   86 A'   87 A'   88 A'   89 A'   90 A'   91 A'   34 A"                 
289.765 289.8591020.772
 92 A'   93 A'   94 A'                                                         
 --------------------------------------------------------------

          Ground-State Mulliken Net Atomic Charges

     Atom                 Charge (a.u.)
  ----------------------------------------
      1 Br                    0.144945
      2 H                     0.166075
      3 H                     0.170471
      4 F                    -0.076716
      5 C                    -0.181710
      6 C                    -0.223065
  ----------------------------------------
  Sum of atomic charges =     0.000000

 -----------------------------------------------------------------
                    Cartesian Multipole Moments
 -----------------------------------------------------------------
    Charge (ESU x 10^10)
                 0.0000
    Dipole Moment (Debye)
         X       1.8016      Y       0.3858      Z      -0.0000
       Tot       1.8424
    Quadrupole Moments (Debye-Ang)
        XX     -38.2572     XY      -3.6808     YY     -33.4348
        XZ       0.0000     YZ       0.0000     ZZ     -38.1929
    Octopole Moments (Debye-Ang^2)
       XXX      37.6833    XXY       8.3613    XYY       3.9582
       YYY      -6.2408    XXZ      -0.0000    XYZ      -0.0000
       YYZ      -0.0000    XZZ       8.2109    YZZ      -1.7068
       ZZZ       0.0000
    Hexadecapole Moments (Debye-Ang^3)
      XXXX    -695.6021   XXXY     -28.8206   XXYY    -113.4848
      XYYY     -20.2161   YYYY     -75.6115   XXXZ       0.0000
      XXYZ       0.0000   XYYZ      -0.0000   YYYZ       0.0000
      XXZZ    -120.7546   XYZZ      -2.8023   YYZZ     -23.0994
      XZZZ      -0.0000   YZZZ       0.0000   ZZZZ     -46.2967
 -----------------------------------------------------------------
 Calculating analytic gradient of the SCF energy
 Gradient of SCF Energy
            1           2           3           4           5           6
    1  -0.1715733  -0.0526431   0.0645936  -0.0435446   0.2486853  -0.0455179
    2  -0.1181429   0.0700124  -0.0661363   0.0172384   0.1262734  -0.0292449
    3  -0.0000000   0.0000000  -0.0000000   0.0000000   0.0000000  -0.0000000
 Max gradient component =       2.487E-01
 RMS gradient           =       8.898E-02
 Gradient time:  CPU 8.33 s  wall 1.15 s
 Geometry Optimization Parameters
   NAtoms,    NIC,     NZ,  NCons,   NDum,   NFix, NCnnct, MaxDiis
        6      27       0       0       0       0       0       0

 Cartesian Hessian Update
 Hessian Updated using BFGS Update


** GEOMETRY OPTIMIZATION IN DELOCALIZED INTERNAL COORDINATES **
   Searching for a Minimum

   Optimization Cycle:   3

                       Coordinates (Angstroms)
     ATOM                X               Y               Z
      1  Br        1.2836076206    0.2185231503    0.0000000000
      2  H        -2.3068472174    1.5758554145    0.0000000000
      3  H         0.2119814573   -1.7355760633    0.0000000000
      4  F        -3.1425836838   -0.2597683952    0.0000000000
      5  C        -0.1767310826   -0.4545178186    0.0000000000
      6  C        -1.8737279695    0.3096575547    0.0000000000
   Point Group: cs    Number of degrees of freedom:     9


   Energy is  -2751.159941686

 Hessian Updated using BFGS Update

  9 Hessian modes will be used to form the next step
  Hessian Eigenvalues:
     0.020707    0.131991    0.138827    0.159719    0.178378    0.218476
     0.250764    0.432682    1.579627

 Minimum Search - Taking Simple RFO Step
 Searching for Lamda that Minimizes Along All modes
 Value Taken    Lamda =  -0.24751373
 Calculated Step too Large.  Step scaled by  0.322721
 Step Taken.  Stepsize is  0.300000

                             Maximum     Tolerance    Cnvgd?
         Gradient           0.173725      0.000300      NO
         Displacement       0.220980      0.001200      NO
         Energy change     -0.085125      0.000001      NO


 New Cartesian Coordinates Obtained by Inverse Iteration

 Displacement from previous Coordinates is:  0.439840
 ----------------------------------------------------------------
             Standard Nuclear Orientation (Angstroms)
    I     Atom           X                Y                Z
 ----------------------------------------------------------------
    1      Br      1.2468203949     0.2735344023     0.0000000000
    2      H      -2.2053866315     1.5162101365     0.0000000000
    3      H       0.0829001117    -1.6802439342     0.0000000000
    4      F      -3.0628915284    -0.3066684549     0.0000000000
    5      C      -0.2431665452    -0.4386491183     0.0000000000
    6      C      -1.8225766769     0.2899908110     0.0000000000
 ----------------------------------------------------------------
 Molecular Point Group                 Cs    NOp =  2
 Largest Abelian Subgroup              Cs    NOp =  2
 Nuclear Repulsion Energy =   207.9925367326 hartrees
 There are       29 alpha and       29 beta electrons
 Applying Cartesian multipole field
    Component          Value
    ---------          -----
     (2,0,0)        1.00000E-11
     (0,2,0)        2.00000E-11
     (0,0,2)       -3.00000E-11
 Nucleus-field energy     =     0.0000000066 hartrees
 Requested basis set is 6-311++G(d,p)
 There are 47 shells and 128 basis functions
 A cutoff of  1.0D-11 yielded   1018 shell pairs
 There are      7735 function pairs (      8479 Cartesian)
 Smallest overlap matrix eigenvalue = 3.21E-04
 Guess MOs from SCF MO coefficient file

 -----------------------------------------------------------------------
  General SCF calculation program by
  Eric Jon Sundstrom, Paul Horn, Yuezhi Mao, Dmitri Zuev, Alec White,
  David Stuck, Shaama M.S., Shane Yost, Joonho Lee, David Small,
  Daniel Levine, Susi Lehtola, Hugh Burton, Evgeny Epifanovsky
 -----------------------------------------------------------------------
 Exchange:     0.2000 Hartree-Fock + 0.0800 Slater + 0.7200 B88
 Correlation:  0.1900 VWN1RPA + 0.8100 LYP
 Using SG-1 standard quadrature grid
 using 8 threads for integral computing
 -------------------------------------------------------
 OpenMP Integral computing Module                
 Release: version 2.0, May 2017, Q-Chem Inc. Pleasanton 
 -------------------------------------------------------
 -------------------------------------------------------
 OpenMP BLAS3 based DFT computing Module                
 Release: version 1.0, May 2013, Q-Chem Inc. Pittsburgh 
 -------------------------------------------------------
 A restricted SCF calculation will be
 performed using DIIS
 SCF converges when DIIS error is below 1.0e-08
 ---------------------------------------
  Cycle       Energy         DIIS error
 ---------------------------------------
    1   -2751.2331598743      1.20e-03  
    2   -2751.2366704524      6.56e-04  
    3   -2751.2344344506      1.14e-03  
    4   -2751.2372992002      3.64e-04  
    5   -2751.2375810868      6.80e-05  
    6   -2751.2375879318      1.61e-05  
    7   -2751.2375882341      3.96e-06  
    8   -2751.2375882554      9.47e-07  
    9   -2751.2375882571      5.75e-07  
   10   -2751.2375882577      8.65e-08  
   11   -2751.2375882577      1.55e-08  
   12   -2751.2375882577      6.25e-09  Convergence criterion met
 ---------------------------------------
 SCF time:   CPU 25.44s  wall 4.00s 
 SCF   energy in the final basis set =    -2751.2375882577
 Total energy in the final basis set =    -2751.2375882577

 --------------------------------------------------------------
             Orbital Energies (a.u.) and Symmetries
 --------------------------------------------------------------

 Alpha MOs, Restricted
 -- Occupied --                  
-482.87  -62.52  -56.34  -56.34  -56.34  -24.71  -10.33  -10.28
  1 A'    2 A'    3 A'    1 A"    4 A'    5 A'    6 A'    7 A'                 
 -8.731  -6.562  -6.550  -6.549  -2.674  -2.670  -2.669  -2.660
  8 A'    9 A'    2 A"   10 A'   11 A'    3 A"   12 A'    4 A"                 
 -2.660  -1.238  -0.899  -0.681  -0.603  -0.506  -0.499  -0.474
 13 A'   14 A'   15 A'   16 A'   17 A'   18 A'   19 A'    5 A"                 
 -0.438  -0.382  -0.381  -0.300  -0.220
 20 A'    6 A"   21 A'   22 A'    7 A"                                         
 -- Virtual --                   
 -0.079  -0.030  -0.008  -0.003   0.028   0.034   0.049   0.057
  8 A"   23 A'   24 A'   25 A'   26 A'   27 A'    9 A"   28 A'                 
  0.070   0.084   0.088   0.105   0.108   0.121   0.134   0.150
 29 A'   10 A"   30 A'   11 A"   31 A'   32 A'   33 A'   34 A'                 
  0.151   0.165   0.202   0.229   0.271   0.291   0.348   0.367
 35 A'   36 A'   37 A'   38 A'   12 A"   39 A'   40 A'   41 A'                 
  0.393   0.403   0.424   0.458   0.498   0.515   0.520   0.531
 42 A'   13 A"   43 A'   44 A'   45 A'   46 A'   14 A"   47 A'                 
  0.538   0.546   0.585   0.612   0.631   0.671   0.718   0.784
 15 A"   16 A"   48 A'   17 A"   49 A'   50 A'   51 A'   52 A'                 
  0.820   0.900   1.000   1.008   1.164   1.273   1.297   1.312
 53 A'   54 A'   18 A"   55 A'   19 A"   56 A'   20 A"   57 A'                 
  1.363   1.435   1.439   1.492   1.519   1.641   1.698   1.729
 58 A'   21 A"   59 A'   60 A'   22 A"   61 A'   23 A"   62 A'                 
  1.761   1.806   1.838   1.902   1.981   1.987   2.063   2.071
 63 A'   24 A"   64 A'   65 A'   25 A"   66 A'   67 A'   68 A'                 
  2.175   2.374   2.608   2.610   2.682   2.721   2.825   3.022
 69 A'   70 A'   26 A"   71 A'   72 A'   27 A"   73 A'   74 A'                 
  3.133   3.588   3.761   3.767   3.938   3.972   3.989   4.013
 75 A'   76 A'   28 A"   77 A'   29 A"   30 A"   78 A'   79 A'                 
  4.070   4.159   4.298   4.672   6.263   6.346   6.496   6.695
 31 A"   80 A'   81 A'   82 A'   32 A"   83 A'   84 A'   85 A'                 
  7.519   7.568   7.638  23.393  23.431  47.945  66.727 289.722
 33 A"   86 A'   87 A'   88 A'   89 A'   90 A'   91 A'   34 A"                 
289.771 289.8631020.754
 92 A'   93 A'   94 A'                                                         

 Beta MOs, Restricted
 -- Occupied --                  
-482.87  -62.52  -56.34  -56.34  -56.34  -24.71  -10.33  -10.28
  1 A'    2 A'    3 A'    1 A"    4 A'    5 A'    6 A'    7 A'                 
 -8.731  -6.562  -6.550  -6.549  -2.674  -2.670  -2.669  -2.660
  8 A'    9 A'    2 A"   10 A'   11 A'    3 A"   12 A'    4 A"                 
 -2.660  -1.238  -0.899  -0.681  -0.603  -0.506  -0.499  -0.474
 13 A'   14 A'   15 A'   16 A'   17 A'   18 A'   19 A'    5 A"                 
 -0.438  -0.382  -0.381  -0.300  -0.220
 20 A'    6 A"   21 A'   22 A'    7 A"                                         
 -- Virtual --                   
 -0.079  -0.030  -0.008  -0.003   0.028   0.034   0.049   0.057
  8 A"   23 A'   24 A'   25 A'   26 A'   27 A'    9 A"   28 A'                 
  0.070   0.084   0.088   0.105   0.108   0.121   0.134   0.150
 29 A'   10 A"   30 A'   11 A"   31 A'   32 A'   33 A'   34 A'                 
  0.151   0.165   0.202   0.229   0.271   0.291   0.348   0.367
 35 A'   36 A'   37 A'   38 A'   12 A"   39 A'   40 A'   41 A'                 
  0.393   0.403   0.424   0.458   0.498   0.515   0.520   0.531
 42 A'   13 A"   43 A'   44 A'   45 A'   46 A'   14 A"   47 A'                 
  0.538   0.546   0.585   0.612   0.631   0.671   0.718   0.784
 15 A"   16 A"   48 A'   17 A"   49 A'   50 A'   51 A'   52 A'                 
  0.820   0.900   1.000   1.008   1.164   1.273   1.297   1.312
 53 A'   54 A'   18 A"   55 A'   19 A"   56 A'   20 A"   57 A'                 
  1.363   1.435   1.439   1.492   1.519   1.641   1.698   1.729
 58 A'   21 A"   59 A'   60 A'   22 A"   61 A'   23 A"   62 A'                 
  1.761   1.806   1.838   1.902   1.981   1.987   2.063   2.071
 63 A'   24 A"   64 A'   65 A'   25 A"   66 A'   67 A'   68 A'                 
  2.175   2.374   2.608   2.610   2.682   2.721   2.825   3.022
 69 A'   70 A'   26 A"   71 A'   72 A'   27 A"   73 A'   74 A'                 
  3.133   3.588   3.761   3.767   3.938   3.972   3.989   4.013
 75 A'   76 A'   28 A"   77 A'   29 A"   30 A"   78 A'   79 A'                 
  4.070   4.159   4.298   4.672   6.263   6.346   6.496   6.695
 31 A"   80 A'   81 A'   82 A'   32 A"   83 A'   84 A'   85 A'                 
  7.519   7.568   7.638  23.393  23.431  47.945  66.727 289.722
 33 A"   86 A'   87 A'   88 A'   89 A'   90 A'   91 A'   34 A"                 
289.771 289.8631020.754
 92 A'   93 A'   94 A'                                                         
 --------------------------------------------------------------

          Ground-State Mulliken Net Atomic Charges

     Atom                 Charge (a.u.)
  ----------------------------------------
      1 Br                    0.083509
      2 H                     0.174659
      3 H                     0.185122
      4 F                    -0.077682
      5 C                    -0.145570
      6 C                    -0.220039
  ----------------------------------------
  Sum of atomic charges =    -0.000000

 -----------------------------------------------------------------
                    Cartesian Multipole Moments
 -----------------------------------------------------------------
    Charge (ESU x 10^10)
                -0.0000
    Dipole Moment (Debye)
         X       1.3361      Y       0.3681      Z      -0.0000
       Tot       1.3859
    Quadrupole Moments (Debye-Ang)
        XX     -38.2641     XY      -3.3319     YY     -33.3337
        XZ      -0.0000     YZ      -0.0000     ZZ     -37.9411
    Octopole Moments (Debye-Ang^2)
       XXX      36.4303    XXY       7.6617    XYY       3.8912
       YYY      -8.6708    XXZ      -0.0000    XYZ      -0.0000
       YYZ      -0.0000    XZZ       7.7095    YZZ      -2.4847
       ZZZ      -0.0000
    Hexadecapole Moments (Debye-Ang^3)
      XXXX    -658.5901   XXXY     -34.1403   XXYY    -109.0706
      XYYY     -26.3641   YYYY     -75.6602   XXXZ      -0.0000
      XXYZ      -0.0000   XYYZ      -0.0000   YYYZ      -0.0000
      XXZZ    -114.2650   XYZZ      -5.6249   YYZZ     -22.7059
      XZZZ      -0.0000   YZZZ      -0.0000   ZZZZ     -45.4074
 -----------------------------------------------------------------
 Calculating analytic gradient of the SCF energy
 Gradient of SCF Energy
            1           2           3           4           5           6
    1  -0.1275860  -0.0469569   0.0544066  -0.0361850   0.2229600  -0.0666387
    2  -0.0910759   0.0664155  -0.0647171   0.0157863   0.0914886  -0.0178975
    3   0.0000000   0.0000000  -0.0000000   0.0000000   0.0000000  -0.0000000
 Max gradient component =       2.230E-01
 RMS gradient           =       7.555E-02
 Gradient time:  CPU 8.47 s  wall 1.17 s
 Geometry Optimization Parameters
   NAtoms,    NIC,     NZ,  NCons,   NDum,   NFix, NCnnct, MaxDiis
        6      27       0       0       0       0       0       0

 Cartesian Hessian Update
 Hessian Updated using BFGS Update


** GEOMETRY OPTIMIZATION IN DELOCALIZED INTERNAL COORDINATES **
   Searching for a Minimum

   Optimization Cycle:   4

                       Coordinates (Angstroms)
     ATOM                X               Y               Z
      1  Br        1.2468203949    0.2735344023    0.0000000000
      2  H        -2.2053866315    1.5162101365    0.0000000000
      3  H         0.0829001117   -1.6802439342    0.0000000000
      4  F        -3.0628915284   -0.3066684549    0.0000000000
      5  C        -0.2431665452   -0.4386491183    0.0000000000
      6  C        -1.8225766769    0.2899908110    0.0000000000
   Point Group: cs    Number of degrees of freedom:     9


   Energy is  -2751.237588258

 Hessian Updated using BFGS Update

  9 Hessian modes will be used to form the next step
  Hessian Eigenvalues:
     0.025692    0.138708    0.142731    0.159969    0.182396    0.218382
     0.260612    0.440051    1.516761

 Minimum Search - Taking Simple RFO Step
 Searching for Lamda that Minimizes Along All modes
 Value Taken    Lamda =  -0.22725772
 Calculated Step too Large.  Step scaled by  0.323292
 Step Taken.  Stepsize is  0.300000

                             Maximum     Tolerance    Cnvgd?
         Gradient           0.168673      0.000300      NO
         Displacement       0.219050      0.001200      NO
         Energy change     -0.077647      0.000001      NO


 New Cartesian Coordinates Obtained by Inverse Iteration

 Displacement from previous Coordinates is:  0.434443
 ----------------------------------------------------------------
             Standard Nuclear Orientation (Angstroms)
    I     Atom           X                Y                Z
 ----------------------------------------------------------------
    1      Br      1.2065047157     0.3230702569     0.0000000000
    2      H      -2.1065988364     1.4573280728     0.0000000000
    3      H      -0.0407252029    -1.6239918361     0.0000000000
    4      F      -2.9835468423    -0.3517453476     0.0000000000
    5      C      -0.3127686242    -0.4188757111     0.0000000000
    6      C      -1.7671660852     0.2683884076     0.0000000000
 ----------------------------------------------------------------
 Molecular Point Group                 Cs    NOp =  2
 Largest Abelian Subgroup              Cs    NOp =  2
 Nuclear Repulsion Energy =   210.7311846210 hartrees
 There are       29 alpha and       29 beta electrons
 Applying Cartesian multipole field
    Component          Value
    ---------          -----
     (2,0,0)        1.00000E-11
     (0,2,0)        2.00000E-11
     (0,0,2)       -3.00000E-11
 Nucleus-field energy     =     0.0000000063 hartrees
 Requested basis set is 6-311++G(d,p)
 There are 47 shells and 128 basis functions
 A cutoff of  1.0D-11 yielded   1027 shell pairs
 There are      7778 function pairs (      8524 Cartesian)
 Smallest overlap matrix eigenvalue = 2.31E-04
 Guess MOs from SCF MO coefficient file

 -----------------------------------------------------------------------
  General SCF calculation program by
  Eric Jon Sundstrom, Paul Horn, Yuezhi Mao, Dmitri Zuev, Alec White,
  David Stuck, Shaama M.S., Shane Yost, Joonho Lee, David Small,
  Daniel Levine, Susi Lehtola, Hugh Burton, Evgeny Epifanovsky
 -----------------------------------------------------------------------
 Exchange:     0.2000 Hartree-Fock + 0.0800 Slater + 0.7200 B88
 Correlation:  0.1900 VWN1RPA + 0.8100 LYP
 Using SG-1 standard quadrature grid
 using 8 threads for integral computing
 -------------------------------------------------------
 OpenMP Integral computing Module                
 Release: version 2.0, May 2017, Q-Chem Inc. Pleasanton 
 -------------------------------------------------------
 -------------------------------------------------------
 OpenMP BLAS3 based DFT computing Module                
 Release: version 1.0, May 2013, Q-Chem Inc. Pittsburgh 
 -------------------------------------------------------
 A restricted SCF calculation will be
 performed using DIIS
 SCF converges when DIIS error is below 1.0e-08
 ---------------------------------------
  Cycle       Energy         DIIS error
 ---------------------------------------
    1   -2751.3033127236      1.29e-03  
    2   -2751.3071663309      6.44e-04  
    3   -2751.3066732128      7.86e-04  
    4   -2751.3078092562      2.89e-04  
    5   -2751.3079921149      7.65e-05  
    6   -2751.3080005330      1.44e-05  
    7   -2751.3080007977      4.75e-06  
    8   -2751.3080008423      1.79e-06  
    9   -2751.3080008464      2.81e-07  
   10   -2751.3080008465      3.92e-08  
   11   -2751.3080008465      6.12e-09  Convergence criterion met
 ---------------------------------------
 SCF time:   CPU 23.64s  wall 3.00s 
 SCF   energy in the final basis set =    -2751.3080008465
 Total energy in the final basis set =    -2751.3080008465

 --------------------------------------------------------------
             Orbital Energies (a.u.) and Symmetries
 --------------------------------------------------------------

 Alpha MOs, Restricted
 -- Occupied --                  
-482.86  -62.51  -56.33  -56.33  -56.33  -24.71  -10.32  -10.28
  1 A'    2 A'    3 A'    1 A"    4 A'    5 A'    6 A'    7 A'                 
 -8.724  -6.555  -6.543  -6.542  -2.667  -2.663  -2.662  -2.652
  8 A'    9 A'    2 A"   10 A'   11 A'    3 A"   12 A'    4 A"                 
 -2.652  -1.242  -0.886  -0.700  -0.608  -0.517  -0.507  -0.477
 13 A'   14 A'   15 A'   16 A'   17 A'   18 A'   19 A'    5 A"                 
 -0.435  -0.388  -0.375  -0.303  -0.232
 20 A'   21 A'    6 A"   22 A'    7 A"                                         
 -- Virtual --                   
 -0.065  -0.013  -0.004  -0.001   0.034   0.044   0.050   0.063
  8 A"   23 A'   24 A'   25 A'   26 A'   27 A'    9 A"   28 A'                 
  0.079   0.084   0.090   0.105   0.114   0.121   0.137   0.152
 29 A'   10 A"   30 A'   11 A"   31 A'   32 A'   33 A'   34 A'                 
  0.154   0.171   0.218   0.243   0.269   0.299   0.345   0.368
 35 A'   36 A'   37 A'   38 A'   12 A"   39 A'   40 A'   41 A'                 
  0.398   0.407   0.426   0.466   0.493   0.510   0.523   0.533
 42 A'   13 A"   43 A'   44 A'   45 A'   46 A'   14 A"   15 A"                 
  0.543   0.553   0.596   0.615   0.635   0.676   0.726   0.784
 47 A'   16 A"   48 A'   17 A"   49 A'   50 A'   51 A'   52 A'                 
  0.826   0.910   0.993   0.994   1.157   1.305   1.309   1.341
 53 A'   54 A'   55 A'   18 A"   19 A"   20 A"   56 A'   57 A'                 
  1.385   1.429   1.436   1.498   1.533   1.665   1.748   1.799
 58 A'   21 A"   59 A'   60 A'   22 A"   61 A'   23 A"   62 A'                 
  1.811   1.865   1.867   1.910   1.992   2.012   2.089   2.126
 63 A'   24 A"   64 A'   65 A'   25 A"   66 A'   67 A'   68 A'                 
  2.224   2.473   2.610   2.619   2.701   2.750   2.897   3.065
 69 A'   70 A'   26 A"   71 A'   72 A'   27 A"   73 A'   74 A'                 
  3.161   3.729   3.762   3.780   3.948   3.979   3.998   4.030
 75 A'   76 A'   28 A"   77 A'   29 A"   30 A"   78 A'   79 A'                 
  4.075   4.172   4.307   4.714   6.263   6.346   6.534   6.688
 31 A"   80 A'   81 A'   82 A'   32 A"   83 A'   84 A'   85 A'                 
  7.526   7.574   7.647  23.466  23.488  47.938  66.730 289.729
 33 A"   86 A'   87 A'   88 A'   89 A'   90 A'   91 A'   34 A"                 
289.776 289.8701020.742
 92 A'   93 A'   94 A'                                                         

 Beta MOs, Restricted
 -- Occupied --                  
-482.86  -62.51  -56.33  -56.33  -56.33  -24.71  -10.32  -10.28
  1 A'    2 A'    3 A'    1 A"    4 A'    5 A'    6 A'    7 A'                 
 -8.724  -6.555  -6.543  -6.542  -2.667  -2.663  -2.662  -2.652
  8 A'    9 A'    2 A"   10 A'   11 A'    3 A"   12 A'    4 A"                 
 -2.652  -1.242  -0.886  -0.700  -0.608  -0.517  -0.507  -0.477
 13 A'   14 A'   15 A'   16 A'   17 A'   18 A'   19 A'    5 A"                 
 -0.435  -0.388  -0.375  -0.303  -0.232
 20 A'   21 A'    6 A"   22 A'    7 A"                                         
 -- Virtual --                   
 -0.065  -0.013  -0.004  -0.001   0.034   0.044   0.050   0.063
  8 A"   23 A'   24 A'   25 A'   26 A'   27 A'    9 A"   28 A'                 
  0.079   0.084   0.090   0.105   0.114   0.121   0.137   0.152
 29 A'   10 A"   30 A'   11 A"   31 A'   32 A'   33 A'   34 A'                 
  0.154   0.171   0.218   0.243   0.269   0.299   0.345   0.368
 35 A'   36 A'   37 A'   38 A'   12 A"   39 A'   40 A'   41 A'                 
  0.398   0.407   0.426   0.466   0.493   0.510   0.523   0.533
 42 A'   13 A"   43 A'   44 A'   45 A'   46 A'   14 A"   15 A"                 
  0.543   0.553   0.596   0.615   0.635   0.676   0.726   0.784
 47 A'   16 A"   48 A'   17 A"   49 A'   50 A'   51 A'   52 A'                 
  0.826   0.910   0.993   0.994   1.157   1.305   1.309   1.341
 53 A'   54 A'   55 A'   18 A"   19 A"   20 A"   56 A'   57 A'                 
  1.385   1.429   1.436   1.498   1.533   1.665   1.748   1.799
 58 A'   21 A"   59 A'   60 A'   22 A"   61 A'   23 A"   62 A'                 
  1.811   1.865   1.867   1.910   1.992   2.012   2.089   2.126
 63 A'   24 A"   64 A'   65 A'   25 A"   66 A'   67 A'   68 A'                 
  2.224   2.473   2.610   2.619   2.701   2.750   2.897   3.065
 69 A'   70 A'   26 A"   71 A'   72 A'   27 A"   73 A'   74 A'                 
  3.161   3.729   3.762   3.780   3.948   3.979   3.998   4.030
 75 A'   76 A'   28 A"   77 A'   29 A"   30 A"   78 A'   79 A'                 
  4.075   4.172   4.307   4.714   6.263   6.346   6.534   6.688
 31 A"   80 A'   81 A'   82 A'   32 A"   83 A'   84 A'   85 A'                 
  7.526   7.574   7.647  23.466  23.488  47.938  66.730 289.729
 33 A"   86 A'   87 A'   88 A'   89 A'   90 A'   91 A'   34 A"                 
289.776 289.8701020.742
 92 A'   93 A'   94 A'                                                         
 --------------------------------------------------------------

          Ground-State Mulliken Net Atomic Charges

     Atom                 Charge (a.u.)
  ----------------------------------------
      1 Br                    0.030432
      2 H                     0.179423
      3 H                     0.196081
      4 F                    -0.085382
      5 C                    -0.108973
      6 C                    -0.211580
  ----------------------------------------
  Sum of atomic charges =    -0.000000

 -----------------------------------------------------------------
                    Cartesian Multipole Moments
 -----------------------------------------------------------------
    Charge (ESU x 10^10)
                -0.0000
    Dipole Moment (Debye)
         X       0.9725      Y       0.3389      Z      -0.0000
       Tot       1.0298
    Quadrupole Moments (Debye-Ang)
        XX     -38.3599     XY      -3.0291     YY     -33.2895
        XZ      -0.0000     YZ      -0.0000     ZZ     -37.6180
    Octopole Moments (Debye-Ang^2)
       XXX      36.1383    XXY       6.8601    XYY       4.0392
       YYY     -10.8619    XXZ      -0.0000    XYZ      -0.0000
       YYZ      -0.0000    XZZ       7.2585    YZZ      -3.2266
       ZZZ      -0.0000
    Hexadecapole Moments (Debye-Ang^3)
      XXXX    -623.9775   XXXY     -39.0360   XXYY    -104.7330
      XYYY     -31.5839   YYYY     -76.7353   XXXZ      -0.0000
      XXYZ      -0.0000   XYYZ      -0.0000   YYYZ      -0.0000
      XXZZ    -107.8844   XYZZ      -8.1146   YYZZ     -22.4153
      XZZZ      -0.0000   YZZZ      -0.0000   ZZZZ     -44.3257
 -----------------------------------------------------------------
 Calculating analytic gradient of the SCF energy
 Gradient of SCF Energy
            1           2           3           4           5           6
    1  -0.0972082  -0.0399205   0.0439945  -0.0277503   0.1975248  -0.0766402
    2  -0.0707775   0.0593408  -0.0588682   0.0144019   0.0652973  -0.0093944
    3  -0.0000000  -0.0000000   0.0000000  -0.0000000   0.0000000   0.0000000
 Max gradient component =       1.975E-01
 RMS gradient           =       6.463E-02
 Gradient time:  CPU 8.59 s  wall 1.18 s
 Geometry Optimization Parameters
   NAtoms,    NIC,     NZ,  NCons,   NDum,   NFix, NCnnct, MaxDiis
        6      27       0       0       0       0       0       0

 Cartesian Hessian Update
 Hessian Updated using BFGS Update


** GEOMETRY OPTIMIZATION IN DELOCALIZED INTERNAL COORDINATES **
   Searching for a Minimum

   Optimization Cycle:   5

                       Coordinates (Angstroms)
     ATOM                X               Y               Z
      1  Br        1.2065047157    0.3230702569    0.0000000000
      2  H        -2.1065988364    1.4573280728    0.0000000000
      3  H        -0.0407252029   -1.6239918361    0.0000000000
      4  F        -2.9835468423   -0.3517453476    0.0000000000
      5  C        -0.3127686242   -0.4188757111    0.0000000000
      6  C        -1.7671660852    0.2683884076    0.0000000000
   Point Group: cs    Number of degrees of freedom:     9


   Energy is  -2751.308000847

 Hessian Updated using BFGS Update

  9 Hessian modes will be used to form the next step
  Hessian Eigenvalues:
     0.059629    0.138727    0.145156    0.159948    0.184054    0.218748
     0.262154    0.444300    1.341680

 Minimum Search - Taking Simple RFO Step
 Searching for Lamda that Minimizes Along All modes
 Value Taken    Lamda =  -0.18638519
 Calculated Step too Large.  Step scaled by  0.352278
 Step Taken.  Stepsize is  0.300000

                             Maximum     Tolerance    Cnvgd?
         Gradient           0.153702      0.000300      NO
         Displacement       0.215932      0.001200      NO
         Energy change     -0.070413      0.000001      NO


 New Cartesian Coordinates Obtained by Inverse Iteration

 Displacement from previous Coordinates is:  0.427399
 ----------------------------------------------------------------
             Standard Nuclear Orientation (Angstroms)
    I     Atom           X                Y                Z
 ----------------------------------------------------------------
    1      Br      1.1642497764     0.3701404232     0.0000000000
    2      H      -2.0083858447     1.3986460149     0.0000000000
    3      H      -0.1587258796    -1.5675059781     0.0000000000
    4      F      -2.9079248716    -0.3943065753     0.0000000000
    5      C      -0.3840589481    -0.3976500283     0.0000000000
    6      C      -1.7094551077     0.2448499860     0.0000000000
 ----------------------------------------------------------------
 Molecular Point Group                 Cs    NOp =  2
 Largest Abelian Subgroup              Cs    NOp =  2
 Nuclear Repulsion Energy =   213.9981904587 hartrees
 There are       29 alpha and       29 beta electrons
 Applying Cartesian multipole field
    Component          Value
    ---------          -----
     (2,0,0)        1.00000E-11
     (0,2,0)        2.00000E-11
     (0,0,2)       -3.00000E-11
 Nucleus-field energy     =     0.0000000061 hartrees
 Requested basis set is 6-311++G(d,p)
 There are 47 shells and 128 basis functions
 A cutoff of  1.0D-11 yielded   1035 shell pairs
 There are      7837 function pairs (      8588 Cartesian)
 Smallest overlap matrix eigenvalue = 1.54E-04
 Guess MOs from SCF MO coefficient file

 -----------------------------------------------------------------------
  General SCF calculation program by
  Eric Jon Sundstrom, Paul Horn, Yuezhi Mao, Dmitri Zuev, Alec White,
  David Stuck, Shaama M.S., Shane Yost, Joonho Lee, David Small,
  Daniel Levine, Susi Lehtola, Hugh Burton, Evgeny Epifanovsky
 -----------------------------------------------------------------------
 Exchange:     0.2000 Hartree-Fock + 0.0800 Slater + 0.7200 B88
 Correlation:  0.1900 VWN1RPA + 0.8100 LYP
 Using SG-1 standard quadrature grid
 using 8 threads for integral computing
 -------------------------------------------------------
 OpenMP Integral computing Module                
 Release: version 2.0, May 2017, Q-Chem Inc. Pleasanton 
 -------------------------------------------------------
 -------------------------------------------------------
 OpenMP BLAS3 based DFT computing Module                
 Release: version 1.0, May 2013, Q-Chem Inc. Pittsburgh 
 -------------------------------------------------------
 A restricted SCF calculation will be
 performed using DIIS
 SCF converges when DIIS error is below 1.0e-08
 ---------------------------------------
  Cycle       Energy         DIIS error
 ---------------------------------------
    1   -2751.3616779611      1.48e-03  
    2   -2751.3660698637      7.48e-04  
    3   -2751.3662241026      7.01e-04  
    4   -2751.3671020704      1.57e-04  
    5   -2751.3671376752      8.00e-05  
    6   -2751.3671499458      1.75e-05  
    7   -2751.3671504292      5.21e-06  
    8   -2751.3671504803      1.55e-06  
    9   -2751.3671504825      2.45e-07  
   10   -2751.3671504825      3.63e-08  
   11   -2751.3671504826      5.04e-09  Convergence criterion met
 ---------------------------------------
 SCF time:   CPU 24.10s  wall 3.00s 
 SCF   energy in the final basis set =    -2751.3671504826
 Total energy in the final basis set =    -2751.3671504826

 --------------------------------------------------------------
             Orbital Energies (a.u.) and Symmetries
 --------------------------------------------------------------

 Alpha MOs, Restricted
 -- Occupied --                  
-482.85  -62.51  -56.33  -56.32  -56.32  -24.71  -10.30  -10.26
  1 A'    2 A'    3 A'    1 A"    4 A'    5 A'    6 A'    7 A'                 
 -8.718  -6.550  -6.537  -6.536  -2.661  -2.657  -2.657  -2.647
  8 A'    9 A'    2 A"   10 A'   11 A'    3 A"   12 A'    4 A"                 
 -2.647  -1.244  -0.877  -0.725  -0.612  -0.528  -0.512  -0.479
 13 A'   14 A'   15 A'   16 A'   17 A'   18 A'   19 A'    5 A"                 
 -0.432  -0.393  -0.370  -0.305  -0.245
 20 A'   21 A'    6 A"   22 A'    7 A"                                         
 -- Virtual --                   
 -0.048  -0.007  -0.004   0.003   0.035   0.051   0.051   0.065
  8 A"   23 A'   24 A'   25 A'   26 A'    9 A"   27 A'   28 A'                 
  0.083   0.085   0.098   0.107   0.118   0.123   0.140   0.153
 10 A"   29 A'   30 A'   11 A"   31 A'   32 A'   33 A'   34 A'                 
  0.157   0.183   0.241   0.268   0.269   0.310   0.344   0.370
 35 A'   36 A'   37 A'   12 A"   38 A'   39 A'   40 A'   41 A'                 
  0.405   0.411   0.430   0.475   0.483   0.514   0.517   0.532
 42 A'   13 A"   43 A'   44 A'   45 A'   46 A'   14 A"   15 A"                 
  0.558   0.560   0.605   0.620   0.648   0.684   0.737   0.785
 47 A'   16 A"   48 A'   17 A"   49 A'   50 A'   51 A'   52 A'                 
  0.832   0.917   0.981   1.004   1.148   1.308   1.318   1.392
 53 A'   54 A'   55 A'   18 A"   19 A"   20 A"   56 A'   57 A'                 
  1.413   1.431   1.445   1.493   1.558   1.686   1.807   1.835
 58 A'   21 A"   59 A'   60 A'   22 A"   61 A'   23 A"   62 A'                 
  1.873   1.902   1.925   1.934   2.007   2.041   2.107   2.195
 63 A'   64 A'   24 A"   65 A'   25 A"   66 A'   67 A'   68 A'                 
  2.293   2.575   2.620   2.625   2.722   2.785   3.002   3.100
 69 A'   70 A'   26 A"   71 A'   72 A'   27 A"   73 A'   74 A'                 
  3.231   3.765   3.767   3.834   3.956   3.985   4.006   4.051
 75 A'   28 A"   76 A'   77 A'   29 A"   30 A"   78 A'   79 A'                 
  4.077   4.185   4.321   4.756   6.265   6.345   6.574   6.686
 31 A"   80 A'   81 A'   82 A'   32 A"   83 A'   84 A'   85 A'                 
  7.533   7.577   7.657  23.498  23.708  47.932  66.735 289.734
 33 A"   86 A'   87 A'   88 A'   89 A'   90 A'   91 A'   34 A"                 
289.779 289.8781020.732
 92 A'   93 A'   94 A'                                                         

 Beta MOs, Restricted
 -- Occupied --                  
-482.85  -62.51  -56.33  -56.32  -56.32  -24.71  -10.30  -10.26
  1 A'    2 A'    3 A'    1 A"    4 A'    5 A'    6 A'    7 A'                 
 -8.718  -6.550  -6.537  -6.536  -2.661  -2.657  -2.657  -2.647
  8 A'    9 A'    2 A"   10 A'   11 A'    3 A"   12 A'    4 A"                 
 -2.647  -1.244  -0.877  -0.725  -0.612  -0.528  -0.512  -0.479
 13 A'   14 A'   15 A'   16 A'   17 A'   18 A'   19 A'    5 A"                 
 -0.432  -0.393  -0.370  -0.305  -0.245
 20 A'   21 A'    6 A"   22 A'    7 A"                                         
 -- Virtual --                   
 -0.048  -0.007  -0.004   0.003   0.035   0.051   0.051   0.065
  8 A"   23 A'   24 A'   25 A'   26 A'    9 A"   27 A'   28 A'                 
  0.083   0.085   0.098   0.107   0.118   0.123   0.140   0.153
 10 A"   29 A'   30 A'   11 A"   31 A'   32 A'   33 A'   34 A'                 
  0.157   0.183   0.241   0.268   0.269   0.310   0.344   0.370
 35 A'   36 A'   37 A'   12 A"   38 A'   39 A'   40 A'   41 A'                 
  0.405   0.411   0.430   0.475   0.483   0.514   0.517   0.532
 42 A'   13 A"   43 A'   44 A'   45 A'   46 A'   14 A"   15 A"                 
  0.558   0.560   0.605   0.620   0.648   0.684   0.737   0.785
 47 A'   16 A"   48 A'   17 A"   49 A'   50 A'   51 A'   52 A'                 
  0.832   0.917   0.981   1.004   1.148   1.308   1.318   1.392
 53 A'   54 A'   55 A'   18 A"   19 A"   20 A"   56 A'   57 A'                 
  1.413   1.431   1.445   1.493   1.558   1.686   1.807   1.835
 58 A'   21 A"   59 A'   60 A'   22 A"   61 A'   23 A"   62 A'                 
  1.873   1.902   1.925   1.934   2.007   2.041   2.107   2.195
 63 A'   64 A'   24 A"   65 A'   25 A"   66 A'   67 A'   68 A'                 
  2.293   2.575   2.620   2.625   2.722   2.785   3.002   3.100
 69 A'   70 A'   26 A"   71 A'   72 A'   27 A"   73 A'   74 A'                 
  3.231   3.765   3.767   3.834   3.956   3.985   4.006   4.051
 75 A'   28 A"   76 A'   77 A'   29 A"   30 A"   78 A'   79 A'                 
  4.077   4.185   4.321   4.756   6.265   6.345   6.574   6.686
 31 A"   80 A'   81 A'   82 A'   32 A"   83 A'   84 A'   85 A'                 
  7.533   7.577   7.657  23.498  23.708  47.932  66.735 289.734
 33 A"   86 A'   87 A'   88 A'   89 A'   90 A'   91 A'   34 A"                 
289.779 289.8781020.732
 92 A'   93 A'   94 A'                                                         
 --------------------------------------------------------------

          Ground-State Mulliken Net Atomic Charges

     Atom                 Charge (a.u.)
  ----------------------------------------
      1 Br                   -0.015097
      2 H                     0.180638
      3 H                     0.205134
      4 F                    -0.099940
      5 C                    -0.069286
      6 C                    -0.201450
  ----------------------------------------
  Sum of atomic charges =     0.000000

 -----------------------------------------------------------------
                    Cartesian Multipole Moments
 -----------------------------------------------------------------
    Charge (ESU x 10^10)
                 0.0000
    Dipole Moment (Debye)
         X       0.7146      Y       0.3040      Z      -0.0000
       Tot       0.7766
    Quadrupole Moments (Debye-Ang)
        XX     -38.5405     XY      -2.7673     YY     -33.2655
        XZ       0.0000     YZ      -0.0000     ZZ     -37.2270
    Octopole Moments (Debye-Ang^2)
       XXX      36.7154    XXY       6.0092    XYY       4.3591
       YYY     -12.9475    XXZ      -0.0000    XYZ       0.0000
       YYZ      -0.0000    XZZ       6.8665    YZZ      -3.9628
       ZZZ      -0.0000
    Hexadecapole Moments (Debye-Ang^3)
      XXXX    -592.7139   XXXY     -43.6494   XXYY    -100.6638
      XYYY     -36.1618   YYYY     -78.6188   XXXZ       0.0000
      XXYZ      -0.0000   XYYZ       0.0000   YYYZ      -0.0000
      XXZZ    -101.8176   XYZZ     -10.3415   YYZZ     -22.2397
      XZZZ       0.0000   YZZZ      -0.0000   ZZZZ     -43.0982
 -----------------------------------------------------------------
 Calculating analytic gradient of the SCF energy
 Gradient of SCF Energy
            1           2           3           4           5           6
    1  -0.0750937  -0.0312759   0.0333982  -0.0185428   0.1511493  -0.0596350
    2  -0.0548072   0.0486718  -0.0488653   0.0127801   0.0535015  -0.0112808
    3  -0.0000000   0.0000000   0.0000000  -0.0000000  -0.0000000  -0.0000000
 Max gradient component =       1.511E-01
 RMS gradient           =       5.022E-02
 Gradient time:  CPU 8.73 s  wall 1.20 s
 Geometry Optimization Parameters
   NAtoms,    NIC,     NZ,  NCons,   NDum,   NFix, NCnnct, MaxDiis
        6      27       0       0       0       0       0       0

 Cartesian Hessian Update
 Hessian Updated using BFGS Update


** GEOMETRY OPTIMIZATION IN DELOCALIZED INTERNAL COORDINATES **
   Searching for a Minimum

   Optimization Cycle:   6

                       Coordinates (Angstroms)
     ATOM                X               Y               Z
      1  Br        1.1642497764    0.3701404232    0.0000000000
      2  H        -2.0083858447    1.3986460149    0.0000000000
      3  H        -0.1587258796   -1.5675059781    0.0000000000
      4  F        -2.9079248716   -0.3943065753    0.0000000000
      5  C        -0.3840589481   -0.3976500283    0.0000000000
      6  C        -1.7094551077    0.2448499860    0.0000000000
   Point Group: cs    Number of degrees of freedom:     9


   Energy is  -2751.367150483

 Hessian Updated using BFGS Update

  9 Hessian modes will be used to form the next step
  Hessian Eigenvalues:
     0.138225    0.139948    0.159306    0.161286    0.182248    0.218356
     0.259073    0.445344    1.250034

 Minimum Search - Taking Simple RFO Step
 Searching for Lamda that Minimizes Along All modes
 Value Taken    Lamda =  -0.10623939
 Calculated Step too Large.  Step scaled by  0.483698
 Step Taken.  Stepsize is  0.300000

                             Maximum     Tolerance    Cnvgd?
         Gradient           0.117844      0.000300      NO
         Displacement       0.211426      0.001200      NO
         Energy change     -0.059150      0.000001      NO


 New Cartesian Coordinates Obtained by Inverse Iteration

 Displacement from previous Coordinates is:  0.421727
 ----------------------------------------------------------------
             Standard Nuclear Orientation (Angstroms)
    I     Atom           X                Y                Z
 ----------------------------------------------------------------
    1      Br      1.1298048148     0.4135348779     0.0000000000
    2      H      -1.9086815703     1.3324025706     0.0000000000
    3      H      -0.2752368037    -1.5010527879     0.0000000000
    4      F      -2.8410945719    -0.4360795082     0.0000000000
    5      C      -0.4521171662    -0.3783701551     0.0000000000
    6      C      -1.6569755780     0.2237388451     0.0000000000
 ----------------------------------------------------------------
 Molecular Point Group                 Cs    NOp =  2
 Largest Abelian Subgroup              Cs    NOp =  2
 Nuclear Repulsion Energy =   217.1605166904 hartrees
 There are       29 alpha and       29 beta electrons
 Applying Cartesian multipole field
    Component          Value
    ---------          -----
     (2,0,0)        1.00000E-11
     (0,2,0)        2.00000E-11
     (0,0,2)       -3.00000E-11
 Nucleus-field energy     =     0.0000000059 hartrees
 Requested basis set is 6-311++G(d,p)
 There are 47 shells and 128 basis functions
 A cutoff of  1.0D-11 yielded   1045 shell pairs
 There are      7869 function pairs (      8621 Cartesian)
 Smallest overlap matrix eigenvalue = 9.97E-05
 Guess MOs from SCF MO coefficient file

 -----------------------------------------------------------------------
  General SCF calculation program by
  Eric Jon Sundstrom, Paul Horn, Yuezhi Mao, Dmitri Zuev, Alec White,
  David Stuck, Shaama M.S., Shane Yost, Joonho Lee, David Small,
  Daniel Levine, Susi Lehtola, Hugh Burton, Evgeny Epifanovsky
 -----------------------------------------------------------------------
 Exchange:     0.2000 Hartree-Fock + 0.0800 Slater + 0.7200 B88
 Correlation:  0.1900 VWN1RPA + 0.8100 LYP
 Using SG-1 standard quadrature grid
 using 8 threads for integral computing
 -------------------------------------------------------
 OpenMP Integral computing Module                
 Release: version 2.0, May 2017, Q-Chem Inc. Pleasanton 
 -------------------------------------------------------
 -------------------------------------------------------
 OpenMP BLAS3 based DFT computing Module                
 Release: version 1.0, May 2013, Q-Chem Inc. Pittsburgh 
 -------------------------------------------------------
 A restricted SCF calculation will be
 performed using DIIS
 SCF converges when DIIS error is below 1.0e-08
 ---------------------------------------
  Cycle       Energy         DIIS error
 ---------------------------------------
    1   -2751.3988523157      1.74e-03  
    2   -2751.4038231815      8.73e-04  
    3   -2751.4042911648      7.37e-04  
    4   -2751.4052420515      1.34e-04  
    5   -2751.4052623813      3.22e-05  
    6   -2751.4052640814      1.22e-05  
    7   -2751.4052643078      2.92e-06  
    8   -2751.4052643149      1.47e-06  
    9   -2751.4052643190      3.73e-07  
   10   -2751.4052643192      3.67e-08  
   11   -2751.4052643192      5.21e-09  Convergence criterion met
 ---------------------------------------
 SCF time:   CPU 24.44s  wall 3.00s 
 SCF   energy in the final basis set =    -2751.4052643192
 Total energy in the final basis set =    -2751.4052643192

 --------------------------------------------------------------
             Orbital Energies (a.u.) and Symmetries
 --------------------------------------------------------------

 Alpha MOs, Restricted
 -- Occupied --                  
-482.85  -62.50  -56.32  -56.32  -56.32  -24.71  -10.29  -10.24
  1 A'    2 A'    3 A'    1 A"    4 A'    5 A'    6 A'    7 A'                 
 -8.715  -6.546  -6.533  -6.533  -2.657  -2.653  -2.653  -2.643
  8 A'    9 A'    2 A"   10 A'   11 A'    3 A"   12 A'    4 A"                 
 -2.643  -1.243  -0.873  -0.750  -0.615  -0.541  -0.517  -0.481
 13 A'   14 A'   15 A'   16 A'   17 A'   18 A'   19 A'    5 A"                 
 -0.428  -0.398  -0.368  -0.307  -0.259
 20 A'   21 A'    6 A"   22 A'    7 A"                                         
 -- Virtual --                   
 -0.028  -0.011  -0.001   0.007   0.036   0.051   0.055   0.067
  8 A"   23 A'   24 A'   25 A'   26 A'    9 A"   27 A'   28 A'                 
  0.083   0.083   0.110   0.110   0.121   0.125   0.141   0.154
 29 A'   10 A"   11 A"   30 A'   31 A'   32 A'   33 A'   34 A'                 
  0.161   0.193   0.256   0.267   0.304   0.322   0.346   0.374
 35 A'   36 A'   37 A'   12 A"   38 A'   39 A'   40 A'   41 A'                 
  0.413   0.417   0.431   0.470   0.491   0.504   0.528   0.536
 13 A"   42 A'   43 A'   44 A'   45 A'   14 A"   46 A'   15 A"                 
  0.566   0.574   0.612   0.625   0.659   0.706   0.749   0.798
 16 A"   47 A'   48 A'   17 A"   49 A'   50 A'   51 A'   52 A'                 
  0.841   0.920   0.968   1.029   1.135   1.309   1.326   1.396
 53 A'   54 A'   55 A'   18 A"   19 A"   20 A"   56 A'   57 A'                 
  1.441   1.454   1.470   1.520   1.594   1.703   1.858   1.882
 21 A"   58 A'   59 A'   60 A'   22 A"   61 A'   62 A'   23 A"                 
  1.914   1.931   1.972   1.998   2.037   2.063   2.135   2.274
 63 A'   64 A'   24 A"   65 A'   25 A"   66 A'   67 A'   68 A'                 
  2.384   2.624   2.630   2.639   2.801   2.818   3.077   3.120
 69 A'   70 A'   71 A'   26 A"   72 A'   27 A"   73 A'   74 A'                 
  3.395   3.771   3.782   3.845   3.963   3.990   4.012   4.078
 75 A'   28 A"   76 A'   77 A'   29 A"   30 A"   78 A'   31 A"                 
  4.082   4.192   4.336   4.792   6.269   6.346   6.605   6.685
 79 A'   80 A'   81 A'   82 A'   32 A"   83 A'   84 A'   85 A'                 
  7.537   7.579   7.663  23.529  24.101  47.923  66.743 289.737
 33 A"   86 A'   87 A'   88 A'   89 A'   90 A'   91 A'   34 A"                 
289.779 289.8851020.720
 92 A'   93 A'   94 A'                                                         

 Beta MOs, Restricted
 -- Occupied --                  
-482.85  -62.50  -56.32  -56.32  -56.32  -24.71  -10.29  -10.24
  1 A'    2 A'    3 A'    1 A"    4 A'    5 A'    6 A'    7 A'                 
 -8.715  -6.546  -6.533  -6.533  -2.657  -2.653  -2.653  -2.643
  8 A'    9 A'    2 A"   10 A'   11 A'    3 A"   12 A'    4 A"                 
 -2.643  -1.243  -0.873  -0.750  -0.615  -0.541  -0.517  -0.481
 13 A'   14 A'   15 A'   16 A'   17 A'   18 A'   19 A'    5 A"                 
 -0.428  -0.398  -0.368  -0.307  -0.259
 20 A'   21 A'    6 A"   22 A'    7 A"                                         
 -- Virtual --                   
 -0.028  -0.011  -0.001   0.007   0.036   0.051   0.055   0.067
  8 A"   23 A'   24 A'   25 A'   26 A'    9 A"   27 A'   28 A'                 
  0.083   0.083   0.110   0.110   0.121   0.125   0.141   0.154
 29 A'   10 A"   11 A"   30 A'   31 A'   32 A'   33 A'   34 A'                 
  0.161   0.193   0.256   0.267   0.304   0.322   0.346   0.374
 35 A'   36 A'   37 A'   12 A"   38 A'   39 A'   40 A'   41 A'                 
  0.413   0.417   0.431   0.470   0.491   0.504   0.528   0.536
 13 A"   42 A'   43 A'   44 A'   45 A'   14 A"   46 A'   15 A"                 
  0.566   0.574   0.612   0.625   0.659   0.706   0.749   0.798
 16 A"   47 A'   48 A'   17 A"   49 A'   50 A'   51 A'   52 A'                 
  0.841   0.920   0.968   1.029   1.135   1.309   1.326   1.396
 53 A'   54 A'   55 A'   18 A"   19 A"   20 A"   56 A'   57 A'                 
  1.441   1.454   1.470   1.520   1.594   1.703   1.858   1.882
 21 A"   58 A'   59 A'   60 A'   22 A"   61 A'   62 A'   23 A"                 
  1.914   1.931   1.972   1.998   2.037   2.063   2.135   2.274
 63 A'   64 A'   24 A"   65 A'   25 A"   66 A'   67 A'   68 A'                 
  2.384   2.624   2.630   2.639   2.801   2.818   3.077   3.120
 69 A'   70 A'   71 A'   26 A"   72 A'   27 A"   73 A'   74 A'                 
  3.395   3.771   3.782   3.845   3.963   3.990   4.012   4.078
 75 A'   28 A"   76 A'   77 A'   29 A"   30 A"   78 A'   31 A"                 
  4.082   4.192   4.336   4.792   6.269   6.346   6.605   6.685
 79 A'   80 A'   81 A'   82 A'   32 A"   83 A'   84 A'   85 A'                 
  7.537   7.579   7.663  23.529  24.101  47.923  66.743 289.737
 33 A"   86 A'   87 A'   88 A'   89 A'   90 A'   91 A'   34 A"                 
289.779 289.8851020.720
 92 A'   93 A'   94 A'                                                         
 --------------------------------------------------------------

          Ground-State Mulliken Net Atomic Charges

     Atom                 Charge (a.u.)
  ----------------------------------------
      1 Br                   -0.053984
      2 H                     0.179234
      3 H                     0.214484
      4 F                    -0.118794
      5 C                    -0.030554
      6 C                    -0.190385
  ----------------------------------------
  Sum of atomic charges =     0.000000

 -----------------------------------------------------------------
                    Cartesian Multipole Moments
 -----------------------------------------------------------------
    Charge (ESU x 10^10)
                 0.0000
    Dipole Moment (Debye)
         X       0.5498      Y       0.2824      Z      -0.0000
       Tot       0.6181
    Quadrupole Moments (Debye-Ang)
        XX     -38.7531     XY      -2.5379     YY     -33.2419
        XZ      -0.0000     YZ      -0.0000     ZZ     -36.7936
    Octopole Moments (Debye-Ang^2)
       XXX      37.5721    XXY       5.2162    XYY       4.6514
       YYY     -14.8108    XXZ       0.0000    XYZ      -0.0000
       YYZ      -0.0000    XZZ       6.4300    YZZ      -4.6530
       ZZZ      -0.0000
    Hexadecapole Moments (Debye-Ang^3)
      XXXX    -567.8549   XXXY     -48.1114   XXYY     -97.4199
      XYYY     -40.2666   YYYY     -80.7731   XXXZ      -0.0000
      XXYZ       0.0000   XYYZ      -0.0000   YYYZ      -0.0000
      XXZZ     -96.7180   XYZZ     -12.3670   YYZZ     -22.1006
      XZZZ      -0.0000   YZZZ      -0.0000   ZZZZ     -41.8845
 -----------------------------------------------------------------
 Calculating analytic gradient of the SCF energy
 Gradient of SCF Energy
            1           2           3           4           5           6
    1  -0.0552566  -0.0188060   0.0211375  -0.0091022   0.0619806   0.0000468
    2  -0.0398255   0.0282905  -0.0285981   0.0098263   0.0571160  -0.0268092
    3  -0.0000000  -0.0000000   0.0000000   0.0000000  -0.0000000   0.0000000
 Max gradient component =       6.198E-02
 RMS gradient           =       2.893E-02
 Gradient time:  CPU 8.97 s  wall 1.23 s
 Geometry Optimization Parameters
   NAtoms,    NIC,     NZ,  NCons,   NDum,   NFix, NCnnct, MaxDiis
        6      27       0       0       0       0       0       0

 Cartesian Hessian Update
 Hessian Updated using BFGS Update


** GEOMETRY OPTIMIZATION IN DELOCALIZED INTERNAL COORDINATES **
   Searching for a Minimum

   Optimization Cycle:   7

                       Coordinates (Angstroms)
     ATOM                X               Y               Z
      1  Br        1.1298048148    0.4135348779    0.0000000000
      2  H        -1.9086815703    1.3324025706    0.0000000000
      3  H        -0.2752368037   -1.5010527879    0.0000000000
      4  F        -2.8410945719   -0.4360795082    0.0000000000
      5  C        -0.4521171662   -0.3783701551    0.0000000000
      6  C        -1.6569755780    0.2237388451    0.0000000000
   Point Group: cs    Number of degrees of freedom:     9


   Energy is  -2751.405264319

 Hessian Updated using BFGS Update

  9 Hessian modes will be used to form the next step
  Hessian Eigenvalues:
     0.132438    0.138950    0.159418    0.179360    0.217399    0.252918
     0.356644    0.446205    1.201939

 Minimum Search - Taking Simple RFO Step
 Searching for Lamda that Minimizes Along All modes
 Value Taken    Lamda =  -0.02467769
 Calculated Step too Large.  Step scaled by  0.947414
 Step Taken.  Stepsize is  0.300000

                             Maximum     Tolerance    Cnvgd?
         Gradient           0.052499      0.000300      NO
         Displacement       0.177603      0.001200      NO
         Energy change     -0.038114      0.000001      NO


 New Cartesian Coordinates Obtained by Inverse Iteration

 Displacement from previous Coordinates is:  0.349032
 ----------------------------------------------------------------
             Standard Nuclear Orientation (Angstroms)
    I     Atom           X                Y                Z
 ----------------------------------------------------------------
    1      Br      1.1375656128     0.4362247643     0.0000000000
    2      H      -1.8294194381     1.2546933265     0.0000000000
    3      H      -0.3722811394    -1.4118406490     0.0000000000
    4      F      -2.8082527863    -0.4757427975     0.0000000000
    5      C      -0.4848951056    -0.3763833849     0.0000000000
    6      C      -1.6470180187     0.2272225831     0.0000000000
 ----------------------------------------------------------------
 Molecular Point Group                 Cs    NOp =  2
 Largest Abelian Subgroup              Cs    NOp =  2
 Nuclear Repulsion Energy =   217.3794528565 hartrees
 There are       29 alpha and       29 beta electrons
 Applying Cartesian multipole field
    Component          Value
    ---------          -----
     (2,0,0)        1.00000E-11
     (0,2,0)        2.00000E-11
     (0,0,2)       -3.00000E-11
 Nucleus-field energy     =     0.0000000059 hartrees
 Requested basis set is 6-311++G(d,p)
 There are 47 shells and 128 basis functions
 A cutoff of  1.0D-11 yielded   1047 shell pairs
 There are      7871 function pairs (      8623 Cartesian)
 Smallest overlap matrix eigenvalue = 9.17E-05
 Guess MOs from SCF MO coefficient file

 -----------------------------------------------------------------------
  General SCF calculation program by
  Eric Jon Sundstrom, Paul Horn, Yuezhi Mao, Dmitri Zuev, Alec White,
  David Stuck, Shaama M.S., Shane Yost, Joonho Lee, David Small,
  Daniel Levine, Susi Lehtola, Hugh Burton, Evgeny Epifanovsky
 -----------------------------------------------------------------------
 Exchange:     0.2000 Hartree-Fock + 0.0800 Slater + 0.7200 B88
 Correlation:  0.1900 VWN1RPA + 0.8100 LYP
 Using SG-1 standard quadrature grid
 using 8 threads for integral computing
 -------------------------------------------------------
 OpenMP Integral computing Module                
 Release: version 2.0, May 2017, Q-Chem Inc. Pleasanton 
 -------------------------------------------------------
 -------------------------------------------------------
 OpenMP BLAS3 based DFT computing Module                
 Release: version 1.0, May 2013, Q-Chem Inc. Pittsburgh 
 -------------------------------------------------------
 A restricted SCF calculation will be
 performed using DIIS
 SCF converges when DIIS error is below 1.0e-08
 ---------------------------------------
  Cycle       Energy         DIIS error
 ---------------------------------------
    1   -2751.4097210825      1.52e-03  
    2   -2751.4139986425      5.42e-04  
    3   -2751.4140094355      5.55e-04  
    4   -2751.4145607457      9.25e-05  
    5   -2751.4145708731      2.98e-05  
    6   -2751.4145722548      1.27e-05  
    7   -2751.4145725356      2.82e-06  
    8   -2751.4145725461      1.34e-06  
    9   -2751.4145725486      2.15e-07  
   10   -2751.4145725486      3.38e-08  
   11   -2751.4145725486      5.56e-09  Convergence criterion met
 ---------------------------------------
 SCF time:   CPU 24.55s  wall 4.00s 
 SCF   energy in the final basis set =    -2751.4145725486
 Total energy in the final basis set =    -2751.4145725486

 --------------------------------------------------------------
             Orbital Energies (a.u.) and Symmetries
 --------------------------------------------------------------

 Alpha MOs, Restricted
 -- Occupied --                  
-482.85  -62.50  -56.32  -56.32  -56.32  -24.71  -10.27  -10.23
  1 A'    2 A'    3 A'    1 A"    4 A'    5 A'    6 A'    7 A'                 
 -8.713  -6.544  -6.531  -6.531  -2.655  -2.652  -2.651  -2.641
  8 A'    9 A'    2 A"   10 A'   11 A'    3 A"   12 A'    4 A"                 
 -2.641  -1.242  -0.868  -0.760  -0.629  -0.553  -0.521  -0.481
 13 A'   14 A'   15 A'   16 A'   17 A'   18 A'   19 A'    5 A"                 
 -0.429  -0.407  -0.364  -0.309  -0.265
 20 A'   21 A'    6 A"   22 A'    7 A"                                         
 -- Virtual --                   
 -0.023  -0.017   0.001   0.012   0.036   0.051   0.059   0.068
  8 A"   23 A'   24 A'   25 A'   26 A'    9 A"   27 A'   28 A'                 
  0.082   0.083   0.112   0.115   0.125   0.131   0.142   0.157
 29 A'   10 A"   11 A"   30 A'   31 A'   32 A'   33 A'   34 A'                 
  0.163   0.208   0.261   0.265   0.311   0.334   0.349   0.379
 35 A'   36 A'   37 A'   12 A"   38 A'   39 A'   40 A'   41 A'                 
  0.416   0.419   0.429   0.468   0.497   0.500   0.537   0.548
 13 A"   42 A'   43 A'   44 A'   14 A"   45 A'   15 A"   46 A'                 
  0.568   0.590   0.621   0.629   0.670   0.720   0.755   0.814
 16 A"   47 A'   48 A'   17 A"   49 A'   50 A'   51 A'   52 A'                 
  0.848   0.919   0.950   1.046   1.125   1.306   1.332   1.392
 53 A'   54 A'   55 A'   18 A"   19 A"   20 A"   56 A'   57 A'                 
  1.440   1.469   1.503   1.563   1.648   1.704   1.860   1.907
 21 A"   58 A'   59 A'   60 A'   22 A"   61 A'   62 A'   63 A'                 
  1.950   1.976   2.004   2.045   2.062   2.102   2.173   2.302
 23 A"   64 A'   24 A"   65 A'   25 A"   66 A'   67 A'   68 A'                 
  2.422   2.646   2.653   2.687   2.827   2.902   3.111   3.131
 69 A'   70 A'   26 A"   71 A'   27 A"   72 A'   73 A'   74 A'                 
  3.525   3.774   3.799   3.951   3.962   3.991   4.013   4.073
 75 A'   28 A"   76 A'   77 A'   29 A"   30 A"   78 A'   31 A"                 
  4.107   4.188   4.350   4.812   6.269   6.345   6.610   6.678
 79 A'   80 A'   81 A'   82 A'   32 A"   83 A'   84 A'   85 A'                 
  7.539   7.578   7.664  23.649  24.287  47.907  66.747 289.738
 33 A"   86 A'   87 A'   88 A'   89 A'   90 A'   91 A'   34 A"                 
289.777 289.8871020.698
 92 A'   93 A'   94 A'                                                         

 Beta MOs, Restricted
 -- Occupied --                  
-482.85  -62.50  -56.32  -56.32  -56.32  -24.71  -10.27  -10.23
  1 A'    2 A'    3 A'    1 A"    4 A'    5 A'    6 A'    7 A'                 
 -8.713  -6.544  -6.531  -6.531  -2.655  -2.652  -2.651  -2.641
  8 A'    9 A'    2 A"   10 A'   11 A'    3 A"   12 A'    4 A"                 
 -2.641  -1.242  -0.868  -0.760  -0.629  -0.553  -0.521  -0.481
 13 A'   14 A'   15 A'   16 A'   17 A'   18 A'   19 A'    5 A"                 
 -0.429  -0.407  -0.364  -0.309  -0.265
 20 A'   21 A'    6 A"   22 A'    7 A"                                         
 -- Virtual --                   
 -0.023  -0.017   0.001   0.012   0.036   0.051   0.059   0.068
  8 A"   23 A'   24 A'   25 A'   26 A'    9 A"   27 A'   28 A'                 
  0.082   0.083   0.112   0.115   0.125   0.131   0.142   0.157
 29 A'   10 A"   11 A"   30 A'   31 A'   32 A'   33 A'   34 A'                 
  0.163   0.208   0.261   0.265   0.311   0.334   0.349   0.379
 35 A'   36 A'   37 A'   12 A"   38 A'   39 A'   40 A'   41 A'                 
  0.416   0.419   0.429   0.468   0.497   0.500   0.537   0.548
 13 A"   42 A'   43 A'   44 A'   14 A"   45 A'   15 A"   46 A'                 
  0.568   0.590   0.621   0.629   0.670   0.720   0.755   0.814
 16 A"   47 A'   48 A'   17 A"   49 A'   50 A'   51 A'   52 A'                 
  0.848   0.919   0.950   1.046   1.125   1.306   1.332   1.392
 53 A'   54 A'   55 A'   18 A"   19 A"   20 A"   56 A'   57 A'                 
  1.440   1.469   1.503   1.563   1.648   1.704   1.860   1.907
 21 A"   58 A'   59 A'   60 A'   22 A"   61 A'   62 A'   63 A'                 
  1.950   1.976   2.004   2.045   2.062   2.102   2.173   2.302
 23 A"   64 A'   24 A"   65 A'   25 A"   66 A'   67 A'   68 A'                 
  2.422   2.646   2.653   2.687   2.827   2.902   3.111   3.131
 69 A'   70 A'   26 A"   71 A'   27 A"   72 A'   73 A'   74 A'                 
  3.525   3.774   3.799   3.951   3.962   3.991   4.013   4.073
 75 A'   28 A"   76 A'   77 A'   29 A"   30 A"   78 A'   31 A"                 
  4.107   4.188   4.350   4.812   6.269   6.345   6.610   6.678
 79 A'   80 A'   81 A'   82 A'   32 A"   83 A'   84 A'   85 A'                 
  7.539   7.578   7.664  23.649  24.287  47.907  66.747 289.738
 33 A"   86 A'   87 A'   88 A'   89 A'   90 A'   91 A'   34 A"                 
289.777 289.8871020.698
 92 A'   93 A'   94 A'                                                         
 --------------------------------------------------------------

          Ground-State Mulliken Net Atomic Charges

     Atom                 Charge (a.u.)
  ----------------------------------------
      1 Br                   -0.074960
      2 H                     0.174696
      3 H                     0.222782
      4 F                    -0.131329
      5 C                    -0.034162
      6 C                    -0.157027
  ----------------------------------------
  Sum of atomic charges =     0.000000

 -----------------------------------------------------------------
                    Cartesian Multipole Moments
 -----------------------------------------------------------------
    Charge (ESU x 10^10)
                 0.0000
    Dipole Moment (Debye)
         X       0.4191      Y       0.3386      Z      -0.0000
       Tot       0.5388
    Quadrupole Moments (Debye-Ang)
        XX     -38.7282     XY      -2.4029     YY     -33.2534
        XZ      -0.0000     YZ      -0.0000     ZZ     -36.5481
    Octopole Moments (Debye-Ang^2)
       XXX      36.6617    XXY       4.9252    XYY       4.3563
       YYY     -15.4694    XXZ      -0.0000    XYZ      -0.0000
       YYZ      -0.0000    XZZ       5.7438    YZZ      -4.9689
       ZZZ      -0.0000
    Hexadecapole Moments (Debye-Ang^3)
      XXXX    -562.1652   XXXY     -51.7722   XXYY     -96.9987
      XYYY     -43.3452   YYYY     -81.4821   XXXZ      -0.0000
      XXYZ      -0.0000   XYYZ      -0.0000   YYYZ      -0.0000
      XXZZ     -95.3841   XYZZ     -13.8940   YYZZ     -21.8148
      XZZZ      -0.0000   YZZZ      -0.0000   ZZZZ     -41.4287
 -----------------------------------------------------------------
 Calculating analytic gradient of the SCF energy
 Gradient of SCF Energy
            1           2           3           4           5           6
    1  -0.0329927   0.0027224   0.0048998  -0.0040406   0.0161563   0.0132548
    2  -0.0245435  -0.0295195   0.0315536   0.0019298   0.0040562   0.0165235
    3   0.0000000  -0.0000000   0.0000000  -0.0000000  -0.0000000   0.0000000
 Max gradient component =       3.299E-02
 RMS gradient           =       1.552E-02
 Gradient time:  CPU 9.02 s  wall 1.24 s
 Geometry Optimization Parameters
   NAtoms,    NIC,     NZ,  NCons,   NDum,   NFix, NCnnct, MaxDiis
        6      27       0       0       0       0       0       0

 Cartesian Hessian Update
 Hessian Updated using BFGS Update


** GEOMETRY OPTIMIZATION IN DELOCALIZED INTERNAL COORDINATES **
   Searching for a Minimum

   Optimization Cycle:   8

                       Coordinates (Angstroms)
     ATOM                X               Y               Z
      1  Br        1.1375656128    0.4362247643    0.0000000000
      2  H        -1.8294194381    1.2546933265    0.0000000000
      3  H        -0.3722811394   -1.4118406490    0.0000000000
      4  F        -2.8082527863   -0.4757427975    0.0000000000
      5  C        -0.4848951056   -0.3763833849    0.0000000000
      6  C        -1.6470180187    0.2272225831    0.0000000000
   Point Group: cs    Number of degrees of freedom:     9


   Energy is  -2751.414572549

 Hessian Updated using BFGS Update

  9 Hessian modes will be used to form the next step
  Hessian Eigenvalues:
     0.138838    0.154528    0.169872    0.207574    0.220360    0.252414
     0.406652    0.442912    1.107630

 Minimum Search - Taking Simple RFO Step
 Searching for Lamda that Minimizes Along All modes
 Value Taken    Lamda =  -0.00752392
 Step Taken.  Stepsize is  0.157294

                             Maximum     Tolerance    Cnvgd?
         Gradient           0.051335      0.000300      NO
         Displacement       0.100684      0.001200      NO
         Energy change     -0.009308      0.000001      NO


 New Cartesian Coordinates Obtained by Inverse Iteration

 Displacement from previous Coordinates is:  0.193842
 ----------------------------------------------------------------
             Standard Nuclear Orientation (Angstroms)
    I     Atom           X                Y                Z
 ----------------------------------------------------------------
    1      Br      1.1228365723     0.4767839769     0.0000000000
    2      H      -1.8054780318     1.3013099940     0.0000000000
    3      H      -0.4078204226    -1.4644833319     0.0000000000
    4      F      -2.7792863895    -0.5040776531     0.0000000000
    5      C      -0.4965769722    -0.3795514607     0.0000000000
    6      C      -1.6379756316     0.2241923171     0.0000000000
 ----------------------------------------------------------------
 Molecular Point Group                 Cs    NOp =  2
 Largest Abelian Subgroup              Cs    NOp =  2
 Nuclear Repulsion Energy =   217.3096107153 hartrees
 There are       29 alpha and       29 beta electrons
 Applying Cartesian multipole field
    Component          Value
    ---------          -----
     (2,0,0)        1.00000E-11
     (0,2,0)        2.00000E-11
     (0,0,2)       -3.00000E-11
 Nucleus-field energy     =     0.0000000059 hartrees
 Requested basis set is 6-311++G(d,p)
 There are 47 shells and 128 basis functions
 A cutoff of  1.0D-11 yielded   1047 shell pairs
 There are      7871 function pairs (      8623 Cartesian)
 Smallest overlap matrix eigenvalue = 8.95E-05
 Guess MOs from SCF MO coefficient file

 -----------------------------------------------------------------------
  General SCF calculation program by
  Eric Jon Sundstrom, Paul Horn, Yuezhi Mao, Dmitri Zuev, Alec White,
  David Stuck, Shaama M.S., Shane Yost, Joonho Lee, David Small,
  Daniel Levine, Susi Lehtola, Hugh Burton, Evgeny Epifanovsky
 -----------------------------------------------------------------------
 Exchange:     0.2000 Hartree-Fock + 0.0800 Slater + 0.7200 B88
 Correlation:  0.1900 VWN1RPA + 0.8100 LYP
 Using SG-1 standard quadrature grid
 using 8 threads for integral computing
 -------------------------------------------------------
 OpenMP Integral computing Module                
 Release: version 2.0, May 2017, Q-Chem Inc. Pleasanton 
 -------------------------------------------------------
 -------------------------------------------------------
 OpenMP BLAS3 based DFT computing Module                
 Release: version 1.0, May 2013, Q-Chem Inc. Pittsburgh 
 -------------------------------------------------------
 A restricted SCF calculation will be
 performed using DIIS
 SCF converges when DIIS error is below 1.0e-08
 ---------------------------------------
  Cycle       Energy         DIIS error
 ---------------------------------------
    1   -2751.4161635575      8.38e-04  
    2   -2751.4175067921      2.12e-04  
    3   -2751.4174752375      2.53e-04  
    4   -2751.4175949171      5.69e-05  
    5   -2751.4176003658      1.64e-05  
    6   -2751.4176008642      3.35e-06  
    7   -2751.4176008802      6.06e-07  
    8   -2751.4176008809      9.97e-08  
    9   -2751.4176008809      3.26e-08  
   10   -2751.4176008809      7.07e-09  Convergence criterion met
 ---------------------------------------
 SCF time:   CPU 22.34s  wall 3.00s 
 SCF   energy in the final basis set =    -2751.4176008809
 Total energy in the final basis set =    -2751.4176008809

 --------------------------------------------------------------
             Orbital Energies (a.u.) and Symmetries
 --------------------------------------------------------------

 Alpha MOs, Restricted
 -- Occupied --                  
-482.85  -62.50  -56.32  -56.32  -56.32  -24.71  -10.27  -10.23
  1 A'    2 A'    3 A'    1 A"    4 A'    5 A'    6 A'    7 A'                 
 -8.712  -6.543  -6.530  -6.530  -2.654  -2.651  -2.650  -2.640
  8 A'    9 A'    2 A"   10 A'   11 A'    3 A"   12 A'   13 A'                 
 -2.640  -1.243  -0.865  -0.761  -0.620  -0.553  -0.514  -0.483
  4 A"   14 A'   15 A'   16 A'   17 A'   18 A'   19 A'    5 A"                 
 -0.425  -0.406  -0.362  -0.309  -0.267
 20 A'   21 A'    6 A"   22 A'    7 A"                                         
 -- Virtual --                   
 -0.020  -0.018   0.001   0.009   0.035   0.051   0.057   0.068
  8 A"   23 A'   24 A'   25 A'   26 A'    9 A"   27 A'   28 A'                 
  0.080   0.083   0.112   0.113   0.124   0.127   0.139   0.154
 29 A'   10 A"   11 A"   30 A'   31 A'   32 A'   33 A'   34 A'                 
  0.164   0.197   0.261   0.264   0.314   0.334   0.348   0.378
 35 A'   36 A'   37 A'   12 A"   38 A'   39 A'   40 A'   41 A'                 
  0.417   0.419   0.429   0.466   0.493   0.494   0.538   0.542
 13 A"   42 A'   43 A'   44 A'   45 A'   14 A"   15 A"   46 A'                 
  0.570   0.584   0.615   0.627   0.662   0.725   0.754   0.815
 16 A"   47 A'   48 A'   17 A"   49 A'   50 A'   51 A'   52 A'                 
  0.841   0.909   0.945   1.051   1.121   1.305   1.332   1.383
 53 A'   54 A'   55 A'   18 A"   19 A"   20 A"   56 A'   57 A'                 
  1.434   1.469   1.493   1.572   1.638   1.686   1.830   1.904
 21 A"   58 A'   59 A'   60 A'   22 A"   61 A'   62 A'   63 A'                 
  1.930   1.974   1.996   2.044   2.051   2.097   2.167   2.303
 23 A"   64 A'   24 A"   65 A'   25 A"   66 A'   67 A'   68 A'                 
  2.437   2.627   2.639   2.650   2.829   2.843   3.096   3.135
 69 A'   70 A'   71 A'   26 A"   27 A"   72 A'   73 A'   74 A'                 
  3.518   3.773   3.799   3.867   3.965   3.992   4.017   4.071
 75 A'   28 A"   76 A'   77 A'   29 A"   30 A"   78 A'   31 A"                 
  4.109   4.182   4.353   4.809   6.269   6.345   6.602   6.683
 79 A'   80 A'   81 A'   82 A'   32 A"   83 A'   84 A'   85 A'                 
  7.540   7.577   7.663  23.567  24.337  47.904  66.747 289.738
 33 A"   86 A'   87 A'   88 A'   89 A'   90 A'   91 A'   34 A"                 
289.775 289.8861020.694
 92 A'   93 A'   94 A'                                                         

 Beta MOs, Restricted
 -- Occupied --                  
-482.85  -62.50  -56.32  -56.32  -56.32  -24.71  -10.27  -10.23
  1 A'    2 A'    3 A'    1 A"    4 A'    5 A'    6 A'    7 A'                 
 -8.712  -6.543  -6.530  -6.530  -2.654  -2.651  -2.650  -2.640
  8 A'    9 A'    2 A"   10 A'   11 A'    3 A"   12 A'   13 A'                 
 -2.640  -1.243  -0.865  -0.761  -0.620  -0.553  -0.514  -0.483
  4 A"   14 A'   15 A'   16 A'   17 A'   18 A'   19 A'    5 A"                 
 -0.425  -0.406  -0.362  -0.309  -0.267
 20 A'   21 A'    6 A"   22 A'    7 A"                                         
 -- Virtual --                   
 -0.020  -0.018   0.001   0.009   0.035   0.051   0.057   0.068
  8 A"   23 A'   24 A'   25 A'   26 A'    9 A"   27 A'   28 A'                 
  0.080   0.083   0.112   0.113   0.124   0.127   0.139   0.154
 29 A'   10 A"   11 A"   30 A'   31 A'   32 A'   33 A'   34 A'                 
  0.164   0.197   0.261   0.264   0.314   0.334   0.348   0.378
 35 A'   36 A'   37 A'   12 A"   38 A'   39 A'   40 A'   41 A'                 
  0.417   0.419   0.429   0.466   0.493   0.494   0.538   0.542
 13 A"   42 A'   43 A'   44 A'   45 A'   14 A"   15 A"   46 A'                 
  0.570   0.584   0.615   0.627   0.662   0.725   0.754   0.815
 16 A"   47 A'   48 A'   17 A"   49 A'   50 A'   51 A'   52 A'                 
  0.841   0.909   0.945   1.051   1.121   1.305   1.332   1.383
 53 A'   54 A'   55 A'   18 A"   19 A"   20 A"   56 A'   57 A'                 
  1.434   1.469   1.493   1.572   1.638   1.686   1.830   1.904
 21 A"   58 A'   59 A'   60 A'   22 A"   61 A'   62 A'   63 A'                 
  1.930   1.974   1.996   2.044   2.051   2.097   2.167   2.303
 23 A"   64 A'   24 A"   65 A'   25 A"   66 A'   67 A'   68 A'                 
  2.437   2.627   2.639   2.650   2.829   2.843   3.096   3.135
 69 A'   70 A'   71 A'   26 A"   27 A"   72 A'   73 A'   74 A'                 
  3.518   3.773   3.799   3.867   3.965   3.992   4.017   4.071
 75 A'   28 A"   76 A'   77 A'   29 A"   30 A"   78 A'   31 A"                 
  4.109   4.182   4.353   4.809   6.269   6.345   6.602   6.683
 79 A'   80 A'   81 A'   82 A'   32 A"   83 A'   84 A'   85 A'                 
  7.540   7.577   7.663  23.567  24.337  47.904  66.747 289.738
 33 A"   86 A'   87 A'   88 A'   89 A'   90 A'   91 A'   34 A"                 
289.775 289.8861020.694
 92 A'   93 A'   94 A'                                                         
 --------------------------------------------------------------

          Ground-State Mulliken Net Atomic Charges

     Atom                 Charge (a.u.)
  ----------------------------------------
      1 Br                   -0.091887
      2 H                     0.176257
      3 H                     0.223748
      4 F                    -0.129184
      5 C                    -0.028871
      6 C                    -0.150064
  ----------------------------------------
  Sum of atomic charges =     0.000000

 -----------------------------------------------------------------
                    Cartesian Multipole Moments
 -----------------------------------------------------------------
    Charge (ESU x 10^10)
                 0.0000
    Dipole Moment (Debye)
         X       0.3392      Y       0.3466      Z       0.0000
       Tot       0.4850
    Quadrupole Moments (Debye-Ang)
        XX     -38.7064     XY      -2.3640     YY     -33.1176
        XZ       0.0000     YZ       0.0000     ZZ     -36.6269
    Octopole Moments (Debye-Ang^2)
       XXX      36.4517    XXY       4.5003    XYY       4.5396
       YYY     -17.1668    XXZ       0.0000    XYZ       0.0000
       YYZ       0.0000    XZZ       5.8710    YZZ      -5.5696
       ZZZ       0.0000
    Hexadecapole Moments (Debye-Ang^3)
      XXXX    -552.4778   XXXY     -54.6838   XXYY     -96.1936
      XYYY     -46.2769   YYYY     -87.0924   XXXZ       0.0000
      XXYZ       0.0000   XYYZ       0.0000   YYYZ       0.0000
      XXZZ     -93.9435   XYZZ     -14.9596   YYZZ     -23.0390
      XZZZ       0.0000   YZZZ       0.0000   ZZZZ     -41.5201
 -----------------------------------------------------------------
 Calculating analytic gradient of the SCF energy
 Gradient of SCF Energy
            1           2           3           4           5           6
    1  -0.0254987   0.0009891   0.0036893   0.0016541  -0.0156991   0.0348654
    2  -0.0167744   0.0056490  -0.0042147  -0.0024290   0.0400623  -0.0222931
    3  -0.0000000  -0.0000000   0.0000000   0.0000000   0.0000000  -0.0000000
 Max gradient component =       4.006E-02
 RMS gradient           =       1.593E-02
 Gradient time:  CPU 9.02 s  wall 1.25 s
 Geometry Optimization Parameters
   NAtoms,    NIC,     NZ,  NCons,   NDum,   NFix, NCnnct, MaxDiis
        6      27       0       0       0       0       0       0

 Cartesian Hessian Update
 Hessian Updated using BFGS Update


** GEOMETRY OPTIMIZATION IN DELOCALIZED INTERNAL COORDINATES **
   Searching for a Minimum

   Optimization Cycle:   9

                       Coordinates (Angstroms)
     ATOM                X               Y               Z
      1  Br        1.1228365723    0.4767839769    0.0000000000
      2  H        -1.8054780318    1.3013099940    0.0000000000
      3  H        -0.4078204226   -1.4644833319    0.0000000000
      4  F        -2.7792863895   -0.5040776531    0.0000000000
      5  C        -0.4965769722   -0.3795514607    0.0000000000
      6  C        -1.6379756316    0.2241923171    0.0000000000
   Point Group: cs    Number of degrees of freedom:     9


   Energy is  -2751.417600881

 Hessian Updated using BFGS Update

  9 Hessian modes will be used to form the next step
  Hessian Eigenvalues:
     0.138828    0.155599    0.168556    0.211420    0.228721    0.337183
     0.440113    0.466061    0.819957

 Minimum Search - Taking Simple RFO Step
 Searching for Lamda that Minimizes Along All modes
 Value Taken    Lamda =  -0.00430298
 Step Taken.  Stepsize is  0.089794

                             Maximum     Tolerance    Cnvgd?
         Gradient           0.027074      0.000300      NO
         Displacement       0.059331      0.001200      NO
         Energy change     -0.003028      0.000001      NO


 New Cartesian Coordinates Obtained by Inverse Iteration

 Displacement from previous Coordinates is:  0.090619
 ----------------------------------------------------------------
             Standard Nuclear Orientation (Angstroms)
    I     Atom           X                Y                Z
 ----------------------------------------------------------------
    1      Br      1.1414319832     0.4899923157     0.0000000000
    2      H      -1.8155223077     1.3091622958     0.0000000000
    3      H      -0.4020655392    -1.4839298113     0.0000000000
    4      F      -2.7942602202    -0.4963189116     0.0000000000
    5      C      -0.4785752833    -0.3954763513     0.0000000000
    6      C      -1.6553095080     0.2307443051     0.0000000000
 ----------------------------------------------------------------
 Molecular Point Group                 Cs    NOp =  2
 Largest Abelian Subgroup              Cs    NOp =  2
 Nuclear Repulsion Energy =   215.1465847522 hartrees
 There are       29 alpha and       29 beta electrons
 Applying Cartesian multipole field
    Component          Value
    ---------          -----
     (2,0,0)        1.00000E-11
     (0,2,0)        2.00000E-11
     (0,0,2)       -3.00000E-11
 Nucleus-field energy     =     0.0000000060 hartrees
 Requested basis set is 6-311++G(d,p)
 There are 47 shells and 128 basis functions
 A cutoff of  1.0D-11 yielded   1047 shell pairs
 There are      7871 function pairs (      8623 Cartesian)
 Smallest overlap matrix eigenvalue = 1.10E-04
 Guess MOs from SCF MO coefficient file

 -----------------------------------------------------------------------
  General SCF calculation program by
  Eric Jon Sundstrom, Paul Horn, Yuezhi Mao, Dmitri Zuev, Alec White,
  David Stuck, Shaama M.S., Shane Yost, Joonho Lee, David Small,
  Daniel Levine, Susi Lehtola, Hugh Burton, Evgeny Epifanovsky
 -----------------------------------------------------------------------
 Exchange:     0.2000 Hartree-Fock + 0.0800 Slater + 0.7200 B88
 Correlation:  0.1900 VWN1RPA + 0.8100 LYP
 Using SG-1 standard quadrature grid
 using 8 threads for integral computing
 -------------------------------------------------------
 OpenMP Integral computing Module                
 Release: version 2.0, May 2017, Q-Chem Inc. Pleasanton 
 -------------------------------------------------------
 -------------------------------------------------------
 OpenMP BLAS3 based DFT computing Module                
 Release: version 1.0, May 2013, Q-Chem Inc. Pittsburgh 
 -------------------------------------------------------
 A restricted SCF calculation will be
 performed using DIIS
 SCF converges when DIIS error is below 1.0e-08
 ---------------------------------------
  Cycle       Energy         DIIS error
 ---------------------------------------
    1   -2751.4188156055      6.68e-04  
    2   -2751.4193841503      3.28e-04  
    3   -2751.4194024901      3.19e-04  
    4   -2751.4195843349      6.50e-05  
    5   -2751.4195911957      1.65e-05  
    6   -2751.4195917422      5.24e-06  
    7   -2751.4195917782      1.35e-06  
    8   -2751.4195917812      5.60e-07  
    9   -2751.4195917815      6.68e-08  
   10   -2751.4195917815      1.16e-08  
   11   -2751.4195917815      2.06e-09  Convergence criterion met
 ---------------------------------------
 SCF time:   CPU 24.42s  wall 4.00s 
 SCF   energy in the final basis set =    -2751.4195917815
 Total energy in the final basis set =    -2751.4195917815

 --------------------------------------------------------------
             Orbital Energies (a.u.) and Symmetries
 --------------------------------------------------------------

 Alpha MOs, Restricted
 -- Occupied --                  
-482.85  -62.50  -56.32  -56.32  -56.32  -24.71  -10.28  -10.24
  1 A'    2 A'    3 A'    1 A"    4 A'    5 A'    6 A'    7 A'                 
 -8.712  -6.544  -6.530  -6.530  -2.654  -2.651  -2.650  -2.640
  8 A'    9 A'    2 A"   10 A'   11 A'    3 A"   12 A'   13 A'                 
 -2.640  -1.246  -0.858  -0.755  -0.621  -0.551  -0.512  -0.484
  4 A"   14 A'   15 A'   16 A'   17 A'   18 A'   19 A'    5 A"                 
 -0.426  -0.406  -0.358  -0.309  -0.263
 20 A'   21 A'    6 A"   22 A'    7 A"                                         
 -- Virtual --                   
 -0.028  -0.020   0.001   0.009   0.034   0.051   0.057   0.068
  8 A"   23 A'   24 A'   25 A'   26 A'    9 A"   27 A'   28 A'                 
  0.080   0.083   0.111   0.112   0.123   0.128   0.138   0.154
 29 A'   10 A"   11 A"   30 A'   31 A'   32 A'   33 A'   34 A'                 
  0.162   0.195   0.259   0.264   0.306   0.332   0.347   0.377
 35 A'   36 A'   37 A'   12 A"   38 A'   39 A'   40 A'   41 A'                 
  0.416   0.418   0.426   0.465   0.490   0.497   0.534   0.536
 42 A'   13 A"   43 A'   44 A'   45 A'   14 A"   46 A'   15 A"                 
  0.568   0.583   0.614   0.627   0.660   0.714   0.751   0.806
 16 A"   47 A'   48 A'   17 A"   49 A'   50 A'   51 A'   52 A'                 
  0.832   0.900   0.936   1.040   1.124   1.297   1.329   1.383
 53 A'   54 A'   55 A'   18 A"   19 A"   20 A"   56 A'   57 A'                 
  1.425   1.474   1.482   1.558   1.635   1.674   1.816   1.896
 21 A"   58 A'   59 A'   60 A'   22 A"   61 A'   62 A'   63 A'                 
  1.918   1.956   1.983   2.035   2.036   2.096   2.164   2.266
 23 A"   64 A'   24 A"   25 A"   65 A'   66 A'   67 A'   68 A'                 
  2.424   2.621   2.631   2.643   2.809   2.819   3.107   3.111
 69 A'   70 A'   71 A'   26 A"   72 A'   27 A"   73 A'   74 A'                 
  3.461   3.770   3.796   3.899   3.963   3.992   4.016   4.069
 75 A'   28 A"   76 A'   77 A'   29 A"   30 A"   78 A'   31 A"                 
  4.096   4.175   4.352   4.803   6.266   6.342   6.596   6.675
 79 A'   80 A'   81 A'   82 A'   32 A"   83 A'   84 A'   85 A'                 
  7.540   7.576   7.660  23.584  24.161  47.897  66.743 289.738
 33 A"   86 A'   87 A'   88 A'   89 A'   90 A'   91 A'   34 A"                 
289.772 289.8831020.685
 92 A'   93 A'   94 A'                                                         

 Beta MOs, Restricted
 -- Occupied --                  
-482.85  -62.50  -56.32  -56.32  -56.32  -24.71  -10.28  -10.24
  1 A'    2 A'    3 A'    1 A"    4 A'    5 A'    6 A'    7 A'                 
 -8.712  -6.544  -6.530  -6.530  -2.654  -2.651  -2.650  -2.640
  8 A'    9 A'    2 A"   10 A'   11 A'    3 A"   12 A'   13 A'                 
 -2.640  -1.246  -0.858  -0.755  -0.621  -0.551  -0.512  -0.484
  4 A"   14 A'   15 A'   16 A'   17 A'   18 A'   19 A'    5 A"                 
 -0.426  -0.406  -0.358  -0.309  -0.263
 20 A'   21 A'    6 A"   22 A'    7 A"                                         
 -- Virtual --                   
 -0.028  -0.020   0.001   0.009   0.034   0.051   0.057   0.068
  8 A"   23 A'   24 A'   25 A'   26 A'    9 A"   27 A'   28 A'                 
  0.080   0.083   0.111   0.112   0.123   0.128   0.138   0.154
 29 A'   10 A"   11 A"   30 A'   31 A'   32 A'   33 A'   34 A'                 
  0.162   0.195   0.259   0.264   0.306   0.332   0.347   0.377
 35 A'   36 A'   37 A'   12 A"   38 A'   39 A'   40 A'   41 A'                 
  0.416   0.418   0.426   0.465   0.490   0.497   0.534   0.536
 42 A'   13 A"   43 A'   44 A'   45 A'   14 A"   46 A'   15 A"                 
  0.568   0.583   0.614   0.627   0.660   0.714   0.751   0.806
 16 A"   47 A'   48 A'   17 A"   49 A'   50 A'   51 A'   52 A'                 
  0.832   0.900   0.936   1.040   1.124   1.297   1.329   1.383
 53 A'   54 A'   55 A'   18 A"   19 A"   20 A"   56 A'   57 A'                 
  1.425   1.474   1.482   1.558   1.635   1.674   1.816   1.896
 21 A"   58 A'   59 A'   60 A'   22 A"   61 A'   62 A'   63 A'                 
  1.918   1.956   1.983   2.035   2.036   2.096   2.164   2.266
 23 A"   64 A'   24 A"   25 A"   65 A'   66 A'   67 A'   68 A'                 
  2.424   2.621   2.631   2.643   2.809   2.819   3.107   3.111
 69 A'   70 A'   71 A'   26 A"   72 A'   27 A"   73 A'   74 A'                 
  3.461   3.770   3.796   3.899   3.963   3.992   4.016   4.069
 75 A'   28 A"   76 A'   77 A'   29 A"   30 A"   78 A'   31 A"                 
  4.096   4.175   4.352   4.803   6.266   6.342   6.596   6.675
 79 A'   80 A'   81 A'   82 A'   32 A"   83 A'   84 A'   85 A'                 
  7.540   7.576   7.660  23.584  24.161  47.897  66.743 289.738
 33 A"   86 A'   87 A'   88 A'   89 A'   90 A'   91 A'   34 A"                 
289.772 289.8831020.685
 92 A'   93 A'   94 A'                                                         
 --------------------------------------------------------------

          Ground-State Mulliken Net Atomic Charges

     Atom                 Charge (a.u.)
  ----------------------------------------
      1 Br                   -0.092304
      2 H                     0.179107
      3 H                     0.224744
      4 F                    -0.120624
      5 C                    -0.045253
      6 C                    -0.145670
  ----------------------------------------
  Sum of atomic charges =     0.000000

 -----------------------------------------------------------------
                    Cartesian Multipole Moments
 -----------------------------------------------------------------
    Charge (ESU x 10^10)
                 0.0000
    Dipole Moment (Debye)
         X       0.2810      Y       0.3471      Z      -0.0000
       Tot       0.4466
    Quadrupole Moments (Debye-Ang)
        XX     -38.5663     XY      -2.3165     YY     -33.0646
        XZ       0.0000     YZ      -0.0000     ZZ     -36.8095
    Octopole Moments (Debye-Ang^2)
       XXX      35.1888    XXY       4.3495    XYY       4.2629
       YYY     -17.8111    XXZ      -0.0000    XYZ      -0.0000
       YYZ      -0.0000    XZZ       5.7286    YZZ      -5.7646
       ZZZ      -0.0000
    Hexadecapole Moments (Debye-Ang^3)
      XXXX    -559.8914   XXXY     -55.1268   XXYY     -97.4471
      XYYY     -46.9370   YYYY     -88.6343   XXXZ       0.0000
      XXYZ      -0.0000   XYYZ      -0.0000   YYYZ      -0.0000
      XXZZ     -95.5378   XYZZ     -15.2249   YYZZ     -23.4909
      XZZZ       0.0000   YZZZ      -0.0000   ZZZZ     -42.0522
 -----------------------------------------------------------------
 Calculating analytic gradient of the SCF energy
 Gradient of SCF Energy
            1           2           3           4           5           6
    1  -0.0176057   0.0006045   0.0020990   0.0003493   0.0241998  -0.0096468
    2  -0.0115932   0.0059450  -0.0063979  -0.0026739   0.0128318   0.0018882
    3   0.0000000   0.0000000   0.0000000   0.0000000  -0.0000000  -0.0000000
 Max gradient component =       2.420E-02
 RMS gradient           =       8.755E-03
 Gradient time:  CPU 8.92 s  wall 1.23 s
 Geometry Optimization Parameters
   NAtoms,    NIC,     NZ,  NCons,   NDum,   NFix, NCnnct, MaxDiis
        6      27       0       0       0       0       0       0

 Cartesian Hessian Update
 Hessian Updated using BFGS Update


** GEOMETRY OPTIMIZATION IN DELOCALIZED INTERNAL COORDINATES **
   Searching for a Minimum

   Optimization Cycle:  10

                       Coordinates (Angstroms)
     ATOM                X               Y               Z
      1  Br        1.1414319832    0.4899923157    0.0000000000
      2  H        -1.8155223077    1.3091622958    0.0000000000
      3  H        -0.4020655392   -1.4839298113    0.0000000000
      4  F        -2.7942602202   -0.4963189116    0.0000000000
      5  C        -0.4785752833   -0.3954763513    0.0000000000
      6  C        -1.6553095080    0.2307443051    0.0000000000
   Point Group: cs    Number of degrees of freedom:     9


   Energy is  -2751.419591782

 Hessian Updated using BFGS Update

  9 Hessian modes will be used to form the next step
  Hessian Eigenvalues:
     0.138968    0.157104    0.168087    0.212002    0.217829    0.378771
     0.421795    0.544414    0.708148

 Minimum Search - Taking Simple RFO Step
 Searching for Lamda that Minimizes Along All modes
 Value Taken    Lamda =  -0.00132511
 Step Taken.  Stepsize is  0.055293

                             Maximum     Tolerance    Cnvgd?
         Gradient           0.012444      0.000300      NO
         Displacement       0.030495      0.001200      NO
         Energy change     -0.001991      0.000001      NO


 New Cartesian Coordinates Obtained by Inverse Iteration

 Displacement from previous Coordinates is:  0.060604
 ----------------------------------------------------------------
             Standard Nuclear Orientation (Angstroms)
    I     Atom           X                Y                Z
 ----------------------------------------------------------------
    1      Br      1.1459688421     0.5090819593     0.0000000000
    2      H      -1.8065708081     1.2958195061     0.0000000000
    3      H      -0.4121508130    -1.4835210376     0.0000000000
    4      F      -2.7978787514    -0.4862654850     0.0000000000
    5      C      -0.4825372315    -0.4051277763     0.0000000000
    6      C      -1.6511321133     0.2241866759     0.0000000000
 ----------------------------------------------------------------
 Molecular Point Group                 Cs    NOp =  2
 Largest Abelian Subgroup              Cs    NOp =  2
 Nuclear Repulsion Energy =   214.4591005896 hartrees
 There are       29 alpha and       29 beta electrons
 Applying Cartesian multipole field
    Component          Value
    ---------          -----
     (2,0,0)        1.00000E-11
     (0,2,0)        2.00000E-11
     (0,0,2)       -3.00000E-11
 Nucleus-field energy     =     0.0000000061 hartrees
 Requested basis set is 6-311++G(d,p)
 There are 47 shells and 128 basis functions
 A cutoff of  1.0D-11 yielded   1047 shell pairs
 There are      7871 function pairs (      8623 Cartesian)
 Smallest overlap matrix eigenvalue = 1.10E-04
 Guess MOs from SCF MO coefficient file

 -----------------------------------------------------------------------
  General SCF calculation program by
  Eric Jon Sundstrom, Paul Horn, Yuezhi Mao, Dmitri Zuev, Alec White,
  David Stuck, Shaama M.S., Shane Yost, Joonho Lee, David Small,
  Daniel Levine, Susi Lehtola, Hugh Burton, Evgeny Epifanovsky
 -----------------------------------------------------------------------
 Exchange:     0.2000 Hartree-Fock + 0.0800 Slater + 0.7200 B88
 Correlation:  0.1900 VWN1RPA + 0.8100 LYP
 Using SG-1 standard quadrature grid
 using 8 threads for integral computing
 -------------------------------------------------------
 OpenMP Integral computing Module                
 Release: version 2.0, May 2017, Q-Chem Inc. Pleasanton 
 -------------------------------------------------------
 -------------------------------------------------------
 OpenMP BLAS3 based DFT computing Module                
 Release: version 1.0, May 2013, Q-Chem Inc. Pittsburgh 
 -------------------------------------------------------
 A restricted SCF calculation will be
 performed using DIIS
 SCF converges when DIIS error is below 1.0e-08
 ---------------------------------------
  Cycle       Energy         DIIS error
 ---------------------------------------
    1   -2751.4202475131      3.18e-04  
    2   -2751.4205031646      9.89e-05  
    3   -2751.4204899647      1.29e-04  
    4   -2751.4205205457      2.03e-05  
    5   -2751.4205212317      1.07e-05  
    6   -2751.4205213864      1.99e-06  
    7   -2751.4205213922      2.62e-07  
    8   -2751.4205213923      6.29e-08  
    9   -2751.4205213924      1.23e-08  
   10   -2751.4205213923      3.48e-09  Convergence criterion met
 ---------------------------------------
 SCF time:   CPU 22.19s  wall 3.00s 
 SCF   energy in the final basis set =    -2751.4205213923
 Total energy in the final basis set =    -2751.4205213923

 --------------------------------------------------------------
             Orbital Energies (a.u.) and Symmetries
 --------------------------------------------------------------

 Alpha MOs, Restricted
 -- Occupied --                  
-482.85  -62.50  -56.32  -56.32  -56.32  -24.71  -10.28  -10.24
  1 A'    2 A'    3 A'    1 A"    4 A'    5 A'    6 A'    7 A'                 
 -8.711  -6.543  -6.530  -6.529  -2.654  -2.650  -2.650  -2.639
  8 A'    9 A'    2 A"   10 A'   11 A'    3 A"   12 A'   13 A'                 
 -2.639  -1.248  -0.855  -0.756  -0.624  -0.553  -0.513  -0.485
  4 A"   14 A'   15 A'   16 A'   17 A'   18 A'   19 A'    5 A"                 
 -0.425  -0.406  -0.357  -0.310  -0.265
 20 A'   21 A'    6 A"   22 A'    7 A"                                         
 -- Virtual --                   
 -0.027  -0.025   0.001   0.010   0.034   0.051   0.058   0.068
  8 A"   23 A'   24 A'   25 A'   26 A'    9 A"   27 A'   28 A'                 
  0.079   0.083   0.111   0.111   0.124   0.128   0.138   0.154
 29 A'   10 A"   11 A"   30 A'   31 A'   32 A'   33 A'   34 A'                 
  0.163   0.197   0.260   0.264   0.309   0.332   0.347   0.378
 35 A'   36 A'   37 A'   12 A"   38 A'   39 A'   40 A'   41 A'                 
  0.414   0.419   0.425   0.463   0.491   0.494   0.536   0.536
 42 A'   13 A"   43 A'   44 A'   45 A'   14 A"   15 A"   46 A'                 
  0.569   0.584   0.614   0.627   0.658   0.717   0.753   0.808
 16 A"   47 A'   48 A'   17 A"   49 A'   50 A'   51 A'   52 A'                 
  0.834   0.895   0.930   1.041   1.123   1.293   1.329   1.385
 53 A'   54 A'   55 A'   18 A"   19 A"   20 A"   56 A'   57 A'                 
  1.424   1.471   1.486   1.560   1.638   1.672   1.814   1.896
 21 A"   58 A'   59 A'   60 A'   22 A"   61 A'   62 A'   63 A'                 
  1.923   1.956   1.989   2.036   2.037   2.105   2.168   2.268
 23 A"   64 A'   24 A"   25 A"   65 A'   66 A'   67 A'   68 A'                 
  2.423   2.624   2.638   2.644   2.820   2.820   3.104   3.114
 69 A'   70 A'   71 A'   26 A"   27 A"   72 A'   73 A'   74 A'                 
  3.474   3.769   3.795   3.907   3.965   3.992   4.018   4.066
 75 A'   28 A"   76 A'   77 A'   29 A"   30 A"   78 A'   31 A"                 
  4.101   4.171   4.354   4.806   6.265   6.341   6.592   6.674
 79 A'   80 A'   81 A'   82 A'   32 A"   83 A'   84 A'   85 A'                 
  7.541   7.575   7.658  23.594  24.187  47.890  66.743 289.738
 33 A"   86 A'   87 A'   88 A'   89 A'   90 A'   91 A'   34 A"                 
289.771 289.8821020.677
 92 A'   93 A'   94 A'                                                         

 Beta MOs, Restricted
 -- Occupied --                  
-482.85  -62.50  -56.32  -56.32  -56.32  -24.71  -10.28  -10.24
  1 A'    2 A'    3 A'    1 A"    4 A'    5 A'    6 A'    7 A'                 
 -8.711  -6.543  -6.530  -6.529  -2.654  -2.650  -2.650  -2.639
  8 A'    9 A'    2 A"   10 A'   11 A'    3 A"   12 A'   13 A'                 
 -2.639  -1.248  -0.855  -0.756  -0.624  -0.553  -0.513  -0.485
  4 A"   14 A'   15 A'   16 A'   17 A'   18 A'   19 A'    5 A"                 
 -0.425  -0.406  -0.357  -0.310  -0.265
 20 A'   21 A'    6 A"   22 A'    7 A"                                         
 -- Virtual --                   
 -0.027  -0.025   0.001   0.010   0.034   0.051   0.058   0.068
  8 A"   23 A'   24 A'   25 A'   26 A'    9 A"   27 A'   28 A'                 
  0.079   0.083   0.111   0.111   0.124   0.128   0.138   0.154
 29 A'   10 A"   11 A"   30 A'   31 A'   32 A'   33 A'   34 A'                 
  0.163   0.197   0.260   0.264   0.309   0.332   0.347   0.378
 35 A'   36 A'   37 A'   12 A"   38 A'   39 A'   40 A'   41 A'                 
  0.414   0.419   0.425   0.463   0.491   0.494   0.536   0.536
 42 A'   13 A"   43 A'   44 A'   45 A'   14 A"   15 A"   46 A'                 
  0.569   0.584   0.614   0.627   0.658   0.717   0.753   0.808
 16 A"   47 A'   48 A'   17 A"   49 A'   50 A'   51 A'   52 A'                 
  0.834   0.895   0.930   1.041   1.123   1.293   1.329   1.385
 53 A'   54 A'   55 A'   18 A"   19 A"   20 A"   56 A'   57 A'                 
  1.424   1.471   1.486   1.560   1.638   1.672   1.814   1.896
 21 A"   58 A'   59 A'   60 A'   22 A"   61 A'   62 A'   63 A'                 
  1.923   1.956   1.989   2.036   2.037   2.105   2.168   2.268
 23 A"   64 A'   24 A"   25 A"   65 A'   66 A'   67 A'   68 A'                 
  2.423   2.624   2.638   2.644   2.820   2.820   3.104   3.114
 69 A'   70 A'   71 A'   26 A"   27 A"   72 A'   73 A'   74 A'                 
  3.474   3.769   3.795   3.907   3.965   3.992   4.018   4.066
 75 A'   28 A"   76 A'   77 A'   29 A"   30 A"   78 A'   31 A"                 
  4.101   4.171   4.354   4.806   6.265   6.341   6.592   6.674
 79 A'   80 A'   81 A'   82 A'   32 A"   83 A'   84 A'   85 A'                 
  7.541   7.575   7.658  23.594  24.187  47.890  66.743 289.738
 33 A"   86 A'   87 A'   88 A'   89 A'   90 A'   91 A'   34 A"                 
289.771 289.8821020.677
 92 A'   93 A'   94 A'                                                         
 --------------------------------------------------------------

          Ground-State Mulliken Net Atomic Charges

     Atom                 Charge (a.u.)
  ----------------------------------------
      1 Br                   -0.098137
      2 H                     0.179042
      3 H                     0.226231
      4 F                    -0.119931
      5 C                    -0.041807
      6 C                    -0.145397
  ----------------------------------------
  Sum of atomic charges =     0.000000

 -----------------------------------------------------------------
                    Cartesian Multipole Moments
 -----------------------------------------------------------------
    Charge (ESU x 10^10)
                 0.0000
    Dipole Moment (Debye)
         X       0.2321      Y       0.3117      Z       0.0000
       Tot       0.3886
    Quadrupole Moments (Debye-Ang)
        XX     -38.5593     XY      -2.2124     YY     -33.0384
        XZ      -0.0000     YZ      -0.0000     ZZ     -36.8119
    Octopole Moments (Debye-Ang^2)
       XXX      34.7905    XXY       3.9621    XYY       4.2180
       YYY     -18.8028    XXZ       0.0000    XYZ      -0.0000
       YYZ      -0.0000    XZZ       5.5493    YZZ      -6.0850
       ZZZ       0.0000
    Hexadecapole Moments (Debye-Ang^3)
      XXXX    -561.2972   XXXY     -55.9301   XXYY     -97.6934
      XYYY     -47.8932   YYYY     -90.2778   XXXZ      -0.0000
      XXYZ      -0.0000   XYYZ      -0.0000   YYYZ      -0.0000
      XXZZ     -95.6767   XYZZ     -15.7093   YYZZ     -23.7736
      XZZZ      -0.0000   YZZZ      -0.0000   ZZZZ     -42.0807
 -----------------------------------------------------------------
 Calculating analytic gradient of the SCF energy
 Gradient of SCF Energy
            1           2           3           4           5           6
    1  -0.0093797   0.0006608  -0.0004756   0.0013349   0.0135729  -0.0057132
    2  -0.0057719   0.0008173   0.0002795  -0.0004958   0.0038991   0.0012718
    3   0.0000000  -0.0000000   0.0000000   0.0000000  -0.0000000  -0.0000000
 Max gradient component =       1.357E-02
 RMS gradient           =       4.462E-03
 Gradient time:  CPU 8.91 s  wall 1.23 s
 Geometry Optimization Parameters
   NAtoms,    NIC,     NZ,  NCons,   NDum,   NFix, NCnnct, MaxDiis
        6      27       0       0       0       0       0       0

 Cartesian Hessian Update
 Hessian Updated using BFGS Update


** GEOMETRY OPTIMIZATION IN DELOCALIZED INTERNAL COORDINATES **
   Searching for a Minimum

   Optimization Cycle:  11

                       Coordinates (Angstroms)
     ATOM                X               Y               Z
      1  Br        1.1459688421    0.5090819593    0.0000000000
      2  H        -1.8065708081    1.2958195061    0.0000000000
      3  H        -0.4121508130   -1.4835210376    0.0000000000
      4  F        -2.7978787514   -0.4862654850    0.0000000000
      5  C        -0.4825372315   -0.4051277763    0.0000000000
      6  C        -1.6511321133    0.2241866759    0.0000000000
   Point Group: cs    Number of degrees of freedom:     9


   Energy is  -2751.420521392

 Hessian Updated using BFGS Update

  9 Hessian modes will be used to form the next step
  Hessian Eigenvalues:
     0.139299    0.156367    0.169105    0.187986    0.212213    0.326406
     0.407201    0.466760    0.681745

 Minimum Search - Taking Simple RFO Step
 Searching for Lamda that Minimizes Along All modes
 Value Taken    Lamda =  -0.00053938
 Step Taken.  Stepsize is  0.047830

                             Maximum     Tolerance    Cnvgd?
         Gradient           0.006833      0.000300      NO
         Displacement       0.025811      0.001200      NO
         Energy change     -0.000930      0.000001      NO


 New Cartesian Coordinates Obtained by Inverse Iteration

 Displacement from previous Coordinates is:  0.054577
 ----------------------------------------------------------------
             Standard Nuclear Orientation (Angstroms)
    I     Atom           X                Y                Z
 ----------------------------------------------------------------
    1      Br      1.1494975786     0.5268972640     0.0000000000
    2      H      -1.7989435118     1.2877534488     0.0000000000
    3      H      -0.4118372946    -1.4921289975     0.0000000000
    4      F      -2.8054238979    -0.4750875460     0.0000000000
    5      C      -0.4884168720    -0.4135982091     0.0000000000
    6      C      -1.6491768777     0.2203378821     0.0000000000
 ----------------------------------------------------------------
 Molecular Point Group                 Cs    NOp =  2
 Largest Abelian Subgroup              Cs    NOp =  2
 Nuclear Repulsion Energy =   213.6263134706 hartrees
 There are       29 alpha and       29 beta electrons
 Applying Cartesian multipole field
    Component          Value
    ---------          -----
     (2,0,0)        1.00000E-11
     (0,2,0)        2.00000E-11
     (0,0,2)       -3.00000E-11
 Nucleus-field energy     =     0.0000000061 hartrees
 Requested basis set is 6-311++G(d,p)
 There are 47 shells and 128 basis functions
 A cutoff of  1.0D-11 yielded   1047 shell pairs
 There are      7871 function pairs (      8623 Cartesian)
 Smallest overlap matrix eigenvalue = 1.09E-04
 Guess MOs from SCF MO coefficient file

 -----------------------------------------------------------------------
  General SCF calculation program by
  Eric Jon Sundstrom, Paul Horn, Yuezhi Mao, Dmitri Zuev, Alec White,
  David Stuck, Shaama M.S., Shane Yost, Joonho Lee, David Small,
  Daniel Levine, Susi Lehtola, Hugh Burton, Evgeny Epifanovsky
 -----------------------------------------------------------------------
 Exchange:     0.2000 Hartree-Fock + 0.0800 Slater + 0.7200 B88
 Correlation:  0.1900 VWN1RPA + 0.8100 LYP
 Using SG-1 standard quadrature grid
 using 8 threads for integral computing
 -------------------------------------------------------
 OpenMP Integral computing Module                
 Release: version 2.0, May 2017, Q-Chem Inc. Pleasanton 
 -------------------------------------------------------
 -------------------------------------------------------
 OpenMP BLAS3 based DFT computing Module                
 Release: version 1.0, May 2013, Q-Chem Inc. Pittsburgh 
 -------------------------------------------------------
 A restricted SCF calculation will be
 performed using DIIS
 SCF converges when DIIS error is below 1.0e-08
 ---------------------------------------
  Cycle       Energy         DIIS error
 ---------------------------------------
    1   -2751.4205957665      2.83e-04  
    2   -2751.4208011152      1.08e-04  
    3   -2751.4207805856      1.48e-04  
    4   -2751.4208236929      1.76e-05  
    5   -2751.4208241185      9.07e-06  
    6   -2751.4208242162      1.23e-06  
    7   -2751.4208242190      3.40e-07  
    8   -2751.4208242192      1.65e-07  
    9   -2751.4208242192      2.04e-08  
   10   -2751.4208242192      6.05e-09  Convergence criterion met
 ---------------------------------------
 SCF time:   CPU 22.15s  wall 3.00s 
 SCF   energy in the final basis set =    -2751.4208242192
 Total energy in the final basis set =    -2751.4208242192

 --------------------------------------------------------------
             Orbital Energies (a.u.) and Symmetries
 --------------------------------------------------------------

 Alpha MOs, Restricted
 -- Occupied --                  
-482.85  -62.50  -56.32  -56.32  -56.32  -24.71  -10.28  -10.24
  1 A'    2 A'    3 A'    1 A"    4 A'    5 A'    6 A'    7 A'                 
 -8.711  -6.543  -6.529  -6.529  -2.653  -2.650  -2.649  -2.639
  8 A'    9 A'    2 A"   10 A'   11 A'    3 A"   12 A'   13 A'                 
 -2.638  -1.248  -0.852  -0.757  -0.625  -0.554  -0.514  -0.486
  4 A"   14 A'   15 A'   16 A'   17 A'   18 A'   19 A'    5 A"                 
 -0.423  -0.407  -0.355  -0.310  -0.267
 20 A'   21 A'    6 A"   22 A'    7 A"                                         
 -- Virtual --                   
 -0.030  -0.026   0.001   0.010   0.033   0.051   0.057   0.069
 23 A'    8 A"   24 A'   25 A'   26 A'    9 A"   27 A'   28 A'                 
  0.078   0.083   0.110   0.110   0.124   0.128   0.138   0.153
 29 A'   10 A"   30 A'   11 A"   31 A'   32 A'   33 A'   34 A'                 
  0.163   0.198   0.260   0.264   0.311   0.331   0.347   0.378
 35 A'   36 A'   37 A'   12 A"   38 A'   39 A'   40 A'   41 A'                 
  0.412   0.420   0.424   0.462   0.491   0.492   0.536   0.536
 42 A'   13 A"   43 A'   44 A'   45 A'   14 A"   15 A"   46 A'                 
  0.570   0.585   0.613   0.628   0.656   0.719   0.752   0.808
 16 A"   47 A'   48 A'   17 A"   49 A'   50 A'   51 A'   52 A'                 
  0.834   0.892   0.924   1.041   1.122   1.290   1.328   1.385
 53 A'   54 A'   55 A'   18 A"   19 A"   20 A"   56 A'   57 A'                 
  1.424   1.469   1.485   1.559   1.637   1.669   1.814   1.896
 21 A"   58 A'   59 A'   60 A'   22 A"   61 A'   62 A'   63 A'                 
  1.924   1.952   1.994   2.037   2.037   2.106   2.170   2.270
 23 A"   64 A'   24 A"   25 A"   65 A'   66 A'   67 A'   68 A'                 
  2.419   2.625   2.641   2.644   2.820   2.829   3.094   3.115
 69 A'   70 A'   71 A'   26 A"   27 A"   72 A'   73 A'   74 A'                 
  3.480   3.769   3.794   3.904   3.964   3.993   4.019   4.063
 75 A'   28 A"   76 A'   77 A'   29 A"   30 A"   78 A'   31 A"                 
  4.102   4.166   4.355   4.806   6.265   6.341   6.585   6.671
 79 A'   80 A'   81 A'   82 A'   32 A"   83 A'   84 A'   85 A'                 
  7.541   7.574   7.656  23.595  24.205  47.884  66.742 289.737
 33 A"   86 A'   87 A'   88 A'   89 A'   90 A'   91 A'   34 A"                 
289.770 289.8811020.668
 92 A'   93 A'   94 A'                                                         

 Beta MOs, Restricted
 -- Occupied --                  
-482.85  -62.50  -56.32  -56.32  -56.32  -24.71  -10.28  -10.24
  1 A'    2 A'    3 A'    1 A"    4 A'    5 A'    6 A'    7 A'                 
 -8.711  -6.543  -6.529  -6.529  -2.653  -2.650  -2.649  -2.639
  8 A'    9 A'    2 A"   10 A'   11 A'    3 A"   12 A'   13 A'                 
 -2.638  -1.248  -0.852  -0.757  -0.625  -0.554  -0.514  -0.486
  4 A"   14 A'   15 A'   16 A'   17 A'   18 A'   19 A'    5 A"                 
 -0.423  -0.407  -0.355  -0.310  -0.267
 20 A'   21 A'    6 A"   22 A'    7 A"                                         
 -- Virtual --                   
 -0.030  -0.026   0.001   0.010   0.033   0.051   0.057   0.069
 23 A'    8 A"   24 A'   25 A'   26 A'    9 A"   27 A'   28 A'                 
  0.078   0.083   0.110   0.110   0.124   0.128   0.138   0.153
 29 A'   10 A"   30 A'   11 A"   31 A'   32 A'   33 A'   34 A'                 
  0.163   0.198   0.260   0.264   0.311   0.331   0.347   0.378
 35 A'   36 A'   37 A'   12 A"   38 A'   39 A'   40 A'   41 A'                 
  0.412   0.420   0.424   0.462   0.491   0.492   0.536   0.536
 42 A'   13 A"   43 A'   44 A'   45 A'   14 A"   15 A"   46 A'                 
  0.570   0.585   0.613   0.628   0.656   0.719   0.752   0.808
 16 A"   47 A'   48 A'   17 A"   49 A'   50 A'   51 A'   52 A'                 
  0.834   0.892   0.924   1.041   1.122   1.290   1.328   1.385
 53 A'   54 A'   55 A'   18 A"   19 A"   20 A"   56 A'   57 A'                 
  1.424   1.469   1.485   1.559   1.637   1.669   1.814   1.896
 21 A"   58 A'   59 A'   60 A'   22 A"   61 A'   62 A'   63 A'                 
  1.924   1.952   1.994   2.037   2.037   2.106   2.170   2.270
 23 A"   64 A'   24 A"   25 A"   65 A'   66 A'   67 A'   68 A'                 
  2.419   2.625   2.641   2.644   2.820   2.829   3.094   3.115
 69 A'   70 A'   71 A'   26 A"   27 A"   72 A'   73 A'   74 A'                 
  3.480   3.769   3.794   3.904   3.964   3.993   4.019   4.063
 75 A'   28 A"   76 A'   77 A'   29 A"   30 A"   78 A'   31 A"                 
  4.102   4.166   4.355   4.806   6.265   6.341   6.585   6.671
 79 A'   80 A'   81 A'   82 A'   32 A"   83 A'   84 A'   85 A'                 
  7.541   7.574   7.656  23.595  24.205  47.884  66.742 289.737
 33 A"   86 A'   87 A'   88 A'   89 A'   90 A'   91 A'   34 A"                 
289.770 289.8811020.668
 92 A'   93 A'   94 A'                                                         
 --------------------------------------------------------------

          Ground-State Mulliken Net Atomic Charges

     Atom                 Charge (a.u.)
  ----------------------------------------
      1 Br                   -0.102749
      2 H                     0.180060
      3 H                     0.227534
      4 F                    -0.120368
      5 C                    -0.034531
      6 C                    -0.149946
  ----------------------------------------
  Sum of atomic charges =     0.000000

 -----------------------------------------------------------------
                    Cartesian Multipole Moments
 -----------------------------------------------------------------
    Charge (ESU x 10^10)
                 0.0000
    Dipole Moment (Debye)
         X       0.2019      Y       0.2762      Z      -0.0000
       Tot       0.3421
    Quadrupole Moments (Debye-Ang)
        XX     -38.6163     XY      -2.1539     YY     -32.9962
        XZ      -0.0000     YZ      -0.0000     ZZ     -36.8332
    Octopole Moments (Debye-Ang^2)
       XXX      34.7685    XXY       3.6257    XYY       4.2230
       YYY     -19.8026    XXZ       0.0000    XYZ       0.0000
       YYZ       0.0000    XZZ       5.4580    YZZ      -6.3944
       ZZZ      -0.0000
    Hexadecapole Moments (Debye-Ang^3)
      XXXX    -564.1118   XXXY     -56.6682   XXYY     -98.1236
      XYYY     -48.7642   YYYY     -91.9668   XXXZ      -0.0000
      XXYZ      -0.0000   XYYZ       0.0000   YYYZ      -0.0000
      XXZZ     -95.9932   XYZZ     -16.1202   YYZZ     -24.1070
      XZZZ       0.0000   YZZZ      -0.0000   ZZZZ     -42.1392
 -----------------------------------------------------------------
 Calculating analytic gradient of the SCF energy
 Gradient of SCF Energy
            1           2           3           4           5           6
    1  -0.0022258   0.0005350  -0.0010254   0.0008728   0.0029695  -0.0011260
    2  -0.0009111  -0.0026987  -0.0004502   0.0004890   0.0020425   0.0015285
    3  -0.0000000  -0.0000000   0.0000000   0.0000000   0.0000000  -0.0000000
 Max gradient component =       2.969E-03
 RMS gradient           =       1.338E-03
 Gradient time:  CPU 8.83 s  wall 1.22 s
 Geometry Optimization Parameters
   NAtoms,    NIC,     NZ,  NCons,   NDum,   NFix, NCnnct, MaxDiis
        6      27       0       0       0       0       0       0

 Cartesian Hessian Update
 Hessian Updated using BFGS Update


** GEOMETRY OPTIMIZATION IN DELOCALIZED INTERNAL COORDINATES **
   Searching for a Minimum

   Optimization Cycle:  12

                       Coordinates (Angstroms)
     ATOM                X               Y               Z
      1  Br        1.1494975786    0.5268972640    0.0000000000
      2  H        -1.7989435118    1.2877534488    0.0000000000
      3  H        -0.4118372946   -1.4921289975    0.0000000000
      4  F        -2.8054238979   -0.4750875460    0.0000000000
      5  C        -0.4884168720   -0.4135982091    0.0000000000
      6  C        -1.6491768777    0.2203378821    0.0000000000
   Point Group: cs    Number of degrees of freedom:     9


   Energy is  -2751.420824219

 Hessian Updated using BFGS Update

  9 Hessian modes will be used to form the next step
  Hessian Eigenvalues:
     0.123766    0.157600    0.163851    0.200675    0.213171    0.306192
     0.408118    0.451330    0.699682

 Minimum Search - Taking Simple RFO Step
 Searching for Lamda that Minimizes Along All modes
 Value Taken    Lamda =  -0.00009369
 Step Taken.  Stepsize is  0.025515

                             Maximum     Tolerance    Cnvgd?
         Gradient           0.002285      0.000300      NO
         Displacement       0.019500      0.001200      NO
         Energy change     -0.000303      0.000001      NO


 New Cartesian Coordinates Obtained by Inverse Iteration

 Displacement from previous Coordinates is:  0.019653
 ----------------------------------------------------------------
             Standard Nuclear Orientation (Angstroms)
    I     Atom           X                Y                Z
 ----------------------------------------------------------------
    1      Br      1.1519158515     0.5281740580     0.0000000000
    2      H      -1.7989452355     1.2927825446     0.0000000000
    3      H      -0.4073809935    -1.4911997691     0.0000000000
    4      F      -2.8091344688    -0.4745004656     0.0000000000
    5      C      -0.4909514035    -0.4187636656     0.0000000000
    6      C      -1.6498046256     0.2176811402     0.0000000000
 ----------------------------------------------------------------
 Molecular Point Group                 Cs    NOp =  2
 Largest Abelian Subgroup              Cs    NOp =  2
 Nuclear Repulsion Energy =   213.2425411706 hartrees
 There are       29 alpha and       29 beta electrons
 Applying Cartesian multipole field
    Component          Value
    ---------          -----
     (2,0,0)        1.00000E-11
     (0,2,0)        2.00000E-11
     (0,0,2)       -3.00000E-11
 Nucleus-field energy     =     0.0000000062 hartrees
 Requested basis set is 6-311++G(d,p)
 There are 47 shells and 128 basis functions
 A cutoff of  1.0D-11 yielded   1047 shell pairs
 There are      7871 function pairs (      8623 Cartesian)
 Smallest overlap matrix eigenvalue = 1.09E-04
 Guess MOs from SCF MO coefficient file

 -----------------------------------------------------------------------
  General SCF calculation program by
  Eric Jon Sundstrom, Paul Horn, Yuezhi Mao, Dmitri Zuev, Alec White,
  David Stuck, Shaama M.S., Shane Yost, Joonho Lee, David Small,
  Daniel Levine, Susi Lehtola, Hugh Burton, Evgeny Epifanovsky
 -----------------------------------------------------------------------
 Exchange:     0.2000 Hartree-Fock + 0.0800 Slater + 0.7200 B88
 Correlation:  0.1900 VWN1RPA + 0.8100 LYP
 Using SG-1 standard quadrature grid
 using 8 threads for integral computing
 -------------------------------------------------------
 OpenMP Integral computing Module                
 Release: version 2.0, May 2017, Q-Chem Inc. Pleasanton 
 -------------------------------------------------------
 -------------------------------------------------------
 OpenMP BLAS3 based DFT computing Module                
 Release: version 1.0, May 2013, Q-Chem Inc. Pittsburgh 
 -------------------------------------------------------
 A restricted SCF calculation will be
 performed using DIIS
 SCF converges when DIIS error is below 1.0e-08
 ---------------------------------------
  Cycle       Energy         DIIS error
 ---------------------------------------
    1   -2751.4208004668      1.24e-04  
    2   -2751.4208351016      3.26e-05  
    3   -2751.4208341203      3.93e-05  
    4   -2751.4208373517      8.09e-06  
    5   -2751.4208374582      3.31e-06  
    6   -2751.4208374803      9.35e-07  
    7   -2751.4208374815      2.07e-07  
    8   -2751.4208374816      7.26e-08  
    9   -2751.4208374815      2.00e-08  
   10   -2751.4208374816      2.94e-09  Convergence criterion met
 ---------------------------------------
 SCF time:   CPU 22.12s  wall 3.00s 
 SCF   energy in the final basis set =    -2751.4208374816
 Total energy in the final basis set =    -2751.4208374816

 --------------------------------------------------------------
             Orbital Energies (a.u.) and Symmetries
 --------------------------------------------------------------

 Alpha MOs, Restricted
 -- Occupied --                  
-482.85  -62.50  -56.32  -56.32  -56.32  -24.71  -10.28  -10.24
  1 A'    2 A'    3 A'    1 A"    4 A'    5 A'    6 A'    7 A'                 
 -8.710  -6.542  -6.529  -6.529  -2.653  -2.649  -2.649  -2.638
  8 A'    9 A'    2 A"   10 A'   11 A'    3 A"   12 A'   13 A'                 
 -2.638  -1.248  -0.851  -0.757  -0.625  -0.553  -0.514  -0.486
  4 A"   14 A'   15 A'   16 A'   17 A'   18 A'   19 A'    5 A"                 
 -0.422  -0.407  -0.354  -0.310  -0.267
 20 A'   21 A'    6 A"   22 A'    7 A"                                         
 -- Virtual --                   
 -0.032  -0.027   0.001   0.010   0.033   0.051   0.057   0.069
 23 A'    8 A"   24 A'   25 A'   26 A'    9 A"   27 A'   28 A'                 
  0.078   0.083   0.110   0.110   0.123   0.128   0.138   0.153
 29 A'   10 A"   30 A'   11 A"   31 A'   32 A'   33 A'   34 A'                 
  0.163   0.197   0.259   0.264   0.312   0.331   0.347   0.378
 35 A'   36 A'   37 A'   12 A"   38 A'   39 A'   40 A'   41 A'                 
  0.412   0.420   0.423   0.461   0.490   0.492   0.535   0.537
 42 A'   13 A"   43 A'   44 A'   45 A'   14 A"   15 A"   46 A'                 
  0.570   0.585   0.611   0.628   0.656   0.719   0.752   0.808
 16 A"   47 A'   48 A'   17 A"   49 A'   50 A'   51 A'   52 A'                 
  0.833   0.891   0.923   1.040   1.121   1.289   1.328   1.385
 53 A'   54 A'   55 A'   18 A"   19 A"   20 A"   56 A'   57 A'                 
  1.424   1.468   1.485   1.557   1.634   1.668   1.814   1.896
 21 A"   58 A'   59 A'   60 A'   22 A"   61 A'   62 A'   63 A'                 
  1.923   1.949   1.997   2.035   2.037   2.103   2.171   2.272
 23 A"   64 A'   24 A"   25 A"   65 A'   66 A'   67 A'   68 A'                 
  2.417   2.622   2.644   2.644   2.819   2.829   3.088   3.113
 69 A'   70 A'   26 A"   71 A'   27 A"   72 A'   73 A'   74 A'                 
  3.478   3.769   3.793   3.902   3.963   3.993   4.019   4.062
 75 A'   28 A"   76 A'   77 A'   29 A"   30 A"   78 A'   31 A"                 
  4.100   4.166   4.356   4.805   6.265   6.341   6.582   6.669
 79 A'   80 A'   81 A'   82 A'   32 A"   83 A'   84 A'   85 A'                 
  7.541   7.574   7.656  23.592  24.206  47.881  66.742 289.737
 33 A"   86 A'   87 A'   88 A'   89 A'   90 A'   91 A'   34 A"                 
289.770 289.8801020.665
 92 A'   93 A'   94 A'                                                         

 Beta MOs, Restricted
 -- Occupied --                  
-482.85  -62.50  -56.32  -56.32  -56.32  -24.71  -10.28  -10.24
  1 A'    2 A'    3 A'    1 A"    4 A'    5 A'    6 A'    7 A'                 
 -8.710  -6.542  -6.529  -6.529  -2.653  -2.649  -2.649  -2.638
  8 A'    9 A'    2 A"   10 A'   11 A'    3 A"   12 A'   13 A'                 
 -2.638  -1.248  -0.851  -0.757  -0.625  -0.553  -0.514  -0.486
  4 A"   14 A'   15 A'   16 A'   17 A'   18 A'   19 A'    5 A"                 
 -0.422  -0.407  -0.354  -0.310  -0.267
 20 A'   21 A'    6 A"   22 A'    7 A"                                         
 -- Virtual --                   
 -0.032  -0.027   0.001   0.010   0.033   0.051   0.057   0.069
 23 A'    8 A"   24 A'   25 A'   26 A'    9 A"   27 A'   28 A'                 
  0.078   0.083   0.110   0.110   0.123   0.128   0.138   0.153
 29 A'   10 A"   30 A'   11 A"   31 A'   32 A'   33 A'   34 A'                 
  0.163   0.197   0.259   0.264   0.312   0.331   0.347   0.378
 35 A'   36 A'   37 A'   12 A"   38 A'   39 A'   40 A'   41 A'                 
  0.412   0.420   0.423   0.461   0.490   0.492   0.535   0.537
 42 A'   13 A"   43 A'   44 A'   45 A'   14 A"   15 A"   46 A'                 
  0.570   0.585   0.611   0.628   0.656   0.719   0.752   0.808
 16 A"   47 A'   48 A'   17 A"   49 A'   50 A'   51 A'   52 A'                 
  0.833   0.891   0.923   1.040   1.121   1.289   1.328   1.385
 53 A'   54 A'   55 A'   18 A"   19 A"   20 A"   56 A'   57 A'                 
  1.424   1.468   1.485   1.557   1.634   1.668   1.814   1.896
 21 A"   58 A'   59 A'   60 A'   22 A"   61 A'   62 A'   63 A'                 
  1.923   1.949   1.997   2.035   2.037   2.103   2.171   2.272
 23 A"   64 A'   24 A"   25 A"   65 A'   66 A'   67 A'   68 A'                 
  2.417   2.622   2.644   2.644   2.819   2.829   3.088   3.113
 69 A'   70 A'   26 A"   71 A'   27 A"   72 A'   73 A'   74 A'                 
  3.478   3.769   3.793   3.902   3.963   3.993   4.019   4.062
 75 A'   28 A"   76 A'   77 A'   29 A"   30 A"   78 A'   31 A"                 
  4.100   4.166   4.356   4.805   6.265   6.341   6.582   6.669
 79 A'   80 A'   81 A'   82 A'   32 A"   83 A'   84 A'   85 A'                 
  7.541   7.574   7.656  23.592  24.206  47.881  66.742 289.737
 33 A"   86 A'   87 A'   88 A'   89 A'   90 A'   91 A'   34 A"                 
289.770 289.8801020.665
 92 A'   93 A'   94 A'                                                         
 --------------------------------------------------------------

          Ground-State Mulliken Net Atomic Charges

     Atom                 Charge (a.u.)
  ----------------------------------------
      1 Br                   -0.104287
      2 H                     0.180692
      3 H                     0.228873
      4 F                    -0.120245
      5 C                    -0.031763
      6 C                    -0.153270
  ----------------------------------------
  Sum of atomic charges =     0.000000

 -----------------------------------------------------------------
                    Cartesian Multipole Moments
 -----------------------------------------------------------------
    Charge (ESU x 10^10)
                 0.0000
    Dipole Moment (Debye)
         X       0.1906      Y       0.2671      Z       0.0000
       Tot       0.3281
    Quadrupole Moments (Debye-Ang)
        XX     -38.6423     XY      -2.1581     YY     -32.9835
        XZ      -0.0000     YZ       0.0000     ZZ     -36.8501
    Octopole Moments (Debye-Ang^2)
       XXX      34.7868    XXY       3.6428    XYY       4.2013
       YYY     -19.7986    XXZ       0.0000    XYZ       0.0000
       YYZ       0.0000    XZZ       5.4409    YZZ      -6.4033
       ZZZ       0.0000
    Hexadecapole Moments (Debye-Ang^3)
      XXXX    -565.9047   XXXY     -56.8606   XXYY     -98.3687
      XYYY     -49.0289   YYYY     -92.1664   XXXZ       0.0000
      XXYZ       0.0000   XYYZ       0.0000   YYYZ       0.0000
      XXZZ     -96.2678   XYZZ     -16.1903   YYZZ     -24.1629
      XZZZ      -0.0000   YZZZ       0.0000   ZZZZ     -42.1809
 -----------------------------------------------------------------
 Calculating analytic gradient of the SCF energy
 Gradient of SCF Energy
            1           2           3           4           5           6
    1   0.0000935  -0.0003667  -0.0009218   0.0000941   0.0003752   0.0007257
    2   0.0003849   0.0024699   0.0032700   0.0001658  -0.0031742  -0.0031164
    3  -0.0000000  -0.0000000  -0.0000000  -0.0000000   0.0000000   0.0000000
 Max gradient component =       3.270E-03
 RMS gradient           =       1.461E-03
 Gradient time:  CPU 8.80 s  wall 1.21 s
 Geometry Optimization Parameters
   NAtoms,    NIC,     NZ,  NCons,   NDum,   NFix, NCnnct, MaxDiis
        6      27       0       0       0       0       0       0

 Cartesian Hessian Update
 Hessian Updated using BFGS Update


** GEOMETRY OPTIMIZATION IN DELOCALIZED INTERNAL COORDINATES **
   Searching for a Minimum

   Optimization Cycle:  13

                       Coordinates (Angstroms)
     ATOM                X               Y               Z
      1  Br        1.1519158515    0.5281740580    0.0000000000
      2  H        -1.7989452355    1.2927825446    0.0000000000
      3  H        -0.4073809935   -1.4911997691    0.0000000000
      4  F        -2.8091344688   -0.4745004656    0.0000000000
      5  C        -0.4909514035   -0.4187636656    0.0000000000
      6  C        -1.6498046256    0.2176811402    0.0000000000
   Point Group: cs    Number of degrees of freedom:     9


   Energy is  -2751.420837482

 Hessian Updated using BFGS Update

  9 Hessian modes will be used to form the next step
  Hessian Eigenvalues:
     0.112301    0.157047    0.196589    0.212365    0.294304    0.358555
     0.396710    0.435899    0.687297

 Minimum Search - Taking Simple RFO Step
 Searching for Lamda that Minimizes Along All modes
 Value Taken    Lamda =  -0.00005344
 Step Taken.  Stepsize is  0.012679

                             Maximum     Tolerance    Cnvgd?
         Gradient           0.003055      0.000300      NO
         Displacement       0.008934      0.001200      NO
         Energy change     -0.000013      0.000001      NO


 New Cartesian Coordinates Obtained by Inverse Iteration

 Displacement from previous Coordinates is:  0.010477
 ----------------------------------------------------------------
             Standard Nuclear Orientation (Angstroms)
    I     Atom           X                Y                Z
 ----------------------------------------------------------------
    1      Br      1.1521263211     0.5281851052     0.0000000000
    2      H      -1.7991544581     1.2910437577     0.0000000000
    3      H      -0.4046384425    -1.4943043575     0.0000000000
    4      F      -2.8100676994    -0.4730265107     0.0000000000
    5      C      -0.4918355077    -0.4173501483     0.0000000000
    6      C      -1.6507310886     0.2196259960     0.0000000000
 ----------------------------------------------------------------
 Molecular Point Group                 Cs    NOp =  2
 Largest Abelian Subgroup              Cs    NOp =  2
 Nuclear Repulsion Energy =   213.1983157086 hartrees
 There are       29 alpha and       29 beta electrons
 Applying Cartesian multipole field
    Component          Value
    ---------          -----
     (2,0,0)        1.00000E-11
     (0,2,0)        2.00000E-11
     (0,0,2)       -3.00000E-11
 Nucleus-field energy     =     0.0000000062 hartrees
 Requested basis set is 6-311++G(d,p)
 There are 47 shells and 128 basis functions
 A cutoff of  1.0D-11 yielded   1047 shell pairs
 There are      7871 function pairs (      8623 Cartesian)
 Smallest overlap matrix eigenvalue = 1.09E-04
 Guess MOs from SCF MO coefficient file

 -----------------------------------------------------------------------
  General SCF calculation program by
  Eric Jon Sundstrom, Paul Horn, Yuezhi Mao, Dmitri Zuev, Alec White,
  David Stuck, Shaama M.S., Shane Yost, Joonho Lee, David Small,
  Daniel Levine, Susi Lehtola, Hugh Burton, Evgeny Epifanovsky
 -----------------------------------------------------------------------
 Exchange:     0.2000 Hartree-Fock + 0.0800 Slater + 0.7200 B88
 Correlation:  0.1900 VWN1RPA + 0.8100 LYP
 Using SG-1 standard quadrature grid
 using 8 threads for integral computing
 -------------------------------------------------------
 OpenMP Integral computing Module                
 Release: version 2.0, May 2017, Q-Chem Inc. Pleasanton 
 -------------------------------------------------------
 -------------------------------------------------------
 OpenMP BLAS3 based DFT computing Module                
 Release: version 1.0, May 2013, Q-Chem Inc. Pittsburgh 
 -------------------------------------------------------
 A restricted SCF calculation will be
 performed using DIIS
 SCF converges when DIIS error is below 1.0e-08
 ---------------------------------------
  Cycle       Energy         DIIS error
 ---------------------------------------
    1   -2751.4208575546      5.99e-05  
    2   -2751.4208625729      3.12e-05  
    3   -2751.4208619710      3.57e-05  
    4   -2751.4208645747      3.65e-06  
    5   -2751.4208645923      1.80e-06  
    6   -2751.4208645960      2.95e-07  
    7   -2751.4208645961      6.46e-08  
    8   -2751.4208645961      3.07e-08  
    9   -2751.4208645961      3.98e-09  Convergence criterion met
 ---------------------------------------
 SCF time:   CPU 19.90s  wall 2.00s 
 SCF   energy in the final basis set =    -2751.4208645961
 Total energy in the final basis set =    -2751.4208645961

 --------------------------------------------------------------
             Orbital Energies (a.u.) and Symmetries
 --------------------------------------------------------------

 Alpha MOs, Restricted
 -- Occupied --                  
-482.85  -62.50  -56.32  -56.32  -56.32  -24.71  -10.28  -10.24
  1 A'    2 A'    3 A'    1 A"    4 A'    5 A'    6 A'    7 A'                 
 -8.710  -6.542  -6.529  -6.528  -2.653  -2.649  -2.649  -2.638
  8 A'    9 A'    2 A"   10 A'   11 A'    3 A"   12 A'   13 A'                 
 -2.638  -1.248  -0.851  -0.757  -0.625  -0.553  -0.514  -0.486
  4 A"   14 A'   15 A'   16 A'   17 A'   18 A'   19 A'    5 A"                 
 -0.422  -0.407  -0.354  -0.310  -0.267
 20 A'   21 A'    6 A"   22 A'    7 A"                                         
 -- Virtual --                   
 -0.032  -0.027   0.001   0.009   0.033   0.051   0.057   0.069
 23 A'    8 A"   24 A'   25 A'   26 A'    9 A"   27 A'   28 A'                 
  0.078   0.083   0.110   0.110   0.123   0.128   0.137   0.153
 29 A'   10 A"   30 A'   11 A"   31 A'   32 A'   33 A'   34 A'                 
  0.163   0.197   0.259   0.264   0.312   0.331   0.347   0.378
 35 A'   36 A'   37 A'   12 A"   38 A'   39 A'   40 A'   41 A'                 
  0.412   0.420   0.423   0.461   0.490   0.492   0.536   0.536
 42 A'   13 A"   43 A'   44 A'   45 A'   14 A"   15 A"   46 A'                 
  0.570   0.585   0.612   0.628   0.655   0.719   0.751   0.808
 16 A"   47 A'   48 A'   17 A"   49 A'   50 A'   51 A'   52 A'                 
  0.832   0.891   0.922   1.040   1.121   1.289   1.328   1.385
 53 A'   54 A'   55 A'   18 A"   19 A"   20 A"   56 A'   57 A'                 
  1.425   1.468   1.484   1.557   1.633   1.668   1.815   1.896
 21 A"   58 A'   59 A'   60 A'   22 A"   61 A'   62 A'   63 A'                 
  1.923   1.948   1.996   2.036   2.037   2.102   2.171   2.273
 23 A"   64 A'   24 A"   25 A"   65 A'   66 A'   67 A'   68 A'                 
  2.417   2.623   2.642   2.644   2.819   2.830   3.087   3.112
 69 A'   70 A'   71 A'   26 A"   27 A"   72 A'   73 A'   74 A'                 
  3.477   3.769   3.793   3.900   3.963   3.993   4.019   4.062
 75 A'   28 A"   76 A'   77 A'   29 A"   30 A"   78 A'   31 A"                 
  4.100   4.166   4.356   4.805   6.265   6.341   6.582   6.669
 79 A'   80 A'   81 A'   82 A'   32 A"   83 A'   84 A'   85 A'                 
  7.541   7.574   7.656  23.592  24.204  47.881  66.742 289.737
 33 A"   86 A'   87 A'   88 A'   89 A'   90 A'   91 A'   34 A"                 
289.770 289.8801020.665
 92 A'   93 A'   94 A'                                                         

 Beta MOs, Restricted
 -- Occupied --                  
-482.85  -62.50  -56.32  -56.32  -56.32  -24.71  -10.28  -10.24
  1 A'    2 A'    3 A'    1 A"    4 A'    5 A'    6 A'    7 A'                 
 -8.710  -6.542  -6.529  -6.528  -2.653  -2.649  -2.649  -2.638
  8 A'    9 A'    2 A"   10 A'   11 A'    3 A"   12 A'   13 A'                 
 -2.638  -1.248  -0.851  -0.757  -0.625  -0.553  -0.514  -0.486
  4 A"   14 A'   15 A'   16 A'   17 A'   18 A'   19 A'    5 A"                 
 -0.422  -0.407  -0.354  -0.310  -0.267
 20 A'   21 A'    6 A"   22 A'    7 A"                                         
 -- Virtual --                   
 -0.032  -0.027   0.001   0.009   0.033   0.051   0.057   0.069
 23 A'    8 A"   24 A'   25 A'   26 A'    9 A"   27 A'   28 A'                 
  0.078   0.083   0.110   0.110   0.123   0.128   0.137   0.153
 29 A'   10 A"   30 A'   11 A"   31 A'   32 A'   33 A'   34 A'                 
  0.163   0.197   0.259   0.264   0.312   0.331   0.347   0.378
 35 A'   36 A'   37 A'   12 A"   38 A'   39 A'   40 A'   41 A'                 
  0.412   0.420   0.423   0.461   0.490   0.492   0.536   0.536
 42 A'   13 A"   43 A'   44 A'   45 A'   14 A"   15 A"   46 A'                 
  0.570   0.585   0.612   0.628   0.655   0.719   0.751   0.808
 16 A"   47 A'   48 A'   17 A"   49 A'   50 A'   51 A'   52 A'                 
  0.832   0.891   0.922   1.040   1.121   1.289   1.328   1.385
 53 A'   54 A'   55 A'   18 A"   19 A"   20 A"   56 A'   57 A'                 
  1.425   1.468   1.484   1.557   1.633   1.668   1.815   1.896
 21 A"   58 A'   59 A'   60 A'   22 A"   61 A'   62 A'   63 A'                 
  1.923   1.948   1.996   2.036   2.037   2.102   2.171   2.273
 23 A"   64 A'   24 A"   25 A"   65 A'   66 A'   67 A'   68 A'                 
  2.417   2.623   2.642   2.644   2.819   2.830   3.087   3.112
 69 A'   70 A'   71 A'   26 A"   27 A"   72 A'   73 A'   74 A'                 
  3.477   3.769   3.793   3.900   3.963   3.993   4.019   4.062
 75 A'   28 A"   76 A'   77 A'   29 A"   30 A"   78 A'   31 A"                 
  4.100   4.166   4.356   4.805   6.265   6.341   6.582   6.669
 79 A'   80 A'   81 A'   82 A'   32 A"   83 A'   84 A'   85 A'                 
  7.541   7.574   7.656  23.592  24.204  47.881  66.742 289.737
 33 A"   86 A'   87 A'   88 A'   89 A'   90 A'   91 A'   34 A"                 
289.770 289.8801020.665
 92 A'   93 A'   94 A'                                                         
 --------------------------------------------------------------

          Ground-State Mulliken Net Atomic Charges

     Atom                 Charge (a.u.)
  ----------------------------------------
      1 Br                   -0.104069
      2 H                     0.180984
      3 H                     0.228714
      4 F                    -0.120461
      5 C                    -0.030692
      6 C                    -0.154476
  ----------------------------------------
  Sum of atomic charges =     0.000000

 -----------------------------------------------------------------
                    Cartesian Multipole Moments
 -----------------------------------------------------------------
    Charge (ESU x 10^10)
                 0.0000
    Dipole Moment (Debye)
         X       0.1926      Y       0.2664      Z       0.0000
       Tot       0.3288
    Quadrupole Moments (Debye-Ang)
        XX     -38.6502     XY      -2.1701     YY     -32.9813
        XZ       0.0000     YZ       0.0000     ZZ     -36.8530
    Octopole Moments (Debye-Ang^2)
       XXX      34.8384    XXY       3.6363    XYY       4.2036
       YYY     -19.8703    XXZ       0.0000    XYZ       0.0000
       YYZ       0.0000    XZZ       5.4475    YZZ      -6.4144
       ZZZ       0.0000
    Hexadecapole Moments (Debye-Ang^3)
      XXXX    -566.2742   XXXY     -56.8074   XXYY     -98.4254
      XYYY     -48.9693   YYYY     -92.1366   XXXZ       0.0000
      XXYZ       0.0000   XYYZ       0.0000   YYYZ       0.0000
      XXZZ     -96.3176   XYZZ     -16.1690   YYZZ     -24.1638
      XZZZ       0.0000   YZZZ       0.0000   ZZZZ     -42.1876
 -----------------------------------------------------------------
 Calculating analytic gradient of the SCF energy
 Gradient of SCF Energy
            1           2           3           4           5           6
    1   0.0001693  -0.0000066  -0.0002196   0.0000488  -0.0001040   0.0001123
    2   0.0002517  -0.0000396  -0.0000998   0.0000602  -0.0000627  -0.0001098
    3  -0.0000000  -0.0000000  -0.0000000  -0.0000000   0.0000000   0.0000000
 Max gradient component =       2.517E-04
 RMS gradient           =       1.047E-04
 Gradient time:  CPU 8.83 s  wall 1.22 s
 Geometry Optimization Parameters
   NAtoms,    NIC,     NZ,  NCons,   NDum,   NFix, NCnnct, MaxDiis
        6      27       0       0       0       0       0       0

 Cartesian Hessian Update
 Hessian Updated using BFGS Update


** GEOMETRY OPTIMIZATION IN DELOCALIZED INTERNAL COORDINATES **
   Searching for a Minimum

   Optimization Cycle:  14

                       Coordinates (Angstroms)
     ATOM                X               Y               Z
      1  Br        1.1521263211    0.5281851052    0.0000000000
      2  H        -1.7991544581    1.2910437577    0.0000000000
      3  H        -0.4046384425   -1.4943043575    0.0000000000
      4  F        -2.8100676994   -0.4730265107    0.0000000000
      5  C        -0.4918355077   -0.4173501483    0.0000000000
      6  C        -1.6507310886    0.2196259960    0.0000000000
   Point Group: cs    Number of degrees of freedom:     9


   Energy is  -2751.420864596

 Hessian Updated using BFGS Update

  9 Hessian modes will be used to form the next step
  Hessian Eigenvalues:
     0.111703    0.156850    0.186664    0.212329    0.294404    0.374682
     0.397620    0.436670    0.683163

 Minimum Search - Taking Simple RFO Step
 Searching for Lamda that Minimizes Along All modes
 Value Taken    Lamda =  -0.00000120
 Step Taken.  Stepsize is  0.002448

                             Maximum     Tolerance    Cnvgd?
         Gradient           0.000368      0.000300      NO
         Displacement       0.001814      0.001200      NO
         Energy change     -0.000027      0.000001      NO


 New Cartesian Coordinates Obtained by Inverse Iteration

 Displacement from previous Coordinates is:  0.003440
 ----------------------------------------------------------------
             Standard Nuclear Orientation (Angstroms)
    I     Atom           X                Y                Z
 ----------------------------------------------------------------
    1      Br      1.1522652612     0.5269921925     0.0000000000
    2      H      -1.7996645102     1.2912445908     0.0000000000
    3      H      -0.4037217339    -1.4937309360     0.0000000000
    4      F      -2.8101909504    -0.4732527768     0.0000000000
    5      C      -0.4919352745    -0.4169440246     0.0000000000
    6      C      -1.6510536675     0.2198647966     0.0000000000
 ----------------------------------------------------------------
 Molecular Point Group                 Cs    NOp =  2
 Largest Abelian Subgroup              Cs    NOp =  2
 Nuclear Repulsion Energy =   213.2122188696 hartrees
 There are       29 alpha and       29 beta electrons
 Applying Cartesian multipole field
    Component          Value
    ---------          -----
     (2,0,0)        1.00000E-11
     (0,2,0)        2.00000E-11
     (0,0,2)       -3.00000E-11
 Nucleus-field energy     =     0.0000000062 hartrees
 Requested basis set is 6-311++G(d,p)
 There are 47 shells and 128 basis functions
 A cutoff of  1.0D-11 yielded   1047 shell pairs
 There are      7871 function pairs (      8623 Cartesian)
 Smallest overlap matrix eigenvalue = 1.09E-04
 Guess MOs from SCF MO coefficient file

 -----------------------------------------------------------------------
  General SCF calculation program by
  Eric Jon Sundstrom, Paul Horn, Yuezhi Mao, Dmitri Zuev, Alec White,
  David Stuck, Shaama M.S., Shane Yost, Joonho Lee, David Small,
  Daniel Levine, Susi Lehtola, Hugh Burton, Evgeny Epifanovsky
 -----------------------------------------------------------------------
 Exchange:     0.2000 Hartree-Fock + 0.0800 Slater + 0.7200 B88
 Correlation:  0.1900 VWN1RPA + 0.8100 LYP
 Using SG-1 standard quadrature grid
 using 8 threads for integral computing
 -------------------------------------------------------
 OpenMP Integral computing Module                
 Release: version 2.0, May 2017, Q-Chem Inc. Pleasanton 
 -------------------------------------------------------
 -------------------------------------------------------
 OpenMP BLAS3 based DFT computing Module                
 Release: version 1.0, May 2013, Q-Chem Inc. Pittsburgh 
 -------------------------------------------------------
 A restricted SCF calculation will be
 performed using DIIS
 SCF converges when DIIS error is below 1.0e-08
 ---------------------------------------
  Cycle       Energy         DIIS error
 ---------------------------------------
    1   -2751.4208649407      1.10e-05  
    2   -2751.4208653056      3.43e-06  
    3   -2751.4208652866      4.68e-06  
    4   -2751.4208653300      7.92e-07  
    5   -2751.4208653311      3.32e-07  
    6   -2751.4208653312      8.38e-08  
    7   -2751.4208653312      1.37e-08  
    8   -2751.4208653313      8.62e-09  Convergence criterion met
 ---------------------------------------
 SCF time:   CPU 17.70s  wall 2.00s 
 SCF   energy in the final basis set =    -2751.4208653313
 Total energy in the final basis set =    -2751.4208653313

 --------------------------------------------------------------
             Orbital Energies (a.u.) and Symmetries
 --------------------------------------------------------------

 Alpha MOs, Restricted
 -- Occupied --                  
-482.85  -62.50  -56.32  -56.32  -56.32  -24.71  -10.28  -10.24
  1 A'    2 A'    3 A'    1 A"    4 A'    5 A'    6 A'    7 A'                 
 -8.710  -6.542  -6.529  -6.528  -2.653  -2.649  -2.649  -2.638
  8 A'    9 A'    2 A"   10 A'   11 A'    3 A"   12 A'   13 A'                 
 -2.638  -1.248  -0.851  -0.757  -0.625  -0.553  -0.514  -0.486
  4 A"   14 A'   15 A'   16 A'   17 A'   18 A'   19 A'    5 A"                 
 -0.422  -0.407  -0.354  -0.309  -0.267
 20 A'   21 A'    6 A"   22 A'    7 A"                                         
 -- Virtual --                   
 -0.031  -0.027   0.001   0.009   0.033   0.051   0.057   0.069
 23 A'    8 A"   24 A'   25 A'   26 A'    9 A"   27 A'   28 A'                 
  0.078   0.083   0.110   0.110   0.123   0.128   0.138   0.153
 29 A'   10 A"   30 A'   11 A"   31 A'   32 A'   33 A'   34 A'                 
  0.163   0.197   0.259   0.264   0.312   0.331   0.347   0.378
 35 A'   36 A'   37 A'   12 A"   38 A'   39 A'   40 A'   41 A'                 
  0.412   0.420   0.423   0.461   0.490   0.492   0.536   0.536
 42 A'   13 A"   43 A'   44 A'   45 A'   14 A"   15 A"   46 A'                 
  0.570   0.585   0.612   0.628   0.655   0.719   0.751   0.808
 16 A"   47 A'   48 A'   17 A"   49 A'   50 A'   51 A'   52 A'                 
  0.832   0.891   0.923   1.039   1.121   1.290   1.328   1.385
 53 A'   54 A'   55 A'   18 A"   19 A"   20 A"   56 A'   57 A'                 
  1.425   1.468   1.484   1.557   1.633   1.668   1.815   1.896
 21 A"   58 A'   59 A'   60 A'   22 A"   61 A'   62 A'   63 A'                 
  1.923   1.948   1.996   2.036   2.037   2.102   2.171   2.273
 23 A"   64 A'   24 A"   25 A"   65 A'   66 A'   67 A'   68 A'                 
  2.417   2.623   2.642   2.644   2.819   2.830   3.087   3.112
 69 A'   70 A'   71 A'   26 A"   27 A"   72 A'   73 A'   74 A'                 
  3.477   3.769   3.793   3.900   3.963   3.993   4.019   4.062
 75 A'   28 A"   76 A'   77 A'   29 A"   30 A"   78 A'   31 A"                 
  4.100   4.166   4.356   4.805   6.265   6.341   6.582   6.669
 79 A'   80 A'   81 A'   82 A'   32 A"   83 A'   84 A'   85 A'                 
  7.541   7.574   7.656  23.592  24.204  47.881  66.742 289.737
 33 A"   86 A'   87 A'   88 A'   89 A'   90 A'   91 A'   34 A"                 
289.770 289.8801020.665
 92 A'   93 A'   94 A'                                                         

 Beta MOs, Restricted
 -- Occupied --                  
-482.85  -62.50  -56.32  -56.32  -56.32  -24.71  -10.28  -10.24
  1 A'    2 A'    3 A'    1 A"    4 A'    5 A'    6 A'    7 A'                 
 -8.710  -6.542  -6.529  -6.528  -2.653  -2.649  -2.649  -2.638
  8 A'    9 A'    2 A"   10 A'   11 A'    3 A"   12 A'   13 A'                 
 -2.638  -1.248  -0.851  -0.757  -0.625  -0.553  -0.514  -0.486
  4 A"   14 A'   15 A'   16 A'   17 A'   18 A'   19 A'    5 A"                 
 -0.422  -0.407  -0.354  -0.309  -0.267
 20 A'   21 A'    6 A"   22 A'    7 A"                                         
 -- Virtual --                   
 -0.031  -0.027   0.001   0.009   0.033   0.051   0.057   0.069
 23 A'    8 A"   24 A'   25 A'   26 A'    9 A"   27 A'   28 A'                 
  0.078   0.083   0.110   0.110   0.123   0.128   0.138   0.153
 29 A'   10 A"   30 A'   11 A"   31 A'   32 A'   33 A'   34 A'                 
  0.163   0.197   0.259   0.264   0.312   0.331   0.347   0.378
 35 A'   36 A'   37 A'   12 A"   38 A'   39 A'   40 A'   41 A'                 
  0.412   0.420   0.423   0.461   0.490   0.492   0.536   0.536
 42 A'   13 A"   43 A'   44 A'   45 A'   14 A"   15 A"   46 A'                 
  0.570   0.585   0.612   0.628   0.655   0.719   0.751   0.808
 16 A"   47 A'   48 A'   17 A"   49 A'   50 A'   51 A'   52 A'                 
  0.832   0.891   0.923   1.039   1.121   1.290   1.328   1.385
 53 A'   54 A'   55 A'   18 A"   19 A"   20 A"   56 A'   57 A'                 
  1.425   1.468   1.484   1.557   1.633   1.668   1.815   1.896
 21 A"   58 A'   59 A'   60 A'   22 A"   61 A'   62 A'   63 A'                 
  1.923   1.948   1.996   2.036   2.037   2.102   2.171   2.273
 23 A"   64 A'   24 A"   25 A"   65 A'   66 A'   67 A'   68 A'                 
  2.417   2.623   2.642   2.644   2.819   2.830   3.087   3.112
 69 A'   70 A'   71 A'   26 A"   27 A"   72 A'   73 A'   74 A'                 
  3.477   3.769   3.793   3.900   3.963   3.993   4.019   4.062
 75 A'   28 A"   76 A'   77 A'   29 A"   30 A"   78 A'   31 A"                 
  4.100   4.166   4.356   4.805   6.265   6.341   6.582   6.669
 79 A'   80 A'   81 A'   82 A'   32 A"   83 A'   84 A'   85 A'                 
  7.541   7.574   7.656  23.592  24.204  47.881  66.742 289.737
 33 A"   86 A'   87 A'   88 A'   89 A'   90 A'   91 A'   34 A"                 
289.770 289.8801020.665
 92 A'   93 A'   94 A'                                                         
 --------------------------------------------------------------

          Ground-State Mulliken Net Atomic Charges

     Atom                 Charge (a.u.)
  ----------------------------------------
      1 Br                   -0.103854
      2 H                     0.180982
      3 H                     0.228719
      4 F                    -0.120477
      5 C                    -0.030642
      6 C                    -0.154728
  ----------------------------------------
  Sum of atomic charges =     0.000000

 -----------------------------------------------------------------
                    Cartesian Multipole Moments
 -----------------------------------------------------------------
    Charge (ESU x 10^10)
                 0.0000
    Dipole Moment (Debye)
         X       0.1939      Y       0.2675      Z      -0.0000
       Tot       0.3303
    Quadrupole Moments (Debye-Ang)
        XX     -38.6492     XY      -2.1755     YY     -32.9841
        XZ      -0.0000     YZ      -0.0000     ZZ     -36.8523
    Octopole Moments (Debye-Ang^2)
       XXX      34.8478    XXY       3.6580    XYY       4.2005
       YYY     -19.8121    XXZ      -0.0000    XYZ      -0.0000
       YYZ      -0.0000    XZZ       5.4497    YZZ      -6.3950
       ZZZ      -0.0000
    Hexadecapole Moments (Debye-Ang^3)
      XXXX    -566.3522   XXXY     -56.7535   XXYY     -98.4329
      XYYY     -48.9167   YYYY     -92.0070   XXXZ      -0.0000
      XXYZ      -0.0000   XYYZ      -0.0000   YYYZ      -0.0000
      XXZZ     -96.3349   XYZZ     -16.1423   YYZZ     -24.1385
      XZZZ      -0.0000   YZZZ      -0.0000   ZZZZ     -42.1858
 -----------------------------------------------------------------
 Calculating analytic gradient of the SCF energy
 Gradient of SCF Energy
            1           2           3           4           5           6
    1  -0.0000036   0.0000038  -0.0000669   0.0000128   0.0000502   0.0000037
    2   0.0000388  -0.0000433  -0.0000342   0.0000101   0.0000035   0.0000251
    3   0.0000000  -0.0000000   0.0000000  -0.0000000  -0.0000000   0.0000000
 Max gradient component =       6.687E-05
 RMS gradient           =       2.634E-05
 Gradient time:  CPU 8.81 s  wall 1.21 s
 Geometry Optimization Parameters
   NAtoms,    NIC,     NZ,  NCons,   NDum,   NFix, NCnnct, MaxDiis
        6      27       0       0       0       0       0       0

 Cartesian Hessian Update
 Hessian Updated using BFGS Update


** GEOMETRY OPTIMIZATION IN DELOCALIZED INTERNAL COORDINATES **
   Searching for a Minimum

   Optimization Cycle:  15

                       Coordinates (Angstroms)
     ATOM                X               Y               Z
      1  Br        1.1522652612    0.5269921925    0.0000000000
      2  H        -1.7996645102    1.2912445908    0.0000000000
      3  H        -0.4037217339   -1.4937309360    0.0000000000
      4  F        -2.8101909504   -0.4732527768    0.0000000000
      5  C        -0.4919352745   -0.4169440246    0.0000000000
      6  C        -1.6510536675    0.2198647966    0.0000000000
   Point Group: cs    Number of degrees of freedom:     9


   Energy is  -2751.420865331

 Hessian Updated using BFGS Update

  9 Hessian modes will be used to form the next step
  Hessian Eigenvalues:
     0.101511    0.153503    0.163266    0.212559    0.300278    0.369152
     0.398109    0.435467    0.680799

 Minimum Search - Taking Simple RFO Step
 Searching for Lamda that Minimizes Along All modes
 Value Taken    Lamda =   0.00000000
 Step Taken.  Stepsize is  0.000974

                             Maximum     Tolerance    Cnvgd?
         Gradient           0.000095      0.000300     YES
         Displacement       0.000681      0.001200     YES
         Energy change     -0.000001      0.000001     YES


                       Distance Matrix (Angstroms)
             Br(  1)   H (  2)   H (  3)   F (  4)   C (  5)
   H (  2)  3.049257
   H (  3)  2.550376  3.115244
   F (  4)  4.086753  2.033375  2.613899
   C (  5)  1.895893  2.151294  1.080394  2.318939
   C (  6)  2.820093  1.081638  2.119492  1.350560  1.322528

 Final energy is   -2751.4208653312808     


 ******************************
 **  OPTIMIZATION CONVERGED  **
 ******************************

                       Coordinates (Angstroms)
     ATOM                X               Y               Z
      1  Br        1.1522652612    0.5269921925    0.0000000000
      2  H        -1.7996645102    1.2912445908    0.0000000000
      3  H        -0.4037217339   -1.4937309360    0.0000000000
      4  F        -2.8101909504   -0.4732527768    0.0000000000
      5  C        -0.4919352745   -0.4169440246    0.0000000000
      6  C        -1.6510536675    0.2198647966    0.0000000000

Z-matrix Print:
$molecule
0 1
Br
C  1 1.895893
H  2 1.080394 1 115.176772
C  2 1.322528 1 121.355866 3 -180.000000 0
H  4 1.081638 2 126.681076 1 -0.000000 0
F  4 1.350560 2 120.338288 1 -180.000000 0
$end


 --------------------------------------------------------------
             Orbital Energies (a.u.) and Symmetries
 --------------------------------------------------------------

 Alpha MOs, Restricted
 -- Occupied --                  
-482.85  -62.50  -56.32  -56.32  -56.32  -24.71  -10.28  -10.24
  1 A'    2 A'    3 A'    1 A"    4 A'    5 A'    6 A'    7 A'                 
 -8.710  -6.542  -6.529  -6.528  -2.653  -2.649  -2.649  -2.638
  8 A'    9 A'    2 A"   10 A'   11 A'    3 A"   12 A'   13 A'                 
 -2.638  -1.248  -0.851  -0.757  -0.625  -0.553  -0.514  -0.486
  4 A"   14 A'   15 A'   16 A'   17 A'   18 A'   19 A'    5 A"                 
 -0.422  -0.407  -0.354  -0.309  -0.267
 20 A'   21 A'    6 A"   22 A'    7 A"                                         
 -- Virtual --                   
 -0.031  -0.027   0.001   0.009   0.033   0.051   0.057   0.069
 23 A'    8 A"   24 A'   25 A'   26 A'    9 A"   27 A'   28 A'                 
  0.078   0.083   0.110   0.110   0.123   0.128   0.138   0.153
 29 A'   10 A"   30 A'   11 A"   31 A'   32 A'   33 A'   34 A'                 
  0.163   0.197   0.259   0.264   0.312   0.331   0.347   0.378
 35 A'   36 A'   37 A'   12 A"   38 A'   39 A'   40 A'   41 A'                 
  0.412   0.420   0.423   0.461   0.490   0.492   0.536   0.536
 42 A'   13 A"   43 A'   44 A'   45 A'   14 A"   15 A"   46 A'                 
  0.570   0.585   0.612   0.628   0.655   0.719   0.751   0.808
 16 A"   47 A'   48 A'   17 A"   49 A'   50 A'   51 A'   52 A'                 
  0.832   0.891   0.923   1.039   1.121   1.290   1.328   1.385
 53 A'   54 A'   55 A'   18 A"   19 A"   20 A"   56 A'   57 A'                 
  1.425   1.468   1.484   1.557   1.633   1.668   1.815   1.896
 21 A"   58 A'   59 A'   60 A'   22 A"   61 A'   62 A'   63 A'                 
  1.923   1.948   1.996   2.036   2.037   2.102   2.171   2.273
 23 A"   64 A'   24 A"   25 A"   65 A'   66 A'   67 A'   68 A'                 
  2.417   2.623   2.642   2.644   2.819   2.830   3.087   3.112
 69 A'   70 A'   71 A'   26 A"   27 A"   72 A'   73 A'   74 A'                 
  3.477   3.769   3.793   3.900   3.963   3.993   4.019   4.062
 75 A'   28 A"   76 A'   77 A'   29 A"   30 A"   78 A'   31 A"                 
  4.100   4.166   4.356   4.805   6.265   6.341   6.582   6.669
 79 A'   80 A'   81 A'   82 A'   32 A"   83 A'   84 A'   85 A'                 
  7.541   7.574   7.656  23.592  24.204  47.881  66.742 289.737
 33 A"   86 A'   87 A'   88 A'   89 A'   90 A'   91 A'   34 A"                 
289.770 289.8801020.665
 92 A'   93 A'   94 A'                                                         

 Beta MOs, Restricted
 -- Occupied --                  
-482.85  -62.50  -56.32  -56.32  -56.32  -24.71  -10.28  -10.24
  1 A'    2 A'    3 A'    1 A"    4 A'    5 A'    6 A'    7 A'                 
 -8.710  -6.542  -6.529  -6.528  -2.653  -2.649  -2.649  -2.638
  8 A'    9 A'    2 A"   10 A'   11 A'    3 A"   12 A'   13 A'                 
 -2.638  -1.248  -0.851  -0.757  -0.625  -0.553  -0.514  -0.486
  4 A"   14 A'   15 A'   16 A'   17 A'   18 A'   19 A'    5 A"                 
 -0.422  -0.407  -0.354  -0.309  -0.267
 20 A'   21 A'    6 A"   22 A'    7 A"                                         
 -- Virtual --                   
 -0.031  -0.027   0.001   0.009   0.033   0.051   0.057   0.069
 23 A'    8 A"   24 A'   25 A'   26 A'    9 A"   27 A'   28 A'                 
  0.078   0.083   0.110   0.110   0.123   0.128   0.138   0.153
 29 A'   10 A"   30 A'   11 A"   31 A'   32 A'   33 A'   34 A'                 
  0.163   0.197   0.259   0.264   0.312   0.331   0.347   0.378
 35 A'   36 A'   37 A'   12 A"   38 A'   39 A'   40 A'   41 A'                 
  0.412   0.420   0.423   0.461   0.490   0.492   0.536   0.536
 42 A'   13 A"   43 A'   44 A'   45 A'   14 A"   15 A"   46 A'                 
  0.570   0.585   0.612   0.628   0.655   0.719   0.751   0.808
 16 A"   47 A'   48 A'   17 A"   49 A'   50 A'   51 A'   52 A'                 
  0.832   0.891   0.923   1.039   1.121   1.290   1.328   1.385
 53 A'   54 A'   55 A'   18 A"   19 A"   20 A"   56 A'   57 A'                 
  1.425   1.468   1.484   1.557   1.633   1.668   1.815   1.896
 21 A"   58 A'   59 A'   60 A'   22 A"   61 A'   62 A'   63 A'                 
  1.923   1.948   1.996   2.036   2.037   2.102   2.171   2.273
 23 A"   64 A'   24 A"   25 A"   65 A'   66 A'   67 A'   68 A'                 
  2.417   2.623   2.642   2.644   2.819   2.830   3.087   3.112
 69 A'   70 A'   71 A'   26 A"   27 A"   72 A'   73 A'   74 A'                 
  3.477   3.769   3.793   3.900   3.963   3.993   4.019   4.062
 75 A'   28 A"   76 A'   77 A'   29 A"   30 A"   78 A'   31 A"                 
  4.100   4.166   4.356   4.805   6.265   6.341   6.582   6.669
 79 A'   80 A'   81 A'   82 A'   32 A"   83 A'   84 A'   85 A'                 
  7.541   7.574   7.656  23.592  24.204  47.881  66.742 289.737
 33 A"   86 A'   87 A'   88 A'   89 A'   90 A'   91 A'   34 A"                 
289.770 289.8801020.665
 92 A'   93 A'   94 A'                                                         
 --------------------------------------------------------------

          Ground-State Mulliken Net Atomic Charges

     Atom                 Charge (a.u.)
  ----------------------------------------
      1 Br                   -0.103854
      2 H                     0.180982
      3 H                     0.228719
      4 F                    -0.120477
      5 C                    -0.030642
      6 C                    -0.154728
  ----------------------------------------
  Sum of atomic charges =     0.000000

 -----------------------------------------------------------------
                    Cartesian Multipole Moments
 -----------------------------------------------------------------
    Charge (ESU x 10^10)
                 0.0000
    Dipole Moment (Debye)
         X       0.1939      Y       0.2675      Z      -0.0000
       Tot       0.3303
    Quadrupole Moments (Debye-Ang)
        XX     -38.6492     XY      -2.1755     YY     -32.9841
        XZ      -0.0000     YZ      -0.0000     ZZ     -36.8523
    Octopole Moments (Debye-Ang^2)
       XXX      34.8478    XXY       3.6580    XYY       4.2005
       YYY     -19.8121    XXZ      -0.0000    XYZ      -0.0000
       YYZ      -0.0000    XZZ       5.4497    YZZ      -6.3950
       ZZZ      -0.0000
    Hexadecapole Moments (Debye-Ang^3)
      XXXX    -566.3522   XXXY     -56.7535   XXYY     -98.4329
      XYYY     -48.9167   YYYY     -92.0070   XXXZ      -0.0000
      XXYZ      -0.0000   XYYZ      -0.0000   YYYZ      -0.0000
      XXZZ     -96.3349   XYZZ     -16.1423   YYZZ     -24.1385
      XZZZ      -0.0000   YZZZ      -0.0000   ZZZZ     -42.1858
 -----------------------------------------------------------------
Archival summary:
1\1\K55V\OPT\ProcedureUnspecified\BasisUnspecified\r1122\taweetha\MonAug2701:34:252018MonAug2701:34:252018\0\\#,OPT,ProcedureUnspecified,BasisUnspecified,\\0,1\Br\C,1,1.89589\H,2,1.08039,1,115.177\C,2,1.32253,1,121.356,3,-180,0\H,4,1.08164,2,126.681,1,-0,0\F,4,1.35056,2,120.338,1,-180,0\\\@

 Total job time:  67.37s(wall), 491.17s(cpu) 
 Mon Aug 27 01:34:25 2018

        *************************************************************
        *                                                           *
        *  Thank you very much for using Q-Chem.  Have a nice day.  *
        *                                                           *
        *************************************************************


 
User input: 2 of 2 
 
Q-Chem Developer Version!
                  Welcome to Q-Chem
     A Quantum Leap Into The Future Of Chemistry


 Q-Chem 5.1, Q-Chem, Inc., Pleasanton, CA (2018)

 Yihan Shao,  Zhengting Gan,  E. Epifanovsky,  A. T. B. Gilbert,  M. Wormit,  
 J. Kussmann,  A. W. Lange,  A. Behn,  Jia Deng,  Xintian Feng,  D. Ghosh,  
 M. Goldey,  P. R. Horn,  L. D. Jacobson,  I. Kaliman,  T. Kus,  A. Landau,  
 Jie Liu,  E. I. Proynov,  R. M. Richard,  R. P. Steele,  E. J. Sundstrom,  
 H. L. Woodcock III,  P. M. Zimmerman,  D. Zuev,  B. Albrecht,  E. Alguire,  
 S. A. Baeppler,  D. Barton,  Z. Benda,  Y. A. Bernard,  E. J. Berquist,  
 K. B. Bravaya,  H. Burton,  D. Casanova,  Chun-Min Chang,  Yunqing Chen,  
 A. Chien,  K. D. Closser,  M. P. Coons,  S. Coriani,  S. Dasgupta,  
 A. L. Dempwolff,  M. Diedenhofen,  Hainam Do,  R. G. Edgar,  Po-Tung Fang,  
 S. Faraji,  S. Fatehi,  Qingguo Feng,  K. D. Fenk,  J. Fosso-Tande,  
 Qinghui Ge,  A. Ghysels,  G. Gidofalvi,  J. Gomes,  J. Gonthier,  A. Gunina,  
 D. Hait,  M. W. D. Hanson-Heine,  P. H. P. Harbach,  A. W. Hauser,  
 J. E. Herr,  E. G. Hohenstein,  Z. C. Holden,  Kerwin Hui,  B. C. Huynh,  
 T.-C. Jagau,  Hyunjun Ji,  B. Kaduk,  K. Khistyaev,  Jaehoon Kim,  
 P. Klunzinger,  K. Koh,  D. Kosenkov,  L. Koulias,  T. Kowalczyk,  
 C. M. Krauter,  A. Kunitsa,  Ka Un Lao,  A. Laurent,  K. V. Lawler,  
 Joonho Lee,  D. Lefrancois,  S. Lehtola,  D. S. Levine,  Yi-Pei Li,  
 You-Sheng Lin,  Fenglai Liu,  E. Livshits,  A. Luenser,  P. Manohar,  
 E. Mansoor,  S. F. Manzer,  Shan-Ping Mao,  Yuezhi Mao,  N. Mardirossian,  
 A. V. Marenich,  T. Markovich,  L. A. Martinez-Martinez,  S. A. Maurer,  
 N. J. Mayhall,  S. C. McKenzie,  J.-M. Mewes,  A. F. Morrison,  
 J. W. Mullinax,  K. Nanda,  T. S. Nguyen-Beck,  R. Olivares-Amaya,  
 J. A. Parkhill,  T. M. Perrine,  F. Plasser,  P. Pokhilko,  S. Prager,  
 A. Prociuk,  E. Ramos,  D. R. Rehn,  F. Rob,  M. Schneider,  N. Sergueev,  
 S. M. Sharada,  S. Sharma,  D. W. Small,  T. Stauch,  T. Stein,  
 Yu-Chuan Su,  A. J. W. Thom,  A. Tkatchenko,  T. Tsuchimochi,  N. M. Tubman,  
 L. Vogt,  M. L. Vidal,  O. Vydrov,  M. A. Watson,  J. Wenzel,  
 M. de Wergifosse,  T. A. Wesolowski,  A. White,  J. Witte,  A. Yamada,  
 Jun Yang,  K. Yao,  S. Yeganeh,  S. R. Yost,  Zhi-Qiang You,  A. Zech,  
 Igor Ying Zhang,  Xing Zhang,  Yan Zhao,  Ying Zhu,  B. R. Brooks,  
 G. K. L. Chan,  C. J. Cramer,  M. S. Gordon,  W. J. Hehre,  A. Klamt,  
 M. W. Schmidt,  C. D. Sherrill,  D. G. Truhlar,  A. Aspuru-Guzik,  R. Baer,  
 A. T. Bell,  N. A. Besley,  Jeng-Da Chai,  A. E. DePrince, III,  
 R. A. DiStasio Jr.,  A. Dreuw,  B. D. Dunietz,  T. R. Furlani,  
 Chao-Ping Hsu,  Yousung Jung,  Jing Kong,  D. S. Lambrecht,  WanZhen Liang,  
 C. Ochsenfeld,  V. A. Rassolov,  L. V. Slipchenko,  J. E. Subotnik,  
 T. Van Voorhis,  J. M. Herbert,  A. I. Krylov,  P. M. W. Gill,  M. Head-Gordon

 Contributors to earlier versions of Q-Chem not listed above: 
 R. D. Adamson,  B. Austin,  J. Baker,  G. J. O. Beran,  K. Brandhorst,  
 S. T. Brown,  E. F. C. Byrd,  A. K. Chakraborty,  C.-L. Cheng,  
 Siu Hung Chien,  D. M. Chipman,  D. L. Crittenden,  H. Dachsel,  
 R. J. Doerksen,  A. D. Dutoi,  L. Fusti-Molnar,  W. A. Goddard III,  
 A. Golubeva-Zadorozhnaya,  S. R. Gwaltney,  G. Hawkins,  A. Heyden,  
 S. Hirata,  G. Kedziora,  F. J. Keil,  C. Kelley,  Jihan Kim,  R. A. King,  
 R. Z. Khaliullin,  P. P. Korambath,  W. Kurlancheek,  A. M. Lee,  M. S. Lee,  
 S. V. Levchenko,  Ching Yeh Lin,  D. Liotard,  R. C. Lochan,  I. Lotan,  
 P. E. Maslen,  N. Nair,  D. P. O'Neill,  D. Neuhauser,  E. Neuscamman,  
 C. M. Oana,  R. Olson,  B. Peters,  R. Peverati,  P. A. Pieniazek,  
 Y. M. Rhee,  J. Ritchie,  M. A. Rohrdanz,  E. Rosta,  N. J. Russ,  
 H. F. Schaefer III,  N. E. Schultz,  N. Shenvi,  A. C. Simmonett,  A. Sodt,  
 D. Stuck,  K. S. Thanthiriwatte,  V. Vanovschi,  Tao Wang,  A. Warshel,  
 C. F. Williams,  Q. Wu,  X. Xu,  W. Zhang

 Please cite Q-Chem as follows:
 Y. Shao et al., Mol. Phys. 113, 184-215 (2015)
 DOI: 10.1080/00268976.2014.952696

 Q-Chem 5.1.1 for Intel X86 EM64T Linux

 Parts of Q-Chem use Armadillo 8.300.2 (Tropical Shenanigans).
 http://arma.sourceforge.net/

 Q-Chem begins on Mon Aug 27 01:34:25 2018  

Host: 
0

     Scratch files written to /scratch/taweetham/qchem6001//
The previous job contains 0 fragments, simply inherited here
Input Ideriv = 2
Curr. Ideriv = -1
Max.  Ideriv = 2

Checking the input file for inconsistencies... 	...done.

--------------------------------------------------------------
User input:
--------------------------------------------------------------

$molecule
read
$end

$rem
   SCF_GUESS 	READ
   JOB_TYPE 	FREQUENCY
   BASIS 	6-311++G**
   EXCHANGE 	B3LYP
   MEM_TOTAL	7500	
$end


--------------------------------------------------------------
 ----------------------------------------------------------------
             Standard Nuclear Orientation (Angstroms)
    I     Atom           X                Y                Z
 ----------------------------------------------------------------
    1      Br      1.1920756586     0.0378276258    -0.0000000000
    2      H      -1.5107145126     1.4495274500    -0.0000000000
    3      H      -0.7803877688    -1.5788991658     0.0000000000
    4      F      -2.8939189473    -0.0408953554     0.0000000000
    5      C      -0.6229317011    -0.5100403032     0.0000000000
    6      C      -1.6081141732     0.3722841384    -0.0000000000
 ----------------------------------------------------------------
 Molecular Point Group                 Cs    NOp =  2
 Largest Abelian Subgroup              Cs    NOp =  2
 Nuclear Repulsion Energy =   213.2122188696 hartrees
 There are       29 alpha and       29 beta electrons
 Requested basis set is 6-311++G(d,p)
 There are 47 shells and 128 basis functions

 Total QAlloc Memory Limit   7500 MB
 Mega-Array Size       188 MB
 MEM_STATIC part       192 MB

                       Distance Matrix (Angstroms)
             Br(  1)   H (  2)   H (  3)   F (  4)   C (  5)
   H (  2)  3.049257
   H (  3)  2.550376  3.115244
   F (  4)  4.086753  2.033375  2.613899
   C (  5)  1.895893  2.151294  1.080394  2.318939
   C (  6)  2.820093  1.081638  2.119492  1.350560  1.322528

 A cutoff of  1.0D-11 yielded   1047 shell pairs
 There are      7871 function pairs (      8623 Cartesian)

 -------------------------------------------------------
 OpenMP Integral Computing Module                       
 Release: version 1.0, May 2013, Q-Chem Inc. Pittsburgh 
 -------------------------------------------------------
 Integral Job Info:
 Integral job number is                      11
 Integral operator is                         1
 short-range coefficients                     0
 long-range coefficients              100000000
 Omega coefficients                           0
 if combine SR and LR in K                    0
 Integral screening is                        0
 Integral computing path is                   2
 max size of driver memory is            800000
 size of driver memory is                593474
 size of scratch memory is             29623520
 max col of scratch BK array               1296
 max len of scratch array in speh3          155
 max len of scratch index in speh4           18
 max int batch size is                      520
 min int batch size is                       52
 fixed nKL is                                45
 max L of basis functions is                  2
 order of int derivative is                   0
 number of shells is                         47
 number of basis is                         134
 number of cartesian basis is               134
 number of contracted shell pairs          1047
 number of primitive shell pairs           2859
 maxK2 (contraction) of shell pair           36
 max number of K2 of shell pair               1
 max number of CS2 of shell pair            121
 max number of PS2 of shell pair            240
 mem total for path MDJ                  516102
 -------------------------------------------------------
 Smallest overlap matrix eigenvalue = 1.09E-04
 Guess MOs from SCF MO coefficient file

 -----------------------------------------------------------------------
  General SCF calculation program by
  Eric Jon Sundstrom, Paul Horn, Yuezhi Mao, Dmitri Zuev, Alec White,
  David Stuck, Shaama M.S., Shane Yost, Joonho Lee, David Small,
  Daniel Levine, Susi Lehtola, Hugh Burton, Evgeny Epifanovsky
 -----------------------------------------------------------------------
 Exchange:     0.2000 Hartree-Fock + 0.0800 Slater + 0.7200 B88
 Correlation:  0.1900 VWN1RPA + 0.8100 LYP
 Using SG-1 standard quadrature grid
 using 8 threads for integral computing
 -------------------------------------------------------
 OpenMP Integral computing Module                
 Release: version 2.0, May 2017, Q-Chem Inc. Pleasanton 
 -------------------------------------------------------
 -------------------------------------------------------
 OpenMP BLAS3 based DFT computing Module                
 Release: version 1.0, May 2013, Q-Chem Inc. Pittsburgh 
 -------------------------------------------------------
 A restricted SCF calculation will be
 performed using DIIS
 SCF converges when DIIS error is below 1.0e-08
 ---------------------------------------
  Cycle       Energy         DIIS error
 ---------------------------------------
    1   -2751.3593205048      4.55e-03  
    2   -2751.4187976176      1.22e-03  
    3   -2751.4166545862      1.83e-03  
    4   -2751.4209017788      1.63e-04  
    5   -2751.4209299913      1.11e-04  
    6   -2751.4209540238      1.77e-05  
    7   -2751.4209546784      3.49e-06  
    8   -2751.4209546937      9.20e-07  
    9   -2751.4209546945      1.92e-07  
   10   -2751.4209546946      1.21e-07  
   11   -2751.4209546946      1.20e-08  
   12   -2751.4209546946      2.81e-09  Convergence criterion met
 ---------------------------------------
 SCF time:   CPU 27.39s  wall 4.00s 
 SCF   energy in the final basis set =    -2751.4209546946
 Total energy in the final basis set =    -2751.4209546946

 --------------------------------------------------------------
             Orbital Energies (a.u.) and Symmetries
 --------------------------------------------------------------

 Alpha MOs, Restricted
 -- Occupied --                  
-482.85  -62.50  -56.32  -56.32  -56.32  -24.71  -10.28  -10.24
  1 A'    2 A'    3 A'    1 A"    4 A'    5 A'    6 A'    7 A'                 
 -8.710  -6.542  -6.529  -6.529  -2.653  -2.649  -2.649  -2.638
  8 A'    9 A'    2 A"   10 A'   11 A'   12 A'    3 A"    4 A"                 
 -2.638  -1.248  -0.851  -0.757  -0.625  -0.553  -0.514  -0.486
 13 A'   14 A'   15 A'   16 A'   17 A'   18 A'   19 A'    5 A"                 
 -0.422  -0.407  -0.354  -0.310  -0.267
 20 A'   21 A'    6 A"   22 A'    7 A"                                         
 -- Virtual --                   
 -0.031  -0.027   0.001   0.009   0.033   0.051   0.057   0.069
 23 A'    8 A"   24 A'   25 A'   26 A'    9 A"   27 A'   28 A'                 
  0.078   0.083   0.110   0.110   0.123   0.128   0.137   0.153
 29 A'   10 A"   30 A'   11 A"   31 A'   32 A'   33 A'   34 A'                 
  0.163   0.197   0.259   0.264   0.312   0.331   0.347   0.378
 35 A'   36 A'   37 A'   12 A"   38 A'   39 A'   40 A'   41 A'                 
  0.412   0.420   0.423   0.462   0.490   0.492   0.536   0.536
 42 A'   13 A"   43 A'   44 A'   45 A'   14 A"   15 A"   46 A'                 
  0.570   0.585   0.612   0.628   0.655   0.719   0.751   0.808
 16 A"   47 A'   48 A'   17 A"   49 A'   50 A'   51 A'   52 A'                 
  0.832   0.891   0.923   1.039   1.121   1.290   1.328   1.385
 53 A'   54 A'   55 A'   18 A"   19 A"   20 A"   56 A'   57 A'                 
  1.425   1.468   1.484   1.557   1.633   1.668   1.815   1.896
 21 A"   58 A'   59 A'   60 A'   22 A"   61 A'   62 A'   63 A'                 
  1.923   1.948   1.996   2.036   2.037   2.102   2.171   2.273
 23 A"   64 A'   24 A"   25 A"   65 A'   66 A'   67 A'   68 A'                 
  2.417   2.623   2.642   2.644   2.819   2.830   3.087   3.112
 69 A'   70 A'   71 A'   26 A"   27 A"   72 A'   73 A'   74 A'                 
  3.477   3.769   3.793   3.900   3.963   3.993   4.018   4.061
 75 A'   28 A"   76 A'   77 A'   29 A"   30 A"   78 A'   31 A"                 
  4.100   4.166   4.356   4.805   6.265   6.341   6.582   6.669
 79 A'   80 A'   81 A'   82 A'   32 A"   83 A'   84 A'   85 A'                 
  7.542   7.574   7.656  23.592  24.204  47.881  66.742 289.737
 33 A"   86 A'   87 A'   88 A'   89 A'   90 A'   91 A'   34 A"                 
289.770 289.8801020.665
 92 A'   93 A'   94 A'                                                         

 Beta MOs, Restricted
 -- Occupied --                  
-482.85  -62.50  -56.32  -56.32  -56.32  -24.71  -10.28  -10.24
  1 A'    2 A'    3 A'    1 A"    4 A'    5 A'    6 A'    7 A'                 
 -8.710  -6.542  -6.529  -6.529  -2.653  -2.649  -2.649  -2.638
  8 A'    9 A'    2 A"   10 A'   11 A'   12 A'    3 A"    4 A"                 
 -2.638  -1.248  -0.851  -0.757  -0.625  -0.553  -0.514  -0.486
 13 A'   14 A'   15 A'   16 A'   17 A'   18 A'   19 A'    5 A"                 
 -0.422  -0.407  -0.354  -0.310  -0.267
 20 A'   21 A'    6 A"   22 A'    7 A"                                         
 -- Virtual --                   
 -0.031  -0.027   0.001   0.009   0.033   0.051   0.057   0.069
 23 A'    8 A"   24 A'   25 A'   26 A'    9 A"   27 A'   28 A'                 
  0.078   0.083   0.110   0.110   0.123   0.128   0.137   0.153
 29 A'   10 A"   30 A'   11 A"   31 A'   32 A'   33 A'   34 A'                 
  0.163   0.197   0.259   0.264   0.312   0.331   0.347   0.378
 35 A'   36 A'   37 A'   12 A"   38 A'   39 A'   40 A'   41 A'                 
  0.412   0.420   0.423   0.462   0.490   0.492   0.536   0.536
 42 A'   13 A"   43 A'   44 A'   45 A'   14 A"   15 A"   46 A'                 
  0.570   0.585   0.612   0.628   0.655   0.719   0.751   0.808
 16 A"   47 A'   48 A'   17 A"   49 A'   50 A'   51 A'   52 A'                 
  0.832   0.891   0.923   1.039   1.121   1.290   1.328   1.385
 53 A'   54 A'   55 A'   18 A"   19 A"   20 A"   56 A'   57 A'                 
  1.425   1.468   1.484   1.557   1.633   1.668   1.815   1.896
 21 A"   58 A'   59 A'   60 A'   22 A"   61 A'   62 A'   63 A'                 
  1.923   1.948   1.996   2.036   2.037   2.102   2.171   2.273
 23 A"   64 A'   24 A"   25 A"   65 A'   66 A'   67 A'   68 A'                 
  2.417   2.623   2.642   2.644   2.819   2.830   3.087   3.112
 69 A'   70 A'   71 A'   26 A"   27 A"   72 A'   73 A'   74 A'                 
  3.477   3.769   3.793   3.900   3.963   3.993   4.018   4.061
 75 A'   28 A"   76 A'   77 A'   29 A"   30 A"   78 A'   31 A"                 
  4.100   4.166   4.356   4.805   6.265   6.341   6.582   6.669
 79 A'   80 A'   81 A'   82 A'   32 A"   83 A'   84 A'   85 A'                 
  7.542   7.574   7.656  23.592  24.204  47.881  66.742 289.737
 33 A"   86 A'   87 A'   88 A'   89 A'   90 A'   91 A'   34 A"                 
289.770 289.8801020.665
 92 A'   93 A'   94 A'                                                         
 --------------------------------------------------------------

          Ground-State Mulliken Net Atomic Charges

     Atom                 Charge (a.u.)
  ----------------------------------------
      1 Br                   -0.103893
      2 H                     0.181000
      3 H                     0.228547
      4 F                    -0.120562
      5 C                    -0.030722
      6 C                    -0.154370
  ----------------------------------------
  Sum of atomic charges =     0.000000

 -----------------------------------------------------------------
                    Cartesian Multipole Moments
 -----------------------------------------------------------------
    Charge (ESU x 10^10)
                 0.0000
    Dipole Moment (Debye)
         X       0.2489      Y       0.2165      Z      -0.0000
       Tot       0.3299
    Quadrupole Moments (Debye-Ang)
        XX     -39.3426     XY      -0.7711     YY     -32.4076
        XZ       0.0000     YZ       0.0000     ZZ     -36.8528
    Octopole Moments (Debye-Ang^2)
       XXX      40.8022    XXY       4.8441    XYY       1.3434
       YYY       0.0116    XXZ       0.0000    XYZ      -0.0000
       YYZ      -0.0000    XZZ       5.6865    YZZ       0.4664
       ZZZ      -0.0000
    Hexadecapole Moments (Debye-Ang^3)
      XXXX    -595.9626   XXXY       0.8491   XXYY     -98.9022
      XYYY       0.7578   YYYY     -60.5311   XXXZ       0.0000
      XXYZ       0.0000   XYYZ       0.0000   YYYZ       0.0000
      XXZZ    -100.2286   XYZZ       0.5505   YYZZ     -19.2117
      XZZZ       0.0000   YZZZ       0.0000   ZZZZ     -42.1856
 -----------------------------------------------------------------
 Calculating MO derivatives via CPSCF
 D1JvT checksum  = 175320 12384.3076913749
 D1KAT checksum  = 365328 873.9014532518
   1         3          18      0.137263    0.040673
   2         3          18      0.014761    0.004361
   3         3          18      0.001690    0.000770
   4         6          15      0.000143    0.000076
   5        19           2      0.000005    0.000004
   6        21           0      0.000000    0.000000    Roots Converged
 Time for AOints: 8.9 s (CPU) 1.1 s (wall)
 ------------------------------------------------------------------------------
                     AOints        : Timing summary (seconds)
 ------------------------------------------------------------------------------
     job step          cpu (% of tot)      sys (% of tot)     wall (% of tot)
 ------------------------------------------------------------------------------
  cpscf_lag         0.4276E+02 (36.4)   0.1000E-04 (35.7)   0.5563E+01 (35.9)
  iterzp            0.6597E+02 (56.1)   0.1600E-04 (57.1)   0.8742E+01 (56.5)
  make_fx           0.0000E+00 ( 0.0)   0.0000E+00 ( 0.0)   0.0000E+00 ( 0.0)
  AOints            0.8864E+01 ( 7.5)   0.2000E-05 ( 7.1)   0.1134E+01 ( 7.3)
 ------------------------------------------------------------------------------
   Grand Totals     0.1176E+03          0.2800E-04          0.1547E+02
 ------------------------------------------------------------------------------
 Calculating analytic Hessian of the SCF energy
 Polarizability Matrix (a.u.)
            1           2           3
    1 -62.7735927   2.3839684   0.0000000
    2   2.3839684 -37.5333708   0.0000000
    3   0.0000000   0.0000000 -29.1235635

 Direct stationary perturbation theory relativistic correction:

 rels  =      16.860029244494
 relv  =     -56.838550964711
 rel2e =       8.781672372726
 E_rel =     -31.196849347491

 Hessian of the SCF Energy
            1           2           3           4           5           6
    1   0.2129348   0.0496465  -0.0000000   0.0007425   0.0001945   0.0000000
    2   0.0496465   0.0339467  -0.0000000   0.0001473   0.0004803   0.0000000
    3  -0.0000000  -0.0000000   0.0072177   0.0000000  -0.0000000  -0.0031123
    4   0.0007425   0.0001473   0.0000000   0.0642756   0.0255632  -0.0000000
    5   0.0001945   0.0004803  -0.0000000   0.0255632   0.3637322  -0.0000000
    6   0.0000000   0.0000000  -0.0031123  -0.0000000  -0.0000000   0.0218691
    7  -0.0150423  -0.0205753  -0.0000000  -0.0034076   0.0017467  -0.0000000
    8  -0.0003845   0.0014931   0.0000000   0.0021488  -0.0002980   0.0000000
    9   0.0000000   0.0000000   0.0017022  -0.0000000   0.0000000   0.0086498
   10  -0.0069676   0.0013550  -0.0000000  -0.0199904  -0.0082307  -0.0000000
   11   0.0025735  -0.0002963   0.0000000  -0.0384463  -0.0041277   0.0000000
   12   0.0000000   0.0000000   0.0074467  -0.0000000   0.0000000   0.0053648
   13  -0.1614670  -0.0382004   0.0000000   0.0075739  -0.0054551  -0.0000000
   14  -0.0384853  -0.0426284   0.0000000   0.0225822  -0.0109934  -0.0000000
   15   0.0000000   0.0000000  -0.0132196  -0.0000000  -0.0000000   0.0062101
   16  -0.0302004   0.0076269  -0.0000000  -0.0491940  -0.0138186   0.0000000
   17  -0.0135446   0.0070046  -0.0000000  -0.0119952  -0.3487934  -0.0000000
   18  -0.0000000  -0.0000000  -0.0000347  -0.0000000   0.0000000  -0.0389815
            7           8           9          10          11          12
    1  -0.0150423  -0.0003845   0.0000000  -0.0069676   0.0025735   0.0000000
    2  -0.0205753   0.0014931   0.0000000   0.0013550  -0.0002963   0.0000000
    3  -0.0000000   0.0000000   0.0017022  -0.0000000   0.0000000   0.0074467
    4  -0.0034076   0.0021488  -0.0000000  -0.0199904  -0.0384463  -0.0000000
    5   0.0017467  -0.0002980   0.0000000  -0.0082307  -0.0041277   0.0000000
    6  -0.0000000   0.0000000   0.0086498  -0.0000000   0.0000000   0.0053648
    7   0.0556558   0.0388266   0.0000000   0.0018838  -0.0014773  -0.0000000
    8   0.0388266   0.3614179  -0.0000000  -0.0008545   0.0015992  -0.0000000
    9   0.0000000  -0.0000000   0.0201690  -0.0000000   0.0000000  -0.0068176
   10   0.0018838  -0.0008545  -0.0000000   0.3620435   0.0897511   0.0000000
   11  -0.0014773   0.0015992   0.0000000   0.0897511   0.0861790  -0.0000000
   12  -0.0000000  -0.0000000  -0.0068176   0.0000000  -0.0000000   0.0205827
   13  -0.0479843  -0.0327015  -0.0000000  -0.0558669   0.0183520  -0.0000000
   14  -0.0423734  -0.3504622  -0.0000000  -0.0099827   0.0182166  -0.0000000
   15   0.0000000  -0.0000000  -0.0314455   0.0000000  -0.0000000   0.0095729
   16   0.0088947  -0.0070349   0.0000000  -0.2811024  -0.0707530  -0.0000000
   17   0.0238527  -0.0137500   0.0000000  -0.0720382  -0.1015708   0.0000000
   18   0.0000000   0.0000000   0.0077421  -0.0000000   0.0000000  -0.0361496
           13          14          15          16          17          18
    1  -0.1614670  -0.0384853   0.0000000  -0.0302004  -0.0135446  -0.0000000
    2  -0.0382004  -0.0426284   0.0000000   0.0076269   0.0070046  -0.0000000
    3   0.0000000   0.0000000  -0.0132196  -0.0000000  -0.0000000  -0.0000347
    4   0.0075739   0.0225822  -0.0000000  -0.0491940  -0.0119952  -0.0000000
    5  -0.0054551  -0.0109934  -0.0000000  -0.0138186  -0.3487934   0.0000000
    6  -0.0000000  -0.0000000   0.0062101   0.0000000  -0.0000000  -0.0389815
    7  -0.0479843  -0.0423734   0.0000000   0.0088947   0.0238527   0.0000000
    8  -0.0327015  -0.3504622  -0.0000000  -0.0070349  -0.0137500   0.0000000
    9  -0.0000000  -0.0000000  -0.0314455   0.0000000   0.0000000   0.0077421
   10  -0.0558669  -0.0099827   0.0000000  -0.2811024  -0.0720382  -0.0000000
   11   0.0183520   0.0182166  -0.0000000  -0.0707530  -0.1015708   0.0000000
   12  -0.0000000  -0.0000000   0.0095729  -0.0000000   0.0000000  -0.0361496
   13   0.5824744  -0.1729323  -0.0000000  -0.3247302   0.2309373   0.0000000
   14  -0.1729323   0.7248499  -0.0000000   0.2411916  -0.3389825   0.0000000
   15  -0.0000000  -0.0000000   0.0774090   0.0000000   0.0000000  -0.0485269
   16  -0.3247302   0.2411916   0.0000000   0.6763323  -0.1572120  -0.0000000
   17   0.2309373  -0.3389825   0.0000000  -0.1572120   0.7960921  -0.0000000
   18   0.0000000   0.0000000  -0.0485269  -0.0000000  -0.0000000   0.1159506
 Gradient time:  CPU 186.04 s  wall 24.49 s
 **********************************************************************
 **                                                                  **
 **                       VIBRATIONAL ANALYSIS                       **
 **                       --------------------                       **
 **                                                                  **
 **        VIBRATIONAL FREQUENCIES (CM**-1) AND NORMAL MODES         **
 **     FORCE CONSTANTS (mDYN/ANGSTROM) AND REDUCED MASSES (AMU)     **
 **                  INFRARED INTENSITIES (KM/MOL)                   **
 **                                                                  **
 **********************************************************************


 Mode:                 1                      2                      3
 Frequency:       241.01                 248.82                 381.11
 Force Cnst:      0.2061                 0.2675                 1.2993
 Red. Mass:       6.0222                 7.3346                15.1831
 IR Active:          YES                    YES                    YES
 IR Intens:        4.035                  0.780                  2.240
 Raman Active:       YES                    YES                    YES
               X      Y      Z        X      Y      Z        X      Y      Z
 Br         0.075 -0.054 -0.000   -0.000  0.000 -0.061   -0.215 -0.036  0.000
 H         -0.587  0.285  0.000    0.000 -0.000  0.706    0.145  0.345 -0.000
 H         -0.166  0.429  0.000    0.000 -0.000  0.138   -0.227  0.261  0.000
 F         -0.093 -0.236 -0.000    0.000  0.000 -0.332    0.598 -0.221  0.000
 C         -0.065  0.416  0.000    0.000 -0.000  0.446    0.135  0.206 -0.000
 C         -0.219  0.253  0.000    0.000 -0.000  0.412    0.341  0.330 -0.000
 TransDip   0.014  0.063  0.000   -0.000 -0.000  0.028   -0.013  0.046  0.000

 Mode:                 4                      5                      6
 Frequency:       803.22                 804.97                 922.67
 Force Cnst:      0.6794                 1.6342                 0.5611
 Red. Mass:       1.7874                 4.2805                 1.1187
 IR Active:          YES                    YES                    YES
 IR Intens:       12.610                 42.310                 61.340
 Raman Active:       YES                    YES                    YES
               X      Y      Z        X      Y      Z        X      Y      Z
 Br         0.000  0.000  0.003   -0.050 -0.025  0.000    0.000  0.000 -0.000
 H          0.000  0.000 -0.417   -0.072 -0.157 -0.000    0.000  0.000  0.812
 H         -0.000 -0.000  0.869    0.815  0.190  0.000   -0.000 -0.000  0.575
 F          0.000 -0.000 -0.038   -0.105  0.055 -0.000    0.000 -0.000  0.006
 C         -0.000 -0.000 -0.183    0.408  0.241 -0.000   -0.000 -0.000 -0.027
 C         -0.000  0.000  0.188    0.025 -0.167  0.000   -0.000  0.000 -0.096
 TransDip  -0.000  0.000  0.114    0.203 -0.048  0.000   -0.000  0.000  0.251

 Mode:                 7                      8                      9
 Frequency:      1104.86                1216.02                1321.22
 Force Cnst:      4.8181                 1.0776                 1.1945
 Red. Mass:       6.6990                 1.2369                 1.1614
 IR Active:          YES                    YES                    YES
 IR Intens:      222.390                  2.511                  1.651
 Raman Active:       YES                    YES                    YES
               X      Y      Z        X      Y      Z        X      Y      Z
 Br        -0.008  0.005 -0.000   -0.000 -0.003 -0.000    0.001  0.000  0.000
 H          0.299  0.292  0.000    0.328  0.085  0.000    0.946 -0.143 -0.000
 H         -0.622 -0.031 -0.000    0.916 -0.160 -0.000   -0.235  0.127 -0.000
 F         -0.331 -0.126  0.000   -0.017 -0.030  0.000   -0.010 -0.024 -0.000
 C          0.172 -0.131  0.000   -0.079 -0.033  0.000   -0.029  0.092 -0.000
 C          0.433  0.278 -0.000    0.004  0.107 -0.000   -0.023 -0.055  0.000
 TransDip   0.474  0.062  0.000   -0.038 -0.034  0.000    0.039 -0.014 -0.000

 Mode:                10                     11                     12
 Frequency:      1687.92                3225.03                3230.85
 Force Cnst:     10.6710                 6.6617                 6.7849
 Red. Mass:       6.3570                 1.0871                 1.1032
 IR Active:          YES                    YES                    YES
 IR Intens:       36.859                  9.466                  5.054
 Raman Active:       YES                    YES                    YES
               X      Y      Z        X      Y      Z        X      Y      Z
 Br         0.005 -0.000 -0.000    0.000  0.000 -0.000    0.000  0.000 -0.000
 H         -0.513 -0.291  0.000    0.068  0.843 -0.000   -0.042 -0.521  0.000
 H          0.309  0.267  0.000    0.064  0.523  0.000    0.106  0.841 -0.000
 F         -0.043  0.005 -0.000   -0.000  0.000 -0.000    0.000 -0.000  0.000
 C         -0.386  0.262 -0.000   -0.008 -0.042 -0.000   -0.001 -0.078  0.000
 C          0.441 -0.268  0.000   -0.003 -0.073  0.000   -0.006  0.051 -0.000
 TransDip   0.184 -0.064  0.000   -0.098  0.014  0.000   -0.049  0.052  0.000

 STANDARD THERMODYNAMIC QUANTITIES AT   298.15 K  AND     1.00 ATM

   This Molecule has  0 Imaginary Frequencies
   Zero point vibrational energy:       21.712 kcal/mol

   Atom    1 Element Br Has Mass   78.91830
   Atom    2 Element H  Has Mass    1.00783
   Atom    3 Element H  Has Mass    1.00783
   Atom    4 Element F  Has Mass   18.99840
   Atom    5 Element C  Has Mass   12.00000
   Atom    6 Element C  Has Mass   12.00000
   Molecular Mass:   123.932360 amu
   Principal axes and moments of inertia in amu*Bohr^2:
                             1           2           3
    Eigenvalues --       34.10802  1103.65161  1137.75963
          X               0.99999    -0.00480     0.00000
          Y               0.00480     0.99999     0.00000
          Z              -0.00000    -0.00000     1.00000
   Rotational Symmetry Number is   1
   The Molecule is an Asymmetric Top
   Translational Enthalpy:        0.889 kcal/mol
   Rotational Enthalpy:           0.889 kcal/mol
   Vibrational Enthalpy:         22.698 kcal/mol
   gas constant (RT):             0.592 kcal/mol
   Translational Entropy:        40.357  cal/mol.K
   Rotational Entropy:           25.263  cal/mol.K
   Vibrational Entropy:           5.235  cal/mol.K

   Total Enthalpy:               25.068 kcal/mol
   Total Entropy:                70.855  cal/mol.K

 ======================================================================

 STANDARD THERMODYNAMIC QUANTITIES FOR ANHARMONIC VIBRATION -- TOSH

   Zero point vibrational energy: ************ kcal/mol

   Vibrational Enthalpy:       Infinity kcal/mol
   Vibrational Entropy:             NaN  cal/mol.K

   Total Enthalpy:             Infinity kcal/mol
   Total Entropy:                   NaN  cal/mol.K

 ======================================================================

 STANDARD THERMODYNAMIC QUANTITIES FOR ANHARMONIC VIBRATION -- VPT2

   Zero point vibrational energy: ************ kcal/mol

   Vibrational Enthalpy:       Infinity kcal/mol
   Vibrational Entropy:             NaN  cal/mol.K

   Total Enthalpy:             Infinity kcal/mol
   Total Entropy:                   NaN  cal/mol.K

 ======================================================================

Archival summary:
1\1\K55V\FREQ\ProcedureUnspecified\BasisUnspecified\r1122\taweetha\MonAug2701:34:542018MonAug2701:34:542018\0\\#,FREQ,ProcedureUnspecified,BasisUnspecified,\\0,1\Br\C,1,1.89589\H,2,1.08039,1,115.177\C,2,1.32253,1,121.356,3,180,0\H,4,1.08164,2,126.681,1,0,0\F,4,1.35056,2,120.338,1,-180,0\\\@

 Total job time:  28.29s(wall), 213.61s(cpu) 
 Mon Aug 27 01:34:54 2018

        *************************************************************
        *                                                           *
        *  Thank you very much for using Q-Chem.  Have a nice day.  *
        *                                                           *
        *************************************************************
