# Supplementary material for: Geometric and energetic data from ab initio calculations of haloethene, haloimine, halomethylenephosphine, haloiminophosphine, halodiazene, halodiphosphene and halocyclopropane
Source: Data Brief. 2019 Nov 2;27:104738. doi: 10.1016/j.dib.2019.104738 (PMC6861602; doi:10.1016/j.dib.2019.104738)
Supplement: Multimedia component 2 [file mmc2.zip › CC/B3LYP/BrHCCIBr.out]

Q-Chem Developer Version!
                  Welcome to Q-Chem
     A Quantum Leap Into The Future Of Chemistry


 Q-Chem 5.1, Q-Chem, Inc., Pleasanton, CA (2018)

 Yihan Shao,  Zhengting Gan,  E. Epifanovsky,  A. T. B. Gilbert,  M. Wormit,  
 J. Kussmann,  A. W. Lange,  A. Behn,  Jia Deng,  Xintian Feng,  D. Ghosh,  
 M. Goldey,  P. R. Horn,  L. D. Jacobson,  I. Kaliman,  T. Kus,  A. Landau,  
 Jie Liu,  E. I. Proynov,  R. M. Richard,  R. P. Steele,  E. J. Sundstrom,  
 H. L. Woodcock III,  P. M. Zimmerman,  D. Zuev,  B. Albrecht,  E. Alguire,  
 S. A. Baeppler,  D. Barton,  Z. Benda,  Y. A. Bernard,  E. J. Berquist,  
 K. B. Bravaya,  H. Burton,  D. Casanova,  Chun-Min Chang,  Yunqing Chen,  
 A. Chien,  K. D. Closser,  M. P. Coons,  S. Coriani,  S. Dasgupta,  
 A. L. Dempwolff,  M. Diedenhofen,  Hainam Do,  R. G. Edgar,  Po-Tung Fang,  
 S. Faraji,  S. Fatehi,  Qingguo Feng,  K. D. Fenk,  J. Fosso-Tande,  
 Qinghui Ge,  A. Ghysels,  G. Gidofalvi,  J. Gomes,  J. Gonthier,  A. Gunina,  
 D. Hait,  M. W. D. Hanson-Heine,  P. H. P. Harbach,  A. W. Hauser,  
 J. E. Herr,  E. G. Hohenstein,  Z. C. Holden,  Kerwin Hui,  B. C. Huynh,  
 T.-C. Jagau,  Hyunjun Ji,  B. Kaduk,  K. Khistyaev,  Jaehoon Kim,  
 P. Klunzinger,  K. Koh,  D. Kosenkov,  L. Koulias,  T. Kowalczyk,  
 C. M. Krauter,  A. Kunitsa,  Ka Un Lao,  A. Laurent,  K. V. Lawler,  
 Joonho Lee,  D. Lefrancois,  S. Lehtola,  D. S. Levine,  Yi-Pei Li,  
 You-Sheng Lin,  Fenglai Liu,  E. Livshits,  A. Luenser,  P. Manohar,  
 E. Mansoor,  S. F. Manzer,  Shan-Ping Mao,  Yuezhi Mao,  N. Mardirossian,  
 A. V. Marenich,  T. Markovich,  L. A. Martinez-Martinez,  S. A. Maurer,  
 N. J. Mayhall,  S. C. McKenzie,  J.-M. Mewes,  A. F. Morrison,  
 J. W. Mullinax,  K. Nanda,  T. S. Nguyen-Beck,  R. Olivares-Amaya,  
 J. A. Parkhill,  T. M. Perrine,  F. Plasser,  P. Pokhilko,  S. Prager,  
 A. Prociuk,  E. Ramos,  D. R. Rehn,  F. Rob,  M. Schneider,  N. Sergueev,  
 S. M. Sharada,  S. Sharma,  D. W. Small,  T. Stauch,  T. Stein,  
 Yu-Chuan Su,  A. J. W. Thom,  A. Tkatchenko,  T. Tsuchimochi,  N. M. Tubman,  
 L. Vogt,  M. L. Vidal,  O. Vydrov,  M. A. Watson,  J. Wenzel,  
 M. de Wergifosse,  T. A. Wesolowski,  A. White,  J. Witte,  A. Yamada,  
 Jun Yang,  K. Yao,  S. Yeganeh,  S. R. Yost,  Zhi-Qiang You,  A. Zech,  
 Igor Ying Zhang,  Xing Zhang,  Yan Zhao,  Ying Zhu,  B. R. Brooks,  
 G. K. L. Chan,  C. J. Cramer,  M. S. Gordon,  W. J. Hehre,  A. Klamt,  
 M. W. Schmidt,  C. D. Sherrill,  D. G. Truhlar,  A. Aspuru-Guzik,  R. Baer,  
 A. T. Bell,  N. A. Besley,  Jeng-Da Chai,  A. E. DePrince, III,  
 R. A. DiStasio Jr.,  A. Dreuw,  B. D. Dunietz,  T. R. Furlani,  
 Chao-Ping Hsu,  Yousung Jung,  Jing Kong,  D. S. Lambrecht,  WanZhen Liang,  
 C. Ochsenfeld,  V. A. Rassolov,  L. V. Slipchenko,  J. E. Subotnik,  
 T. Van Voorhis,  J. M. Herbert,  A. I. Krylov,  P. M. W. Gill,  M. Head-Gordon

 Contributors to earlier versions of Q-Chem not listed above: 
 R. D. Adamson,  B. Austin,  J. Baker,  G. J. O. Beran,  K. Brandhorst,  
 S. T. Brown,  E. F. C. Byrd,  A. K. Chakraborty,  C.-L. Cheng,  
 Siu Hung Chien,  D. M. Chipman,  D. L. Crittenden,  H. Dachsel,  
 R. J. Doerksen,  A. D. Dutoi,  L. Fusti-Molnar,  W. A. Goddard III,  
 A. Golubeva-Zadorozhnaya,  S. R. Gwaltney,  G. Hawkins,  A. Heyden,  
 S. Hirata,  G. Kedziora,  F. J. Keil,  C. Kelley,  Jihan Kim,  R. A. King,  
 R. Z. Khaliullin,  P. P. Korambath,  W. Kurlancheek,  A. M. Lee,  M. S. Lee,  
 S. V. Levchenko,  Ching Yeh Lin,  D. Liotard,  R. C. Lochan,  I. Lotan,  
 P. E. Maslen,  N. Nair,  D. P. O'Neill,  D. Neuhauser,  E. Neuscamman,  
 C. M. Oana,  R. Olson,  B. Peters,  R. Peverati,  P. A. Pieniazek,  
 Y. M. Rhee,  J. Ritchie,  M. A. Rohrdanz,  E. Rosta,  N. J. Russ,  
 H. F. Schaefer III,  N. E. Schultz,  N. Shenvi,  A. C. Simmonett,  A. Sodt,  
 D. Stuck,  K. S. Thanthiriwatte,  V. Vanovschi,  Tao Wang,  A. Warshel,  
 C. F. Williams,  Q. Wu,  X. Xu,  W. Zhang

 Please cite Q-Chem as follows:
 Y. Shao et al., Mol. Phys. 113, 184-215 (2015)
 DOI: 10.1080/00268976.2014.952696

 Q-Chem 5.1.1 for Intel X86 EM64T Linux

 Parts of Q-Chem use Armadillo 8.300.2 (Tropical Shenanigans).
 http://arma.sourceforge.net/

 Q-Chem begins on Mon Aug 27 02:41:59 2018  

Host: 
0

     Scratch files written to /scratch/taweetham/qchem6508//
Input Ideriv = 2
Curr. Ideriv = -1
Max.  Ideriv = 2

Checking the input file for inconsistencies... 	...done.

--------------------------------------------------------------
User input:
--------------------------------------------------------------
inp/BrIHBr.inp
$molecule
0	1
Br	-2.0	1.0	0.0
I	2.0	1.0	0.0
H	-2.0	-1.0	0.0
Br	2.0	-1.0	0.0
C	-1.0	0.0	0.0
C	1.0	0.0	0.0
$end
$rem
   JOB_TYPE		OPTIMIZATION
   BASIS		6-311++G**
   EXCHANGE		B3LYP
$end

--------------------------------------------------------------
 ----------------------------------------------------------------
             Standard Nuclear Orientation (Angstroms)
    I     Atom           X                Y                Z
 ----------------------------------------------------------------
    1      Br      2.8326713297     0.0325521614     0.0000000000
    2      I      -1.0808609816     0.8597551889     0.0000000000
    3      H       2.4190698159    -1.9242139942    -0.0000000000
    4      Br     -1.4944624953    -1.0970109667    -0.0000000000
    5      C       1.6474874950    -0.7390301595    -0.0000000000
    6      C      -0.3092786606    -0.3254286458    -0.0000000000
 ----------------------------------------------------------------
 Molecular Point Group                 Cs    NOp =  2
 Largest Abelian Subgroup              Cs    NOp =  2
 Nuclear Repulsion Energy =  1313.7514255682 hartrees
 There are       68 alpha and       68 beta electrons
 Requested basis set is 6-311++G(d,p)
 There are 79 shells and 209 basis functions

 Total QAlloc Memory Limit   2000 MB
 Mega-Array Size       188 MB
 MEM_STATIC part       192 MB
 A cutoff of  1.0D-11 yielded   2462 shell pairs
 There are     18284 function pairs (     20631 Cartesian)

 -------------------------------------------------------
 OpenMP Integral Computing Module                       
 Release: version 1.0, May 2013, Q-Chem Inc. Pittsburgh 
 -------------------------------------------------------
 Integral Job Info:
 Integral job number is                      11
 Integral operator is                         1
 short-range coefficients                     0
 long-range coefficients              100000000
 Omega coefficients                           0
 if combine SR and LR in K                    0
 Integral screening is                        0
 Integral computing path is                   2
 max size of driver memory is            800000
 size of driver memory is                593474
 size of scratch memory is             29623520
 max col of scratch BK array               1296
 max len of scratch array in speh3          155
 max len of scratch index in speh4           18
 max int batch size is                      520
 min int batch size is                       52
 fixed nKL is                                45
 max L of basis functions is                  2
 order of int derivative is                   0
 number of shells is                         79
 number of basis is                         222
 number of cartesian basis is               222
 number of contracted shell pairs          2462
 number of primitive shell pairs           5634
 maxK2 (contraction) of shell pair           36
 max number of K2 of shell pair               1
 max number of CS2 of shell pair            327
 max number of PS2 of shell pair            342
 mem total for path MDJ                  536556
 -------------------------------------------------------
 Smallest overlap matrix eigenvalue = 1.58E-04

 Scale SEOQF with 1.000000e-01/1.000000e-01/1.000000e-01

 Standard Electronic Orientation quadrupole field applied
 Nucleus-field energy     =     0.0000000222 hartrees
 Guess from superposition of atomic densities
 Warning:  Energy on first SCF cycle will be non-variational
 SAD guess density has 136.000000 electrons

 -----------------------------------------------------------------------
  General SCF calculation program by
  Eric Jon Sundstrom, Paul Horn, Yuezhi Mao, Dmitri Zuev, Alec White,
  David Stuck, Shaama M.S., Shane Yost, Joonho Lee, David Small,
  Daniel Levine, Susi Lehtola, Hugh Burton, Evgeny Epifanovsky
 -----------------------------------------------------------------------
 Exchange:     0.2000 Hartree-Fock + 0.0800 Slater + 0.7200 B88
 Correlation:  0.1900 VWN1RPA + 0.8100 LYP
 Using SG-1 standard quadrature grid
 using 8 threads for integral computing
 -------------------------------------------------------
 OpenMP Integral computing Module                
 Release: version 2.0, May 2017, Q-Chem Inc. Pleasanton 
 -------------------------------------------------------
 -------------------------------------------------------
 OpenMP BLAS3 based DFT computing Module                
 Release: version 1.0, May 2013, Q-Chem Inc. Pittsburgh 
 -------------------------------------------------------
 A restricted SCF calculation will be
 performed using DIIS
 SCF converges when DIIS error is below 1.0e-08
 ---------------------------------------
  Cycle       Energy         DIIS error
 ---------------------------------------
    1  -12148.1804610419      1.00e-01  
    2  -12142.5834251005      1.08e-02  
    3  -12139.2777672361      2.35e-02  
    4  -12143.1620796223      3.82e-03  
    5  -12143.1717079851      2.96e-03  
    6  -12143.1206924417      3.89e-03  
    7  -12143.2256253552      6.63e-04  
    8  -12143.2272007580      5.17e-04  
    9  -12143.2289877823      1.18e-04  
   10  -12143.2290582910      3.76e-05  
   11  -12143.2290560683      3.65e-05  
   12  -12143.2290668258      1.32e-05  
   13  -12143.2290683887      1.95e-06  
   14  -12143.2290684760      8.93e-07  
   15  -12143.2290684916      4.01e-07  
   16  -12143.2290684938      2.03e-07  
   17  -12143.2290684939      2.51e-08  
   18  -12143.2290684941      4.12e-09  Convergence criterion met
 ---------------------------------------
 SCF time:   CPU 187.53s  wall 24.00s 
 SCF   energy in the final basis set =   -12143.2290684941
 Total energy in the final basis set =   -12143.2290684941

 --------------------------------------------------------------
             Orbital Energies (a.u.) and Symmetries
 --------------------------------------------------------------

 Alpha MOs, Restricted
 -- Occupied --                  
******* -482.89 -482.87 -176.31 -165.71 -165.71 -165.71  -62.55
  1 A'    2 A'    3 A'    4 A'    1 A"    5 A'    6 A'    7 A'                 
-62.530 -56.367 -56.367 -56.366 -56.348 -56.346 -56.346 -35.818
  8 A'    9 A'    2 A"   10 A'   11 A'   12 A'    3 A"   13 A'                 
-31.309 -31.307 -31.306 -22.959 -22.958 -22.958 -22.957 -22.956
 14 A'    4 A"   15 A'   16 A'    5 A"   17 A'    6 A"   18 A'                 
-10.281 -10.243  -8.767  -8.755  -6.597  -6.588  -6.588  -6.585
 19 A'   20 A'   21 A'   22 A'   23 A'    7 A"   24 A'   25 A'                 
 -6.574  -6.570  -6.390  -4.810  -4.787  -4.785  -2.713  -2.707
 26 A'    8 A"   27 A'   28 A'   29 A'    9 A"   30 A'   10 A"                 
 -2.705  -2.703  -2.698  -2.698  -2.697  -2.693  -2.682  -2.682
 31 A'   32 A'   33 A'   34 A'   11 A"   12 A"   35 A'   13 A"                 
 -2.101  -2.078  -2.071  -2.051  -2.051  -1.139  -0.999  -0.748
 36 A'   37 A'   14 A"   38 A'   15 A"   39 A'   40 A'   41 A'                 
 -0.617  -0.583  -0.542  -0.523  -0.485  -0.445  -0.418  -0.388
 42 A'   43 A'   16 A"   44 A'   45 A'   17 A"   46 A'   47 A'                 
 -0.270  -0.270  -0.181  -0.143
 48 A'   18 A"   19 A"   49 A'                                                 
 -- Virtual --                   
 -0.108  -0.081  -0.040   0.006   0.015   0.019   0.029   0.042
 20 A"   50 A'   51 A'   52 A'   53 A'   54 A'   21 A"   55 A'                 
  0.052   0.059   0.062   0.072   0.091   0.096   0.106   0.107
 56 A'   57 A'   22 A"   58 A'   59 A'   23 A"   24 A"   60 A'                 
  0.126   0.144   0.155   0.162   0.174   0.180   0.197   0.262
 61 A'   62 A'   63 A'   64 A'   65 A'   66 A'   67 A'   25 A"                 
  0.277   0.301   0.311   0.361   0.362   0.377   0.387   0.391
 68 A'   26 A"   69 A'   27 A"   70 A'   71 A'   72 A'   28 A"                 
  0.428   0.453   0.459   0.474   0.483   0.501   0.504   0.531
 73 A'   29 A"   74 A'   75 A'   30 A"   31 A"   76 A'   77 A'                 
  0.546   0.550   0.570   0.600   0.603   0.609   0.655   0.709
 78 A'   32 A"   79 A'   80 A'   33 A"   81 A'   82 A'   34 A"                 
  0.715   0.726   0.730   0.746   0.794   0.814   0.943   1.012
 83 A'   35 A"   84 A'   85 A'   86 A'   87 A'   88 A'   89 A'                 
  1.089   1.150   1.155   1.194   1.303   1.326   1.357   1.411
 90 A'   91 A'   36 A"   92 A'   37 A"   93 A'   94 A'   95 A'                 
  1.428   1.452   1.509   1.544   1.586   1.678   1.710   1.778
 38 A"   96 A'   39 A"   97 A'   40 A"   41 A"   98 A'   99 A'                 
  1.841   1.877   1.924   1.935   2.007   2.036   2.060   2.134
100 A'  101 A'   42 A"   43 A"  102 A'  103 A'  104 A'  105 A'                 
  2.238   2.626   2.642   2.687   2.864   3.047   3.095   3.299
106 A'  107 A'   44 A"   45 A"  108 A'  109 A'  110 A'  111 A'                 
  3.936   3.941   3.975   3.981   4.016   4.023   4.051   4.064
 46 A"   47 A"   48 A"  112 A'   49 A"  113 A'  114 A'   50 A"                 
  4.088   4.105   4.181   4.230   4.379   4.546   4.648   4.698
115 A'   51 A"  116 A'  117 A'  118 A'  119 A'  120 A'  121 A'                 
  6.014   6.065   6.205   6.775   6.865   7.472   7.492   7.569
 52 A"  122 A'  123 A'  124 A'  125 A'   53 A"   54 A"  126 A'                 
  7.599   7.690   7.768  23.564  23.727  28.074  28.353  28.411
127 A'  128 A'  129 A'  130 A'  131 A'  132 A'   55 A"  133 A'                 
 28.446  28.536  28.568  28.581  28.707  28.947  48.034  48.094
134 A'   56 A"  135 A'   57 A"  136 A'  137 A'  138 A'  139 A'                 
127.905 127.961 128.035 151.865 289.690 289.718 289.778 289.822
 58 A"  140 A'  141 A'  142 A'   59 A"   60 A"  143 A'  144 A'                 
289.941 290.0331020.8891020.9671902.050
145 A'  146 A'  147 A'  148 A'  149 A'                                         

 Beta MOs, Restricted
 -- Occupied --                  
******* -482.89 -482.87 -176.31 -165.71 -165.71 -165.71  -62.55
  1 A'    2 A'    3 A'    4 A'    1 A"    5 A'    6 A'    7 A'                 
-62.530 -56.367 -56.367 -56.366 -56.348 -56.346 -56.346 -35.818
  8 A'    9 A'    2 A"   10 A'   11 A'   12 A'    3 A"   13 A'                 
-31.309 -31.307 -31.306 -22.959 -22.958 -22.958 -22.957 -22.956
 14 A'    4 A"   15 A'   16 A'    5 A"   17 A'    6 A"   18 A'                 
-10.281 -10.243  -8.767  -8.755  -6.597  -6.588  -6.588  -6.585
 19 A'   20 A'   21 A'   22 A'   23 A'    7 A"   24 A'   25 A'                 
 -6.574  -6.570  -6.390  -4.810  -4.787  -4.785  -2.713  -2.707
 26 A'    8 A"   27 A'   28 A'   29 A'    9 A"   30 A'   10 A"                 
 -2.705  -2.703  -2.698  -2.698  -2.697  -2.693  -2.682  -2.682
 31 A'   32 A'   33 A'   34 A'   11 A"   12 A"   35 A'   13 A"                 
 -2.101  -2.078  -2.071  -2.051  -2.051  -1.139  -0.999  -0.748
 36 A'   37 A'   14 A"   38 A'   15 A"   39 A'   40 A'   41 A'                 
 -0.617  -0.583  -0.542  -0.523  -0.485  -0.445  -0.418  -0.388
 42 A'   43 A'   16 A"   44 A'   45 A'   17 A"   46 A'   47 A'                 
 -0.270  -0.270  -0.181  -0.143
 48 A'   18 A"   19 A"   49 A'                                                 
 -- Virtual --                   
 -0.108  -0.081  -0.040   0.006   0.015   0.019   0.029   0.042
 20 A"   50 A'   51 A'   52 A'   53 A'   54 A'   21 A"   55 A'                 
  0.052   0.059   0.062   0.072   0.091   0.096   0.106   0.107
 56 A'   57 A'   22 A"   58 A'   59 A'   23 A"   24 A"   60 A'                 
  0.126   0.144   0.155   0.162   0.174   0.180   0.197   0.262
 61 A'   62 A'   63 A'   64 A'   65 A'   66 A'   67 A'   25 A"                 
  0.277   0.301   0.311   0.361   0.362   0.377   0.387   0.391
 68 A'   26 A"   69 A'   27 A"   70 A'   71 A'   72 A'   28 A"                 
  0.428   0.453   0.459   0.474   0.483   0.501   0.504   0.531
 73 A'   29 A"   74 A'   75 A'   30 A"   31 A"   76 A'   77 A'                 
  0.546   0.550   0.570   0.600   0.603   0.609   0.655   0.709
 78 A'   32 A"   79 A'   80 A'   33 A"   81 A'   82 A'   34 A"                 
  0.715   0.726   0.730   0.746   0.794   0.814   0.943   1.012
 83 A'   35 A"   84 A'   85 A'   86 A'   87 A'   88 A'   89 A'                 
  1.089   1.150   1.155   1.194   1.303   1.326   1.357   1.411
 90 A'   91 A'   36 A"   92 A'   37 A"   93 A'   94 A'   95 A'                 
  1.428   1.452   1.509   1.544   1.586   1.678   1.710   1.778
 38 A"   96 A'   39 A"   97 A'   40 A"   41 A"   98 A'   99 A'                 
  1.841   1.877   1.924   1.935   2.007   2.036   2.060   2.134
100 A'  101 A'   42 A"   43 A"  102 A'  103 A'  104 A'  105 A'                 
  2.238   2.626   2.642   2.687   2.864   3.047   3.095   3.299
106 A'  107 A'   44 A"   45 A"  108 A'  109 A'  110 A'  111 A'                 
  3.936   3.941   3.975   3.981   4.016   4.023   4.051   4.064
 46 A"   47 A"   48 A"  112 A'   49 A"  113 A'  114 A'   50 A"                 
  4.088   4.105   4.181   4.230   4.379   4.546   4.648   4.698
115 A'   51 A"  116 A'  117 A'  118 A'  119 A'  120 A'  121 A'                 
  6.014   6.065   6.205   6.775   6.865   7.472   7.492   7.569
 52 A"  122 A'  123 A'  124 A'  125 A'   53 A"   54 A"  126 A'                 
  7.599   7.690   7.768  23.564  23.727  28.074  28.353  28.411
127 A'  128 A'  129 A'  130 A'  131 A'  132 A'   55 A"  133 A'                 
 28.446  28.536  28.568  28.581  28.707  28.947  48.034  48.094
134 A'   56 A"  135 A'   57 A"  136 A'  137 A'  138 A'  139 A'                 
127.905 127.961 128.035 151.865 289.690 289.718 289.778 289.822
 58 A"  140 A'  141 A'  142 A'   59 A"   60 A"  143 A'  144 A'                 
289.941 290.0331020.8891020.9671902.050
145 A'  146 A'  147 A'  148 A'  149 A'                                         
 --------------------------------------------------------------

          Ground-State Mulliken Net Atomic Charges

     Atom                 Charge (a.u.)
  ----------------------------------------
      1 Br                    0.296947
      2 I                     0.313869
      3 H                     0.130080
      4 Br                   -0.032095
      5 C                    -0.265821
      6 C                    -0.442979
  ----------------------------------------
  Sum of atomic charges =     0.000000

 -----------------------------------------------------------------
                    Cartesian Multipole Moments
 -----------------------------------------------------------------
    Charge (ESU x 10^10)
                 0.0000
    Dipole Moment (Debye)
         X       1.9776      Y      -1.0758      Z      -0.0000
       Tot       2.2512
    Quadrupole Moments (Debye-Ang)
        XX     -64.3546     XY      -2.4792     YY     -82.6349
        XZ      -0.0000     YZ      -0.0000     ZZ     -76.3897
    Octopole Moments (Debye-Ang^2)
       XXX      16.7141    XXY      -5.4594    XYY       2.4247
       YYY       8.3710    XXZ      -0.0000    XYZ       0.0000
       YYZ       0.0000    XZZ      -2.6551    YZZ       2.4501
       ZZZ      -0.0000
    Hexadecapole Moments (Debye-Ang^3)
      XXXX   -1372.1824   XXXY       3.9838   XXYY    -302.7153
      XYYY      -6.8732   YYYY    -456.1642   XXXZ      -0.0000
      XXYZ       0.0000   XYYZ      -0.0000   YYYZ      -0.0000
      XXZZ    -270.8102   XYZZ       4.2069   YYZZ     -93.2337
      XZZZ      -0.0000   YZZZ      -0.0000   ZZZZ     -99.0098
 -----------------------------------------------------------------
 Calculating analytic gradient of the SCF energy
 Gradient of SCF Energy
            1           2           3           4           5           6
    1  -0.4722186   0.4424546   0.0975082   0.5314892   0.4824377  -1.0816711
    2  -0.3910531  -1.5311536  -0.0216122   0.9068616   0.3940496   0.6429078
    3  -0.0000000   0.0000000  -0.0000000   0.0000000   0.0000000  -0.0000000
 Max gradient component =       1.531E+00
 RMS gradient           =       5.775E-01
 Gradient time:  CPU 44.02 s  wall 5.63 s
 Geometry Optimization Parameters
   NAtoms,    NIC,     NZ,  NCons,   NDum,   NFix, NCnnct, MaxDiis
        6      32       0       0       0       0       0       0


** GEOMETRY OPTIMIZATION IN DELOCALIZED INTERNAL COORDINATES **
   Searching for a Minimum

   Optimization Cycle:   1

                       Coordinates (Angstroms)
     ATOM                X               Y               Z
      1  Br        2.8326713297    0.0325521614    0.0000000000
      2  I        -1.0808609816    0.8597551889    0.0000000000
      3  H         2.4190698159   -1.9242139942    0.0000000000
      4  Br       -1.4944624953   -1.0970109667    0.0000000000
      5  C         1.6474874950   -0.7390301595    0.0000000000
      6  C        -0.3092786606   -0.3254286458    0.0000000000
   Point Group: cs    Number of degrees of freedom:     9


   Energy is -12143.229068494


 Attempting to Generate Delocalized Internal Coordinates

 ** Taking Steepest Descent Step **
 Calculated Step too Large.  Step scaled by  0.205951
 Step Taken.  Stepsize is  0.300000

                             Maximum     Tolerance    Cnvgd?
         Gradient           0.861171      0.000300      NO
         Displacement       0.177359      0.001200      NO
         Energy change     *********      0.000001      NO


 New Cartesian Coordinates Obtained by Inverse Iteration

 Displacement from previous Coordinates is:  0.219166
 ----------------------------------------------------------------
             Standard Nuclear Orientation (Angstroms)
    I     Atom           X                Y                Z
 ----------------------------------------------------------------
    1      Br      2.8880478495     0.0649047506     0.0000000000
    2      I      -1.1295164669     0.9183517245     0.0000000000
    3      H       2.4076218186    -1.9466621417     0.0000000000
    4      Br     -1.5204837978    -1.1285660120     0.0000000000
    5      C       1.6567975410    -0.7574022869     0.0000000000
    6      C      -0.2878404413    -0.3440024504     0.0000000000
 ----------------------------------------------------------------
 Molecular Point Group                 Cs    NOp =  2
 Largest Abelian Subgroup              Cs    NOp =  2
 Nuclear Repulsion Energy =  1267.7871747450 hartrees
 There are       68 alpha and       68 beta electrons
 Applying Cartesian multipole field
    Component          Value
    ---------          -----
     (2,0,0)        1.00000E-11
     (0,2,0)        2.00000E-11
     (0,0,2)       -3.00000E-11
 Nucleus-field energy     =     0.0000000235 hartrees
 Requested basis set is 6-311++G(d,p)
 There are 79 shells and 209 basis functions
 A cutoff of  1.0D-11 yielded   2447 shell pairs
 There are     18197 function pairs (     20533 Cartesian)
 Smallest overlap matrix eigenvalue = 1.65E-04
 Guess MOs from SCF MO coefficient file

 -----------------------------------------------------------------------
  General SCF calculation program by
  Eric Jon Sundstrom, Paul Horn, Yuezhi Mao, Dmitri Zuev, Alec White,
  David Stuck, Shaama M.S., Shane Yost, Joonho Lee, David Small,
  Daniel Levine, Susi Lehtola, Hugh Burton, Evgeny Epifanovsky
 -----------------------------------------------------------------------
 Exchange:     0.2000 Hartree-Fock + 0.0800 Slater + 0.7200 B88
 Correlation:  0.1900 VWN1RPA + 0.8100 LYP
 Using SG-1 standard quadrature grid
 using 8 threads for integral computing
 -------------------------------------------------------
 OpenMP Integral computing Module                
 Release: version 2.0, May 2017, Q-Chem Inc. Pleasanton 
 -------------------------------------------------------
 -------------------------------------------------------
 OpenMP BLAS3 based DFT computing Module                
 Release: version 1.0, May 2013, Q-Chem Inc. Pittsburgh 
 -------------------------------------------------------
 A restricted SCF calculation will be
 performed using DIIS
 SCF converges when DIIS error is below 1.0e-08
 ---------------------------------------
  Cycle       Energy         DIIS error
 ---------------------------------------
    1  -12143.5802391530      2.02e-03  
    2  -12143.5614924733      2.49e-03  
    3  -12143.5437959395      2.64e-03  
    4  -12143.5784782654      1.55e-03  
    5  -12143.5955184837      1.81e-04  
    6  -12143.5956944876      5.47e-05  
    7  -12143.5957054051      1.89e-05  
    8  -12143.5957076762      2.49e-06  
    9  -12143.5957077327      9.21e-07  
   10  -12143.5957077452      4.20e-07  
   11  -12143.5957077488      1.85e-07  
   12  -12143.5957077489      8.89e-08  
   13  -12143.5957077489      1.52e-08  
   14  -12143.5957077489      4.26e-09  Convergence criterion met
 ---------------------------------------
 SCF time:   CPU 139.68s  wall 18.00s 
 SCF   energy in the final basis set =   -12143.5957077489
 Total energy in the final basis set =   -12143.5957077489

 --------------------------------------------------------------
             Orbital Energies (a.u.) and Symmetries
 --------------------------------------------------------------

 Alpha MOs, Restricted
 -- Occupied --                  
******* -482.88 -482.87 -176.31 -165.71 -165.71 -165.71  -62.54
  1 A'    2 A'    3 A'    4 A'    1 A"    5 A'    6 A'    7 A'                 
-62.527 -56.360 -56.358 -56.358 -56.345 -56.344 -56.343 -35.813
  8 A'    9 A'    2 A"   10 A'   11 A'   12 A'    3 A"   13 A'                 
-31.304 -31.302 -31.301 -22.954 -22.954 -22.953 -22.952 -22.952
 14 A'    4 A"   15 A'   16 A'    5 A"   17 A'    6 A"   18 A'                 
-10.283 -10.244  -8.757  -8.749  -6.586  -6.581  -6.577  -6.575
 19 A'   20 A'   21 A'   22 A'   23 A'   24 A'    7 A"   25 A'                 
 -6.569  -6.566  -6.379  -4.795  -4.776  -4.775  -2.700  -2.696
 26 A'    8 A"   27 A'   28 A'   29 A'    9 A"   30 A'   10 A"                 
 -2.695  -2.694  -2.691  -2.687  -2.687  -2.686  -2.678  -2.677
 31 A'   32 A'   33 A'   11 A"   34 A'   12 A"   35 A'   13 A"                 
 -2.077  -2.062  -2.057  -2.041  -2.041  -1.100  -0.969  -0.740
 36 A'   37 A'   14 A"   38 A'   15 A"   39 A'   40 A'   41 A'                 
 -0.615  -0.578  -0.512  -0.507  -0.468  -0.424  -0.421  -0.387
 42 A'   43 A'   16 A"   44 A'   45 A'   17 A"   46 A'   47 A'                 
 -0.277  -0.271  -0.185  -0.156
 48 A'   18 A"   19 A"   49 A'                                                 
 -- Virtual --                   
 -0.106  -0.079  -0.032   0.007   0.013   0.020   0.033   0.043
 20 A"   50 A'   51 A'   52 A'   53 A'   54 A'   21 A"   55 A'                 
  0.052   0.061   0.063   0.069   0.087   0.100   0.107   0.108
 56 A'   57 A'   22 A"   58 A'   59 A'   23 A"   24 A"   60 A'                 
  0.126   0.143   0.153   0.157   0.167   0.181   0.197   0.254
 61 A'   62 A'   63 A'   64 A'   65 A'   66 A'   67 A'   25 A"                 
  0.270   0.307   0.309   0.357   0.368   0.373   0.386   0.393
 68 A'   69 A'   26 A"   70 A'   27 A"   71 A'   72 A'   28 A"                 
  0.427   0.444   0.456   0.477   0.494   0.497   0.512   0.529
 73 A'   29 A"   74 A'   75 A'   76 A'   30 A"   31 A"   77 A'                 
  0.534   0.551   0.562   0.589   0.589   0.594   0.642   0.698
 78 A'   32 A"   79 A'   33 A"   80 A'   81 A'   82 A'   34 A"                 
  0.706   0.707   0.736   0.746   0.791   0.810   0.913   1.007
 83 A'   35 A"   84 A'   85 A'   86 A'   87 A'   88 A'   89 A'                 
  1.058   1.126   1.140   1.153   1.313   1.317   1.364   1.403
 90 A'   91 A'   92 A'   36 A"   37 A"   93 A'   94 A'   95 A'                 
  1.411   1.440   1.510   1.554   1.578   1.679   1.694   1.786
 38 A"   96 A'   39 A"   97 A'   40 A"   41 A"   98 A'   99 A'                 
  1.853   1.907   1.937   1.947   2.018   2.033   2.055   2.105
100 A'  101 A'   42 A"   43 A"  102 A'  103 A'  104 A'  105 A'                 
  2.218   2.630   2.647   2.690   2.838   2.975   3.093   3.293
106 A'  107 A'   44 A"   45 A"  108 A'  109 A'  110 A'  111 A'                 
  3.927   3.948   3.978   3.983   4.026   4.035   4.051   4.084
 46 A"   47 A"   48 A"  112 A'   49 A"  113 A'  114 A'   50 A"                 
  4.091   4.101   4.168   4.207   4.339   4.451   4.551   4.639
 51 A"  115 A'  116 A'  117 A'  118 A'  119 A'  120 A'  121 A'                 
  6.010   6.083   6.199   6.760   6.829   7.485   7.498   7.566
 52 A"  122 A'  123 A'  124 A'  125 A'   53 A"   54 A"  126 A'                 
  7.589   7.663   7.739  23.482  23.598  28.036  28.353  28.408
127 A'  128 A'  129 A'  130 A'  131 A'  132 A'   55 A"  133 A'                 
 28.434  28.540  28.570  28.574  28.684  28.868  48.014  48.067
134 A'   56 A"  135 A'   57 A"  136 A'  137 A'  138 A'  139 A'                 
127.902 127.955 128.028 151.827 289.699 289.718 289.774 289.812
 58 A"  140 A'  141 A'  142 A'   59 A"   60 A"  143 A'  144 A'                 
289.905 289.9971020.8561020.9271902.007
145 A'  146 A'  147 A'  148 A'  149 A'                                         

 Beta MOs, Restricted
 -- Occupied --                  
******* -482.88 -482.87 -176.31 -165.71 -165.71 -165.71  -62.54
  1 A'    2 A'    3 A'    4 A'    1 A"    5 A'    6 A'    7 A'                 
-62.527 -56.360 -56.358 -56.358 -56.345 -56.344 -56.343 -35.813
  8 A'    9 A'    2 A"   10 A'   11 A'   12 A'    3 A"   13 A'                 
-31.304 -31.302 -31.301 -22.954 -22.954 -22.953 -22.952 -22.952
 14 A'    4 A"   15 A'   16 A'    5 A"   17 A'    6 A"   18 A'                 
-10.283 -10.244  -8.757  -8.749  -6.586  -6.581  -6.577  -6.575
 19 A'   20 A'   21 A'   22 A'   23 A'   24 A'    7 A"   25 A'                 
 -6.569  -6.566  -6.379  -4.795  -4.776  -4.775  -2.700  -2.696
 26 A'    8 A"   27 A'   28 A'   29 A'    9 A"   30 A'   10 A"                 
 -2.695  -2.694  -2.691  -2.687  -2.687  -2.686  -2.678  -2.677
 31 A'   32 A'   33 A'   11 A"   34 A'   12 A"   35 A'   13 A"                 
 -2.077  -2.062  -2.057  -2.041  -2.041  -1.100  -0.969  -0.740
 36 A'   37 A'   14 A"   38 A'   15 A"   39 A'   40 A'   41 A'                 
 -0.615  -0.578  -0.512  -0.507  -0.468  -0.424  -0.421  -0.387
 42 A'   43 A'   16 A"   44 A'   45 A'   17 A"   46 A'   47 A'                 
 -0.277  -0.271  -0.185  -0.156
 48 A'   18 A"   19 A"   49 A'                                                 
 -- Virtual --                   
 -0.106  -0.079  -0.032   0.007   0.013   0.020   0.033   0.043
 20 A"   50 A'   51 A'   52 A'   53 A'   54 A'   21 A"   55 A'                 
  0.052   0.061   0.063   0.069   0.087   0.100   0.107   0.108
 56 A'   57 A'   22 A"   58 A'   59 A'   23 A"   24 A"   60 A'                 
  0.126   0.143   0.153   0.157   0.167   0.181   0.197   0.254
 61 A'   62 A'   63 A'   64 A'   65 A'   66 A'   67 A'   25 A"                 
  0.270   0.307   0.309   0.357   0.368   0.373   0.386   0.393
 68 A'   69 A'   26 A"   70 A'   27 A"   71 A'   72 A'   28 A"                 
  0.427   0.444   0.456   0.477   0.494   0.497   0.512   0.529
 73 A'   29 A"   74 A'   75 A'   76 A'   30 A"   31 A"   77 A'                 
  0.534   0.551   0.562   0.589   0.589   0.594   0.642   0.698
 78 A'   32 A"   79 A'   33 A"   80 A'   81 A'   82 A'   34 A"                 
  0.706   0.707   0.736   0.746   0.791   0.810   0.913   1.007
 83 A'   35 A"   84 A'   85 A'   86 A'   87 A'   88 A'   89 A'                 
  1.058   1.126   1.140   1.153   1.313   1.317   1.364   1.403
 90 A'   91 A'   92 A'   36 A"   37 A"   93 A'   94 A'   95 A'                 
  1.411   1.440   1.510   1.554   1.578   1.679   1.694   1.786
 38 A"   96 A'   39 A"   97 A'   40 A"   41 A"   98 A'   99 A'                 
  1.853   1.907   1.937   1.947   2.018   2.033   2.055   2.105
100 A'  101 A'   42 A"   43 A"  102 A'  103 A'  104 A'  105 A'                 
  2.218   2.630   2.647   2.690   2.838   2.975   3.093   3.293
106 A'  107 A'   44 A"   45 A"  108 A'  109 A'  110 A'  111 A'                 
  3.927   3.948   3.978   3.983   4.026   4.035   4.051   4.084
 46 A"   47 A"   48 A"  112 A'   49 A"  113 A'  114 A'   50 A"                 
  4.091   4.101   4.168   4.207   4.339   4.451   4.551   4.639
 51 A"  115 A'  116 A'  117 A'  118 A'  119 A'  120 A'  121 A'                 
  6.010   6.083   6.199   6.760   6.829   7.485   7.498   7.566
 52 A"  122 A'  123 A'  124 A'  125 A'   53 A"   54 A"  126 A'                 
  7.589   7.663   7.739  23.482  23.598  28.036  28.353  28.408
127 A'  128 A'  129 A'  130 A'  131 A'  132 A'   55 A"  133 A'                 
 28.434  28.540  28.570  28.574  28.684  28.868  48.014  48.067
134 A'   56 A"  135 A'   57 A"  136 A'  137 A'  138 A'  139 A'                 
127.902 127.955 128.028 151.827 289.699 289.718 289.774 289.812
 58 A"  140 A'  141 A'  142 A'   59 A"   60 A"  143 A'  144 A'                 
289.905 289.9971020.8561020.9271902.007
145 A'  146 A'  147 A'  148 A'  149 A'                                         
 --------------------------------------------------------------

          Ground-State Mulliken Net Atomic Charges

     Atom                 Charge (a.u.)
  ----------------------------------------
      1 Br                    0.257976
      2 I                     0.219702
      3 H                     0.143738
      4 Br                   -0.017774
      5 C                    -0.286555
      6 C                    -0.317087
  ----------------------------------------
  Sum of atomic charges =     0.000000

 -----------------------------------------------------------------
                    Cartesian Multipole Moments
 -----------------------------------------------------------------
    Charge (ESU x 10^10)
                 0.0000
    Dipole Moment (Debye)
         X       1.5221      Y      -1.0157      Z       0.0000
       Tot       1.8299
    Quadrupole Moments (Debye-Ang)
        XX     -65.0158     XY      -2.1631     YY     -81.4691
        XZ      -0.0000     YZ      -0.0000     ZZ     -76.8322
    Octopole Moments (Debye-Ang^2)
       XXX      15.2853    XXY      -5.6202    XYY       2.5250
       YYY       3.3973    XXZ      -0.0000    XYZ      -0.0000
       YYZ      -0.0000    XZZ      -2.7291    YZZ       1.3133
       ZZZ      -0.0000
    Hexadecapole Moments (Debye-Ang^3)
      XXXX   -1435.3690   XXXY       9.1594   XXYY    -313.8336
      XYYY      -6.4960   YYYY    -472.1982   XXXZ       0.0000
      XXYZ      -0.0000   XYYZ       0.0000   YYYZ      -0.0000
      XXZZ    -281.8016   XYZZ       5.2164   YYZZ     -96.4645
      XZZZ       0.0000   YZZZ      -0.0000   ZZZZ     -99.0534
 -----------------------------------------------------------------
 Calculating analytic gradient of the SCF energy
 Gradient of SCF Energy
            1           2           3           4           5           6
    1  -0.3249547   0.2570484   0.0928376   0.4100749   0.3478927  -0.7828990
    2  -0.2861904  -1.0535544  -0.0324063   0.7228298   0.2967596   0.3525617
    3   0.0000000   0.0000000   0.0000000   0.0000000  -0.0000000  -0.0000000
 Max gradient component =       1.054E+00
 RMS gradient           =       4.089E-01
 Gradient time:  CPU 42.55 s  wall 5.45 s
 Geometry Optimization Parameters
   NAtoms,    NIC,     NZ,  NCons,   NDum,   NFix, NCnnct, MaxDiis
        6      32       0       0       0       0       0       0


** GEOMETRY OPTIMIZATION IN DELOCALIZED INTERNAL COORDINATES **
   Searching for a Minimum

   Optimization Cycle:   2

                       Coordinates (Angstroms)
     ATOM                X               Y               Z
      1  Br        2.8880478495    0.0649047506    0.0000000000
      2  I        -1.1295164669    0.9183517245    0.0000000000
      3  H         2.4076218186   -1.9466621417    0.0000000000
      4  Br       -1.5204837978   -1.1285660120    0.0000000000
      5  C         1.6567975410   -0.7574022869    0.0000000000
      6  C        -0.2878404413   -0.3440024504    0.0000000000
   Point Group: cs    Number of degrees of freedom:     9


   Energy is -12143.595707749

 Hessian Updated using BFGS Update

 ** Taking Steepest Descent Step **
 Calculated Step too Large.  Step scaled by  0.294376
 Step Taken.  Stepsize is  0.300000

                             Maximum     Tolerance    Cnvgd?
         Gradient           0.635536      0.000300      NO
         Displacement       0.187087      0.001200      NO
         Energy change     -0.366639      0.000001      NO


 New Cartesian Coordinates Obtained by Inverse Iteration

 Displacement from previous Coordinates is:  0.210298
 ----------------------------------------------------------------
             Standard Nuclear Orientation (Angstroms)
    I     Atom           X                Y                Z
 ----------------------------------------------------------------
    1      Br      2.9385338513     0.1021057343     0.0000000000
    2      I      -1.1636923813     0.9731863371     0.0000000000
    3      H       2.3859827396    -1.9670825431     0.0000000000
    4      Br     -1.5470410501    -1.1663590363     0.0000000000
    5      C       1.6633204579    -0.7744952793     0.0000000000
    6      C      -0.2624771145    -0.3607316287     0.0000000000
 ----------------------------------------------------------------
 Molecular Point Group                 Cs    NOp =  2
 Largest Abelian Subgroup              Cs    NOp =  2
 Nuclear Repulsion Energy =  1226.0488117278 hartrees
 There are       68 alpha and       68 beta electrons
 Applying Cartesian multipole field
    Component          Value
    ---------          -----
     (2,0,0)        1.00000E-11
     (0,2,0)        2.00000E-11
     (0,0,2)       -3.00000E-11
 Nucleus-field energy     =     0.0000000248 hartrees
 Requested basis set is 6-311++G(d,p)
 There are 79 shells and 209 basis functions
 A cutoff of  1.0D-11 yielded   2427 shell pairs
 There are     18039 function pairs (     20344 Cartesian)
 Smallest overlap matrix eigenvalue = 1.71E-04
 Guess MOs from SCF MO coefficient file

 -----------------------------------------------------------------------
  General SCF calculation program by
  Eric Jon Sundstrom, Paul Horn, Yuezhi Mao, Dmitri Zuev, Alec White,
  David Stuck, Shaama M.S., Shane Yost, Joonho Lee, David Small,
  Daniel Levine, Susi Lehtola, Hugh Burton, Evgeny Epifanovsky
 -----------------------------------------------------------------------
 Exchange:     0.2000 Hartree-Fock + 0.0800 Slater + 0.7200 B88
 Correlation:  0.1900 VWN1RPA + 0.8100 LYP
 Using SG-1 standard quadrature grid
 using 8 threads for integral computing
 -------------------------------------------------------
 OpenMP Integral computing Module                
 Release: version 2.0, May 2017, Q-Chem Inc. Pleasanton 
 -------------------------------------------------------
 -------------------------------------------------------
 OpenMP BLAS3 based DFT computing Module                
 Release: version 1.0, May 2013, Q-Chem Inc. Pittsburgh 
 -------------------------------------------------------
 A restricted SCF calculation will be
 performed using DIIS
 SCF converges when DIIS error is below 1.0e-08
 ---------------------------------------
  Cycle       Energy         DIIS error
 ---------------------------------------
    1  -12143.8435395810      1.63e-03  
    2  -12143.8330269850      1.99e-03  
    3  -12143.8238721958      2.08e-03  
    4  -12143.8449141231      1.20e-03  
    5  -12143.8549091958      1.31e-04  
    6  -12143.8550030492      3.25e-05  
    7  -12143.8550062991      1.17e-05  
    8  -12143.8550070037      1.54e-06  
    9  -12143.8550070145      6.25e-07  
   10  -12143.8550070168      2.32e-07  
   11  -12143.8550070173      6.23e-08  
   12  -12143.8550070172      1.61e-08  
   13  -12143.8550070173      6.96e-09  Convergence criterion met
 ---------------------------------------
 SCF time:   CPU 126.18s  wall 17.00s 
 SCF   energy in the final basis set =   -12143.8550070173
 Total energy in the final basis set =   -12143.8550070173

 --------------------------------------------------------------
             Orbital Energies (a.u.) and Symmetries
 --------------------------------------------------------------

 Alpha MOs, Restricted
 -- Occupied --                  
******* -482.88 -482.87 -176.31 -165.71 -165.71 -165.71  -62.53
  1 A'    2 A'    3 A'    4 A'    5 A'    1 A"    6 A'    7 A'                 
-62.524 -56.353 -56.352 -56.351 -56.343 -56.340 -56.340 -35.812
  8 A'    9 A'    2 A"   10 A'   11 A'   12 A'    3 A"   13 A'                 
-31.303 -31.300 -31.299 -22.953 -22.953 -22.952 -22.950 -22.950
 14 A'    4 A"   15 A'   16 A'    5 A"   17 A'    6 A"   18 A'                 
-10.286 -10.252  -8.748  -8.743  -6.578  -6.574  -6.568  -6.566
 19 A'   20 A'   21 A'   22 A'   23 A'   24 A'    7 A"   25 A'                 
 -6.563  -6.560  -6.372  -4.787  -4.770  -4.770  -2.691  -2.688
 26 A'    8 A"   27 A'   28 A'   29 A'    9 A"   30 A'   31 A'                 
 -2.687  -2.685  -2.683  -2.681  -2.678  -2.677  -2.672  -2.672
 10 A"   32 A'   33 A'   11 A"   34 A'   12 A"   35 A'   13 A"                 
 -2.064  -2.052  -2.049  -2.035  -2.035  -1.059  -0.940  -0.732
 36 A'   37 A'   14 A"   38 A'   15 A"   39 A'   40 A'   41 A'                 
 -0.614  -0.572  -0.493  -0.485  -0.454  -0.421  -0.406  -0.385
 42 A'   43 A'   44 A'   16 A"   45 A'   46 A'   17 A"   47 A'                 
 -0.284  -0.273  -0.190  -0.169
 48 A'   18 A"   19 A"   49 A'                                                 
 -- Virtual --                   
 -0.106  -0.077  -0.026   0.005   0.012   0.020   0.037   0.045
 20 A"   50 A'   51 A'   52 A'   53 A'   54 A'   21 A"   55 A'                 
  0.052   0.063   0.063   0.066   0.085   0.103   0.108   0.108
 56 A'   57 A'   22 A"   58 A'   59 A'   23 A"   24 A"   60 A'                 
  0.124   0.141   0.143   0.154   0.164   0.183   0.197   0.248
 61 A'   62 A'   63 A'   64 A'   65 A'   66 A'   67 A'   25 A"                 
  0.263   0.301   0.316   0.354   0.368   0.375   0.385   0.397
 68 A'   69 A'   26 A"   70 A'   71 A'   27 A"   72 A'   28 A"                 
  0.423   0.436   0.455   0.478   0.484   0.509   0.520   0.522
 73 A'   29 A"   74 A'   75 A'   76 A'   30 A"   31 A"   77 A'                 
  0.530   0.549   0.550   0.572   0.575   0.587   0.633   0.686
 78 A'   32 A"   79 A'   80 A'   33 A"   81 A'   82 A'   34 A"                 
  0.692   0.693   0.740   0.758   0.784   0.806   0.881   0.991
 35 A"   83 A'   84 A'   85 A'   86 A'   87 A'   88 A'   89 A'                 
  1.030   1.093   1.098   1.151   1.314   1.318   1.372   1.396
 90 A'   91 A'   92 A'   36 A"   93 A'   37 A"   94 A'   95 A'                 
  1.399   1.435   1.499   1.569   1.571   1.680   1.682   1.789
 38 A"   96 A'   39 A"   40 A"   97 A'   98 A'   41 A"   99 A'                 
  1.869   1.946   1.948   1.960   2.016   2.032   2.069   2.076
100 A'  101 A'   42 A"   43 A"  102 A'  103 A'  104 A'  105 A'                 
  2.207   2.635   2.648   2.693   2.807   2.936   3.092   3.296
106 A'  107 A'   44 A"   45 A"  108 A'  109 A'  110 A'  111 A'                 
  3.915   3.956   3.982   3.983   4.034   4.034   4.049   4.085
 46 A"   47 A"   48 A"  112 A'   49 A"  113 A'  114 A'   50 A"                 
  4.100   4.121   4.170   4.192   4.303   4.363   4.437   4.620
 51 A"  115 A'  116 A'  117 A'  118 A'  119 A'  120 A'  121 A'                 
  6.006   6.089   6.194   6.735   6.794   7.496   7.505   7.563
 52 A"  122 A'  123 A'  124 A'  125 A'   53 A"   54 A"  126 A'                 
  7.582   7.643   7.714  23.425  23.503  28.005  28.350  28.405
127 A'  128 A'  129 A'  130 A'  131 A'  132 A'   55 A"  133 A'                 
 28.434  28.540  28.568  28.570  28.666  28.802  47.987  48.041
134 A'   56 A"  135 A'   57 A"  136 A'  137 A'  138 A'  139 A'                 
127.897 127.948 128.018 151.796 289.706 289.721 289.770 289.802
 58 A"  140 A'  141 A'  142 A'   59 A"   60 A"  143 A'  144 A'                 
289.877 289.9631020.8161020.8891901.972
145 A'  146 A'  147 A'  148 A'  149 A'                                         

 Beta MOs, Restricted
 -- Occupied --                  
******* -482.88 -482.87 -176.31 -165.71 -165.71 -165.71  -62.53
  1 A'    2 A'    3 A'    4 A'    5 A'    1 A"    6 A'    7 A'                 
-62.524 -56.353 -56.352 -56.351 -56.343 -56.340 -56.340 -35.812
  8 A'    9 A'    2 A"   10 A'   11 A'   12 A'    3 A"   13 A'                 
-31.303 -31.300 -31.299 -22.953 -22.953 -22.952 -22.950 -22.950
 14 A'    4 A"   15 A'   16 A'    5 A"   17 A'    6 A"   18 A'                 
-10.286 -10.252  -8.748  -8.743  -6.578  -6.574  -6.568  -6.566
 19 A'   20 A'   21 A'   22 A'   23 A'   24 A'    7 A"   25 A'                 
 -6.563  -6.560  -6.372  -4.787  -4.770  -4.770  -2.691  -2.688
 26 A'    8 A"   27 A'   28 A'   29 A'    9 A"   30 A'   31 A'                 
 -2.687  -2.685  -2.683  -2.681  -2.678  -2.677  -2.672  -2.672
 10 A"   32 A'   33 A'   11 A"   34 A'   12 A"   35 A'   13 A"                 
 -2.064  -2.052  -2.049  -2.035  -2.035  -1.059  -0.940  -0.732
 36 A'   37 A'   14 A"   38 A'   15 A"   39 A'   40 A'   41 A'                 
 -0.614  -0.572  -0.493  -0.485  -0.454  -0.421  -0.406  -0.385
 42 A'   43 A'   44 A'   16 A"   45 A'   46 A'   17 A"   47 A'                 
 -0.284  -0.273  -0.190  -0.169
 48 A'   18 A"   19 A"   49 A'                                                 
 -- Virtual --                   
 -0.106  -0.077  -0.026   0.005   0.012   0.020   0.037   0.045
 20 A"   50 A'   51 A'   52 A'   53 A'   54 A'   21 A"   55 A'                 
  0.052   0.063   0.063   0.066   0.085   0.103   0.108   0.108
 56 A'   57 A'   22 A"   58 A'   59 A'   23 A"   24 A"   60 A'                 
  0.124   0.141   0.143   0.154   0.164   0.183   0.197   0.248
 61 A'   62 A'   63 A'   64 A'   65 A'   66 A'   67 A'   25 A"                 
  0.263   0.301   0.316   0.354   0.368   0.375   0.385   0.397
 68 A'   69 A'   26 A"   70 A'   71 A'   27 A"   72 A'   28 A"                 
  0.423   0.436   0.455   0.478   0.484   0.509   0.520   0.522
 73 A'   29 A"   74 A'   75 A'   76 A'   30 A"   31 A"   77 A'                 
  0.530   0.549   0.550   0.572   0.575   0.587   0.633   0.686
 78 A'   32 A"   79 A'   80 A'   33 A"   81 A'   82 A'   34 A"                 
  0.692   0.693   0.740   0.758   0.784   0.806   0.881   0.991
 35 A"   83 A'   84 A'   85 A'   86 A'   87 A'   88 A'   89 A'                 
  1.030   1.093   1.098   1.151   1.314   1.318   1.372   1.396
 90 A'   91 A'   92 A'   36 A"   93 A'   37 A"   94 A'   95 A'                 
  1.399   1.435   1.499   1.569   1.571   1.680   1.682   1.789
 38 A"   96 A'   39 A"   40 A"   97 A'   98 A'   41 A"   99 A'                 
  1.869   1.946   1.948   1.960   2.016   2.032   2.069   2.076
100 A'  101 A'   42 A"   43 A"  102 A'  103 A'  104 A'  105 A'                 
  2.207   2.635   2.648   2.693   2.807   2.936   3.092   3.296
106 A'  107 A'   44 A"   45 A"  108 A'  109 A'  110 A'  111 A'                 
  3.915   3.956   3.982   3.983   4.034   4.034   4.049   4.085
 46 A"   47 A"   48 A"  112 A'   49 A"  113 A'  114 A'   50 A"                 
  4.100   4.121   4.170   4.192   4.303   4.363   4.437   4.620
 51 A"  115 A'  116 A'  117 A'  118 A'  119 A'  120 A'  121 A'                 
  6.006   6.089   6.194   6.735   6.794   7.496   7.505   7.563
 52 A"  122 A'  123 A'  124 A'  125 A'   53 A"   54 A"  126 A'                 
  7.582   7.643   7.714  23.425  23.503  28.005  28.350  28.405
127 A'  128 A'  129 A'  130 A'  131 A'  132 A'   55 A"  133 A'                 
 28.434  28.540  28.568  28.570  28.666  28.802  47.987  48.041
134 A'   56 A"  135 A'   57 A"  136 A'  137 A'  138 A'  139 A'                 
127.897 127.948 128.018 151.796 289.706 289.721 289.770 289.802
 58 A"  140 A'  141 A'  142 A'   59 A"   60 A"  143 A'  144 A'                 
289.877 289.9631020.8161020.8891901.972
145 A'  146 A'  147 A'  148 A'  149 A'                                         
 --------------------------------------------------------------

          Ground-State Mulliken Net Atomic Charges

     Atom                 Charge (a.u.)
  ----------------------------------------
      1 Br                    0.208765
      2 I                     0.168464
      3 H                     0.157657
      4 Br                   -0.012545
      5 C                    -0.287200
      6 C                    -0.235141
  ----------------------------------------
  Sum of atomic charges =     0.000000

 -----------------------------------------------------------------
                    Cartesian Multipole Moments
 -----------------------------------------------------------------
    Charge (ESU x 10^10)
                 0.0000
    Dipole Moment (Debye)
         X       1.0878      Y      -0.8827      Z      -0.0000
       Tot       1.4009
    Quadrupole Moments (Debye-Ang)
        XX     -65.7142     XY      -2.0531     YY     -80.3986
        XZ      -0.0000     YZ      -0.0000     ZZ     -77.2805
    Octopole Moments (Debye-Ang^2)
       XXX      12.4704    XXY      -5.4388    XYY       2.2710
       YYY      -0.7477    XXZ      -0.0000    XYZ      -0.0000
       YYZ       0.0000    XZZ      -3.0986    YZZ       0.2608
       ZZZ       0.0000
    Hexadecapole Moments (Debye-Ang^3)
      XXXX   -1492.2378   XXXY      11.4845   XXYY    -324.2280
      XYYY      -9.7172   YYYY    -491.3200   XXXZ      -0.0000
      XXYZ      -0.0000   XYYZ       0.0000   YYYZ      -0.0000
      XXZZ    -291.7635   XYZZ       5.0454   YYZZ    -100.2628
      XZZZ      -0.0000   YZZZ      -0.0000   ZZZZ     -99.3737
 -----------------------------------------------------------------
 Calculating analytic gradient of the SCF energy
 Gradient of SCF Energy
            1           2           3           4           5           6
    1  -0.2164616   0.1499067   0.0870969   0.3021888   0.2528682  -0.5755990
    2  -0.2055237  -0.7490533  -0.0422672   0.5640613   0.2238604   0.2089226
    3  -0.0000000  -0.0000000  -0.0000000   0.0000000   0.0000000  -0.0000000
 Max gradient component =       7.491E-01
 RMS gradient           =       2.963E-01
 Gradient time:  CPU 40.78 s  wall 5.23 s
 Geometry Optimization Parameters
   NAtoms,    NIC,     NZ,  NCons,   NDum,   NFix, NCnnct, MaxDiis
        6      32       0       0       0       0       0       0


** GEOMETRY OPTIMIZATION IN DELOCALIZED INTERNAL COORDINATES **
   Searching for a Minimum

   Optimization Cycle:   3

                       Coordinates (Angstroms)
     ATOM                X               Y               Z
      1  Br        2.9385338513    0.1021057343    0.0000000000
      2  I        -1.1636923813    0.9731863371    0.0000000000
      3  H         2.3859827396   -1.9670825431    0.0000000000
      4  Br       -1.5470410501   -1.1663590363    0.0000000000
      5  C         1.6633204579   -0.7744952793    0.0000000000
      6  C        -0.2624771145   -0.3607316287    0.0000000000
   Point Group: cs    Number of degrees of freedom:     9


   Energy is -12143.855007017

 Hessian Updated using BFGS Update

 ** Taking Steepest Descent Step **
 Calculated Step too Large.  Step scaled by  0.410406
 Step Taken.  Stepsize is  0.300000

                             Maximum     Tolerance    Cnvgd?
         Gradient           0.475610      0.000300      NO
         Displacement       0.195193      0.001200      NO
         Energy change     -0.259299      0.000001      NO


 New Cartesian Coordinates Obtained by Inverse Iteration

 Displacement from previous Coordinates is:  0.203050
 ----------------------------------------------------------------
             Standard Nuclear Orientation (Angstroms)
    I     Atom           X                Y                Z
 ----------------------------------------------------------------
    1      Br      2.9793466104     0.1426088345     0.0000000000
    2      I      -1.1824010965     1.0252351899     0.0000000000
    3      H       2.3528054983    -1.9837048869     0.0000000000
    4      Br     -1.5685154649    -1.2099284121     0.0000000000
    5      C       1.6656245918    -0.7906558825     0.0000000000
    6      C      -0.2322336360    -0.3769312588     0.0000000000
 ----------------------------------------------------------------
 Molecular Point Group                 Cs    NOp =  2
 Largest Abelian Subgroup              Cs    NOp =  2
 Nuclear Repulsion Energy =  1189.2482755784 hartrees
 There are       68 alpha and       68 beta electrons
 Applying Cartesian multipole field
    Component          Value
    ---------          -----
     (2,0,0)        1.00000E-11
     (0,2,0)        2.00000E-11
     (0,0,2)       -3.00000E-11
 Nucleus-field energy     =     0.0000000259 hartrees
 Requested basis set is 6-311++G(d,p)
 There are 79 shells and 209 basis functions
 A cutoff of  1.0D-11 yielded   2410 shell pairs
 There are     17914 function pairs (     20191 Cartesian)
 Smallest overlap matrix eigenvalue = 1.76E-04
 Guess MOs from SCF MO coefficient file

 -----------------------------------------------------------------------
  General SCF calculation program by
  Eric Jon Sundstrom, Paul Horn, Yuezhi Mao, Dmitri Zuev, Alec White,
  David Stuck, Shaama M.S., Shane Yost, Joonho Lee, David Small,
  Daniel Levine, Susi Lehtola, Hugh Burton, Evgeny Epifanovsky
 -----------------------------------------------------------------------
 Exchange:     0.2000 Hartree-Fock + 0.0800 Slater + 0.7200 B88
 Correlation:  0.1900 VWN1RPA + 0.8100 LYP
 Using SG-1 standard quadrature grid
 using 8 threads for integral computing
 -------------------------------------------------------
 OpenMP Integral computing Module                
 Release: version 2.0, May 2017, Q-Chem Inc. Pleasanton 
 -------------------------------------------------------
 -------------------------------------------------------
 OpenMP BLAS3 based DFT computing Module                
 Release: version 1.0, May 2013, Q-Chem Inc. Pittsburgh 
 -------------------------------------------------------
 A restricted SCF calculation will be
 performed using DIIS
 SCF converges when DIIS error is below 1.0e-08
 ---------------------------------------
  Cycle       Energy         DIIS error
 ---------------------------------------
    1  -12144.0334424599      1.34e-03  
    2  -12144.0279609589      1.60e-03  
    3  -12144.0222536270      1.69e-03  
    4  -12144.0361963639      9.33e-04  
    5  -12144.0421602753      1.01e-04  
    6  -12144.0422161697      2.21e-05  
    7  -12144.0422175309      8.10e-06  
    8  -12144.0422178132      1.25e-06  
    9  -12144.0422178207      6.04e-07  
   10  -12144.0422178232      2.30e-07  
   11  -12144.0422178233      5.57e-08  
   12  -12144.0422178234      1.68e-08  
   13  -12144.0422178236      6.09e-09  Convergence criterion met
 ---------------------------------------
 SCF time:   CPU 123.35s  wall 16.00s 
 SCF   energy in the final basis set =   -12144.0422178236
 Total energy in the final basis set =   -12144.0422178236

 --------------------------------------------------------------
             Orbital Energies (a.u.) and Symmetries
 --------------------------------------------------------------

 Alpha MOs, Restricted
 -- Occupied --                  
******* -482.87 -482.86 -176.31 -165.71 -165.71 -165.71  -62.53
  1 A'    2 A'    3 A'    4 A'    5 A'    1 A"    6 A'    7 A'                 
-62.521 -56.348 -56.346 -56.345 -56.340 -56.337 -56.337 -35.812
  8 A'    9 A'    2 A"   10 A'   11 A'    3 A"   12 A'   13 A'                 
-31.303 -31.300 -31.299 -22.954 -22.953 -22.952 -22.950 -22.950
 14 A'    4 A"   15 A'   16 A'    5 A"   17 A'   18 A'    6 A"                 
-10.289 -10.263  -8.741  -8.737  -6.571  -6.568  -6.561  -6.559
 19 A'   20 A'   21 A'   22 A'   23 A'   24 A'    7 A"   25 A'                 
 -6.557  -6.555  -6.369  -4.782  -4.767  -4.767  -2.683  -2.681
 26 A'    8 A"   27 A'   28 A'    9 A"   29 A'   30 A'   31 A'                 
 -2.680  -2.678  -2.677  -2.676  -2.670  -2.670  -2.666  -2.666
 10 A"   32 A'   33 A'   11 A"   34 A'   12 A"   35 A'   13 A"                 
 -2.056  -2.047  -2.045  -2.032  -2.032  -1.018  -0.915  -0.725
 36 A'   37 A'   14 A"   38 A'   15 A"   39 A'   40 A'   41 A'                 
 -0.616  -0.567  -0.482  -0.460  -0.445  -0.418  -0.391  -0.382
 42 A'   43 A'   44 A'   16 A"   45 A'   46 A'   17 A"   47 A'                 
 -0.290  -0.275  -0.195  -0.183
 48 A'   18 A"   19 A"   49 A'                                                 
 -- Virtual --                   
 -0.105  -0.074  -0.022   0.002   0.012   0.020   0.040   0.045
 20 A"   50 A'   51 A'   52 A'   53 A'   54 A'   21 A"   55 A'                 
  0.052   0.059   0.064   0.068   0.085   0.106   0.106   0.108
 56 A'   57 A'   22 A"   58 A'   59 A'   23 A"   60 A'   24 A"                 
  0.120   0.132   0.139   0.151   0.164   0.184   0.195   0.243
 61 A'   62 A'   63 A'   64 A'   65 A'   66 A'   67 A'   25 A"                 
  0.257   0.295   0.323   0.354   0.364   0.383   0.386   0.401
 68 A'   69 A'   26 A"   70 A'   71 A'   27 A"   72 A'   28 A"                 
  0.419   0.428   0.455   0.466   0.484   0.511   0.518   0.525
 73 A'   29 A"   74 A'   75 A'   76 A'   77 A'   30 A"   31 A"                 
  0.531   0.535   0.546   0.555   0.564   0.584   0.630   0.665
 78 A'   79 A'   32 A"   80 A'   33 A"   81 A'   82 A'   34 A"                 
  0.679   0.689   0.747   0.765   0.780   0.801   0.853   0.962
 83 A'   35 A"   84 A'   85 A'   86 A'   87 A'   88 A'   89 A'                 
  1.007   1.056   1.070   1.147   1.315   1.320   1.367   1.388
 90 A'   91 A'   92 A'   36 A"   37 A"   93 A'   94 A'   38 A"                 
  1.406   1.438   1.481   1.562   1.589   1.673   1.689   1.785
 95 A'   96 A'   39 A"   40 A"   97 A'   98 A'   41 A"   99 A'                 
  1.880   1.958   1.970   1.990   2.012   2.034   2.049   2.095
100 A'   42 A"   43 A"  101 A'  102 A'  103 A'  104 A'  105 A'                 
  2.205   2.642   2.645   2.697   2.780   2.909   3.090   3.313
106 A'  107 A'   44 A"   45 A"  108 A'  109 A'  110 A'  111 A'                 
  3.906   3.962   3.983   3.984   4.028   4.039   4.044   4.083
 46 A"   47 A"  112 A'   48 A"  113 A'   49 A"  114 A'   50 A"                 
  4.108   4.109   4.176   4.210   4.278   4.305   4.365   4.592
 51 A"  115 A'  116 A'  117 A'  118 A'  119 A'  120 A'  121 A'                 
  6.003   6.084   6.183   6.705   6.762   7.506   7.512   7.562
 52 A"  122 A'  123 A'  124 A'  125 A'   53 A"   54 A"  126 A'                 
  7.577   7.630   7.695  23.389  23.436  27.976  28.346  28.401
127 A'  128 A'  129 A'  130 A'  131 A'  132 A'   55 A"  133 A'                 
 28.434  28.539  28.565  28.567  28.651  28.755  47.957  48.016
134 A'   56 A"  135 A'   57 A"  136 A'  137 A'  138 A'  139 A'                 
127.893 127.941 128.004 151.766 289.712 289.724 289.767 289.794
 58 A"  140 A'  141 A'  142 A'   59 A"   60 A"  143 A'  144 A'                 
289.858 289.9351020.7731020.8521901.939
145 A'  146 A'  147 A'  148 A'  149 A'                                         

 Beta MOs, Restricted
 -- Occupied --                  
******* -482.87 -482.86 -176.31 -165.71 -165.71 -165.71  -62.53
  1 A'    2 A'    3 A'    4 A'    5 A'    1 A"    6 A'    7 A'                 
-62.521 -56.348 -56.346 -56.345 -56.340 -56.337 -56.337 -35.812
  8 A'    9 A'    2 A"   10 A'   11 A'    3 A"   12 A'   13 A'                 
-31.303 -31.300 -31.299 -22.954 -22.953 -22.952 -22.950 -22.950
 14 A'    4 A"   15 A'   16 A'    5 A"   17 A'   18 A'    6 A"                 
-10.289 -10.263  -8.741  -8.737  -6.571  -6.568  -6.561  -6.559
 19 A'   20 A'   21 A'   22 A'   23 A'   24 A'    7 A"   25 A'                 
 -6.557  -6.555  -6.369  -4.782  -4.767  -4.767  -2.683  -2.681
 26 A'    8 A"   27 A'   28 A'    9 A"   29 A'   30 A'   31 A'                 
 -2.680  -2.678  -2.677  -2.676  -2.670  -2.670  -2.666  -2.666
 10 A"   32 A'   33 A'   11 A"   34 A'   12 A"   35 A'   13 A"                 
 -2.056  -2.047  -2.045  -2.032  -2.032  -1.018  -0.915  -0.725
 36 A'   37 A'   14 A"   38 A'   15 A"   39 A'   40 A'   41 A'                 
 -0.616  -0.567  -0.482  -0.460  -0.445  -0.418  -0.391  -0.382
 42 A'   43 A'   44 A'   16 A"   45 A'   46 A'   17 A"   47 A'                 
 -0.290  -0.275  -0.195  -0.183
 48 A'   18 A"   19 A"   49 A'                                                 
 -- Virtual --                   
 -0.105  -0.074  -0.022   0.002   0.012   0.020   0.040   0.045
 20 A"   50 A'   51 A'   52 A'   53 A'   54 A'   21 A"   55 A'                 
  0.052   0.059   0.064   0.068   0.085   0.106   0.106   0.108
 56 A'   57 A'   22 A"   58 A'   59 A'   23 A"   60 A'   24 A"                 
  0.120   0.132   0.139   0.151   0.164   0.184   0.195   0.243
 61 A'   62 A'   63 A'   64 A'   65 A'   66 A'   67 A'   25 A"                 
  0.257   0.295   0.323   0.354   0.364   0.383   0.386   0.401
 68 A'   69 A'   26 A"   70 A'   71 A'   27 A"   72 A'   28 A"                 
  0.419   0.428   0.455   0.466   0.484   0.511   0.518   0.525
 73 A'   29 A"   74 A'   75 A'   76 A'   77 A'   30 A"   31 A"                 
  0.531   0.535   0.546   0.555   0.564   0.584   0.630   0.665
 78 A'   79 A'   32 A"   80 A'   33 A"   81 A'   82 A'   34 A"                 
  0.679   0.689   0.747   0.765   0.780   0.801   0.853   0.962
 83 A'   35 A"   84 A'   85 A'   86 A'   87 A'   88 A'   89 A'                 
  1.007   1.056   1.070   1.147   1.315   1.320   1.367   1.388
 90 A'   91 A'   92 A'   36 A"   37 A"   93 A'   94 A'   38 A"                 
  1.406   1.438   1.481   1.562   1.589   1.673   1.689   1.785
 95 A'   96 A'   39 A"   40 A"   97 A'   98 A'   41 A"   99 A'                 
  1.880   1.958   1.970   1.990   2.012   2.034   2.049   2.095
100 A'   42 A"   43 A"  101 A'  102 A'  103 A'  104 A'  105 A'                 
  2.205   2.642   2.645   2.697   2.780   2.909   3.090   3.313
106 A'  107 A'   44 A"   45 A"  108 A'  109 A'  110 A'  111 A'                 
  3.906   3.962   3.983   3.984   4.028   4.039   4.044   4.083
 46 A"   47 A"  112 A'   48 A"  113 A'   49 A"  114 A'   50 A"                 
  4.108   4.109   4.176   4.210   4.278   4.305   4.365   4.592
 51 A"  115 A'  116 A'  117 A'  118 A'  119 A'  120 A'  121 A'                 
  6.003   6.084   6.183   6.705   6.762   7.506   7.512   7.562
 52 A"  122 A'  123 A'  124 A'  125 A'   53 A"   54 A"  126 A'                 
  7.577   7.630   7.695  23.389  23.436  27.976  28.346  28.401
127 A'  128 A'  129 A'  130 A'  131 A'  132 A'   55 A"  133 A'                 
 28.434  28.539  28.565  28.567  28.651  28.755  47.957  48.016
134 A'   56 A"  135 A'   57 A"  136 A'  137 A'  138 A'  139 A'                 
127.893 127.941 128.004 151.766 289.712 289.724 289.767 289.794
 58 A"  140 A'  141 A'  142 A'   59 A"   60 A"  143 A'  144 A'                 
289.858 289.9351020.7731020.8521901.939
145 A'  146 A'  147 A'  148 A'  149 A'                                         
 --------------------------------------------------------------

          Ground-State Mulliken Net Atomic Charges

     Atom                 Charge (a.u.)
  ----------------------------------------
      1 Br                    0.158910
      2 I                     0.142949
      3 H                     0.171411
      4 Br                   -0.014613
      5 C                    -0.278968
      6 C                    -0.179690
  ----------------------------------------
  Sum of atomic charges =     0.000000

 -----------------------------------------------------------------
                    Cartesian Multipole Moments
 -----------------------------------------------------------------
    Charge (ESU x 10^10)
                 0.0000
    Dipole Moment (Debye)
         X       0.7210      Y      -0.7468      Z       0.0000
       Tot       1.0381
    Quadrupole Moments (Debye-Ang)
        XX     -66.4932     XY      -2.0791     YY     -79.3717
        XZ      -0.0000     YZ      -0.0000     ZZ     -77.7155
    Octopole Moments (Debye-Ang^2)
       XXX       8.5992    XXY      -5.1756    XYY       1.6670
       YYY      -4.3577    XXZ      -0.0000    XYZ       0.0000
       YYZ      -0.0000    XZZ      -3.6824    YZZ      -0.7259
       ZZZ      -0.0000
    Hexadecapole Moments (Debye-Ang^3)
      XXXX   -1537.9640   XXXY      11.3819   XXYY    -332.6109
      XYYY     -15.7463   YYYY    -513.3041   XXXZ      -0.0000
      XXYZ       0.0000   XYYZ       0.0000   YYYZ      -0.0000
      XXZZ    -299.6335   XYZZ       3.8209   YYZZ    -104.6399
      XZZZ      -0.0000   YZZZ      -0.0000   ZZZZ     -99.9113
 -----------------------------------------------------------------
 Calculating analytic gradient of the SCF energy
 Gradient of SCF Energy
            1           2           3           4           5           6
    1  -0.1380468   0.0806926   0.0808058   0.2133124   0.1881478  -0.4249117
    2  -0.1443745  -0.5358928  -0.0505306   0.4333715   0.1690141   0.1284123
    3   0.0000000   0.0000000  -0.0000000   0.0000000   0.0000000  -0.0000000
 Max gradient component =       5.359E-01
 RMS gradient           =       2.156E-01
 Gradient time:  CPU 40.05 s  wall 5.13 s
 Geometry Optimization Parameters
   NAtoms,    NIC,     NZ,  NCons,   NDum,   NFix, NCnnct, MaxDiis
        6      32       0       0       0       0       0       0


** GEOMETRY OPTIMIZATION IN DELOCALIZED INTERNAL COORDINATES **
   Searching for a Minimum

   Optimization Cycle:   4

                       Coordinates (Angstroms)
     ATOM                X               Y               Z
      1  Br        2.9793466104    0.1426088345    0.0000000000
      2  I        -1.1824010965    1.0252351899    0.0000000000
      3  H         2.3528054983   -1.9837048869    0.0000000000
      4  Br       -1.5685154649   -1.2099284121    0.0000000000
      5  C         1.6656245918   -0.7906558825    0.0000000000
      6  C        -0.2322336360   -0.3769312588    0.0000000000
   Point Group: cs    Number of degrees of freedom:     9


   Energy is -12144.042217824

 Hessian Updated using BFGS Update

 ** Taking Steepest Descent Step **
 Calculated Step too Large.  Step scaled by  0.566103
 Step Taken.  Stepsize is  0.300000

                             Maximum     Tolerance    Cnvgd?
         Gradient           0.354493      0.000300      NO
         Displacement       0.200680      0.001200      NO
         Energy change     -0.187211      0.000001      NO


 New Cartesian Coordinates Obtained by Inverse Iteration

 Displacement from previous Coordinates is:  0.204596
 ----------------------------------------------------------------
             Standard Nuclear Orientation (Angstroms)
    I     Atom           X                Y                Z
 ----------------------------------------------------------------
    1      Br      3.0057385639     0.1853262288     0.0000000000
    2      I      -1.1823814589     1.0742319538     0.0000000000
    3      H       2.3051606608    -1.9941983182     0.0000000000
    4      Br     -1.5793532629    -1.2595516335     0.0000000000
    5      C       1.6613447844    -0.8057880584     0.0000000000
    6      C      -0.1958827843    -0.3933965884     0.0000000000
 ----------------------------------------------------------------
 Molecular Point Group                 Cs    NOp =  2
 Largest Abelian Subgroup              Cs    NOp =  2
 Nuclear Repulsion Energy =  1158.2782656913 hartrees
 There are       68 alpha and       68 beta electrons
 Applying Cartesian multipole field
    Component          Value
    ---------          -----
     (2,0,0)        1.00000E-11
     (0,2,0)        2.00000E-11
     (0,0,2)       -3.00000E-11
 Nucleus-field energy     =     0.0000000269 hartrees
 Requested basis set is 6-311++G(d,p)
 There are 79 shells and 209 basis functions
 A cutoff of  1.0D-11 yielded   2396 shell pairs
 There are     17856 function pairs (     20125 Cartesian)
 Smallest overlap matrix eigenvalue = 1.75E-04
 Guess MOs from SCF MO coefficient file

 -----------------------------------------------------------------------
  General SCF calculation program by
  Eric Jon Sundstrom, Paul Horn, Yuezhi Mao, Dmitri Zuev, Alec White,
  David Stuck, Shaama M.S., Shane Yost, Joonho Lee, David Small,
  Daniel Levine, Susi Lehtola, Hugh Burton, Evgeny Epifanovsky
 -----------------------------------------------------------------------
 Exchange:     0.2000 Hartree-Fock + 0.0800 Slater + 0.7200 B88
 Correlation:  0.1900 VWN1RPA + 0.8100 LYP
 Using SG-1 standard quadrature grid
 using 8 threads for integral computing
 -------------------------------------------------------
 OpenMP Integral computing Module                
 Release: version 2.0, May 2017, Q-Chem Inc. Pleasanton 
 -------------------------------------------------------
 -------------------------------------------------------
 OpenMP BLAS3 based DFT computing Module                
 Release: version 1.0, May 2013, Q-Chem Inc. Pittsburgh 
 -------------------------------------------------------
 A restricted SCF calculation will be
 performed using DIIS
 SCF converges when DIIS error is below 1.0e-08
 ---------------------------------------
  Cycle       Energy         DIIS error
 ---------------------------------------
    1  -12144.1720953016      1.11e-03  
    2  -12144.1700481800      1.25e-03  
    3  -12144.1657740887      1.39e-03  
    4  -12144.1755956761      6.95e-04  
    5  -12144.1788447300      8.17e-05  
    6  -12144.1788817881      1.58e-05  
    7  -12144.1788824730      5.71e-06  
    8  -12144.1788825844      1.00e-06  
    9  -12144.1788825890      4.89e-07  
   10  -12144.1788825909      1.53e-07  
   11  -12144.1788825908      4.29e-08  
   12  -12144.1788825906      1.18e-08  
   13  -12144.1788825907      4.34e-09  Convergence criterion met
 ---------------------------------------
 SCF time:   CPU 121.22s  wall 16.00s 
 SCF   energy in the final basis set =   -12144.1788825907
 Total energy in the final basis set =   -12144.1788825907

 --------------------------------------------------------------
             Orbital Energies (a.u.) and Symmetries
 --------------------------------------------------------------

 Alpha MOs, Restricted
 -- Occupied --                  
******* -482.87 -482.86 -176.31 -165.72 -165.72 -165.71  -62.52
  1 A'    2 A'    3 A'    4 A'    5 A'    1 A"    6 A'    7 A'                 
-62.518 -56.344 -56.341 -56.340 -56.337 -56.334 -56.334 -35.812
  8 A'    9 A'    2 A"   10 A'   11 A'    3 A"   12 A'   13 A'                 
-31.304 -31.300 -31.300 -22.955 -22.954 -22.954 -22.951 -22.951
 14 A'    4 A"   15 A'   16 A'    5 A"   17 A'   18 A'    6 A"                 
-10.292 -10.274  -8.735  -8.732  -6.565  -6.563  -6.555  -6.553
 19 A'   20 A'   21 A'   22 A'   23 A'   24 A'    7 A"   25 A'                 
 -6.551  -6.551  -6.368  -4.780  -4.766  -4.765  -2.677  -2.676
 26 A'    8 A"   27 A'   28 A'    9 A"   29 A'   30 A'   31 A'                 
 -2.674  -2.673  -2.672  -2.671  -2.664  -2.664  -2.661  -2.661
 10 A"   32 A'   33 A'   11 A"   12 A"   34 A'   35 A'   13 A"                 
 -2.051  -2.044  -2.043  -2.030  -2.030  -0.980  -0.894  -0.720
 36 A'   37 A'   14 A"   38 A'   15 A"   39 A'   40 A'   41 A'                 
 -0.620  -0.562  -0.474  -0.440  -0.439  -0.414  -0.378  -0.377
 42 A'   43 A'   44 A'   16 A"   45 A'   46 A'   17 A"   47 A'                 
 -0.296  -0.278  -0.202  -0.197
 48 A'   18 A"   19 A"   49 A'                                                 
 -- Virtual --                   
 -0.105  -0.070  -0.020  -0.002   0.012   0.020   0.042   0.044
 20 A"   50 A'   51 A'   52 A'   53 A'   54 A'   21 A"   55 A'                 
  0.051   0.057   0.064   0.070   0.086   0.103   0.107   0.110
 56 A'   57 A'   22 A"   58 A'   59 A'   60 A'   23 A"   24 A"                 
  0.116   0.124   0.138   0.148   0.164   0.185   0.194   0.239
 61 A'   62 A'   63 A'   64 A'   65 A'   66 A'   67 A'   25 A"                 
  0.253   0.288   0.330   0.355   0.362   0.387   0.392   0.405
 68 A'   69 A'   26 A"   70 A'   71 A'   72 A'   27 A"   28 A"                 
  0.416   0.422   0.451   0.456   0.483   0.502   0.520   0.520
 73 A'   29 A"   74 A'   75 A'   76 A'   77 A'   78 A'   30 A"                 
  0.531   0.533   0.542   0.543   0.558   0.584   0.632   0.645
 31 A"   79 A'   80 A'   32 A"   33 A"   81 A'   82 A'   34 A"                 
  0.669   0.688   0.749   0.761   0.785   0.798   0.836   0.929
 83 A'   35 A"   84 A'   85 A'   86 A'   87 A'   88 A'   89 A'                 
  0.985   1.027   1.043   1.141   1.307   1.331   1.362   1.376
 90 A'   91 A'   92 A'   36 A"   37 A"   93 A'   94 A'   38 A"                 
  1.418   1.448   1.461   1.561   1.602   1.673   1.704   1.777
 95 A'   96 A'   39 A"   40 A"   97 A'   98 A'   41 A"   99 A'                 
  1.883   1.967   1.978   1.999   2.025   2.035   2.053   2.128
100 A'   42 A"   43 A"  101 A'  102 A'  103 A'  104 A'  105 A'                 
  2.215   2.640   2.652   2.703   2.756   2.889   3.088   3.349
106 A'   44 A"  107 A'   45 A"  108 A'  109 A'  110 A'  111 A'                 
  3.902   3.967   3.983   3.985   4.017   4.033   4.043   4.081
 46 A"   47 A"  112 A'   48 A"  113 A'  114 A'   49 A"   50 A"                 
  4.090   4.108   4.173   4.215   4.278   4.296   4.340   4.557
115 A'   51 A"  116 A'  117 A'  118 A'  119 A'  120 A'  121 A'                 
  6.000   6.076   6.166   6.674   6.736   7.513   7.518   7.562
 52 A"  122 A'  123 A'  124 A'  125 A'   53 A"   54 A"  126 A'                 
  7.575   7.622   7.682  23.365  23.394  27.949  28.343  28.396
127 A'  128 A'  129 A'  130 A'  131 A'  132 A'   55 A"  133 A'                 
 28.432  28.536  28.562  28.564  28.639  28.726  47.930  47.993
134 A'   56 A"  135 A'   57 A"  136 A'  137 A'  138 A'  139 A'                 
127.889 127.934 127.990 151.740 289.717 289.726 289.766 289.788
 58 A"  140 A'  141 A'  142 A'   59 A"   60 A"  143 A'  144 A'                 
289.846 289.9171020.7341020.8191901.910
145 A'  146 A'  147 A'  148 A'  149 A'                                         

 Beta MOs, Restricted
 -- Occupied --                  
******* -482.87 -482.86 -176.31 -165.72 -165.72 -165.71  -62.52
  1 A'    2 A'    3 A'    4 A'    5 A'    1 A"    6 A'    7 A'                 
-62.518 -56.344 -56.341 -56.340 -56.337 -56.334 -56.334 -35.812
  8 A'    9 A'    2 A"   10 A'   11 A'    3 A"   12 A'   13 A'                 
-31.304 -31.300 -31.300 -22.955 -22.954 -22.954 -22.951 -22.951
 14 A'    4 A"   15 A'   16 A'    5 A"   17 A'   18 A'    6 A"                 
-10.292 -10.274  -8.735  -8.732  -6.565  -6.563  -6.555  -6.553
 19 A'   20 A'   21 A'   22 A'   23 A'   24 A'    7 A"   25 A'                 
 -6.551  -6.551  -6.368  -4.780  -4.766  -4.765  -2.677  -2.676
 26 A'    8 A"   27 A'   28 A'    9 A"   29 A'   30 A'   31 A'                 
 -2.674  -2.673  -2.672  -2.671  -2.664  -2.664  -2.661  -2.661
 10 A"   32 A'   33 A'   11 A"   12 A"   34 A'   35 A'   13 A"                 
 -2.051  -2.044  -2.043  -2.030  -2.030  -0.980  -0.894  -0.720
 36 A'   37 A'   14 A"   38 A'   15 A"   39 A'   40 A'   41 A'                 
 -0.620  -0.562  -0.474  -0.440  -0.439  -0.414  -0.378  -0.377
 42 A'   43 A'   44 A'   16 A"   45 A'   46 A'   17 A"   47 A'                 
 -0.296  -0.278  -0.202  -0.197
 48 A'   18 A"   19 A"   49 A'                                                 
 -- Virtual --                   
 -0.105  -0.070  -0.020  -0.002   0.012   0.020   0.042   0.044
 20 A"   50 A'   51 A'   52 A'   53 A'   54 A'   21 A"   55 A'                 
  0.051   0.057   0.064   0.070   0.086   0.103   0.107   0.110
 56 A'   57 A'   22 A"   58 A'   59 A'   60 A'   23 A"   24 A"                 
  0.116   0.124   0.138   0.148   0.164   0.185   0.194   0.239
 61 A'   62 A'   63 A'   64 A'   65 A'   66 A'   67 A'   25 A"                 
  0.253   0.288   0.330   0.355   0.362   0.387   0.392   0.405
 68 A'   69 A'   26 A"   70 A'   71 A'   72 A'   27 A"   28 A"                 
  0.416   0.422   0.451   0.456   0.483   0.502   0.520   0.520
 73 A'   29 A"   74 A'   75 A'   76 A'   77 A'   78 A'   30 A"                 
  0.531   0.533   0.542   0.543   0.558   0.584   0.632   0.645
 31 A"   79 A'   80 A'   32 A"   33 A"   81 A'   82 A'   34 A"                 
  0.669   0.688   0.749   0.761   0.785   0.798   0.836   0.929
 83 A'   35 A"   84 A'   85 A'   86 A'   87 A'   88 A'   89 A'                 
  0.985   1.027   1.043   1.141   1.307   1.331   1.362   1.376
 90 A'   91 A'   92 A'   36 A"   37 A"   93 A'   94 A'   38 A"                 
  1.418   1.448   1.461   1.561   1.602   1.673   1.704   1.777
 95 A'   96 A'   39 A"   40 A"   97 A'   98 A'   41 A"   99 A'                 
  1.883   1.967   1.978   1.999   2.025   2.035   2.053   2.128
100 A'   42 A"   43 A"  101 A'  102 A'  103 A'  104 A'  105 A'                 
  2.215   2.640   2.652   2.703   2.756   2.889   3.088   3.349
106 A'   44 A"  107 A'   45 A"  108 A'  109 A'  110 A'  111 A'                 
  3.902   3.967   3.983   3.985   4.017   4.033   4.043   4.081
 46 A"   47 A"  112 A'   48 A"  113 A'  114 A'   49 A"   50 A"                 
  4.090   4.108   4.173   4.215   4.278   4.296   4.340   4.557
115 A'   51 A"  116 A'  117 A'  118 A'  119 A'  120 A'  121 A'                 
  6.000   6.076   6.166   6.674   6.736   7.513   7.518   7.562
 52 A"  122 A'  123 A'  124 A'  125 A'   53 A"   54 A"  126 A'                 
  7.575   7.622   7.682  23.365  23.394  27.949  28.343  28.396
127 A'  128 A'  129 A'  130 A'  131 A'  132 A'   55 A"  133 A'                 
 28.432  28.536  28.562  28.564  28.639  28.726  47.930  47.993
134 A'   56 A"  135 A'   57 A"  136 A'  137 A'  138 A'  139 A'                 
127.889 127.934 127.990 151.740 289.717 289.726 289.766 289.788
 58 A"  140 A'  141 A'  142 A'   59 A"   60 A"  143 A'  144 A'                 
289.846 289.9171020.7341020.8191901.910
145 A'  146 A'  147 A'  148 A'  149 A'                                         
 --------------------------------------------------------------

          Ground-State Mulliken Net Atomic Charges

     Atom                 Charge (a.u.)
  ----------------------------------------
      1 Br                    0.113296
      2 I                     0.132997
      3 H                     0.184570
      4 Br                   -0.022727
      5 C                    -0.267185
      6 C                    -0.140951
  ----------------------------------------
  Sum of atomic charges =     0.000000

 -----------------------------------------------------------------
                    Cartesian Multipole Moments
 -----------------------------------------------------------------
    Charge (ESU x 10^10)
                 0.0000
    Dipole Moment (Debye)
         X       0.4338      Y      -0.6304      Z      -0.0000
       Tot       0.7653
    Quadrupole Moments (Debye-Ang)
        XX     -67.4134     XY      -2.1717     YY     -78.3674
        XZ      -0.0000     YZ       0.0000     ZZ     -78.1034
    Octopole Moments (Debye-Ang^2)
       XXX       3.5892    XXY      -4.8943    XYY       0.5919
       YYY      -7.4106    XXZ      -0.0000    XYZ      -0.0000
       YYZ      -0.0000    XZZ      -4.5178    YZZ      -1.6314
       ZZZ      -0.0000
    Hexadecapole Moments (Debye-Ang^3)
      XXXX   -1566.6368   XXXY       9.0353   XXYY    -337.9107
      XYYY     -24.1204   YYYY    -537.8738   XXXZ      -0.0000
      XXYZ       0.0000   XYYZ      -0.0000   YYYZ       0.0000
      XXZZ    -304.0916   XYZZ       1.5643   YYZZ    -109.5344
      XZZZ      -0.0000   YZZZ       0.0000   ZZZZ    -100.5295
 -----------------------------------------------------------------
 Calculating analytic gradient of the SCF energy
 Gradient of SCF Energy
            1           2           3           4           5           6
    1  -0.0845930   0.0373226   0.0738864   0.1439860   0.1488033  -0.3194053
    2  -0.0999361  -0.3839400  -0.0566258   0.3277146   0.1284988   0.0842885
    3   0.0000000   0.0000000  -0.0000000  -0.0000000  -0.0000000   0.0000000
 Max gradient component =       3.839E-01
 RMS gradient           =       1.582E-01
 Gradient time:  CPU 39.18 s  wall 5.03 s
 Geometry Optimization Parameters
   NAtoms,    NIC,     NZ,  NCons,   NDum,   NFix, NCnnct, MaxDiis
        6      32       0       0       0       0       0       0

 Cartesian Hessian Update
 Hessian Updated using BFGS Update


** GEOMETRY OPTIMIZATION IN DELOCALIZED INTERNAL COORDINATES **
   Searching for a Minimum

   Optimization Cycle:   5

                       Coordinates (Angstroms)
     ATOM                X               Y               Z
      1  Br        3.0057385639    0.1853262288    0.0000000000
      2  I        -1.1823814589    1.0742319538    0.0000000000
      3  H         2.3051606608   -1.9941983182    0.0000000000
      4  Br       -1.5793532629   -1.2595516335    0.0000000000
      5  C         1.6613447844   -0.8057880584    0.0000000000
      6  C        -0.1958827843   -0.3933965884    0.0000000000
   Point Group: cs    Number of degrees of freedom:     9


   Energy is -12144.178882591

 Hessian Updated using BFGS Update

  9 Hessian modes will be used to form the next step
  Hessian Eigenvalues:
     0.085198    0.137462    0.161345    0.220406    0.249989    0.324988
     0.618225    1.055829    1.111886

 Minimum Search - Taking Simple RFO Step
 Searching for Lamda that Minimizes Along All modes
 Value Taken    Lamda =  -0.26659586
 Calculated Step too Large.  Step scaled by  0.410840
 Step Taken.  Stepsize is  0.300000

                             Maximum     Tolerance    Cnvgd?
         Gradient           0.261253      0.000300      NO
         Displacement       0.165833      0.001200      NO
         Energy change     -0.136665      0.000001      NO


 New Cartesian Coordinates Obtained by Inverse Iteration

 Displacement from previous Coordinates is:  0.315588
 ----------------------------------------------------------------
             Standard Nuclear Orientation (Angstroms)
    I     Atom           X                Y                Z
 ----------------------------------------------------------------
    1      Br      2.9756302579     0.2248685366     0.0000000000
    2      I      -1.1219176057     1.1012593936     0.0000000000
    3      H       2.2055522957    -1.9763347662     0.0000000000
    4      Br     -1.5350532195    -1.3155888275     0.0000000000
    5      C       1.6243639826    -0.8135414704     0.0000000000
    6      C      -0.1339492081    -0.4140392820     0.0000000000
 ----------------------------------------------------------------
 Molecular Point Group                 Cs    NOp =  2
 Largest Abelian Subgroup              Cs    NOp =  2
 Nuclear Repulsion Energy =  1148.7007806516 hartrees
 There are       68 alpha and       68 beta electrons
 Applying Cartesian multipole field
    Component          Value
    ---------          -----
     (2,0,0)        1.00000E-11
     (0,2,0)        2.00000E-11
     (0,0,2)       -3.00000E-11
 Nucleus-field energy     =     0.0000000268 hartrees
 Requested basis set is 6-311++G(d,p)
 There are 79 shells and 209 basis functions
 A cutoff of  1.0D-11 yielded   2397 shell pairs
 There are     17858 function pairs (     20131 Cartesian)
 Smallest overlap matrix eigenvalue = 1.42E-04
 Guess MOs from SCF MO coefficient file

 -----------------------------------------------------------------------
  General SCF calculation program by
  Eric Jon Sundstrom, Paul Horn, Yuezhi Mao, Dmitri Zuev, Alec White,
  David Stuck, Shaama M.S., Shane Yost, Joonho Lee, David Small,
  Daniel Levine, Susi Lehtola, Hugh Burton, Evgeny Epifanovsky
 -----------------------------------------------------------------------
 Exchange:     0.2000 Hartree-Fock + 0.0800 Slater + 0.7200 B88
 Correlation:  0.1900 VWN1RPA + 0.8100 LYP
 Using SG-1 standard quadrature grid
 using 8 threads for integral computing
 -------------------------------------------------------
 OpenMP Integral computing Module                
 Release: version 2.0, May 2017, Q-Chem Inc. Pleasanton 
 -------------------------------------------------------
 -------------------------------------------------------
 OpenMP BLAS3 based DFT computing Module                
 Release: version 1.0, May 2013, Q-Chem Inc. Pittsburgh 
 -------------------------------------------------------
 A restricted SCF calculation will be
 performed using DIIS
 SCF converges when DIIS error is below 1.0e-08
 ---------------------------------------
  Cycle       Energy         DIIS error
 ---------------------------------------
    1  -12144.2765758082      8.27e-04  
    2  -12144.2787528944      6.39e-04  
    3  -12144.2727994203      1.13e-03  
    4  -12144.2808639509      2.05e-04  
    5  -12144.2811072041      6.25e-05  
    6  -12144.2811299642      1.08e-05  
    7  -12144.2811304960      3.17e-06  
    8  -12144.2811305165      6.86e-07  
    9  -12144.2811305183      2.03e-07  
   10  -12144.2811305184      6.53e-08  
   11  -12144.2811305185      2.18e-08  
   12  -12144.2811305186      4.73e-09  Convergence criterion met
 ---------------------------------------
 SCF time:   CPU 112.44s  wall 15.00s 
 SCF   energy in the final basis set =   -12144.2811305186
 Total energy in the final basis set =   -12144.2811305186

 --------------------------------------------------------------
             Orbital Energies (a.u.) and Symmetries
 --------------------------------------------------------------

 Alpha MOs, Restricted
 -- Occupied --                  
******* -482.87 -482.86 -176.31 -165.72 -165.72 -165.72  -62.52
  1 A'    2 A'    3 A'    4 A'    5 A'    1 A"    6 A'    7 A'                 
-62.515 -56.339 -56.336 -56.336 -56.335 -56.332 -56.331 -35.813
  8 A'    9 A'    2 A"   10 A'   11 A'    3 A"   12 A'   13 A'                 
-31.305 -31.301 -31.300 -22.955 -22.955 -22.954 -22.951 -22.951
 14 A'    4 A"   15 A'   16 A'    5 A"   17 A'   18 A'    6 A"                 
-10.290 -10.280  -8.730  -8.728  -6.560  -6.560  -6.549  -6.548
 19 A'   20 A'   21 A'   22 A'   23 A'   24 A'    7 A"   25 A'                 
 -6.547  -6.547  -6.367  -4.779  -4.765  -4.764  -2.672  -2.672
  8 A"   26 A'   27 A'   28 A'    9 A"   29 A'   30 A'   31 A'                 
 -2.669  -2.667  -2.667  -2.667  -2.659  -2.659  -2.657  -2.657
 10 A"   32 A'   33 A'   11 A"   12 A"   34 A'   35 A'   13 A"                 
 -2.049  -2.042  -2.042  -2.029  -2.029  -0.957  -0.881  -0.720
 36 A'   37 A'   14 A"   38 A'   15 A"   39 A'   40 A'   41 A'                 
 -0.631  -0.559  -0.476  -0.441  -0.428  -0.411  -0.371  -0.370
 42 A'   43 A'   44 A'   45 A'   16 A"   46 A'   47 A'   17 A"                 
 -0.301  -0.281  -0.209  -0.208
 48 A'   18 A"   19 A"   49 A'                                                 
 -- Virtual --                   
 -0.099  -0.052  -0.019  -0.002   0.013   0.023   0.043   0.044
 20 A"   50 A'   51 A'   52 A'   53 A'   54 A'   55 A'   21 A"                 
  0.054   0.060   0.065   0.075   0.089   0.100   0.106   0.111
 56 A'   57 A'   22 A"   58 A'   59 A'   60 A'   23 A"   24 A"                 
  0.116   0.122   0.139   0.146   0.165   0.183   0.196   0.238
 61 A'   62 A'   63 A'   64 A'   65 A'   66 A'   67 A'   25 A"                 
  0.255   0.288   0.336   0.358   0.360   0.389   0.398   0.408
 68 A'   69 A'   26 A"   70 A'   71 A'   72 A'   27 A"   28 A"                 
  0.415   0.419   0.440   0.451   0.482   0.493   0.520   0.520
 73 A'   29 A"   74 A'   75 A'   76 A'   77 A'   78 A'   30 A"                 
  0.536   0.536   0.540   0.540   0.565   0.590   0.628   0.639
 31 A"   79 A'   32 A"   80 A'   33 A"   81 A'   34 A"   82 A'                 
  0.670   0.689   0.738   0.769   0.775   0.807   0.843   0.911
 83 A'   35 A"   84 A'   85 A'   86 A'   87 A'   88 A'   89 A'                 
  0.974   1.014   1.029   1.134   1.301   1.356   1.362   1.384
 90 A'   91 A'   92 A'   36 A"   37 A"   38 A"   93 A'   94 A'                 
  1.425   1.449   1.469   1.583   1.608   1.693   1.747   1.784
 95 A'   39 A"   96 A'   40 A"   97 A'   98 A'   41 A"   99 A'                 
  1.901   1.974   1.983   1.995   2.029   2.054   2.081   2.158
100 A'   42 A"   43 A"  101 A'  102 A'  103 A'  104 A'  105 A'                 
  2.269   2.632   2.675   2.719   2.754   2.890   3.104   3.464
106 A'   44 A"  107 A'   45 A"  108 A'  109 A'  110 A'  111 A'                 
  3.903   3.972   3.985   3.986   4.000   4.026   4.046   4.083
 46 A"   47 A"   48 A"  112 A'  113 A'  114 A'   49 A"   50 A"                 
  4.087   4.103   4.180   4.214   4.283   4.313   4.351   4.529
115 A'   51 A"  116 A'  117 A'  118 A'  119 A'  120 A'  121 A'                 
  6.000   6.073   6.162   6.663   6.728   7.519   7.523   7.563
 52 A"  122 A'  123 A'  124 A'  125 A'   53 A"   54 A"  126 A'                 
  7.579   7.622   7.682  23.363  23.399  27.935  28.342  28.395
127 A'  128 A'  129 A'  130 A'  131 A'  132 A'   55 A"  133 A'                 
 28.431  28.534  28.559  28.562  28.632  28.717  47.920  47.986
134 A'   56 A"  135 A'   57 A"  136 A'  137 A'  138 A'  139 A'                 
127.887 127.932 127.984 151.726 289.722 289.729 289.767 289.788
 58 A"  140 A'  141 A'  142 A'   59 A"   60 A"  143 A'  144 A'                 
289.846 289.9151020.7201020.8071901.895
145 A'  146 A'  147 A'  148 A'  149 A'                                         

 Beta MOs, Restricted
 -- Occupied --                  
******* -482.87 -482.86 -176.31 -165.72 -165.72 -165.72  -62.52
  1 A'    2 A'    3 A'    4 A'    5 A'    1 A"    6 A'    7 A'                 
-62.515 -56.339 -56.336 -56.336 -56.335 -56.332 -56.331 -35.813
  8 A'    9 A'    2 A"   10 A'   11 A'    3 A"   12 A'   13 A'                 
-31.305 -31.301 -31.300 -22.955 -22.955 -22.954 -22.951 -22.951
 14 A'    4 A"   15 A'   16 A'    5 A"   17 A'   18 A'    6 A"                 
-10.290 -10.280  -8.730  -8.728  -6.560  -6.560  -6.549  -6.548
 19 A'   20 A'   21 A'   22 A'   23 A'   24 A'    7 A"   25 A'                 
 -6.547  -6.547  -6.367  -4.779  -4.765  -4.764  -2.672  -2.672
  8 A"   26 A'   27 A'   28 A'    9 A"   29 A'   30 A'   31 A'                 
 -2.669  -2.667  -2.667  -2.667  -2.659  -2.659  -2.657  -2.657
 10 A"   32 A'   33 A'   11 A"   12 A"   34 A'   35 A'   13 A"                 
 -2.049  -2.042  -2.042  -2.029  -2.029  -0.957  -0.881  -0.720
 36 A'   37 A'   14 A"   38 A'   15 A"   39 A'   40 A'   41 A'                 
 -0.631  -0.559  -0.476  -0.441  -0.428  -0.411  -0.371  -0.370
 42 A'   43 A'   44 A'   45 A'   16 A"   46 A'   47 A'   17 A"                 
 -0.301  -0.281  -0.209  -0.208
 48 A'   18 A"   19 A"   49 A'                                                 
 -- Virtual --                   
 -0.099  -0.052  -0.019  -0.002   0.013   0.023   0.043   0.044
 20 A"   50 A'   51 A'   52 A'   53 A'   54 A'   55 A'   21 A"                 
  0.054   0.060   0.065   0.075   0.089   0.100   0.106   0.111
 56 A'   57 A'   22 A"   58 A'   59 A'   60 A'   23 A"   24 A"                 
  0.116   0.122   0.139   0.146   0.165   0.183   0.196   0.238
 61 A'   62 A'   63 A'   64 A'   65 A'   66 A'   67 A'   25 A"                 
  0.255   0.288   0.336   0.358   0.360   0.389   0.398   0.408
 68 A'   69 A'   26 A"   70 A'   71 A'   72 A'   27 A"   28 A"                 
  0.415   0.419   0.440   0.451   0.482   0.493   0.520   0.520
 73 A'   29 A"   74 A'   75 A'   76 A'   77 A'   78 A'   30 A"                 
  0.536   0.536   0.540   0.540   0.565   0.590   0.628   0.639
 31 A"   79 A'   32 A"   80 A'   33 A"   81 A'   34 A"   82 A'                 
  0.670   0.689   0.738   0.769   0.775   0.807   0.843   0.911
 83 A'   35 A"   84 A'   85 A'   86 A'   87 A'   88 A'   89 A'                 
  0.974   1.014   1.029   1.134   1.301   1.356   1.362   1.384
 90 A'   91 A'   92 A'   36 A"   37 A"   38 A"   93 A'   94 A'                 
  1.425   1.449   1.469   1.583   1.608   1.693   1.747   1.784
 95 A'   39 A"   96 A'   40 A"   97 A'   98 A'   41 A"   99 A'                 
  1.901   1.974   1.983   1.995   2.029   2.054   2.081   2.158
100 A'   42 A"   43 A"  101 A'  102 A'  103 A'  104 A'  105 A'                 
  2.269   2.632   2.675   2.719   2.754   2.890   3.104   3.464
106 A'   44 A"  107 A'   45 A"  108 A'  109 A'  110 A'  111 A'                 
  3.903   3.972   3.985   3.986   4.000   4.026   4.046   4.083
 46 A"   47 A"   48 A"  112 A'  113 A'  114 A'   49 A"   50 A"                 
  4.087   4.103   4.180   4.214   4.283   4.313   4.351   4.529
115 A'   51 A"  116 A'  117 A'  118 A'  119 A'  120 A'  121 A'                 
  6.000   6.073   6.162   6.663   6.728   7.519   7.523   7.563
 52 A"  122 A'  123 A'  124 A'  125 A'   53 A"   54 A"  126 A'                 
  7.579   7.622   7.682  23.363  23.399  27.935  28.342  28.395
127 A'  128 A'  129 A'  130 A'  131 A'  132 A'   55 A"  133 A'                 
 28.431  28.534  28.559  28.562  28.632  28.717  47.920  47.986
134 A'   56 A"  135 A'   57 A"  136 A'  137 A'  138 A'  139 A'                 
127.887 127.932 127.984 151.726 289.722 289.729 289.767 289.788
 58 A"  140 A'  141 A'  142 A'   59 A"   60 A"  143 A'  144 A'                 
289.846 289.9151020.7201020.8071901.895
145 A'  146 A'  147 A'  148 A'  149 A'                                         
 --------------------------------------------------------------

          Ground-State Mulliken Net Atomic Charges

     Atom                 Charge (a.u.)
  ----------------------------------------
      1 Br                    0.073544
      2 I                     0.134012
      3 H                     0.197109
      4 Br                   -0.035318
      5 C                    -0.252102
      6 C                    -0.117246
  ----------------------------------------
  Sum of atomic charges =     0.000000

 -----------------------------------------------------------------
                    Cartesian Multipole Moments
 -----------------------------------------------------------------
    Charge (ESU x 10^10)
                 0.0000
    Dipole Moment (Debye)
         X       0.2215      Y      -0.5672      Z       0.0000
       Tot       0.6090
    Quadrupole Moments (Debye-Ang)
        XX     -68.8675     XY      -2.2193     YY     -77.4774
        XZ      -0.0000     YZ      -0.0000     ZZ     -78.1867
    Octopole Moments (Debye-Ang^2)
       XXX      -6.3244    XXY      -4.1477    XYY      -2.2647
       YYY      -8.0839    XXZ       0.0000    XYZ      -0.0000
       YYZ       0.0000    XZZ      -6.5644    YZZ      -2.0336
       ZZZ       0.0000
    Hexadecapole Moments (Debye-Ang^3)
      XXXX   -1523.9958   XXXY       2.5516   XXYY    -330.1695
      XYYY     -35.5231   YYYY    -558.0652   XXXZ      -0.0000
      XXYZ       0.0000   XYYZ      -0.0000   YYYZ       0.0000
      XXZZ    -294.0787   XYZZ      -2.5735   YYZZ    -113.4165
      XZZZ      -0.0000   YZZZ      -0.0000   ZZZZ    -100.5115
 -----------------------------------------------------------------
 Calculating analytic gradient of the SCF energy
 Gradient of SCF Energy
            1           2           3           4           5           6
    1  -0.0627328   0.0249067   0.0652975   0.1108629   0.1437191  -0.2820534
    2  -0.0782797  -0.3057513  -0.0572702   0.2634492   0.1043947   0.0734572
    3   0.0000000  -0.0000000  -0.0000000  -0.0000000  -0.0000000   0.0000000
 Max gradient component =       3.058E-01
 RMS gradient           =       1.312E-01
 Gradient time:  CPU 38.77 s  wall 4.99 s
 Geometry Optimization Parameters
   NAtoms,    NIC,     NZ,  NCons,   NDum,   NFix, NCnnct, MaxDiis
        6      32       0       0       0       0       0       0

 Cartesian Hessian Update
 Hessian Updated using BFGS Update


** GEOMETRY OPTIMIZATION IN DELOCALIZED INTERNAL COORDINATES **
   Searching for a Minimum

   Optimization Cycle:   6

                       Coordinates (Angstroms)
     ATOM                X               Y               Z
      1  Br        2.9756302579    0.2248685366    0.0000000000
      2  I        -1.1219176057    1.1012593936    0.0000000000
      3  H         2.2055522957   -1.9763347662    0.0000000000
      4  Br       -1.5350532195   -1.3155888275    0.0000000000
      5  C         1.6243639826   -0.8135414704    0.0000000000
      6  C        -0.1339492081   -0.4140392820    0.0000000000
   Point Group: cs    Number of degrees of freedom:     9


   Energy is -12144.281130519

 Hessian Updated using BFGS Update

  9 Hessian modes will be used to form the next step
  Hessian Eigenvalues:
     0.054189    0.136537    0.162366    0.221571    0.249796    0.334363
     0.637936    1.056314    1.111854

 Minimum Search - Taking Simple RFO Step
 Searching for Lamda that Minimizes Along All modes
 Value Taken    Lamda =  -0.25347561
 Calculated Step too Large.  Step scaled by  0.359423
 Step Taken.  Stepsize is  0.300000

                             Maximum     Tolerance    Cnvgd?
         Gradient           0.205341      0.000300      NO
         Displacement       0.178879      0.001200      NO
         Energy change     -0.102248      0.000001      NO


 New Cartesian Coordinates Obtained by Inverse Iteration

 Displacement from previous Coordinates is:  0.333399
 ----------------------------------------------------------------
             Standard Nuclear Orientation (Angstroms)
    I     Atom           X                Y                Z
 ----------------------------------------------------------------
    1      Br      2.9384197203     0.2558078111     0.0000000000
    2      I      -1.0570175888     1.1206886185     0.0000000000
    3      H       2.1028204284    -1.9507059831     0.0000000000
    4      Br     -1.4808131481    -1.3679956519     0.0000000000
    5      C       1.5771185053    -0.8165300901     0.0000000000
    6      C      -0.0659014140    -0.4346411203     0.0000000000
 ----------------------------------------------------------------
 Molecular Point Group                 Cs    NOp =  2
 Largest Abelian Subgroup              Cs    NOp =  2
 Nuclear Repulsion Energy =  1145.2059357097 hartrees
 There are       68 alpha and       68 beta electrons
 Applying Cartesian multipole field
    Component          Value
    ---------          -----
     (2,0,0)        1.00000E-11
     (0,2,0)        2.00000E-11
     (0,0,2)       -3.00000E-11
 Nucleus-field energy     =     0.0000000266 hartrees
 Requested basis set is 6-311++G(d,p)
 There are 79 shells and 209 basis functions
 A cutoff of  1.0D-11 yielded   2404 shell pairs
 There are     17888 function pairs (     20147 Cartesian)
 Smallest overlap matrix eigenvalue = 1.04E-04
 Guess MOs from SCF MO coefficient file

 -----------------------------------------------------------------------
  General SCF calculation program by
  Eric Jon Sundstrom, Paul Horn, Yuezhi Mao, Dmitri Zuev, Alec White,
  David Stuck, Shaama M.S., Shane Yost, Joonho Lee, David Small,
  Daniel Levine, Susi Lehtola, Hugh Burton, Evgeny Epifanovsky
 -----------------------------------------------------------------------
 Exchange:     0.2000 Hartree-Fock + 0.0800 Slater + 0.7200 B88
 Correlation:  0.1900 VWN1RPA + 0.8100 LYP
 Using SG-1 standard quadrature grid
 using 8 threads for integral computing
 -------------------------------------------------------
 OpenMP Integral computing Module                
 Release: version 2.0, May 2017, Q-Chem Inc. Pleasanton 
 -------------------------------------------------------
 -------------------------------------------------------
 OpenMP BLAS3 based DFT computing Module                
 Release: version 1.0, May 2013, Q-Chem Inc. Pittsburgh 
 -------------------------------------------------------
 A restricted SCF calculation will be
 performed using DIIS
 SCF converges when DIIS error is below 1.0e-08
 ---------------------------------------
  Cycle       Energy         DIIS error
 ---------------------------------------
    1  -12144.3630841078      8.31e-04  
    2  -12144.3661732149      4.85e-04  
    3  -12144.3621559299      9.23e-04  
    4  -12144.3674594284      1.10e-04  
    5  -12144.3675300102      1.63e-05  
    6  -12144.3675306478      7.23e-06  
    7  -12144.3675308515      3.38e-06  
    8  -12144.3675309122      6.40e-07  
    9  -12144.3675309131      1.32e-07  
   10  -12144.3675309133      4.82e-08  
   11  -12144.3675309135      1.42e-08  
   12  -12144.3675309132      4.22e-09  Convergence criterion met
 ---------------------------------------
 SCF time:   CPU 113.12s  wall 15.00s 
 SCF   energy in the final basis set =   -12144.3675309132
 Total energy in the final basis set =   -12144.3675309132

 --------------------------------------------------------------
             Orbital Energies (a.u.) and Symmetries
 --------------------------------------------------------------

 Alpha MOs, Restricted
 -- Occupied --                  
******* -482.86 -482.86 -176.31 -165.72 -165.72 -165.72  -62.52
  1 A'    2 A'    3 A'    4 A'    5 A'    1 A"    6 A'    7 A'                 
-62.513 -56.335 -56.333 -56.332 -56.332 -56.330 -56.329 -35.813
  8 A'    9 A'   10 A'    2 A"   11 A'    3 A"   12 A'   13 A'                 
-31.305 -31.300 -31.300 -22.956 -22.955 -22.954 -22.951 -22.951
 14 A'    4 A"   15 A'   16 A'    5 A"   17 A'   18 A'    6 A"                 
-10.285 -10.282  -8.725  -8.725  -6.557  -6.556  -6.545  -6.544
 19 A'   20 A'   21 A'   22 A'   23 A'   24 A'    7 A"    8 A"                 
 -6.544  -6.543  -6.366  -4.779  -4.764  -4.763  -2.669  -2.668
 25 A'   26 A'   27 A'   28 A'    9 A"   29 A'   30 A'   31 A'                 
 -2.665  -2.664  -2.664  -2.663  -2.654  -2.654  -2.654  -2.654
 10 A"   11 A"   32 A'   33 A'   12 A"   34 A'   35 A'   13 A"                 
 -2.048  -2.041  -2.041  -2.028  -2.027  -0.940  -0.873  -0.720
 36 A'   14 A"   37 A'   38 A'   15 A"   39 A'   40 A'   41 A'                 
 -0.648  -0.556  -0.482  -0.446  -0.422  -0.407  -0.366  -0.364
 42 A'   43 A'   44 A'   45 A'   16 A"   46 A'   47 A'   17 A"                 
 -0.305  -0.283  -0.219  -0.217
 48 A'   18 A"   19 A"   49 A'                                                 
 -- Virtual --                   
 -0.091  -0.037  -0.018  -0.005   0.013   0.026   0.041   0.045
 20 A"   50 A'   51 A'   52 A'   53 A'   54 A'   55 A'   21 A"                 
  0.056   0.066   0.068   0.079   0.092   0.101   0.105   0.112
 56 A'   22 A"   57 A'   58 A'   59 A'   60 A'   23 A"   24 A"                 
  0.115   0.127   0.141   0.146   0.169   0.182   0.201   0.239
 61 A'   62 A'   63 A'   64 A'   65 A'   66 A'   67 A'   25 A"                 
  0.259   0.290   0.342   0.358   0.363   0.393   0.403   0.407
 68 A'   69 A'   26 A"   70 A'   71 A'   72 A'   27 A"   28 A"                 
  0.414   0.419   0.433   0.445   0.482   0.485   0.520   0.522
 73 A'   29 A"   74 A'   75 A'   76 A'   77 A'   30 A"   78 A'                 
  0.533   0.540   0.542   0.550   0.577   0.595   0.615   0.646
 31 A"   32 A"   79 A'   80 A'   33 A"   81 A'   34 A"   82 A'                 
  0.672   0.690   0.726   0.762   0.775   0.813   0.848   0.912
 83 A'   35 A"   84 A'   85 A'   86 A'   87 A'   88 A'   89 A'                 
  0.968   1.003   1.019   1.127   1.292   1.339   1.381   1.423
 90 A'   91 A'   92 A'   36 A"   37 A"   38 A"   93 A'   94 A'                 
  1.435   1.441   1.487   1.601   1.617   1.706   1.797   1.813
 95 A'   39 A"   96 A'   97 A'   40 A"   98 A'   41 A"   99 A'                 
  1.938   1.981   1.988   1.997   2.033   2.075   2.107   2.186
100 A'   42 A"   43 A"  101 A'  102 A'  103 A'  104 A'  105 A'                 
  2.336   2.626   2.690   2.743   2.775   2.908   3.122   3.586
106 A'   44 A"  107 A'   45 A"  108 A'  109 A'  110 A'  111 A'                 
  3.907   3.976   3.981   3.985   3.994   4.022   4.048   4.083
 46 A"   47 A"  112 A'   48 A"  113 A'  114 A'   49 A"   50 A"                 
  4.090   4.098   4.186   4.218   4.290   4.325   4.363   4.508
115 A'   51 A"  116 A'  117 A'  118 A'  119 A'  120 A'  121 A'                 
  6.000   6.074   6.161   6.656   6.725   7.524   7.527   7.564
 52 A"  122 A'  123 A'  124 A'  125 A'   53 A"   54 A"  126 A'                 
  7.584   7.624   7.687  23.371  23.438  27.927  28.342  28.394
127 A'  128 A'  129 A'  130 A'  131 A'  132 A'   55 A"  133 A'                 
 28.430  28.533  28.558  28.561  28.628  28.713  47.916  47.981
134 A'   56 A"  135 A'   57 A"  136 A'  137 A'  138 A'  139 A'                 
127.887 127.930 127.981 151.719 289.726 289.732 289.767 289.789
 58 A"  140 A'  141 A'  142 A'   59 A"   60 A"  143 A'  144 A'                 
289.848 289.9191020.7131020.8001901.887
145 A'  146 A'  147 A'  148 A'  149 A'                                         

 Beta MOs, Restricted
 -- Occupied --                  
******* -482.86 -482.86 -176.31 -165.72 -165.72 -165.72  -62.52
  1 A'    2 A'    3 A'    4 A'    5 A'    1 A"    6 A'    7 A'                 
-62.513 -56.335 -56.333 -56.332 -56.332 -56.330 -56.329 -35.813
  8 A'    9 A'   10 A'    2 A"   11 A'    3 A"   12 A'   13 A'                 
-31.305 -31.300 -31.300 -22.956 -22.955 -22.954 -22.951 -22.951
 14 A'    4 A"   15 A'   16 A'    5 A"   17 A'   18 A'    6 A"                 
-10.285 -10.282  -8.725  -8.725  -6.557  -6.556  -6.545  -6.544
 19 A'   20 A'   21 A'   22 A'   23 A'   24 A'    7 A"    8 A"                 
 -6.544  -6.543  -6.366  -4.779  -4.764  -4.763  -2.669  -2.668
 25 A'   26 A'   27 A'   28 A'    9 A"   29 A'   30 A'   31 A'                 
 -2.665  -2.664  -2.664  -2.663  -2.654  -2.654  -2.654  -2.654
 10 A"   11 A"   32 A'   33 A'   12 A"   34 A'   35 A'   13 A"                 
 -2.048  -2.041  -2.041  -2.028  -2.027  -0.940  -0.873  -0.720
 36 A'   14 A"   37 A'   38 A'   15 A"   39 A'   40 A'   41 A'                 
 -0.648  -0.556  -0.482  -0.446  -0.422  -0.407  -0.366  -0.364
 42 A'   43 A'   44 A'   45 A'   16 A"   46 A'   47 A'   17 A"                 
 -0.305  -0.283  -0.219  -0.217
 48 A'   18 A"   19 A"   49 A'                                                 
 -- Virtual --                   
 -0.091  -0.037  -0.018  -0.005   0.013   0.026   0.041   0.045
 20 A"   50 A'   51 A'   52 A'   53 A'   54 A'   55 A'   21 A"                 
  0.056   0.066   0.068   0.079   0.092   0.101   0.105   0.112
 56 A'   22 A"   57 A'   58 A'   59 A'   60 A'   23 A"   24 A"                 
  0.115   0.127   0.141   0.146   0.169   0.182   0.201   0.239
 61 A'   62 A'   63 A'   64 A'   65 A'   66 A'   67 A'   25 A"                 
  0.259   0.290   0.342   0.358   0.363   0.393   0.403   0.407
 68 A'   69 A'   26 A"   70 A'   71 A'   72 A'   27 A"   28 A"                 
  0.414   0.419   0.433   0.445   0.482   0.485   0.520   0.522
 73 A'   29 A"   74 A'   75 A'   76 A'   77 A'   30 A"   78 A'                 
  0.533   0.540   0.542   0.550   0.577   0.595   0.615   0.646
 31 A"   32 A"   79 A'   80 A'   33 A"   81 A'   34 A"   82 A'                 
  0.672   0.690   0.726   0.762   0.775   0.813   0.848   0.912
 83 A'   35 A"   84 A'   85 A'   86 A'   87 A'   88 A'   89 A'                 
  0.968   1.003   1.019   1.127   1.292   1.339   1.381   1.423
 90 A'   91 A'   92 A'   36 A"   37 A"   38 A"   93 A'   94 A'                 
  1.435   1.441   1.487   1.601   1.617   1.706   1.797   1.813
 95 A'   39 A"   96 A'   97 A'   40 A"   98 A'   41 A"   99 A'                 
  1.938   1.981   1.988   1.997   2.033   2.075   2.107   2.186
100 A'   42 A"   43 A"  101 A'  102 A'  103 A'  104 A'  105 A'                 
  2.336   2.626   2.690   2.743   2.775   2.908   3.122   3.586
106 A'   44 A"  107 A'   45 A"  108 A'  109 A'  110 A'  111 A'                 
  3.907   3.976   3.981   3.985   3.994   4.022   4.048   4.083
 46 A"   47 A"  112 A'   48 A"  113 A'  114 A'   49 A"   50 A"                 
  4.090   4.098   4.186   4.218   4.290   4.325   4.363   4.508
115 A'   51 A"  116 A'  117 A'  118 A'  119 A'  120 A'  121 A'                 
  6.000   6.074   6.161   6.656   6.725   7.524   7.527   7.564
 52 A"  122 A'  123 A'  124 A'  125 A'   53 A"   54 A"  126 A'                 
  7.584   7.624   7.687  23.371  23.438  27.927  28.342  28.394
127 A'  128 A'  129 A'  130 A'  131 A'  132 A'   55 A"  133 A'                 
 28.430  28.533  28.558  28.561  28.628  28.713  47.916  47.981
134 A'   56 A"  135 A'   57 A"  136 A'  137 A'  138 A'  139 A'                 
127.887 127.930 127.981 151.719 289.726 289.732 289.767 289.789
 58 A"  140 A'  141 A'  142 A'   59 A"   60 A"  143 A'  144 A'                 
289.848 289.9191020.7131020.8001901.887
145 A'  146 A'  147 A'  148 A'  149 A'                                         
 --------------------------------------------------------------

          Ground-State Mulliken Net Atomic Charges

     Atom                 Charge (a.u.)
  ----------------------------------------
      1 Br                    0.037878
      2 I                     0.129510
      3 H                     0.206666
      4 Br                   -0.049522
      5 C                    -0.234068
      6 C                    -0.090463
  ----------------------------------------
  Sum of atomic charges =     0.000000

 -----------------------------------------------------------------
                    Cartesian Multipole Moments
 -----------------------------------------------------------------
    Charge (ESU x 10^10)
                 0.0000
    Dipole Moment (Debye)
         X       0.0913      Y      -0.5605      Z      -0.0000
       Tot       0.5679
    Quadrupole Moments (Debye-Ang)
        XX     -70.1866     XY      -2.2301     YY     -76.8011
        XZ       0.0000     YZ       0.0000     ZZ     -78.1834
    Octopole Moments (Debye-Ang^2)
       XXX     -15.8103    XXY      -3.4740    XYY      -5.1721
       YYY      -7.9963    XXZ      -0.0000    XYZ      -0.0000
       YYZ      -0.0000    XZZ      -8.5890    YZZ      -2.2857
       ZZZ      -0.0000
    Hexadecapole Moments (Debye-Ang^3)
      XXXX   -1470.7689   XXXY      -3.6022   XXYY    -321.4486
      XYYY     -44.9390   YYYY    -576.6582   XXXZ       0.0000
      XXYZ       0.0000   XYYZ       0.0000   YYYZ       0.0000
      XXZZ    -282.4648   XYZZ      -6.3750   YYZZ    -116.8343
      XZZZ       0.0000   YZZZ       0.0000   ZZZZ    -100.3361
 -----------------------------------------------------------------
 Calculating analytic gradient of the SCF energy
 Gradient of SCF Energy
            1           2           3           4           5           6
    1  -0.0492196   0.0177953   0.0557500   0.0879577   0.1417736  -0.2540569
    2  -0.0624509  -0.2506308  -0.0533250   0.2176640   0.0830849   0.0656578
    3   0.0000000   0.0000000   0.0000000  -0.0000000  -0.0000000   0.0000000
 Max gradient component =       2.541E-01
 RMS gradient           =       1.121E-01
 Gradient time:  CPU 39.23 s  wall 5.03 s
 Geometry Optimization Parameters
   NAtoms,    NIC,     NZ,  NCons,   NDum,   NFix, NCnnct, MaxDiis
        6      32       0       0       0       0       0       0

 Cartesian Hessian Update
 Hessian Updated using BFGS Update


** GEOMETRY OPTIMIZATION IN DELOCALIZED INTERNAL COORDINATES **
   Searching for a Minimum

   Optimization Cycle:   7

                       Coordinates (Angstroms)
     ATOM                X               Y               Z
      1  Br        2.9384197203    0.2558078111    0.0000000000
      2  I        -1.0570175888    1.1206886185    0.0000000000
      3  H         2.1028204284   -1.9507059831    0.0000000000
      4  Br       -1.4808131481   -1.3679956519    0.0000000000
      5  C         1.5771185053   -0.8165300901    0.0000000000
      6  C        -0.0659014140   -0.4346411203    0.0000000000
   Point Group: cs    Number of degrees of freedom:     9


   Energy is -12144.367530913

 Hessian Updated using BFGS Update

  9 Hessian modes will be used to form the next step
  Hessian Eigenvalues:
     0.052590    0.141637    0.164110    0.222290    0.249418    0.333314
     0.607861    1.056409    1.111887

 Minimum Search - Taking Simple RFO Step
 Searching for Lamda that Minimizes Along All modes
 Value Taken    Lamda =  -0.22488291
 Calculated Step too Large.  Step scaled by  0.354651
 Step Taken.  Stepsize is  0.300000

                             Maximum     Tolerance    Cnvgd?
         Gradient           0.174624      0.000300      NO
         Displacement       0.189498      0.001200      NO
         Energy change     -0.086400      0.000001      NO


 New Cartesian Coordinates Obtained by Inverse Iteration

 Displacement from previous Coordinates is:  0.337251
 ----------------------------------------------------------------
             Standard Nuclear Orientation (Angstroms)
    I     Atom           X                Y                Z
 ----------------------------------------------------------------
    1      Br      2.8993887198     0.2813569702     0.0000000000
    2      I      -0.9921013995     1.1372991728     0.0000000000
    3      H       2.0014638922    -1.9235198240     0.0000000000
    4      Br     -1.4218967546    -1.4190144026     0.0000000000
    5      C       1.5238154940    -0.8154914879     0.0000000000
    6      C       0.0039565511    -0.4540068444     0.0000000000
 ----------------------------------------------------------------
 Molecular Point Group                 Cs    NOp =  2
 Largest Abelian Subgroup              Cs    NOp =  2
 Nuclear Repulsion Energy =  1144.7661678437 hartrees
 There are       68 alpha and       68 beta electrons
 Applying Cartesian multipole field
    Component          Value
    ---------          -----
     (2,0,0)        1.00000E-11
     (0,2,0)        2.00000E-11
     (0,0,2)       -3.00000E-11
 Nucleus-field energy     =     0.0000000263 hartrees
 Requested basis set is 6-311++G(d,p)
 There are 79 shells and 209 basis functions
 A cutoff of  1.0D-11 yielded   2404 shell pairs
 There are     17921 function pairs (     20190 Cartesian)
 Smallest overlap matrix eigenvalue = 6.94E-05
 Guess MOs from SCF MO coefficient file

 -----------------------------------------------------------------------
  General SCF calculation program by
  Eric Jon Sundstrom, Paul Horn, Yuezhi Mao, Dmitri Zuev, Alec White,
  David Stuck, Shaama M.S., Shane Yost, Joonho Lee, David Small,
  Daniel Levine, Susi Lehtola, Hugh Burton, Evgeny Epifanovsky
 -----------------------------------------------------------------------
 Exchange:     0.2000 Hartree-Fock + 0.0800 Slater + 0.7200 B88
 Correlation:  0.1900 VWN1RPA + 0.8100 LYP
 Using SG-1 standard quadrature grid
 using 8 threads for integral computing
 -------------------------------------------------------
 OpenMP Integral computing Module                
 Release: version 2.0, May 2017, Q-Chem Inc. Pleasanton 
 -------------------------------------------------------
 -------------------------------------------------------
 OpenMP BLAS3 based DFT computing Module                
 Release: version 1.0, May 2013, Q-Chem Inc. Pittsburgh 
 -------------------------------------------------------
 A restricted SCF calculation will be
 performed using DIIS
 SCF converges when DIIS error is below 1.0e-08
 ---------------------------------------
  Cycle       Energy         DIIS error
 ---------------------------------------
    1  -12144.4370792108      9.24e-04  
    2  -12144.4411327804      4.20e-04  
    3  -12144.4389075351      7.26e-04  
    4  -12144.4420518384      1.14e-04  
    5  -12144.4421178279      4.10e-05  
    6  -12144.4421264019      9.69e-06  
    7  -12144.4421268555      2.21e-06  
    8  -12144.4421268710      5.84e-07  
    9  -12144.4421268721      1.03e-07  
   10  -12144.4421268724      3.64e-08  
   11  -12144.4421268723      6.95e-09  Convergence criterion met
 ---------------------------------------
 SCF time:   CPU 105.02s  wall 13.00s 
 SCF   energy in the final basis set =   -12144.4421268723
 Total energy in the final basis set =   -12144.4421268723

 --------------------------------------------------------------
             Orbital Energies (a.u.) and Symmetries
 --------------------------------------------------------------

 Alpha MOs, Restricted
 -- Occupied --                  
******* -482.86 -482.86 -176.31 -165.72 -165.72 -165.72  -62.51
  1 A'    2 A'    3 A'    4 A'    5 A'    1 A"    6 A'    7 A'                 
-62.511 -56.332 -56.331 -56.329 -56.329 -56.328 -56.327 -35.812
  8 A'    9 A'   10 A'    2 A"   11 A'    3 A"   12 A'   13 A'                 
-31.305 -31.300 -31.299 -22.955 -22.954 -22.954 -22.950 -22.950
 14 A'    4 A"   15 A'   16 A'    5 A"   17 A'   18 A'    6 A"                 
-10.282 -10.277  -8.723  -8.722  -6.555  -6.553  -6.542  -6.541
 19 A'   20 A'   21 A'   22 A'   23 A'   24 A'    7 A"    8 A"                 
 -6.541  -6.540  -6.365  -4.778  -4.763  -4.762  -2.666  -2.665
 25 A'   26 A'   27 A'   28 A'    9 A"   29 A'   30 A'   31 A'                 
 -2.662  -2.662  -2.661  -2.660  -2.651  -2.651  -2.651  -2.650
 10 A"   32 A'   11 A"   33 A'   34 A'   12 A"   13 A"   35 A'                 
 -2.046  -2.040  -2.040  -2.026  -2.026  -0.927  -0.866  -0.721
 36 A'   14 A"   37 A'   38 A'   15 A"   39 A'   40 A'   41 A'                 
 -0.668  -0.555  -0.489  -0.451  -0.418  -0.401  -0.361  -0.359
 42 A'   43 A'   44 A'   45 A'   16 A"   46 A'   47 A'   17 A"                 
 -0.308  -0.284  -0.230  -0.225
 48 A'   18 A"   19 A"   49 A'                                                 
 -- Virtual --                   
 -0.079  -0.032  -0.017  -0.009   0.014   0.029   0.039   0.046
 20 A"   50 A'   51 A'   52 A'   53 A'   54 A'   55 A'   21 A"                 
  0.058   0.067   0.074   0.082   0.094   0.103   0.104   0.113
 56 A'   22 A"   57 A'   58 A'   59 A'   60 A'   23 A"   24 A"                 
  0.117   0.134   0.142   0.153   0.178   0.181   0.210   0.239
 61 A'   62 A'   63 A'   64 A'   65 A'   66 A'   67 A'   25 A"                 
  0.267   0.292   0.347   0.354   0.367   0.396   0.405   0.408
 68 A'   69 A'   26 A"   70 A'   71 A'   72 A'   27 A"   28 A"                 
  0.415   0.421   0.432   0.437   0.477   0.485   0.520   0.524
 73 A'   29 A"   74 A'   75 A'   76 A'   77 A'   30 A"   31 A"                 
  0.524   0.543   0.544   0.570   0.591   0.602   0.605   0.653
 78 A'   32 A"   79 A'   80 A'   33 A"   81 A'   34 A"   82 A'                 
  0.672   0.692   0.716   0.752   0.780   0.820   0.845   0.926
 83 A'   35 A"   84 A'   85 A'   86 A'   87 A'   88 A'   89 A'                 
  0.964   0.993   1.012   1.124   1.275   1.332   1.393   1.427
 90 A'   91 A'   92 A'   36 A"   37 A"   38 A"   93 A'   94 A'                 
  1.438   1.466   1.507   1.598   1.661   1.721   1.849   1.851
 39 A"   95 A'   96 A'   97 A'   40 A"   98 A'   41 A"   99 A'                 
  1.985   1.987   1.995   2.007   2.045   2.097   2.133   2.214
100 A'   42 A"   43 A"  101 A'  102 A'  103 A'  104 A'  105 A'                 
  2.407   2.626   2.693   2.773   2.814   2.963   3.142   3.668
106 A'   44 A"  107 A'   45 A"  108 A'  109 A'  110 A'  111 A'                 
  3.912   3.970   3.980   3.985   3.999   4.018   4.049   4.081
 46 A"  112 A'   47 A"   48 A"  113 A'  114 A'   49 A"   50 A"                 
  4.095   4.097   4.191   4.225   4.295   4.335   4.370   4.495
 51 A"  115 A'  116 A'  117 A'  118 A'  119 A'  120 A'  121 A'                 
  6.002   6.075   6.162   6.652   6.723   7.527   7.531   7.564
 52 A"  122 A'  123 A'  124 A'  125 A'   53 A"   54 A"  126 A'                 
  7.589   7.629   7.693  23.386  23.545  27.922  28.343  28.395
127 A'  128 A'  129 A'  130 A'  131 A'  132 A'   55 A"  133 A'                 
 28.428  28.532  28.557  28.561  28.623  28.712  47.914  47.979
134 A'   56 A"  135 A'   57 A"  136 A'  137 A'  138 A'  139 A'                 
127.887 127.930 127.979 151.714 289.729 289.734 289.766 289.792
 58 A"  140 A'  141 A'  142 A'   59 A"   60 A"  143 A'  144 A'                 
289.853 289.9241020.7091020.7941901.881
145 A'  146 A'  147 A'  148 A'  149 A'                                         

 Beta MOs, Restricted
 -- Occupied --                  
******* -482.86 -482.86 -176.31 -165.72 -165.72 -165.72  -62.51
  1 A'    2 A'    3 A'    4 A'    5 A'    1 A"    6 A'    7 A'                 
-62.511 -56.332 -56.331 -56.329 -56.329 -56.328 -56.327 -35.812
  8 A'    9 A'   10 A'    2 A"   11 A'    3 A"   12 A'   13 A'                 
-31.305 -31.300 -31.299 -22.955 -22.954 -22.954 -22.950 -22.950
 14 A'    4 A"   15 A'   16 A'    5 A"   17 A'   18 A'    6 A"                 
-10.282 -10.277  -8.723  -8.722  -6.555  -6.553  -6.542  -6.541
 19 A'   20 A'   21 A'   22 A'   23 A'   24 A'    7 A"    8 A"                 
 -6.541  -6.540  -6.365  -4.778  -4.763  -4.762  -2.666  -2.665
 25 A'   26 A'   27 A'   28 A'    9 A"   29 A'   30 A'   31 A'                 
 -2.662  -2.662  -2.661  -2.660  -2.651  -2.651  -2.651  -2.650
 10 A"   32 A'   11 A"   33 A'   34 A'   12 A"   13 A"   35 A'                 
 -2.046  -2.040  -2.040  -2.026  -2.026  -0.927  -0.866  -0.721
 36 A'   14 A"   37 A'   38 A'   15 A"   39 A'   40 A'   41 A'                 
 -0.668  -0.555  -0.489  -0.451  -0.418  -0.401  -0.361  -0.359
 42 A'   43 A'   44 A'   45 A'   16 A"   46 A'   47 A'   17 A"                 
 -0.308  -0.284  -0.230  -0.225
 48 A'   18 A"   19 A"   49 A'                                                 
 -- Virtual --                   
 -0.079  -0.032  -0.017  -0.009   0.014   0.029   0.039   0.046
 20 A"   50 A'   51 A'   52 A'   53 A'   54 A'   55 A'   21 A"                 
  0.058   0.067   0.074   0.082   0.094   0.103   0.104   0.113
 56 A'   22 A"   57 A'   58 A'   59 A'   60 A'   23 A"   24 A"                 
  0.117   0.134   0.142   0.153   0.178   0.181   0.210   0.239
 61 A'   62 A'   63 A'   64 A'   65 A'   66 A'   67 A'   25 A"                 
  0.267   0.292   0.347   0.354   0.367   0.396   0.405   0.408
 68 A'   69 A'   26 A"   70 A'   71 A'   72 A'   27 A"   28 A"                 
  0.415   0.421   0.432   0.437   0.477   0.485   0.520   0.524
 73 A'   29 A"   74 A'   75 A'   76 A'   77 A'   30 A"   31 A"                 
  0.524   0.543   0.544   0.570   0.591   0.602   0.605   0.653
 78 A'   32 A"   79 A'   80 A'   33 A"   81 A'   34 A"   82 A'                 
  0.672   0.692   0.716   0.752   0.780   0.820   0.845   0.926
 83 A'   35 A"   84 A'   85 A'   86 A'   87 A'   88 A'   89 A'                 
  0.964   0.993   1.012   1.124   1.275   1.332   1.393   1.427
 90 A'   91 A'   92 A'   36 A"   37 A"   38 A"   93 A'   94 A'                 
  1.438   1.466   1.507   1.598   1.661   1.721   1.849   1.851
 39 A"   95 A'   96 A'   97 A'   40 A"   98 A'   41 A"   99 A'                 
  1.985   1.987   1.995   2.007   2.045   2.097   2.133   2.214
100 A'   42 A"   43 A"  101 A'  102 A'  103 A'  104 A'  105 A'                 
  2.407   2.626   2.693   2.773   2.814   2.963   3.142   3.668
106 A'   44 A"  107 A'   45 A"  108 A'  109 A'  110 A'  111 A'                 
  3.912   3.970   3.980   3.985   3.999   4.018   4.049   4.081
 46 A"  112 A'   47 A"   48 A"  113 A'  114 A'   49 A"   50 A"                 
  4.095   4.097   4.191   4.225   4.295   4.335   4.370   4.495
 51 A"  115 A'  116 A'  117 A'  118 A'  119 A'  120 A'  121 A'                 
  6.002   6.075   6.162   6.652   6.723   7.527   7.531   7.564
 52 A"  122 A'  123 A'  124 A'  125 A'   53 A"   54 A"  126 A'                 
  7.589   7.629   7.693  23.386  23.545  27.922  28.343  28.395
127 A'  128 A'  129 A'  130 A'  131 A'  132 A'   55 A"  133 A'                 
 28.428  28.532  28.557  28.561  28.623  28.712  47.914  47.979
134 A'   56 A"  135 A'   57 A"  136 A'  137 A'  138 A'  139 A'                 
127.887 127.930 127.979 151.714 289.729 289.734 289.766 289.792
 58 A"  140 A'  141 A'  142 A'   59 A"   60 A"  143 A'  144 A'                 
289.853 289.9241020.7091020.7941901.881
145 A'  146 A'  147 A'  148 A'  149 A'                                         
 --------------------------------------------------------------

          Ground-State Mulliken Net Atomic Charges

     Atom                 Charge (a.u.)
  ----------------------------------------
      1 Br                    0.005653
      2 I                     0.122206
      3 H                     0.213385
      4 Br                   -0.064589
      5 C                    -0.210864
      6 C                    -0.065791
  ----------------------------------------
  Sum of atomic charges =     0.000000

 -----------------------------------------------------------------
                    Cartesian Multipole Moments
 -----------------------------------------------------------------
    Charge (ESU x 10^10)
                 0.0000
    Dipole Moment (Debye)
         X       0.0212      Y      -0.5788      Z       0.0000
       Tot       0.5792
    Quadrupole Moments (Debye-Ang)
        XX     -71.3513     XY      -2.2228     YY     -76.2483
        XZ      -0.0000     YZ       0.0000     ZZ     -78.1219
    Octopole Moments (Debye-Ang^2)
       XXX     -24.6131    XXY      -2.9008    XYY      -8.0267
       YYY      -7.5784    XXZ       0.0000    XYZ       0.0000
       YYZ      -0.0000    XZZ     -10.5350    YZZ      -2.4898
       ZZZ      -0.0000
    Hexadecapole Moments (Debye-Ang^3)
      XXXX   -1414.4040   XXXY      -9.4216   XXYY    -313.0261
      XYYY     -52.6902   YYYY    -595.1586   XXXZ       0.0000
      XXYZ       0.0000   XYYZ      -0.0000   YYYZ       0.0000
      XXZZ    -270.6979   XYZZ      -9.8203   YYZZ    -120.1615
      XZZZ      -0.0000   YZZZ      -0.0000   ZZZZ    -100.0861
 -----------------------------------------------------------------
 Calculating analytic gradient of the SCF energy
 Gradient of SCF Energy
            1           2           3           4           5           6
    1  -0.0400401   0.0127926   0.0453313   0.0707036   0.1286684  -0.2174558
    2  -0.0498691  -0.2065799  -0.0462286   0.1815310   0.0659068   0.0552398
    3   0.0000000   0.0000000  -0.0000000  -0.0000000  -0.0000000   0.0000000
 Max gradient component =       2.175E-01
 RMS gradient           =       9.437E-02
 Gradient time:  CPU 39.50 s  wall 5.09 s
 Geometry Optimization Parameters
   NAtoms,    NIC,     NZ,  NCons,   NDum,   NFix, NCnnct, MaxDiis
        6      32       0       0       0       0       0       0

 Cartesian Hessian Update
 Hessian Updated using BFGS Update


** GEOMETRY OPTIMIZATION IN DELOCALIZED INTERNAL COORDINATES **
   Searching for a Minimum

   Optimization Cycle:   8

                       Coordinates (Angstroms)
     ATOM                X               Y               Z
      1  Br        2.8993887198    0.2813569702    0.0000000000
      2  I        -0.9921013995    1.1372991728    0.0000000000
      3  H         2.0014638922   -1.9235198240    0.0000000000
      4  Br       -1.4218967546   -1.4190144026    0.0000000000
      5  C         1.5238154940   -0.8154914879    0.0000000000
      6  C         0.0039565511   -0.4540068444    0.0000000000
   Point Group: cs    Number of degrees of freedom:     9


   Energy is -12144.442126872

 Hessian Updated using BFGS Update

  9 Hessian modes will be used to form the next step
  Hessian Eigenvalues:
     0.090022    0.144020    0.166098    0.222860    0.248246    0.298691
     0.534631    1.056364    1.111896

 Minimum Search - Taking Simple RFO Step
 Searching for Lamda that Minimizes Along All modes
 Value Taken    Lamda =  -0.17534658
 Calculated Step too Large.  Step scaled by  0.394265
 Step Taken.  Stepsize is  0.300000

                             Maximum     Tolerance    Cnvgd?
         Gradient           0.150217      0.000300      NO
         Displacement       0.192448      0.001200      NO
         Energy change     -0.074596      0.000001      NO


 New Cartesian Coordinates Obtained by Inverse Iteration

 Displacement from previous Coordinates is:  0.329188
 ----------------------------------------------------------------
             Standard Nuclear Orientation (Angstroms)
    I     Atom           X                Y                Z
 ----------------------------------------------------------------
    1      Br      2.8654426187     0.3027195272     0.0000000000
    2      I      -0.9307781948     1.1561564624     0.0000000000
    3      H       1.9027111341    -1.8952874974     0.0000000000
    4      Br     -1.3634092016    -1.4730386225     0.0000000000
    5      C       1.4696863751    -0.8125462695     0.0000000000
    6      C       0.0709737715    -0.4713800162     0.0000000000
 ----------------------------------------------------------------
 Molecular Point Group                 Cs    NOp =  2
 Largest Abelian Subgroup              Cs    NOp =  2
 Nuclear Repulsion Energy =  1143.9195725085 hartrees
 There are       68 alpha and       68 beta electrons
 Applying Cartesian multipole field
    Component          Value
    ---------          -----
     (2,0,0)        1.00000E-11
     (0,2,0)        2.00000E-11
     (0,0,2)       -3.00000E-11
 Nucleus-field energy     =     0.0000000262 hartrees
 Requested basis set is 6-311++G(d,p)
 There are 79 shells and 209 basis functions
 A cutoff of  1.0D-11 yielded   2415 shell pairs
 There are     18009 function pairs (     20293 Cartesian)
 Smallest overlap matrix eigenvalue = 4.47E-05
 Guess MOs from SCF MO coefficient file

 -----------------------------------------------------------------------
  General SCF calculation program by
  Eric Jon Sundstrom, Paul Horn, Yuezhi Mao, Dmitri Zuev, Alec White,
  David Stuck, Shaama M.S., Shane Yost, Joonho Lee, David Small,
  Daniel Levine, Susi Lehtola, Hugh Burton, Evgeny Epifanovsky
 -----------------------------------------------------------------------
 Exchange:     0.2000 Hartree-Fock + 0.0800 Slater + 0.7200 B88
 Correlation:  0.1900 VWN1RPA + 0.8100 LYP
 Using SG-1 standard quadrature grid
 using 8 threads for integral computing
 -------------------------------------------------------
 OpenMP Integral computing Module                
 Release: version 2.0, May 2017, Q-Chem Inc. Pleasanton 
 -------------------------------------------------------
 -------------------------------------------------------
 OpenMP BLAS3 based DFT computing Module                
 Release: version 1.0, May 2013, Q-Chem Inc. Pittsburgh 
 -------------------------------------------------------
 A restricted SCF calculation will be
 performed using DIIS
 SCF converges when DIIS error is below 1.0e-08
 ---------------------------------------
  Cycle       Energy         DIIS error
 ---------------------------------------
    1  -12144.4969562719      1.06e-03  
    2  -12144.5019315763      4.29e-04  
    3  -12144.5007445631      6.08e-04  
    4  -12144.5028593011      1.13e-04  
    5  -12144.5029203439      4.41e-05  
    6  -12144.5029304829      9.47e-06  
    7  -12144.5029309182      1.88e-06  
    8  -12144.5029309302      5.94e-07  
    9  -12144.5029309310      9.95e-08  
   10  -12144.5029309310      3.44e-08  
   11  -12144.5029309310      5.55e-09  Convergence criterion met
 ---------------------------------------
 SCF time:   CPU 106.06s  wall 13.00s 
 SCF   energy in the final basis set =   -12144.5029309310
 Total energy in the final basis set =   -12144.5029309310

 --------------------------------------------------------------
             Orbital Energies (a.u.) and Symmetries
 --------------------------------------------------------------

 Alpha MOs, Restricted
 -- Occupied --                  
******* -482.86 -482.86 -176.31 -165.72 -165.72 -165.72  -62.51
  1 A'    2 A'    3 A'    4 A'    5 A'    1 A"    6 A'    7 A'                 
-62.510 -56.330 -56.330 -56.326 -56.326 -56.326 -56.326 -35.812
  8 A'    9 A'   10 A'    2 A"    3 A"   11 A'   12 A'   13 A'                 
-31.305 -31.300 -31.299 -22.955 -22.954 -22.954 -22.950 -22.950
 14 A'    4 A"   15 A'   16 A'    5 A"   17 A'   18 A'    6 A"                 
-10.278 -10.268  -8.721  -8.719  -6.553  -6.551  -6.539  -6.539
 19 A'   20 A'   21 A'   22 A'   23 A'   24 A'    7 A"   25 A'                 
 -6.538  -6.537  -6.364  -4.777  -4.762  -4.761  -2.664  -2.662
  8 A"   26 A'   27 A'   28 A'    9 A"   29 A'   30 A'   31 A'                 
 -2.660  -2.660  -2.658  -2.657  -2.649  -2.649  -2.648  -2.647
 10 A"   32 A'   11 A"   33 A'   34 A'   12 A"   13 A"   35 A'                 
 -2.045  -2.039  -2.038  -2.025  -2.025  -0.917  -0.860  -0.728
 36 A'   14 A"   37 A'   38 A'   15 A"   39 A'   40 A'   41 A'                 
 -0.686  -0.554  -0.497  -0.457  -0.418  -0.395  -0.355  -0.353
 42 A'   43 A'   44 A'   45 A'   16 A"   46 A'   47 A'   17 A"                 
 -0.310  -0.285  -0.242  -0.232
 48 A'   18 A"   19 A"   49 A'                                                 
 -- Virtual --                   
 -0.064  -0.034  -0.022  -0.010   0.014   0.031   0.037   0.047
 20 A"   50 A'   51 A'   52 A'   53 A'   54 A'   55 A'   21 A"                 
  0.059   0.067   0.076   0.084   0.093   0.103   0.104   0.113
 56 A'   22 A"   57 A'   58 A'   59 A'   23 A"   60 A'   24 A"                 
  0.119   0.138   0.142   0.161   0.179   0.194   0.223   0.240
 61 A'   62 A'   63 A'   64 A'   65 A'   66 A'   67 A'   25 A"                 
  0.278   0.296   0.350   0.353   0.369   0.394   0.403   0.412
 68 A'   69 A'   70 A'   26 A"   71 A'   72 A'   27 A"   28 A"                 
  0.423   0.426   0.433   0.439   0.471   0.491   0.512   0.521
 29 A"   73 A'   74 A'   75 A'   76 A'   77 A'   30 A"   31 A"                 
  0.531   0.546   0.548   0.593   0.594   0.605   0.608   0.657
 78 A'   32 A"   79 A'   33 A"   80 A'   34 A"   81 A'   82 A'                 
  0.669   0.695   0.710   0.745   0.784   0.827   0.844   0.935
 83 A'   35 A"   84 A'   85 A'   86 A'   87 A'   88 A'   89 A'                 
  0.964   0.986   1.010   1.129   1.253   1.332   1.402   1.427
 90 A'   91 A'   92 A'   36 A"   37 A"   38 A"   93 A'   94 A'                 
  1.441   1.465   1.527   1.617   1.711   1.746   1.882   1.898
 39 A"   95 A'   96 A'   97 A'   40 A"   98 A'   99 A'   41 A"                 
  1.993   2.008   2.022   2.025   2.070   2.127   2.159   2.244
 42 A"   43 A"  100 A'  101 A'  102 A'  103 A'  104 A'  105 A'                 
  2.478   2.634   2.683   2.806   2.849   3.063   3.174   3.679
106 A'   44 A"  107 A'   45 A"  108 A'  109 A'  110 A'  111 A'                 
  3.919   3.961   3.982   3.987   4.004   4.013   4.048   4.076
 46 A"  112 A'   47 A"   48 A"  113 A'  114 A'   49 A"   50 A"                 
  4.094   4.105   4.195   4.230   4.293   4.344   4.373   4.490
 51 A"  115 A'  116 A'  117 A'  118 A'  119 A'  120 A'  121 A'                 
  6.003   6.076   6.162   6.647   6.721   7.530   7.534   7.565
 52 A"  122 A'  123 A'  124 A'  125 A'   53 A"   54 A"  126 A'                 
  7.593   7.635   7.698  23.390  23.783  27.918  28.344  28.395
127 A'  128 A'  129 A'  130 A'  131 A'  132 A'   55 A"  133 A'                 
 28.427  28.531  28.555  28.561  28.618  28.713  47.911  47.975
134 A'   56 A"  135 A'   57 A"  136 A'  137 A'  138 A'  139 A'                 
127.888 127.929 127.977 151.710 289.731 289.736 289.766 289.794
 58 A"  140 A'  141 A'  142 A'   59 A"   60 A"  143 A'  144 A'                 
289.859 289.9281020.7051020.7881901.877
145 A'  146 A'  147 A'  148 A'  149 A'                                         

 Beta MOs, Restricted
 -- Occupied --                  
******* -482.86 -482.86 -176.31 -165.72 -165.72 -165.72  -62.51
  1 A'    2 A'    3 A'    4 A'    5 A'    1 A"    6 A'    7 A'                 
-62.510 -56.330 -56.330 -56.326 -56.326 -56.326 -56.326 -35.812
  8 A'    9 A'   10 A'    2 A"    3 A"   11 A'   12 A'   13 A'                 
-31.305 -31.300 -31.299 -22.955 -22.954 -22.954 -22.950 -22.950
 14 A'    4 A"   15 A'   16 A'    5 A"   17 A'   18 A'    6 A"                 
-10.278 -10.268  -8.721  -8.719  -6.553  -6.551  -6.539  -6.539
 19 A'   20 A'   21 A'   22 A'   23 A'   24 A'    7 A"   25 A'                 
 -6.538  -6.537  -6.364  -4.777  -4.762  -4.761  -2.664  -2.662
  8 A"   26 A'   27 A'   28 A'    9 A"   29 A'   30 A'   31 A'                 
 -2.660  -2.660  -2.658  -2.657  -2.649  -2.649  -2.648  -2.647
 10 A"   32 A'   11 A"   33 A'   34 A'   12 A"   13 A"   35 A'                 
 -2.045  -2.039  -2.038  -2.025  -2.025  -0.917  -0.860  -0.728
 36 A'   14 A"   37 A'   38 A'   15 A"   39 A'   40 A'   41 A'                 
 -0.686  -0.554  -0.497  -0.457  -0.418  -0.395  -0.355  -0.353
 42 A'   43 A'   44 A'   45 A'   16 A"   46 A'   47 A'   17 A"                 
 -0.310  -0.285  -0.242  -0.232
 48 A'   18 A"   19 A"   49 A'                                                 
 -- Virtual --                   
 -0.064  -0.034  -0.022  -0.010   0.014   0.031   0.037   0.047
 20 A"   50 A'   51 A'   52 A'   53 A'   54 A'   55 A'   21 A"                 
  0.059   0.067   0.076   0.084   0.093   0.103   0.104   0.113
 56 A'   22 A"   57 A'   58 A'   59 A'   23 A"   60 A'   24 A"                 
  0.119   0.138   0.142   0.161   0.179   0.194   0.223   0.240
 61 A'   62 A'   63 A'   64 A'   65 A'   66 A'   67 A'   25 A"                 
  0.278   0.296   0.350   0.353   0.369   0.394   0.403   0.412
 68 A'   69 A'   70 A'   26 A"   71 A'   72 A'   27 A"   28 A"                 
  0.423   0.426   0.433   0.439   0.471   0.491   0.512   0.521
 29 A"   73 A'   74 A'   75 A'   76 A'   77 A'   30 A"   31 A"                 
  0.531   0.546   0.548   0.593   0.594   0.605   0.608   0.657
 78 A'   32 A"   79 A'   33 A"   80 A'   34 A"   81 A'   82 A'                 
  0.669   0.695   0.710   0.745   0.784   0.827   0.844   0.935
 83 A'   35 A"   84 A'   85 A'   86 A'   87 A'   88 A'   89 A'                 
  0.964   0.986   1.010   1.129   1.253   1.332   1.402   1.427
 90 A'   91 A'   92 A'   36 A"   37 A"   38 A"   93 A'   94 A'                 
  1.441   1.465   1.527   1.617   1.711   1.746   1.882   1.898
 39 A"   95 A'   96 A'   97 A'   40 A"   98 A'   99 A'   41 A"                 
  1.993   2.008   2.022   2.025   2.070   2.127   2.159   2.244
 42 A"   43 A"  100 A'  101 A'  102 A'  103 A'  104 A'  105 A'                 
  2.478   2.634   2.683   2.806   2.849   3.063   3.174   3.679
106 A'   44 A"  107 A'   45 A"  108 A'  109 A'  110 A'  111 A'                 
  3.919   3.961   3.982   3.987   4.004   4.013   4.048   4.076
 46 A"  112 A'   47 A"   48 A"  113 A'  114 A'   49 A"   50 A"                 
  4.094   4.105   4.195   4.230   4.293   4.344   4.373   4.490
 51 A"  115 A'  116 A'  117 A'  118 A'  119 A'  120 A'  121 A'                 
  6.003   6.076   6.162   6.647   6.721   7.530   7.534   7.565
 52 A"  122 A'  123 A'  124 A'  125 A'   53 A"   54 A"  126 A'                 
  7.593   7.635   7.698  23.390  23.783  27.918  28.344  28.395
127 A'  128 A'  129 A'  130 A'  131 A'  132 A'   55 A"  133 A'                 
 28.427  28.531  28.555  28.561  28.618  28.713  47.911  47.975
134 A'   56 A"  135 A'   57 A"  136 A'  137 A'  138 A'  139 A'                 
127.888 127.929 127.977 151.710 289.731 289.736 289.766 289.794
 58 A"  140 A'  141 A'  142 A'   59 A"   60 A"  143 A'  144 A'                 
289.859 289.9281020.7051020.7881901.877
145 A'  146 A'  147 A'  148 A'  149 A'                                         
 --------------------------------------------------------------

          Ground-State Mulliken Net Atomic Charges

     Atom                 Charge (a.u.)
  ----------------------------------------
      1 Br                   -0.023683
      2 I                     0.115067
      3 H                     0.218599
      4 Br                   -0.079597
      5 C                    -0.178859
      6 C                    -0.051527
  ----------------------------------------
  Sum of atomic charges =    -0.000000

 -----------------------------------------------------------------
                    Cartesian Multipole Moments
 -----------------------------------------------------------------
    Charge (ESU x 10^10)
                -0.0000
    Dipole Moment (Debye)
         X      -0.0045      Y      -0.5997      Z      -0.0000
       Tot       0.5997
    Quadrupole Moments (Debye-Ang)
        XX     -72.3709     XY      -2.2027     YY     -75.7239
        XZ       0.0000     YZ       0.0000     ZZ     -78.0372
    Octopole Moments (Debye-Ang^2)
       XXX     -32.5973    XXY      -2.4122    XYY     -10.8161
       YYY      -7.0570    XXZ       0.0000    XYZ      -0.0000
       YYZ      -0.0000    XZZ     -12.3814    YZZ      -2.6745
       ZZZ      -0.0000
    Hexadecapole Moments (Debye-Ang^3)
      XXXX   -1362.7152   XXXY     -14.7837   XXYY    -306.4144
      XYYY     -59.0679   YYYY    -615.9068   XXXZ       0.0000
      XXYZ       0.0000   XYYZ       0.0000   YYYZ      -0.0000
      XXZZ    -260.1689   XYZZ     -12.9319   YYZZ    -123.9355
      XZZZ      -0.0000   YZZZ       0.0000   ZZZZ     -99.8800
 -----------------------------------------------------------------
 Calculating analytic gradient of the SCF energy
 Gradient of SCF Energy
            1           2           3           4           5           6
    1  -0.0323495   0.0084486   0.0336571   0.0558046   0.0878568  -0.1534177
    2  -0.0385853  -0.1661954  -0.0357454   0.1488007   0.0543337   0.0373917
    3   0.0000000  -0.0000000   0.0000000   0.0000000  -0.0000000   0.0000000
 Max gradient component =       1.662E-01
 RMS gradient           =       7.207E-02
 Gradient time:  CPU 40.41 s  wall 5.18 s
 Geometry Optimization Parameters
   NAtoms,    NIC,     NZ,  NCons,   NDum,   NFix, NCnnct, MaxDiis
        6      32       0       0       0       0       0       0

 Cartesian Hessian Update
 Hessian Updated using BFGS Update


** GEOMETRY OPTIMIZATION IN DELOCALIZED INTERNAL COORDINATES **
   Searching for a Minimum

   Optimization Cycle:   9

                       Coordinates (Angstroms)
     ATOM                X               Y               Z
      1  Br        2.8654426187    0.3027195272    0.0000000000
      2  I        -0.9307781948    1.1561564624    0.0000000000
      3  H         1.9027111341   -1.8952874974    0.0000000000
      4  Br       -1.3634092016   -1.4730386225    0.0000000000
      5  C         1.4696863751   -0.8125462695    0.0000000000
      6  C         0.0709737715   -0.4713800162    0.0000000000
   Point Group: cs    Number of degrees of freedom:     9


   Energy is -12144.502930931

 Hessian Updated using BFGS Update

  9 Hessian modes will be used to form the next step
  Hessian Eigenvalues:
     0.134919    0.161141    0.195326    0.228103    0.243213    0.258829
     0.493929    1.056360    1.111946

 Minimum Search - Taking Simple RFO Step
 Searching for Lamda that Minimizes Along All modes
 Value Taken    Lamda =  -0.10507871
 Calculated Step too Large.  Step scaled by  0.515102
 Step Taken.  Stepsize is  0.300000

                             Maximum     Tolerance    Cnvgd?
         Gradient           0.111122      0.000300      NO
         Displacement       0.180272      0.001200      NO
         Energy change     -0.060804      0.000001      NO


 New Cartesian Coordinates Obtained by Inverse Iteration

 Displacement from previous Coordinates is:  0.286207
 ----------------------------------------------------------------
             Standard Nuclear Orientation (Angstroms)
    I     Atom           X                Y                Z
 ----------------------------------------------------------------
    1      Br      2.8569413502     0.3193315794     0.0000000000
    2      I      -0.8862270761     1.1900323085     0.0000000000
    3      H       1.8124963801    -1.8642288254     0.0000000000
    4      Br     -1.3196564445    -1.5405604655     0.0000000000
    5      C       1.4320166469    -0.8144764156     0.0000000000
    6      C       0.1190556464    -0.4834745974     0.0000000000
 ----------------------------------------------------------------
 Molecular Point Group                 Cs    NOp =  2
 Largest Abelian Subgroup              Cs    NOp =  2
 Nuclear Repulsion Energy =  1133.4133434839 hartrees
 There are       68 alpha and       68 beta electrons
 Applying Cartesian multipole field
    Component          Value
    ---------          -----
     (2,0,0)        1.00000E-11
     (0,2,0)        2.00000E-11
     (0,0,2)       -3.00000E-11
 Nucleus-field energy     =     0.0000000266 hartrees
 Requested basis set is 6-311++G(d,p)
 There are 79 shells and 209 basis functions
 A cutoff of  1.0D-11 yielded   2416 shell pairs
 There are     18004 function pairs (     20287 Cartesian)
 Smallest overlap matrix eigenvalue = 3.33E-05
 Guess MOs from SCF MO coefficient file

 -----------------------------------------------------------------------
  General SCF calculation program by
  Eric Jon Sundstrom, Paul Horn, Yuezhi Mao, Dmitri Zuev, Alec White,
  David Stuck, Shaama M.S., Shane Yost, Joonho Lee, David Small,
  Daniel Levine, Susi Lehtola, Hugh Burton, Evgeny Epifanovsky
 -----------------------------------------------------------------------
 Exchange:     0.2000 Hartree-Fock + 0.0800 Slater + 0.7200 B88
 Correlation:  0.1900 VWN1RPA + 0.8100 LYP
 Using SG-1 standard quadrature grid
 using 8 threads for integral computing
 -------------------------------------------------------
 OpenMP Integral computing Module                
 Release: version 2.0, May 2017, Q-Chem Inc. Pleasanton 
 -------------------------------------------------------
 -------------------------------------------------------
 OpenMP BLAS3 based DFT computing Module                
 Release: version 1.0, May 2013, Q-Chem Inc. Pittsburgh 
 -------------------------------------------------------
 A restricted SCF calculation will be
 performed using DIIS
 SCF converges when DIIS error is below 1.0e-08
 ---------------------------------------
  Cycle       Energy         DIIS error
 ---------------------------------------
    1  -12144.5409794904      1.02e-03  
    2  -12144.5454372228      4.15e-04  
    3  -12144.5446845892      5.43e-04  
    4  -12144.5462979268      9.29e-05  
    5  -12144.5463399626      2.34e-05  
    6  -12144.5463422650      1.10e-05  
    7  -12144.5463428807      1.60e-06  
    8  -12144.5463428909      5.53e-07  
    9  -12144.5463428917      8.07e-08  
   10  -12144.5463428920      3.04e-08  
   11  -12144.5463428921      4.11e-09  Convergence criterion met
 ---------------------------------------
 SCF time:   CPU 105.97s  wall 13.00s 
 SCF   energy in the final basis set =   -12144.5463428921
 Total energy in the final basis set =   -12144.5463428921

 --------------------------------------------------------------
             Orbital Energies (a.u.) and Symmetries
 --------------------------------------------------------------

 Alpha MOs, Restricted
 -- Occupied --                  
******* -482.85 -482.85 -176.32 -165.72 -165.72 -165.72  -62.51
  1 A'    2 A'    3 A'    4 A'    5 A'    1 A"    6 A'    7 A'                 
-62.508 -56.329 -56.328 -56.325 -56.325 -56.324 -56.324 -35.812
  8 A'    9 A'   10 A'    2 A"    3 A"   11 A'   12 A'   13 A'                 
-31.305 -31.300 -31.299 -22.956 -22.955 -22.954 -22.950 -22.950
 14 A'    4 A"   15 A'   16 A'    5 A"   17 A'   18 A'    6 A"                 
-10.276 -10.258  -8.719  -8.717  -6.551  -6.549  -6.537  -6.537
 19 A'   20 A'   21 A'   22 A'   23 A'   24 A'    7 A"   25 A'                 
 -6.536  -6.535  -6.364  -4.777  -4.762  -4.761  -2.662  -2.660
  8 A"   26 A'   27 A'   28 A'    9 A"   29 A'   30 A'   31 A'                 
 -2.658  -2.658  -2.656  -2.656  -2.647  -2.647  -2.645  -2.645
 10 A"   32 A'   11 A"   33 A'   34 A'   12 A"   13 A"   35 A'                 
 -2.044  -2.039  -2.038  -2.025  -2.024  -0.908  -0.852  -0.738
 36 A'   14 A"   37 A'   38 A'   15 A"   39 A'   40 A'   41 A'                 
 -0.694  -0.556  -0.501  -0.462  -0.417  -0.388  -0.349  -0.347
 42 A'   43 A'   44 A'   45 A'   16 A"   46 A'   47 A'   17 A"                 
 -0.312  -0.287  -0.252  -0.241
 48 A'   18 A"   19 A"   49 A'                                                 
 -- Virtual --                   
 -0.052  -0.041  -0.032  -0.008   0.015   0.032   0.035   0.047
 20 A"   50 A'   51 A'   52 A'   53 A'   54 A'   55 A'   21 A"                 
  0.060   0.068   0.077   0.085   0.091   0.102   0.104   0.113
 56 A'   22 A"   57 A'   58 A'   59 A'   23 A"   60 A'   24 A"                 
  0.121   0.140   0.143   0.165   0.177   0.205   0.234   0.241
 61 A'   62 A'   63 A'   64 A'   65 A'   66 A'   67 A'   25 A"                 
  0.283   0.300   0.348   0.360   0.372   0.391   0.400   0.417
 68 A'   69 A'   70 A'   26 A"   71 A'   72 A'   27 A"   28 A"                 
  0.420   0.425   0.433   0.453   0.467   0.494   0.503   0.521
 73 A'   29 A"   74 A'   75 A'   76 A'   77 A'   30 A"   31 A"                 
  0.542   0.548   0.555   0.581   0.609   0.613   0.614   0.649
 78 A'   32 A"   79 A'   33 A"   80 A'   34 A"   81 A'   82 A'                 
  0.675   0.700   0.707   0.741   0.780   0.834   0.842   0.929
 83 A'   35 A"   84 A'   85 A'   86 A'   87 A'   88 A'   89 A'                 
  0.960   0.982   1.011   1.133   1.234   1.334   1.401   1.427
 90 A'   91 A'   92 A'   36 A"   37 A"   38 A"   93 A'   94 A'                 
  1.444   1.454   1.544   1.637   1.760   1.760   1.897   1.931
 39 A"   95 A'   96 A'   97 A'   40 A"   98 A'   99 A'   41 A"                 
  1.997   2.026   2.032   2.044   2.100   2.170   2.177   2.275
 42 A"   43 A"  100 A'  101 A'  102 A'  103 A'  104 A'  105 A'                 
  2.542   2.643   2.654   2.828   2.871   3.124   3.216   3.670
106 A'   44 A"  107 A'   45 A"  108 A'  109 A'  110 A'  111 A'                 
  3.928   3.954   3.982   3.988   4.004   4.011   4.042   4.068
 46 A"  112 A'   47 A"   48 A"  113 A'  114 A'   49 A"   50 A"                 
  4.091   4.111   4.192   4.232   4.273   4.350   4.373   4.487
 51 A"  115 A'  116 A'  117 A'  118 A'  119 A'  120 A'  121 A'                 
  6.004   6.073   6.152   6.636   6.709   7.533   7.536   7.565
 52 A"  122 A'  123 A'  124 A'  125 A'   53 A"   54 A"  126 A'                 
  7.595   7.638   7.699  23.393  24.057  27.911  28.344  28.393
127 A'  128 A'  129 A'  130 A'  131 A'  132 A'   55 A"  133 A'                 
 28.421  28.530  28.551  28.559  28.611  28.710  47.903  47.964
134 A'   56 A"  135 A'   57 A"  136 A'  137 A'  138 A'  139 A'                 
127.887 127.926 127.970 151.702 289.733 289.737 289.765 289.794
 58 A"  140 A'  141 A'  142 A'   59 A"   60 A"  143 A'  144 A'                 
289.862 289.9271020.6951020.7741901.868
145 A'  146 A'  147 A'  148 A'  149 A'                                         

 Beta MOs, Restricted
 -- Occupied --                  
******* -482.85 -482.85 -176.32 -165.72 -165.72 -165.72  -62.51
  1 A'    2 A'    3 A'    4 A'    5 A'    1 A"    6 A'    7 A'                 
-62.508 -56.329 -56.328 -56.325 -56.325 -56.324 -56.324 -35.812
  8 A'    9 A'   10 A'    2 A"    3 A"   11 A'   12 A'   13 A'                 
-31.305 -31.300 -31.299 -22.956 -22.955 -22.954 -22.950 -22.950
 14 A'    4 A"   15 A'   16 A'    5 A"   17 A'   18 A'    6 A"                 
-10.276 -10.258  -8.719  -8.717  -6.551  -6.549  -6.537  -6.537
 19 A'   20 A'   21 A'   22 A'   23 A'   24 A'    7 A"   25 A'                 
 -6.536  -6.535  -6.364  -4.777  -4.762  -4.761  -2.662  -2.660
  8 A"   26 A'   27 A'   28 A'    9 A"   29 A'   30 A'   31 A'                 
 -2.658  -2.658  -2.656  -2.656  -2.647  -2.647  -2.645  -2.645
 10 A"   32 A'   11 A"   33 A'   34 A'   12 A"   13 A"   35 A'                 
 -2.044  -2.039  -2.038  -2.025  -2.024  -0.908  -0.852  -0.738
 36 A'   14 A"   37 A'   38 A'   15 A"   39 A'   40 A'   41 A'                 
 -0.694  -0.556  -0.501  -0.462  -0.417  -0.388  -0.349  -0.347
 42 A'   43 A'   44 A'   45 A'   16 A"   46 A'   47 A'   17 A"                 
 -0.312  -0.287  -0.252  -0.241
 48 A'   18 A"   19 A"   49 A'                                                 
 -- Virtual --                   
 -0.052  -0.041  -0.032  -0.008   0.015   0.032   0.035   0.047
 20 A"   50 A'   51 A'   52 A'   53 A'   54 A'   55 A'   21 A"                 
  0.060   0.068   0.077   0.085   0.091   0.102   0.104   0.113
 56 A'   22 A"   57 A'   58 A'   59 A'   23 A"   60 A'   24 A"                 
  0.121   0.140   0.143   0.165   0.177   0.205   0.234   0.241
 61 A'   62 A'   63 A'   64 A'   65 A'   66 A'   67 A'   25 A"                 
  0.283   0.300   0.348   0.360   0.372   0.391   0.400   0.417
 68 A'   69 A'   70 A'   26 A"   71 A'   72 A'   27 A"   28 A"                 
  0.420   0.425   0.433   0.453   0.467   0.494   0.503   0.521
 73 A'   29 A"   74 A'   75 A'   76 A'   77 A'   30 A"   31 A"                 
  0.542   0.548   0.555   0.581   0.609   0.613   0.614   0.649
 78 A'   32 A"   79 A'   33 A"   80 A'   34 A"   81 A'   82 A'                 
  0.675   0.700   0.707   0.741   0.780   0.834   0.842   0.929
 83 A'   35 A"   84 A'   85 A'   86 A'   87 A'   88 A'   89 A'                 
  0.960   0.982   1.011   1.133   1.234   1.334   1.401   1.427
 90 A'   91 A'   92 A'   36 A"   37 A"   38 A"   93 A'   94 A'                 
  1.444   1.454   1.544   1.637   1.760   1.760   1.897   1.931
 39 A"   95 A'   96 A'   97 A'   40 A"   98 A'   99 A'   41 A"                 
  1.997   2.026   2.032   2.044   2.100   2.170   2.177   2.275
 42 A"   43 A"  100 A'  101 A'  102 A'  103 A'  104 A'  105 A'                 
  2.542   2.643   2.654   2.828   2.871   3.124   3.216   3.670
106 A'   44 A"  107 A'   45 A"  108 A'  109 A'  110 A'  111 A'                 
  3.928   3.954   3.982   3.988   4.004   4.011   4.042   4.068
 46 A"  112 A'   47 A"   48 A"  113 A'  114 A'   49 A"   50 A"                 
  4.091   4.111   4.192   4.232   4.273   4.350   4.373   4.487
 51 A"  115 A'  116 A'  117 A'  118 A'  119 A'  120 A'  121 A'                 
  6.004   6.073   6.152   6.636   6.709   7.533   7.536   7.565
 52 A"  122 A'  123 A'  124 A'  125 A'   53 A"   54 A"  126 A'                 
  7.595   7.638   7.699  23.393  24.057  27.911  28.344  28.393
127 A'  128 A'  129 A'  130 A'  131 A'  132 A'   55 A"  133 A'                 
 28.421  28.530  28.551  28.559  28.611  28.710  47.903  47.964
134 A'   56 A"  135 A'   57 A"  136 A'  137 A'  138 A'  139 A'                 
127.887 127.926 127.970 151.702 289.733 289.737 289.765 289.794
 58 A"  140 A'  141 A'  142 A'   59 A"   60 A"  143 A'  144 A'                 
289.862 289.9271020.6951020.7741901.868
145 A'  146 A'  147 A'  148 A'  149 A'                                         
 --------------------------------------------------------------

          Ground-State Mulliken Net Atomic Charges

     Atom                 Charge (a.u.)
  ----------------------------------------
      1 Br                   -0.048119
      2 I                     0.114528
      3 H                     0.224222
      4 Br                   -0.090533
      5 C                    -0.143716
      6 C                    -0.056382
  ----------------------------------------
  Sum of atomic charges =     0.000000

 -----------------------------------------------------------------
                    Cartesian Multipole Moments
 -----------------------------------------------------------------
    Charge (ESU x 10^10)
                 0.0000
    Dipole Moment (Debye)
         X      -0.0029      Y      -0.5801      Z      -0.0000
       Tot       0.5801
    Quadrupole Moments (Debye-Ang)
        XX     -73.2365     XY      -2.1505     YY     -75.0825
        XZ       0.0000     YZ       0.0000     ZZ     -78.0474
    Octopole Moments (Debye-Ang^2)
       XXX     -38.8769    XXY      -1.9885    XYY     -13.4716
       YYY      -6.7986    XXZ       0.0000    XYZ      -0.0000
       YYZ      -0.0000    XZZ     -13.9793    YZZ      -2.8521
       ZZZ       0.0000
    Hexadecapole Moments (Debye-Ang^3)
      XXXX   -1336.8003   XXXY     -18.8465   XXYY    -306.0449
      XYYY     -63.8650   YYYY    -645.8036   XXXZ       0.0000
      XXYZ       0.0000   XYYZ       0.0000   YYYZ       0.0000
      XXZZ    -254.7017   XYZZ     -15.5354   YYZZ    -129.6410
      XZZZ       0.0000   YZZZ       0.0000   ZZZZ    -100.0261
 -----------------------------------------------------------------
 Calculating analytic gradient of the SCF energy
 Gradient of SCF Energy
            1           2           3           4           5           6
    1  -0.0215998   0.0026584   0.0183379   0.0385001   0.0308586  -0.0687552
    2  -0.0256432  -0.1206893  -0.0162919   0.1118301   0.0372404   0.0135540
    3  -0.0000000  -0.0000000  -0.0000000  -0.0000000   0.0000000   0.0000000
 Max gradient component =       1.207E-01
 RMS gradient           =       4.567E-02
 Gradient time:  CPU 39.98 s  wall 5.13 s
 Geometry Optimization Parameters
   NAtoms,    NIC,     NZ,  NCons,   NDum,   NFix, NCnnct, MaxDiis
        6      32       0       0       0       0       0       0

 Cartesian Hessian Update
 Hessian Updated using BFGS Update


** GEOMETRY OPTIMIZATION IN DELOCALIZED INTERNAL COORDINATES **
   Searching for a Minimum

   Optimization Cycle:  10

                       Coordinates (Angstroms)
     ATOM                X               Y               Z
      1  Br        2.8569413502    0.3193315794    0.0000000000
      2  I        -0.8862270761    1.1900323085    0.0000000000
      3  H         1.8124963801   -1.8642288254    0.0000000000
      4  Br       -1.3196564445   -1.5405604655    0.0000000000
      5  C         1.4320166469   -0.8144764156    0.0000000000
      6  C         0.1190556464   -0.4834745974    0.0000000000
   Point Group: cs    Number of degrees of freedom:     9


   Energy is -12144.546342892

 Hessian Updated using BFGS Update

  9 Hessian modes will be used to form the next step
  Hessian Eigenvalues:
     0.129142    0.161203    0.172793    0.223366    0.251884    0.373767
     0.478596    1.056604    1.111949

 Minimum Search - Taking Simple RFO Step
 Searching for Lamda that Minimizes Along All modes
 Value Taken    Lamda =  -0.05533598
 Calculated Step too Large.  Step scaled by  0.604320
 Step Taken.  Stepsize is  0.300000

                             Maximum     Tolerance    Cnvgd?
         Gradient           0.086359      0.000300      NO
         Displacement       0.248472      0.001200      NO
         Energy change     -0.043412      0.000001      NO


 New Cartesian Coordinates Obtained by Inverse Iteration

 Displacement from previous Coordinates is:  0.217524
 ----------------------------------------------------------------
             Standard Nuclear Orientation (Angstroms)
    I     Atom           X                Y                Z
 ----------------------------------------------------------------
    1      Br      2.8744565655     0.3379804359     0.0000000000
    2      I      -0.8657561481     1.2446075181     0.0000000000
    3      H       1.7572530266    -1.8511019281     0.0000000000
    4      Br     -1.3051891444    -1.6147898443     0.0000000000
    5      C       1.4250317805    -0.8248207888     0.0000000000
    6      C       0.1288304228    -0.4852518087     0.0000000000
 ----------------------------------------------------------------
 Molecular Point Group                 Cs    NOp =  2
 Largest Abelian Subgroup              Cs    NOp =  2
 Nuclear Repulsion Energy =  1111.4177686793 hartrees
 There are       68 alpha and       68 beta electrons
 Applying Cartesian multipole field
    Component          Value
    ---------          -----
     (2,0,0)        1.00000E-11
     (0,2,0)        2.00000E-11
     (0,0,2)       -3.00000E-11
 Nucleus-field energy     =     0.0000000277 hartrees
 Requested basis set is 6-311++G(d,p)
 There are 79 shells and 209 basis functions
 A cutoff of  1.0D-11 yielded   2399 shell pairs
 There are     17847 function pairs (     20096 Cartesian)
 Smallest overlap matrix eigenvalue = 3.49E-05
 Guess MOs from SCF MO coefficient file

 -----------------------------------------------------------------------
  General SCF calculation program by
  Eric Jon Sundstrom, Paul Horn, Yuezhi Mao, Dmitri Zuev, Alec White,
  David Stuck, Shaama M.S., Shane Yost, Joonho Lee, David Small,
  Daniel Levine, Susi Lehtola, Hugh Burton, Evgeny Epifanovsky
 -----------------------------------------------------------------------
 Exchange:     0.2000 Hartree-Fock + 0.0800 Slater + 0.7200 B88
 Correlation:  0.1900 VWN1RPA + 0.8100 LYP
 Using SG-1 standard quadrature grid
 using 8 threads for integral computing
 -------------------------------------------------------
 OpenMP Integral computing Module                
 Release: version 2.0, May 2017, Q-Chem Inc. Pleasanton 
 -------------------------------------------------------
 -------------------------------------------------------
 OpenMP BLAS3 based DFT computing Module                
 Release: version 1.0, May 2013, Q-Chem Inc. Pittsburgh 
 -------------------------------------------------------
 A restricted SCF calculation will be
 performed using DIIS
 SCF converges when DIIS error is below 1.0e-08
 ---------------------------------------
  Cycle       Energy         DIIS error
 ---------------------------------------
    1  -12144.5699915610      6.62e-04  
    2  -12144.5720594342      4.10e-04  
    3  -12144.5718900266      4.40e-04  
    4  -12144.5729337933      6.04e-05  
    5  -12144.5729517129      1.12e-05  
    6  -12144.5729520416      6.69e-06  
    7  -12144.5729523028      1.58e-06  
    8  -12144.5729523132      3.62e-07  
    9  -12144.5729523135      4.02e-08  
   10  -12144.5729523135      1.75e-08  
   11  -12144.5729523136      4.04e-09  Convergence criterion met
 ---------------------------------------
 SCF time:   CPU 104.53s  wall 13.00s 
 SCF   energy in the final basis set =   -12144.5729523136
 Total energy in the final basis set =   -12144.5729523136

 --------------------------------------------------------------
             Orbital Energies (a.u.) and Symmetries
 --------------------------------------------------------------

 Alpha MOs, Restricted
 -- Occupied --                  
******* -482.85 -482.85 -176.32 -165.72 -165.72 -165.72  -62.51
  1 A'    2 A'    3 A'    4 A'    5 A'    1 A"    6 A'    7 A'                 
-62.508 -56.328 -56.328 -56.324 -56.324 -56.324 -56.324 -35.814
  8 A'    9 A'   10 A'    2 A"    3 A"   11 A'   12 A'   13 A'                 
-31.307 -31.302 -31.301 -22.958 -22.956 -22.956 -22.952 -22.952
 14 A'    4 A"   15 A'   16 A'    5 A"   17 A'   18 A'    6 A"                 
-10.281 -10.256  -8.718  -8.717  -6.550  -6.549  -6.536  -6.535
 19 A'   20 A'   21 A'   22 A'   23 A'   24 A'    7 A"    8 A"                 
 -6.535  -6.535  -6.365  -4.778  -4.763  -4.762  -2.661  -2.659
 25 A'   26 A'   27 A'   28 A'    9 A"   29 A'   30 A'   31 A'                 
 -2.657  -2.656  -2.656  -2.655  -2.645  -2.645  -2.645  -2.645
 10 A"   32 A'   11 A"   33 A'   12 A"   34 A'   13 A"   35 A'                 
 -2.045  -2.039  -2.039  -2.025  -2.025  -0.896  -0.842  -0.742
 36 A'   14 A"   37 A'   38 A'   15 A"   39 A'   40 A'   41 A'                 
 -0.694  -0.560  -0.499  -0.460  -0.410  -0.386  -0.342  -0.341
 42 A'   43 A'   44 A'   45 A'   16 A"   46 A'   17 A"   47 A'                 
 -0.313  -0.290  -0.256  -0.252
 48 A'   18 A"   19 A"   49 A'                                                 
 -- Virtual --                   
 -0.050  -0.050  -0.042  -0.007   0.014   0.032   0.034   0.048
 20 A"   50 A'   51 A'   52 A'   53 A'   54 A'   55 A'   21 A"                 
  0.060   0.068   0.077   0.085   0.087   0.103   0.103   0.113
 56 A'   22 A"   57 A'   58 A'   59 A'   23 A"   60 A'   24 A"                 
  0.122   0.141   0.143   0.165   0.175   0.211   0.236   0.240
 61 A'   62 A'   63 A'   64 A'   65 A'   66 A'   67 A'   25 A"                 
  0.281   0.301   0.349   0.367   0.378   0.387   0.399   0.414
 68 A'   69 A'   70 A'   26 A"   71 A'   72 A'   27 A"   73 A'                 
  0.421   0.425   0.431   0.452   0.470   0.492   0.499   0.516
 28 A"   29 A"   74 A'   75 A'   76 A'   77 A'   30 A"   31 A"                 
  0.544   0.550   0.562   0.569   0.606   0.616   0.616   0.636
 78 A'   32 A"   79 A'   33 A"   80 A'   34 A"   81 A'   82 A'                 
  0.675   0.703   0.705   0.735   0.768   0.833   0.834   0.911
 83 A'   35 A"   84 A'   85 A'   86 A'   87 A'   88 A'   89 A'                 
  0.946   0.982   1.012   1.127   1.223   1.332   1.392   1.419
 90 A'   91 A'   92 A'   36 A"   37 A"   38 A"   93 A'   94 A'                 
  1.439   1.458   1.545   1.638   1.751   1.783   1.886   1.941
 39 A"   95 A'   96 A'   97 A'   98 A'   40 A"   99 A'   41 A"                 
  1.998   2.030   2.034   2.044   2.108   2.175   2.196   2.280
 42 A"   43 A"  100 A'  101 A'  102 A'  103 A'  104 A'  105 A'                 
  2.564   2.639   2.645   2.830   2.874   3.125   3.216   3.694
106 A'  107 A'   44 A"   45 A"  108 A'  109 A'  110 A'  111 A'                 
  3.937   3.953   3.980   3.988   3.998   4.010   4.029   4.060
 46 A"  112 A'   47 A"   48 A"  113 A'  114 A'   49 A"   50 A"                 
  4.086   4.110   4.183   4.218   4.244   4.351   4.373   4.479
 51 A"  115 A'  116 A'  117 A'  118 A'  119 A'  120 A'  121 A'                 
  6.002   6.065   6.130   6.620   6.688   7.535   7.537   7.566
 52 A"  122 A'  123 A'  124 A'  125 A'   53 A"   54 A"  126 A'                 
  7.594   7.639   7.694  23.410  24.112  27.897  28.342  28.387
127 A'  128 A'  129 A'  130 A'  131 A'  132 A'   55 A"  133 A'                 
 28.410  28.527  28.544  28.556  28.602  28.703  47.890  47.945
134 A'   56 A"  135 A'   57 A"  136 A'  137 A'  138 A'  139 A'                 
127.885 127.921 127.958 151.688 289.732 289.736 289.763 289.792
 58 A"  140 A'  141 A'  142 A'   59 A"   60 A"  143 A'  144 A'                 
289.862 289.9201020.6781020.7481901.853
145 A'  146 A'  147 A'  148 A'  149 A'                                         

 Beta MOs, Restricted
 -- Occupied --                  
******* -482.85 -482.85 -176.32 -165.72 -165.72 -165.72  -62.51
  1 A'    2 A'    3 A'    4 A'    5 A'    1 A"    6 A'    7 A'                 
-62.508 -56.328 -56.328 -56.324 -56.324 -56.324 -56.324 -35.814
  8 A'    9 A'   10 A'    2 A"    3 A"   11 A'   12 A'   13 A'                 
-31.307 -31.302 -31.301 -22.958 -22.956 -22.956 -22.952 -22.952
 14 A'    4 A"   15 A'   16 A'    5 A"   17 A'   18 A'    6 A"                 
-10.281 -10.256  -8.718  -8.717  -6.550  -6.549  -6.536  -6.535
 19 A'   20 A'   21 A'   22 A'   23 A'   24 A'    7 A"    8 A"                 
 -6.535  -6.535  -6.365  -4.778  -4.763  -4.762  -2.661  -2.659
 25 A'   26 A'   27 A'   28 A'    9 A"   29 A'   30 A'   31 A'                 
 -2.657  -2.656  -2.656  -2.655  -2.645  -2.645  -2.645  -2.645
 10 A"   32 A'   11 A"   33 A'   12 A"   34 A'   13 A"   35 A'                 
 -2.045  -2.039  -2.039  -2.025  -2.025  -0.896  -0.842  -0.742
 36 A'   14 A"   37 A'   38 A'   15 A"   39 A'   40 A'   41 A'                 
 -0.694  -0.560  -0.499  -0.460  -0.410  -0.386  -0.342  -0.341
 42 A'   43 A'   44 A'   45 A'   16 A"   46 A'   17 A"   47 A'                 
 -0.313  -0.290  -0.256  -0.252
 48 A'   18 A"   19 A"   49 A'                                                 
 -- Virtual --                   
 -0.050  -0.050  -0.042  -0.007   0.014   0.032   0.034   0.048
 20 A"   50 A'   51 A'   52 A'   53 A'   54 A'   55 A'   21 A"                 
  0.060   0.068   0.077   0.085   0.087   0.103   0.103   0.113
 56 A'   22 A"   57 A'   58 A'   59 A'   23 A"   60 A'   24 A"                 
  0.122   0.141   0.143   0.165   0.175   0.211   0.236   0.240
 61 A'   62 A'   63 A'   64 A'   65 A'   66 A'   67 A'   25 A"                 
  0.281   0.301   0.349   0.367   0.378   0.387   0.399   0.414
 68 A'   69 A'   70 A'   26 A"   71 A'   72 A'   27 A"   73 A'                 
  0.421   0.425   0.431   0.452   0.470   0.492   0.499   0.516
 28 A"   29 A"   74 A'   75 A'   76 A'   77 A'   30 A"   31 A"                 
  0.544   0.550   0.562   0.569   0.606   0.616   0.616   0.636
 78 A'   32 A"   79 A'   33 A"   80 A'   34 A"   81 A'   82 A'                 
  0.675   0.703   0.705   0.735   0.768   0.833   0.834   0.911
 83 A'   35 A"   84 A'   85 A'   86 A'   87 A'   88 A'   89 A'                 
  0.946   0.982   1.012   1.127   1.223   1.332   1.392   1.419
 90 A'   91 A'   92 A'   36 A"   37 A"   38 A"   93 A'   94 A'                 
  1.439   1.458   1.545   1.638   1.751   1.783   1.886   1.941
 39 A"   95 A'   96 A'   97 A'   98 A'   40 A"   99 A'   41 A"                 
  1.998   2.030   2.034   2.044   2.108   2.175   2.196   2.280
 42 A"   43 A"  100 A'  101 A'  102 A'  103 A'  104 A'  105 A'                 
  2.564   2.639   2.645   2.830   2.874   3.125   3.216   3.694
106 A'  107 A'   44 A"   45 A"  108 A'  109 A'  110 A'  111 A'                 
  3.937   3.953   3.980   3.988   3.998   4.010   4.029   4.060
 46 A"  112 A'   47 A"   48 A"  113 A'  114 A'   49 A"   50 A"                 
  4.086   4.110   4.183   4.218   4.244   4.351   4.373   4.479
 51 A"  115 A'  116 A'  117 A'  118 A'  119 A'  120 A'  121 A'                 
  6.002   6.065   6.130   6.620   6.688   7.535   7.537   7.566
 52 A"  122 A'  123 A'  124 A'  125 A'   53 A"   54 A"  126 A'                 
  7.594   7.639   7.694  23.410  24.112  27.897  28.342  28.387
127 A'  128 A'  129 A'  130 A'  131 A'  132 A'   55 A"  133 A'                 
 28.410  28.527  28.544  28.556  28.602  28.703  47.890  47.945
134 A'   56 A"  135 A'   57 A"  136 A'  137 A'  138 A'  139 A'                 
127.885 127.921 127.958 151.688 289.732 289.736 289.763 289.792
 58 A"  140 A'  141 A'  142 A'   59 A"   60 A"  143 A'  144 A'                 
289.862 289.9201020.6781020.7481901.853
145 A'  146 A'  147 A'  148 A'  149 A'                                         
 --------------------------------------------------------------

          Ground-State Mulliken Net Atomic Charges

     Atom                 Charge (a.u.)
  ----------------------------------------
      1 Br                   -0.062279
      2 I                     0.124130
      3 H                     0.227670
      4 Br                   -0.094784
      5 C                    -0.121165
      6 C                    -0.073572
  ----------------------------------------
  Sum of atomic charges =     0.000000

 -----------------------------------------------------------------
                    Cartesian Multipole Moments
 -----------------------------------------------------------------
    Charge (ESU x 10^10)
                 0.0000
    Dipole Moment (Debye)
         X       0.0043      Y      -0.4967      Z       0.0000
       Tot       0.4967
    Quadrupole Moments (Debye-Ang)
        XX     -73.8920     XY      -2.0785     YY     -74.3314
        XZ      -0.0000     YZ      -0.0000     ZZ     -78.2456
    Octopole Moments (Debye-Ang^2)
       XXX     -42.1659    XXY      -2.0527    XYY     -15.4507
       YYY      -7.8322    XXZ       0.0000    XYZ      -0.0000
       YYZ       0.0000    XZZ     -15.0282    YZZ      -3.2751
       ZZZ       0.0000
    Hexadecapole Moments (Debye-Ang^3)
      XXXX   -1343.3836   XXXY     -22.1693   XXYY    -312.7689
      XYYY     -67.9688   YYYY    -686.2433   XXXZ       0.0000
      XXYZ       0.0000   XYYZ      -0.0000   YYYZ      -0.0000
      XXZZ    -255.4226   XYZZ     -17.6411   YYZZ    -137.7546
      XZZZ      -0.0000   YZZZ      -0.0000   ZZZZ    -100.6460
 -----------------------------------------------------------------
 Calculating analytic gradient of the SCF energy
 Gradient of SCF Energy
            1           2           3           4           5           6
    1  -0.0083066  -0.0034316   0.0049454   0.0209389   0.0182293  -0.0323754
    2  -0.0120734  -0.0776119   0.0036007   0.0752284   0.0069165   0.0039397
    3   0.0000000  -0.0000000   0.0000000   0.0000000  -0.0000000  -0.0000000
 Max gradient component =       7.761E-02
 RMS gradient           =       2.772E-02
 Gradient time:  CPU 39.32 s  wall 5.04 s
 Geometry Optimization Parameters
   NAtoms,    NIC,     NZ,  NCons,   NDum,   NFix, NCnnct, MaxDiis
        6      32       0       0       0       0       0       0

 Cartesian Hessian Update
 Hessian Updated using BFGS Update


** GEOMETRY OPTIMIZATION IN DELOCALIZED INTERNAL COORDINATES **
   Searching for a Minimum

   Optimization Cycle:  11

                       Coordinates (Angstroms)
     ATOM                X               Y               Z
      1  Br        2.8744565655    0.3379804359    0.0000000000
      2  I        -0.8657561481    1.2446075181    0.0000000000
      3  H         1.7572530266   -1.8511019281    0.0000000000
      4  Br       -1.3051891444   -1.6147898443    0.0000000000
      5  C         1.4250317805   -0.8248207888    0.0000000000
      6  C         0.1288304228   -0.4852518087    0.0000000000
   Point Group: cs    Number of degrees of freedom:     9


   Energy is -12144.572952314

 Hessian Updated using BFGS Update

  9 Hessian modes will be used to form the next step
  Hessian Eigenvalues:
     0.108540    0.160088    0.167605    0.223146    0.250995    0.393154
     0.490566    1.057751    1.112435

 Minimum Search - Taking Simple RFO Step
 Searching for Lamda that Minimizes Along All modes
 Value Taken    Lamda =  -0.03278338
 Calculated Step too Large.  Step scaled by  0.633929
 Step Taken.  Stepsize is  0.300000

                             Maximum     Tolerance    Cnvgd?
         Gradient           0.054369      0.000300      NO
         Displacement       0.219067      0.001200      NO
         Energy change     -0.026609      0.000001      NO


 New Cartesian Coordinates Obtained by Inverse Iteration

 Displacement from previous Coordinates is:  0.230902
 ----------------------------------------------------------------
             Standard Nuclear Orientation (Angstroms)
    I     Atom           X                Y                Z
 ----------------------------------------------------------------
    1      Br      2.8596469570     0.3769332779     0.0000000000
    2      I      -0.8243037202     1.3072725576     0.0000000000
    3      H       1.7263659395    -1.8836650332     0.0000000000
    4      Br     -1.2866179864    -1.6837165680     0.0000000000
    5      C       1.4051079932    -0.8270839997     0.0000000000
    6      C       0.1344273198    -0.4831166506     0.0000000000
 ----------------------------------------------------------------
 Molecular Point Group                 Cs    NOp =  2
 Largest Abelian Subgroup              Cs    NOp =  2
 Nuclear Repulsion Energy =  1096.0609275516 hartrees
 There are       68 alpha and       68 beta electrons
 Applying Cartesian multipole field
    Component          Value
    ---------          -----
     (2,0,0)        1.00000E-11
     (0,2,0)        2.00000E-11
     (0,0,2)       -3.00000E-11
 Nucleus-field energy     =     0.0000000287 hartrees
 Requested basis set is 6-311++G(d,p)
 There are 79 shells and 209 basis functions
 A cutoff of  1.0D-11 yielded   2398 shell pairs
 There are     17810 function pairs (     20045 Cartesian)
 Smallest overlap matrix eigenvalue = 3.54E-05
 Guess MOs from SCF MO coefficient file

 -----------------------------------------------------------------------
  General SCF calculation program by
  Eric Jon Sundstrom, Paul Horn, Yuezhi Mao, Dmitri Zuev, Alec White,
  David Stuck, Shaama M.S., Shane Yost, Joonho Lee, David Small,
  Daniel Levine, Susi Lehtola, Hugh Burton, Evgeny Epifanovsky
 -----------------------------------------------------------------------
 Exchange:     0.2000 Hartree-Fock + 0.0800 Slater + 0.7200 B88
 Correlation:  0.1900 VWN1RPA + 0.8100 LYP
 Using SG-1 standard quadrature grid
 using 8 threads for integral computing
 -------------------------------------------------------
 OpenMP Integral computing Module                
 Release: version 2.0, May 2017, Q-Chem Inc. Pleasanton 
 -------------------------------------------------------
 -------------------------------------------------------
 OpenMP BLAS3 based DFT computing Module                
 Release: version 1.0, May 2013, Q-Chem Inc. Pittsburgh 
 -------------------------------------------------------
 A restricted SCF calculation will be
 performed using DIIS
 SCF converges when DIIS error is below 1.0e-08
 ---------------------------------------
  Cycle       Energy         DIIS error
 ---------------------------------------
    1  -12144.5859626222      6.13e-04  
    2  -12144.5881809077      2.77e-04  
    3  -12144.5879832435      3.32e-04  
    4  -12144.5885814939      6.98e-05  
    5  -12144.5886080067      1.20e-05  
    6  -12144.5886085587      6.75e-06  
    7  -12144.5886088132      1.34e-06  
    8  -12144.5886088223      4.87e-07  
    9  -12144.5886088231      1.06e-07  
   10  -12144.5886088230      1.73e-08  
   11  -12144.5886088233      4.07e-09  Convergence criterion met
 ---------------------------------------
 SCF time:   CPU 103.58s  wall 14.00s 
 SCF   energy in the final basis set =   -12144.5886088233
 Total energy in the final basis set =   -12144.5886088233

 --------------------------------------------------------------
             Orbital Energies (a.u.) and Symmetries
 --------------------------------------------------------------

 Alpha MOs, Restricted
 -- Occupied --                  
******* -482.85 -482.85 -176.32 -165.72 -165.72 -165.72  -62.51
  1 A'    2 A'    3 A'    4 A'    5 A'    1 A"    6 A'    7 A'                 
-62.507 -56.328 -56.328 -56.324 -56.324 -56.324 -56.323 -35.816
  8 A'    9 A'   10 A'    2 A"    3 A"   11 A'   12 A'   13 A'                 
-31.309 -31.303 -31.303 -22.959 -22.958 -22.958 -22.954 -22.954
 14 A'    4 A"   15 A'   16 A'    5 A"   17 A'    6 A"   18 A'                 
-10.283 -10.258  -8.717  -8.716  -6.549  -6.548  -6.535  -6.535
 19 A'   20 A'   21 A'   22 A'   23 A'   24 A'    7 A"    8 A"                 
 -6.534  -6.534  -6.366  -4.779  -4.764  -4.763  -2.660  -2.659
 25 A'   26 A'   27 A'   28 A'    9 A"   29 A'   30 A'   31 A'                 
 -2.656  -2.655  -2.655  -2.655  -2.644  -2.644  -2.644  -2.644
 10 A"   32 A'   11 A"   33 A'   12 A"   34 A'   13 A"   35 A'                 
 -2.045  -2.040  -2.040  -2.026  -2.026  -0.890  -0.833  -0.745
 36 A'   14 A"   37 A'   38 A'   15 A"   39 A'   40 A'   41 A'                 
 -0.692  -0.556  -0.496  -0.459  -0.407  -0.382  -0.337  -0.334
 42 A'   43 A'   44 A'   45 A'   16 A"   46 A'   17 A"   47 A'                 
 -0.313  -0.292  -0.262  -0.260
 48 A'   18 A"   49 A'   19 A"                                                 
 -- Virtual --                   
 -0.059  -0.051  -0.046  -0.009   0.011   0.032   0.034   0.048
 50 A'   51 A'   20 A"   52 A'   53 A'   54 A'   55 A'   21 A"                 
  0.061   0.068   0.075   0.084   0.086   0.102   0.102   0.113
 56 A'   22 A"   57 A'   58 A'   59 A'   60 A'   23 A"   24 A"                 
  0.121   0.140   0.143   0.165   0.173   0.211   0.238   0.239
 61 A'   62 A'   63 A'   64 A'   65 A'   66 A'   67 A'   25 A"                 
  0.275   0.305   0.345   0.374   0.380   0.384   0.397   0.411
 68 A'   69 A'   70 A'   26 A"   71 A'   72 A'   27 A"   73 A'                 
  0.423   0.428   0.434   0.447   0.476   0.490   0.494   0.512
 28 A"   29 A"   74 A'   75 A'   76 A'   77 A'   30 A"   31 A"                 
  0.543   0.550   0.561   0.563   0.600   0.616   0.619   0.630
 78 A'   32 A"   33 A"   79 A'   80 A'   81 A'   34 A"   82 A'                 
  0.672   0.705   0.708   0.721   0.759   0.828   0.839   0.896
 83 A'   35 A"   84 A'   85 A'   86 A'   87 A'   88 A'   89 A'                 
  0.933   0.979   1.011   1.122   1.214   1.331   1.389   1.410
 90 A'   91 A'   92 A'   36 A"   37 A"   38 A"   93 A'   94 A'                 
  1.433   1.458   1.542   1.637   1.744   1.785   1.867   1.944
 39 A"   95 A'   96 A'   97 A'   98 A'   40 A"   99 A'   41 A"                 
  1.999   2.026   2.034   2.045   2.116   2.179   2.200   2.268
 42 A"   43 A"  100 A'  101 A'  102 A'  103 A'  104 A'  105 A'                 
  2.540   2.640   2.646   2.832   2.869   3.126   3.206   3.660
106 A'  107 A'   44 A"   45 A"  108 A'  109 A'  110 A'  111 A'                 
  3.944   3.958   3.981   3.988   3.997   4.013   4.016   4.056
 46 A"  112 A'   47 A"   48 A"  113 A'  114 A'   49 A"   50 A"                 
  4.082   4.114   4.167   4.186   4.242   4.353   4.372   4.469
 51 A"  115 A'  116 A'  117 A'  118 A'  119 A'  120 A'  121 A'                 
  6.000   6.057   6.112   6.608   6.670   7.536   7.538   7.568
 52 A"  122 A'  123 A'  124 A'  125 A'   53 A"   54 A"  126 A'                 
  7.594   7.642   7.686  23.375  24.190  27.882  28.340  28.383
127 A'  128 A'  129 A'  130 A'  131 A'  132 A'   55 A"  133 A'                 
 28.401  28.525  28.539  28.553  28.598  28.699  47.881  47.931
134 A'   56 A"  135 A'   57 A"  136 A'  137 A'  138 A'  139 A'                 
127.883 127.917 127.949 151.674 289.732 289.736 289.763 289.791
 58 A"  140 A'  141 A'  142 A'   59 A"   60 A"  143 A'  144 A'                 
289.865 289.9121020.6671020.7291901.838
145 A'  146 A'  147 A'  148 A'  149 A'                                         

 Beta MOs, Restricted
 -- Occupied --                  
******* -482.85 -482.85 -176.32 -165.72 -165.72 -165.72  -62.51
  1 A'    2 A'    3 A'    4 A'    5 A'    1 A"    6 A'    7 A'                 
-62.507 -56.328 -56.328 -56.324 -56.324 -56.324 -56.323 -35.816
  8 A'    9 A'   10 A'    2 A"    3 A"   11 A'   12 A'   13 A'                 
-31.309 -31.303 -31.303 -22.959 -22.958 -22.958 -22.954 -22.954
 14 A'    4 A"   15 A'   16 A'    5 A"   17 A'    6 A"   18 A'                 
-10.283 -10.258  -8.717  -8.716  -6.549  -6.548  -6.535  -6.535
 19 A'   20 A'   21 A'   22 A'   23 A'   24 A'    7 A"    8 A"                 
 -6.534  -6.534  -6.366  -4.779  -4.764  -4.763  -2.660  -2.659
 25 A'   26 A'   27 A'   28 A'    9 A"   29 A'   30 A'   31 A'                 
 -2.656  -2.655  -2.655  -2.655  -2.644  -2.644  -2.644  -2.644
 10 A"   32 A'   11 A"   33 A'   12 A"   34 A'   13 A"   35 A'                 
 -2.045  -2.040  -2.040  -2.026  -2.026  -0.890  -0.833  -0.745
 36 A'   14 A"   37 A'   38 A'   15 A"   39 A'   40 A'   41 A'                 
 -0.692  -0.556  -0.496  -0.459  -0.407  -0.382  -0.337  -0.334
 42 A'   43 A'   44 A'   45 A'   16 A"   46 A'   17 A"   47 A'                 
 -0.313  -0.292  -0.262  -0.260
 48 A'   18 A"   49 A'   19 A"                                                 
 -- Virtual --                   
 -0.059  -0.051  -0.046  -0.009   0.011   0.032   0.034   0.048
 50 A'   51 A'   20 A"   52 A'   53 A'   54 A'   55 A'   21 A"                 
  0.061   0.068   0.075   0.084   0.086   0.102   0.102   0.113
 56 A'   22 A"   57 A'   58 A'   59 A'   60 A'   23 A"   24 A"                 
  0.121   0.140   0.143   0.165   0.173   0.211   0.238   0.239
 61 A'   62 A'   63 A'   64 A'   65 A'   66 A'   67 A'   25 A"                 
  0.275   0.305   0.345   0.374   0.380   0.384   0.397   0.411
 68 A'   69 A'   70 A'   26 A"   71 A'   72 A'   27 A"   73 A'                 
  0.423   0.428   0.434   0.447   0.476   0.490   0.494   0.512
 28 A"   29 A"   74 A'   75 A'   76 A'   77 A'   30 A"   31 A"                 
  0.543   0.550   0.561   0.563   0.600   0.616   0.619   0.630
 78 A'   32 A"   33 A"   79 A'   80 A'   81 A'   34 A"   82 A'                 
  0.672   0.705   0.708   0.721   0.759   0.828   0.839   0.896
 83 A'   35 A"   84 A'   85 A'   86 A'   87 A'   88 A'   89 A'                 
  0.933   0.979   1.011   1.122   1.214   1.331   1.389   1.410
 90 A'   91 A'   92 A'   36 A"   37 A"   38 A"   93 A'   94 A'                 
  1.433   1.458   1.542   1.637   1.744   1.785   1.867   1.944
 39 A"   95 A'   96 A'   97 A'   98 A'   40 A"   99 A'   41 A"                 
  1.999   2.026   2.034   2.045   2.116   2.179   2.200   2.268
 42 A"   43 A"  100 A'  101 A'  102 A'  103 A'  104 A'  105 A'                 
  2.540   2.640   2.646   2.832   2.869   3.126   3.206   3.660
106 A'  107 A'   44 A"   45 A"  108 A'  109 A'  110 A'  111 A'                 
  3.944   3.958   3.981   3.988   3.997   4.013   4.016   4.056
 46 A"  112 A'   47 A"   48 A"  113 A'  114 A'   49 A"   50 A"                 
  4.082   4.114   4.167   4.186   4.242   4.353   4.372   4.469
 51 A"  115 A'  116 A'  117 A'  118 A'  119 A'  120 A'  121 A'                 
  6.000   6.057   6.112   6.608   6.670   7.536   7.538   7.568
 52 A"  122 A'  123 A'  124 A'  125 A'   53 A"   54 A"  126 A'                 
  7.594   7.642   7.686  23.375  24.190  27.882  28.340  28.383
127 A'  128 A'  129 A'  130 A'  131 A'  132 A'   55 A"  133 A'                 
 28.401  28.525  28.539  28.553  28.598  28.699  47.881  47.931
134 A'   56 A"  135 A'   57 A"  136 A'  137 A'  138 A'  139 A'                 
127.883 127.917 127.949 151.674 289.732 289.736 289.763 289.791
 58 A"  140 A'  141 A'  142 A'   59 A"   60 A"  143 A'  144 A'                 
289.865 289.9121020.6671020.7291901.838
145 A'  146 A'  147 A'  148 A'  149 A'                                         
 --------------------------------------------------------------

          Ground-State Mulliken Net Atomic Charges

     Atom                 Charge (a.u.)
  ----------------------------------------
      1 Br                   -0.075846
      2 I                     0.132454
      3 H                     0.227682
      4 Br                   -0.102641
      5 C                    -0.076385
      6 C                    -0.105264
  ----------------------------------------
  Sum of atomic charges =     0.000000

 -----------------------------------------------------------------
                    Cartesian Multipole Moments
 -----------------------------------------------------------------
    Charge (ESU x 10^10)
                 0.0000
    Dipole Moment (Debye)
         X       0.0501      Y      -0.4330      Z       0.0000
       Tot       0.4359
    Quadrupole Moments (Debye-Ang)
        XX     -74.5967     XY      -2.0614     YY     -73.5306
        XZ       0.0000     YZ      -0.0000     ZZ     -78.4328
    Octopole Moments (Debye-Ang^2)
       XXX     -45.5420    XXY      -3.2242    XYY     -16.9818
       YYY     -10.8915    XXZ       0.0000    XYZ       0.0000
       YYZ       0.0000    XZZ     -16.1309    YZZ      -4.3717
       ZZZ       0.0000
    Hexadecapole Moments (Debye-Ang^3)
      XXXX   -1325.2336   XXXY     -30.1188   XXYY    -315.8174
      XYYY     -75.8699   YYYY    -731.1231   XXXZ       0.0000
      XXYZ       0.0000   XYYZ       0.0000   YYYZ       0.0000
      XXZZ    -251.4469   XYZZ     -20.8802   YYZZ    -147.1210
      XZZZ       0.0000   YZZZ      -0.0000   ZZZZ    -101.1851
 -----------------------------------------------------------------
 Calculating analytic gradient of the SCF energy
 Gradient of SCF Energy
            1           2           3           4           5           6
    1  -0.0004865  -0.0053019   0.0057095   0.0100207  -0.0159357   0.0059940
    2  -0.0019799  -0.0477221  -0.0137412   0.0469877   0.0190518  -0.0025964
    3  -0.0000000   0.0000000  -0.0000000   0.0000000   0.0000000  -0.0000000
 Max gradient component =       4.772E-02
 RMS gradient           =       1.748E-02
 Gradient time:  CPU 38.76 s  wall 4.98 s
 Geometry Optimization Parameters
   NAtoms,    NIC,     NZ,  NCons,   NDum,   NFix, NCnnct, MaxDiis
        6      32       0       0       0       0       0       0

 Cartesian Hessian Update
 Hessian Updated using BFGS Update


** GEOMETRY OPTIMIZATION IN DELOCALIZED INTERNAL COORDINATES **
   Searching for a Minimum

   Optimization Cycle:  12

                       Coordinates (Angstroms)
     ATOM                X               Y               Z
      1  Br        2.8596469570    0.3769332779    0.0000000000
      2  I        -0.8243037202    1.3072725576    0.0000000000
      3  H         1.7263659395   -1.8836650332    0.0000000000
      4  Br       -1.2866179864   -1.6837165680    0.0000000000
      5  C         1.4051079932   -0.8270839997    0.0000000000
      6  C         0.1344273198   -0.4831166506    0.0000000000
   Point Group: cs    Number of degrees of freedom:     9


   Energy is -12144.588608823

 Hessian Updated using BFGS Update

  9 Hessian modes will be used to form the next step
  Hessian Eigenvalues:
     0.069991    0.162855    0.218202    0.229858    0.250740    0.423101
     0.501997    1.058194    1.113620

 Minimum Search - Taking Simple RFO Step
 Searching for Lamda that Minimizes Along All modes
 Value Taken    Lamda =  -0.02199968
 Calculated Step too Large.  Step scaled by  0.616429
 Step Taken.  Stepsize is  0.300000

                             Maximum     Tolerance    Cnvgd?
         Gradient           0.042618      0.000300      NO
         Displacement       0.263686      0.001200      NO
         Energy change     -0.015657      0.000001      NO


 New Cartesian Coordinates Obtained by Inverse Iteration

 Displacement from previous Coordinates is:  0.199168
 ----------------------------------------------------------------
             Standard Nuclear Orientation (Angstroms)
    I     Atom           X                Y                Z
 ----------------------------------------------------------------
    1      Br      2.8670660512     0.3896637204     0.0000000000
    2      I      -0.7932112198     1.3658128402     0.0000000000
    3      H       1.7071469330    -1.8647847929     0.0000000000
    4      Br     -1.2870070631    -1.7549933775     0.0000000000
    5      C       1.4064920299    -0.8435680888     0.0000000000
    6      C       0.1141397718    -0.4855067172     0.0000000000
 ----------------------------------------------------------------
 Molecular Point Group                 Cs    NOp =  2
 Largest Abelian Subgroup              Cs    NOp =  2
 Nuclear Repulsion Energy =  1077.5661587780 hartrees
 There are       68 alpha and       68 beta electrons
 Applying Cartesian multipole field
    Component          Value
    ---------          -----
     (2,0,0)        1.00000E-11
     (0,2,0)        2.00000E-11
     (0,0,2)       -3.00000E-11
 Nucleus-field energy     =     0.0000000299 hartrees
 Requested basis set is 6-311++G(d,p)
 There are 79 shells and 209 basis functions
 A cutoff of  1.0D-11 yielded   2386 shell pairs
 There are     17756 function pairs (     19985 Cartesian)
 Smallest overlap matrix eigenvalue = 4.47E-05
 Guess MOs from SCF MO coefficient file

 -----------------------------------------------------------------------
  General SCF calculation program by
  Eric Jon Sundstrom, Paul Horn, Yuezhi Mao, Dmitri Zuev, Alec White,
  David Stuck, Shaama M.S., Shane Yost, Joonho Lee, David Small,
  Daniel Levine, Susi Lehtola, Hugh Burton, Evgeny Epifanovsky
 -----------------------------------------------------------------------
 Exchange:     0.2000 Hartree-Fock + 0.0800 Slater + 0.7200 B88
 Correlation:  0.1900 VWN1RPA + 0.8100 LYP
 Using SG-1 standard quadrature grid
 using 8 threads for integral computing
 -------------------------------------------------------
 OpenMP Integral computing Module                
 Release: version 2.0, May 2017, Q-Chem Inc. Pleasanton 
 -------------------------------------------------------
 -------------------------------------------------------
 OpenMP BLAS3 based DFT computing Module                
 Release: version 1.0, May 2013, Q-Chem Inc. Pittsburgh 
 -------------------------------------------------------
 A restricted SCF calculation will be
 performed using DIIS
 SCF converges when DIIS error is below 1.0e-08
 ---------------------------------------
  Cycle       Energy         DIIS error
 ---------------------------------------
    1  -12144.5954593098      5.82e-04  
    2  -12144.5968802420      3.90e-04  
    3  -12144.5967756404      4.12e-04  
    4  -12144.5977143902      4.70e-05  
    5  -12144.5977251892      1.46e-05  
    6  -12144.5977260242      7.72e-06  
    7  -12144.5977263808      1.06e-06  
    8  -12144.5977263837      2.80e-07  
    9  -12144.5977263837      6.23e-08  
   10  -12144.5977263838      1.99e-08  
   11  -12144.5977263835      5.13e-09  Convergence criterion met
 ---------------------------------------
 SCF time:   CPU 102.51s  wall 13.00s 
 SCF   energy in the final basis set =   -12144.5977263835
 Total energy in the final basis set =   -12144.5977263835

 --------------------------------------------------------------
             Orbital Energies (a.u.) and Symmetries
 --------------------------------------------------------------

 Alpha MOs, Restricted
 -- Occupied --                  
******* -482.85 -482.85 -176.32 -165.72 -165.72 -165.72  -62.51
  1 A'    2 A'    3 A'    4 A'    5 A'    1 A"    6 A'    7 A'                 
-62.507 -56.329 -56.328 -56.324 -56.324 -56.324 -56.323 -35.818
  8 A'    9 A'   10 A'    2 A"   11 A'    3 A"   12 A'   13 A'                 
-31.311 -31.305 -31.305 -22.962 -22.960 -22.960 -22.956 -22.956
 14 A'    4 A"   15 A'   16 A'    5 A"   17 A'    6 A"   18 A'                 
-10.289 -10.259  -8.717  -8.716  -6.549  -6.548  -6.535  -6.535
 19 A'   20 A'   21 A'   22 A'   23 A'   24 A'    7 A"   25 A'                 
 -6.534  -6.533  -6.368  -4.781  -4.765  -4.764  -2.660  -2.658
  8 A"   26 A'   27 A'   28 A'    9 A"   29 A'   30 A'   31 A'                 
 -2.656  -2.656  -2.654  -2.654  -2.645  -2.644  -2.643  -2.643
 10 A"   32 A'   11 A"   33 A'   12 A"   34 A'   13 A"   35 A'                 
 -2.047  -2.042  -2.041  -2.028  -2.028  -0.880  -0.827  -0.744
 36 A'   14 A"   37 A'   15 A"   38 A'   39 A'   40 A'   41 A'                 
 -0.689  -0.561  -0.493  -0.455  -0.400  -0.383  -0.335  -0.329
 42 A'   43 A'   44 A'   45 A'   16 A"   46 A'   17 A"   47 A'                 
 -0.314  -0.294  -0.269  -0.260
 48 A'   18 A"   49 A'   19 A"                                                 
 -- Virtual --                   
 -0.066  -0.057  -0.051  -0.008   0.010   0.031   0.034   0.049
 50 A'   51 A'   20 A"   52 A'   53 A'   54 A'   55 A'   21 A"                 
  0.061   0.067   0.075   0.082   0.086   0.101   0.103   0.113
 56 A'   22 A"   57 A'   58 A'   59 A'   60 A'   23 A"   24 A"                 
  0.122   0.140   0.142   0.163   0.172   0.209   0.238   0.238
 61 A'   62 A'   63 A'   64 A'   65 A'   66 A'   67 A'   25 A"                 
  0.272   0.304   0.346   0.379   0.383   0.383   0.397   0.409
 68 A'   69 A'   70 A'   26 A"   71 A'   72 A'   27 A"   73 A'                 
  0.423   0.429   0.435   0.443   0.477   0.490   0.493   0.507
 28 A"   29 A"   74 A'   75 A'   76 A'   77 A'   30 A"   31 A"                 
  0.541   0.550   0.557   0.569   0.589   0.613   0.620   0.621
 78 A'   32 A"   33 A"   79 A'   80 A'   81 A'   34 A"   82 A'                 
  0.668   0.700   0.705   0.712   0.760   0.819   0.839   0.879
 83 A'   84 A'   35 A"   85 A'   86 A'   87 A'   88 A'   89 A'                 
  0.921   0.976   1.011   1.111   1.211   1.326   1.386   1.400
 90 A'   91 A'   92 A'   36 A"   37 A"   38 A"   93 A'   94 A'                 
  1.428   1.471   1.536   1.630   1.737   1.790   1.857   1.948
 39 A"   95 A'   96 A'   97 A'   98 A'   40 A"   99 A'   41 A"                 
  1.997   2.023   2.029   2.049   2.095   2.184   2.201   2.260
 42 A"   43 A"  100 A'  101 A'  102 A'  103 A'  104 A'  105 A'                 
  2.554   2.639   2.643   2.825   2.870   3.104   3.196   3.700
106 A'  107 A'   44 A"   45 A"  108 A'  109 A'  110 A'  111 A'                 
  3.947   3.962   3.981   3.989   4.000   4.003   4.013   4.051
 46 A"  112 A'   47 A"   48 A"  113 A'   49 A"  114 A'   50 A"                 
  4.077   4.107   4.140   4.179   4.244   4.352   4.371   4.451
 51 A"  115 A'  116 A'  117 A'  118 A'  119 A'  120 A'  121 A'                 
  5.997   6.052   6.096   6.595   6.651   7.537   7.538   7.568
 52 A"  122 A'  123 A'  124 A'  125 A'   53 A"   54 A"  126 A'                 
  7.593   7.642   7.680  23.412  24.102  27.864  28.338  28.380
127 A'  128 A'  129 A'  130 A'  131 A'  132 A'   55 A"  133 A'                 
 28.391  28.523  28.534  28.549  28.594  28.694  47.870  47.916
134 A'   56 A"  135 A'   57 A"  136 A'  137 A'  138 A'  139 A'                 
127.880 127.914 127.940 151.658 289.732 289.734 289.762 289.789
 58 A"  140 A'  141 A'  142 A'   59 A"   60 A"  143 A'  144 A'                 
289.865 289.9061020.6531020.7101901.821
145 A'  146 A'  147 A'  148 A'  149 A'                                         

 Beta MOs, Restricted
 -- Occupied --                  
******* -482.85 -482.85 -176.32 -165.72 -165.72 -165.72  -62.51
  1 A'    2 A'    3 A'    4 A'    5 A'    1 A"    6 A'    7 A'                 
-62.507 -56.329 -56.328 -56.324 -56.324 -56.324 -56.323 -35.818
  8 A'    9 A'   10 A'    2 A"   11 A'    3 A"   12 A'   13 A'                 
-31.311 -31.305 -31.305 -22.962 -22.960 -22.960 -22.956 -22.956
 14 A'    4 A"   15 A'   16 A'    5 A"   17 A'    6 A"   18 A'                 
-10.289 -10.259  -8.717  -8.716  -6.549  -6.548  -6.535  -6.535
 19 A'   20 A'   21 A'   22 A'   23 A'   24 A'    7 A"   25 A'                 
 -6.534  -6.533  -6.368  -4.781  -4.765  -4.764  -2.660  -2.658
  8 A"   26 A'   27 A'   28 A'    9 A"   29 A'   30 A'   31 A'                 
 -2.656  -2.656  -2.654  -2.654  -2.645  -2.644  -2.643  -2.643
 10 A"   32 A'   11 A"   33 A'   12 A"   34 A'   13 A"   35 A'                 
 -2.047  -2.042  -2.041  -2.028  -2.028  -0.880  -0.827  -0.744
 36 A'   14 A"   37 A'   15 A"   38 A'   39 A'   40 A'   41 A'                 
 -0.689  -0.561  -0.493  -0.455  -0.400  -0.383  -0.335  -0.329
 42 A'   43 A'   44 A'   45 A'   16 A"   46 A'   17 A"   47 A'                 
 -0.314  -0.294  -0.269  -0.260
 48 A'   18 A"   49 A'   19 A"                                                 
 -- Virtual --                   
 -0.066  -0.057  -0.051  -0.008   0.010   0.031   0.034   0.049
 50 A'   51 A'   20 A"   52 A'   53 A'   54 A'   55 A'   21 A"                 
  0.061   0.067   0.075   0.082   0.086   0.101   0.103   0.113
 56 A'   22 A"   57 A'   58 A'   59 A'   60 A'   23 A"   24 A"                 
  0.122   0.140   0.142   0.163   0.172   0.209   0.238   0.238
 61 A'   62 A'   63 A'   64 A'   65 A'   66 A'   67 A'   25 A"                 
  0.272   0.304   0.346   0.379   0.383   0.383   0.397   0.409
 68 A'   69 A'   70 A'   26 A"   71 A'   72 A'   27 A"   73 A'                 
  0.423   0.429   0.435   0.443   0.477   0.490   0.493   0.507
 28 A"   29 A"   74 A'   75 A'   76 A'   77 A'   30 A"   31 A"                 
  0.541   0.550   0.557   0.569   0.589   0.613   0.620   0.621
 78 A'   32 A"   33 A"   79 A'   80 A'   81 A'   34 A"   82 A'                 
  0.668   0.700   0.705   0.712   0.760   0.819   0.839   0.879
 83 A'   84 A'   35 A"   85 A'   86 A'   87 A'   88 A'   89 A'                 
  0.921   0.976   1.011   1.111   1.211   1.326   1.386   1.400
 90 A'   91 A'   92 A'   36 A"   37 A"   38 A"   93 A'   94 A'                 
  1.428   1.471   1.536   1.630   1.737   1.790   1.857   1.948
 39 A"   95 A'   96 A'   97 A'   98 A'   40 A"   99 A'   41 A"                 
  1.997   2.023   2.029   2.049   2.095   2.184   2.201   2.260
 42 A"   43 A"  100 A'  101 A'  102 A'  103 A'  104 A'  105 A'                 
  2.554   2.639   2.643   2.825   2.870   3.104   3.196   3.700
106 A'  107 A'   44 A"   45 A"  108 A'  109 A'  110 A'  111 A'                 
  3.947   3.962   3.981   3.989   4.000   4.003   4.013   4.051
 46 A"  112 A'   47 A"   48 A"  113 A'   49 A"  114 A'   50 A"                 
  4.077   4.107   4.140   4.179   4.244   4.352   4.371   4.451
 51 A"  115 A'  116 A'  117 A'  118 A'  119 A'  120 A'  121 A'                 
  5.997   6.052   6.096   6.595   6.651   7.537   7.538   7.568
 52 A"  122 A'  123 A'  124 A'  125 A'   53 A"   54 A"  126 A'                 
  7.593   7.642   7.680  23.412  24.102  27.864  28.338  28.380
127 A'  128 A'  129 A'  130 A'  131 A'  132 A'   55 A"  133 A'                 
 28.391  28.523  28.534  28.549  28.594  28.694  47.870  47.916
134 A'   56 A"  135 A'   57 A"  136 A'  137 A'  138 A'  139 A'                 
127.880 127.914 127.940 151.658 289.732 289.734 289.762 289.789
 58 A"  140 A'  141 A'  142 A'   59 A"   60 A"  143 A'  144 A'                 
289.865 289.9061020.6531020.7101901.821
145 A'  146 A'  147 A'  148 A'  149 A'                                         
 --------------------------------------------------------------

          Ground-State Mulliken Net Atomic Charges

     Atom                 Charge (a.u.)
  ----------------------------------------
      1 Br                   -0.080113
      2 I                     0.141555
      3 H                     0.230682
      4 Br                   -0.101668
      5 C                    -0.075266
      6 C                    -0.115191
  ----------------------------------------
  Sum of atomic charges =     0.000000

 -----------------------------------------------------------------
                    Cartesian Multipole Moments
 -----------------------------------------------------------------
    Charge (ESU x 10^10)
                 0.0000
    Dipole Moment (Debye)
         X       0.0504      Y      -0.3448      Z      -0.0000
       Tot       0.3484
    Quadrupole Moments (Debye-Ang)
        XX     -75.1257     XY      -1.9515     YY     -72.8466
        XZ      -0.0000     YZ       0.0000     ZZ     -78.6234
    Octopole Moments (Debye-Ang^2)
       XXX     -47.8248    XXY      -3.8229    XYY     -18.4789
       YYY     -11.6648    XXZ      -0.0000    XYZ       0.0000
       YYZ      -0.0000    XZZ     -17.0344    YZZ      -4.7605
       ZZZ      -0.0000
    Hexadecapole Moments (Debye-Ang^3)
      XXXX   -1327.5822   XXXY     -35.6000   XXYY    -323.6065
      XYYY     -80.7062   YYYY    -775.1724   XXXZ      -0.0000
      XXYZ      -0.0000   XYYZ      -0.0000   YYYZ       0.0000
      XXZZ    -251.3129   XYZZ     -23.2431   YYZZ    -156.2328
      XZZZ      -0.0000   YZZZ       0.0000   ZZZZ    -101.7480
 -----------------------------------------------------------------
 Calculating analytic gradient of the SCF energy
 Gradient of SCF Energy
            1           2           3           4           5           6
    1   0.0063513  -0.0068862  -0.0037132   0.0009877   0.0128671  -0.0096067
    2   0.0050861  -0.0250131   0.0111093   0.0251747  -0.0202959   0.0039390
    3  -0.0000000   0.0000000   0.0000000   0.0000000  -0.0000000  -0.0000000
 Max gradient component =       2.517E-02
 RMS gradient           =       1.105E-02
 Gradient time:  CPU 38.03 s  wall 4.88 s
 Geometry Optimization Parameters
   NAtoms,    NIC,     NZ,  NCons,   NDum,   NFix, NCnnct, MaxDiis
        6      32       0       0       0       0       0       0

 Cartesian Hessian Update
 Hessian Updated using BFGS Update


** GEOMETRY OPTIMIZATION IN DELOCALIZED INTERNAL COORDINATES **
   Searching for a Minimum

   Optimization Cycle:  13

                       Coordinates (Angstroms)
     ATOM                X               Y               Z
      1  Br        2.8670660512    0.3896637204    0.0000000000
      2  I        -0.7932112198    1.3658128402    0.0000000000
      3  H         1.7071469330   -1.8647847929    0.0000000000
      4  Br       -1.2870070631   -1.7549933775    0.0000000000
      5  C         1.4064920299   -0.8435680888    0.0000000000
      6  C         0.1141397718   -0.4855067172    0.0000000000
   Point Group: cs    Number of degrees of freedom:     9


   Energy is -12144.597726384

 Hessian Updated using BFGS Update

  9 Hessian modes will be used to form the next step
  Hessian Eigenvalues:
     0.060219    0.163415    0.223615    0.250468    0.299157    0.478474
     0.529170    1.057532    1.113872

 Minimum Search - Taking Simple RFO Step
 Searching for Lamda that Minimizes Along All modes
 Value Taken    Lamda =  -0.00918123
 Calculated Step too Large.  Step scaled by  0.866269
 Step Taken.  Stepsize is  0.300000

                             Maximum     Tolerance    Cnvgd?
         Gradient           0.015644      0.000300      NO
         Displacement       0.225185      0.001200      NO
         Energy change     -0.009118      0.000001      NO


 New Cartesian Coordinates Obtained by Inverse Iteration

 Displacement from previous Coordinates is:  0.242884
 ----------------------------------------------------------------
             Standard Nuclear Orientation (Angstroms)
    I     Atom           X                Y                Z
 ----------------------------------------------------------------
    1      Br      2.8365166900     0.4156167867     0.0000000000
    2      I      -0.7293419174     1.4268668045     0.0000000000
    3      H       1.6913689173    -1.8792856610     0.0000000000
    4      Br     -1.2649886334    -1.8273198070     0.0000000000
    5      C       1.3781675205    -0.8426055364     0.0000000000
    6      C       0.1029039261    -0.4866490028     0.0000000000
 ----------------------------------------------------------------
 Molecular Point Group                 Cs    NOp =  2
 Largest Abelian Subgroup              Cs    NOp =  2
 Nuclear Repulsion Energy =  1069.0018502020 hartrees
 There are       68 alpha and       68 beta electrons
 Applying Cartesian multipole field
    Component          Value
    ---------          -----
     (2,0,0)        1.00000E-11
     (0,2,0)        2.00000E-11
     (0,0,2)       -3.00000E-11
 Nucleus-field energy     =     0.0000000307 hartrees
 Requested basis set is 6-311++G(d,p)
 There are 79 shells and 209 basis functions
 A cutoff of  1.0D-11 yielded   2376 shell pairs
 There are     17666 function pairs (     19885 Cartesian)
 Smallest overlap matrix eigenvalue = 4.78E-05
 Guess MOs from SCF MO coefficient file

 -----------------------------------------------------------------------
  General SCF calculation program by
  Eric Jon Sundstrom, Paul Horn, Yuezhi Mao, Dmitri Zuev, Alec White,
  David Stuck, Shaama M.S., Shane Yost, Joonho Lee, David Small,
  Daniel Levine, Susi Lehtola, Hugh Burton, Evgeny Epifanovsky
 -----------------------------------------------------------------------
 Exchange:     0.2000 Hartree-Fock + 0.0800 Slater + 0.7200 B88
 Correlation:  0.1900 VWN1RPA + 0.8100 LYP
 Using SG-1 standard quadrature grid
 using 8 threads for integral computing
 -------------------------------------------------------
 OpenMP Integral computing Module                
 Release: version 2.0, May 2017, Q-Chem Inc. Pleasanton 
 -------------------------------------------------------
 -------------------------------------------------------
 OpenMP BLAS3 based DFT computing Module                
 Release: version 1.0, May 2013, Q-Chem Inc. Pittsburgh 
 -------------------------------------------------------
 A restricted SCF calculation will be
 performed using DIIS
 SCF converges when DIIS error is below 1.0e-08
 ---------------------------------------
  Cycle       Energy         DIIS error
 ---------------------------------------
    1  -12144.6007654507      5.07e-04  
    2  -12144.6025847929      2.02e-04  
    3  -12144.6024583272      2.53e-04  
    4  -12144.6028015365      6.62e-05  
    5  -12144.6028261525      8.86e-06  
    6  -12144.6028264978      4.82e-06  
    7  -12144.6028266175      1.54e-06  
    8  -12144.6028266303      4.65e-07  
    9  -12144.6028266313      7.89e-08  
   10  -12144.6028266314      1.69e-08  
   11  -12144.6028266313      2.97e-09  Convergence criterion met
 ---------------------------------------
 SCF time:   CPU 102.24s  wall 14.00s 
 SCF   energy in the final basis set =   -12144.6028266313
 Total energy in the final basis set =   -12144.6028266313

 --------------------------------------------------------------
             Orbital Energies (a.u.) and Symmetries
 --------------------------------------------------------------

 Alpha MOs, Restricted
 -- Occupied --                  
******* -482.86 -482.85 -176.32 -165.73 -165.72 -165.72  -62.51
  1 A'    2 A'    3 A'    4 A'    5 A'    1 A"    6 A'    7 A'                 
-62.506 -56.329 -56.327 -56.325 -56.325 -56.323 -56.323 -35.819
  8 A'    9 A'   10 A'    2 A"   11 A'    3 A"   12 A'   13 A'                 
-31.312 -31.306 -31.306 -22.963 -22.961 -22.961 -22.957 -22.957
 14 A'    4 A"   15 A'   16 A'    5 A"   17 A'    6 A"   18 A'                 
-10.290 -10.260  -8.717  -8.715  -6.549  -6.547  -6.535  -6.535
 19 A'   20 A'   21 A'   22 A'   23 A'   24 A'    7 A"   25 A'                 
 -6.533  -6.533  -6.368  -4.782  -4.766  -4.765  -2.660  -2.658
  8 A"   26 A'   27 A'   28 A'    9 A"   29 A'   30 A'   31 A'                 
 -2.656  -2.656  -2.654  -2.653  -2.645  -2.644  -2.642  -2.642
 10 A"   32 A'   11 A"   33 A'   12 A"   34 A'   13 A"   35 A'                 
 -2.048  -2.042  -2.042  -2.029  -2.028  -0.878  -0.822  -0.746
 36 A'   14 A"   37 A'   15 A"   38 A'   39 A'   40 A'   41 A'                 
 -0.687  -0.559  -0.491  -0.453  -0.399  -0.381  -0.332  -0.326
 42 A'   43 A'   44 A'   45 A'   16 A"   46 A'   17 A"   47 A'                 
 -0.313  -0.295  -0.274  -0.262
 48 A'   18 A"   49 A'   19 A"                                                 
 -- Virtual --                   
 -0.072  -0.062  -0.048  -0.009   0.008   0.031   0.034   0.049
 50 A'   51 A'   20 A"   52 A'   53 A'   54 A'   55 A'   21 A"                 
  0.061   0.067   0.073   0.082   0.087   0.100   0.103   0.112
 56 A'   22 A"   57 A'   58 A'   59 A'   60 A'   23 A"   24 A"                 
  0.122   0.139   0.142   0.162   0.171   0.201   0.238   0.245
 61 A'   62 A'   63 A'   64 A'   65 A'   66 A'   25 A"   67 A'                 
  0.268   0.310   0.342   0.381   0.381   0.384   0.397   0.409
 68 A'   69 A'   70 A'   26 A"   71 A'   72 A'   27 A"   73 A'                 
  0.421   0.431   0.439   0.440   0.471   0.489   0.499   0.506
 28 A"   29 A"   74 A'   75 A'   76 A'   30 A"   77 A'   31 A"                 
  0.534   0.548   0.557   0.570   0.584   0.612   0.623   0.624
 78 A'   32 A"   33 A"   79 A'   80 A'   81 A'   34 A"   82 A'                 
  0.659   0.692   0.706   0.718   0.759   0.819   0.844   0.869
 83 A'   84 A'   35 A"   85 A'   86 A'   87 A'   88 A'   89 A'                 
  0.918   0.969   1.009   1.106   1.208   1.323   1.385   1.395
 90 A'   91 A'   92 A'   36 A"   37 A"   38 A"   93 A'   94 A'                 
  1.427   1.471   1.535   1.626   1.742   1.788   1.847   1.954
 39 A"   95 A'   96 A'   97 A'   98 A'   40 A"   99 A'   41 A"                 
  1.998   2.020   2.028   2.051   2.089   2.193   2.199   2.258
 42 A"   43 A"  100 A'  101 A'  102 A'  103 A'  104 A'  105 A'                 
  2.550   2.632   2.646   2.825   2.870   3.105   3.186   3.676
106 A'  107 A'   44 A"   45 A"  108 A'  109 A'  110 A'  111 A'                 
  3.948   3.963   3.983   3.990   3.994   4.008   4.018   4.050
 46 A"  112 A'   47 A"   48 A"   49 A"  113 A'  114 A'   50 A"                 
  4.075   4.085   4.135   4.179   4.255   4.355   4.371   4.430
 51 A"  115 A'  116 A'  117 A'  118 A'  119 A'  120 A'  121 A'                 
  5.996   6.054   6.088   6.588   6.641   7.537   7.538   7.570
 52 A"  122 A'  123 A'  124 A'  125 A'   53 A"   54 A"  126 A'                 
  7.592   7.645   7.676  23.389  24.158  27.850  28.336  28.380
127 A'  128 A'  129 A'  130 A'  131 A'  132 A'   55 A"  133 A'                 
 28.385  28.521  28.532  28.547  28.593  28.691  47.864  47.910
134 A'   56 A"  135 A'   57 A"  136 A'  137 A'  138 A'  139 A'                 
127.878 127.913 127.935 151.646 289.732 289.732 289.764 289.786
 58 A"  140 A'  141 A'  142 A'   59 A"   60 A"  143 A'  144 A'                 
289.866 289.9011020.6451020.7031901.809
145 A'  146 A'  147 A'  148 A'  149 A'                                         

 Beta MOs, Restricted
 -- Occupied --                  
******* -482.86 -482.85 -176.32 -165.73 -165.72 -165.72  -62.51
  1 A'    2 A'    3 A'    4 A'    5 A'    1 A"    6 A'    7 A'                 
-62.506 -56.329 -56.327 -56.325 -56.325 -56.323 -56.323 -35.819
  8 A'    9 A'   10 A'    2 A"   11 A'    3 A"   12 A'   13 A'                 
-31.312 -31.306 -31.306 -22.963 -22.961 -22.961 -22.957 -22.957
 14 A'    4 A"   15 A'   16 A'    5 A"   17 A'    6 A"   18 A'                 
-10.290 -10.260  -8.717  -8.715  -6.549  -6.547  -6.535  -6.535
 19 A'   20 A'   21 A'   22 A'   23 A'   24 A'    7 A"   25 A'                 
 -6.533  -6.533  -6.368  -4.782  -4.766  -4.765  -2.660  -2.658
  8 A"   26 A'   27 A'   28 A'    9 A"   29 A'   30 A'   31 A'                 
 -2.656  -2.656  -2.654  -2.653  -2.645  -2.644  -2.642  -2.642
 10 A"   32 A'   11 A"   33 A'   12 A"   34 A'   13 A"   35 A'                 
 -2.048  -2.042  -2.042  -2.029  -2.028  -0.878  -0.822  -0.746
 36 A'   14 A"   37 A'   15 A"   38 A'   39 A'   40 A'   41 A'                 
 -0.687  -0.559  -0.491  -0.453  -0.399  -0.381  -0.332  -0.326
 42 A'   43 A'   44 A'   45 A'   16 A"   46 A'   17 A"   47 A'                 
 -0.313  -0.295  -0.274  -0.262
 48 A'   18 A"   49 A'   19 A"                                                 
 -- Virtual --                   
 -0.072  -0.062  -0.048  -0.009   0.008   0.031   0.034   0.049
 50 A'   51 A'   20 A"   52 A'   53 A'   54 A'   55 A'   21 A"                 
  0.061   0.067   0.073   0.082   0.087   0.100   0.103   0.112
 56 A'   22 A"   57 A'   58 A'   59 A'   60 A'   23 A"   24 A"                 
  0.122   0.139   0.142   0.162   0.171   0.201   0.238   0.245
 61 A'   62 A'   63 A'   64 A'   65 A'   66 A'   25 A"   67 A'                 
  0.268   0.310   0.342   0.381   0.381   0.384   0.397   0.409
 68 A'   69 A'   70 A'   26 A"   71 A'   72 A'   27 A"   73 A'                 
  0.421   0.431   0.439   0.440   0.471   0.489   0.499   0.506
 28 A"   29 A"   74 A'   75 A'   76 A'   30 A"   77 A'   31 A"                 
  0.534   0.548   0.557   0.570   0.584   0.612   0.623   0.624
 78 A'   32 A"   33 A"   79 A'   80 A'   81 A'   34 A"   82 A'                 
  0.659   0.692   0.706   0.718   0.759   0.819   0.844   0.869
 83 A'   84 A'   35 A"   85 A'   86 A'   87 A'   88 A'   89 A'                 
  0.918   0.969   1.009   1.106   1.208   1.323   1.385   1.395
 90 A'   91 A'   92 A'   36 A"   37 A"   38 A"   93 A'   94 A'                 
  1.427   1.471   1.535   1.626   1.742   1.788   1.847   1.954
 39 A"   95 A'   96 A'   97 A'   98 A'   40 A"   99 A'   41 A"                 
  1.998   2.020   2.028   2.051   2.089   2.193   2.199   2.258
 42 A"   43 A"  100 A'  101 A'  102 A'  103 A'  104 A'  105 A'                 
  2.550   2.632   2.646   2.825   2.870   3.105   3.186   3.676
106 A'  107 A'   44 A"   45 A"  108 A'  109 A'  110 A'  111 A'                 
  3.948   3.963   3.983   3.990   3.994   4.008   4.018   4.050
 46 A"  112 A'   47 A"   48 A"   49 A"  113 A'  114 A'   50 A"                 
  4.075   4.085   4.135   4.179   4.255   4.355   4.371   4.430
 51 A"  115 A'  116 A'  117 A'  118 A'  119 A'  120 A'  121 A'                 
  5.996   6.054   6.088   6.588   6.641   7.537   7.538   7.570
 52 A"  122 A'  123 A'  124 A'  125 A'   53 A"   54 A"  126 A'                 
  7.592   7.645   7.676  23.389  24.158  27.850  28.336  28.380
127 A'  128 A'  129 A'  130 A'  131 A'  132 A'   55 A"  133 A'                 
 28.385  28.521  28.532  28.547  28.593  28.691  47.864  47.910
134 A'   56 A"  135 A'   57 A"  136 A'  137 A'  138 A'  139 A'                 
127.878 127.913 127.935 151.646 289.732 289.732 289.764 289.786
 58 A"  140 A'  141 A'  142 A'   59 A"   60 A"  143 A'  144 A'                 
289.866 289.9011020.6451020.7031901.809
145 A'  146 A'  147 A'  148 A'  149 A'                                         
 --------------------------------------------------------------

          Ground-State Mulliken Net Atomic Charges

     Atom                 Charge (a.u.)
  ----------------------------------------
      1 Br                   -0.088690
      2 I                     0.144052
      3 H                     0.231605
      4 Br                   -0.105516
      5 C                    -0.050302
      6 C                    -0.131149
  ----------------------------------------
  Sum of atomic charges =     0.000000

 -----------------------------------------------------------------
                    Cartesian Multipole Moments
 -----------------------------------------------------------------
    Charge (ESU x 10^10)
                -0.0000
    Dipole Moment (Debye)
         X       0.1042      Y      -0.3070      Z       0.0000
       Tot       0.3242
    Quadrupole Moments (Debye-Ang)
        XX     -75.7770     XY      -1.8363     YY     -72.1410
        XZ       0.0000     YZ      -0.0000     ZZ     -78.7225
    Octopole Moments (Debye-Ang^2)
       XXX     -51.7929    XXY      -5.1529    XYY     -19.9856
       YYY     -13.6520    XXZ       0.0000    XYZ      -0.0000
       YYZ       0.0000    XZZ     -18.4057    YZZ      -5.5827
       ZZZ       0.0000
    Hexadecapole Moments (Debye-Ang^3)
      XXXX   -1292.4113   XXXY     -45.8527   XXYY    -326.5810
      XYYY     -88.5558   YYYY    -822.5949   XXXZ       0.0000
      XXYZ       0.0000   XYYZ      -0.0000   YYYZ       0.0000
      XXZZ    -244.2758   XYZZ     -26.8104   YYZZ    -166.3423
      XZZZ       0.0000   YZZZ      -0.0000   ZZZZ    -102.0426
 -----------------------------------------------------------------
 Calculating analytic gradient of the SCF energy
 Gradient of SCF Energy
            1           2           3           4           5           6
    1   0.0078458  -0.0046739  -0.0008389  -0.0026671  -0.0110273   0.0113614
    2   0.0089316  -0.0077949  -0.0019280   0.0083503  -0.0069837  -0.0005753
    3   0.0000000  -0.0000000  -0.0000000  -0.0000000   0.0000000   0.0000000
 Max gradient component =       1.136E-02
 RMS gradient           =       5.797E-03
 Gradient time:  CPU 37.82 s  wall 4.86 s
 Geometry Optimization Parameters
   NAtoms,    NIC,     NZ,  NCons,   NDum,   NFix, NCnnct, MaxDiis
        6      32       0       0       0       0       0       0

 Cartesian Hessian Update
 Hessian Updated using BFGS Update


** GEOMETRY OPTIMIZATION IN DELOCALIZED INTERNAL COORDINATES **
   Searching for a Minimum

   Optimization Cycle:  14

                       Coordinates (Angstroms)
     ATOM                X               Y               Z
      1  Br        2.8365166900    0.4156167867    0.0000000000
      2  I        -0.7293419174    1.4268668045    0.0000000000
      3  H         1.6913689173   -1.8792856610    0.0000000000
      4  Br       -1.2649886334   -1.8273198070    0.0000000000
      5  C         1.3781675205   -0.8426055364    0.0000000000
      6  C         0.1029039261   -0.4866490028    0.0000000000
   Point Group: cs    Number of degrees of freedom:     9


   Energy is -12144.602826631

 Hessian Updated using BFGS Update

  9 Hessian modes will be used to form the next step
  Hessian Eigenvalues:
     0.049839    0.163491    0.224538    0.250434    0.309106    0.507521
     0.541287    1.054823    1.108901

 Minimum Search - Taking Simple RFO Step
 Searching for Lamda that Minimizes Along All modes
 Value Taken    Lamda =  -0.00193808
 Step Taken.  Stepsize is  0.175689

                             Maximum     Tolerance    Cnvgd?
         Gradient           0.009741      0.000300      NO
         Displacement       0.139158      0.001200      NO
         Energy change     -0.005100      0.000001      NO


 New Cartesian Coordinates Obtained by Inverse Iteration

 Displacement from previous Coordinates is:  0.137923
 ----------------------------------------------------------------
             Standard Nuclear Orientation (Angstroms)
    I     Atom           X                Y                Z
 ----------------------------------------------------------------
    1      Br      2.8318943816     0.4093545246     0.0000000000
    2      I      -0.7011146206     1.4601885515     0.0000000000
    3      H       1.6815636313    -1.8691542521     0.0000000000
    4      Br     -1.2456619756    -1.8740289831     0.0000000000
    5      C       1.3636377019    -0.8366411500     0.0000000000
    6      C       0.0843073845    -0.4830951068     0.0000000000
 ----------------------------------------------------------------
 Molecular Point Group                 Cs    NOp =  2
 Largest Abelian Subgroup              Cs    NOp =  2
 Nuclear Repulsion Energy =  1063.0766009245 hartrees
 There are       68 alpha and       68 beta electrons
 Applying Cartesian multipole field
    Component          Value
    ---------          -----
     (2,0,0)        1.00000E-11
     (0,2,0)        2.00000E-11
     (0,0,2)       -3.00000E-11
 Nucleus-field energy     =     0.0000000313 hartrees
 Requested basis set is 6-311++G(d,p)
 There are 79 shells and 209 basis functions
 A cutoff of  1.0D-11 yielded   2373 shell pairs
 There are     17643 function pairs (     19858 Cartesian)
 Smallest overlap matrix eigenvalue = 5.33E-05
 Guess MOs from SCF MO coefficient file

 -----------------------------------------------------------------------
  General SCF calculation program by
  Eric Jon Sundstrom, Paul Horn, Yuezhi Mao, Dmitri Zuev, Alec White,
  David Stuck, Shaama M.S., Shane Yost, Joonho Lee, David Small,
  Daniel Levine, Susi Lehtola, Hugh Burton, Evgeny Epifanovsky
 -----------------------------------------------------------------------
 Exchange:     0.2000 Hartree-Fock + 0.0800 Slater + 0.7200 B88
 Correlation:  0.1900 VWN1RPA + 0.8100 LYP
 Using SG-1 standard quadrature grid
 using 8 threads for integral computing
 -------------------------------------------------------
 OpenMP Integral computing Module                
 Release: version 2.0, May 2017, Q-Chem Inc. Pleasanton 
 -------------------------------------------------------
 -------------------------------------------------------
 OpenMP BLAS3 based DFT computing Module                
 Release: version 1.0, May 2013, Q-Chem Inc. Pittsburgh 
 -------------------------------------------------------
 A restricted SCF calculation will be
 performed using DIIS
 SCF converges when DIIS error is below 1.0e-08
 ---------------------------------------
  Cycle       Energy         DIIS error
 ---------------------------------------
    1  -12144.6033713689      2.82e-04  
    2  -12144.6039908890      1.26e-04  
    3  -12144.6039117601      1.75e-04  
    4  -12144.6040814730      2.80e-05  
    5  -12144.6040860385      4.52e-06  
    6  -12144.6040861423      1.93e-06  
    7  -12144.6040861559      6.65e-07  
    8  -12144.6040861580      2.45e-07  
    9  -12144.6040861581      4.18e-08  
   10  -12144.6040861583      1.09e-08  
   11  -12144.6040861584      2.36e-09  Convergence criterion met
 ---------------------------------------
 SCF time:   CPU 102.05s  wall 13.00s 
 SCF   energy in the final basis set =   -12144.6040861584
 Total energy in the final basis set =   -12144.6040861584

 --------------------------------------------------------------
             Orbital Energies (a.u.) and Symmetries
 --------------------------------------------------------------

 Alpha MOs, Restricted
 -- Occupied --                  
******* -482.86 -482.85 -176.32 -165.73 -165.72 -165.72  -62.51
  1 A'    2 A'    3 A'    4 A'    5 A'    1 A"    6 A'    7 A'                 
-62.506 -56.329 -56.327 -56.325 -56.325 -56.323 -56.322 -35.820
  8 A'    9 A'   10 A'    2 A"   11 A'    3 A"   12 A'   13 A'                 
-31.313 -31.307 -31.307 -22.964 -22.962 -22.962 -22.958 -22.958
 14 A'    4 A"   15 A'   16 A'    5 A"   17 A'   18 A'    6 A"                 
-10.291 -10.260  -8.717  -8.714  -6.550  -6.546  -6.535  -6.535
 19 A'   20 A'   21 A'   22 A'   23 A'   24 A'    7 A"   25 A'                 
 -6.533  -6.532  -6.369  -4.782  -4.767  -4.766  -2.661  -2.657
  8 A"   26 A'   27 A'   28 A'    9 A"   29 A'   30 A'   31 A'                 
 -2.656  -2.656  -2.653  -2.653  -2.645  -2.645  -2.642  -2.642
 32 A'   10 A"   11 A"   33 A'   12 A"   34 A'   13 A"   35 A'                 
 -2.048  -2.043  -2.043  -2.029  -2.029  -0.877  -0.821  -0.746
 36 A'   14 A"   37 A'   15 A"   38 A'   39 A'   40 A'   41 A'                 
 -0.686  -0.560  -0.489  -0.452  -0.397  -0.381  -0.331  -0.324
 42 A'   43 A'   44 A'   45 A'   16 A"   46 A'   17 A"   47 A'                 
 -0.313  -0.296  -0.277  -0.261
 48 A'   18 A"   49 A'   19 A"                                                 
 -- Virtual --                   
 -0.076  -0.062  -0.048  -0.008   0.008   0.031   0.034   0.049
 50 A'   51 A'   20 A"   52 A'   53 A'   54 A'   55 A'   21 A"                 
  0.062   0.068   0.073   0.083   0.087   0.099   0.104   0.112
 56 A'   22 A"   57 A'   58 A'   59 A'   60 A'   23 A"   24 A"                 
  0.123   0.138   0.143   0.162   0.170   0.198   0.238   0.247
 61 A'   62 A'   63 A'   64 A'   65 A'   66 A'   25 A"   67 A'                 
  0.266   0.311   0.342   0.380   0.381   0.385   0.398   0.410
 68 A'   69 A'   70 A'   26 A"   71 A'   72 A'   27 A"   73 A'                 
  0.420   0.431   0.436   0.442   0.466   0.488   0.502   0.506
 28 A"   29 A"   74 A'   75 A'   76 A'   30 A"   77 A'   31 A"                 
  0.528   0.547   0.556   0.573   0.581   0.611   0.624   0.625
 78 A'   32 A"   33 A"   79 A'   80 A'   81 A'   82 A'   34 A"                 
  0.654   0.691   0.707   0.720   0.759   0.819   0.846   0.866
 83 A'   84 A'   35 A"   85 A'   86 A'   87 A'   88 A'   89 A'                 
  0.917   0.964   1.009   1.102   1.209   1.321   1.383   1.394
 90 A'   91 A'   92 A'   36 A"   37 A"   38 A"   93 A'   94 A'                 
  1.428   1.475   1.533   1.622   1.747   1.788   1.841   1.956
 39 A"   95 A'   96 A'   97 A'   98 A'   40 A"   99 A'   41 A"                 
  1.998   2.017   2.026   2.053   2.083   2.192   2.198   2.260
 42 A"   43 A"  100 A'  101 A'  102 A'  103 A'  104 A'  105 A'                 
  2.550   2.633   2.646   2.824   2.873   3.100   3.182   3.679
106 A'  107 A'   44 A"   45 A"  108 A'  109 A'  110 A'  111 A'                 
  3.948   3.964   3.983   3.990   3.991   4.013   4.019   4.050
 46 A"  112 A'   47 A"   48 A"   49 A"  113 A'  114 A'   50 A"                 
  4.071   4.074   4.134   4.180   4.262   4.357   4.371   4.417
115 A'   51 A"  116 A'  117 A'  118 A'  119 A'  120 A'  121 A'                 
  5.995   6.053   6.085   6.585   6.638   7.537   7.538   7.571
 52 A"  122 A'  123 A'  124 A'  125 A'   53 A"   54 A"  126 A'                 
  7.591   7.645   7.674  23.392  24.146  27.844  28.335  28.380
127 A'  128 A'  129 A'  130 A'  131 A'  132 A'   55 A"  133 A'                 
 28.382  28.521  28.532  28.546  28.592  28.689  47.862  47.909
134 A'   56 A"  135 A'   57 A"  136 A'  137 A'  138 A'  139 A'                 
127.877 127.912 127.933 151.641 289.732 289.733 289.764 289.784
 58 A"  140 A'  141 A'  142 A'   59 A"   60 A"  143 A'  144 A'                 
289.866 289.9001020.6431020.7021901.803
145 A'  146 A'  147 A'  148 A'  149 A'                                         

 Beta MOs, Restricted
 -- Occupied --                  
******* -482.86 -482.85 -176.32 -165.73 -165.72 -165.72  -62.51
  1 A'    2 A'    3 A'    4 A'    5 A'    1 A"    6 A'    7 A'                 
-62.506 -56.329 -56.327 -56.325 -56.325 -56.323 -56.322 -35.820
  8 A'    9 A'   10 A'    2 A"   11 A'    3 A"   12 A'   13 A'                 
-31.313 -31.307 -31.307 -22.964 -22.962 -22.962 -22.958 -22.958
 14 A'    4 A"   15 A'   16 A'    5 A"   17 A'   18 A'    6 A"                 
-10.291 -10.260  -8.717  -8.714  -6.550  -6.546  -6.535  -6.535
 19 A'   20 A'   21 A'   22 A'   23 A'   24 A'    7 A"   25 A'                 
 -6.533  -6.532  -6.369  -4.782  -4.767  -4.766  -2.661  -2.657
  8 A"   26 A'   27 A'   28 A'    9 A"   29 A'   30 A'   31 A'                 
 -2.656  -2.656  -2.653  -2.653  -2.645  -2.645  -2.642  -2.642
 32 A'   10 A"   11 A"   33 A'   12 A"   34 A'   13 A"   35 A'                 
 -2.048  -2.043  -2.043  -2.029  -2.029  -0.877  -0.821  -0.746
 36 A'   14 A"   37 A'   15 A"   38 A'   39 A'   40 A'   41 A'                 
 -0.686  -0.560  -0.489  -0.452  -0.397  -0.381  -0.331  -0.324
 42 A'   43 A'   44 A'   45 A'   16 A"   46 A'   17 A"   47 A'                 
 -0.313  -0.296  -0.277  -0.261
 48 A'   18 A"   49 A'   19 A"                                                 
 -- Virtual --                   
 -0.076  -0.062  -0.048  -0.008   0.008   0.031   0.034   0.049
 50 A'   51 A'   20 A"   52 A'   53 A'   54 A'   55 A'   21 A"                 
  0.062   0.068   0.073   0.083   0.087   0.099   0.104   0.112
 56 A'   22 A"   57 A'   58 A'   59 A'   60 A'   23 A"   24 A"                 
  0.123   0.138   0.143   0.162   0.170   0.198   0.238   0.247
 61 A'   62 A'   63 A'   64 A'   65 A'   66 A'   25 A"   67 A'                 
  0.266   0.311   0.342   0.380   0.381   0.385   0.398   0.410
 68 A'   69 A'   70 A'   26 A"   71 A'   72 A'   27 A"   73 A'                 
  0.420   0.431   0.436   0.442   0.466   0.488   0.502   0.506
 28 A"   29 A"   74 A'   75 A'   76 A'   30 A"   77 A'   31 A"                 
  0.528   0.547   0.556   0.573   0.581   0.611   0.624   0.625
 78 A'   32 A"   33 A"   79 A'   80 A'   81 A'   82 A'   34 A"                 
  0.654   0.691   0.707   0.720   0.759   0.819   0.846   0.866
 83 A'   84 A'   35 A"   85 A'   86 A'   87 A'   88 A'   89 A'                 
  0.917   0.964   1.009   1.102   1.209   1.321   1.383   1.394
 90 A'   91 A'   92 A'   36 A"   37 A"   38 A"   93 A'   94 A'                 
  1.428   1.475   1.533   1.622   1.747   1.788   1.841   1.956
 39 A"   95 A'   96 A'   97 A'   98 A'   40 A"   99 A'   41 A"                 
  1.998   2.017   2.026   2.053   2.083   2.192   2.198   2.260
 42 A"   43 A"  100 A'  101 A'  102 A'  103 A'  104 A'  105 A'                 
  2.550   2.633   2.646   2.824   2.873   3.100   3.182   3.679
106 A'  107 A'   44 A"   45 A"  108 A'  109 A'  110 A'  111 A'                 
  3.948   3.964   3.983   3.990   3.991   4.013   4.019   4.050
 46 A"  112 A'   47 A"   48 A"   49 A"  113 A'  114 A'   50 A"                 
  4.071   4.074   4.134   4.180   4.262   4.357   4.371   4.417
115 A'   51 A"  116 A'  117 A'  118 A'  119 A'  120 A'  121 A'                 
  5.995   6.053   6.085   6.585   6.638   7.537   7.538   7.571
 52 A"  122 A'  123 A'  124 A'  125 A'   53 A"   54 A"  126 A'                 
  7.591   7.645   7.674  23.392  24.146  27.844  28.335  28.380
127 A'  128 A'  129 A'  130 A'  131 A'  132 A'   55 A"  133 A'                 
 28.382  28.521  28.532  28.546  28.592  28.689  47.862  47.909
134 A'   56 A"  135 A'   57 A"  136 A'  137 A'  138 A'  139 A'                 
127.877 127.912 127.933 151.641 289.732 289.733 289.764 289.784
 58 A"  140 A'  141 A'  142 A'   59 A"   60 A"  143 A'  144 A'                 
289.866 289.9001020.6431020.7021901.803
145 A'  146 A'  147 A'  148 A'  149 A'                                         
 --------------------------------------------------------------

          Ground-State Mulliken Net Atomic Charges

     Atom                 Charge (a.u.)
  ----------------------------------------
      1 Br                   -0.089734
      2 I                     0.145089
      3 H                     0.231701
      4 Br                   -0.104501
      5 C                    -0.053506
      6 C                    -0.129049
  ----------------------------------------
  Sum of atomic charges =     0.000000

 -----------------------------------------------------------------
                    Cartesian Multipole Moments
 -----------------------------------------------------------------
    Charge (ESU x 10^10)
                 0.0000
    Dipole Moment (Debye)
         X       0.1298      Y      -0.2714      Z       0.0000
       Tot       0.3008
    Quadrupole Moments (Debye-Ang)
        XX     -76.0381     XY      -1.7189     YY     -71.8238
        XZ       0.0000     YZ       0.0000     ZZ     -78.7606
    Octopole Moments (Debye-Ang^2)
       XXX     -53.6067    XXY      -5.3412    XYY     -21.1522
       YYY     -13.5754    XXZ       0.0000    XYZ      -0.0000
       YYZ       0.0000    XZZ     -19.2411    YZZ      -5.5810
       ZZZ       0.0000
    Hexadecapole Moments (Debye-Ang^3)
      XXXX   -1277.6634   XXXY     -48.2630   XXYY    -330.7452
      XYYY     -88.8190   YYYY    -849.1889   XXXZ       0.0000
      XXYZ       0.0000   XYYZ       0.0000   YYYZ       0.0000
      XXZZ    -241.5576   XYZZ     -27.5343   YYZZ    -172.0684
      XZZZ       0.0000   YZZZ      -0.0000   ZZZZ    -102.1546
 -----------------------------------------------------------------
 Calculating analytic gradient of the SCF energy
 Gradient of SCF Energy
            1           2           3           4           5           6
    1   0.0080345  -0.0026646  -0.0007132  -0.0028535  -0.0089437   0.0071405
    2   0.0082836  -0.0003155  -0.0000826   0.0006489  -0.0087731   0.0002387
    3   0.0000000  -0.0000000  -0.0000000  -0.0000000   0.0000000   0.0000000
 Max gradient component =       8.944E-03
 RMS gradient           =       4.456E-03
 Gradient time:  CPU 37.80 s  wall 4.86 s
 Geometry Optimization Parameters
   NAtoms,    NIC,     NZ,  NCons,   NDum,   NFix, NCnnct, MaxDiis
        6      32       0       0       0       0       0       0

 Cartesian Hessian Update
 Hessian Updated using BFGS Update


** GEOMETRY OPTIMIZATION IN DELOCALIZED INTERNAL COORDINATES **
   Searching for a Minimum

   Optimization Cycle:  15

                       Coordinates (Angstroms)
     ATOM                X               Y               Z
      1  Br        2.8318943816    0.4093545246    0.0000000000
      2  I        -0.7011146206    1.4601885515    0.0000000000
      3  H         1.6815636313   -1.8691542521    0.0000000000
      4  Br       -1.2456619756   -1.8740289831    0.0000000000
      5  C         1.3636377019   -0.8366411500    0.0000000000
      6  C         0.0843073845   -0.4830951068    0.0000000000
   Point Group: cs    Number of degrees of freedom:     9


   Energy is -12144.604086158

 Hessian Updated using BFGS Update

  9 Hessian modes will be used to form the next step
  Hessian Eigenvalues:
     0.042911    0.163389    0.220253    0.250378    0.309114    0.447918
     0.539904    1.031127    1.092321

 Minimum Search - Taking Simple RFO Step
 Searching for Lamda that Minimizes Along All modes
 Value Taken    Lamda =  -0.00054910
 Step Taken.  Stepsize is  0.079111

                             Maximum     Tolerance    Cnvgd?
         Gradient           0.007293      0.000300      NO
         Displacement       0.054983      0.001200      NO
         Energy change     -0.001260      0.000001      NO


 New Cartesian Coordinates Obtained by Inverse Iteration

 Displacement from previous Coordinates is:  0.072978
 ----------------------------------------------------------------
             Standard Nuclear Orientation (Angstroms)
    I     Atom           X                Y                Z
 ----------------------------------------------------------------
    1      Br      2.8279611988     0.3984687008     0.0000000000
    2      I      -0.6874086201     1.4722357470     0.0000000000
    3      H       1.6763467367    -1.8603299884     0.0000000000
    4      Br     -1.2307877569    -1.8948339615     0.0000000000
    5      C       1.3555641391    -0.8287268648     0.0000000000
    6      C       0.0729508056    -0.4801900491     0.0000000000
 ----------------------------------------------------------------
 Molecular Point Group                 Cs    NOp =  2
 Largest Abelian Subgroup              Cs    NOp =  2
 Nuclear Repulsion Energy =  1062.1331697506 hartrees
 There are       68 alpha and       68 beta electrons
 Applying Cartesian multipole field
    Component          Value
    ---------          -----
     (2,0,0)        1.00000E-11
     (0,2,0)        2.00000E-11
     (0,0,2)       -3.00000E-11
 Nucleus-field energy     =     0.0000000315 hartrees
 Requested basis set is 6-311++G(d,p)
 There are 79 shells and 209 basis functions
 A cutoff of  1.0D-11 yielded   2372 shell pairs
 There are     17622 function pairs (     19834 Cartesian)
 Smallest overlap matrix eigenvalue = 5.60E-05
 Guess MOs from SCF MO coefficient file

 -----------------------------------------------------------------------
  General SCF calculation program by
  Eric Jon Sundstrom, Paul Horn, Yuezhi Mao, Dmitri Zuev, Alec White,
  David Stuck, Shaama M.S., Shane Yost, Joonho Lee, David Small,
  Daniel Levine, Susi Lehtola, Hugh Burton, Evgeny Epifanovsky
 -----------------------------------------------------------------------
 Exchange:     0.2000 Hartree-Fock + 0.0800 Slater + 0.7200 B88
 Correlation:  0.1900 VWN1RPA + 0.8100 LYP
 Using SG-1 standard quadrature grid
 using 8 threads for integral computing
 -------------------------------------------------------
 OpenMP Integral computing Module                
 Release: version 2.0, May 2017, Q-Chem Inc. Pleasanton 
 -------------------------------------------------------
 -------------------------------------------------------
 OpenMP BLAS3 based DFT computing Module                
 Release: version 1.0, May 2013, Q-Chem Inc. Pittsburgh 
 -------------------------------------------------------
 A restricted SCF calculation will be
 performed using DIIS
 SCF converges when DIIS error is below 1.0e-08
 ---------------------------------------
  Cycle       Energy         DIIS error
 ---------------------------------------
    1  -12144.6042342774      1.59e-04  
    2  -12144.6044455395      4.49e-05  
    3  -12144.6044361693      6.29e-05  
    4  -12144.6044578420      1.62e-05  
    5  -12144.6044592102      3.97e-06  
    6  -12144.6044592686      2.54e-06  
    7  -12144.6044593048      4.20e-07  
    8  -12144.6044593055      1.00e-07  
    9  -12144.6044593055      2.09e-08  
   10  -12144.6044593055      5.31e-09  Convergence criterion met
 ---------------------------------------
 SCF time:   CPU 92.71s  wall 12.00s 
 SCF   energy in the final basis set =   -12144.6044593055
 Total energy in the final basis set =   -12144.6044593055

 --------------------------------------------------------------
             Orbital Energies (a.u.) and Symmetries
 --------------------------------------------------------------

 Alpha MOs, Restricted
 -- Occupied --                  
******* -482.86 -482.85 -176.32 -165.73 -165.73 -165.72  -62.51
  1 A'    2 A'    3 A'    4 A'    5 A'    1 A"    6 A'    7 A'                 
-62.506 -56.330 -56.327 -56.325 -56.325 -56.323 -56.322 -35.820
  8 A'    9 A'   10 A'    2 A"   11 A'    3 A"   12 A'   13 A'                 
-31.313 -31.307 -31.307 -22.964 -22.962 -22.962 -22.958 -22.958
 14 A'    4 A"   15 A'   16 A'    5 A"   17 A'   18 A'    6 A"                 
-10.290 -10.259  -8.718  -8.715  -6.550  -6.547  -6.535  -6.535
 19 A'   20 A'   21 A'   22 A'   23 A'   24 A'    7 A"   25 A'                 
 -6.533  -6.532  -6.369  -4.782  -4.767  -4.766  -2.661  -2.657
  8 A"   26 A'   27 A'   28 A'    9 A"   29 A'   30 A'   31 A'                 
 -2.656  -2.656  -2.653  -2.653  -2.645  -2.645  -2.642  -2.642
 32 A'   10 A"   11 A"   33 A'   12 A"   34 A'   13 A"   35 A'                 
 -2.048  -2.043  -2.043  -2.029  -2.029  -0.877  -0.821  -0.746
 36 A'   14 A"   37 A'   15 A"   38 A'   39 A'   40 A'   41 A'                 
 -0.685  -0.560  -0.489  -0.452  -0.397  -0.382  -0.332  -0.324
 42 A'   43 A'   44 A'   45 A'   16 A"   46 A'   17 A"   47 A'                 
 -0.313  -0.296  -0.278  -0.260
 48 A'   18 A"   49 A'   19 A"                                                 
 -- Virtual --                   
 -0.076  -0.060  -0.048  -0.008   0.008   0.031   0.033   0.049
 50 A'   51 A'   20 A"   52 A'   53 A'   54 A'   55 A'   21 A"                 
  0.062   0.068   0.073   0.083   0.088   0.098   0.104   0.111
 56 A'   22 A"   57 A'   58 A'   59 A'   60 A'   23 A"   24 A"                 
  0.123   0.137   0.143   0.162   0.170   0.197   0.238   0.247
 61 A'   62 A'   63 A'   64 A'   65 A'   66 A'   25 A"   67 A'                 
  0.266   0.312   0.344   0.380   0.381   0.385   0.399   0.411
 68 A'   69 A'   70 A'   26 A"   71 A'   72 A'   27 A"   73 A'                 
  0.419   0.430   0.435   0.443   0.464   0.488   0.504   0.507
 28 A"   29 A"   74 A'   75 A'   76 A'   30 A"   77 A'   31 A"                 
  0.526   0.546   0.556   0.574   0.580   0.612   0.625   0.626
 78 A'   32 A"   33 A"   79 A'   80 A'   81 A'   82 A'   34 A"                 
  0.653   0.692   0.708   0.721   0.759   0.820   0.847   0.868
 83 A'   84 A'   35 A"   85 A'   86 A'   87 A'   88 A'   89 A'                 
  0.919   0.961   1.010   1.100   1.211   1.321   1.382   1.395
 90 A'   91 A'   92 A'   36 A"   37 A"   38 A"   93 A'   94 A'                 
  1.430   1.477   1.533   1.621   1.753   1.789   1.840   1.956
 39 A"   95 A'   96 A'   97 A'   98 A'   40 A"   99 A'   41 A"                 
  1.999   2.016   2.026   2.053   2.084   2.190   2.196   2.264
 42 A"   43 A"  100 A'  101 A'  102 A'  103 A'  104 A'  105 A'                 
  2.550   2.633   2.646   2.823   2.875   3.101   3.183   3.680
106 A'  107 A'   44 A"   45 A"  108 A'  109 A'  110 A'  111 A'                 
  3.948   3.964   3.983   3.990   3.990   4.015   4.019   4.051
 46 A"  112 A'   47 A"   48 A"   49 A"  113 A'  114 A'   50 A"                 
  4.067   4.075   4.135   4.181   4.265   4.359   4.373   4.414
115 A'   51 A"  116 A'  117 A'  118 A'  119 A'  120 A'  121 A'                 
  5.995   6.053   6.086   6.587   6.640   7.537   7.537   7.571
 52 A"  122 A'  123 A'  124 A'  125 A'   53 A"   54 A"  126 A'                 
  7.591   7.645   7.674  23.393  24.140  27.843  28.335  28.380
127 A'  128 A'  129 A'  130 A'  131 A'  132 A'   55 A"  133 A'                 
 28.382  28.520  28.532  28.546  28.591  28.689  47.864  47.911
134 A'   56 A"  135 A'   57 A"  136 A'  137 A'  138 A'  139 A'                 
127.877 127.912 127.933 151.640 289.731 289.733 289.764 289.784
 58 A"  140 A'  141 A'  142 A'   59 A"   60 A"  143 A'  144 A'                 
289.866 289.9001020.6451020.7041901.802
145 A'  146 A'  147 A'  148 A'  149 A'                                         

 Beta MOs, Restricted
 -- Occupied --                  
******* -482.86 -482.85 -176.32 -165.73 -165.73 -165.72  -62.51
  1 A'    2 A'    3 A'    4 A'    5 A'    1 A"    6 A'    7 A'                 
-62.506 -56.330 -56.327 -56.325 -56.325 -56.323 -56.322 -35.820
  8 A'    9 A'   10 A'    2 A"   11 A'    3 A"   12 A'   13 A'                 
-31.313 -31.307 -31.307 -22.964 -22.962 -22.962 -22.958 -22.958
 14 A'    4 A"   15 A'   16 A'    5 A"   17 A'   18 A'    6 A"                 
-10.290 -10.259  -8.718  -8.715  -6.550  -6.547  -6.535  -6.535
 19 A'   20 A'   21 A'   22 A'   23 A'   24 A'    7 A"   25 A'                 
 -6.533  -6.532  -6.369  -4.782  -4.767  -4.766  -2.661  -2.657
  8 A"   26 A'   27 A'   28 A'    9 A"   29 A'   30 A'   31 A'                 
 -2.656  -2.656  -2.653  -2.653  -2.645  -2.645  -2.642  -2.642
 32 A'   10 A"   11 A"   33 A'   12 A"   34 A'   13 A"   35 A'                 
 -2.048  -2.043  -2.043  -2.029  -2.029  -0.877  -0.821  -0.746
 36 A'   14 A"   37 A'   15 A"   38 A'   39 A'   40 A'   41 A'                 
 -0.685  -0.560  -0.489  -0.452  -0.397  -0.382  -0.332  -0.324
 42 A'   43 A'   44 A'   45 A'   16 A"   46 A'   17 A"   47 A'                 
 -0.313  -0.296  -0.278  -0.260
 48 A'   18 A"   49 A'   19 A"                                                 
 -- Virtual --                   
 -0.076  -0.060  -0.048  -0.008   0.008   0.031   0.033   0.049
 50 A'   51 A'   20 A"   52 A'   53 A'   54 A'   55 A'   21 A"                 
  0.062   0.068   0.073   0.083   0.088   0.098   0.104   0.111
 56 A'   22 A"   57 A'   58 A'   59 A'   60 A'   23 A"   24 A"                 
  0.123   0.137   0.143   0.162   0.170   0.197   0.238   0.247
 61 A'   62 A'   63 A'   64 A'   65 A'   66 A'   25 A"   67 A'                 
  0.266   0.312   0.344   0.380   0.381   0.385   0.399   0.411
 68 A'   69 A'   70 A'   26 A"   71 A'   72 A'   27 A"   73 A'                 
  0.419   0.430   0.435   0.443   0.464   0.488   0.504   0.507
 28 A"   29 A"   74 A'   75 A'   76 A'   30 A"   77 A'   31 A"                 
  0.526   0.546   0.556   0.574   0.580   0.612   0.625   0.626
 78 A'   32 A"   33 A"   79 A'   80 A'   81 A'   82 A'   34 A"                 
  0.653   0.692   0.708   0.721   0.759   0.820   0.847   0.868
 83 A'   84 A'   35 A"   85 A'   86 A'   87 A'   88 A'   89 A'                 
  0.919   0.961   1.010   1.100   1.211   1.321   1.382   1.395
 90 A'   91 A'   92 A'   36 A"   37 A"   38 A"   93 A'   94 A'                 
  1.430   1.477   1.533   1.621   1.753   1.789   1.840   1.956
 39 A"   95 A'   96 A'   97 A'   98 A'   40 A"   99 A'   41 A"                 
  1.999   2.016   2.026   2.053   2.084   2.190   2.196   2.264
 42 A"   43 A"  100 A'  101 A'  102 A'  103 A'  104 A'  105 A'                 
  2.550   2.633   2.646   2.823   2.875   3.101   3.183   3.680
106 A'  107 A'   44 A"   45 A"  108 A'  109 A'  110 A'  111 A'                 
  3.948   3.964   3.983   3.990   3.990   4.015   4.019   4.051
 46 A"  112 A'   47 A"   48 A"   49 A"  113 A'  114 A'   50 A"                 
  4.067   4.075   4.135   4.181   4.265   4.359   4.373   4.414
115 A'   51 A"  116 A'  117 A'  118 A'  119 A'  120 A'  121 A'                 
  5.995   6.053   6.086   6.587   6.640   7.537   7.537   7.571
 52 A"  122 A'  123 A'  124 A'  125 A'   53 A"   54 A"  126 A'                 
  7.591   7.645   7.674  23.393  24.140  27.843  28.335  28.380
127 A'  128 A'  129 A'  130 A'  131 A'  132 A'   55 A"  133 A'                 
 28.382  28.520  28.532  28.546  28.591  28.689  47.864  47.911
134 A'   56 A"  135 A'   57 A"  136 A'  137 A'  138 A'  139 A'                 
127.877 127.912 127.933 151.640 289.731 289.733 289.764 289.784
 58 A"  140 A'  141 A'  142 A'   59 A"   60 A"  143 A'  144 A'                 
289.866 289.9001020.6451020.7041901.802
145 A'  146 A'  147 A'  148 A'  149 A'                                         
 --------------------------------------------------------------

          Ground-State Mulliken Net Atomic Charges

     Atom                 Charge (a.u.)
  ----------------------------------------
      1 Br                   -0.088258
      2 I                     0.144808
      3 H                     0.231242
      4 Br                   -0.103471
      5 C                    -0.057450
      6 C                    -0.126872
  ----------------------------------------
  Sum of atomic charges =     0.000000

 -----------------------------------------------------------------
                    Cartesian Multipole Moments
 -----------------------------------------------------------------
    Charge (ESU x 10^10)
                 0.0000
    Dipole Moment (Debye)
         X       0.1569      Y      -0.2552      Z      -0.0000
       Tot       0.2996
    Quadrupole Moments (Debye-Ang)
        XX     -76.0929     XY      -1.6348     YY     -71.7307
        XZ       0.0000     YZ      -0.0000     ZZ     -78.7480
    Octopole Moments (Debye-Ang^2)
       XXX     -54.2944    XXY      -5.2248    XYY     -21.7876
       YYY     -13.0935    XXZ      -0.0000    XYZ      -0.0000
       YYZ       0.0000    XZZ     -19.6585    YZZ      -5.3998
       ZZZ       0.0000
    Hexadecapole Moments (Debye-Ang^3)
      XXXX   -1266.5366   XXXY     -48.1357   XXYY    -332.2630
      XYYY     -87.2448   YYYY    -858.9183   XXXZ      -0.0000
      XXYZ       0.0000   XYYZ      -0.0000   YYYZ      -0.0000
      XXZZ    -239.6602   XYZZ     -27.3399   YYZZ    -174.2348
      XZZZ       0.0000   YZZZ      -0.0000   ZZZZ    -102.1250
 -----------------------------------------------------------------
 Calculating analytic gradient of the SCF energy
 Gradient of SCF Energy
            1           2           3           4           5           6
    1   0.0062585  -0.0009909  -0.0000072  -0.0014881  -0.0070274   0.0032551
    2   0.0056967   0.0012131   0.0002117  -0.0015153  -0.0063235   0.0007171
    3  -0.0000000  -0.0000000  -0.0000000  -0.0000000  -0.0000000   0.0000000
 Max gradient component =       7.027E-03
 RMS gradient           =       3.154E-03
 Gradient time:  CPU 37.60 s  wall 4.83 s
 Geometry Optimization Parameters
   NAtoms,    NIC,     NZ,  NCons,   NDum,   NFix, NCnnct, MaxDiis
        6      32       0       0       0       0       0       0

 Cartesian Hessian Update
 Hessian Updated using BFGS Update


** GEOMETRY OPTIMIZATION IN DELOCALIZED INTERNAL COORDINATES **
   Searching for a Minimum

   Optimization Cycle:  16

                       Coordinates (Angstroms)
     ATOM                X               Y               Z
      1  Br        2.8279611988    0.3984687008    0.0000000000
      2  I        -0.6874086201    1.4722357470    0.0000000000
      3  H         1.6763467367   -1.8603299884    0.0000000000
      4  Br       -1.2307877569   -1.8948339615    0.0000000000
      5  C         1.3555641391   -0.8287268648    0.0000000000
      6  C         0.0729508056   -0.4801900491    0.0000000000
   Point Group: cs    Number of degrees of freedom:     9


   Energy is -12144.604459305

 Hessian Updated using BFGS Update

  9 Hessian modes will be used to form the next step
  Hessian Eigenvalues:
     0.048321    0.164470    0.197924    0.249909    0.303872    0.314274
     0.540152    0.957817    1.083698

 Minimum Search - Taking Simple RFO Step
 Searching for Lamda that Minimizes Along All modes
 Value Taken    Lamda =  -0.00025156
 Step Taken.  Stepsize is  0.037419

                             Maximum     Tolerance    Cnvgd?
         Gradient           0.004527      0.000300      NO
         Displacement       0.018843      0.001200      NO
         Energy change     -0.000373      0.000001      NO


 New Cartesian Coordinates Obtained by Inverse Iteration

 Displacement from previous Coordinates is:  0.037866
 ----------------------------------------------------------------
             Standard Nuclear Orientation (Angstroms)
    I     Atom           X                Y                Z
 ----------------------------------------------------------------
    1      Br      2.8218671648     0.3902715041     0.0000000000
    2      I      -0.6794160560     1.4734424118     0.0000000000
    3      H       1.6739994048    -1.8542857215     0.0000000000
    4      Br     -1.2221654019    -1.9009594610     0.0000000000
    5      C       1.3530633772    -0.8224992783     0.0000000000
    6      C       0.0672780141    -0.4793458711     0.0000000000
 ----------------------------------------------------------------
 Molecular Point Group                 Cs    NOp =  2
 Largest Abelian Subgroup              Cs    NOp =  2
 Nuclear Repulsion Energy =  1063.7773754526 hartrees
 There are       68 alpha and       68 beta electrons
 Applying Cartesian multipole field
    Component          Value
    ---------          -----
     (2,0,0)        1.00000E-11
     (0,2,0)        2.00000E-11
     (0,0,2)       -3.00000E-11
 Nucleus-field energy     =     0.0000000315 hartrees
 Requested basis set is 6-311++G(d,p)
 There are 79 shells and 209 basis functions
 A cutoff of  1.0D-11 yielded   2373 shell pairs
 There are     17627 function pairs (     19840 Cartesian)
 Smallest overlap matrix eigenvalue = 5.72E-05
 Guess MOs from SCF MO coefficient file

 -----------------------------------------------------------------------
  General SCF calculation program by
  Eric Jon Sundstrom, Paul Horn, Yuezhi Mao, Dmitri Zuev, Alec White,
  David Stuck, Shaama M.S., Shane Yost, Joonho Lee, David Small,
  Daniel Levine, Susi Lehtola, Hugh Burton, Evgeny Epifanovsky
 -----------------------------------------------------------------------
 Exchange:     0.2000 Hartree-Fock + 0.0800 Slater + 0.7200 B88
 Correlation:  0.1900 VWN1RPA + 0.8100 LYP
 Using SG-1 standard quadrature grid
 using 8 threads for integral computing
 -------------------------------------------------------
 OpenMP Integral computing Module                
 Release: version 2.0, May 2017, Q-Chem Inc. Pleasanton 
 -------------------------------------------------------
 -------------------------------------------------------
 OpenMP BLAS3 based DFT computing Module                
 Release: version 1.0, May 2013, Q-Chem Inc. Pittsburgh 
 -------------------------------------------------------
 A restricted SCF calculation will be
 performed using DIIS
 SCF converges when DIIS error is below 1.0e-08
 ---------------------------------------
  Cycle       Energy         DIIS error
 ---------------------------------------
    1  -12144.6045370515      1.06e-04  
    2  -12144.6046138925      3.58e-05  
    3  -12144.6046048974      5.29e-05  
    4  -12144.6046220402      5.99e-06  
    5  -12144.6046222117      2.70e-06  
    6  -12144.6046222390      1.37e-06  
    7  -12144.6046222491      2.82e-07  
    8  -12144.6046222493      6.31e-08  
    9  -12144.6046222494      1.35e-08  
   10  -12144.6046222493      3.49e-09  Convergence criterion met
 ---------------------------------------
 SCF time:   CPU 92.98s  wall 12.00s 
 SCF   energy in the final basis set =   -12144.6046222493
 Total energy in the final basis set =   -12144.6046222493

 --------------------------------------------------------------
             Orbital Energies (a.u.) and Symmetries
 --------------------------------------------------------------

 Alpha MOs, Restricted
 -- Occupied --                  
******* -482.86 -482.85 -176.32 -165.73 -165.72 -165.72  -62.51
  1 A'    2 A'    3 A'    4 A'    5 A'    1 A"    6 A'    7 A'                 
-62.506 -56.330 -56.327 -56.325 -56.325 -56.323 -56.323 -35.820
  8 A'    9 A'   10 A'    2 A"   11 A'    3 A"   12 A'   13 A'                 
-31.313 -31.307 -31.306 -22.964 -22.962 -22.962 -22.957 -22.957
 14 A'    4 A"   15 A'   16 A'    5 A"   17 A'   18 A'    6 A"                 
-10.290 -10.258  -8.718  -8.715  -6.550  -6.547  -6.535  -6.535
 19 A'   20 A'   21 A'   22 A'   23 A'   24 A'    7 A"   25 A'                 
 -6.533  -6.533  -6.369  -4.782  -4.766  -4.766  -2.661  -2.658
  8 A"   26 A'   27 A'   28 A'    9 A"   29 A'   30 A'   31 A'                 
 -2.656  -2.656  -2.654  -2.653  -2.645  -2.645  -2.643  -2.643
 32 A'   10 A"   11 A"   33 A'   12 A"   34 A'   13 A"   35 A'                 
 -2.048  -2.043  -2.042  -2.029  -2.029  -0.878  -0.823  -0.745
 36 A'   14 A"   37 A'   15 A"   38 A'   39 A'   40 A'   41 A'                 
 -0.685  -0.559  -0.489  -0.453  -0.398  -0.383  -0.332  -0.323
 42 A'   43 A'   44 A'   45 A'   16 A"   46 A'   17 A"   47 A'                 
 -0.313  -0.296  -0.278  -0.259
 48 A'   18 A"   49 A'   19 A"                                                 
 -- Virtual --                   
 -0.075  -0.057  -0.048  -0.007   0.009   0.031   0.033   0.049
 50 A'   51 A'   20 A"   52 A'   53 A'   54 A'   55 A'   21 A"                 
  0.062   0.068   0.073   0.084   0.089   0.098   0.104   0.111
 56 A'   22 A"   57 A'   58 A'   59 A'   60 A'   23 A"   24 A"                 
  0.123   0.137   0.143   0.162   0.170   0.197   0.239   0.247
 61 A'   62 A'   63 A'   64 A'   65 A'   66 A'   25 A"   67 A'                 
  0.266   0.312   0.345   0.380   0.380   0.385   0.399   0.412
 68 A'   69 A'   70 A'   26 A"   71 A'   72 A'   27 A"   73 A'                 
  0.419   0.430   0.434   0.444   0.464   0.489   0.504   0.508
 28 A"   29 A"   74 A'   75 A'   76 A'   30 A"   77 A'   31 A"                 
  0.526   0.546   0.555   0.574   0.580   0.613   0.626   0.626
 78 A'   32 A"   33 A"   79 A'   80 A'   81 A'   82 A'   34 A"                 
  0.653   0.694   0.709   0.721   0.759   0.822   0.847   0.871
 83 A'   84 A'   35 A"   85 A'   86 A'   87 A'   88 A'   89 A'                 
  0.922   0.961   1.011   1.100   1.214   1.321   1.382   1.398
 90 A'   91 A'   92 A'   36 A"   37 A"   38 A"   93 A'   94 A'                 
  1.432   1.479   1.534   1.621   1.757   1.790   1.840   1.955
 39 A"   95 A'   96 A'   97 A'   98 A'   40 A"   99 A'   41 A"                 
  1.999   2.015   2.026   2.054   2.087   2.190   2.193   2.266
 42 A"   43 A"  100 A'  101 A'  102 A'  103 A'  104 A'  105 A'                 
  2.549   2.634   2.646   2.823   2.877   3.104   3.185   3.681
106 A'  107 A'   44 A"   45 A"  108 A'  109 A'  110 A'  111 A'                 
  3.948   3.965   3.983   3.990   3.991   4.016   4.019   4.052
 46 A"  112 A'   47 A"   48 A"   49 A"  113 A'  114 A'   50 A"                 
  4.066   4.076   4.136   4.183   4.267   4.360   4.373   4.414
115 A'   51 A"  116 A'  117 A'  118 A'  119 A'  120 A'  121 A'                 
  5.996   6.054   6.087   6.591   6.644   7.537   7.537   7.570
 52 A"  122 A'  123 A'  124 A'  125 A'   53 A"   54 A"  126 A'                 
  7.591   7.645   7.675  23.394  24.134  27.844  28.336  28.380
127 A'  128 A'  129 A'  130 A'  131 A'  132 A'   55 A"  133 A'                 
 28.383  28.521  28.533  28.546  28.592  28.689  47.866  47.914
134 A'   56 A"  135 A'   57 A"  136 A'  137 A'  138 A'  139 A'                 
127.878 127.912 127.933 151.641 289.731 289.733 289.764 289.784
 58 A"  140 A'  141 A'  142 A'   59 A"   60 A"  143 A'  144 A'                 
289.866 289.9011020.6481020.7081901.803
145 A'  146 A'  147 A'  148 A'  149 A'                                         

 Beta MOs, Restricted
 -- Occupied --                  
******* -482.86 -482.85 -176.32 -165.73 -165.72 -165.72  -62.51
  1 A'    2 A'    3 A'    4 A'    5 A'    1 A"    6 A'    7 A'                 
-62.506 -56.330 -56.327 -56.325 -56.325 -56.323 -56.323 -35.820
  8 A'    9 A'   10 A'    2 A"   11 A'    3 A"   12 A'   13 A'                 
-31.313 -31.307 -31.306 -22.964 -22.962 -22.962 -22.957 -22.957
 14 A'    4 A"   15 A'   16 A'    5 A"   17 A'   18 A'    6 A"                 
-10.290 -10.258  -8.718  -8.715  -6.550  -6.547  -6.535  -6.535
 19 A'   20 A'   21 A'   22 A'   23 A'   24 A'    7 A"   25 A'                 
 -6.533  -6.533  -6.369  -4.782  -4.766  -4.766  -2.661  -2.658
  8 A"   26 A'   27 A'   28 A'    9 A"   29 A'   30 A'   31 A'                 
 -2.656  -2.656  -2.654  -2.653  -2.645  -2.645  -2.643  -2.643
 32 A'   10 A"   11 A"   33 A'   12 A"   34 A'   13 A"   35 A'                 
 -2.048  -2.043  -2.042  -2.029  -2.029  -0.878  -0.823  -0.745
 36 A'   14 A"   37 A'   15 A"   38 A'   39 A'   40 A'   41 A'                 
 -0.685  -0.559  -0.489  -0.453  -0.398  -0.383  -0.332  -0.323
 42 A'   43 A'   44 A'   45 A'   16 A"   46 A'   17 A"   47 A'                 
 -0.313  -0.296  -0.278  -0.259
 48 A'   18 A"   49 A'   19 A"                                                 
 -- Virtual --                   
 -0.075  -0.057  -0.048  -0.007   0.009   0.031   0.033   0.049
 50 A'   51 A'   20 A"   52 A'   53 A'   54 A'   55 A'   21 A"                 
  0.062   0.068   0.073   0.084   0.089   0.098   0.104   0.111
 56 A'   22 A"   57 A'   58 A'   59 A'   60 A'   23 A"   24 A"                 
  0.123   0.137   0.143   0.162   0.170   0.197   0.239   0.247
 61 A'   62 A'   63 A'   64 A'   65 A'   66 A'   25 A"   67 A'                 
  0.266   0.312   0.345   0.380   0.380   0.385   0.399   0.412
 68 A'   69 A'   70 A'   26 A"   71 A'   72 A'   27 A"   73 A'                 
  0.419   0.430   0.434   0.444   0.464   0.489   0.504   0.508
 28 A"   29 A"   74 A'   75 A'   76 A'   30 A"   77 A'   31 A"                 
  0.526   0.546   0.555   0.574   0.580   0.613   0.626   0.626
 78 A'   32 A"   33 A"   79 A'   80 A'   81 A'   82 A'   34 A"                 
  0.653   0.694   0.709   0.721   0.759   0.822   0.847   0.871
 83 A'   84 A'   35 A"   85 A'   86 A'   87 A'   88 A'   89 A'                 
  0.922   0.961   1.011   1.100   1.214   1.321   1.382   1.398
 90 A'   91 A'   92 A'   36 A"   37 A"   38 A"   93 A'   94 A'                 
  1.432   1.479   1.534   1.621   1.757   1.790   1.840   1.955
 39 A"   95 A'   96 A'   97 A'   98 A'   40 A"   99 A'   41 A"                 
  1.999   2.015   2.026   2.054   2.087   2.190   2.193   2.266
 42 A"   43 A"  100 A'  101 A'  102 A'  103 A'  104 A'  105 A'                 
  2.549   2.634   2.646   2.823   2.877   3.104   3.185   3.681
106 A'  107 A'   44 A"   45 A"  108 A'  109 A'  110 A'  111 A'                 
  3.948   3.965   3.983   3.990   3.991   4.016   4.019   4.052
 46 A"  112 A'   47 A"   48 A"   49 A"  113 A'  114 A'   50 A"                 
  4.066   4.076   4.136   4.183   4.267   4.360   4.373   4.414
115 A'   51 A"  116 A'  117 A'  118 A'  119 A'  120 A'  121 A'                 
  5.996   6.054   6.087   6.591   6.644   7.537   7.537   7.570
 52 A"  122 A'  123 A'  124 A'  125 A'   53 A"   54 A"  126 A'                 
  7.591   7.645   7.675  23.394  24.134  27.844  28.336  28.380
127 A'  128 A'  129 A'  130 A'  131 A'  132 A'   55 A"  133 A'                 
 28.383  28.521  28.533  28.546  28.592  28.689  47.866  47.914
134 A'   56 A"  135 A'   57 A"  136 A'  137 A'  138 A'  139 A'                 
127.878 127.912 127.933 151.641 289.731 289.733 289.764 289.784
 58 A"  140 A'  141 A'  142 A'   59 A"   60 A"  143 A'  144 A'                 
289.866 289.9011020.6481020.7081901.803
145 A'  146 A'  147 A'  148 A'  149 A'                                         
 --------------------------------------------------------------

          Ground-State Mulliken Net Atomic Charges

     Atom                 Charge (a.u.)
  ----------------------------------------
      1 Br                   -0.085665
      2 I                     0.143995
      3 H                     0.230639
      4 Br                   -0.102623
      5 C                    -0.060142
      6 C                    -0.126203
  ----------------------------------------
  Sum of atomic charges =     0.000000

 -----------------------------------------------------------------
                    Cartesian Multipole Moments
 -----------------------------------------------------------------
    Charge (ESU x 10^10)
                 0.0000
    Dipole Moment (Debye)
         X       0.1869      Y      -0.2506      Z      -0.0000
       Tot       0.3126
    Quadrupole Moments (Debye-Ang)
        XX     -76.0522     XY      -1.5648     YY     -71.7338
        XZ      -0.0000     YZ      -0.0000     ZZ     -78.7171
    Octopole Moments (Debye-Ang^2)
       XXX     -54.4105    XXY      -5.0804    XYY     -22.0504
       YYY     -12.6212    XXZ      -0.0000    XYZ       0.0000
       YYZ      -0.0000    XZZ     -19.8177    YZZ      -5.2213
       ZZZ      -0.0000
    Hexadecapole Moments (Debye-Ang^3)
      XXXX   -1257.2216   XXXY     -47.6501   XXYY    -331.9371
      XYYY     -85.8688   YYYY    -860.0465   XXXZ      -0.0000
      XXYZ      -0.0000   XYYZ      -0.0000   YYYZ      -0.0000
      XXZZ    -238.0797   XYZZ     -27.0582   YYZZ    -174.5497
      XZZZ      -0.0000   YZZZ      -0.0000   ZZZZ    -102.0474
 -----------------------------------------------------------------
 Calculating analytic gradient of the SCF energy
 Gradient of SCF Energy
            1           2           3           4           5           6
    1   0.0033549   0.0003506   0.0004301  -0.0000167  -0.0039095  -0.0002094
    2   0.0027113   0.0003640   0.0003207  -0.0012176  -0.0030808   0.0009025
    3  -0.0000000  -0.0000000   0.0000000  -0.0000000  -0.0000000   0.0000000
 Max gradient component =       3.909E-03
 RMS gradient           =       1.603E-03
 Gradient time:  CPU 37.75 s  wall 4.86 s
 Geometry Optimization Parameters
   NAtoms,    NIC,     NZ,  NCons,   NDum,   NFix, NCnnct, MaxDiis
        6      32       0       0       0       0       0       0

 Cartesian Hessian Update
 Hessian Updated using BFGS Update


** GEOMETRY OPTIMIZATION IN DELOCALIZED INTERNAL COORDINATES **
   Searching for a Minimum

   Optimization Cycle:  17

                       Coordinates (Angstroms)
     ATOM                X               Y               Z
      1  Br        2.8218671648    0.3902715041    0.0000000000
      2  I        -0.6794160560    1.4734424118    0.0000000000
      3  H         1.6739994048   -1.8542857215    0.0000000000
      4  Br       -1.2221654019   -1.9009594610    0.0000000000
      5  C         1.3530633772   -0.8224992783    0.0000000000
      6  C         0.0672780141   -0.4793458711    0.0000000000
   Point Group: cs    Number of degrees of freedom:     9


   Energy is -12144.604622249

 Hessian Updated using BFGS Update

  9 Hessian modes will be used to form the next step
  Hessian Eigenvalues:
     0.057716    0.141218    0.177608    0.242730    0.265477    0.309669
     0.539932    0.885167    1.081612

 Minimum Search - Taking Simple RFO Step
 Searching for Lamda that Minimizes Along All modes
 Value Taken    Lamda =  -0.00007523
 Step Taken.  Stepsize is  0.022553

                             Maximum     Tolerance    Cnvgd?
         Gradient           0.002540      0.000300      NO
         Displacement       0.011979      0.001200      NO
         Energy change     -0.000163      0.000001      NO


 New Cartesian Coordinates Obtained by Inverse Iteration

 Displacement from previous Coordinates is:  0.014794
 ----------------------------------------------------------------
             Standard Nuclear Orientation (Angstroms)
    I     Atom           X                Y                Z
 ----------------------------------------------------------------
    1      Br      2.8187537570     0.3869431783     0.0000000000
    2      I      -0.6795193379     1.4698598909     0.0000000000
    3      H       1.6727354824    -1.8530620204     0.0000000000
    4      Br     -1.2198528211    -1.8979488369     0.0000000000
    5      C       1.3549033347    -0.8199182248     0.0000000000
    6      C       0.0676060879    -0.4792504030     0.0000000000
 ----------------------------------------------------------------
 Molecular Point Group                 Cs    NOp =  2
 Largest Abelian Subgroup              Cs    NOp =  2
 Nuclear Repulsion Energy =  1065.4217208258 hartrees
 There are       68 alpha and       68 beta electrons
 Applying Cartesian multipole field
    Component          Value
    ---------          -----
     (2,0,0)        1.00000E-11
     (0,2,0)        2.00000E-11
     (0,0,2)       -3.00000E-11
 Nucleus-field energy     =     0.0000000313 hartrees
 Requested basis set is 6-311++G(d,p)
 There are 79 shells and 209 basis functions
 A cutoff of  1.0D-11 yielded   2373 shell pairs
 There are     17627 function pairs (     19840 Cartesian)
 Smallest overlap matrix eigenvalue = 5.71E-05
 Guess MOs from SCF MO coefficient file

 -----------------------------------------------------------------------
  General SCF calculation program by
  Eric Jon Sundstrom, Paul Horn, Yuezhi Mao, Dmitri Zuev, Alec White,
  David Stuck, Shaama M.S., Shane Yost, Joonho Lee, David Small,
  Daniel Levine, Susi Lehtola, Hugh Burton, Evgeny Epifanovsky
 -----------------------------------------------------------------------
 Exchange:     0.2000 Hartree-Fock + 0.0800 Slater + 0.7200 B88
 Correlation:  0.1900 VWN1RPA + 0.8100 LYP
 Using SG-1 standard quadrature grid
 using 8 threads for integral computing
 -------------------------------------------------------
 OpenMP Integral computing Module                
 Release: version 2.0, May 2017, Q-Chem Inc. Pleasanton 
 -------------------------------------------------------
 -------------------------------------------------------
 OpenMP BLAS3 based DFT computing Module                
 Release: version 1.0, May 2013, Q-Chem Inc. Pittsburgh 
 -------------------------------------------------------
 A restricted SCF calculation will be
 performed using DIIS
 SCF converges when DIIS error is below 1.0e-08
 ---------------------------------------
  Cycle       Energy         DIIS error
 ---------------------------------------
    1  -12144.6046498610      5.22e-05  
    2  -12144.6046651697      2.52e-05  
    3  -12144.6046623132      3.34e-05  
    4  -12144.6046689702      3.67e-06  
    5  -12144.6046690178      2.12e-06  
    6  -12144.6046690417      4.01e-07  
    7  -12144.6046690425      8.78e-08  
    8  -12144.6046690425      2.18e-08  
    9  -12144.6046690426      4.81e-09  Convergence criterion met
 ---------------------------------------
 SCF time:   CPU 83.83s  wall 11.00s 
 SCF   energy in the final basis set =   -12144.6046690426
 Total energy in the final basis set =   -12144.6046690426

 --------------------------------------------------------------
             Orbital Energies (a.u.) and Symmetries
 --------------------------------------------------------------

 Alpha MOs, Restricted
 -- Occupied --                  
******* -482.86 -482.85 -176.32 -165.73 -165.72 -165.72  -62.51
  1 A'    2 A'    3 A'    4 A'    5 A'    1 A"    6 A'    7 A'                 
-62.507 -56.330 -56.327 -56.325 -56.325 -56.323 -56.323 -35.819
  8 A'    9 A'   10 A'    2 A"   11 A'    3 A"   12 A'   13 A'                 
-31.313 -31.306 -31.306 -22.963 -22.962 -22.962 -22.957 -22.957
 14 A'    4 A"   15 A'   16 A'    5 A"   17 A'   18 A'    6 A"                 
-10.289 -10.257  -8.718  -8.715  -6.550  -6.547  -6.535  -6.535
 19 A'   20 A'   21 A'   22 A'   23 A'   24 A'    7 A"   25 A'                 
 -6.534  -6.533  -6.369  -4.782  -4.766  -4.766  -2.661  -2.658
  8 A"   26 A'   27 A'   28 A'    9 A"   29 A'   30 A'   31 A'                 
 -2.656  -2.656  -2.654  -2.654  -2.645  -2.645  -2.643  -2.643
 32 A'   10 A"   11 A"   33 A'   12 A"   34 A'   13 A"   35 A'                 
 -2.048  -2.042  -2.042  -2.029  -2.029  -0.879  -0.824  -0.745
 36 A'   14 A"   37 A'   15 A"   38 A'   39 A'   40 A'   41 A'                 
 -0.685  -0.559  -0.490  -0.453  -0.398  -0.383  -0.333  -0.323
 42 A'   43 A'   44 A'   45 A'   16 A"   46 A'   17 A"   47 A'                 
 -0.314  -0.296  -0.278  -0.259
 48 A'   18 A"   49 A'   19 A"                                                 
 -- Virtual --                   
 -0.074  -0.055  -0.048  -0.007   0.009   0.031   0.034   0.048
 50 A'   51 A'   20 A"   52 A'   53 A'   54 A'   55 A'   21 A"                 
  0.062   0.068   0.074   0.084   0.089   0.098   0.104   0.111
 56 A'   22 A"   57 A'   58 A'   59 A'   60 A'   23 A"   24 A"                 
  0.123   0.137   0.143   0.161   0.170   0.198   0.239   0.246
 61 A'   62 A'   63 A'   64 A'   65 A'   66 A'   25 A"   67 A'                 
  0.266   0.312   0.345   0.380   0.380   0.385   0.400   0.412
 68 A'   69 A'   70 A'   26 A"   71 A'   72 A'   27 A"   73 A'                 
  0.419   0.430   0.434   0.444   0.464   0.489   0.505   0.509
 28 A"   29 A"   74 A'   75 A'   76 A'   30 A"   77 A'   31 A"                 
  0.527   0.546   0.555   0.574   0.580   0.613   0.626   0.626
 78 A'   32 A"   33 A"   79 A'   80 A'   81 A'   34 A"   82 A'                 
  0.654   0.695   0.709   0.721   0.759   0.823   0.848   0.873
 83 A'   84 A'   35 A"   85 A'   86 A'   87 A'   88 A'   89 A'                 
  0.924   0.962   1.012   1.101   1.215   1.322   1.383   1.399
 90 A'   91 A'   92 A'   36 A"   37 A"   38 A"   93 A'   94 A'                 
  1.433   1.480   1.535   1.622   1.758   1.791   1.841   1.954
 39 A"   95 A'   96 A'   97 A'   98 A'   40 A"   99 A'   41 A"                 
  2.000   2.014   2.027   2.054   2.090   2.189   2.192   2.267
 42 A"   43 A"  100 A'  101 A'  102 A'  103 A'  104 A'  105 A'                 
  2.548   2.634   2.647   2.823   2.877   3.106   3.188   3.682
106 A'  107 A'   44 A"   45 A"  108 A'  109 A'  110 A'  111 A'                 
  3.948   3.965   3.983   3.990   3.991   4.016   4.019   4.053
 46 A"  112 A'   47 A"   48 A"   49 A"  113 A'  114 A'   50 A"                 
  4.067   4.077   4.137   4.184   4.268   4.360   4.374   4.416
115 A'   51 A"  116 A'  117 A'  118 A'  119 A'  120 A'  121 A'                 
  5.996   6.054   6.088   6.593   6.646   7.537   7.537   7.570
 52 A"  122 A'  123 A'  124 A'  125 A'   53 A"   54 A"  126 A'                 
  7.591   7.645   7.676  23.395  24.132  27.845  28.336  28.380
127 A'  128 A'  129 A'  130 A'  131 A'  132 A'   55 A"  133 A'                 
 28.383  28.521  28.533  28.547  28.592  28.690  47.868  47.916
134 A'   56 A"  135 A'   57 A"  136 A'  137 A'  138 A'  139 A'                 
127.878 127.913 127.934 151.642 289.732 289.733 289.764 289.785
 58 A"  140 A'  141 A'  142 A'   59 A"   60 A"  143 A'  144 A'                 
289.867 289.9021020.6501020.7101901.804
145 A'  146 A'  147 A'  148 A'  149 A'                                         

 Beta MOs, Restricted
 -- Occupied --                  
******* -482.86 -482.85 -176.32 -165.73 -165.72 -165.72  -62.51
  1 A'    2 A'    3 A'    4 A'    5 A'    1 A"    6 A'    7 A'                 
-62.507 -56.330 -56.327 -56.325 -56.325 -56.323 -56.323 -35.819
  8 A'    9 A'   10 A'    2 A"   11 A'    3 A"   12 A'   13 A'                 
-31.313 -31.306 -31.306 -22.963 -22.962 -22.962 -22.957 -22.957
 14 A'    4 A"   15 A'   16 A'    5 A"   17 A'   18 A'    6 A"                 
-10.289 -10.257  -8.718  -8.715  -6.550  -6.547  -6.535  -6.535
 19 A'   20 A'   21 A'   22 A'   23 A'   24 A'    7 A"   25 A'                 
 -6.534  -6.533  -6.369  -4.782  -4.766  -4.766  -2.661  -2.658
  8 A"   26 A'   27 A'   28 A'    9 A"   29 A'   30 A'   31 A'                 
 -2.656  -2.656  -2.654  -2.654  -2.645  -2.645  -2.643  -2.643
 32 A'   10 A"   11 A"   33 A'   12 A"   34 A'   13 A"   35 A'                 
 -2.048  -2.042  -2.042  -2.029  -2.029  -0.879  -0.824  -0.745
 36 A'   14 A"   37 A'   15 A"   38 A'   39 A'   40 A'   41 A'                 
 -0.685  -0.559  -0.490  -0.453  -0.398  -0.383  -0.333  -0.323
 42 A'   43 A'   44 A'   45 A'   16 A"   46 A'   17 A"   47 A'                 
 -0.314  -0.296  -0.278  -0.259
 48 A'   18 A"   49 A'   19 A"                                                 
 -- Virtual --                   
 -0.074  -0.055  -0.048  -0.007   0.009   0.031   0.034   0.048
 50 A'   51 A'   20 A"   52 A'   53 A'   54 A'   55 A'   21 A"                 
  0.062   0.068   0.074   0.084   0.089   0.098   0.104   0.111
 56 A'   22 A"   57 A'   58 A'   59 A'   60 A'   23 A"   24 A"                 
  0.123   0.137   0.143   0.161   0.170   0.198   0.239   0.246
 61 A'   62 A'   63 A'   64 A'   65 A'   66 A'   25 A"   67 A'                 
  0.266   0.312   0.345   0.380   0.380   0.385   0.400   0.412
 68 A'   69 A'   70 A'   26 A"   71 A'   72 A'   27 A"   73 A'                 
  0.419   0.430   0.434   0.444   0.464   0.489   0.505   0.509
 28 A"   29 A"   74 A'   75 A'   76 A'   30 A"   77 A'   31 A"                 
  0.527   0.546   0.555   0.574   0.580   0.613   0.626   0.626
 78 A'   32 A"   33 A"   79 A'   80 A'   81 A'   34 A"   82 A'                 
  0.654   0.695   0.709   0.721   0.759   0.823   0.848   0.873
 83 A'   84 A'   35 A"   85 A'   86 A'   87 A'   88 A'   89 A'                 
  0.924   0.962   1.012   1.101   1.215   1.322   1.383   1.399
 90 A'   91 A'   92 A'   36 A"   37 A"   38 A"   93 A'   94 A'                 
  1.433   1.480   1.535   1.622   1.758   1.791   1.841   1.954
 39 A"   95 A'   96 A'   97 A'   98 A'   40 A"   99 A'   41 A"                 
  2.000   2.014   2.027   2.054   2.090   2.189   2.192   2.267
 42 A"   43 A"  100 A'  101 A'  102 A'  103 A'  104 A'  105 A'                 
  2.548   2.634   2.647   2.823   2.877   3.106   3.188   3.682
106 A'  107 A'   44 A"   45 A"  108 A'  109 A'  110 A'  111 A'                 
  3.948   3.965   3.983   3.990   3.991   4.016   4.019   4.053
 46 A"  112 A'   47 A"   48 A"   49 A"  113 A'  114 A'   50 A"                 
  4.067   4.077   4.137   4.184   4.268   4.360   4.374   4.416
115 A'   51 A"  116 A'  117 A'  118 A'  119 A'  120 A'  121 A'                 
  5.996   6.054   6.088   6.593   6.646   7.537   7.537   7.570
 52 A"  122 A'  123 A'  124 A'  125 A'   53 A"   54 A"  126 A'                 
  7.591   7.645   7.676  23.395  24.132  27.845  28.336  28.380
127 A'  128 A'  129 A'  130 A'  131 A'  132 A'   55 A"  133 A'                 
 28.383  28.521  28.533  28.547  28.592  28.690  47.868  47.916
134 A'   56 A"  135 A'   57 A"  136 A'  137 A'  138 A'  139 A'                 
127.878 127.913 127.934 151.642 289.732 289.733 289.764 289.785
 58 A"  140 A'  141 A'  142 A'   59 A"   60 A"  143 A'  144 A'                 
289.867 289.9021020.6501020.7101901.804
145 A'  146 A'  147 A'  148 A'  149 A'                                         
 --------------------------------------------------------------

          Ground-State Mulliken Net Atomic Charges

     Atom                 Charge (a.u.)
  ----------------------------------------
      1 Br                   -0.083842
      2 I                     0.143364
      3 H                     0.230116
      4 Br                   -0.102383
      5 C                    -0.061492
      6 C                    -0.125763
  ----------------------------------------
  Sum of atomic charges =     0.000000

 -----------------------------------------------------------------
                    Cartesian Multipole Moments
 -----------------------------------------------------------------
    Charge (ESU x 10^10)
                 0.0000
    Dipole Moment (Debye)
         X       0.2042      Y      -0.2507      Z      -0.0000
       Tot       0.3233
    Quadrupole Moments (Debye-Ang)
        XX     -75.9862     XY      -1.5404     YY     -71.7781
        XZ       0.0000     YZ      -0.0000     ZZ     -78.6955
    Octopole Moments (Debye-Ang^2)
       XXX     -54.1628    XXY      -4.9699    XYY     -22.0336
       YYY     -12.4049    XXZ       0.0000    XYZ       0.0000
       YYZ       0.0000    XZZ     -19.7715    YZZ      -5.1360
       ZZZ      -0.0000
    Hexadecapole Moments (Debye-Ang^3)
      XXXX   -1253.9858   XXXY     -46.9096   XXYY    -331.1088
      XYYY     -84.9946   YYYY    -857.1862   XXXZ       0.0000
      XXYZ       0.0000   XYYZ      -0.0000   YYYZ       0.0000
      XXZZ    -237.5456   XYZZ     -26.7702   YYZZ    -173.9562
      XZZZ       0.0000   YZZZ      -0.0000   ZZZZ    -101.9920
 -----------------------------------------------------------------
 Calculating analytic gradient of the SCF energy
 Gradient of SCF Energy
            1           2           3           4           5           6
    1   0.0013369   0.0006827   0.0003957   0.0006983  -0.0015319  -0.0015817
    2   0.0010091  -0.0008470   0.0001494  -0.0001315  -0.0010234   0.0008434
    3  -0.0000000  -0.0000000  -0.0000000  -0.0000000   0.0000000   0.0000000
 Max gradient component =       1.582E-03
 RMS gradient           =       7.916E-04
 Gradient time:  CPU 37.84 s  wall 4.86 s
 Geometry Optimization Parameters
   NAtoms,    NIC,     NZ,  NCons,   NDum,   NFix, NCnnct, MaxDiis
        6      32       0       0       0       0       0       0

 Cartesian Hessian Update
 Hessian Updated using BFGS Update


** GEOMETRY OPTIMIZATION IN DELOCALIZED INTERNAL COORDINATES **
   Searching for a Minimum

   Optimization Cycle:  18

                       Coordinates (Angstroms)
     ATOM                X               Y               Z
      1  Br        2.8187537570    0.3869431783    0.0000000000
      2  I        -0.6795193379    1.4698598909    0.0000000000
      3  H         1.6727354824   -1.8530620204    0.0000000000
      4  Br       -1.2198528211   -1.8979488369    0.0000000000
      5  C         1.3549033347   -0.8199182248    0.0000000000
      6  C         0.0676060879   -0.4792504030    0.0000000000
   Point Group: cs    Number of degrees of freedom:     9


   Energy is -12144.604669043

 Hessian Updated using BFGS Update

  9 Hessian modes will be used to form the next step
  Hessian Eigenvalues:
     0.049194    0.131721    0.192497    0.241206    0.268476    0.310597
     0.539253    0.777141    1.079739

 Minimum Search - Taking Simple RFO Step
 Searching for Lamda that Minimizes Along All modes
 Value Taken    Lamda =  -0.00001600
 Step Taken.  Stepsize is  0.012925

                             Maximum     Tolerance    Cnvgd?
         Gradient           0.001873      0.000300      NO
         Displacement       0.009475      0.001200      NO
         Energy change     -0.000047      0.000001      NO


 New Cartesian Coordinates Obtained by Inverse Iteration

 Displacement from previous Coordinates is:  0.009513
 ----------------------------------------------------------------
             Standard Nuclear Orientation (Angstroms)
    I     Atom           X                Y                Z
 ----------------------------------------------------------------
    1      Br      2.8178721710     0.3866993977     0.0000000000
    2      I      -0.6814225177     1.4678551317     0.0000000000
    3      H       1.6721326851    -1.8537155086     0.0000000000
    4      Br     -1.2203231343    -1.8950650368     0.0000000000
    5      C       1.3568952224    -0.8197020831     0.0000000000
    6      C       0.0694720766    -0.4794483169     0.0000000000
 ----------------------------------------------------------------
 Molecular Point Group                 Cs    NOp =  2
 Largest Abelian Subgroup              Cs    NOp =  2
 Nuclear Repulsion Energy =  1065.9863733330 hartrees
 There are       68 alpha and       68 beta electrons
 Applying Cartesian multipole field
    Component          Value
    ---------          -----
     (2,0,0)        1.00000E-11
     (0,2,0)        2.00000E-11
     (0,0,2)       -3.00000E-11
 Nucleus-field energy     =     0.0000000313 hartrees
 Requested basis set is 6-311++G(d,p)
 There are 79 shells and 209 basis functions
 A cutoff of  1.0D-11 yielded   2374 shell pairs
 There are     17642 function pairs (     19858 Cartesian)
 Smallest overlap matrix eigenvalue = 5.67E-05
 Guess MOs from SCF MO coefficient file

 -----------------------------------------------------------------------
  General SCF calculation program by
  Eric Jon Sundstrom, Paul Horn, Yuezhi Mao, Dmitri Zuev, Alec White,
  David Stuck, Shaama M.S., Shane Yost, Joonho Lee, David Small,
  Daniel Levine, Susi Lehtola, Hugh Burton, Evgeny Epifanovsky
 -----------------------------------------------------------------------
 Exchange:     0.2000 Hartree-Fock + 0.0800 Slater + 0.7200 B88
 Correlation:  0.1900 VWN1RPA + 0.8100 LYP
 Using SG-1 standard quadrature grid
 using 8 threads for integral computing
 -------------------------------------------------------
 OpenMP Integral computing Module                
 Release: version 2.0, May 2017, Q-Chem Inc. Pleasanton 
 -------------------------------------------------------
 -------------------------------------------------------
 OpenMP BLAS3 based DFT computing Module                
 Release: version 1.0, May 2013, Q-Chem Inc. Pittsburgh 
 -------------------------------------------------------
 A restricted SCF calculation will be
 performed using DIIS
 SCF converges when DIIS error is below 1.0e-08
 ---------------------------------------
  Cycle       Energy         DIIS error
 ---------------------------------------
    1  -12144.6046747466      2.40e-05  
    2  -12144.6046791985      9.02e-06  
    3  -12144.6046789245      1.13e-05  
    4  -12144.6046796684      2.36e-06  
    5  -12144.6046797008      6.81e-07  
    6  -12144.6046797024      3.72e-07  
    7  -12144.6046797032      8.82e-08  
    8  -12144.6046797035      1.96e-08  
    9  -12144.6046797031      4.94e-09  Convergence criterion met
 ---------------------------------------
 SCF time:   CPU 83.83s  wall 11.00s 
 SCF   energy in the final basis set =   -12144.6046797031
 Total energy in the final basis set =   -12144.6046797031

 --------------------------------------------------------------
             Orbital Energies (a.u.) and Symmetries
 --------------------------------------------------------------

 Alpha MOs, Restricted
 -- Occupied --                  
******* -482.86 -482.85 -176.32 -165.73 -165.72 -165.72  -62.51
  1 A'    2 A'    3 A'    4 A'    5 A'    1 A"    6 A'    7 A'                 
-62.507 -56.329 -56.327 -56.325 -56.325 -56.323 -56.323 -35.819
  8 A'    9 A'   10 A'    2 A"   11 A'    3 A"   12 A'   13 A'                 
-31.313 -31.306 -31.306 -22.963 -22.962 -22.961 -22.957 -22.957
 14 A'    4 A"   15 A'   16 A'    5 A"   17 A'   18 A'    6 A"                 
-10.289 -10.257  -8.717  -8.715  -6.550  -6.547  -6.535  -6.535
 19 A'   20 A'   21 A'   22 A'   23 A'   24 A'    7 A"   25 A'                 
 -6.534  -6.533  -6.369  -4.782  -4.766  -4.766  -2.661  -2.658
  8 A"   26 A'   27 A'   28 A'    9 A"   29 A'   30 A'   31 A'                 
 -2.656  -2.656  -2.654  -2.654  -2.645  -2.645  -2.643  -2.643
 32 A'   10 A"   11 A"   33 A'   12 A"   34 A'   13 A"   35 A'                 
 -2.048  -2.042  -2.042  -2.029  -2.029  -0.879  -0.824  -0.745
 36 A'   14 A"   37 A'   15 A"   38 A'   39 A'   40 A'   41 A'                 
 -0.685  -0.559  -0.490  -0.454  -0.398  -0.383  -0.333  -0.323
 42 A'   43 A'   44 A'   45 A'   16 A"   46 A'   17 A"   47 A'                 
 -0.314  -0.296  -0.278  -0.259
 48 A'   18 A"   49 A'   19 A"                                                 
 -- Virtual --                   
 -0.074  -0.055  -0.048  -0.007   0.009   0.031   0.034   0.048
 50 A'   51 A'   20 A"   52 A'   53 A'   54 A'   55 A'   21 A"                 
  0.062   0.068   0.074   0.084   0.089   0.098   0.104   0.111
 56 A'   22 A"   57 A'   58 A'   59 A'   60 A'   23 A"   24 A"                 
  0.123   0.138   0.143   0.161   0.170   0.198   0.239   0.246
 61 A'   62 A'   63 A'   64 A'   65 A'   66 A'   25 A"   67 A'                 
  0.266   0.312   0.345   0.380   0.380   0.385   0.400   0.412
 68 A'   69 A'   70 A'   71 A'   26 A"   72 A'   27 A"   73 A'                 
  0.419   0.430   0.435   0.444   0.465   0.490   0.504   0.509
 28 A"   29 A"   74 A'   75 A'   76 A'   30 A"   77 A'   31 A"                 
  0.527   0.546   0.555   0.574   0.580   0.614   0.626   0.627
 78 A'   32 A"   33 A"   79 A'   80 A'   81 A'   34 A"   82 A'                 
  0.655   0.695   0.709   0.721   0.759   0.823   0.848   0.874
 83 A'   84 A'   35 A"   85 A'   86 A'   87 A'   88 A'   89 A'                 
  0.925   0.963   1.011   1.101   1.216   1.322   1.383   1.400
 90 A'   91 A'   92 A'   36 A"   37 A"   38 A"   93 A'   94 A'                 
  1.433   1.480   1.535   1.623   1.758   1.792   1.841   1.954
 39 A"   95 A'   96 A'   97 A'   98 A'   40 A"   99 A'   41 A"                 
  1.999   2.014   2.027   2.054   2.092   2.189   2.192   2.267
 42 A"   43 A"  100 A'  101 A'  102 A'  103 A'  104 A'  105 A'                 
  2.547   2.633   2.647   2.824   2.877   3.107   3.189   3.682
106 A'  107 A'   44 A"   45 A"  108 A'  109 A'  110 A'  111 A'                 
  3.948   3.965   3.983   3.990   3.992   4.016   4.019   4.053
 46 A"  112 A'   47 A"   48 A"   49 A"  113 A'  114 A'   50 A"                 
  4.068   4.078   4.137   4.185   4.267   4.360   4.374   4.417
115 A'   51 A"  116 A'  117 A'  118 A'  119 A'  120 A'  121 A'                 
  5.996   6.054   6.088   6.594   6.647   7.537   7.537   7.570
 52 A"  122 A'  123 A'  124 A'  125 A'   53 A"   54 A"  126 A'                 
  7.591   7.645   7.676  23.395  24.132  27.846  28.336  28.381
127 A'  128 A'  129 A'  130 A'  131 A'  132 A'   55 A"  133 A'                 
 28.383  28.521  28.533  28.547  28.592  28.690  47.869  47.916
134 A'   56 A"  135 A'   57 A"  136 A'  137 A'  138 A'  139 A'                 
127.878 127.913 127.934 151.642 289.732 289.733 289.764 289.785
 58 A"  140 A'  141 A'  142 A'   59 A"   60 A"  143 A'  144 A'                 
289.867 289.9021020.6511020.7101901.804
145 A'  146 A'  147 A'  148 A'  149 A'                                         

 Beta MOs, Restricted
 -- Occupied --                  
******* -482.86 -482.85 -176.32 -165.73 -165.72 -165.72  -62.51
  1 A'    2 A'    3 A'    4 A'    5 A'    1 A"    6 A'    7 A'                 
-62.507 -56.329 -56.327 -56.325 -56.325 -56.323 -56.323 -35.819
  8 A'    9 A'   10 A'    2 A"   11 A'    3 A"   12 A'   13 A'                 
-31.313 -31.306 -31.306 -22.963 -22.962 -22.961 -22.957 -22.957
 14 A'    4 A"   15 A'   16 A'    5 A"   17 A'   18 A'    6 A"                 
-10.289 -10.257  -8.717  -8.715  -6.550  -6.547  -6.535  -6.535
 19 A'   20 A'   21 A'   22 A'   23 A'   24 A'    7 A"   25 A'                 
 -6.534  -6.533  -6.369  -4.782  -4.766  -4.766  -2.661  -2.658
  8 A"   26 A'   27 A'   28 A'    9 A"   29 A'   30 A'   31 A'                 
 -2.656  -2.656  -2.654  -2.654  -2.645  -2.645  -2.643  -2.643
 32 A'   10 A"   11 A"   33 A'   12 A"   34 A'   13 A"   35 A'                 
 -2.048  -2.042  -2.042  -2.029  -2.029  -0.879  -0.824  -0.745
 36 A'   14 A"   37 A'   15 A"   38 A'   39 A'   40 A'   41 A'                 
 -0.685  -0.559  -0.490  -0.454  -0.398  -0.383  -0.333  -0.323
 42 A'   43 A'   44 A'   45 A'   16 A"   46 A'   17 A"   47 A'                 
 -0.314  -0.296  -0.278  -0.259
 48 A'   18 A"   49 A'   19 A"                                                 
 -- Virtual --                   
 -0.074  -0.055  -0.048  -0.007   0.009   0.031   0.034   0.048
 50 A'   51 A'   20 A"   52 A'   53 A'   54 A'   55 A'   21 A"                 
  0.062   0.068   0.074   0.084   0.089   0.098   0.104   0.111
 56 A'   22 A"   57 A'   58 A'   59 A'   60 A'   23 A"   24 A"                 
  0.123   0.138   0.143   0.161   0.170   0.198   0.239   0.246
 61 A'   62 A'   63 A'   64 A'   65 A'   66 A'   25 A"   67 A'                 
  0.266   0.312   0.345   0.380   0.380   0.385   0.400   0.412
 68 A'   69 A'   70 A'   71 A'   26 A"   72 A'   27 A"   73 A'                 
  0.419   0.430   0.435   0.444   0.465   0.490   0.504   0.509
 28 A"   29 A"   74 A'   75 A'   76 A'   30 A"   77 A'   31 A"                 
  0.527   0.546   0.555   0.574   0.580   0.614   0.626   0.627
 78 A'   32 A"   33 A"   79 A'   80 A'   81 A'   34 A"   82 A'                 
  0.655   0.695   0.709   0.721   0.759   0.823   0.848   0.874
 83 A'   84 A'   35 A"   85 A'   86 A'   87 A'   88 A'   89 A'                 
  0.925   0.963   1.011   1.101   1.216   1.322   1.383   1.400
 90 A'   91 A'   92 A'   36 A"   37 A"   38 A"   93 A'   94 A'                 
  1.433   1.480   1.535   1.623   1.758   1.792   1.841   1.954
 39 A"   95 A'   96 A'   97 A'   98 A'   40 A"   99 A'   41 A"                 
  1.999   2.014   2.027   2.054   2.092   2.189   2.192   2.267
 42 A"   43 A"  100 A'  101 A'  102 A'  103 A'  104 A'  105 A'                 
  2.547   2.633   2.647   2.824   2.877   3.107   3.189   3.682
106 A'  107 A'   44 A"   45 A"  108 A'  109 A'  110 A'  111 A'                 
  3.948   3.965   3.983   3.990   3.992   4.016   4.019   4.053
 46 A"  112 A'   47 A"   48 A"   49 A"  113 A'  114 A'   50 A"                 
  4.068   4.078   4.137   4.185   4.267   4.360   4.374   4.417
115 A'   51 A"  116 A'  117 A'  118 A'  119 A'  120 A'  121 A'                 
  5.996   6.054   6.088   6.594   6.647   7.537   7.537   7.570
 52 A"  122 A'  123 A'  124 A'  125 A'   53 A"   54 A"  126 A'                 
  7.591   7.645   7.676  23.395  24.132  27.846  28.336  28.381
127 A'  128 A'  129 A'  130 A'  131 A'  132 A'   55 A"  133 A'                 
 28.383  28.521  28.533  28.547  28.592  28.690  47.869  47.916
134 A'   56 A"  135 A'   57 A"  136 A'  137 A'  138 A'  139 A'                 
127.878 127.913 127.934 151.642 289.732 289.733 289.764 289.785
 58 A"  140 A'  141 A'  142 A'   59 A"   60 A"  143 A'  144 A'                 
289.867 289.9021020.6511020.7101901.804
145 A'  146 A'  147 A'  148 A'  149 A'                                         
 --------------------------------------------------------------

          Ground-State Mulliken Net Atomic Charges

     Atom                 Charge (a.u.)
  ----------------------------------------
      1 Br                   -0.083177
      2 I                     0.142989
      3 H                     0.229878
      4 Br                   -0.102513
      5 C                    -0.062099
      6 C                    -0.125077
  ----------------------------------------
  Sum of atomic charges =     0.000000

 -----------------------------------------------------------------
                    Cartesian Multipole Moments
 -----------------------------------------------------------------
    Charge (ESU x 10^10)
                 0.0000
    Dipole Moment (Debye)
         X       0.2110      Y      -0.2511      Z      -0.0000
       Tot       0.3279
    Quadrupole Moments (Debye-Ang)
        XX     -75.9497     XY      -1.5404     YY     -71.8052
        XZ       0.0000     YZ       0.0000     ZZ     -78.6897
    Octopole Moments (Debye-Ang^2)
       XXX     -53.9547    XXY      -4.9347    XYY     -21.9593
       YYY     -12.3890    XXZ       0.0000    XYZ       0.0000
       YYZ      -0.0000    XZZ     -19.6984    YZZ      -5.1296
       ZZZ      -0.0000
    Hexadecapole Moments (Debye-Ang^3)
      XXXX   -1253.8562   XXXY     -46.5255   XXYY    -330.6901
      XYYY     -84.7342   YYYY    -855.5379   XXXZ       0.0000
      XXYZ       0.0000   XYYZ       0.0000   YYYZ       0.0000
      XXZZ    -237.5302   XYZZ     -26.6465   YYZZ    -173.5883
      XZZZ       0.0000   YZZZ       0.0000   ZZZZ    -101.9776
 -----------------------------------------------------------------
 Calculating analytic gradient of the SCF energy
 Gradient of SCF Energy
            1           2           3           4           5           6
    1   0.0005990   0.0005075   0.0001918   0.0006981  -0.0006680  -0.0013285
    2   0.0005547  -0.0011933   0.0000860   0.0003335  -0.0004473   0.0006664
    3   0.0000000   0.0000000   0.0000000   0.0000000  -0.0000000  -0.0000000
 Max gradient component =       1.328E-03
 RMS gradient           =       5.699E-04
 Gradient time:  CPU 38.42 s  wall 4.93 s
 Geometry Optimization Parameters
   NAtoms,    NIC,     NZ,  NCons,   NDum,   NFix, NCnnct, MaxDiis
        6      32       0       0       0       0       0       0

 Cartesian Hessian Update
 Hessian Updated using BFGS Update


** GEOMETRY OPTIMIZATION IN DELOCALIZED INTERNAL COORDINATES **
   Searching for a Minimum

   Optimization Cycle:  19

                       Coordinates (Angstroms)
     ATOM                X               Y               Z
      1  Br        2.8178721710    0.3866993977    0.0000000000
      2  I        -0.6814225177    1.4678551317    0.0000000000
      3  H         1.6721326851   -1.8537155086    0.0000000000
      4  Br       -1.2203231343   -1.8950650368    0.0000000000
      5  C         1.3568952224   -0.8197020831    0.0000000000
      6  C         0.0694720766   -0.4794483169    0.0000000000
   Point Group: cs    Number of degrees of freedom:     9


   Energy is -12144.604679703

 Hessian Updated using BFGS Update

  9 Hessian modes will be used to form the next step
  Hessian Eigenvalues:
     0.049011    0.129117    0.190640    0.243518    0.276879    0.310545
     0.505304    0.552188    1.077053

 Minimum Search - Taking Simple RFO Step
 Searching for Lamda that Minimizes Along All modes
 Value Taken    Lamda =  -0.00000722
 Step Taken.  Stepsize is  0.006490

                             Maximum     Tolerance    Cnvgd?
         Gradient           0.001110      0.000300      NO
         Displacement       0.005665      0.001200      NO
         Energy change     -0.000011      0.000001      NO


 New Cartesian Coordinates Obtained by Inverse Iteration

 Displacement from previous Coordinates is:  0.005783
 ----------------------------------------------------------------
             Standard Nuclear Orientation (Angstroms)
    I     Atom           X                Y                Z
 ----------------------------------------------------------------
    1      Br      2.8175631740     0.3867586642     0.0000000000
    2      I      -0.6829919157     1.4675705454     0.0000000000
    3      H       1.6718430679    -1.8544003140     0.0000000000
    4      Br     -1.2210514131    -1.8938813307     0.0000000000
    5      C       1.3583115848    -0.8198022922     0.0000000000
    6      C       0.0709520052    -0.4796216885     0.0000000000
 ----------------------------------------------------------------
 Molecular Point Group                 Cs    NOp =  2
 Largest Abelian Subgroup              Cs    NOp =  2
 Nuclear Repulsion Energy =  1065.9946706198 hartrees
 There are       68 alpha and       68 beta electrons
 Applying Cartesian multipole field
    Component          Value
    ---------          -----
     (2,0,0)        1.00000E-11
     (0,2,0)        2.00000E-11
     (0,0,2)       -3.00000E-11
 Nucleus-field energy     =     0.0000000313 hartrees
 Requested basis set is 6-311++G(d,p)
 There are 79 shells and 209 basis functions
 A cutoff of  1.0D-11 yielded   2374 shell pairs
 There are     17642 function pairs (     19858 Cartesian)
 Smallest overlap matrix eigenvalue = 5.65E-05
 Guess MOs from SCF MO coefficient file

 -----------------------------------------------------------------------
  General SCF calculation program by
  Eric Jon Sundstrom, Paul Horn, Yuezhi Mao, Dmitri Zuev, Alec White,
  David Stuck, Shaama M.S., Shane Yost, Joonho Lee, David Small,
  Daniel Levine, Susi Lehtola, Hugh Burton, Evgeny Epifanovsky
 -----------------------------------------------------------------------
 Exchange:     0.2000 Hartree-Fock + 0.0800 Slater + 0.7200 B88
 Correlation:  0.1900 VWN1RPA + 0.8100 LYP
 Using SG-1 standard quadrature grid
 using 8 threads for integral computing
 -------------------------------------------------------
 OpenMP Integral computing Module                
 Release: version 2.0, May 2017, Q-Chem Inc. Pleasanton 
 -------------------------------------------------------
 -------------------------------------------------------
 OpenMP BLAS3 based DFT computing Module                
 Release: version 1.0, May 2013, Q-Chem Inc. Pittsburgh 
 -------------------------------------------------------
 A restricted SCF calculation will be
 performed using DIIS
 SCF converges when DIIS error is below 1.0e-08
 ---------------------------------------
  Cycle       Energy         DIIS error
 ---------------------------------------
    1  -12144.6046827344      1.57e-05  
    2  -12144.6046845473      7.52e-06  
    3  -12144.6046843486      9.74e-06  
    4  -12144.6046848385      1.72e-06  
    5  -12144.6046848575      4.82e-07  
    6  -12144.6046848580      2.04e-07  
    7  -12144.6046848582      8.22e-08  
    8  -12144.6046848584      1.18e-08  
    9  -12144.6046848586      4.07e-09  Convergence criterion met
 ---------------------------------------
 SCF time:   CPU 83.79s  wall 11.00s 
 SCF   energy in the final basis set =   -12144.6046848586
 Total energy in the final basis set =   -12144.6046848586

 --------------------------------------------------------------
             Orbital Energies (a.u.) and Symmetries
 --------------------------------------------------------------

 Alpha MOs, Restricted
 -- Occupied --                  
******* -482.86 -482.85 -176.32 -165.73 -165.72 -165.72  -62.51
  1 A'    2 A'    3 A'    4 A'    5 A'    1 A"    6 A'    7 A'                 
-62.507 -56.329 -56.327 -56.325 -56.325 -56.324 -56.323 -35.819
  8 A'    9 A'   10 A'    2 A"   11 A'    3 A"   12 A'   13 A'                 
-31.313 -31.306 -31.306 -22.963 -22.962 -22.961 -22.957 -22.957
 14 A'    4 A"   15 A'   16 A'    5 A"   17 A'   18 A'    6 A"                 
-10.289 -10.257  -8.717  -8.716  -6.550  -6.547  -6.535  -6.535
 19 A'   20 A'   21 A'   22 A'   23 A'   24 A'    7 A"   25 A'                 
 -6.534  -6.533  -6.369  -4.782  -4.766  -4.765  -2.661  -2.658
  8 A"   26 A'   27 A'   28 A'    9 A"   29 A'   30 A'   31 A'                 
 -2.656  -2.656  -2.654  -2.654  -2.645  -2.645  -2.643  -2.643
 32 A'   10 A"   11 A"   33 A'   12 A"   34 A'   13 A"   35 A'                 
 -2.048  -2.042  -2.042  -2.029  -2.029  -0.879  -0.824  -0.745
 36 A'   14 A"   37 A'   15 A"   38 A'   39 A'   40 A'   41 A'                 
 -0.685  -0.559  -0.490  -0.454  -0.398  -0.383  -0.333  -0.323
 42 A'   43 A'   44 A'   45 A'   16 A"   46 A'   17 A"   47 A'                 
 -0.314  -0.296  -0.278  -0.259
 48 A'   18 A"   49 A'   19 A"                                                 
 -- Virtual --                   
 -0.074  -0.055  -0.048  -0.007   0.009   0.031   0.034   0.048
 50 A'   51 A'   20 A"   52 A'   53 A'   54 A'   55 A'   21 A"                 
  0.062   0.068   0.074   0.084   0.089   0.098   0.104   0.111
 56 A'   22 A"   57 A'   58 A'   59 A'   60 A'   23 A"   24 A"                 
  0.123   0.138   0.143   0.161   0.170   0.198   0.239   0.246
 61 A'   62 A'   63 A'   64 A'   65 A'   66 A'   25 A"   67 A'                 
  0.266   0.312   0.345   0.380   0.380   0.385   0.400   0.412
 68 A'   69 A'   70 A'   71 A'   26 A"   72 A'   27 A"   73 A'                 
  0.419   0.430   0.435   0.444   0.465   0.490   0.504   0.509
 28 A"   29 A"   74 A'   75 A'   76 A'   30 A"   77 A'   31 A"                 
  0.527   0.546   0.555   0.574   0.581   0.614   0.625   0.626
 78 A'   32 A"   33 A"   79 A'   80 A'   81 A'   34 A"   82 A'                 
  0.655   0.695   0.709   0.721   0.760   0.823   0.848   0.874
 83 A'   84 A'   35 A"   85 A'   86 A'   87 A'   88 A'   89 A'                 
  0.925   0.963   1.011   1.101   1.216   1.322   1.383   1.399
 90 A'   91 A'   92 A'   36 A"   37 A"   38 A"   93 A'   94 A'                 
  1.432   1.480   1.535   1.623   1.757   1.792   1.841   1.953
 39 A"   95 A'   96 A'   97 A'   98 A'   40 A"   99 A'   41 A"                 
  1.999   2.014   2.027   2.054   2.093   2.189   2.192   2.266
 42 A"   43 A"  100 A'  101 A'  102 A'  103 A'  104 A'  105 A'                 
  2.547   2.633   2.647   2.824   2.877   3.108   3.190   3.682
106 A'  107 A'   44 A"   45 A"  108 A'  109 A'  110 A'  111 A'                 
  3.948   3.965   3.983   3.989   3.992   4.015   4.019   4.053
 46 A"  112 A'   47 A"   48 A"   49 A"  113 A'  114 A'   50 A"                 
  4.068   4.078   4.137   4.185   4.267   4.360   4.374   4.417
115 A'   51 A"  116 A'  117 A'  118 A'  119 A'  120 A'  121 A'                 
  5.996   6.054   6.088   6.594   6.647   7.537   7.537   7.570
 52 A"  122 A'  123 A'  124 A'  125 A'   53 A"   54 A"  126 A'                 
  7.591   7.645   7.676  23.395  24.132  27.845  28.336  28.381
127 A'  128 A'  129 A'  130 A'  131 A'  132 A'   55 A"  133 A'                 
 28.383  28.521  28.533  28.547  28.592  28.690  47.869  47.916
134 A'   56 A"  135 A'   57 A"  136 A'  137 A'  138 A'  139 A'                 
127.878 127.913 127.934 151.642 289.732 289.733 289.764 289.785
 58 A"  140 A'  141 A'  142 A'   59 A"   60 A"  143 A'  144 A'                 
289.867 289.9021020.6511020.7101901.804
145 A'  146 A'  147 A'  148 A'  149 A'                                         

 Beta MOs, Restricted
 -- Occupied --                  
******* -482.86 -482.85 -176.32 -165.73 -165.72 -165.72  -62.51
  1 A'    2 A'    3 A'    4 A'    5 A'    1 A"    6 A'    7 A'                 
-62.507 -56.329 -56.327 -56.325 -56.325 -56.324 -56.323 -35.819
  8 A'    9 A'   10 A'    2 A"   11 A'    3 A"   12 A'   13 A'                 
-31.313 -31.306 -31.306 -22.963 -22.962 -22.961 -22.957 -22.957
 14 A'    4 A"   15 A'   16 A'    5 A"   17 A'   18 A'    6 A"                 
-10.289 -10.257  -8.717  -8.716  -6.550  -6.547  -6.535  -6.535
 19 A'   20 A'   21 A'   22 A'   23 A'   24 A'    7 A"   25 A'                 
 -6.534  -6.533  -6.369  -4.782  -4.766  -4.765  -2.661  -2.658
  8 A"   26 A'   27 A'   28 A'    9 A"   29 A'   30 A'   31 A'                 
 -2.656  -2.656  -2.654  -2.654  -2.645  -2.645  -2.643  -2.643
 32 A'   10 A"   11 A"   33 A'   12 A"   34 A'   13 A"   35 A'                 
 -2.048  -2.042  -2.042  -2.029  -2.029  -0.879  -0.824  -0.745
 36 A'   14 A"   37 A'   15 A"   38 A'   39 A'   40 A'   41 A'                 
 -0.685  -0.559  -0.490  -0.454  -0.398  -0.383  -0.333  -0.323
 42 A'   43 A'   44 A'   45 A'   16 A"   46 A'   17 A"   47 A'                 
 -0.314  -0.296  -0.278  -0.259
 48 A'   18 A"   49 A'   19 A"                                                 
 -- Virtual --                   
 -0.074  -0.055  -0.048  -0.007   0.009   0.031   0.034   0.048
 50 A'   51 A'   20 A"   52 A'   53 A'   54 A'   55 A'   21 A"                 
  0.062   0.068   0.074   0.084   0.089   0.098   0.104   0.111
 56 A'   22 A"   57 A'   58 A'   59 A'   60 A'   23 A"   24 A"                 
  0.123   0.138   0.143   0.161   0.170   0.198   0.239   0.246
 61 A'   62 A'   63 A'   64 A'   65 A'   66 A'   25 A"   67 A'                 
  0.266   0.312   0.345   0.380   0.380   0.385   0.400   0.412
 68 A'   69 A'   70 A'   71 A'   26 A"   72 A'   27 A"   73 A'                 
  0.419   0.430   0.435   0.444   0.465   0.490   0.504   0.509
 28 A"   29 A"   74 A'   75 A'   76 A'   30 A"   77 A'   31 A"                 
  0.527   0.546   0.555   0.574   0.581   0.614   0.625   0.626
 78 A'   32 A"   33 A"   79 A'   80 A'   81 A'   34 A"   82 A'                 
  0.655   0.695   0.709   0.721   0.760   0.823   0.848   0.874
 83 A'   84 A'   35 A"   85 A'   86 A'   87 A'   88 A'   89 A'                 
  0.925   0.963   1.011   1.101   1.216   1.322   1.383   1.399
 90 A'   91 A'   92 A'   36 A"   37 A"   38 A"   93 A'   94 A'                 
  1.432   1.480   1.535   1.623   1.757   1.792   1.841   1.953
 39 A"   95 A'   96 A'   97 A'   98 A'   40 A"   99 A'   41 A"                 
  1.999   2.014   2.027   2.054   2.093   2.189   2.192   2.266
 42 A"   43 A"  100 A'  101 A'  102 A'  103 A'  104 A'  105 A'                 
  2.547   2.633   2.647   2.824   2.877   3.108   3.190   3.682
106 A'  107 A'   44 A"   45 A"  108 A'  109 A'  110 A'  111 A'                 
  3.948   3.965   3.983   3.989   3.992   4.015   4.019   4.053
 46 A"  112 A'   47 A"   48 A"   49 A"  113 A'  114 A'   50 A"                 
  4.068   4.078   4.137   4.185   4.267   4.360   4.374   4.417
115 A'   51 A"  116 A'  117 A'  118 A'  119 A'  120 A'  121 A'                 
  5.996   6.054   6.088   6.594   6.647   7.537   7.537   7.570
 52 A"  122 A'  123 A'  124 A'  125 A'   53 A"   54 A"  126 A'                 
  7.591   7.645   7.676  23.395  24.132  27.845  28.336  28.381
127 A'  128 A'  129 A'  130 A'  131 A'  132 A'   55 A"  133 A'                 
 28.383  28.521  28.533  28.547  28.592  28.690  47.869  47.916
134 A'   56 A"  135 A'   57 A"  136 A'  137 A'  138 A'  139 A'                 
127.878 127.913 127.934 151.642 289.732 289.733 289.764 289.785
 58 A"  140 A'  141 A'  142 A'   59 A"   60 A"  143 A'  144 A'                 
289.867 289.9021020.6511020.7101901.804
145 A'  146 A'  147 A'  148 A'  149 A'                                         
 --------------------------------------------------------------

          Ground-State Mulliken Net Atomic Charges

     Atom                 Charge (a.u.)
  ----------------------------------------
      1 Br                   -0.082771
      2 I                     0.142638
      3 H                     0.229742
      4 Br                   -0.102717
      5 C                    -0.062725
      6 C                    -0.124167
  ----------------------------------------
  Sum of atomic charges =     0.000000

 -----------------------------------------------------------------
                    Cartesian Multipole Moments
 -----------------------------------------------------------------
    Charge (ESU x 10^10)
                 0.0000
    Dipole Moment (Debye)
         X       0.2165      Y      -0.2506      Z      -0.0000
       Tot       0.3312
    Quadrupole Moments (Debye-Ang)
        XX     -75.9266     XY      -1.5442     YY     -71.8186
        XZ       0.0000     YZ       0.0000     ZZ     -78.6902
    Octopole Moments (Debye-Ang^2)
       XXX     -53.7897    XXY      -4.9279    XYY     -21.9030
       YYY     -12.4198    XXZ       0.0000    XYZ       0.0000
       YYZ      -0.0000    XZZ     -19.6398    YZZ      -5.1426
       ZZZ      -0.0000
    Hexadecapole Moments (Debye-Ang^3)
      XXXX   -1254.1538   XXXY     -46.2873   XXYY    -330.5801
      XYYY     -84.6084   YYYY    -855.2174   XXXZ       0.0000
      XXYZ       0.0000   XYYZ       0.0000   YYYZ       0.0000
      XXZZ    -237.5891   XYZZ     -26.5754   YYZZ    -173.4963
      XZZZ      -0.0000   YZZZ       0.0000   ZZZZ    -101.9793
 -----------------------------------------------------------------
 Calculating analytic gradient of the SCF energy
 Gradient of SCF Energy
            1           2           3           4           5           6
    1   0.0002205   0.0002552   0.0000507   0.0004612  -0.0002050  -0.0007827
    2   0.0003604  -0.0010276   0.0000276   0.0003399  -0.0001898   0.0004894
    3   0.0000000   0.0000000  -0.0000000   0.0000000   0.0000000  -0.0000000
 Max gradient component =       1.028E-03
 RMS gradient           =       3.772E-04
 Gradient time:  CPU 38.33 s  wall 4.92 s
 Geometry Optimization Parameters
   NAtoms,    NIC,     NZ,  NCons,   NDum,   NFix, NCnnct, MaxDiis
        6      32       0       0       0       0       0       0

 Cartesian Hessian Update
 Hessian Updated using BFGS Update


** GEOMETRY OPTIMIZATION IN DELOCALIZED INTERNAL COORDINATES **
   Searching for a Minimum

   Optimization Cycle:  20

                       Coordinates (Angstroms)
     ATOM                X               Y               Z
      1  Br        2.8175631740    0.3867586642    0.0000000000
      2  I        -0.6829919157    1.4675705454    0.0000000000
      3  H         1.6718430679   -1.8544003140    0.0000000000
      4  Br       -1.2210514131   -1.8938813307    0.0000000000
      5  C         1.3583115848   -0.8198022922    0.0000000000
      6  C         0.0709520052   -0.4796216885    0.0000000000
   Point Group: cs    Number of degrees of freedom:     9


   Energy is -12144.604684859

 Hessian Updated using BFGS Update

  9 Hessian modes will be used to form the next step
  Hessian Eigenvalues:
     0.061993    0.121786    0.171438    0.244086    0.258634    0.290714
     0.314122    0.541453    1.075389

 Minimum Search - Taking Simple RFO Step
 Searching for Lamda that Minimizes Along All modes
 Value Taken    Lamda =  -0.00000503
 Step Taken.  Stepsize is  0.005148

                             Maximum     Tolerance    Cnvgd?
         Gradient           0.000593      0.000300      NO
         Displacement       0.003310      0.001200      NO
         Energy change     -0.000005      0.000001      NO


 New Cartesian Coordinates Obtained by Inverse Iteration

 Displacement from previous Coordinates is:  0.003914
 ----------------------------------------------------------------
             Standard Nuclear Orientation (Angstroms)
    I     Atom           X                Y                Z
 ----------------------------------------------------------------
    1      Br      2.8174373636     0.3865337164     0.0000000000
    2      I      -0.6840854714     1.4684602864     0.0000000000
    3      H       1.6718365862    -1.8547089189     0.0000000000
    4      Br     -1.2216701228    -1.8940256803     0.0000000000
    5      C       1.3591826588    -0.8198446714     0.0000000000
    6      C       0.0719254887    -0.4797911482     0.0000000000
 ----------------------------------------------------------------
 Molecular Point Group                 Cs    NOp =  2
 Largest Abelian Subgroup              Cs    NOp =  2
 Nuclear Repulsion Energy =  1065.6957952109 hartrees
 There are       68 alpha and       68 beta electrons
 Applying Cartesian multipole field
    Component          Value
    ---------          -----
     (2,0,0)        1.00000E-11
     (0,2,0)        2.00000E-11
     (0,0,2)       -3.00000E-11
 Nucleus-field energy     =     0.0000000313 hartrees
 Requested basis set is 6-311++G(d,p)
 There are 79 shells and 209 basis functions
 A cutoff of  1.0D-11 yielded   2374 shell pairs
 There are     17642 function pairs (     19858 Cartesian)
 Smallest overlap matrix eigenvalue = 5.64E-05
 Guess MOs from SCF MO coefficient file

 -----------------------------------------------------------------------
  General SCF calculation program by
  Eric Jon Sundstrom, Paul Horn, Yuezhi Mao, Dmitri Zuev, Alec White,
  David Stuck, Shaama M.S., Shane Yost, Joonho Lee, David Small,
  Daniel Levine, Susi Lehtola, Hugh Burton, Evgeny Epifanovsky
 -----------------------------------------------------------------------
 Exchange:     0.2000 Hartree-Fock + 0.0800 Slater + 0.7200 B88
 Correlation:  0.1900 VWN1RPA + 0.8100 LYP
 Using SG-1 standard quadrature grid
 using 8 threads for integral computing
 -------------------------------------------------------
 OpenMP Integral computing Module                
 Release: version 2.0, May 2017, Q-Chem Inc. Pleasanton 
 -------------------------------------------------------
 -------------------------------------------------------
 OpenMP BLAS3 based DFT computing Module                
 Release: version 1.0, May 2013, Q-Chem Inc. Pittsburgh 
 -------------------------------------------------------
 A restricted SCF calculation will be
 performed using DIIS
 SCF converges when DIIS error is below 1.0e-08
 ---------------------------------------
  Cycle       Energy         DIIS error
 ---------------------------------------
    1  -12144.6046868349      1.34e-05  
    2  -12144.6046873990      1.14e-05  
    3  -12144.6046876378      9.10e-06  
    4  -12144.6046880877      1.10e-06  
    5  -12144.6046880955      3.23e-07  
    6  -12144.6046880956      1.07e-07  
    7  -12144.6046880958      5.73e-08  
    8  -12144.6046880958      1.05e-08  
    9  -12144.6046880957      3.29e-09  Convergence criterion met
 ---------------------------------------
 SCF time:   CPU 83.93s  wall 11.00s 
 SCF   energy in the final basis set =   -12144.6046880957
 Total energy in the final basis set =   -12144.6046880957

 --------------------------------------------------------------
             Orbital Energies (a.u.) and Symmetries
 --------------------------------------------------------------

 Alpha MOs, Restricted
 -- Occupied --                  
******* -482.86 -482.85 -176.32 -165.73 -165.72 -165.72  -62.51
  1 A'    2 A'    3 A'    4 A'    5 A'    1 A"    6 A'    7 A'                 
-62.507 -56.329 -56.328 -56.325 -56.325 -56.324 -56.323 -35.819
  8 A'    9 A'   10 A'    2 A"   11 A'    3 A"   12 A'   13 A'                 
-31.313 -31.306 -31.306 -22.963 -22.962 -22.961 -22.957 -22.957
 14 A'    4 A"   15 A'   16 A'    5 A"   17 A'   18 A'    6 A"                 
-10.289 -10.257  -8.717  -8.716  -6.550  -6.548  -6.535  -6.535
 19 A'   20 A'   21 A'   22 A'   23 A'   24 A'    7 A"   25 A'                 
 -6.534  -6.534  -6.369  -4.782  -4.766  -4.765  -2.661  -2.658
  8 A"   26 A'   27 A'   28 A'    9 A"   29 A'   30 A'   31 A'                 
 -2.656  -2.656  -2.655  -2.654  -2.645  -2.645  -2.644  -2.643
 32 A'   10 A"   11 A"   33 A'   12 A"   34 A'   13 A"   35 A'                 
 -2.048  -2.042  -2.042  -2.029  -2.029  -0.879  -0.824  -0.745
 36 A'   14 A"   37 A'   15 A"   38 A'   39 A'   40 A'   41 A'                 
 -0.685  -0.559  -0.490  -0.454  -0.398  -0.383  -0.333  -0.323
 42 A'   43 A'   44 A'   45 A'   16 A"   46 A'   17 A"   47 A'                 
 -0.314  -0.296  -0.278  -0.259
 48 A'   18 A"   49 A'   19 A"                                                 
 -- Virtual --                   
 -0.074  -0.055  -0.048  -0.007   0.009   0.031   0.034   0.048
 50 A'   51 A'   20 A"   52 A'   53 A'   54 A'   55 A'   21 A"                 
  0.062   0.068   0.074   0.084   0.088   0.098   0.104   0.111
 56 A'   22 A"   57 A'   58 A'   59 A'   60 A'   23 A"   24 A"                 
  0.123   0.138   0.143   0.161   0.170   0.198   0.239   0.246
 61 A'   62 A'   63 A'   64 A'   65 A'   66 A'   25 A"   67 A'                 
  0.265   0.312   0.345   0.380   0.380   0.385   0.399   0.412
 68 A'   69 A'   70 A'   71 A'   26 A"   72 A'   27 A"   73 A'                 
  0.419   0.430   0.435   0.444   0.465   0.490   0.504   0.509
 28 A"   29 A"   74 A'   75 A'   76 A'   30 A"   77 A'   31 A"                 
  0.527   0.546   0.555   0.574   0.581   0.614   0.625   0.626
 78 A'   32 A"   33 A"   79 A'   80 A'   81 A'   34 A"   82 A'                 
  0.655   0.694   0.709   0.721   0.760   0.823   0.848   0.874
 83 A'   84 A'   35 A"   85 A'   86 A'   87 A'   88 A'   89 A'                 
  0.925   0.963   1.011   1.101   1.216   1.322   1.383   1.399
 90 A'   91 A'   92 A'   36 A"   37 A"   38 A"   93 A'   94 A'                 
  1.432   1.480   1.535   1.623   1.757   1.792   1.841   1.953
 39 A"   95 A'   96 A'   97 A'   98 A'   40 A"   99 A'   41 A"                 
  1.999   2.014   2.027   2.054   2.093   2.188   2.192   2.266
 42 A"   43 A"  100 A'  101 A'  102 A'  103 A'  104 A'  105 A'                 
  2.547   2.633   2.647   2.824   2.876   3.108   3.190   3.682
106 A'  107 A'   44 A"   45 A"  108 A'  109 A'  110 A'  111 A'                 
  3.948   3.965   3.983   3.989   3.991   4.015   4.019   4.053
 46 A"  112 A'   47 A"   48 A"   49 A"  113 A'  114 A'   50 A"                 
  4.068   4.077   4.137   4.185   4.267   4.360   4.373   4.416
115 A'   51 A"  116 A'  117 A'  118 A'  119 A'  120 A'  121 A'                 
  5.996   6.054   6.088   6.594   6.647   7.536   7.537   7.570
 52 A"  122 A'  123 A'  124 A'  125 A'   53 A"   54 A"  126 A'                 
  7.591   7.645   7.676  23.395  24.133  27.845  28.336  28.380
127 A'  128 A'  129 A'  130 A'  131 A'  132 A'   55 A"  133 A'                 
 28.383  28.521  28.533  28.547  28.592  28.690  47.869  47.916
134 A'   56 A"  135 A'   57 A"  136 A'  137 A'  138 A'  139 A'                 
127.878 127.913 127.934 151.642 289.732 289.732 289.764 289.785
 58 A"  140 A'  141 A'  142 A'   59 A"   60 A"  143 A'  144 A'                 
289.867 289.9021020.6511020.7101901.804
145 A'  146 A'  147 A'  148 A'  149 A'                                         

 Beta MOs, Restricted
 -- Occupied --                  
******* -482.86 -482.85 -176.32 -165.73 -165.72 -165.72  -62.51
  1 A'    2 A'    3 A'    4 A'    5 A'    1 A"    6 A'    7 A'                 
-62.507 -56.329 -56.328 -56.325 -56.325 -56.324 -56.323 -35.819
  8 A'    9 A'   10 A'    2 A"   11 A'    3 A"   12 A'   13 A'                 
-31.313 -31.306 -31.306 -22.963 -22.962 -22.961 -22.957 -22.957
 14 A'    4 A"   15 A'   16 A'    5 A"   17 A'   18 A'    6 A"                 
-10.289 -10.257  -8.717  -8.716  -6.550  -6.548  -6.535  -6.535
 19 A'   20 A'   21 A'   22 A'   23 A'   24 A'    7 A"   25 A'                 
 -6.534  -6.534  -6.369  -4.782  -4.766  -4.765  -2.661  -2.658
  8 A"   26 A'   27 A'   28 A'    9 A"   29 A'   30 A'   31 A'                 
 -2.656  -2.656  -2.655  -2.654  -2.645  -2.645  -2.644  -2.643
 32 A'   10 A"   11 A"   33 A'   12 A"   34 A'   13 A"   35 A'                 
 -2.048  -2.042  -2.042  -2.029  -2.029  -0.879  -0.824  -0.745
 36 A'   14 A"   37 A'   15 A"   38 A'   39 A'   40 A'   41 A'                 
 -0.685  -0.559  -0.490  -0.454  -0.398  -0.383  -0.333  -0.323
 42 A'   43 A'   44 A'   45 A'   16 A"   46 A'   17 A"   47 A'                 
 -0.314  -0.296  -0.278  -0.259
 48 A'   18 A"   49 A'   19 A"                                                 
 -- Virtual --                   
 -0.074  -0.055  -0.048  -0.007   0.009   0.031   0.034   0.048
 50 A'   51 A'   20 A"   52 A'   53 A'   54 A'   55 A'   21 A"                 
  0.062   0.068   0.074   0.084   0.088   0.098   0.104   0.111
 56 A'   22 A"   57 A'   58 A'   59 A'   60 A'   23 A"   24 A"                 
  0.123   0.138   0.143   0.161   0.170   0.198   0.239   0.246
 61 A'   62 A'   63 A'   64 A'   65 A'   66 A'   25 A"   67 A'                 
  0.265   0.312   0.345   0.380   0.380   0.385   0.399   0.412
 68 A'   69 A'   70 A'   71 A'   26 A"   72 A'   27 A"   73 A'                 
  0.419   0.430   0.435   0.444   0.465   0.490   0.504   0.509
 28 A"   29 A"   74 A'   75 A'   76 A'   30 A"   77 A'   31 A"                 
  0.527   0.546   0.555   0.574   0.581   0.614   0.625   0.626
 78 A'   32 A"   33 A"   79 A'   80 A'   81 A'   34 A"   82 A'                 
  0.655   0.694   0.709   0.721   0.760   0.823   0.848   0.874
 83 A'   84 A'   35 A"   85 A'   86 A'   87 A'   88 A'   89 A'                 
  0.925   0.963   1.011   1.101   1.216   1.322   1.383   1.399
 90 A'   91 A'   92 A'   36 A"   37 A"   38 A"   93 A'   94 A'                 
  1.432   1.480   1.535   1.623   1.757   1.792   1.841   1.953
 39 A"   95 A'   96 A'   97 A'   98 A'   40 A"   99 A'   41 A"                 
  1.999   2.014   2.027   2.054   2.093   2.188   2.192   2.266
 42 A"   43 A"  100 A'  101 A'  102 A'  103 A'  104 A'  105 A'                 
  2.547   2.633   2.647   2.824   2.876   3.108   3.190   3.682
106 A'  107 A'   44 A"   45 A"  108 A'  109 A'  110 A'  111 A'                 
  3.948   3.965   3.983   3.989   3.991   4.015   4.019   4.053
 46 A"  112 A'   47 A"   48 A"   49 A"  113 A'  114 A'   50 A"                 
  4.068   4.077   4.137   4.185   4.267   4.360   4.373   4.416
115 A'   51 A"  116 A'  117 A'  118 A'  119 A'  120 A'  121 A'                 
  5.996   6.054   6.088   6.594   6.647   7.536   7.537   7.570
 52 A"  122 A'  123 A'  124 A'  125 A'   53 A"   54 A"  126 A'                 
  7.591   7.645   7.676  23.395  24.133  27.845  28.336  28.380
127 A'  128 A'  129 A'  130 A'  131 A'  132 A'   55 A"  133 A'                 
 28.383  28.521  28.533  28.547  28.592  28.690  47.869  47.916
134 A'   56 A"  135 A'   57 A"  136 A'  137 A'  138 A'  139 A'                 
127.878 127.913 127.934 151.642 289.732 289.732 289.764 289.785
 58 A"  140 A'  141 A'  142 A'   59 A"   60 A"  143 A'  144 A'                 
289.867 289.9021020.6511020.7101901.804
145 A'  146 A'  147 A'  148 A'  149 A'                                         
 --------------------------------------------------------------

          Ground-State Mulliken Net Atomic Charges

     Atom                 Charge (a.u.)
  ----------------------------------------
      1 Br                   -0.082397
      2 I                     0.142251
      3 H                     0.229674
      4 Br                   -0.102914
      5 C                    -0.063422
      6 C                    -0.123192
  ----------------------------------------
  Sum of atomic charges =     0.000000

 -----------------------------------------------------------------
                    Cartesian Multipole Moments
 -----------------------------------------------------------------
    Charge (ESU x 10^10)
                 0.0000
    Dipole Moment (Debye)
         X       0.2223      Y      -0.2498      Z       0.0000
       Tot       0.3344
    Quadrupole Moments (Debye-Ang)
        XX     -75.9096     XY      -1.5480     YY     -71.8241
        XZ       0.0000     YZ      -0.0000     ZZ     -78.6932
    Octopole Moments (Debye-Ang^2)
       XXX     -53.6475    XXY      -4.9344    XYY     -21.8689
       YYY     -12.4565    XXZ      -0.0000    XYZ      -0.0000
       YYZ       0.0000    XZZ     -19.5943    YZZ      -5.1595
       ZZZ       0.0000
    Hexadecapole Moments (Debye-Ang^3)
      XXXX   -1254.3973   XXXY     -46.1044   XXYY    -330.6657
      XYYY     -84.4954   YYYY    -855.7915   XXXZ      -0.0000
      XXYZ       0.0000   XYYZ       0.0000   YYYZ      -0.0000
      XXZZ    -237.6432   XYZZ     -26.5193   YYZZ    -173.5923
      XZZZ       0.0000   YZZZ      -0.0000   ZZZZ    -101.9881
 -----------------------------------------------------------------
 Calculating analytic gradient of the SCF energy
 Gradient of SCF Energy
            1           2           3           4           5           6
    1  -0.0000468   0.0000053  -0.0000144   0.0001305   0.0000678  -0.0001424
    2   0.0001870  -0.0005613   0.0000283   0.0000692  -0.0000162   0.0002930
    3  -0.0000000  -0.0000000   0.0000000  -0.0000000   0.0000000   0.0000000
 Max gradient component =       5.613E-04
 RMS gradient           =       1.643E-04
 Gradient time:  CPU 37.87 s  wall 4.86 s
 Geometry Optimization Parameters
   NAtoms,    NIC,     NZ,  NCons,   NDum,   NFix, NCnnct, MaxDiis
        6      32       0       0       0       0       0       0

 Cartesian Hessian Update
 Hessian Updated using BFGS Update


** GEOMETRY OPTIMIZATION IN DELOCALIZED INTERNAL COORDINATES **
   Searching for a Minimum

   Optimization Cycle:  21

                       Coordinates (Angstroms)
     ATOM                X               Y               Z
      1  Br        2.8174373636    0.3865337164    0.0000000000
      2  I        -0.6840854714    1.4684602864    0.0000000000
      3  H         1.6718365862   -1.8547089189    0.0000000000
      4  Br       -1.2216701228   -1.8940256803    0.0000000000
      5  C         1.3591826588   -0.8198446714    0.0000000000
      6  C         0.0719254887   -0.4797911482    0.0000000000
   Point Group: cs    Number of degrees of freedom:     9


   Energy is -12144.604688096

 Hessian Updated using BFGS Update

  9 Hessian modes will be used to form the next step
  Hessian Eigenvalues:
     0.057898    0.128609    0.152271    0.212573    0.244523    0.289267
     0.312170    0.540379    1.074143

 Minimum Search - Taking Simple RFO Step
 Searching for Lamda that Minimizes Along All modes
 Value Taken    Lamda =  -0.00000129
 Step Taken.  Stepsize is  0.003853

                             Maximum     Tolerance    Cnvgd?
         Gradient           0.000229      0.000300     YES
         Displacement       0.003317      0.001200      NO
         Energy change     -0.000003      0.000001      NO


 New Cartesian Coordinates Obtained by Inverse Iteration

 Displacement from previous Coordinates is:  0.002429
 ----------------------------------------------------------------
             Standard Nuclear Orientation (Angstroms)
    I     Atom           X                Y                Z
 ----------------------------------------------------------------
    1      Br      2.8175070001     0.3862037451     0.0000000000
    2      I      -0.6842510164     1.4693965201     0.0000000000
    3      H       1.6720886639    -1.8545783697     0.0000000000
    4      Br     -1.2218212477    -1.8947478079     0.0000000000
    5      C       1.3591777101    -0.8197845731     0.0000000000
    6      C       0.0719253929    -0.4798659303     0.0000000000
 ----------------------------------------------------------------
 Molecular Point Group                 Cs    NOp =  2
 Largest Abelian Subgroup              Cs    NOp =  2
 Nuclear Repulsion Energy =  1065.4315851126 hartrees
 There are       68 alpha and       68 beta electrons
 Applying Cartesian multipole field
    Component          Value
    ---------          -----
     (2,0,0)        1.00000E-11
     (0,2,0)        2.00000E-11
     (0,0,2)       -3.00000E-11
 Nucleus-field energy     =     0.0000000313 hartrees
 Requested basis set is 6-311++G(d,p)
 There are 79 shells and 209 basis functions
 A cutoff of  1.0D-11 yielded   2374 shell pairs
 There are     17642 function pairs (     19858 Cartesian)
 Smallest overlap matrix eigenvalue = 5.64E-05
 Guess MOs from SCF MO coefficient file

 -----------------------------------------------------------------------
  General SCF calculation program by
  Eric Jon Sundstrom, Paul Horn, Yuezhi Mao, Dmitri Zuev, Alec White,
  David Stuck, Shaama M.S., Shane Yost, Joonho Lee, David Small,
  Daniel Levine, Susi Lehtola, Hugh Burton, Evgeny Epifanovsky
 -----------------------------------------------------------------------
 Exchange:     0.2000 Hartree-Fock + 0.0800 Slater + 0.7200 B88
 Correlation:  0.1900 VWN1RPA + 0.8100 LYP
 Using SG-1 standard quadrature grid
 using 8 threads for integral computing
 -------------------------------------------------------
 OpenMP Integral computing Module                
 Release: version 2.0, May 2017, Q-Chem Inc. Pleasanton 
 -------------------------------------------------------
 -------------------------------------------------------
 OpenMP BLAS3 based DFT computing Module                
 Release: version 1.0, May 2013, Q-Chem Inc. Pittsburgh 
 -------------------------------------------------------
 A restricted SCF calculation will be
 performed using DIIS
 SCF converges when DIIS error is below 1.0e-08
 ---------------------------------------
  Cycle       Energy         DIIS error
 ---------------------------------------
    1  -12144.6046886078      6.67e-06  
    2  -12144.6046886534      6.40e-06  
    3  -12144.6046887727      4.38e-06  
    4  -12144.6046888794      3.61e-07  
    5  -12144.6046888797      1.26e-07  
    6  -12144.6046888800      2.89e-08  
    7  -12144.6046888799      1.96e-08  
    8  -12144.6046888798      3.83e-09  Convergence criterion met
 ---------------------------------------
 SCF time:   CPU 74.57s  wall 10.00s 
 SCF   energy in the final basis set =   -12144.6046888798
 Total energy in the final basis set =   -12144.6046888798

 --------------------------------------------------------------
             Orbital Energies (a.u.) and Symmetries
 --------------------------------------------------------------

 Alpha MOs, Restricted
 -- Occupied --                  
******* -482.86 -482.85 -176.32 -165.73 -165.72 -165.72  -62.51
  1 A'    2 A'    3 A'    4 A'    5 A'    1 A"    6 A'    7 A'                 
-62.507 -56.329 -56.328 -56.325 -56.325 -56.324 -56.323 -35.819
  8 A'    9 A'   10 A'    2 A"   11 A'    3 A"   12 A'   13 A'                 
-31.313 -31.306 -31.306 -22.963 -22.962 -22.961 -22.957 -22.957
 14 A'    4 A"   15 A'   16 A'    5 A"   17 A'   18 A'    6 A"                 
-10.289 -10.257  -8.717  -8.716  -6.550  -6.548  -6.535  -6.535
 19 A'   20 A'   21 A'   22 A'   23 A'   24 A'    7 A"   25 A'                 
 -6.534  -6.534  -6.369  -4.782  -4.766  -4.765  -2.661  -2.658
  8 A"   26 A'   27 A'   28 A'    9 A"   29 A'   30 A'   31 A'                 
 -2.656  -2.656  -2.655  -2.654  -2.645  -2.645  -2.644  -2.644
 32 A'   10 A"   11 A"   33 A'   12 A"   34 A'   13 A"   35 A'                 
 -2.048  -2.042  -2.042  -2.029  -2.029  -0.879  -0.824  -0.745
 36 A'   14 A"   37 A'   15 A"   38 A'   39 A'   40 A'   41 A'                 
 -0.685  -0.559  -0.490  -0.454  -0.398  -0.383  -0.333  -0.323
 42 A'   43 A'   44 A'   45 A'   16 A"   46 A'   17 A"   47 A'                 
 -0.314  -0.296  -0.278  -0.259
 48 A'   18 A"   49 A'   19 A"                                                 
 -- Virtual --                   
 -0.074  -0.055  -0.048  -0.007   0.009   0.031   0.034   0.048
 50 A'   51 A'   20 A"   52 A'   53 A'   54 A'   55 A'   21 A"                 
  0.062   0.068   0.074   0.084   0.088   0.098   0.104   0.111
 56 A'   22 A"   57 A'   58 A'   59 A'   60 A'   23 A"   24 A"                 
  0.123   0.138   0.143   0.161   0.170   0.198   0.239   0.246
 61 A'   62 A'   63 A'   64 A'   65 A'   66 A'   25 A"   67 A'                 
  0.265   0.312   0.345   0.380   0.380   0.385   0.399   0.412
 68 A'   69 A'   70 A'   71 A'   26 A"   72 A'   27 A"   73 A'                 
  0.419   0.429   0.435   0.444   0.465   0.490   0.504   0.509
 28 A"   29 A"   74 A'   75 A'   76 A'   30 A"   77 A'   31 A"                 
  0.527   0.546   0.555   0.574   0.581   0.614   0.625   0.626
 78 A'   32 A"   33 A"   79 A'   80 A'   81 A'   34 A"   82 A'                 
  0.655   0.694   0.709   0.721   0.760   0.823   0.848   0.874
 83 A'   84 A'   35 A"   85 A'   86 A'   87 A'   88 A'   89 A'                 
  0.925   0.963   1.011   1.101   1.216   1.322   1.382   1.399
 90 A'   91 A'   92 A'   36 A"   37 A"   38 A"   93 A'   94 A'                 
  1.432   1.480   1.535   1.623   1.757   1.792   1.841   1.953
 39 A"   95 A'   96 A'   97 A'   98 A'   40 A"   99 A'   41 A"                 
  1.999   2.014   2.027   2.054   2.093   2.188   2.192   2.267
 42 A"   43 A"  100 A'  101 A'  102 A'  103 A'  104 A'  105 A'                 
  2.547   2.633   2.647   2.824   2.876   3.108   3.190   3.682
106 A'  107 A'   44 A"   45 A"  108 A'  109 A'  110 A'  111 A'                 
  3.948   3.965   3.983   3.989   3.991   4.015   4.019   4.053
 46 A"  112 A'   47 A"   48 A"   49 A"  113 A'  114 A'   50 A"                 
  4.068   4.077   4.137   4.185   4.267   4.360   4.373   4.416
115 A'   51 A"  116 A'  117 A'  118 A'  119 A'  120 A'  121 A'                 
  5.996   6.054   6.087   6.594   6.647   7.536   7.537   7.570
 52 A"  122 A'  123 A'  124 A'  125 A'   53 A"   54 A"  126 A'                 
  7.591   7.645   7.676  23.395  24.133  27.845  28.336  28.380
127 A'  128 A'  129 A'  130 A'  131 A'  132 A'   55 A"  133 A'                 
 28.383  28.521  28.533  28.547  28.592  28.690  47.869  47.916
134 A'   56 A"  135 A'   57 A"  136 A'  137 A'  138 A'  139 A'                 
127.878 127.913 127.934 151.641 289.732 289.732 289.764 289.785
 58 A"  140 A'  141 A'  142 A'   59 A"   60 A"  143 A'  144 A'                 
289.867 289.9021020.6511020.7101901.804
145 A'  146 A'  147 A'  148 A'  149 A'                                         

 Beta MOs, Restricted
 -- Occupied --                  
******* -482.86 -482.85 -176.32 -165.73 -165.72 -165.72  -62.51
  1 A'    2 A'    3 A'    4 A'    5 A'    1 A"    6 A'    7 A'                 
-62.507 -56.329 -56.328 -56.325 -56.325 -56.324 -56.323 -35.819
  8 A'    9 A'   10 A'    2 A"   11 A'    3 A"   12 A'   13 A'                 
-31.313 -31.306 -31.306 -22.963 -22.962 -22.961 -22.957 -22.957
 14 A'    4 A"   15 A'   16 A'    5 A"   17 A'   18 A'    6 A"                 
-10.289 -10.257  -8.717  -8.716  -6.550  -6.548  -6.535  -6.535
 19 A'   20 A'   21 A'   22 A'   23 A'   24 A'    7 A"   25 A'                 
 -6.534  -6.534  -6.369  -4.782  -4.766  -4.765  -2.661  -2.658
  8 A"   26 A'   27 A'   28 A'    9 A"   29 A'   30 A'   31 A'                 
 -2.656  -2.656  -2.655  -2.654  -2.645  -2.645  -2.644  -2.644
 32 A'   10 A"   11 A"   33 A'   12 A"   34 A'   13 A"   35 A'                 
 -2.048  -2.042  -2.042  -2.029  -2.029  -0.879  -0.824  -0.745
 36 A'   14 A"   37 A'   15 A"   38 A'   39 A'   40 A'   41 A'                 
 -0.685  -0.559  -0.490  -0.454  -0.398  -0.383  -0.333  -0.323
 42 A'   43 A'   44 A'   45 A'   16 A"   46 A'   17 A"   47 A'                 
 -0.314  -0.296  -0.278  -0.259
 48 A'   18 A"   49 A'   19 A"                                                 
 -- Virtual --                   
 -0.074  -0.055  -0.048  -0.007   0.009   0.031   0.034   0.048
 50 A'   51 A'   20 A"   52 A'   53 A'   54 A'   55 A'   21 A"                 
  0.062   0.068   0.074   0.084   0.088   0.098   0.104   0.111
 56 A'   22 A"   57 A'   58 A'   59 A'   60 A'   23 A"   24 A"                 
  0.123   0.138   0.143   0.161   0.170   0.198   0.239   0.246
 61 A'   62 A'   63 A'   64 A'   65 A'   66 A'   25 A"   67 A'                 
  0.265   0.312   0.345   0.380   0.380   0.385   0.399   0.412
 68 A'   69 A'   70 A'   71 A'   26 A"   72 A'   27 A"   73 A'                 
  0.419   0.429   0.435   0.444   0.465   0.490   0.504   0.509
 28 A"   29 A"   74 A'   75 A'   76 A'   30 A"   77 A'   31 A"                 
  0.527   0.546   0.555   0.574   0.581   0.614   0.625   0.626
 78 A'   32 A"   33 A"   79 A'   80 A'   81 A'   34 A"   82 A'                 
  0.655   0.694   0.709   0.721   0.760   0.823   0.848   0.874
 83 A'   84 A'   35 A"   85 A'   86 A'   87 A'   88 A'   89 A'                 
  0.925   0.963   1.011   1.101   1.216   1.322   1.382   1.399
 90 A'   91 A'   92 A'   36 A"   37 A"   38 A"   93 A'   94 A'                 
  1.432   1.480   1.535   1.623   1.757   1.792   1.841   1.953
 39 A"   95 A'   96 A'   97 A'   98 A'   40 A"   99 A'   41 A"                 
  1.999   2.014   2.027   2.054   2.093   2.188   2.192   2.267
 42 A"   43 A"  100 A'  101 A'  102 A'  103 A'  104 A'  105 A'                 
  2.547   2.633   2.647   2.824   2.876   3.108   3.190   3.682
106 A'  107 A'   44 A"   45 A"  108 A'  109 A'  110 A'  111 A'                 
  3.948   3.965   3.983   3.989   3.991   4.015   4.019   4.053
 46 A"  112 A'   47 A"   48 A"   49 A"  113 A'  114 A'   50 A"                 
  4.068   4.077   4.137   4.185   4.267   4.360   4.373   4.416
115 A'   51 A"  116 A'  117 A'  118 A'  119 A'  120 A'  121 A'                 
  5.996   6.054   6.087   6.594   6.647   7.536   7.537   7.570
 52 A"  122 A'  123 A'  124 A'  125 A'   53 A"   54 A"  126 A'                 
  7.591   7.645   7.676  23.395  24.133  27.845  28.336  28.380
127 A'  128 A'  129 A'  130 A'  131 A'  132 A'   55 A"  133 A'                 
 28.383  28.521  28.533  28.547  28.592  28.690  47.869  47.916
134 A'   56 A"  135 A'   57 A"  136 A'  137 A'  138 A'  139 A'                 
127.878 127.913 127.934 151.641 289.732 289.732 289.764 289.785
 58 A"  140 A'  141 A'  142 A'   59 A"   60 A"  143 A'  144 A'                 
289.867 289.9021020.6511020.7101901.804
145 A'  146 A'  147 A'  148 A'  149 A'                                         
 --------------------------------------------------------------

          Ground-State Mulliken Net Atomic Charges

     Atom                 Charge (a.u.)
  ----------------------------------------
      1 Br                   -0.082252
      2 I                     0.142077
      3 H                     0.229689
      4 Br                   -0.102949
      5 C                    -0.063680
      6 C                    -0.122886
  ----------------------------------------
  Sum of atomic charges =     0.000000

 -----------------------------------------------------------------
                    Cartesian Multipole Moments
 -----------------------------------------------------------------
    Charge (ESU x 10^10)
                 0.0000
    Dipole Moment (Debye)
         X       0.2245      Y      -0.2496      Z      -0.0000
       Tot       0.3357
    Quadrupole Moments (Debye-Ang)
        XX     -75.9061     XY      -1.5491     YY     -71.8220
        XZ      -0.0000     YZ      -0.0000     ZZ     -78.6956
    Octopole Moments (Debye-Ang^2)
       XXX     -53.6028    XXY      -4.9444    XYY     -21.8693
       YYY     -12.4713    XXZ      -0.0000    XYZ       0.0000
       YYZ       0.0000    XZZ     -19.5842    YZZ      -5.1668
       ZZZ      -0.0000
    Hexadecapole Moments (Debye-Ang^3)
      XXXX   -1254.4494   XXXY     -46.0500   XXYY    -330.8009
      XYYY     -84.4408   YYYY    -856.4442   XXXZ      -0.0000
      XXYZ      -0.0000   XYYZ      -0.0000   YYYZ      -0.0000
      XXZZ    -237.6611   XYZZ     -26.4997   YYZZ    -173.7215
      XZZZ       0.0000   YZZZ      -0.0000   ZZZZ    -101.9948
 -----------------------------------------------------------------
 Calculating analytic gradient of the SCF energy
 Gradient of SCF Energy
            1           2           3           4           5           6
    1  -0.0000911  -0.0000802   0.0000274  -0.0000163   0.0000860   0.0000742
    2   0.0001130  -0.0002420   0.0000388  -0.0001510   0.0000404   0.0002007
    3   0.0000000  -0.0000000  -0.0000000  -0.0000000   0.0000000   0.0000000
 Max gradient component =       2.420E-04
 RMS gradient           =       9.608E-05
 Gradient time:  CPU 37.71 s  wall 4.85 s
 Geometry Optimization Parameters
   NAtoms,    NIC,     NZ,  NCons,   NDum,   NFix, NCnnct, MaxDiis
        6      32       0       0       0       0       0       0

 Cartesian Hessian Update
 Hessian Updated using BFGS Update


** GEOMETRY OPTIMIZATION IN DELOCALIZED INTERNAL COORDINATES **
   Searching for a Minimum

   Optimization Cycle:  22

                       Coordinates (Angstroms)
     ATOM                X               Y               Z
      1  Br        2.8175070001    0.3862037451    0.0000000000
      2  I        -0.6842510164    1.4693965201    0.0000000000
      3  H         1.6720886639   -1.8545783697    0.0000000000
      4  Br       -1.2218212477   -1.8947478079    0.0000000000
      5  C         1.3591777101   -0.8197845731    0.0000000000
      6  C         0.0719253929   -0.4798659303    0.0000000000
   Point Group: cs    Number of degrees of freedom:     9


   Energy is -12144.604688880

 Hessian Updated using BFGS Update

  9 Hessian modes will be used to form the next step
  Hessian Eigenvalues:
     0.046105    0.131719    0.159304    0.198826    0.244729    0.290754
     0.312148    0.538981    1.054311

 Minimum Search - Taking Simple RFO Step
 Searching for Lamda that Minimizes Along All modes
 Value Taken    Lamda =   0.00000000
 Step Taken.  Stepsize is  0.001545

                             Maximum     Tolerance    Cnvgd?
         Gradient           0.000132      0.000300     YES
         Displacement       0.001087      0.001200     YES
         Energy change     -0.000001      0.000001     YES


                       Distance Matrix (Angstroms)
             Br(  1)   I (  2)   H (  3)   Br(  4)   C (  5)
   I (  2)  3.665463
   H (  3)  2.516563  4.074450
   Br(  4)  4.638848  3.406824  2.894189
   C (  5)  1.892388  3.068542  1.081070  2.795908
   C (  6)  2.878940  2.090796  2.109587  1.917204  1.331376

 Final energy is   -12144.604688879832     


 ******************************
 **  OPTIMIZATION CONVERGED  **
 ******************************

                       Coordinates (Angstroms)
     ATOM                X               Y               Z
      1  Br        2.8175070001    0.3862037451    0.0000000000
      2  I        -0.6842510164    1.4693965201    0.0000000000
      3  H         1.6720886639   -1.8545783697    0.0000000000
      4  Br       -1.2218212477   -1.8947478079    0.0000000000
      5  C         1.3591777101   -0.8197845731    0.0000000000
      6  C         0.0719253929   -0.4798659303    0.0000000000

Z-matrix Print:
$molecule
0 1
I 
C  1 2.090796
C  2 1.331376 1 125.994916
H  3 1.081070 2 121.616948 1 -180.000000 0
Br 3 1.892388 2 125.618244 1 -0.000000 0
Br 2 1.917204 1 116.357932 3 -180.000000 0
$end


 --------------------------------------------------------------
             Orbital Energies (a.u.) and Symmetries
 --------------------------------------------------------------

 Alpha MOs, Restricted
 -- Occupied --                  
******* -482.86 -482.85 -176.32 -165.73 -165.72 -165.72  -62.51
  1 A'    2 A'    3 A'    4 A'    5 A'    1 A"    6 A'    7 A'                 
-62.507 -56.329 -56.328 -56.325 -56.325 -56.324 -56.323 -35.819
  8 A'    9 A'   10 A'    2 A"   11 A'    3 A"   12 A'   13 A'                 
-31.313 -31.306 -31.306 -22.963 -22.962 -22.961 -22.957 -22.957
 14 A'    4 A"   15 A'   16 A'    5 A"   17 A'   18 A'    6 A"                 
-10.289 -10.257  -8.717  -8.716  -6.550  -6.548  -6.535  -6.535
 19 A'   20 A'   21 A'   22 A'   23 A'   24 A'    7 A"   25 A'                 
 -6.534  -6.534  -6.369  -4.782  -4.766  -4.765  -2.661  -2.658
  8 A"   26 A'   27 A'   28 A'    9 A"   29 A'   30 A'   31 A'                 
 -2.656  -2.656  -2.655  -2.654  -2.645  -2.645  -2.644  -2.644
 32 A'   10 A"   11 A"   33 A'   12 A"   34 A'   13 A"   35 A'                 
 -2.048  -2.042  -2.042  -2.029  -2.029  -0.879  -0.824  -0.745
 36 A'   14 A"   37 A'   15 A"   38 A'   39 A'   40 A'   41 A'                 
 -0.685  -0.559  -0.490  -0.454  -0.398  -0.383  -0.333  -0.323
 42 A'   43 A'   44 A'   45 A'   16 A"   46 A'   17 A"   47 A'                 
 -0.314  -0.296  -0.278  -0.259
 48 A'   18 A"   49 A'   19 A"                                                 
 -- Virtual --                   
 -0.074  -0.055  -0.048  -0.007   0.009   0.031   0.034   0.048
 50 A'   51 A'   20 A"   52 A'   53 A'   54 A'   55 A'   21 A"                 
  0.062   0.068   0.074   0.084   0.088   0.098   0.104   0.111
 56 A'   22 A"   57 A'   58 A'   59 A'   60 A'   23 A"   24 A"                 
  0.123   0.138   0.143   0.161   0.170   0.198   0.239   0.246
 61 A'   62 A'   63 A'   64 A'   65 A'   66 A'   25 A"   67 A'                 
  0.265   0.312   0.345   0.380   0.380   0.385   0.399   0.412
 68 A'   69 A'   70 A'   71 A'   26 A"   72 A'   27 A"   73 A'                 
  0.419   0.429   0.435   0.444   0.465   0.490   0.504   0.509
 28 A"   29 A"   74 A'   75 A'   76 A'   30 A"   77 A'   31 A"                 
  0.527   0.546   0.555   0.574   0.581   0.614   0.625   0.626
 78 A'   32 A"   33 A"   79 A'   80 A'   81 A'   34 A"   82 A'                 
  0.655   0.694   0.709   0.721   0.760   0.823   0.848   0.874
 83 A'   84 A'   35 A"   85 A'   86 A'   87 A'   88 A'   89 A'                 
  0.925   0.963   1.011   1.101   1.216   1.322   1.382   1.399
 90 A'   91 A'   92 A'   36 A"   37 A"   38 A"   93 A'   94 A'                 
  1.432   1.480   1.535   1.623   1.757   1.792   1.841   1.953
 39 A"   95 A'   96 A'   97 A'   98 A'   40 A"   99 A'   41 A"                 
  1.999   2.014   2.027   2.054   2.093   2.188   2.192   2.267
 42 A"   43 A"  100 A'  101 A'  102 A'  103 A'  104 A'  105 A'                 
  2.547   2.633   2.647   2.824   2.876   3.108   3.190   3.682
106 A'  107 A'   44 A"   45 A"  108 A'  109 A'  110 A'  111 A'                 
  3.948   3.965   3.983   3.989   3.991   4.015   4.019   4.053
 46 A"  112 A'   47 A"   48 A"   49 A"  113 A'  114 A'   50 A"                 
  4.068   4.077   4.137   4.185   4.267   4.360   4.373   4.416
115 A'   51 A"  116 A'  117 A'  118 A'  119 A'  120 A'  121 A'                 
  5.996   6.054   6.087   6.594   6.647   7.536   7.537   7.570
 52 A"  122 A'  123 A'  124 A'  125 A'   53 A"   54 A"  126 A'                 
  7.591   7.645   7.676  23.395  24.133  27.845  28.336  28.380
127 A'  128 A'  129 A'  130 A'  131 A'  132 A'   55 A"  133 A'                 
 28.383  28.521  28.533  28.547  28.592  28.690  47.869  47.916
134 A'   56 A"  135 A'   57 A"  136 A'  137 A'  138 A'  139 A'                 
127.878 127.913 127.934 151.641 289.732 289.732 289.764 289.785
 58 A"  140 A'  141 A'  142 A'   59 A"   60 A"  143 A'  144 A'                 
289.867 289.9021020.6511020.7101901.804
145 A'  146 A'  147 A'  148 A'  149 A'                                         

 Beta MOs, Restricted
 -- Occupied --                  
******* -482.86 -482.85 -176.32 -165.73 -165.72 -165.72  -62.51
  1 A'    2 A'    3 A'    4 A'    5 A'    1 A"    6 A'    7 A'                 
-62.507 -56.329 -56.328 -56.325 -56.325 -56.324 -56.323 -35.819
  8 A'    9 A'   10 A'    2 A"   11 A'    3 A"   12 A'   13 A'                 
-31.313 -31.306 -31.306 -22.963 -22.962 -22.961 -22.957 -22.957
 14 A'    4 A"   15 A'   16 A'    5 A"   17 A'   18 A'    6 A"                 
-10.289 -10.257  -8.717  -8.716  -6.550  -6.548  -6.535  -6.535
 19 A'   20 A'   21 A'   22 A'   23 A'   24 A'    7 A"   25 A'                 
 -6.534  -6.534  -6.369  -4.782  -4.766  -4.765  -2.661  -2.658
  8 A"   26 A'   27 A'   28 A'    9 A"   29 A'   30 A'   31 A'                 
 -2.656  -2.656  -2.655  -2.654  -2.645  -2.645  -2.644  -2.644
 32 A'   10 A"   11 A"   33 A'   12 A"   34 A'   13 A"   35 A'                 
 -2.048  -2.042  -2.042  -2.029  -2.029  -0.879  -0.824  -0.745
 36 A'   14 A"   37 A'   15 A"   38 A'   39 A'   40 A'   41 A'                 
 -0.685  -0.559  -0.490  -0.454  -0.398  -0.383  -0.333  -0.323
 42 A'   43 A'   44 A'   45 A'   16 A"   46 A'   17 A"   47 A'                 
 -0.314  -0.296  -0.278  -0.259
 48 A'   18 A"   49 A'   19 A"                                                 
 -- Virtual --                   
 -0.074  -0.055  -0.048  -0.007   0.009   0.031   0.034   0.048
 50 A'   51 A'   20 A"   52 A'   53 A'   54 A'   55 A'   21 A"                 
  0.062   0.068   0.074   0.084   0.088   0.098   0.104   0.111
 56 A'   22 A"   57 A'   58 A'   59 A'   60 A'   23 A"   24 A"                 
  0.123   0.138   0.143   0.161   0.170   0.198   0.239   0.246
 61 A'   62 A'   63 A'   64 A'   65 A'   66 A'   25 A"   67 A'                 
  0.265   0.312   0.345   0.380   0.380   0.385   0.399   0.412
 68 A'   69 A'   70 A'   71 A'   26 A"   72 A'   27 A"   73 A'                 
  0.419   0.429   0.435   0.444   0.465   0.490   0.504   0.509
 28 A"   29 A"   74 A'   75 A'   76 A'   30 A"   77 A'   31 A"                 
  0.527   0.546   0.555   0.574   0.581   0.614   0.625   0.626
 78 A'   32 A"   33 A"   79 A'   80 A'   81 A'   34 A"   82 A'                 
  0.655   0.694   0.709   0.721   0.760   0.823   0.848   0.874
 83 A'   84 A'   35 A"   85 A'   86 A'   87 A'   88 A'   89 A'                 
  0.925   0.963   1.011   1.101   1.216   1.322   1.382   1.399
 90 A'   91 A'   92 A'   36 A"   37 A"   38 A"   93 A'   94 A'                 
  1.432   1.480   1.535   1.623   1.757   1.792   1.841   1.953
 39 A"   95 A'   96 A'   97 A'   98 A'   40 A"   99 A'   41 A"                 
  1.999   2.014   2.027   2.054   2.093   2.188   2.192   2.267
 42 A"   43 A"  100 A'  101 A'  102 A'  103 A'  104 A'  105 A'                 
  2.547   2.633   2.647   2.824   2.876   3.108   3.190   3.682
106 A'  107 A'   44 A"   45 A"  108 A'  109 A'  110 A'  111 A'                 
  3.948   3.965   3.983   3.989   3.991   4.015   4.019   4.053
 46 A"  112 A'   47 A"   48 A"   49 A"  113 A'  114 A'   50 A"                 
  4.068   4.077   4.137   4.185   4.267   4.360   4.373   4.416
115 A'   51 A"  116 A'  117 A'  118 A'  119 A'  120 A'  121 A'                 
  5.996   6.054   6.087   6.594   6.647   7.536   7.537   7.570
 52 A"  122 A'  123 A'  124 A'  125 A'   53 A"   54 A"  126 A'                 
  7.591   7.645   7.676  23.395  24.133  27.845  28.336  28.380
127 A'  128 A'  129 A'  130 A'  131 A'  132 A'   55 A"  133 A'                 
 28.383  28.521  28.533  28.547  28.592  28.690  47.869  47.916
134 A'   56 A"  135 A'   57 A"  136 A'  137 A'  138 A'  139 A'                 
127.878 127.913 127.934 151.641 289.732 289.732 289.764 289.785
 58 A"  140 A'  141 A'  142 A'   59 A"   60 A"  143 A'  144 A'                 
289.867 289.9021020.6511020.7101901.804
145 A'  146 A'  147 A'  148 A'  149 A'                                         
 --------------------------------------------------------------

          Ground-State Mulliken Net Atomic Charges

     Atom                 Charge (a.u.)
  ----------------------------------------
      1 Br                   -0.082252
      2 I                     0.142077
      3 H                     0.229689
      4 Br                   -0.102949
      5 C                    -0.063680
      6 C                    -0.122886
  ----------------------------------------
  Sum of atomic charges =     0.000000

 -----------------------------------------------------------------
                    Cartesian Multipole Moments
 -----------------------------------------------------------------
    Charge (ESU x 10^10)
                 0.0000
    Dipole Moment (Debye)
         X       0.2245      Y      -0.2496      Z      -0.0000
       Tot       0.3357
    Quadrupole Moments (Debye-Ang)
        XX     -75.9061     XY      -1.5491     YY     -71.8220
        XZ      -0.0000     YZ      -0.0000     ZZ     -78.6956
    Octopole Moments (Debye-Ang^2)
       XXX     -53.6028    XXY      -4.9444    XYY     -21.8693
       YYY     -12.4713    XXZ      -0.0000    XYZ       0.0000
       YYZ       0.0000    XZZ     -19.5842    YZZ      -5.1668
       ZZZ      -0.0000
    Hexadecapole Moments (Debye-Ang^3)
      XXXX   -1254.4494   XXXY     -46.0500   XXYY    -330.8009
      XYYY     -84.4408   YYYY    -856.4442   XXXZ      -0.0000
      XXYZ      -0.0000   XYYZ      -0.0000   YYYZ      -0.0000
      XXZZ    -237.6611   XYZZ     -26.4997   YYZZ    -173.7215
      XZZZ       0.0000   YZZZ      -0.0000   ZZZZ    -101.9948
 -----------------------------------------------------------------
Archival summary:
1\1\K55V\OPT\ProcedureUnspecified\BasisUnspecified\1r221\taweetha\MonAug2702:48:592018MonAug2702:48:592018\0\\#,OPT,ProcedureUnspecified,BasisUnspecified,\\0,1\I\C,1,2.0908\C,2,1.33138,1,125.995\H,3,1.08107,2,121.617,1,-180,0\Br,3,1.89239,2,125.618,1,-0,0\Br,2,1.9172,1,116.358,3,-180,0\\\@

 Total job time:  419.57s(wall), 3218.16s(cpu) 
 Mon Aug 27 02:48:59 2018

        *************************************************************
        *                                                           *
        *  Thank you very much for using Q-Chem.  Have a nice day.  *
        *                                                           *
        *************************************************************


 
User input: 2 of 2 
 
Q-Chem Developer Version!
                  Welcome to Q-Chem
     A Quantum Leap Into The Future Of Chemistry


 Q-Chem 5.1, Q-Chem, Inc., Pleasanton, CA (2018)

 Yihan Shao,  Zhengting Gan,  E. Epifanovsky,  A. T. B. Gilbert,  M. Wormit,  
 J. Kussmann,  A. W. Lange,  A. Behn,  Jia Deng,  Xintian Feng,  D. Ghosh,  
 M. Goldey,  P. R. Horn,  L. D. Jacobson,  I. Kaliman,  T. Kus,  A. Landau,  
 Jie Liu,  E. I. Proynov,  R. M. Richard,  R. P. Steele,  E. J. Sundstrom,  
 H. L. Woodcock III,  P. M. Zimmerman,  D. Zuev,  B. Albrecht,  E. Alguire,  
 S. A. Baeppler,  D. Barton,  Z. Benda,  Y. A. Bernard,  E. J. Berquist,  
 K. B. Bravaya,  H. Burton,  D. Casanova,  Chun-Min Chang,  Yunqing Chen,  
 A. Chien,  K. D. Closser,  M. P. Coons,  S. Coriani,  S. Dasgupta,  
 A. L. Dempwolff,  M. Diedenhofen,  Hainam Do,  R. G. Edgar,  Po-Tung Fang,  
 S. Faraji,  S. Fatehi,  Qingguo Feng,  K. D. Fenk,  J. Fosso-Tande,  
 Qinghui Ge,  A. Ghysels,  G. Gidofalvi,  J. Gomes,  J. Gonthier,  A. Gunina,  
 D. Hait,  M. W. D. Hanson-Heine,  P. H. P. Harbach,  A. W. Hauser,  
 J. E. Herr,  E. G. Hohenstein,  Z. C. Holden,  Kerwin Hui,  B. C. Huynh,  
 T.-C. Jagau,  Hyunjun Ji,  B. Kaduk,  K. Khistyaev,  Jaehoon Kim,  
 P. Klunzinger,  K. Koh,  D. Kosenkov,  L. Koulias,  T. Kowalczyk,  
 C. M. Krauter,  A. Kunitsa,  Ka Un Lao,  A. Laurent,  K. V. Lawler,  
 Joonho Lee,  D. Lefrancois,  S. Lehtola,  D. S. Levine,  Yi-Pei Li,  
 You-Sheng Lin,  Fenglai Liu,  E. Livshits,  A. Luenser,  P. Manohar,  
 E. Mansoor,  S. F. Manzer,  Shan-Ping Mao,  Yuezhi Mao,  N. Mardirossian,  
 A. V. Marenich,  T. Markovich,  L. A. Martinez-Martinez,  S. A. Maurer,  
 N. J. Mayhall,  S. C. McKenzie,  J.-M. Mewes,  A. F. Morrison,  
 J. W. Mullinax,  K. Nanda,  T. S. Nguyen-Beck,  R. Olivares-Amaya,  
 J. A. Parkhill,  T. M. Perrine,  F. Plasser,  P. Pokhilko,  S. Prager,  
 A. Prociuk,  E. Ramos,  D. R. Rehn,  F. Rob,  M. Schneider,  N. Sergueev,  
 S. M. Sharada,  S. Sharma,  D. W. Small,  T. Stauch,  T. Stein,  
 Yu-Chuan Su,  A. J. W. Thom,  A. Tkatchenko,  T. Tsuchimochi,  N. M. Tubman,  
 L. Vogt,  M. L. Vidal,  O. Vydrov,  M. A. Watson,  J. Wenzel,  
 M. de Wergifosse,  T. A. Wesolowski,  A. White,  J. Witte,  A. Yamada,  
 Jun Yang,  K. Yao,  S. Yeganeh,  S. R. Yost,  Zhi-Qiang You,  A. Zech,  
 Igor Ying Zhang,  Xing Zhang,  Yan Zhao,  Ying Zhu,  B. R. Brooks,  
 G. K. L. Chan,  C. J. Cramer,  M. S. Gordon,  W. J. Hehre,  A. Klamt,  
 M. W. Schmidt,  C. D. Sherrill,  D. G. Truhlar,  A. Aspuru-Guzik,  R. Baer,  
 A. T. Bell,  N. A. Besley,  Jeng-Da Chai,  A. E. DePrince, III,  
 R. A. DiStasio Jr.,  A. Dreuw,  B. D. Dunietz,  T. R. Furlani,  
 Chao-Ping Hsu,  Yousung Jung,  Jing Kong,  D. S. Lambrecht,  WanZhen Liang,  
 C. Ochsenfeld,  V. A. Rassolov,  L. V. Slipchenko,  J. E. Subotnik,  
 T. Van Voorhis,  J. M. Herbert,  A. I. Krylov,  P. M. W. Gill,  M. Head-Gordon

 Contributors to earlier versions of Q-Chem not listed above: 
 R. D. Adamson,  B. Austin,  J. Baker,  G. J. O. Beran,  K. Brandhorst,  
 S. T. Brown,  E. F. C. Byrd,  A. K. Chakraborty,  C.-L. Cheng,  
 Siu Hung Chien,  D. M. Chipman,  D. L. Crittenden,  H. Dachsel,  
 R. J. Doerksen,  A. D. Dutoi,  L. Fusti-Molnar,  W. A. Goddard III,  
 A. Golubeva-Zadorozhnaya,  S. R. Gwaltney,  G. Hawkins,  A. Heyden,  
 S. Hirata,  G. Kedziora,  F. J. Keil,  C. Kelley,  Jihan Kim,  R. A. King,  
 R. Z. Khaliullin,  P. P. Korambath,  W. Kurlancheek,  A. M. Lee,  M. S. Lee,  
 S. V. Levchenko,  Ching Yeh Lin,  D. Liotard,  R. C. Lochan,  I. Lotan,  
 P. E. Maslen,  N. Nair,  D. P. O'Neill,  D. Neuhauser,  E. Neuscamman,  
 C. M. Oana,  R. Olson,  B. Peters,  R. Peverati,  P. A. Pieniazek,  
 Y. M. Rhee,  J. Ritchie,  M. A. Rohrdanz,  E. Rosta,  N. J. Russ,  
 H. F. Schaefer III,  N. E. Schultz,  N. Shenvi,  A. C. Simmonett,  A. Sodt,  
 D. Stuck,  K. S. Thanthiriwatte,  V. Vanovschi,  Tao Wang,  A. Warshel,  
 C. F. Williams,  Q. Wu,  X. Xu,  W. Zhang

 Please cite Q-Chem as follows:
 Y. Shao et al., Mol. Phys. 113, 184-215 (2015)
 DOI: 10.1080/00268976.2014.952696

 Q-Chem 5.1.1 for Intel X86 EM64T Linux

 Parts of Q-Chem use Armadillo 8.300.2 (Tropical Shenanigans).
 http://arma.sourceforge.net/

 Q-Chem begins on Mon Aug 27 02:48:59 2018  

Host: 
0

     Scratch files written to /scratch/taweetham/qchem6508//
The previous job contains 0 fragments, simply inherited here
Input Ideriv = 2
Curr. Ideriv = -1
Max.  Ideriv = 2

Checking the input file for inconsistencies... 	...done.

--------------------------------------------------------------
User input:
--------------------------------------------------------------

$molecule
read
$end

$rem
   SCF_GUESS 	READ
   JOB_TYPE 	FREQUENCY
   BASIS 	6-311++G**
   EXCHANGE 	B3LYP
   MEM_TOTAL	7500	
$end


--------------------------------------------------------------
 ----------------------------------------------------------------
             Standard Nuclear Orientation (Angstroms)
    I     Atom           X                Y                Z
 ----------------------------------------------------------------
    1      Br      2.5131164008    -0.7132029150     0.0000000000
    2      I      -0.3344598930     1.5948103098    -0.0000000000
    3      H       0.6163862751    -2.3671383676     0.0000000000
    4      Br     -2.0848135932    -1.3279812903     0.0000000000
    5      C       0.7108391687    -1.2902028461     0.0000000000
    6      C      -0.3576075371    -0.4958572986     0.0000000000
 ----------------------------------------------------------------
 Molecular Point Group                 Cs    NOp =  2
 Largest Abelian Subgroup              Cs    NOp =  2
 Nuclear Repulsion Energy =  1065.4315851126 hartrees
 There are       68 alpha and       68 beta electrons
 Requested basis set is 6-311++G(d,p)
 There are 79 shells and 209 basis functions

 Total QAlloc Memory Limit   7500 MB
 Mega-Array Size       188 MB
 MEM_STATIC part       192 MB

                       Distance Matrix (Angstroms)
             Br(  1)   I (  2)   H (  3)   Br(  4)   C (  5)
   I (  2)  3.665463
   H (  3)  2.516563  4.074450
   Br(  4)  4.638848  3.406824  2.894189
   C (  5)  1.892388  3.068542  1.081070  2.795908
   C (  6)  2.878940  2.090796  2.109587  1.917204  1.331376

 A cutoff of  1.0D-11 yielded   2374 shell pairs
 There are     17642 function pairs (     19858 Cartesian)

 -------------------------------------------------------
 OpenMP Integral Computing Module                       
 Release: version 1.0, May 2013, Q-Chem Inc. Pittsburgh 
 -------------------------------------------------------
 Integral Job Info:
 Integral job number is                      11
 Integral operator is                         1
 short-range coefficients                     0
 long-range coefficients              100000000
 Omega coefficients                           0
 if combine SR and LR in K                    0
 Integral screening is                        0
 Integral computing path is                   2
 max size of driver memory is            800000
 size of driver memory is                593474
 size of scratch memory is             29623520
 max col of scratch BK array               1296
 max len of scratch array in speh3          155
 max len of scratch index in speh4           18
 max int batch size is                      520
 min int batch size is                       52
 fixed nKL is                                45
 max L of basis functions is                  2
 order of int derivative is                   0
 number of shells is                         79
 number of basis is                         222
 number of cartesian basis is               222
 number of contracted shell pairs          2374
 number of primitive shell pairs           5434
 maxK2 (contraction) of shell pair           36
 max number of K2 of shell pair               1
 max number of CS2 of shell pair            316
 max number of PS2 of shell pair            333
 mem total for path MDJ                  534268
 -------------------------------------------------------
 Smallest overlap matrix eigenvalue = 5.64E-05
 Guess MOs from SCF MO coefficient file

 -----------------------------------------------------------------------
  General SCF calculation program by
  Eric Jon Sundstrom, Paul Horn, Yuezhi Mao, Dmitri Zuev, Alec White,
  David Stuck, Shaama M.S., Shane Yost, Joonho Lee, David Small,
  Daniel Levine, Susi Lehtola, Hugh Burton, Evgeny Epifanovsky
 -----------------------------------------------------------------------
 Exchange:     0.2000 Hartree-Fock + 0.0800 Slater + 0.7200 B88
 Correlation:  0.1900 VWN1RPA + 0.8100 LYP
 Using SG-1 standard quadrature grid
 using 8 threads for integral computing
 -------------------------------------------------------
 OpenMP Integral computing Module                
 Release: version 2.0, May 2017, Q-Chem Inc. Pleasanton 
 -------------------------------------------------------
 -------------------------------------------------------
 OpenMP BLAS3 based DFT computing Module                
 Release: version 1.0, May 2013, Q-Chem Inc. Pittsburgh 
 -------------------------------------------------------
 A restricted SCF calculation will be
 performed using DIIS
 SCF converges when DIIS error is below 1.0e-08
 ---------------------------------------
  Cycle       Energy         DIIS error
 ---------------------------------------
    1  -12144.4227443679      5.24e-03  
    2  -12144.6010501378      6.99e-04  
    3  -12144.5995343138      9.48e-04  
    4  -12144.6045029304      2.34e-04  
    5  -12144.6048025509      8.18e-05  
    6  -12144.6048295815      4.07e-05  
    7  -12144.6048377555      1.11e-05  
    8  -12144.6048383085      1.87e-06  
    9  -12144.6048383201      6.09e-07  
   10  -12144.6048383207      1.41e-07  
   11  -12144.6048383209      3.45e-08  
   12  -12144.6048383209      1.17e-08  
   13  -12144.6048383210      2.38e-09  Convergence criterion met
 ---------------------------------------
 SCF time:   CPU 126.42s  wall 17.00s 
 SCF   energy in the final basis set =   -12144.6048383210
 Total energy in the final basis set =   -12144.6048383210

 --------------------------------------------------------------
             Orbital Energies (a.u.) and Symmetries
 --------------------------------------------------------------

 Alpha MOs, Restricted
 -- Occupied --                  
******* -482.86 -482.85 -176.32 -165.73 -165.72 -165.72  -62.51
  1 A'    2 A'    3 A'    4 A'    5 A'    1 A"    6 A'    7 A'                 
-62.507 -56.329 -56.328 -56.325 -56.325 -56.324 -56.323 -35.819
  8 A'    9 A'   10 A'    2 A"   11 A'    3 A"   12 A'   13 A'                 
-31.313 -31.306 -31.306 -22.963 -22.961 -22.961 -22.957 -22.957
 14 A'    4 A"   15 A'   16 A'    5 A"   17 A'    6 A"   18 A'                 
-10.289 -10.257  -8.717  -8.716  -6.550  -6.548  -6.535  -6.535
 19 A'   20 A'   21 A'   22 A'   23 A'   24 A'    7 A"   25 A'                 
 -6.534  -6.534  -6.369  -4.782  -4.766  -4.765  -2.660  -2.659
  8 A"   26 A'   27 A'   28 A'    9 A"   29 A'   30 A'   31 A'                 
 -2.656  -2.656  -2.654  -2.654  -2.645  -2.645  -2.644  -2.644
 32 A'   10 A"   11 A"   33 A'   12 A"   34 A'   13 A"   35 A'                 
 -2.047  -2.042  -2.042  -2.029  -2.029  -0.879  -0.824  -0.745
 36 A'   14 A"   37 A'   15 A"   38 A'   39 A'   40 A'   41 A'                 
 -0.685  -0.559  -0.490  -0.454  -0.398  -0.383  -0.333  -0.323
 42 A'   43 A'   44 A'   45 A'   16 A"   46 A'   17 A"   47 A'                 
 -0.314  -0.296  -0.278  -0.259
 48 A'   18 A"   49 A'   19 A"                                                 
 -- Virtual --                   
 -0.074  -0.055  -0.048  -0.007   0.009   0.031   0.034   0.048
 50 A'   51 A'   20 A"   52 A'   53 A'   54 A'   55 A'   21 A"                 
  0.062   0.068   0.074   0.084   0.088   0.098   0.104   0.111
 56 A'   22 A"   57 A'   58 A'   59 A'   60 A'   23 A"   24 A"                 
  0.123   0.137   0.143   0.161   0.170   0.198   0.239   0.246
 61 A'   62 A'   63 A'   64 A'   65 A'   66 A'   25 A"   67 A'                 
  0.265   0.312   0.345   0.380   0.380   0.385   0.399   0.412
 68 A'   69 A'   70 A'   71 A'   26 A"   72 A'   27 A"   73 A'                 
  0.419   0.429   0.435   0.444   0.465   0.490   0.504   0.509
 28 A"   29 A"   74 A'   75 A'   76 A'   30 A"   77 A'   31 A"                 
  0.527   0.545   0.555   0.574   0.581   0.614   0.625   0.626
 78 A'   32 A"   33 A"   79 A'   80 A'   81 A'   34 A"   82 A'                 
  0.655   0.694   0.709   0.721   0.760   0.823   0.848   0.874
 83 A'   84 A'   35 A"   85 A'   86 A'   87 A'   88 A'   89 A'                 
  0.925   0.963   1.011   1.101   1.216   1.322   1.382   1.399
 90 A'   91 A'   92 A'   36 A"   37 A"   38 A"   93 A'   94 A'                 
  1.432   1.480   1.535   1.623   1.757   1.792   1.841   1.953
 39 A"   95 A'   96 A'   97 A'   98 A'   40 A"   99 A'   41 A"                 
  1.999   2.014   2.027   2.054   2.093   2.188   2.192   2.267
 42 A"   43 A"  100 A'  101 A'  102 A'  103 A'  104 A'  105 A'                 
  2.547   2.633   2.647   2.824   2.876   3.108   3.190   3.682
106 A'  107 A'   44 A"   45 A"  108 A'  109 A'  110 A'  111 A'                 
  3.948   3.965   3.983   3.989   3.992   4.015   4.019   4.053
 46 A"  112 A'   47 A"   48 A"   49 A"  113 A'  114 A'   50 A"                 
  4.068   4.078   4.137   4.185   4.267   4.360   4.373   4.416
115 A'   51 A"  116 A'  117 A'  118 A'  119 A'  120 A'  121 A'                 
  5.997   6.055   6.087   6.594   6.647   7.536   7.537   7.570
 52 A"  122 A'  123 A'  124 A'  125 A'   53 A"   54 A"  126 A'                 
  7.591   7.645   7.676  23.395  24.133  27.845  28.336  28.380
127 A'  128 A'  129 A'  130 A'  131 A'  132 A'   55 A"  133 A'                 
 28.383  28.521  28.533  28.546  28.592  28.690  47.869  47.916
134 A'   56 A"  135 A'   57 A"  136 A'  137 A'  138 A'  139 A'                 
127.878 127.913 127.934 151.642 289.732 289.732 289.764 289.785
 58 A"  140 A'  141 A'  142 A'   59 A"   60 A"  143 A'  144 A'                 
289.867 289.9021020.6511020.7101901.804
145 A'  146 A'  147 A'  148 A'  149 A'                                         

 Beta MOs, Restricted
 -- Occupied --                  
******* -482.86 -482.85 -176.32 -165.73 -165.72 -165.72  -62.51
  1 A'    2 A'    3 A'    4 A'    5 A'    1 A"    6 A'    7 A'                 
-62.507 -56.329 -56.328 -56.325 -56.325 -56.324 -56.323 -35.819
  8 A'    9 A'   10 A'    2 A"   11 A'    3 A"   12 A'   13 A'                 
-31.313 -31.306 -31.306 -22.963 -22.961 -22.961 -22.957 -22.957
 14 A'    4 A"   15 A'   16 A'    5 A"   17 A'    6 A"   18 A'                 
-10.289 -10.257  -8.717  -8.716  -6.550  -6.548  -6.535  -6.535
 19 A'   20 A'   21 A'   22 A'   23 A'   24 A'    7 A"   25 A'                 
 -6.534  -6.534  -6.369  -4.782  -4.766  -4.765  -2.660  -2.659
  8 A"   26 A'   27 A'   28 A'    9 A"   29 A'   30 A'   31 A'                 
 -2.656  -2.656  -2.654  -2.654  -2.645  -2.645  -2.644  -2.644
 32 A'   10 A"   11 A"   33 A'   12 A"   34 A'   13 A"   35 A'                 
 -2.047  -2.042  -2.042  -2.029  -2.029  -0.879  -0.824  -0.745
 36 A'   14 A"   37 A'   15 A"   38 A'   39 A'   40 A'   41 A'                 
 -0.685  -0.559  -0.490  -0.454  -0.398  -0.383  -0.333  -0.323
 42 A'   43 A'   44 A'   45 A'   16 A"   46 A'   17 A"   47 A'                 
 -0.314  -0.296  -0.278  -0.259
 48 A'   18 A"   49 A'   19 A"                                                 
 -- Virtual --                   
 -0.074  -0.055  -0.048  -0.007   0.009   0.031   0.034   0.048
 50 A'   51 A'   20 A"   52 A'   53 A'   54 A'   55 A'   21 A"                 
  0.062   0.068   0.074   0.084   0.088   0.098   0.104   0.111
 56 A'   22 A"   57 A'   58 A'   59 A'   60 A'   23 A"   24 A"                 
  0.123   0.137   0.143   0.161   0.170   0.198   0.239   0.246
 61 A'   62 A'   63 A'   64 A'   65 A'   66 A'   25 A"   67 A'                 
  0.265   0.312   0.345   0.380   0.380   0.385   0.399   0.412
 68 A'   69 A'   70 A'   71 A'   26 A"   72 A'   27 A"   73 A'                 
  0.419   0.429   0.435   0.444   0.465   0.490   0.504   0.509
 28 A"   29 A"   74 A'   75 A'   76 A'   30 A"   77 A'   31 A"                 
  0.527   0.545   0.555   0.574   0.581   0.614   0.625   0.626
 78 A'   32 A"   33 A"   79 A'   80 A'   81 A'   34 A"   82 A'                 
  0.655   0.694   0.709   0.721   0.760   0.823   0.848   0.874
 83 A'   84 A'   35 A"   85 A'   86 A'   87 A'   88 A'   89 A'                 
  0.925   0.963   1.011   1.101   1.216   1.322   1.382   1.399
 90 A'   91 A'   92 A'   36 A"   37 A"   38 A"   93 A'   94 A'                 
  1.432   1.480   1.535   1.623   1.757   1.792   1.841   1.953
 39 A"   95 A'   96 A'   97 A'   98 A'   40 A"   99 A'   41 A"                 
  1.999   2.014   2.027   2.054   2.093   2.188   2.192   2.267
 42 A"   43 A"  100 A'  101 A'  102 A'  103 A'  104 A'  105 A'                 
  2.547   2.633   2.647   2.824   2.876   3.108   3.190   3.682
106 A'  107 A'   44 A"   45 A"  108 A'  109 A'  110 A'  111 A'                 
  3.948   3.965   3.983   3.989   3.992   4.015   4.019   4.053
 46 A"  112 A'   47 A"   48 A"   49 A"  113 A'  114 A'   50 A"                 
  4.068   4.078   4.137   4.185   4.267   4.360   4.373   4.416
115 A'   51 A"  116 A'  117 A'  118 A'  119 A'  120 A'  121 A'                 
  5.997   6.055   6.087   6.594   6.647   7.536   7.537   7.570
 52 A"  122 A'  123 A'  124 A'  125 A'   53 A"   54 A"  126 A'                 
  7.591   7.645   7.676  23.395  24.133  27.845  28.336  28.380
127 A'  128 A'  129 A'  130 A'  131 A'  132 A'   55 A"  133 A'                 
 28.383  28.521  28.533  28.546  28.592  28.690  47.869  47.916
134 A'   56 A"  135 A'   57 A"  136 A'  137 A'  138 A'  139 A'                 
127.878 127.913 127.934 151.642 289.732 289.732 289.764 289.785
 58 A"  140 A'  141 A'  142 A'   59 A"   60 A"  143 A'  144 A'                 
289.867 289.9021020.6511020.7101901.804
145 A'  146 A'  147 A'  148 A'  149 A'                                         
 --------------------------------------------------------------

          Ground-State Mulliken Net Atomic Charges

     Atom                 Charge (a.u.)
  ----------------------------------------
      1 Br                   -0.082384
      2 I                     0.142513
      3 H                     0.229609
      4 Br                   -0.103025
      5 C                    -0.062980
      6 C                    -0.123733
  ----------------------------------------
  Sum of atomic charges =     0.000000

 -----------------------------------------------------------------
                    Cartesian Multipole Moments
 -----------------------------------------------------------------
    Charge (ESU x 10^10)
                 0.0000
    Dipole Moment (Debye)
         X       0.1151      Y      -0.3157      Z       0.0000
       Tot       0.3360
    Quadrupole Moments (Debye-Ang)
        XX     -76.4675     XY       0.3635     YY     -71.3005
        XZ       0.0000     YZ       0.0000     ZZ     -78.6963
    Octopole Moments (Debye-Ang^2)
       XXX      -0.3109    XXY       1.6472    XYY      -2.3234
       YYY      16.9700    XXZ      -0.0000    XYZ      -0.0000
       YYZ       0.0000    XZZ      -0.7530    YZZ       4.3491
       ZZZ       0.0000
    Hexadecapole Moments (Debye-Ang^3)
      XXXX   -1227.2512   XXXY      38.2091   XXYY    -359.5933
      XYYY       2.1210   YYYY    -788.5496   XXXZ       0.0000
      XXYZ       0.0000   XYYZ       0.0000   YYYZ       0.0000
      XXZZ    -241.9880   XYZZ       2.3154   YYZZ    -164.4291
      XZZZ       0.0000   YZZZ       0.0000   ZZZZ    -101.9993
 -----------------------------------------------------------------
 Calculating MO derivatives via CPSCF
 D1JvT checksum  = 415368 26494.9139452270
 D1KAT checksum  = 1053576 957.2348755382
   1         3          18      0.107695    0.031435
   2         3          18      0.012869    0.003848
   3         3          18      0.002069    0.000799
   4         5          16      0.000225    0.000087
   5        19           2      0.000014    0.000008
   6        21           0      0.000000    0.000000    Roots Converged
 Time for AOints: 45.8 s (CPU) 5.8 s (wall)
 ------------------------------------------------------------------------------
                     AOints        : Timing summary (seconds)
 ------------------------------------------------------------------------------
     job step          cpu (% of tot)      sys (% of tot)     wall (% of tot)
 ------------------------------------------------------------------------------
  cpscf_lag         0.1904E+03 (38.7)   0.1600E-04 (23.2)   0.2437E+02 (38.1)
  iterzp            0.2551E+03 (51.9)   0.4400E-04 (63.8)   0.3360E+02 (52.6)
  make_fx           0.0000E+00 ( 0.0)   0.0000E+00 ( 0.0)   0.0000E+00 ( 0.0)
  AOints            0.4581E+02 ( 9.3)   0.7000E-05 (10.1)   0.5825E+01 ( 9.1)
 ------------------------------------------------------------------------------
   Grand Totals     0.4915E+03          0.6900E-04          0.6394E+02
 ------------------------------------------------------------------------------
 Calculating analytic Hessian of the SCF energy
 Polarizability Matrix (a.u.)
            1           2           3
    1-121.7506234  -1.2039501   0.0000000
    2  -1.2039501-100.4402355   0.0000000
    3   0.0000000   0.0000000 -58.1980793

 Direct stationary perturbation theory relativistic correction:

 rels  =     130.556699234668
 relv  =    -436.888989394263
 rel2e =      61.438387665657
 E_rel =    -244.893902493938

 Hessian of the SCF Energy
            1           2           3           4           5           6
    1   0.2047164   0.0519785  -0.0000000  -0.0020085   0.0008051  -0.0000000
    2   0.0519785   0.0410791   0.0000000   0.0056318  -0.0013691  -0.0000000
    3  -0.0000000   0.0000000   0.0064526  -0.0000000  -0.0000000  -0.0014684
    4  -0.0020085   0.0056318  -0.0000000   0.0327595  -0.0006495   0.0000000
    5   0.0008051  -0.0013691  -0.0000000  -0.0006495   0.1482450  -0.0000000
    6  -0.0000000  -0.0000000  -0.0014684   0.0000000  -0.0000000   0.0138569
    7  -0.0165177  -0.0219646  -0.0000000  -0.0016350   0.0025515  -0.0000000
    8  -0.0012389   0.0003508  -0.0000000   0.0007382   0.0004510   0.0000000
    9   0.0000000   0.0000000   0.0027655  -0.0000000   0.0000000   0.0047097
   10  -0.0028487   0.0006669  -0.0000000  -0.0054090  -0.0108663   0.0000000
   11   0.0021632   0.0008412  -0.0000000  -0.0170665  -0.0190709  -0.0000000
   12   0.0000000  -0.0000000   0.0040163   0.0000000  -0.0000000   0.0024045
   13  -0.1473624  -0.0406089   0.0000000   0.0018783  -0.0000198   0.0000000
   14  -0.0444771  -0.0449685   0.0000000   0.0139884  -0.0294035   0.0000000
   15  -0.0000000  -0.0000000  -0.0153205  -0.0000000   0.0000000   0.0033460
   16  -0.0359791   0.0042962   0.0000000  -0.0255854   0.0081790  -0.0000000
   17  -0.0092308   0.0040665   0.0000000  -0.0026424  -0.0988525   0.0000000
   18   0.0000000   0.0000000   0.0035546   0.0000000   0.0000000  -0.0228487
            7           8           9          10          11          12
    1  -0.0165177  -0.0012389   0.0000000  -0.0028487   0.0021632   0.0000000
    2  -0.0219646   0.0003508   0.0000000   0.0006669   0.0008412  -0.0000000
    3  -0.0000000  -0.0000000   0.0027655  -0.0000000  -0.0000000   0.0040163
    4  -0.0016350   0.0007382  -0.0000000  -0.0054090  -0.0170665   0.0000000
    5   0.0025515   0.0004510   0.0000000  -0.0108663  -0.0190709  -0.0000000
    6  -0.0000000   0.0000000   0.0047097   0.0000000  -0.0000000   0.0024045
    7   0.0565005   0.0217866   0.0000000  -0.0016753   0.0015990  -0.0000000
    8   0.0217866   0.3619733   0.0000000  -0.0009818   0.0009709  -0.0000000
    9   0.0000000   0.0000000   0.0191671  -0.0000000   0.0000000  -0.0032970
   10  -0.0016753  -0.0009818  -0.0000000   0.1626112   0.0593914   0.0000000
   11   0.0015990   0.0009709   0.0000000   0.0593914   0.0562976   0.0000000
   12  -0.0000000  -0.0000000  -0.0032970   0.0000000   0.0000000   0.0080218
   13  -0.0382633  -0.0177362  -0.0000000  -0.0366883   0.0013484  -0.0000000
   14  -0.0274524  -0.3510728  -0.0000000  -0.0127891   0.0036741  -0.0000000
   15   0.0000000   0.0000000  -0.0300192  -0.0000000  -0.0000000   0.0046963
   16   0.0015908  -0.0025679  -0.0000000  -0.1159899  -0.0474354  -0.0000000
   17   0.0234799  -0.0126731   0.0000000  -0.0354211  -0.0427128   0.0000000
   18   0.0000000  -0.0000000   0.0066740  -0.0000000   0.0000000  -0.0158419
           13          14          15          16          17          18
    1  -0.1473624  -0.0444771  -0.0000000  -0.0359791  -0.0092308   0.0000000
    2  -0.0406089  -0.0449685  -0.0000000   0.0042962   0.0040665   0.0000000
    3   0.0000000   0.0000000  -0.0153205   0.0000000   0.0000000   0.0035546
    4   0.0018783   0.0139884  -0.0000000  -0.0255854  -0.0026424   0.0000000
    5  -0.0000198  -0.0294035   0.0000000   0.0081790  -0.0988525   0.0000000
    6   0.0000000   0.0000000   0.0033460  -0.0000000   0.0000000  -0.0228487
    7  -0.0382633  -0.0274524   0.0000000   0.0015908   0.0234799   0.0000000
    8  -0.0177362  -0.3510728   0.0000000  -0.0025679  -0.0126731  -0.0000000
    9  -0.0000000  -0.0000000  -0.0300192  -0.0000000   0.0000000   0.0066740
   10  -0.0366883  -0.0127891  -0.0000000  -0.1159899  -0.0354211  -0.0000000
   11   0.0013484   0.0036741  -0.0000000  -0.0474354  -0.0427128   0.0000000
   12  -0.0000000  -0.0000000   0.0046963  -0.0000000   0.0000000  -0.0158419
   13   0.5612846  -0.1569486   0.0000000  -0.3408488   0.2139651  -0.0000000
   14  -0.1569486   0.6618852   0.0000000   0.2276788  -0.2401145  -0.0000000
   15   0.0000000   0.0000000   0.0776332   0.0000000  -0.0000000  -0.0403359
   16  -0.3408488   0.2276788   0.0000000   0.5168124  -0.1901507   0.0000000
   17   0.2139651  -0.2401145  -0.0000000  -0.1901507   0.3902865   0.0000000
   18  -0.0000000  -0.0000000  -0.0403359   0.0000000   0.0000000   0.0687980
 Gradient time:  CPU 777.02 s  wall 100.79 s
 **********************************************************************
 **                                                                  **
 **                       VIBRATIONAL ANALYSIS                       **
 **                       --------------------                       **
 **                                                                  **
 **        VIBRATIONAL FREQUENCIES (CM**-1) AND NORMAL MODES         **
 **     FORCE CONSTANTS (mDYN/ANGSTROM) AND REDUCED MASSES (AMU)     **
 **                  INFRARED INTENSITIES (KM/MOL)                   **
 **                                                                  **
 **********************************************************************


 Mode:                 1                      2                      3
 Frequency:        98.48                 148.31                 172.51
 Force Cnst:      0.4327                 0.7916                 0.1024
 Red. Mass:      75.7207                61.0799                 5.8426
 IR Active:          YES                    YES                    YES
 IR Intens:        0.168                  0.275                  0.040
 Raman Active:       YES                    YES                    YES
               X      Y      Z        X      Y      Z        X      Y      Z
 Br        -0.328  0.585  0.000    0.337  0.069  0.000   -0.000  0.000 -0.074
 I          0.393 -0.322 -0.000   -0.224 -0.366 -0.000   -0.000 -0.000  0.004
 H          0.194 -0.209 -0.000    0.388 -0.138 -0.000   -0.000 -0.000  0.788
 Br        -0.271  0.005  0.000   -0.064  0.569  0.000    0.000  0.000 -0.067
 C         -0.095 -0.184 -0.000    0.300 -0.128 -0.000   -0.000 -0.000  0.537
 C         -0.148 -0.271 -0.000    0.243 -0.188 -0.000    0.000  0.000  0.285
 TransDip   0.002 -0.013 -0.000   -0.014 -0.009 -0.000   -0.000  0.000  0.006

 Mode:                 4                      5                      6
 Frequency:       234.48                 408.38                 434.66
 Force Cnst:      2.0046                 0.5044                 0.9356
 Red. Mass:      61.8844                 5.1337                 8.4054
 IR Active:          YES                    YES                    YES
 IR Intens:        0.142                  7.734                  2.805
 Raman Active:       YES                    YES                    YES
               X      Y      Z        X      Y      Z        X      Y      Z
 Br        -0.537 -0.044  0.000   -0.000 -0.000  0.004    0.017 -0.019 -0.000
 I         -0.059 -0.108  0.000    0.000 -0.000 -0.018    0.014 -0.082  0.000
 H         -0.320 -0.197 -0.000   -0.000  0.000 -0.794   -0.273  0.577  0.000
 Br         0.628  0.241  0.000    0.000  0.000 -0.019    0.022 -0.008  0.000
 C         -0.118 -0.219 -0.000   -0.000  0.000 -0.214   -0.166  0.560  0.000
 C          0.181  0.080 -0.000   -0.000  0.000  0.568   -0.218  0.442 -0.000
 TransDip  -0.011  0.006  0.000    0.000 -0.000 -0.089    0.008  0.053  0.000

 Mode:                 7                      8                      9
 Frequency:       708.07                 796.66                 798.87
 Force Cnst:      3.1509                 0.4864                 2.3012
 Red. Mass:      10.6668                 1.3007                 6.1199
 IR Active:          YES                    YES                    YES
 IR Intens:       79.689                 22.454                 81.966
 Raman Active:       YES                    YES                    YES
               X      Y      Z        X      Y      Z        X      Y      Z
 Br        -0.098 -0.032 -0.000   -0.000 -0.000  0.003    0.029  0.023  0.000
 I         -0.004 -0.009  0.000    0.000  0.000  0.001   -0.004 -0.011  0.000
 H          0.395  0.264  0.000    0.000  0.000  0.987   -0.685 -0.284  0.000
 Br        -0.076 -0.025 -0.000    0.000  0.000 -0.003   -0.021 -0.020 -0.000
 C          0.573  0.242 -0.000    0.000  0.000 -0.152   -0.253 -0.321 -0.000
 C          0.573  0.204 -0.000   -0.000 -0.000  0.058    0.299  0.437  0.000
 TransDip   0.272  0.088  0.000   -0.000 -0.000  0.152    0.003  0.290  0.000

 Mode:                10                     11                     12
 Frequency:      1244.38                1597.24                3215.77
 Force Cnst:      1.0275                14.6806                 6.6542
 Red. Mass:       1.1263                 9.7668                 1.0921
 IR Active:          YES                    YES                    YES
 IR Intens:       16.536                  6.259                 14.169
 Raman Active:       YES                    YES                    YES
               X      Y      Z        X      Y      Z        X      Y      Z
 Br        -0.002 -0.004  0.000   -0.006 -0.000  0.000    0.000  0.000 -0.000
 I         -0.000 -0.001 -0.000    0.001 -0.003 -0.000   -0.000  0.000  0.000
 H          0.988 -0.112  0.000   -0.281 -0.353  0.000    0.071  0.994  0.000
 Br        -0.000 -0.000 -0.000    0.004  0.001  0.000    0.000  0.000 -0.000
 C         -0.054 -0.036 -0.000    0.540 -0.321 -0.000   -0.001 -0.087 -0.000
 C         -0.016  0.079  0.000   -0.511  0.375  0.000   -0.005  0.003  0.000
 TransDip  -0.103  0.079  0.000    0.052  0.061  0.000   -0.081  0.089 -0.000

 STANDARD THERMODYNAMIC QUANTITIES AT   298.15 K  AND     1.00 ATM

   This Molecule has  0 Imaginary Frequencies
   Zero point vibrational energy:       14.092 kcal/mol

   Atom    1 Element Br Has Mass   78.91830
   Atom    2 Element I  Has Mass  126.90440
   Atom    3 Element H  Has Mass    1.00783
   Atom    4 Element Br Has Mass   78.91830
   Atom    5 Element C  Has Mass   12.00000
   Atom    6 Element C  Has Mass   12.00000
   Molecular Mass:   309.748830 amu
   Principal axes and moments of inertia in amu*Bohr^2:
                             1           2           3
    Eigenvalues --     1891.49772  3083.88385  4975.38157
          X               1.00000     0.00234     0.00000
          Y              -0.00234     1.00000     0.00000
          Z              -0.00000    -0.00000     1.00000
   Rotational Symmetry Number is   1
   The Molecule is an Asymmetric Top
   Translational Enthalpy:        0.889 kcal/mol
   Rotational Enthalpy:           0.889 kcal/mol
   Vibrational Enthalpy:         16.201 kcal/mol
   gas constant (RT):             0.592 kcal/mol
   Translational Entropy:        43.088  cal/mol.K
   Rotational Entropy:           31.740  cal/mol.K
   Vibrational Entropy:          12.963  cal/mol.K

   Total Enthalpy:               18.571 kcal/mol
   Total Entropy:                87.791  cal/mol.K

 ======================================================================

 STANDARD THERMODYNAMIC QUANTITIES FOR ANHARMONIC VIBRATION -- TOSH

   Zero point vibrational energy: ************ kcal/mol

   Vibrational Enthalpy:       Infinity kcal/mol
   Vibrational Entropy:             NaN  cal/mol.K

   Total Enthalpy:             Infinity kcal/mol
   Total Entropy:                   NaN  cal/mol.K

 ======================================================================

 STANDARD THERMODYNAMIC QUANTITIES FOR ANHARMONIC VIBRATION -- VPT2

   Zero point vibrational energy: ************ kcal/mol

   Vibrational Enthalpy:       Infinity kcal/mol
   Vibrational Entropy:             NaN  cal/mol.K

   Total Enthalpy:             Infinity kcal/mol
   Total Entropy:                   NaN  cal/mol.K

 ======================================================================

Archival summary:
1\1\K55V\FREQ\ProcedureUnspecified\BasisUnspecified\1r221\taweetha\MonAug2702:50:562018MonAug2702:50:562018\0\\#,FREQ,ProcedureUnspecified,BasisUnspecified,\\0,1\I\C,1,2.0908\C,2,1.33138,1,125.995\H,3,1.08107,2,121.617,1,-180,0\Br,3,1.89239,2,125.618,1,0,0\Br,2,1.9172,1,116.358,3,-180,0\\\@

 Total job time:  117.40s(wall), 903.73s(cpu) 
 Mon Aug 27 02:50:56 2018

        *************************************************************
        *                                                           *
        *  Thank you very much for using Q-Chem.  Have a nice day.  *
        *                                                           *
        *************************************************************
