# Supplementary material for: Geometric and energetic data from ab initio calculations of haloethene, haloimine, halomethylenephosphine, haloiminophosphine, halodiazene, halodiphosphene and halocyclopropane
Source: Data Brief. 2019 Nov 2;27:104738. doi: 10.1016/j.dib.2019.104738 (PMC6861602; doi:10.1016/j.dib.2019.104738)
Supplement: Multimedia component 2 [file mmc2.zip › CC/B3LYP/BrHCCII.out]

Q-Chem Developer Version!
                  Welcome to Q-Chem
     A Quantum Leap Into The Future Of Chemistry


 Q-Chem 5.1, Q-Chem, Inc., Pleasanton, CA (2018)

 Yihan Shao,  Zhengting Gan,  E. Epifanovsky,  A. T. B. Gilbert,  M. Wormit,  
 J. Kussmann,  A. W. Lange,  A. Behn,  Jia Deng,  Xintian Feng,  D. Ghosh,  
 M. Goldey,  P. R. Horn,  L. D. Jacobson,  I. Kaliman,  T. Kus,  A. Landau,  
 Jie Liu,  E. I. Proynov,  R. M. Richard,  R. P. Steele,  E. J. Sundstrom,  
 H. L. Woodcock III,  P. M. Zimmerman,  D. Zuev,  B. Albrecht,  E. Alguire,  
 S. A. Baeppler,  D. Barton,  Z. Benda,  Y. A. Bernard,  E. J. Berquist,  
 K. B. Bravaya,  H. Burton,  D. Casanova,  Chun-Min Chang,  Yunqing Chen,  
 A. Chien,  K. D. Closser,  M. P. Coons,  S. Coriani,  S. Dasgupta,  
 A. L. Dempwolff,  M. Diedenhofen,  Hainam Do,  R. G. Edgar,  Po-Tung Fang,  
 S. Faraji,  S. Fatehi,  Qingguo Feng,  K. D. Fenk,  J. Fosso-Tande,  
 Qinghui Ge,  A. Ghysels,  G. Gidofalvi,  J. Gomes,  J. Gonthier,  A. Gunina,  
 D. Hait,  M. W. D. Hanson-Heine,  P. H. P. Harbach,  A. W. Hauser,  
 J. E. Herr,  E. G. Hohenstein,  Z. C. Holden,  Kerwin Hui,  B. C. Huynh,  
 T.-C. Jagau,  Hyunjun Ji,  B. Kaduk,  K. Khistyaev,  Jaehoon Kim,  
 P. Klunzinger,  K. Koh,  D. Kosenkov,  L. Koulias,  T. Kowalczyk,  
 C. M. Krauter,  A. Kunitsa,  Ka Un Lao,  A. Laurent,  K. V. Lawler,  
 Joonho Lee,  D. Lefrancois,  S. Lehtola,  D. S. Levine,  Yi-Pei Li,  
 You-Sheng Lin,  Fenglai Liu,  E. Livshits,  A. Luenser,  P. Manohar,  
 E. Mansoor,  S. F. Manzer,  Shan-Ping Mao,  Yuezhi Mao,  N. Mardirossian,  
 A. V. Marenich,  T. Markovich,  L. A. Martinez-Martinez,  S. A. Maurer,  
 N. J. Mayhall,  S. C. McKenzie,  J.-M. Mewes,  A. F. Morrison,  
 J. W. Mullinax,  K. Nanda,  T. S. Nguyen-Beck,  R. Olivares-Amaya,  
 J. A. Parkhill,  T. M. Perrine,  F. Plasser,  P. Pokhilko,  S. Prager,  
 A. Prociuk,  E. Ramos,  D. R. Rehn,  F. Rob,  M. Schneider,  N. Sergueev,  
 S. M. Sharada,  S. Sharma,  D. W. Small,  T. Stauch,  T. Stein,  
 Yu-Chuan Su,  A. J. W. Thom,  A. Tkatchenko,  T. Tsuchimochi,  N. M. Tubman,  
 L. Vogt,  M. L. Vidal,  O. Vydrov,  M. A. Watson,  J. Wenzel,  
 M. de Wergifosse,  T. A. Wesolowski,  A. White,  J. Witte,  A. Yamada,  
 Jun Yang,  K. Yao,  S. Yeganeh,  S. R. Yost,  Zhi-Qiang You,  A. Zech,  
 Igor Ying Zhang,  Xing Zhang,  Yan Zhao,  Ying Zhu,  B. R. Brooks,  
 G. K. L. Chan,  C. J. Cramer,  M. S. Gordon,  W. J. Hehre,  A. Klamt,  
 M. W. Schmidt,  C. D. Sherrill,  D. G. Truhlar,  A. Aspuru-Guzik,  R. Baer,  
 A. T. Bell,  N. A. Besley,  Jeng-Da Chai,  A. E. DePrince, III,  
 R. A. DiStasio Jr.,  A. Dreuw,  B. D. Dunietz,  T. R. Furlani,  
 Chao-Ping Hsu,  Yousung Jung,  Jing Kong,  D. S. Lambrecht,  WanZhen Liang,  
 C. Ochsenfeld,  V. A. Rassolov,  L. V. Slipchenko,  J. E. Subotnik,  
 T. Van Voorhis,  J. M. Herbert,  A. I. Krylov,  P. M. W. Gill,  M. Head-Gordon

 Contributors to earlier versions of Q-Chem not listed above: 
 R. D. Adamson,  B. Austin,  J. Baker,  G. J. O. Beran,  K. Brandhorst,  
 S. T. Brown,  E. F. C. Byrd,  A. K. Chakraborty,  C.-L. Cheng,  
 Siu Hung Chien,  D. M. Chipman,  D. L. Crittenden,  H. Dachsel,  
 R. J. Doerksen,  A. D. Dutoi,  L. Fusti-Molnar,  W. A. Goddard III,  
 A. Golubeva-Zadorozhnaya,  S. R. Gwaltney,  G. Hawkins,  A. Heyden,  
 S. Hirata,  G. Kedziora,  F. J. Keil,  C. Kelley,  Jihan Kim,  R. A. King,  
 R. Z. Khaliullin,  P. P. Korambath,  W. Kurlancheek,  A. M. Lee,  M. S. Lee,  
 S. V. Levchenko,  Ching Yeh Lin,  D. Liotard,  R. C. Lochan,  I. Lotan,  
 P. E. Maslen,  N. Nair,  D. P. O'Neill,  D. Neuhauser,  E. Neuscamman,  
 C. M. Oana,  R. Olson,  B. Peters,  R. Peverati,  P. A. Pieniazek,  
 Y. M. Rhee,  J. Ritchie,  M. A. Rohrdanz,  E. Rosta,  N. J. Russ,  
 H. F. Schaefer III,  N. E. Schultz,  N. Shenvi,  A. C. Simmonett,  A. Sodt,  
 D. Stuck,  K. S. Thanthiriwatte,  V. Vanovschi,  Tao Wang,  A. Warshel,  
 C. F. Williams,  Q. Wu,  X. Xu,  W. Zhang

 Please cite Q-Chem as follows:
 Y. Shao et al., Mol. Phys. 113, 184-215 (2015)
 DOI: 10.1080/00268976.2014.952696

 Q-Chem 5.1.1 for Intel X86 EM64T Linux

 Parts of Q-Chem use Armadillo 8.300.2 (Tropical Shenanigans).
 http://arma.sourceforge.net/

 Q-Chem begins on Tue Aug 28 16:33:41 2018  

Host: 
0

     Scratch files written to /scratch/taweetham/qchem20768//
Input Ideriv = 2
Curr. Ideriv = -1
Max.  Ideriv = 2

Checking the input file for inconsistencies... 	...done.

--------------------------------------------------------------
User input:
--------------------------------------------------------------
inp/BrIHI.inp
$molecule
0	1
  Br   -1.7090411    1.4179576    0.0000000
  I    1.8283694    1.7245760   -0.0000000
  H   -1.0965154   -1.1095967    0.0000000
  I    1.8422367   -1.8923979    0.0000000
  C   -0.5994346   -0.1451524   -0.0000000
  C    0.7378203   -0.0928442   -0.0000000
$end
$rem
   JOB_TYPE		OPTIMIZATION
   BASIS		6-311++G**
   EXCHANGE		B3LYP
$end

--------------------------------------------------------------
 ----------------------------------------------------------------
             Standard Nuclear Orientation (Angstroms)
    I     Atom           X                Y                Z
 ----------------------------------------------------------------
    1      Br      2.5249957479    -1.2886633604     0.0000000000
    2      I       0.5583517906     1.6676179919    -0.0000000000
    3      H       0.1672781991    -2.3863365506     0.0000000000
    4      I      -2.2775293722    -0.5774812321    -0.0000000000
    5      C       0.6111088781    -1.3962575346     0.0000000000
    6      C      -0.1820618035    -0.3183581491     0.0000000000
 ----------------------------------------------------------------
 Molecular Point Group                 Cs    NOp =  2
 Largest Abelian Subgroup              Cs    NOp =  2
 Nuclear Repulsion Energy =  1298.1953106776 hartrees
 There are       77 alpha and       77 beta electrons
 Requested basis set is 6-311++G(d,p)
 There are 84 shells and 223 basis functions

 Total QAlloc Memory Limit   2000 MB
 Mega-Array Size       188 MB
 MEM_STATIC part       192 MB
 A cutoff of  1.0D-11 yielded   2588 shell pairs
 There are     19265 function pairs (     21854 Cartesian)

 -------------------------------------------------------
 OpenMP Integral Computing Module                       
 Release: version 1.0, May 2013, Q-Chem Inc. Pittsburgh 
 -------------------------------------------------------
 Integral Job Info:
 Integral job number is                      11
 Integral operator is                         1
 short-range coefficients                     0
 long-range coefficients              100000000
 Omega coefficients                           0
 if combine SR and LR in K                    0
 Integral screening is                        0
 Integral computing path is                   2
 max size of driver memory is            800000
 size of driver memory is                593474
 size of scratch memory is             29623520
 max col of scratch BK array               1296
 max len of scratch array in speh3          155
 max len of scratch index in speh4           18
 max int batch size is                      520
 min int batch size is                       52
 fixed nKL is                                45
 max L of basis functions is                  2
 order of int derivative is                   0
 number of shells is                         84
 number of basis is                         238
 number of cartesian basis is               238
 number of contracted shell pairs          2588
 number of primitive shell pairs           5330
 maxK2 (contraction) of shell pair           36
 max number of K2 of shell pair               1
 max number of CS2 of shell pair            397
 max number of PS2 of shell pair            397
 mem total for path MDJ                  544668
 -------------------------------------------------------
 Smallest overlap matrix eigenvalue = 7.64E-05

 Scale SEOQF with 1.000000e-01/1.000000e-01/1.000000e-01

 Standard Electronic Orientation quadrupole field applied
 Nucleus-field energy     =     0.0000000357 hartrees
 Guess from superposition of atomic densities
 Warning:  Energy on first SCF cycle will be non-variational
 SAD guess density has 154.000000 electrons

 -----------------------------------------------------------------------
  General SCF calculation program by
  Eric Jon Sundstrom, Paul Horn, Yuezhi Mao, Dmitri Zuev, Alec White,
  David Stuck, Shaama M.S., Shane Yost, Joonho Lee, David Small,
  Daniel Levine, Susi Lehtola, Hugh Burton, Evgeny Epifanovsky
 -----------------------------------------------------------------------
 Exchange:     0.2000 Hartree-Fock + 0.0800 Slater + 0.7200 B88
 Correlation:  0.1900 VWN1RPA + 0.8100 LYP
 Using SG-1 standard quadrature grid
 using 4 threads for integral computing
 -------------------------------------------------------
 OpenMP Integral computing Module                
 Release: version 2.0, May 2017, Q-Chem Inc. Pleasanton 
 -------------------------------------------------------
 -------------------------------------------------------
 OpenMP BLAS3 based DFT computing Module                
 Release: version 1.0, May 2013, Q-Chem Inc. Pittsburgh 
 -------------------------------------------------------
 A restricted SCF calculation will be
 performed using DIIS
 SCF converges when DIIS error is below 1.0e-08
 ---------------------------------------
  Cycle       Energy         DIIS error
 ---------------------------------------
    1  -16490.4945841837      3.47e-02  
    2  -16489.9499903323      2.61e-03  
    3  -16489.9102622127      3.47e-03  
    4  -16489.9725724923      8.45e-04  
    5  -16489.9777416450      1.55e-04  
    6  -16489.9777844760      1.22e-04  
    7  -16489.9778772750      2.26e-05  
    8  -16489.9778796784      3.61e-06  
    9  -16489.9778797304      8.35e-07  
   10  -16489.9778797336      3.05e-07  
   11  -16489.9778797335      6.00e-08  
   12  -16489.9778797336      1.05e-08  
   13  -16489.9778797339      5.85e-09  Convergence criterion met
 ---------------------------------------
 SCF time:   CPU 66.14s  wall 18.00s 
 SCF   energy in the final basis set =   -16489.9778797339
 Total energy in the final basis set =   -16489.9778797339

 --------------------------------------------------------------
             Orbital Energies (a.u.) and Symmetries
 --------------------------------------------------------------

 Alpha MOs, Restricted
 -- Occupied --                  
*******-1165.89 -482.85 -176.32 -176.32 -165.73 -165.72 -165.72
  1 A'    2 A'    3 A'    4 A'    5 A'    6 A'    1 A"    7 A'                 
-165.72 -165.72 -165.72  -62.51  -56.33  -56.32  -56.32  -35.82
  8 A'    2 A"    9 A'   10 A'   11 A'    3 A"   12 A'   13 A'                 
-35.815 -31.312 -31.309 -31.306 -31.306 -31.302 -31.302 -22.963
 14 A'   15 A'   16 A'    4 A"   17 A'    5 A"   18 A'   19 A'                 
-22.961 -22.961 -22.959 -22.958 -22.957 -22.957 -22.957 -22.953
  6 A"   20 A'   21 A'    7 A"   22 A'   23 A'    8 A"   24 A'                 
-22.953 -10.281 -10.260  -8.714  -6.546  -6.533  -6.532  -6.368
  9 A"   25 A'   26 A'   27 A'   28 A'   10 A"   29 A'   30 A'                 
 -6.364  -4.781  -4.777  -4.766  -4.765  -4.762  -4.761  -2.657
 31 A'   32 A'   33 A'   34 A'   11 A"   12 A"   35 A'   36 A'                 
 -2.653  -2.653  -2.642  -2.642  -2.047  -2.043  -2.042  -2.042
 13 A"   37 A'   14 A"   38 A'   39 A'   40 A'   41 A'   15 A"                 
 -2.038  -2.038  -2.029  -2.028  -2.025  -2.025  -0.861  -0.784
 16 A"   42 A'   43 A'   17 A"   18 A"   44 A'   45 A'   46 A'                 
 -0.680  -0.667  -0.551  -0.472  -0.443  -0.388  -0.367  -0.320
 47 A'   48 A'   49 A'   50 A'   51 A'   19 A"   52 A'   53 A'                 
 -0.320  -0.295  -0.284  -0.268  -0.256
 20 A"   54 A'   21 A"   55 A'   22 A"                                         
 -- Virtual --                   
 -0.087  -0.064  -0.050  -0.011   0.010   0.036   0.042   0.055
 56 A'   57 A'   23 A"   58 A'   59 A'   60 A'   61 A'   24 A"                 
  0.072   0.077   0.088   0.091   0.103   0.115   0.120   0.129
 62 A'   63 A'   25 A"   64 A'   26 A"   65 A'   66 A'   67 A'                 
  0.151   0.174   0.190   0.216   0.225   0.245   0.249   0.277
 68 A'   69 A'   70 A'   27 A"   71 A'   72 A'   28 A"   73 A'                 
  0.327   0.340   0.360   0.374   0.386   0.388   0.402   0.403
 74 A'   75 A'   29 A"   76 A'   77 A'   30 A"   31 A"   78 A'                 
  0.415   0.438   0.439   0.458   0.473   0.483   0.503   0.536
 32 A"   33 A"   79 A'   80 A'   81 A'   82 A'   34 A"   83 A'                 
  0.551   0.582   0.599   0.603   0.624   0.632   0.675   0.687
 35 A"   84 A'   36 A"   85 A'   86 A'   87 A'   37 A"   88 A'                 
  0.720   0.757   0.802   0.829   0.883   0.896   0.994   1.085
 89 A'   90 A'   91 A'   92 A'   93 A'   94 A'   95 A'   38 A"                 
  1.197   1.270   1.314   1.329   1.348   1.401   1.409   1.431
 39 A"   40 A"   96 A'   97 A'   41 A"   98 A'   99 A'   42 A"                 
  1.498   1.560   1.639   1.733   1.799   1.800   1.965   1.999
100 A'  101 A'  102 A'  103 A'   43 A"  104 A'   44 A"   45 A"                 
  2.027   2.082   2.194   2.242   2.508   2.618   2.629   2.820
105 A'  106 A'  107 A'  108 A'  109 A'  110 A'   46 A"   47 A"                 
  2.837   3.051   3.182   3.659   3.947   3.953   3.963   3.975
111 A'  112 A'  113 A'  114 A'   48 A"   49 A"  115 A'   50 A"                 
  3.978   3.990   4.022   4.027   4.054   4.063   4.101   4.164
116 A'   51 A"  117 A'   52 A"  118 A'   53 A"  119 A'  120 A'                 
  4.228   4.263   4.355   4.372   4.438   5.971   6.014   6.014
121 A'  122 A'  123 A'  124 A'  125 A'   54 A"  126 A'   55 A"                 
  6.037   6.064   6.119   6.612   7.538   7.574   7.659  23.387
127 A'  128 A'  129 A'  130 A'   56 A"  131 A'  132 A'  133 A'                 
 24.103  27.800  27.871  28.317  28.349  28.350  28.355  28.388
134 A'  135 A'  136 A'   57 A"  137 A'   58 A"  138 A'  139 A'                 
 28.397  28.522  28.525  28.532  28.535  28.538  28.562  28.565
140 A'   59 A"   60 A"   61 A"  141 A'  142 A'   62 A"  143 A'                 
 28.601  28.679  28.707  47.883 127.864 127.889 127.890 127.908
144 A'  145 A'  146 A'  147 A'   63 A"  148 A'   64 A"  149 A'                 
127.920 127.949 151.604 151.666 289.733 289.768 289.8821020.668
150 A'  151 A'  152 A'  153 A'   65 A"  154 A'  155 A'  156 A'                 
*******1901.829
157 A'  158 A'                                                                 

 Beta MOs, Restricted
 -- Occupied --                  
*******-1165.89 -482.85 -176.32 -176.32 -165.73 -165.72 -165.72
  1 A'    2 A'    3 A'    4 A'    5 A'    6 A'    1 A"    7 A'                 
-165.72 -165.72 -165.72  -62.51  -56.33  -56.32  -56.32  -35.82
  8 A'    2 A"    9 A'   10 A'   11 A'    3 A"   12 A'   13 A'                 
-35.815 -31.312 -31.309 -31.306 -31.306 -31.302 -31.302 -22.963
 14 A'   15 A'   16 A'    4 A"   17 A'    5 A"   18 A'   19 A'                 
-22.961 -22.961 -22.959 -22.958 -22.957 -22.957 -22.957 -22.953
  6 A"   20 A'   21 A'    7 A"   22 A'   23 A'    8 A"   24 A'                 
-22.953 -10.281 -10.260  -8.714  -6.546  -6.533  -6.532  -6.368
  9 A"   25 A'   26 A'   27 A'   28 A'   10 A"   29 A'   30 A'                 
 -6.364  -4.781  -4.777  -4.766  -4.765  -4.762  -4.761  -2.657
 31 A'   32 A'   33 A'   34 A'   11 A"   12 A"   35 A'   36 A'                 
 -2.653  -2.653  -2.642  -2.642  -2.047  -2.043  -2.042  -2.042
 13 A"   37 A'   14 A"   38 A'   39 A'   40 A'   41 A'   15 A"                 
 -2.038  -2.038  -2.029  -2.028  -2.025  -2.025  -0.861  -0.784
 16 A"   42 A'   43 A'   17 A"   18 A"   44 A'   45 A'   46 A'                 
 -0.680  -0.667  -0.551  -0.472  -0.443  -0.388  -0.367  -0.320
 47 A'   48 A'   49 A'   50 A'   51 A'   19 A"   52 A'   53 A'                 
 -0.320  -0.295  -0.284  -0.268  -0.256
 20 A"   54 A'   21 A"   55 A'   22 A"                                         
 -- Virtual --                   
 -0.087  -0.064  -0.050  -0.011   0.010   0.036   0.042   0.055
 56 A'   57 A'   23 A"   58 A'   59 A'   60 A'   61 A'   24 A"                 
  0.072   0.077   0.088   0.091   0.103   0.115   0.120   0.129
 62 A'   63 A'   25 A"   64 A'   26 A"   65 A'   66 A'   67 A'                 
  0.151   0.174   0.190   0.216   0.225   0.245   0.249   0.277
 68 A'   69 A'   70 A'   27 A"   71 A'   72 A'   28 A"   73 A'                 
  0.327   0.340   0.360   0.374   0.386   0.388   0.402   0.403
 74 A'   75 A'   29 A"   76 A'   77 A'   30 A"   31 A"   78 A'                 
  0.415   0.438   0.439   0.458   0.473   0.483   0.503   0.536
 32 A"   33 A"   79 A'   80 A'   81 A'   82 A'   34 A"   83 A'                 
  0.551   0.582   0.599   0.603   0.624   0.632   0.675   0.687
 35 A"   84 A'   36 A"   85 A'   86 A'   87 A'   37 A"   88 A'                 
  0.720   0.757   0.802   0.829   0.883   0.896   0.994   1.085
 89 A'   90 A'   91 A'   92 A'   93 A'   94 A'   95 A'   38 A"                 
  1.197   1.270   1.314   1.329   1.348   1.401   1.409   1.431
 39 A"   40 A"   96 A'   97 A'   41 A"   98 A'   99 A'   42 A"                 
  1.498   1.560   1.639   1.733   1.799   1.800   1.965   1.999
100 A'  101 A'  102 A'  103 A'   43 A"  104 A'   44 A"   45 A"                 
  2.027   2.082   2.194   2.242   2.508   2.618   2.629   2.820
105 A'  106 A'  107 A'  108 A'  109 A'  110 A'   46 A"   47 A"                 
  2.837   3.051   3.182   3.659   3.947   3.953   3.963   3.975
111 A'  112 A'  113 A'  114 A'   48 A"   49 A"  115 A'   50 A"                 
  3.978   3.990   4.022   4.027   4.054   4.063   4.101   4.164
116 A'   51 A"  117 A'   52 A"  118 A'   53 A"  119 A'  120 A'                 
  4.228   4.263   4.355   4.372   4.438   5.971   6.014   6.014
121 A'  122 A'  123 A'  124 A'  125 A'   54 A"  126 A'   55 A"                 
  6.037   6.064   6.119   6.612   7.538   7.574   7.659  23.387
127 A'  128 A'  129 A'  130 A'   56 A"  131 A'  132 A'  133 A'                 
 24.103  27.800  27.871  28.317  28.349  28.350  28.355  28.388
134 A'  135 A'  136 A'   57 A"  137 A'   58 A"  138 A'  139 A'                 
 28.397  28.522  28.525  28.532  28.535  28.538  28.562  28.565
140 A'   59 A"   60 A"   61 A"  141 A'  142 A'   62 A"  143 A'                 
 28.601  28.679  28.707  47.883 127.864 127.889 127.890 127.908
144 A'  145 A'  146 A'  147 A'   63 A"  148 A'   64 A"  149 A'                 
127.920 127.949 151.604 151.666 289.733 289.768 289.8821020.668
150 A'  151 A'  152 A'  153 A'   65 A"  154 A'  155 A'  156 A'                 
*******1901.829
157 A'  158 A'                                                                 
 --------------------------------------------------------------

          Ground-State Mulliken Net Atomic Charges

     Atom                 Charge (a.u.)
  ----------------------------------------
      1 Br                   -0.103242
      2 I                     0.148437
      3 H                     0.203924
      4 I                     0.135298
      5 C                    -0.148424
      6 C                    -0.235994
  ----------------------------------------
  Sum of atomic charges =     0.000000

 -----------------------------------------------------------------
                    Cartesian Multipole Moments
 -----------------------------------------------------------------
    Charge (ESU x 10^10)
                 0.0000
    Dipole Moment (Debye)
         X      -0.4065      Y      -0.4772      Z      -0.0000
       Tot       0.6269
    Quadrupole Moments (Debye-Ang)
        XX     -83.9961     XY       2.3369     YY     -82.8800
        XZ      -0.0000     YZ      -0.0000     ZZ     -89.1577
    Octopole Moments (Debye-Ang^2)
       XXX      -8.6282    XXY       2.9221    XYY       3.5243
       YYY      17.6109    XXZ       0.0000    XYZ       0.0000
       YYZ       0.0000    XZZ      -0.0346    YZZ       4.4316
       ZZZ       0.0000
    Hexadecapole Moments (Debye-Ang^3)
      XXXX   -1611.6200   XXXY      13.2305   XXYY    -449.9778
      XYYY      26.8468   YYYY    -857.3697   XXXZ      -0.0000
      XXYZ       0.0000   XYYZ      -0.0000   YYYZ      -0.0000
      XXZZ    -321.7318   XYZZ       1.3944   YYZZ    -177.2081
      XZZZ      -0.0000   YZZZ      -0.0000   ZZZZ    -120.6826
 -----------------------------------------------------------------
 Calculating analytic gradient of the SCF energy
 Gradient of SCF Energy
            1           2           3           4           5           6
    1   0.0093606   0.0038636  -0.0081281   0.0045903   0.0022408  -0.0119272
    2   0.0073312   0.0020453   0.0009416   0.0015403  -0.0093836  -0.0024747
    3  -0.0000000   0.0000000  -0.0000000  -0.0000000  -0.0000000   0.0000000
 Max gradient component =       1.193E-02
 RMS gradient           =       5.230E-03
 Gradient time:  CPU 18.57 s  wall 4.76 s
 Geometry Optimization Parameters
   NAtoms,    NIC,     NZ,  NCons,   NDum,   NFix, NCnnct, MaxDiis
        6      27       0       0       0       0       0       0


** GEOMETRY OPTIMIZATION IN DELOCALIZED INTERNAL COORDINATES **
   Searching for a Minimum

   Optimization Cycle:   1

                       Coordinates (Angstroms)
     ATOM                X               Y               Z
      1  Br        2.5249957479   -1.2886633604    0.0000000000
      2  I         0.5583517906    1.6676179919    0.0000000000
      3  H         0.1672781991   -2.3863365506    0.0000000000
      4  I        -2.2775293722   -0.5774812321    0.0000000000
      5  C         0.6111088781   -1.3962575346    0.0000000000
      6  C        -0.1820618035   -0.3183581491    0.0000000000
   Point Group: cs    Number of degrees of freedom:     9


   Energy is -16489.977879734


 Attempting to Generate Delocalized Internal Coordinates

  9 Hessian modes will be used to form the next step
  Hessian Eigenvalues:
     0.113231    0.115346    0.160000    0.187121    0.220000    0.250000
     0.250000    0.353960    0.575927

 Minimum Search - Taking Simple RFO Step
 Searching for Lamda that Minimizes Along All modes
 Value Taken    Lamda =  -0.00292198
 Step Taken.  Stepsize is  0.124838

                             Maximum     Tolerance    Cnvgd?
         Gradient           0.014765      0.000300      NO
         Displacement       0.069515      0.001200      NO
         Energy change     *********      0.000001      NO


 New Cartesian Coordinates Obtained by Inverse Iteration

 Displacement from previous Coordinates is:  0.219198
 ----------------------------------------------------------------
             Standard Nuclear Orientation (Angstroms)
    I     Atom           X                Y                Z
 ----------------------------------------------------------------
    1      Br      2.5108216006    -1.3731336296     0.0000000000
    2      I       0.5137967402     1.6998187496     0.0000000000
    3      H       0.1964091147    -2.3672688082     0.0000000000
    4      I      -2.2756490818    -0.5934647639     0.0000000000
    5      C       0.6211528346    -1.3727906350     0.0000000000
    6      C      -0.1643877684    -0.2926397479     0.0000000000
 ----------------------------------------------------------------
 Molecular Point Group                 Cs    NOp =  2
 Largest Abelian Subgroup              Cs    NOp =  2
 Nuclear Repulsion Energy =  1291.0668615931 hartrees
 There are       77 alpha and       77 beta electrons
 Applying Cartesian multipole field
    Component          Value
    ---------          -----
     (2,0,0)        1.00000E-11
     (0,2,0)        2.00000E-11
     (0,0,2)       -3.00000E-11
 Nucleus-field energy     =     0.0000000365 hartrees
 Requested basis set is 6-311++G(d,p)
 There are 84 shells and 223 basis functions
 A cutoff of  1.0D-11 yielded   2589 shell pairs
 There are     19266 function pairs (     21855 Cartesian)
 Smallest overlap matrix eigenvalue = 7.36E-05
 Guess MOs from SCF MO coefficient file

 -----------------------------------------------------------------------
  General SCF calculation program by
  Eric Jon Sundstrom, Paul Horn, Yuezhi Mao, Dmitri Zuev, Alec White,
  David Stuck, Shaama M.S., Shane Yost, Joonho Lee, David Small,
  Daniel Levine, Susi Lehtola, Hugh Burton, Evgeny Epifanovsky
 -----------------------------------------------------------------------
 Exchange:     0.2000 Hartree-Fock + 0.0800 Slater + 0.7200 B88
 Correlation:  0.1900 VWN1RPA + 0.8100 LYP
 Using SG-1 standard quadrature grid
 using 4 threads for integral computing
 -------------------------------------------------------
 OpenMP Integral computing Module                
 Release: version 2.0, May 2017, Q-Chem Inc. Pleasanton 
 -------------------------------------------------------
 -------------------------------------------------------
 OpenMP BLAS3 based DFT computing Module                
 Release: version 1.0, May 2013, Q-Chem Inc. Pittsburgh 
 -------------------------------------------------------
 A restricted SCF calculation will be
 performed using DIIS
 SCF converges when DIIS error is below 1.0e-08
 ---------------------------------------
  Cycle       Energy         DIIS error
 ---------------------------------------
    1  -16489.9778778591      3.84e-04  
    2  -16489.9793424702      1.23e-04  
    3  -16489.9792528116      1.75e-04  
    4  -16489.9794466474      3.45e-05  
    5  -16489.9794535503      1.32e-05  
    6  -16489.9794545242      5.93e-06  
    7  -16489.9794547400      1.56e-06  
    8  -16489.9794547515      2.72e-07  
    9  -16489.9794547519      6.33e-08  
   10  -16489.9794547517      1.57e-08  
   11  -16489.9794547516      3.84e-09  Convergence criterion met
 ---------------------------------------
 SCF time:   CPU 55.68s  wall 14.00s 
 SCF   energy in the final basis set =   -16489.9794547516
 Total energy in the final basis set =   -16489.9794547516

 --------------------------------------------------------------
             Orbital Energies (a.u.) and Symmetries
 --------------------------------------------------------------

 Alpha MOs, Restricted
 -- Occupied --                  
*******-1165.89 -482.85 -176.32 -176.32 -165.72 -165.72 -165.72
  1 A'    2 A'    3 A'    4 A'    5 A'    6 A'    7 A'    1 A"                 
-165.72 -165.72 -165.72  -62.51  -56.33  -56.32  -56.32  -35.82
  2 A"    8 A'    9 A'   10 A'   11 A'    3 A"   12 A'   13 A'                 
-35.817 -31.311 -31.310 -31.304 -31.304 -31.304 -31.304 -22.961
 14 A'   15 A'   16 A'    4 A"    5 A"   17 A'   18 A'   19 A'                 
-22.961 -22.959 -22.959 -22.959 -22.959 -22.955 -22.955 -22.955
 20 A'    6 A"    7 A"   21 A'   22 A'   23 A'    8 A"   24 A'                 
-22.955 -10.281 -10.258  -8.715  -6.547  -6.534  -6.533  -6.366
  9 A"   25 A'   26 A'   27 A'   28 A'   10 A"   29 A'   30 A'                 
 -6.366  -4.779  -4.779  -4.764  -4.764  -4.763  -4.763  -2.658
 31 A'   32 A'   33 A'   11 A"   34 A'   12 A"   35 A'   36 A'                 
 -2.654  -2.654  -2.643  -2.643  -2.045  -2.045  -2.040  -2.040
 13 A"   37 A'   14 A"   38 A'   39 A'   40 A'   15 A"   41 A'                 
 -2.040  -2.040  -2.027  -2.027  -2.026  -2.026  -0.864  -0.785
 16 A"   42 A'   17 A"   43 A'   44 A'   18 A"   45 A'   46 A'                 
 -0.681  -0.665  -0.554  -0.471  -0.446  -0.389  -0.367  -0.322
 47 A'   48 A'   49 A'   50 A'   51 A'   19 A"   52 A'   20 A"                 
 -0.318  -0.296  -0.284  -0.270  -0.255
 53 A'   54 A'   21 A"   55 A'   22 A"                                         
 -- Virtual --                   
 -0.088  -0.060  -0.049  -0.009   0.011   0.036   0.042   0.054
 56 A'   57 A'   23 A"   58 A'   59 A'   60 A'   61 A'   24 A"                 
  0.073   0.080   0.089   0.090   0.103   0.117   0.122   0.131
 62 A'   63 A'   25 A"   64 A'   26 A"   65 A'   66 A'   67 A'                 
  0.152   0.172   0.192   0.216   0.225   0.242   0.248   0.277
 68 A'   69 A'   70 A'   27 A"   71 A'   72 A'   28 A"   73 A'                 
  0.327   0.342   0.362   0.374   0.386   0.388   0.404   0.409
 74 A'   75 A'   29 A"   76 A'   77 A'   30 A"   31 A"   78 A'                 
  0.414   0.435   0.441   0.460   0.470   0.480   0.504   0.543
 32 A"   33 A"   79 A'   80 A'   81 A'   82 A'   34 A"   83 A'                 
  0.549   0.575   0.599   0.602   0.620   0.635   0.678   0.683
 35 A"   84 A'   36 A"   85 A'   86 A'   87 A'   37 A"   88 A'                 
  0.722   0.754   0.805   0.834   0.883   0.907   1.001   1.082
 89 A'   90 A'   91 A'   92 A'   93 A'   94 A'   95 A'   38 A"                 
  1.200   1.275   1.311   1.329   1.347   1.401   1.407   1.434
 39 A"   40 A"   96 A'   97 A'   41 A"   98 A'   99 A'   42 A"                 
  1.495   1.562   1.639   1.751   1.797   1.806   1.971   2.000
100 A'  101 A'  102 A'  103 A'   43 A"  104 A'   44 A"   45 A"                 
  2.030   2.093   2.181   2.264   2.517   2.622   2.631   2.822
105 A'  106 A'  107 A'  108 A'  109 A'  110 A'   46 A"   47 A"                 
  2.847   3.054   3.179   3.662   3.948   3.953   3.965   3.975
111 A'  112 A'  113 A'  114 A'   48 A"   49 A"  115 A'   50 A"                 
  3.981   3.988   4.016   4.027   4.051   4.068   4.102   4.172
116 A'   51 A"  117 A'   52 A"  118 A'   53 A"  119 A'  120 A'                 
  4.227   4.262   4.353   4.371   4.438   5.971   6.014   6.016
121 A'  122 A'  123 A'  124 A'  125 A'   54 A"   55 A"  126 A'                 
  6.035   6.060   6.118   6.619   7.537   7.575   7.660  23.391
127 A'  128 A'  129 A'  130 A'   56 A"  131 A'  132 A'  133 A'                 
 24.115  27.798  27.871  28.317  28.350  28.350  28.353  28.385
134 A'  135 A'  136 A'   57 A"   58 A"  137 A'  138 A'  139 A'                 
 28.396  28.523  28.524  28.532  28.535  28.537  28.561  28.566
140 A'   59 A"   60 A"   61 A"  141 A'  142 A'   62 A"  143 A'                 
 28.600  28.679  28.706  47.889 127.864 127.889 127.889 127.907
144 A'  145 A'  146 A'  147 A'   63 A"   64 A"  148 A'  149 A'                 
127.917 127.949 151.603 151.666 289.733 289.769 289.8831020.676
150 A'  151 A'  152 A'  153 A'   65 A"  154 A'  155 A'  156 A'                 
*******1901.829
157 A'  158 A'                                                                 

 Beta MOs, Restricted
 -- Occupied --                  
*******-1165.89 -482.85 -176.32 -176.32 -165.72 -165.72 -165.72
  1 A'    2 A'    3 A'    4 A'    5 A'    6 A'    7 A'    1 A"                 
-165.72 -165.72 -165.72  -62.51  -56.33  -56.32  -56.32  -35.82
  2 A"    8 A'    9 A'   10 A'   11 A'    3 A"   12 A'   13 A'                 
-35.817 -31.311 -31.310 -31.304 -31.304 -31.304 -31.304 -22.961
 14 A'   15 A'   16 A'    4 A"    5 A"   17 A'   18 A'   19 A'                 
-22.961 -22.959 -22.959 -22.959 -22.959 -22.955 -22.955 -22.955
 20 A'    6 A"    7 A"   21 A'   22 A'   23 A'    8 A"   24 A'                 
-22.955 -10.281 -10.258  -8.715  -6.547  -6.534  -6.533  -6.366
  9 A"   25 A'   26 A'   27 A'   28 A'   10 A"   29 A'   30 A'                 
 -6.366  -4.779  -4.779  -4.764  -4.764  -4.763  -4.763  -2.658
 31 A'   32 A'   33 A'   11 A"   34 A'   12 A"   35 A'   36 A'                 
 -2.654  -2.654  -2.643  -2.643  -2.045  -2.045  -2.040  -2.040
 13 A"   37 A'   14 A"   38 A'   39 A'   40 A'   15 A"   41 A'                 
 -2.040  -2.040  -2.027  -2.027  -2.026  -2.026  -0.864  -0.785
 16 A"   42 A'   17 A"   43 A'   44 A'   18 A"   45 A'   46 A'                 
 -0.681  -0.665  -0.554  -0.471  -0.446  -0.389  -0.367  -0.322
 47 A'   48 A'   49 A'   50 A'   51 A'   19 A"   52 A'   20 A"                 
 -0.318  -0.296  -0.284  -0.270  -0.255
 53 A'   54 A'   21 A"   55 A'   22 A"                                         
 -- Virtual --                   
 -0.088  -0.060  -0.049  -0.009   0.011   0.036   0.042   0.054
 56 A'   57 A'   23 A"   58 A'   59 A'   60 A'   61 A'   24 A"                 
  0.073   0.080   0.089   0.090   0.103   0.117   0.122   0.131
 62 A'   63 A'   25 A"   64 A'   26 A"   65 A'   66 A'   67 A'                 
  0.152   0.172   0.192   0.216   0.225   0.242   0.248   0.277
 68 A'   69 A'   70 A'   27 A"   71 A'   72 A'   28 A"   73 A'                 
  0.327   0.342   0.362   0.374   0.386   0.388   0.404   0.409
 74 A'   75 A'   29 A"   76 A'   77 A'   30 A"   31 A"   78 A'                 
  0.414   0.435   0.441   0.460   0.470   0.480   0.504   0.543
 32 A"   33 A"   79 A'   80 A'   81 A'   82 A'   34 A"   83 A'                 
  0.549   0.575   0.599   0.602   0.620   0.635   0.678   0.683
 35 A"   84 A'   36 A"   85 A'   86 A'   87 A'   37 A"   88 A'                 
  0.722   0.754   0.805   0.834   0.883   0.907   1.001   1.082
 89 A'   90 A'   91 A'   92 A'   93 A'   94 A'   95 A'   38 A"                 
  1.200   1.275   1.311   1.329   1.347   1.401   1.407   1.434
 39 A"   40 A"   96 A'   97 A'   41 A"   98 A'   99 A'   42 A"                 
  1.495   1.562   1.639   1.751   1.797   1.806   1.971   2.000
100 A'  101 A'  102 A'  103 A'   43 A"  104 A'   44 A"   45 A"                 
  2.030   2.093   2.181   2.264   2.517   2.622   2.631   2.822
105 A'  106 A'  107 A'  108 A'  109 A'  110 A'   46 A"   47 A"                 
  2.847   3.054   3.179   3.662   3.948   3.953   3.965   3.975
111 A'  112 A'  113 A'  114 A'   48 A"   49 A"  115 A'   50 A"                 
  3.981   3.988   4.016   4.027   4.051   4.068   4.102   4.172
116 A'   51 A"  117 A'   52 A"  118 A'   53 A"  119 A'  120 A'                 
  4.227   4.262   4.353   4.371   4.438   5.971   6.014   6.016
121 A'  122 A'  123 A'  124 A'  125 A'   54 A"   55 A"  126 A'                 
  6.035   6.060   6.118   6.619   7.537   7.575   7.660  23.391
127 A'  128 A'  129 A'  130 A'   56 A"  131 A'  132 A'  133 A'                 
 24.115  27.798  27.871  28.317  28.350  28.350  28.353  28.385
134 A'  135 A'  136 A'   57 A"   58 A"  137 A'  138 A'  139 A'                 
 28.396  28.523  28.524  28.532  28.535  28.537  28.561  28.566
140 A'   59 A"   60 A"   61 A"  141 A'  142 A'   62 A"  143 A'                 
 28.600  28.679  28.706  47.889 127.864 127.889 127.889 127.907
144 A'  145 A'  146 A'  147 A'   63 A"   64 A"  148 A'  149 A'                 
127.917 127.949 151.603 151.666 289.733 289.769 289.8831020.676
150 A'  151 A'  152 A'  153 A'   65 A"  154 A'  155 A'  156 A'                 
*******1901.829
157 A'  158 A'                                                                 
 --------------------------------------------------------------

          Ground-State Mulliken Net Atomic Charges

     Atom                 Charge (a.u.)
  ----------------------------------------
      1 Br                   -0.094210
      2 I                     0.156461
      3 H                     0.203257
      4 I                     0.124390
      5 C                    -0.168766
      6 C                    -0.221132
  ----------------------------------------
  Sum of atomic charges =     0.000000

 -----------------------------------------------------------------
                    Cartesian Multipole Moments
 -----------------------------------------------------------------
    Charge (ESU x 10^10)
                 0.0000
    Dipole Moment (Debye)
         X      -0.2791      Y      -0.4188      Z      -0.0000
       Tot       0.5033
    Quadrupole Moments (Debye-Ang)
        XX     -84.2956     XY       1.9058     YY     -82.5723
        XZ      -0.0000     YZ      -0.0000     ZZ     -89.1095
    Octopole Moments (Debye-Ang^2)
       XXX      -4.0023    XXY       1.9786    XYY       5.3896
       YYY      21.1779    XXZ      -0.0000    XYZ       0.0000
       YYZ      -0.0000    XZZ       1.5642    YZZ       5.2475
       ZZZ      -0.0000
    Hexadecapole Moments (Debye-Ang^3)
      XXXX   -1598.7656   XXXY      21.0024   XXYY    -451.7695
      XYYY      37.0239   YYYY    -896.3825   XXXZ      -0.0000
      XXYZ       0.0000   XYYZ      -0.0000   YYYZ       0.0000
      XXZZ    -318.9154   XYZZ       5.4163   YYZZ    -184.1708
      XZZZ      -0.0000   YZZZ       0.0000   ZZZZ    -120.5620
 -----------------------------------------------------------------
 Calculating analytic gradient of the SCF energy
 Gradient of SCF Energy
            1           2           3           4           5           6
    1  -0.0013323   0.0001166  -0.0016156   0.0022817   0.0058971  -0.0053475
    2   0.0001391   0.0021144   0.0003845   0.0014971  -0.0034175  -0.0007175
    3   0.0000000  -0.0000000  -0.0000000  -0.0000000  -0.0000000   0.0000000
 Max gradient component =       5.897E-03
 RMS gradient           =       2.261E-03
 Gradient time:  CPU 18.12 s  wall 4.64 s
 Geometry Optimization Parameters
   NAtoms,    NIC,     NZ,  NCons,   NDum,   NFix, NCnnct, MaxDiis
        6      27       0       0       0       0       0       0

 Cartesian Hessian Update
 Hessian Updated using BFGS Update


** GEOMETRY OPTIMIZATION IN DELOCALIZED INTERNAL COORDINATES **
   Searching for a Minimum

   Optimization Cycle:   2

                       Coordinates (Angstroms)
     ATOM                X               Y               Z
      1  Br        2.5108216006   -1.3731336296    0.0000000000
      2  I         0.5137967402    1.6998187496    0.0000000000
      3  H         0.1964091147   -2.3672688082    0.0000000000
      4  I        -2.2756490818   -0.5934647639    0.0000000000
      5  C         0.6211528346   -1.3727906350    0.0000000000
      6  C        -0.1643877684   -0.2926397479    0.0000000000
   Point Group: cs    Number of degrees of freedom:     9


   Energy is -16489.979454752

 Hessian Updated using BFGS Update

  9 Hessian modes will be used to form the next step
  Hessian Eigenvalues:
     0.099215    0.114102    0.150464    0.194548    0.224217    0.245056
     0.276419    0.353795    0.576585

 Minimum Search - Taking Simple RFO Step
 Searching for Lamda that Minimizes Along All modes
 Value Taken    Lamda =  -0.00021663
 Step Taken.  Stepsize is  0.041099

                             Maximum     Tolerance    Cnvgd?
         Gradient           0.003953      0.000300      NO
         Displacement       0.027431      0.001200      NO
         Energy change     -0.001575      0.000001      NO


 New Cartesian Coordinates Obtained by Inverse Iteration

 Displacement from previous Coordinates is:  0.037842
 ----------------------------------------------------------------
             Standard Nuclear Orientation (Angstroms)
    I     Atom           X                Y                Z
 ----------------------------------------------------------------
    1      Br      2.5092990862    -1.3758608472     0.0000000000
    2      I       0.5204688141     1.6925834047     0.0000000000
    3      H       0.2024822343    -2.3635896603     0.0000000000
    4      I      -2.2852994877    -0.6003068968     0.0000000000
    5      C       0.6175335266    -1.3656859595     0.0000000000
    6      C      -0.1623407334    -0.2866188757     0.0000000000
 ----------------------------------------------------------------
 Molecular Point Group                 Cs    NOp =  2
 Largest Abelian Subgroup              Cs    NOp =  2
 Nuclear Repulsion Energy =  1290.1114155182 hartrees
 There are       77 alpha and       77 beta electrons
 Applying Cartesian multipole field
    Component          Value
    ---------          -----
     (2,0,0)        1.00000E-11
     (0,2,0)        2.00000E-11
     (0,0,2)       -3.00000E-11
 Nucleus-field energy     =     0.0000000365 hartrees
 Requested basis set is 6-311++G(d,p)
 There are 84 shells and 223 basis functions
 A cutoff of  1.0D-11 yielded   2590 shell pairs
 There are     19267 function pairs (     21856 Cartesian)
 Smallest overlap matrix eigenvalue = 7.31E-05
 Guess MOs from SCF MO coefficient file

 -----------------------------------------------------------------------
  General SCF calculation program by
  Eric Jon Sundstrom, Paul Horn, Yuezhi Mao, Dmitri Zuev, Alec White,
  David Stuck, Shaama M.S., Shane Yost, Joonho Lee, David Small,
  Daniel Levine, Susi Lehtola, Hugh Burton, Evgeny Epifanovsky
 -----------------------------------------------------------------------
 Exchange:     0.2000 Hartree-Fock + 0.0800 Slater + 0.7200 B88
 Correlation:  0.1900 VWN1RPA + 0.8100 LYP
 Using SG-1 standard quadrature grid
 using 4 threads for integral computing
 -------------------------------------------------------
 OpenMP Integral computing Module                
 Release: version 2.0, May 2017, Q-Chem Inc. Pleasanton 
 -------------------------------------------------------
 -------------------------------------------------------
 OpenMP BLAS3 based DFT computing Module                
 Release: version 1.0, May 2013, Q-Chem Inc. Pittsburgh 
 -------------------------------------------------------
 A restricted SCF calculation will be
 performed using DIIS
 SCF converges when DIIS error is below 1.0e-08
 ---------------------------------------
  Cycle       Energy         DIIS error
 ---------------------------------------
    1  -16489.9794868004      1.03e-04  
    2  -16489.9795719417      2.78e-05  
    3  -16489.9795716878      2.96e-05  
    4  -16489.9795769996      1.05e-05  
    5  -16489.9795777280      2.85e-06  
    6  -16489.9795777664      1.26e-06  
    7  -16489.9795777748      4.78e-07  
    8  -16489.9795777759      7.90e-08  
    9  -16489.9795777760      1.24e-08  
   10  -16489.9795777761      4.82e-09  Convergence criterion met
 ---------------------------------------
 SCF time:   CPU 50.66s  wall 14.00s 
 SCF   energy in the final basis set =   -16489.9795777761
 Total energy in the final basis set =   -16489.9795777761

 --------------------------------------------------------------
             Orbital Energies (a.u.) and Symmetries
 --------------------------------------------------------------

 Alpha MOs, Restricted
 -- Occupied --                  
*******-1165.89 -482.85 -176.32 -176.32 -165.73 -165.72 -165.72
  1 A'    2 A'    3 A'    4 A'    5 A'    6 A'    7 A'    1 A"                 
-165.72 -165.72 -165.72  -62.51  -56.33  -56.32  -56.32  -35.82
  8 A'    2 A"    9 A'   10 A'   11 A'    3 A"   12 A'   13 A'                 
-35.817 -31.311 -31.310 -31.305 -31.304 -31.304 -31.304 -22.962
 14 A'   15 A'   16 A'    4 A"   17 A'    5 A"   18 A'   19 A'                 
-22.961 -22.960 -22.960 -22.959 -22.959 -22.955 -22.955 -22.954
 20 A'    6 A"   21 A'    7 A"   22 A'   23 A'    8 A"   24 A'                 
-22.954 -10.280 -10.257  -8.715  -6.547  -6.534  -6.533  -6.367
  9 A"   25 A'   26 A'   27 A'   28 A'   10 A"   29 A'   30 A'                 
 -6.366  -4.780  -4.779  -4.765  -4.764  -4.763  -4.763  -2.658
 31 A'   32 A'   33 A'   11 A"   34 A'   35 A'   12 A"   36 A'                 
 -2.654  -2.653  -2.643  -2.643  -2.046  -2.044  -2.041  -2.040
 13 A"   37 A'   14 A"   38 A'   39 A'   40 A'   15 A"   41 A'                 
 -2.040  -2.040  -2.027  -2.027  -2.026  -2.026  -0.865  -0.785
 42 A'   16 A"   17 A"   43 A'   44 A'   18 A"   45 A'   46 A'                 
 -0.682  -0.664  -0.554  -0.471  -0.446  -0.389  -0.367  -0.321
 47 A'   48 A'   49 A'   50 A'   51 A'   19 A"   52 A'   20 A"                 
 -0.318  -0.295  -0.284  -0.271  -0.256
 53 A'   54 A'   21 A"   55 A'   22 A"                                         
 -- Virtual --                   
 -0.090  -0.060  -0.048  -0.009   0.010   0.036   0.042   0.054
 56 A'   57 A'   23 A"   58 A'   59 A'   60 A'   61 A'   24 A"                 
  0.073   0.079   0.089   0.090   0.103   0.117   0.123   0.131
 62 A'   63 A'   25 A"   64 A'   26 A"   65 A'   66 A'   67 A'                 
  0.152   0.172   0.192   0.216   0.225   0.242   0.248   0.277
 68 A'   69 A'   70 A'   27 A"   71 A'   72 A'   28 A"   73 A'                 
  0.328   0.342   0.361   0.374   0.387   0.389   0.403   0.409
 74 A'   75 A'   29 A"   76 A'   77 A'   30 A"   31 A"   78 A'                 
  0.414   0.435   0.440   0.459   0.470   0.480   0.504   0.544
 32 A"   33 A"   79 A'   80 A'   81 A'   82 A'   34 A"   83 A'                 
  0.549   0.576   0.599   0.602   0.617   0.637   0.678   0.685
 35 A"   84 A'   36 A"   85 A'   86 A'   87 A'   37 A"   88 A'                 
  0.723   0.754   0.805   0.836   0.881   0.907   1.001   1.081
 89 A'   90 A'   91 A'   92 A'   93 A'   94 A'   95 A'   38 A"                 
  1.200   1.276   1.309   1.327   1.347   1.402   1.408   1.435
 39 A"   40 A"   96 A'   97 A'   41 A"   98 A'   99 A'   42 A"                 
  1.494   1.561   1.640   1.753   1.795   1.809   1.975   2.000
100 A'  101 A'  102 A'  103 A'   43 A"  104 A'   44 A"   45 A"                 
  2.030   2.092   2.181   2.269   2.522   2.623   2.632   2.823
105 A'  106 A'  107 A'  108 A'  109 A'  110 A'   46 A"   47 A"                 
  2.850   3.055   3.174   3.662   3.948   3.953   3.965   3.974
111 A'  112 A'  113 A'  114 A'   48 A"   49 A"  115 A'   50 A"                 
  3.982   3.988   4.016   4.027   4.049   4.068   4.103   4.173
116 A'   51 A"  117 A'   52 A"  118 A'   53 A"  119 A'  120 A'                 
  4.228   4.262   4.352   4.371   4.439   5.971   6.014   6.015
121 A'  122 A'  123 A'  124 A'  125 A'   54 A"   55 A"  126 A'                 
  6.036   6.060   6.117   6.618   7.537   7.576   7.660  23.390
127 A'  128 A'  129 A'  130 A'   56 A"  131 A'  132 A'  133 A'                 
 24.132  27.797  27.871  28.317  28.350  28.350  28.353  28.385
134 A'  135 A'  136 A'   57 A"   58 A"  137 A'  138 A'  139 A'                 
 28.395  28.522  28.525  28.531  28.534  28.538  28.561  28.565
140 A'   59 A"   60 A"   61 A"  141 A'  142 A'   62 A"  143 A'                 
 28.599  28.679  28.706  47.888 127.864 127.889 127.889 127.908
144 A'  145 A'  146 A'  147 A'   63 A"  148 A'   64 A"  149 A'                 
127.917 127.948 151.602 151.666 289.733 289.770 289.8831020.675
150 A'  151 A'  152 A'  153 A'   65 A"  154 A'  155 A'  156 A'                 
*******1901.830
157 A'  158 A'                                                                 

 Beta MOs, Restricted
 -- Occupied --                  
*******-1165.89 -482.85 -176.32 -176.32 -165.73 -165.72 -165.72
  1 A'    2 A'    3 A'    4 A'    5 A'    6 A'    7 A'    1 A"                 
-165.72 -165.72 -165.72  -62.51  -56.33  -56.32  -56.32  -35.82
  8 A'    2 A"    9 A'   10 A'   11 A'    3 A"   12 A'   13 A'                 
-35.817 -31.311 -31.310 -31.305 -31.304 -31.304 -31.304 -22.962
 14 A'   15 A'   16 A'    4 A"   17 A'    5 A"   18 A'   19 A'                 
-22.961 -22.960 -22.960 -22.959 -22.959 -22.955 -22.955 -22.954
 20 A'    6 A"   21 A'    7 A"   22 A'   23 A'    8 A"   24 A'                 
-22.954 -10.280 -10.257  -8.715  -6.547  -6.534  -6.533  -6.367
  9 A"   25 A'   26 A'   27 A'   28 A'   10 A"   29 A'   30 A'                 
 -6.366  -4.780  -4.779  -4.765  -4.764  -4.763  -4.763  -2.658
 31 A'   32 A'   33 A'   11 A"   34 A'   35 A'   12 A"   36 A'                 
 -2.654  -2.653  -2.643  -2.643  -2.046  -2.044  -2.041  -2.040
 13 A"   37 A'   14 A"   38 A'   39 A'   40 A'   15 A"   41 A'                 
 -2.040  -2.040  -2.027  -2.027  -2.026  -2.026  -0.865  -0.785
 42 A'   16 A"   17 A"   43 A'   44 A'   18 A"   45 A'   46 A'                 
 -0.682  -0.664  -0.554  -0.471  -0.446  -0.389  -0.367  -0.321
 47 A'   48 A'   49 A'   50 A'   51 A'   19 A"   52 A'   20 A"                 
 -0.318  -0.295  -0.284  -0.271  -0.256
 53 A'   54 A'   21 A"   55 A'   22 A"                                         
 -- Virtual --                   
 -0.090  -0.060  -0.048  -0.009   0.010   0.036   0.042   0.054
 56 A'   57 A'   23 A"   58 A'   59 A'   60 A'   61 A'   24 A"                 
  0.073   0.079   0.089   0.090   0.103   0.117   0.123   0.131
 62 A'   63 A'   25 A"   64 A'   26 A"   65 A'   66 A'   67 A'                 
  0.152   0.172   0.192   0.216   0.225   0.242   0.248   0.277
 68 A'   69 A'   70 A'   27 A"   71 A'   72 A'   28 A"   73 A'                 
  0.328   0.342   0.361   0.374   0.387   0.389   0.403   0.409
 74 A'   75 A'   29 A"   76 A'   77 A'   30 A"   31 A"   78 A'                 
  0.414   0.435   0.440   0.459   0.470   0.480   0.504   0.544
 32 A"   33 A"   79 A'   80 A'   81 A'   82 A'   34 A"   83 A'                 
  0.549   0.576   0.599   0.602   0.617   0.637   0.678   0.685
 35 A"   84 A'   36 A"   85 A'   86 A'   87 A'   37 A"   88 A'                 
  0.723   0.754   0.805   0.836   0.881   0.907   1.001   1.081
 89 A'   90 A'   91 A'   92 A'   93 A'   94 A'   95 A'   38 A"                 
  1.200   1.276   1.309   1.327   1.347   1.402   1.408   1.435
 39 A"   40 A"   96 A'   97 A'   41 A"   98 A'   99 A'   42 A"                 
  1.494   1.561   1.640   1.753   1.795   1.809   1.975   2.000
100 A'  101 A'  102 A'  103 A'   43 A"  104 A'   44 A"   45 A"                 
  2.030   2.092   2.181   2.269   2.522   2.623   2.632   2.823
105 A'  106 A'  107 A'  108 A'  109 A'  110 A'   46 A"   47 A"                 
  2.850   3.055   3.174   3.662   3.948   3.953   3.965   3.974
111 A'  112 A'  113 A'  114 A'   48 A"   49 A"  115 A'   50 A"                 
  3.982   3.988   4.016   4.027   4.049   4.068   4.103   4.173
116 A'   51 A"  117 A'   52 A"  118 A'   53 A"  119 A'  120 A'                 
  4.228   4.262   4.352   4.371   4.439   5.971   6.014   6.015
121 A'  122 A'  123 A'  124 A'  125 A'   54 A"   55 A"  126 A'                 
  6.036   6.060   6.117   6.618   7.537   7.576   7.660  23.390
127 A'  128 A'  129 A'  130 A'   56 A"  131 A'  132 A'  133 A'                 
 24.132  27.797  27.871  28.317  28.350  28.350  28.353  28.385
134 A'  135 A'  136 A'   57 A"   58 A"  137 A'  138 A'  139 A'                 
 28.395  28.522  28.525  28.531  28.534  28.538  28.561  28.565
140 A'   59 A"   60 A"   61 A"  141 A'  142 A'   62 A"  143 A'                 
 28.599  28.679  28.706  47.888 127.864 127.889 127.889 127.908
144 A'  145 A'  146 A'  147 A'   63 A"  148 A'   64 A"  149 A'                 
127.917 127.948 151.602 151.666 289.733 289.770 289.8831020.675
150 A'  151 A'  152 A'  153 A'   65 A"  154 A'  155 A'  156 A'                 
*******1901.830
157 A'  158 A'                                                                 
 --------------------------------------------------------------

          Ground-State Mulliken Net Atomic Charges

     Atom                 Charge (a.u.)
  ----------------------------------------
      1 Br                   -0.095643
      2 I                     0.160468
      3 H                     0.204306
      4 I                     0.119574
      5 C                    -0.170089
      6 C                    -0.218617
  ----------------------------------------
  Sum of atomic charges =     0.000000

 -----------------------------------------------------------------
                    Cartesian Multipole Moments
 -----------------------------------------------------------------
    Charge (ESU x 10^10)
                 0.0000
    Dipole Moment (Debye)
         X      -0.2546      Y      -0.3890      Z       0.0000
       Tot       0.4649
    Quadrupole Moments (Debye-Ang)
        XX     -84.3724     XY       1.9546     YY     -82.5537
        XZ       0.0000     YZ      -0.0000     ZZ     -89.1039
    Octopole Moments (Debye-Ang^2)
       XXX      -3.7145    XXY       2.3466    XYY       5.6318
       YYY      22.3236    XXZ       0.0000    XYZ      -0.0000
       YYZ      -0.0000    XZZ       1.7397    YZZ       5.6771
       ZZZ      -0.0000
    Hexadecapole Moments (Debye-Ang^3)
      XXXX   -1607.1184   XXXY      19.3898   XXYY    -452.0721
      XYYY      34.8790   YYYY    -894.0673   XXXZ       0.0000
      XXYZ      -0.0000   XYYZ       0.0000   YYYZ      -0.0000
      XXZZ    -320.3639   XYZZ       4.6599   YYZZ    -183.6515
      XZZZ       0.0000   YZZZ      -0.0000   ZZZZ    -120.5570
 -----------------------------------------------------------------
 Calculating analytic gradient of the SCF energy
 Gradient of SCF Energy
            1           2           3           4           5           6
    1  -0.0013535   0.0000489  -0.0004295  -0.0000079   0.0024641  -0.0007221
    2  -0.0003321  -0.0002079   0.0001369   0.0008039   0.0008876  -0.0012884
    3  -0.0000000  -0.0000000   0.0000000  -0.0000000   0.0000000  -0.0000000
 Max gradient component =       2.464E-03
 RMS gradient           =       8.123E-04
 Gradient time:  CPU 18.54 s  wall 4.75 s
 Geometry Optimization Parameters
   NAtoms,    NIC,     NZ,  NCons,   NDum,   NFix, NCnnct, MaxDiis
        6      27       0       0       0       0       0       0

 Cartesian Hessian Update
 Hessian Updated using BFGS Update


** GEOMETRY OPTIMIZATION IN DELOCALIZED INTERNAL COORDINATES **
   Searching for a Minimum

   Optimization Cycle:   3

                       Coordinates (Angstroms)
     ATOM                X               Y               Z
      1  Br        2.5092990862   -1.3758608472    0.0000000000
      2  I         0.5204688141    1.6925834047    0.0000000000
      3  H         0.2024822343   -2.3635896603    0.0000000000
      4  I        -2.2852994877   -0.6003068968    0.0000000000
      5  C         0.6175335266   -1.3656859595    0.0000000000
      6  C        -0.1623407334   -0.2866188757    0.0000000000
   Point Group: cs    Number of degrees of freedom:     9


   Energy is -16489.979577776

 Hessian Updated using BFGS Update

  9 Hessian modes will be used to form the next step
  Hessian Eigenvalues:
     0.089918    0.114861    0.144661    0.193332    0.225267    0.237148
     0.273908    0.353956    0.599996

 Minimum Search - Taking Simple RFO Step
 Searching for Lamda that Minimizes Along All modes
 Value Taken    Lamda =  -0.00003318
 Step Taken.  Stepsize is  0.015110

                             Maximum     Tolerance    Cnvgd?
         Gradient           0.001491      0.000300      NO
         Displacement       0.011920      0.001200      NO
         Energy change     -0.000123      0.000001      NO


 New Cartesian Coordinates Obtained by Inverse Iteration

 Displacement from previous Coordinates is:  0.017116
 ----------------------------------------------------------------
             Standard Nuclear Orientation (Angstroms)
    I     Atom           X                Y                Z
 ----------------------------------------------------------------
    1      Br      2.5101698772    -1.3779682202     0.0000000000
    2      I       0.5228955782     1.6954431757     0.0000000000
    3      H       0.2012387652    -2.3632135321     0.0000000000
    4      I      -2.2851435346    -0.6062164660     0.0000000000
    5      C       0.6143253476    -1.3646030714     0.0000000000
    6      C      -0.1613425935    -0.2829207211     0.0000000000
 ----------------------------------------------------------------
 Molecular Point Group                 Cs    NOp =  2
 Largest Abelian Subgroup              Cs    NOp =  2
 Nuclear Repulsion Energy =  1288.8867181264 hartrees
 There are       77 alpha and       77 beta electrons
 Applying Cartesian multipole field
    Component          Value
    ---------          -----
     (2,0,0)        1.00000E-11
     (0,2,0)        2.00000E-11
     (0,0,2)       -3.00000E-11
 Nucleus-field energy     =     0.0000000366 hartrees
 Requested basis set is 6-311++G(d,p)
 There are 84 shells and 223 basis functions
 A cutoff of  1.0D-11 yielded   2590 shell pairs
 There are     19267 function pairs (     21856 Cartesian)
 Smallest overlap matrix eigenvalue = 7.35E-05
 Guess MOs from SCF MO coefficient file

 -----------------------------------------------------------------------
  General SCF calculation program by
  Eric Jon Sundstrom, Paul Horn, Yuezhi Mao, Dmitri Zuev, Alec White,
  David Stuck, Shaama M.S., Shane Yost, Joonho Lee, David Small,
  Daniel Levine, Susi Lehtola, Hugh Burton, Evgeny Epifanovsky
 -----------------------------------------------------------------------
 Exchange:     0.2000 Hartree-Fock + 0.0800 Slater + 0.7200 B88
 Correlation:  0.1900 VWN1RPA + 0.8100 LYP
 Using SG-1 standard quadrature grid
 using 4 threads for integral computing
 -------------------------------------------------------
 OpenMP Integral computing Module                
 Release: version 2.0, May 2017, Q-Chem Inc. Pleasanton 
 -------------------------------------------------------
 -------------------------------------------------------
 OpenMP BLAS3 based DFT computing Module                
 Release: version 1.0, May 2013, Q-Chem Inc. Pittsburgh 
 -------------------------------------------------------
 A restricted SCF calculation will be
 performed using DIIS
 SCF converges when DIIS error is below 1.0e-08
 ---------------------------------------
  Cycle       Energy         DIIS error
 ---------------------------------------
    1  -16489.9795792008      4.65e-05  
    2  -16489.9795952945      1.34e-05  
    3  -16489.9795942840      1.81e-05  
    4  -16489.9795964524      4.47e-06  
    5  -16489.9795965864      1.25e-06  
    6  -16489.9795965931      6.57e-07  
    7  -16489.9795965961      1.32e-07  
    8  -16489.9795965961      3.03e-08  
    9  -16489.9795965960      4.49e-09  Convergence criterion met
 ---------------------------------------
 SCF time:   CPU 45.56s  wall 12.00s 
 SCF   energy in the final basis set =   -16489.9795965960
 Total energy in the final basis set =   -16489.9795965960

 --------------------------------------------------------------
             Orbital Energies (a.u.) and Symmetries
 --------------------------------------------------------------

 Alpha MOs, Restricted
 -- Occupied --                  
*******-1165.89 -482.85 -176.32 -176.32 -165.73 -165.72 -165.72
  1 A'    2 A'    3 A'    4 A'    5 A'    6 A'    7 A'    1 A"                 
-165.72 -165.72 -165.72  -62.51  -56.33  -56.32  -56.32  -35.82
  8 A'    2 A"    9 A'   10 A'   11 A'    3 A"   12 A'   13 A'                 
-35.817 -31.312 -31.310 -31.305 -31.305 -31.304 -31.304 -22.962
 14 A'   15 A'   16 A'    4 A"   17 A'   18 A'    5 A"   19 A'                 
-22.960 -22.960 -22.960 -22.959 -22.959 -22.956 -22.956 -22.954
 20 A'    6 A"   21 A'   22 A'    7 A"   23 A'    8 A"   24 A'                 
-22.954 -10.281 -10.258  -8.715  -6.546  -6.533  -6.532  -6.367
  9 A"   25 A'   26 A'   27 A'   28 A'   10 A"   29 A'   30 A'                 
 -6.366  -4.780  -4.779  -4.765  -4.764  -4.763  -4.763  -2.657
 31 A'   32 A'   33 A'   11 A"   34 A'   35 A'   12 A"   36 A'                 
 -2.653  -2.653  -2.643  -2.642  -2.047  -2.044  -2.041  -2.041
 13 A"   37 A'   14 A"   38 A'   39 A'   40 A'   15 A"   41 A'                 
 -2.040  -2.039  -2.028  -2.028  -2.026  -2.026  -0.864  -0.785
 42 A'   16 A"   17 A"   43 A'   44 A'   18 A"   45 A'   46 A'                 
 -0.682  -0.664  -0.555  -0.470  -0.446  -0.389  -0.366  -0.321
 47 A'   48 A'   49 A'   50 A'   51 A'   19 A"   52 A'   20 A"                 
 -0.317  -0.295  -0.285  -0.271  -0.256
 53 A'   54 A'   21 A"   55 A'   22 A"                                         
 -- Virtual --                   
 -0.090  -0.061  -0.049  -0.009   0.010   0.036   0.042   0.054
 56 A'   57 A'   23 A"   58 A'   59 A'   60 A'   61 A'   24 A"                 
  0.073   0.079   0.089   0.090   0.103   0.117   0.123   0.131
 62 A'   63 A'   25 A"   64 A'   26 A"   65 A'   66 A'   67 A'                 
  0.152   0.172   0.191   0.216   0.226   0.242   0.248   0.277
 68 A'   69 A'   70 A'   27 A"   71 A'   72 A'   28 A"   73 A'                 
  0.327   0.341   0.361   0.374   0.387   0.389   0.402   0.409
 74 A'   75 A'   29 A"   76 A'   77 A'   30 A"   31 A"   78 A'                 
  0.414   0.435   0.439   0.458   0.470   0.480   0.504   0.544
 32 A"   33 A"   79 A'   80 A'   81 A'   82 A'   34 A"   83 A'                 
  0.550   0.576   0.600   0.602   0.616   0.637   0.677   0.685
 35 A"   84 A'   36 A"   85 A'   86 A'   87 A'   37 A"   88 A'                 
  0.724   0.754   0.804   0.836   0.879   0.906   1.001   1.080
 89 A'   90 A'   91 A'   92 A'   93 A'   94 A'   95 A'   38 A"                 
  1.200   1.276   1.309   1.326   1.347   1.401   1.409   1.435
 39 A"   40 A"   96 A'   97 A'   41 A"   98 A'   99 A'   42 A"                 
  1.495   1.559   1.639   1.753   1.794   1.810   1.977   2.001
100 A'  101 A'  102 A'  103 A'   43 A"  104 A'   44 A"   45 A"                 
  2.030   2.090   2.182   2.269   2.523   2.623   2.632   2.823
105 A'  106 A'  107 A'  108 A'  109 A'  110 A'   46 A"   47 A"                 
  2.851   3.053   3.172   3.661   3.948   3.953   3.964   3.974
111 A'  112 A'  113 A'  114 A'   48 A"   49 A"  115 A'   50 A"                 
  3.982   3.989   4.016   4.027   4.048   4.067   4.103   4.173
116 A'   51 A"  117 A'   52 A"  118 A'   53 A"  119 A'  120 A'                 
  4.228   4.262   4.351   4.371   4.439   5.971   6.013   6.015
121 A'  122 A'  123 A'  124 A'  125 A'   54 A"   55 A"  126 A'                 
  6.037   6.060   6.116   6.617   7.538   7.576   7.660  23.390
127 A'  128 A'  129 A'  130 A'   56 A"  131 A'  132 A'  133 A'                 
 24.133  27.797  27.871  28.316  28.349  28.350  28.353  28.385
134 A'  135 A'  136 A'   57 A"   58 A"  137 A'  138 A'  139 A'                 
 28.394  28.522  28.525  28.531  28.534  28.538  28.561  28.564
140 A'   59 A"   60 A"   61 A"  141 A'  142 A'   62 A"  143 A'                 
 28.599  28.679  28.705  47.887 127.863 127.889 127.889 127.908
144 A'  145 A'  146 A'  147 A'   63 A"  148 A'   64 A"  149 A'                 
127.917 127.948 151.602 151.666 289.734 289.770 289.8831020.673
150 A'  151 A'  152 A'  153 A'   65 A"  154 A'  155 A'  156 A'                 
*******1901.829
157 A'  158 A'                                                                 

 Beta MOs, Restricted
 -- Occupied --                  
*******-1165.89 -482.85 -176.32 -176.32 -165.73 -165.72 -165.72
  1 A'    2 A'    3 A'    4 A'    5 A'    6 A'    7 A'    1 A"                 
-165.72 -165.72 -165.72  -62.51  -56.33  -56.32  -56.32  -35.82
  8 A'    2 A"    9 A'   10 A'   11 A'    3 A"   12 A'   13 A'                 
-35.817 -31.312 -31.310 -31.305 -31.305 -31.304 -31.304 -22.962
 14 A'   15 A'   16 A'    4 A"   17 A'   18 A'    5 A"   19 A'                 
-22.960 -22.960 -22.960 -22.959 -22.959 -22.956 -22.956 -22.954
 20 A'    6 A"   21 A'   22 A'    7 A"   23 A'    8 A"   24 A'                 
-22.954 -10.281 -10.258  -8.715  -6.546  -6.533  -6.532  -6.367
  9 A"   25 A'   26 A'   27 A'   28 A'   10 A"   29 A'   30 A'                 
 -6.366  -4.780  -4.779  -4.765  -4.764  -4.763  -4.763  -2.657
 31 A'   32 A'   33 A'   11 A"   34 A'   35 A'   12 A"   36 A'                 
 -2.653  -2.653  -2.643  -2.642  -2.047  -2.044  -2.041  -2.041
 13 A"   37 A'   14 A"   38 A'   39 A'   40 A'   15 A"   41 A'                 
 -2.040  -2.039  -2.028  -2.028  -2.026  -2.026  -0.864  -0.785
 42 A'   16 A"   17 A"   43 A'   44 A'   18 A"   45 A'   46 A'                 
 -0.682  -0.664  -0.555  -0.470  -0.446  -0.389  -0.366  -0.321
 47 A'   48 A'   49 A'   50 A'   51 A'   19 A"   52 A'   20 A"                 
 -0.317  -0.295  -0.285  -0.271  -0.256
 53 A'   54 A'   21 A"   55 A'   22 A"                                         
 -- Virtual --                   
 -0.090  -0.061  -0.049  -0.009   0.010   0.036   0.042   0.054
 56 A'   57 A'   23 A"   58 A'   59 A'   60 A'   61 A'   24 A"                 
  0.073   0.079   0.089   0.090   0.103   0.117   0.123   0.131
 62 A'   63 A'   25 A"   64 A'   26 A"   65 A'   66 A'   67 A'                 
  0.152   0.172   0.191   0.216   0.226   0.242   0.248   0.277
 68 A'   69 A'   70 A'   27 A"   71 A'   72 A'   28 A"   73 A'                 
  0.327   0.341   0.361   0.374   0.387   0.389   0.402   0.409
 74 A'   75 A'   29 A"   76 A'   77 A'   30 A"   31 A"   78 A'                 
  0.414   0.435   0.439   0.458   0.470   0.480   0.504   0.544
 32 A"   33 A"   79 A'   80 A'   81 A'   82 A'   34 A"   83 A'                 
  0.550   0.576   0.600   0.602   0.616   0.637   0.677   0.685
 35 A"   84 A'   36 A"   85 A'   86 A'   87 A'   37 A"   88 A'                 
  0.724   0.754   0.804   0.836   0.879   0.906   1.001   1.080
 89 A'   90 A'   91 A'   92 A'   93 A'   94 A'   95 A'   38 A"                 
  1.200   1.276   1.309   1.326   1.347   1.401   1.409   1.435
 39 A"   40 A"   96 A'   97 A'   41 A"   98 A'   99 A'   42 A"                 
  1.495   1.559   1.639   1.753   1.794   1.810   1.977   2.001
100 A'  101 A'  102 A'  103 A'   43 A"  104 A'   44 A"   45 A"                 
  2.030   2.090   2.182   2.269   2.523   2.623   2.632   2.823
105 A'  106 A'  107 A'  108 A'  109 A'  110 A'   46 A"   47 A"                 
  2.851   3.053   3.172   3.661   3.948   3.953   3.964   3.974
111 A'  112 A'  113 A'  114 A'   48 A"   49 A"  115 A'   50 A"                 
  3.982   3.989   4.016   4.027   4.048   4.067   4.103   4.173
116 A'   51 A"  117 A'   52 A"  118 A'   53 A"  119 A'  120 A'                 
  4.228   4.262   4.351   4.371   4.439   5.971   6.013   6.015
121 A'  122 A'  123 A'  124 A'  125 A'   54 A"   55 A"  126 A'                 
  6.037   6.060   6.116   6.617   7.538   7.576   7.660  23.390
127 A'  128 A'  129 A'  130 A'   56 A"  131 A'  132 A'  133 A'                 
 24.133  27.797  27.871  28.316  28.349  28.350  28.353  28.385
134 A'  135 A'  136 A'   57 A"   58 A"  137 A'  138 A'  139 A'                 
 28.394  28.522  28.525  28.531  28.534  28.538  28.561  28.564
140 A'   59 A"   60 A"   61 A"  141 A'  142 A'   62 A"  143 A'                 
 28.599  28.679  28.705  47.887 127.863 127.889 127.889 127.908
144 A'  145 A'  146 A'  147 A'   63 A"  148 A'   64 A"  149 A'                 
127.917 127.948 151.602 151.666 289.734 289.770 289.8831020.673
150 A'  151 A'  152 A'  153 A'   65 A"  154 A'  155 A'  156 A'                 
*******1901.829
157 A'  158 A'                                                                 
 --------------------------------------------------------------

          Ground-State Mulliken Net Atomic Charges

     Atom                 Charge (a.u.)
  ----------------------------------------
      1 Br                   -0.097166
      2 I                     0.161903
      3 H                     0.204844
      4 I                     0.118127
      5 C                    -0.169618
      6 C                    -0.218091
  ----------------------------------------
  Sum of atomic charges =     0.000000

 -----------------------------------------------------------------
                    Cartesian Multipole Moments
 -----------------------------------------------------------------
    Charge (ESU x 10^10)
                 0.0000
    Dipole Moment (Debye)
         X      -0.2600      Y      -0.3709      Z      -0.0000
       Tot       0.4530
    Quadrupole Moments (Debye-Ang)
        XX     -84.4474     XY       2.0183     YY     -82.5139
        XZ       0.0000     YZ       0.0000     ZZ     -89.1126
    Octopole Moments (Debye-Ang^2)
       XXX      -3.9921    XXY       2.4428    XYY       5.5180
       YYY      22.7472    XXZ      -0.0000    XYZ      -0.0000
       YYZ      -0.0000    XZZ       1.6554    YZZ       5.8098
       ZZZ      -0.0000
    Hexadecapole Moments (Debye-Ang^3)
      XXXX   -1608.7817   XXXY      18.7134   XXYY    -452.5400
      XYYY      33.9310   YYYY    -897.0022   XXXZ      -0.0000
      XXYZ       0.0000   XYYZ       0.0000   YYYZ      -0.0000
      XXZZ    -320.5741   XYZZ       4.2584   YYZZ    -184.2064
      XZZZ       0.0000   YZZZ       0.0000   ZZZZ    -120.5784
 -----------------------------------------------------------------
 Calculating analytic gradient of the SCF energy
 Gradient of SCF Energy
            1           2           3           4           5           6
    1  -0.0001042   0.0002872  -0.0001912  -0.0001330   0.0002407  -0.0000994
    2  -0.0003845   0.0001132  -0.0000501   0.0002801   0.0007393  -0.0006980
    3  -0.0000000  -0.0000000  -0.0000000   0.0000000   0.0000000   0.0000000
 Max gradient component =       7.393E-04
 RMS gradient           =       2.878E-04
 Gradient time:  CPU 18.14 s  wall 4.65 s
 Geometry Optimization Parameters
   NAtoms,    NIC,     NZ,  NCons,   NDum,   NFix, NCnnct, MaxDiis
        6      27       0       0       0       0       0       0

 Cartesian Hessian Update
 Hessian Updated using BFGS Update


** GEOMETRY OPTIMIZATION IN DELOCALIZED INTERNAL COORDINATES **
   Searching for a Minimum

   Optimization Cycle:   4

                       Coordinates (Angstroms)
     ATOM                X               Y               Z
      1  Br        2.5101698772   -1.3779682202    0.0000000000
      2  I         0.5228955782    1.6954431757    0.0000000000
      3  H         0.2012387652   -2.3632135321    0.0000000000
      4  I        -2.2851435346   -0.6062164660    0.0000000000
      5  C         0.6143253476   -1.3646030714    0.0000000000
      6  C        -0.1613425935   -0.2829207211    0.0000000000
   Point Group: cs    Number of degrees of freedom:     9


   Energy is -16489.979596596

 Hessian Updated using BFGS Update

  9 Hessian modes will be used to form the next step
  Hessian Eigenvalues:
     0.084792    0.116565    0.143126    0.190655    0.208684    0.238675
     0.273594    0.354539    0.596101

 Minimum Search - Taking Simple RFO Step
 Searching for Lamda that Minimizes Along All modes
 Value Taken    Lamda =  -0.00000319
 Step Taken.  Stepsize is  0.004666

                             Maximum     Tolerance    Cnvgd?
         Gradient           0.000492      0.000300      NO
         Displacement       0.003027      0.001200      NO
         Energy change     -0.000019      0.000001      NO


 New Cartesian Coordinates Obtained by Inverse Iteration

 Displacement from previous Coordinates is:  0.004853
 ----------------------------------------------------------------
             Standard Nuclear Orientation (Angstroms)
    I     Atom           X                Y                Z
 ----------------------------------------------------------------
    1      Br      2.5096064433    -1.3765483007     0.0000000000
    2      I       0.5235602263     1.6949588838     0.0000000000
    3      H       0.2008798095    -2.3639268967     0.0000000000
    4      I      -2.2842716271    -0.6065697474     0.0000000000
    5      C       0.6133104163    -1.3651948490     0.0000000000
    6      C      -0.1609418283    -0.2821979251     0.0000000000
 ----------------------------------------------------------------
 Molecular Point Group                 Cs    NOp =  2
 Largest Abelian Subgroup              Cs    NOp =  2
 Nuclear Repulsion Energy =  1289.2333317198 hartrees
 There are       77 alpha and       77 beta electrons
 Applying Cartesian multipole field
    Component          Value
    ---------          -----
     (2,0,0)        1.00000E-11
     (0,2,0)        2.00000E-11
     (0,0,2)       -3.00000E-11
 Nucleus-field energy     =     0.0000000366 hartrees
 Requested basis set is 6-311++G(d,p)
 There are 84 shells and 223 basis functions
 A cutoff of  1.0D-11 yielded   2590 shell pairs
 There are     19267 function pairs (     21856 Cartesian)
 Smallest overlap matrix eigenvalue = 7.37E-05
 Guess MOs from SCF MO coefficient file

 -----------------------------------------------------------------------
  General SCF calculation program by
  Eric Jon Sundstrom, Paul Horn, Yuezhi Mao, Dmitri Zuev, Alec White,
  David Stuck, Shaama M.S., Shane Yost, Joonho Lee, David Small,
  Daniel Levine, Susi Lehtola, Hugh Burton, Evgeny Epifanovsky
 -----------------------------------------------------------------------
 Exchange:     0.2000 Hartree-Fock + 0.0800 Slater + 0.7200 B88
 Correlation:  0.1900 VWN1RPA + 0.8100 LYP
 Using SG-1 standard quadrature grid
 using 4 threads for integral computing
 -------------------------------------------------------
 OpenMP Integral computing Module                
 Release: version 2.0, May 2017, Q-Chem Inc. Pleasanton 
 -------------------------------------------------------
 -------------------------------------------------------
 OpenMP BLAS3 based DFT computing Module                
 Release: version 1.0, May 2013, Q-Chem Inc. Pittsburgh 
 -------------------------------------------------------
 A restricted SCF calculation will be
 performed using DIIS
 SCF converges when DIIS error is below 1.0e-08
 ---------------------------------------
  Cycle       Energy         DIIS error
 ---------------------------------------
    1  -16489.9795966609      1.56e-05  
    2  -16489.9795981532      4.82e-06  
    3  -16489.9795977706      9.19e-06  
    4  -16489.9795983060      6.15e-07  
    5  -16489.9795983083      2.30e-07  
    6  -16489.9795983089      1.42e-07  
    7  -16489.9795983088      2.46e-08  
    8  -16489.9795983090      5.30e-09  Convergence criterion met
 ---------------------------------------
 SCF time:   CPU 40.53s  wall 10.00s 
 SCF   energy in the final basis set =   -16489.9795983090
 Total energy in the final basis set =   -16489.9795983090

 --------------------------------------------------------------
             Orbital Energies (a.u.) and Symmetries
 --------------------------------------------------------------

 Alpha MOs, Restricted
 -- Occupied --                  
*******-1165.89 -482.85 -176.32 -176.32 -165.73 -165.72 -165.72
  1 A'    2 A'    3 A'    4 A'    5 A'    6 A'    7 A'    1 A"                 
-165.72 -165.72 -165.72  -62.51  -56.33  -56.32  -56.32  -35.82
  8 A'    2 A"    9 A'   10 A'   11 A'    3 A"   12 A'   13 A'                 
-35.817 -31.312 -31.310 -31.305 -31.305 -31.304 -31.304 -22.962
 14 A'   15 A'   16 A'    4 A"   17 A'   18 A'    5 A"   19 A'                 
-22.961 -22.960 -22.960 -22.959 -22.959 -22.956 -22.956 -22.954
  6 A"   20 A'   21 A'   22 A'    7 A"   23 A'    8 A"   24 A'                 
-22.954 -10.281 -10.258  -8.714  -6.546  -6.533  -6.532  -6.368
  9 A"   25 A'   26 A'   27 A'   28 A'   10 A"   29 A'   30 A'                 
 -6.366  -4.781  -4.779  -4.765  -4.764  -4.763  -4.763  -2.657
 31 A'   32 A'   33 A'   11 A"   34 A'   35 A'   12 A"   36 A'                 
 -2.653  -2.653  -2.642  -2.642  -2.047  -2.044  -2.041  -2.041
 13 A"   37 A'   14 A"   38 A'   39 A'   40 A'   15 A"   41 A'                 
 -2.040  -2.039  -2.028  -2.028  -2.026  -2.026  -0.864  -0.785
 42 A'   16 A"   17 A"   43 A'   44 A'   18 A"   45 A'   46 A'                 
 -0.683  -0.664  -0.555  -0.470  -0.446  -0.389  -0.367  -0.321
 47 A'   48 A'   49 A'   50 A'   51 A'   19 A"   52 A'   20 A"                 
 -0.317  -0.295  -0.285  -0.271  -0.256
 53 A'   54 A'   21 A"   55 A'   22 A"                                         
 -- Virtual --                   
 -0.090  -0.061  -0.049  -0.009   0.010   0.036   0.042   0.054
 56 A'   57 A'   23 A"   58 A'   59 A'   60 A'   61 A'   24 A"                 
  0.073   0.079   0.089   0.090   0.103   0.117   0.123   0.131
 62 A'   63 A'   25 A"   64 A'   26 A"   65 A'   66 A'   67 A'                 
  0.152   0.172   0.191   0.216   0.226   0.242   0.248   0.277
 68 A'   69 A'   70 A'   27 A"   71 A'   72 A'   28 A"   73 A'                 
  0.327   0.341   0.361   0.374   0.387   0.389   0.402   0.409
 74 A'   75 A'   29 A"   76 A'   77 A'   30 A"   31 A"   78 A'                 
  0.414   0.435   0.439   0.458   0.470   0.480   0.504   0.544
 32 A"   33 A"   79 A'   80 A'   81 A'   82 A'   34 A"   83 A'                 
  0.550   0.576   0.600   0.602   0.616   0.637   0.677   0.685
 35 A"   84 A'   36 A"   85 A'   86 A'   87 A'   37 A"   88 A'                 
  0.724   0.754   0.804   0.836   0.879   0.906   1.000   1.080
 89 A'   90 A'   91 A'   92 A'   93 A'   94 A'   95 A'   38 A"                 
  1.200   1.276   1.310   1.326   1.347   1.401   1.409   1.435
 39 A"   40 A"   96 A'   97 A'   41 A"   98 A'   99 A'   42 A"                 
  1.495   1.559   1.639   1.753   1.793   1.810   1.977   2.000
100 A'  101 A'  102 A'  103 A'   43 A"  104 A'   44 A"   45 A"                 
  2.030   2.090   2.182   2.269   2.524   2.624   2.632   2.822
105 A'  106 A'  107 A'  108 A'  109 A'  110 A'   46 A"   47 A"                 
  2.851   3.053   3.171   3.661   3.948   3.953   3.964   3.974
111 A'  112 A'  113 A'  114 A'   48 A"   49 A"  115 A'   50 A"                 
  3.983   3.989   4.016   4.027   4.048   4.067   4.103   4.173
116 A'   51 A"  117 A'   52 A"  118 A'   53 A"  119 A'  120 A'                 
  4.228   4.262   4.351   4.371   4.439   5.971   6.013   6.015
121 A'  122 A'  123 A'  124 A'  125 A'   54 A"   55 A"  126 A'                 
  6.037   6.060   6.116   6.616   7.538   7.576   7.659  23.390
127 A'  128 A'  129 A'  130 A'   56 A"  131 A'  132 A'  133 A'                 
 24.132  27.797  27.871  28.316  28.349  28.350  28.353  28.385
134 A'  135 A'  136 A'   57 A"   58 A"  137 A'  138 A'  139 A'                 
 28.394  28.522  28.525  28.531  28.534  28.538  28.561  28.564
140 A'   59 A"   60 A"   61 A"  141 A'  142 A'   62 A"  143 A'                 
 28.599  28.679  28.705  47.887 127.863 127.889 127.889 127.908
144 A'  145 A'  146 A'  147 A'   63 A"  148 A'   64 A"  149 A'                 
127.917 127.948 151.602 151.666 289.734 289.771 289.8831020.673
150 A'  151 A'  152 A'  153 A'   65 A"  154 A'  155 A'  156 A'                 
*******1901.830
157 A'  158 A'                                                                 

 Beta MOs, Restricted
 -- Occupied --                  
*******-1165.89 -482.85 -176.32 -176.32 -165.73 -165.72 -165.72
  1 A'    2 A'    3 A'    4 A'    5 A'    6 A'    7 A'    1 A"                 
-165.72 -165.72 -165.72  -62.51  -56.33  -56.32  -56.32  -35.82
  8 A'    2 A"    9 A'   10 A'   11 A'    3 A"   12 A'   13 A'                 
-35.817 -31.312 -31.310 -31.305 -31.305 -31.304 -31.304 -22.962
 14 A'   15 A'   16 A'    4 A"   17 A'   18 A'    5 A"   19 A'                 
-22.961 -22.960 -22.960 -22.959 -22.959 -22.956 -22.956 -22.954
  6 A"   20 A'   21 A'   22 A'    7 A"   23 A'    8 A"   24 A'                 
-22.954 -10.281 -10.258  -8.714  -6.546  -6.533  -6.532  -6.368
  9 A"   25 A'   26 A'   27 A'   28 A'   10 A"   29 A'   30 A'                 
 -6.366  -4.781  -4.779  -4.765  -4.764  -4.763  -4.763  -2.657
 31 A'   32 A'   33 A'   11 A"   34 A'   35 A'   12 A"   36 A'                 
 -2.653  -2.653  -2.642  -2.642  -2.047  -2.044  -2.041  -2.041
 13 A"   37 A'   14 A"   38 A'   39 A'   40 A'   15 A"   41 A'                 
 -2.040  -2.039  -2.028  -2.028  -2.026  -2.026  -0.864  -0.785
 42 A'   16 A"   17 A"   43 A'   44 A'   18 A"   45 A'   46 A'                 
 -0.683  -0.664  -0.555  -0.470  -0.446  -0.389  -0.367  -0.321
 47 A'   48 A'   49 A'   50 A'   51 A'   19 A"   52 A'   20 A"                 
 -0.317  -0.295  -0.285  -0.271  -0.256
 53 A'   54 A'   21 A"   55 A'   22 A"                                         
 -- Virtual --                   
 -0.090  -0.061  -0.049  -0.009   0.010   0.036   0.042   0.054
 56 A'   57 A'   23 A"   58 A'   59 A'   60 A'   61 A'   24 A"                 
  0.073   0.079   0.089   0.090   0.103   0.117   0.123   0.131
 62 A'   63 A'   25 A"   64 A'   26 A"   65 A'   66 A'   67 A'                 
  0.152   0.172   0.191   0.216   0.226   0.242   0.248   0.277
 68 A'   69 A'   70 A'   27 A"   71 A'   72 A'   28 A"   73 A'                 
  0.327   0.341   0.361   0.374   0.387   0.389   0.402   0.409
 74 A'   75 A'   29 A"   76 A'   77 A'   30 A"   31 A"   78 A'                 
  0.414   0.435   0.439   0.458   0.470   0.480   0.504   0.544
 32 A"   33 A"   79 A'   80 A'   81 A'   82 A'   34 A"   83 A'                 
  0.550   0.576   0.600   0.602   0.616   0.637   0.677   0.685
 35 A"   84 A'   36 A"   85 A'   86 A'   87 A'   37 A"   88 A'                 
  0.724   0.754   0.804   0.836   0.879   0.906   1.000   1.080
 89 A'   90 A'   91 A'   92 A'   93 A'   94 A'   95 A'   38 A"                 
  1.200   1.276   1.310   1.326   1.347   1.401   1.409   1.435
 39 A"   40 A"   96 A'   97 A'   41 A"   98 A'   99 A'   42 A"                 
  1.495   1.559   1.639   1.753   1.793   1.810   1.977   2.000
100 A'  101 A'  102 A'  103 A'   43 A"  104 A'   44 A"   45 A"                 
  2.030   2.090   2.182   2.269   2.524   2.624   2.632   2.822
105 A'  106 A'  107 A'  108 A'  109 A'  110 A'   46 A"   47 A"                 
  2.851   3.053   3.171   3.661   3.948   3.953   3.964   3.974
111 A'  112 A'  113 A'  114 A'   48 A"   49 A"  115 A'   50 A"                 
  3.983   3.989   4.016   4.027   4.048   4.067   4.103   4.173
116 A'   51 A"  117 A'   52 A"  118 A'   53 A"  119 A'  120 A'                 
  4.228   4.262   4.351   4.371   4.439   5.971   6.013   6.015
121 A'  122 A'  123 A'  124 A'  125 A'   54 A"   55 A"  126 A'                 
  6.037   6.060   6.116   6.616   7.538   7.576   7.659  23.390
127 A'  128 A'  129 A'  130 A'   56 A"  131 A'  132 A'  133 A'                 
 24.132  27.797  27.871  28.316  28.349  28.350  28.353  28.385
134 A'  135 A'  136 A'   57 A"   58 A"  137 A'  138 A'  139 A'                 
 28.394  28.522  28.525  28.531  28.534  28.538  28.561  28.564
140 A'   59 A"   60 A"   61 A"  141 A'  142 A'   62 A"  143 A'                 
 28.599  28.679  28.705  47.887 127.863 127.889 127.889 127.908
144 A'  145 A'  146 A'  147 A'   63 A"  148 A'   64 A"  149 A'                 
127.917 127.948 151.602 151.666 289.734 289.771 289.8831020.673
150 A'  151 A'  152 A'  153 A'   65 A"  154 A'  155 A'  156 A'                 
*******1901.830
157 A'  158 A'                                                                 
 --------------------------------------------------------------

          Ground-State Mulliken Net Atomic Charges

     Atom                 Charge (a.u.)
  ----------------------------------------
      1 Br                   -0.097570
      2 I                     0.162587
      3 H                     0.205096
      4 I                     0.117822
      5 C                    -0.168733
      6 C                    -0.219203
  ----------------------------------------
  Sum of atomic charges =     0.000000

 -----------------------------------------------------------------
                    Cartesian Multipole Moments
 -----------------------------------------------------------------
    Charge (ESU x 10^10)
                 0.0000
    Dipole Moment (Debye)
         X      -0.2598      Y      -0.3653      Z      -0.0000
       Tot       0.4483
    Quadrupole Moments (Debye-Ang)
        XX     -84.4742     XY       2.0354     YY     -82.5024
        XZ       0.0000     YZ       0.0000     ZZ     -89.1115
    Octopole Moments (Debye-Ang^2)
       XXX      -4.0774    XXY       2.4904    XYY       5.4679
       YYY      22.7455    XXZ      -0.0000    XYZ       0.0000
       YYZ      -0.0000    XZZ       1.6249    YZZ       5.8173
       ZZZ      -0.0000
    Hexadecapole Moments (Debye-Ang^3)
      XXXX   -1608.3189   XXXY      18.5871   XXYY    -452.3558
      XYYY      33.6659   YYYY    -896.3189   XXXZ      -0.0000
      XXYZ       0.0000   XYYZ      -0.0000   YYYZ       0.0000
      XXZZ    -320.4428   XYZZ       4.1529   YYZZ    -184.0990
      XZZZ       0.0000   YZZZ      -0.0000   ZZZZ    -120.5747
 -----------------------------------------------------------------
 Calculating analytic gradient of the SCF energy
 Gradient of SCF Energy
            1           2           3           4           5           6
    1  -0.0000488   0.0002226  -0.0001151   0.0000551  -0.0001124  -0.0000014
    2  -0.0002321  -0.0000761  -0.0000282   0.0002107   0.0001868  -0.0000611
    3  -0.0000000  -0.0000000  -0.0000000  -0.0000000   0.0000000   0.0000000
 Max gradient component =       2.321E-04
 RMS gradient           =       1.116E-04
 Gradient time:  CPU 18.59 s  wall 4.78 s
 Geometry Optimization Parameters
   NAtoms,    NIC,     NZ,  NCons,   NDum,   NFix, NCnnct, MaxDiis
        6      27       0       0       0       0       0       0

 Cartesian Hessian Update
 Hessian Updated using BFGS Update


** GEOMETRY OPTIMIZATION IN DELOCALIZED INTERNAL COORDINATES **
   Searching for a Minimum

   Optimization Cycle:   5

                       Coordinates (Angstroms)
     ATOM                X               Y               Z
      1  Br        2.5096064433   -1.3765483007    0.0000000000
      2  I         0.5235602263    1.6949588838    0.0000000000
      3  H         0.2008798095   -2.3639268967    0.0000000000
      4  I        -2.2842716271   -0.6065697474    0.0000000000
      5  C         0.6133104163   -1.3651948490    0.0000000000
      6  C        -0.1609418283   -0.2821979251    0.0000000000
   Point Group: cs    Number of degrees of freedom:     9


   Energy is -16489.979598309

 Hessian Updated using BFGS Update

  9 Hessian modes will be used to form the next step
  Hessian Eigenvalues:
     0.085870    0.127684    0.147311    0.164559    0.205274    0.234187
     0.275602    0.354109    0.577429

 Minimum Search - Taking Simple RFO Step
 Searching for Lamda that Minimizes Along All modes
 Value Taken    Lamda =   0.00000000
 Step Taken.  Stepsize is  0.000978

                             Maximum     Tolerance    Cnvgd?
         Gradient           0.000114      0.000300     YES
         Displacement       0.000609      0.001200     YES
         Energy change     -0.000002      0.000001      NO


                       Distance Matrix (Angstroms)
             Br(  1)   I (  2)   H (  3)   I (  4)   C (  5)
   I (  2)  3.657668
   H (  3)  2.511003  4.071692
   I (  4)  4.855320  3.630558  3.043728
   C (  5)  1.896330  3.061470  1.080539  2.995245
   C (  6)  2.886075  2.092294  2.112939  2.147963  1.331296

 Final energy is   -16489.979598309026     


 ******************************
 **  OPTIMIZATION CONVERGED  **
 ******************************

                       Coordinates (Angstroms)
     ATOM                X               Y               Z
      1  Br        2.5096064433   -1.3765483007    0.0000000000
      2  I         0.5235602263    1.6949588838    0.0000000000
      3  H         0.2008798095   -2.3639268967    0.0000000000
      4  I        -2.2842716271   -0.6065697474    0.0000000000
      5  C         0.6133104163   -1.3651948490    0.0000000000
      6  C        -0.1609418283   -0.2821979251    0.0000000000

Z-matrix Print:
$molecule
0 1
I 
C  1 2.092294
C  2 1.331296 1 125.342281
H  3 1.080539 2 122.000018 1 -180.000000 0
Br 3 1.896330 2 125.904633 1 -0.000000 0
I  2 2.147963 1 117.781796 3 -180.000000 0
$end


 --------------------------------------------------------------
             Orbital Energies (a.u.) and Symmetries
 --------------------------------------------------------------

 Alpha MOs, Restricted
 -- Occupied --                  
*******-1165.89 -482.85 -176.32 -176.32 -165.73 -165.72 -165.72
  1 A'    2 A'    3 A'    4 A'    5 A'    6 A'    7 A'    1 A"                 
-165.72 -165.72 -165.72  -62.51  -56.33  -56.32  -56.32  -35.82
  8 A'    2 A"    9 A'   10 A'   11 A'    3 A"   12 A'   13 A'                 
-35.817 -31.312 -31.310 -31.305 -31.305 -31.304 -31.304 -22.962
 14 A'   15 A'   16 A'    4 A"   17 A'   18 A'    5 A"   19 A'                 
-22.961 -22.960 -22.960 -22.959 -22.959 -22.956 -22.956 -22.954
  6 A"   20 A'   21 A'   22 A'    7 A"   23 A'    8 A"   24 A'                 
-22.954 -10.281 -10.258  -8.714  -6.546  -6.533  -6.532  -6.368
  9 A"   25 A'   26 A'   27 A'   28 A'   10 A"   29 A'   30 A'                 
 -6.366  -4.781  -4.779  -4.765  -4.764  -4.763  -4.763  -2.657
 31 A'   32 A'   33 A'   11 A"   34 A'   35 A'   12 A"   36 A'                 
 -2.653  -2.653  -2.642  -2.642  -2.047  -2.044  -2.041  -2.041
 13 A"   37 A'   14 A"   38 A'   39 A'   40 A'   15 A"   41 A'                 
 -2.040  -2.039  -2.028  -2.028  -2.026  -2.026  -0.864  -0.785
 42 A'   16 A"   17 A"   43 A'   44 A'   18 A"   45 A'   46 A'                 
 -0.683  -0.664  -0.555  -0.470  -0.446  -0.389  -0.367  -0.321
 47 A'   48 A'   49 A'   50 A'   51 A'   19 A"   52 A'   20 A"                 
 -0.317  -0.295  -0.285  -0.271  -0.256
 53 A'   54 A'   21 A"   55 A'   22 A"                                         
 -- Virtual --                   
 -0.090  -0.061  -0.049  -0.009   0.010   0.036   0.042   0.054
 56 A'   57 A'   23 A"   58 A'   59 A'   60 A'   61 A'   24 A"                 
  0.073   0.079   0.089   0.090   0.103   0.117   0.123   0.131
 62 A'   63 A'   25 A"   64 A'   26 A"   65 A'   66 A'   67 A'                 
  0.152   0.172   0.191   0.216   0.226   0.242   0.248   0.277
 68 A'   69 A'   70 A'   27 A"   71 A'   72 A'   28 A"   73 A'                 
  0.327   0.341   0.361   0.374   0.387   0.389   0.402   0.409
 74 A'   75 A'   29 A"   76 A'   77 A'   30 A"   31 A"   78 A'                 
  0.414   0.435   0.439   0.458   0.470   0.480   0.504   0.544
 32 A"   33 A"   79 A'   80 A'   81 A'   82 A'   34 A"   83 A'                 
  0.550   0.576   0.600   0.602   0.616   0.637   0.677   0.685
 35 A"   84 A'   36 A"   85 A'   86 A'   87 A'   37 A"   88 A'                 
  0.724   0.754   0.804   0.836   0.879   0.906   1.000   1.080
 89 A'   90 A'   91 A'   92 A'   93 A'   94 A'   95 A'   38 A"                 
  1.200   1.276   1.310   1.326   1.347   1.401   1.409   1.435
 39 A"   40 A"   96 A'   97 A'   41 A"   98 A'   99 A'   42 A"                 
  1.495   1.559   1.639   1.753   1.793   1.810   1.977   2.000
100 A'  101 A'  102 A'  103 A'   43 A"  104 A'   44 A"   45 A"                 
  2.030   2.090   2.182   2.269   2.524   2.624   2.632   2.822
105 A'  106 A'  107 A'  108 A'  109 A'  110 A'   46 A"   47 A"                 
  2.851   3.053   3.171   3.661   3.948   3.953   3.964   3.974
111 A'  112 A'  113 A'  114 A'   48 A"   49 A"  115 A'   50 A"                 
  3.983   3.989   4.016   4.027   4.048   4.067   4.103   4.173
116 A'   51 A"  117 A'   52 A"  118 A'   53 A"  119 A'  120 A'                 
  4.228   4.262   4.351   4.371   4.439   5.971   6.013   6.015
121 A'  122 A'  123 A'  124 A'  125 A'   54 A"   55 A"  126 A'                 
  6.037   6.060   6.116   6.616   7.538   7.576   7.659  23.390
127 A'  128 A'  129 A'  130 A'   56 A"  131 A'  132 A'  133 A'                 
 24.132  27.797  27.871  28.316  28.349  28.350  28.353  28.385
134 A'  135 A'  136 A'   57 A"   58 A"  137 A'  138 A'  139 A'                 
 28.394  28.522  28.525  28.531  28.534  28.538  28.561  28.564
140 A'   59 A"   60 A"   61 A"  141 A'  142 A'   62 A"  143 A'                 
 28.599  28.679  28.705  47.887 127.863 127.889 127.889 127.908
144 A'  145 A'  146 A'  147 A'   63 A"  148 A'   64 A"  149 A'                 
127.917 127.948 151.602 151.666 289.734 289.771 289.8831020.673
150 A'  151 A'  152 A'  153 A'   65 A"  154 A'  155 A'  156 A'                 
*******1901.830
157 A'  158 A'                                                                 

 Beta MOs, Restricted
 -- Occupied --                  
*******-1165.89 -482.85 -176.32 -176.32 -165.73 -165.72 -165.72
  1 A'    2 A'    3 A'    4 A'    5 A'    6 A'    7 A'    1 A"                 
-165.72 -165.72 -165.72  -62.51  -56.33  -56.32  -56.32  -35.82
  8 A'    2 A"    9 A'   10 A'   11 A'    3 A"   12 A'   13 A'                 
-35.817 -31.312 -31.310 -31.305 -31.305 -31.304 -31.304 -22.962
 14 A'   15 A'   16 A'    4 A"   17 A'   18 A'    5 A"   19 A'                 
-22.961 -22.960 -22.960 -22.959 -22.959 -22.956 -22.956 -22.954
  6 A"   20 A'   21 A'   22 A'    7 A"   23 A'    8 A"   24 A'                 
-22.954 -10.281 -10.258  -8.714  -6.546  -6.533  -6.532  -6.368
  9 A"   25 A'   26 A'   27 A'   28 A'   10 A"   29 A'   30 A'                 
 -6.366  -4.781  -4.779  -4.765  -4.764  -4.763  -4.763  -2.657
 31 A'   32 A'   33 A'   11 A"   34 A'   35 A'   12 A"   36 A'                 
 -2.653  -2.653  -2.642  -2.642  -2.047  -2.044  -2.041  -2.041
 13 A"   37 A'   14 A"   38 A'   39 A'   40 A'   15 A"   41 A'                 
 -2.040  -2.039  -2.028  -2.028  -2.026  -2.026  -0.864  -0.785
 42 A'   16 A"   17 A"   43 A'   44 A'   18 A"   45 A'   46 A'                 
 -0.683  -0.664  -0.555  -0.470  -0.446  -0.389  -0.367  -0.321
 47 A'   48 A'   49 A'   50 A'   51 A'   19 A"   52 A'   20 A"                 
 -0.317  -0.295  -0.285  -0.271  -0.256
 53 A'   54 A'   21 A"   55 A'   22 A"                                         
 -- Virtual --                   
 -0.090  -0.061  -0.049  -0.009   0.010   0.036   0.042   0.054
 56 A'   57 A'   23 A"   58 A'   59 A'   60 A'   61 A'   24 A"                 
  0.073   0.079   0.089   0.090   0.103   0.117   0.123   0.131
 62 A'   63 A'   25 A"   64 A'   26 A"   65 A'   66 A'   67 A'                 
  0.152   0.172   0.191   0.216   0.226   0.242   0.248   0.277
 68 A'   69 A'   70 A'   27 A"   71 A'   72 A'   28 A"   73 A'                 
  0.327   0.341   0.361   0.374   0.387   0.389   0.402   0.409
 74 A'   75 A'   29 A"   76 A'   77 A'   30 A"   31 A"   78 A'                 
  0.414   0.435   0.439   0.458   0.470   0.480   0.504   0.544
 32 A"   33 A"   79 A'   80 A'   81 A'   82 A'   34 A"   83 A'                 
  0.550   0.576   0.600   0.602   0.616   0.637   0.677   0.685
 35 A"   84 A'   36 A"   85 A'   86 A'   87 A'   37 A"   88 A'                 
  0.724   0.754   0.804   0.836   0.879   0.906   1.000   1.080
 89 A'   90 A'   91 A'   92 A'   93 A'   94 A'   95 A'   38 A"                 
  1.200   1.276   1.310   1.326   1.347   1.401   1.409   1.435
 39 A"   40 A"   96 A'   97 A'   41 A"   98 A'   99 A'   42 A"                 
  1.495   1.559   1.639   1.753   1.793   1.810   1.977   2.000
100 A'  101 A'  102 A'  103 A'   43 A"  104 A'   44 A"   45 A"                 
  2.030   2.090   2.182   2.269   2.524   2.624   2.632   2.822
105 A'  106 A'  107 A'  108 A'  109 A'  110 A'   46 A"   47 A"                 
  2.851   3.053   3.171   3.661   3.948   3.953   3.964   3.974
111 A'  112 A'  113 A'  114 A'   48 A"   49 A"  115 A'   50 A"                 
  3.983   3.989   4.016   4.027   4.048   4.067   4.103   4.173
116 A'   51 A"  117 A'   52 A"  118 A'   53 A"  119 A'  120 A'                 
  4.228   4.262   4.351   4.371   4.439   5.971   6.013   6.015
121 A'  122 A'  123 A'  124 A'  125 A'   54 A"   55 A"  126 A'                 
  6.037   6.060   6.116   6.616   7.538   7.576   7.659  23.390
127 A'  128 A'  129 A'  130 A'   56 A"  131 A'  132 A'  133 A'                 
 24.132  27.797  27.871  28.316  28.349  28.350  28.353  28.385
134 A'  135 A'  136 A'   57 A"   58 A"  137 A'  138 A'  139 A'                 
 28.394  28.522  28.525  28.531  28.534  28.538  28.561  28.564
140 A'   59 A"   60 A"   61 A"  141 A'  142 A'   62 A"  143 A'                 
 28.599  28.679  28.705  47.887 127.863 127.889 127.889 127.908
144 A'  145 A'  146 A'  147 A'   63 A"  148 A'   64 A"  149 A'                 
127.917 127.948 151.602 151.666 289.734 289.771 289.8831020.673
150 A'  151 A'  152 A'  153 A'   65 A"  154 A'  155 A'  156 A'                 
*******1901.830
157 A'  158 A'                                                                 
 --------------------------------------------------------------

          Ground-State Mulliken Net Atomic Charges

     Atom                 Charge (a.u.)
  ----------------------------------------
      1 Br                   -0.097570
      2 I                     0.162587
      3 H                     0.205096
      4 I                     0.117822
      5 C                    -0.168733
      6 C                    -0.219203
  ----------------------------------------
  Sum of atomic charges =     0.000000

 -----------------------------------------------------------------
                    Cartesian Multipole Moments
 -----------------------------------------------------------------
    Charge (ESU x 10^10)
                 0.0000
    Dipole Moment (Debye)
         X      -0.2598      Y      -0.3653      Z      -0.0000
       Tot       0.4483
    Quadrupole Moments (Debye-Ang)
        XX     -84.4742     XY       2.0354     YY     -82.5024
        XZ       0.0000     YZ       0.0000     ZZ     -89.1115
    Octopole Moments (Debye-Ang^2)
       XXX      -4.0774    XXY       2.4904    XYY       5.4679
       YYY      22.7455    XXZ      -0.0000    XYZ       0.0000
       YYZ      -0.0000    XZZ       1.6249    YZZ       5.8173
       ZZZ      -0.0000
    Hexadecapole Moments (Debye-Ang^3)
      XXXX   -1608.3189   XXXY      18.5871   XXYY    -452.3558
      XYYY      33.6659   YYYY    -896.3189   XXXZ      -0.0000
      XXYZ       0.0000   XYYZ      -0.0000   YYYZ       0.0000
      XXZZ    -320.4428   XYZZ       4.1529   YYZZ    -184.0990
      XZZZ       0.0000   YZZZ      -0.0000   ZZZZ    -120.5747
 -----------------------------------------------------------------
Archival summary:
1\1\TWL01\OPT\ProcedureUnspecified\BasisUnspecified\2r121\taweetha\TueAug2816:35:142018TueAug2816:35:142018\0\\#,OPT,ProcedureUnspecified,BasisUnspecified,\\0,1\I\C,1,2.09229\C,2,1.3313,1,125.342\H,3,1.08054,2,122,1,-180,0\Br,3,1.89633,2,125.905,1,-0,0\I,2,2.14796,1,117.782,3,-180,0\\\@

 Total job time:  93.24s(wall), 351.62s(cpu) 
 Tue Aug 28 16:35:14 2018

        *************************************************************
        *                                                           *
        *  Thank you very much for using Q-Chem.  Have a nice day.  *
        *                                                           *
        *************************************************************


 
User input: 2 of 2 
 
Q-Chem Developer Version!
                  Welcome to Q-Chem
     A Quantum Leap Into The Future Of Chemistry


 Q-Chem 5.1, Q-Chem, Inc., Pleasanton, CA (2018)

 Yihan Shao,  Zhengting Gan,  E. Epifanovsky,  A. T. B. Gilbert,  M. Wormit,  
 J. Kussmann,  A. W. Lange,  A. Behn,  Jia Deng,  Xintian Feng,  D. Ghosh,  
 M. Goldey,  P. R. Horn,  L. D. Jacobson,  I. Kaliman,  T. Kus,  A. Landau,  
 Jie Liu,  E. I. Proynov,  R. M. Richard,  R. P. Steele,  E. J. Sundstrom,  
 H. L. Woodcock III,  P. M. Zimmerman,  D. Zuev,  B. Albrecht,  E. Alguire,  
 S. A. Baeppler,  D. Barton,  Z. Benda,  Y. A. Bernard,  E. J. Berquist,  
 K. B. Bravaya,  H. Burton,  D. Casanova,  Chun-Min Chang,  Yunqing Chen,  
 A. Chien,  K. D. Closser,  M. P. Coons,  S. Coriani,  S. Dasgupta,  
 A. L. Dempwolff,  M. Diedenhofen,  Hainam Do,  R. G. Edgar,  Po-Tung Fang,  
 S. Faraji,  S. Fatehi,  Qingguo Feng,  K. D. Fenk,  J. Fosso-Tande,  
 Qinghui Ge,  A. Ghysels,  G. Gidofalvi,  J. Gomes,  J. Gonthier,  A. Gunina,  
 D. Hait,  M. W. D. Hanson-Heine,  P. H. P. Harbach,  A. W. Hauser,  
 J. E. Herr,  E. G. Hohenstein,  Z. C. Holden,  Kerwin Hui,  B. C. Huynh,  
 T.-C. Jagau,  Hyunjun Ji,  B. Kaduk,  K. Khistyaev,  Jaehoon Kim,  
 P. Klunzinger,  K. Koh,  D. Kosenkov,  L. Koulias,  T. Kowalczyk,  
 C. M. Krauter,  A. Kunitsa,  Ka Un Lao,  A. Laurent,  K. V. Lawler,  
 Joonho Lee,  D. Lefrancois,  S. Lehtola,  D. S. Levine,  Yi-Pei Li,  
 You-Sheng Lin,  Fenglai Liu,  E. Livshits,  A. Luenser,  P. Manohar,  
 E. Mansoor,  S. F. Manzer,  Shan-Ping Mao,  Yuezhi Mao,  N. Mardirossian,  
 A. V. Marenich,  T. Markovich,  L. A. Martinez-Martinez,  S. A. Maurer,  
 N. J. Mayhall,  S. C. McKenzie,  J.-M. Mewes,  A. F. Morrison,  
 J. W. Mullinax,  K. Nanda,  T. S. Nguyen-Beck,  R. Olivares-Amaya,  
 J. A. Parkhill,  T. M. Perrine,  F. Plasser,  P. Pokhilko,  S. Prager,  
 A. Prociuk,  E. Ramos,  D. R. Rehn,  F. Rob,  M. Schneider,  N. Sergueev,  
 S. M. Sharada,  S. Sharma,  D. W. Small,  T. Stauch,  T. Stein,  
 Yu-Chuan Su,  A. J. W. Thom,  A. Tkatchenko,  T. Tsuchimochi,  N. M. Tubman,  
 L. Vogt,  M. L. Vidal,  O. Vydrov,  M. A. Watson,  J. Wenzel,  
 M. de Wergifosse,  T. A. Wesolowski,  A. White,  J. Witte,  A. Yamada,  
 Jun Yang,  K. Yao,  S. Yeganeh,  S. R. Yost,  Zhi-Qiang You,  A. Zech,  
 Igor Ying Zhang,  Xing Zhang,  Yan Zhao,  Ying Zhu,  B. R. Brooks,  
 G. K. L. Chan,  C. J. Cramer,  M. S. Gordon,  W. J. Hehre,  A. Klamt,  
 M. W. Schmidt,  C. D. Sherrill,  D. G. Truhlar,  A. Aspuru-Guzik,  R. Baer,  
 A. T. Bell,  N. A. Besley,  Jeng-Da Chai,  A. E. DePrince, III,  
 R. A. DiStasio Jr.,  A. Dreuw,  B. D. Dunietz,  T. R. Furlani,  
 Chao-Ping Hsu,  Yousung Jung,  Jing Kong,  D. S. Lambrecht,  WanZhen Liang,  
 C. Ochsenfeld,  V. A. Rassolov,  L. V. Slipchenko,  J. E. Subotnik,  
 T. Van Voorhis,  J. M. Herbert,  A. I. Krylov,  P. M. W. Gill,  M. Head-Gordon

 Contributors to earlier versions of Q-Chem not listed above: 
 R. D. Adamson,  B. Austin,  J. Baker,  G. J. O. Beran,  K. Brandhorst,  
 S. T. Brown,  E. F. C. Byrd,  A. K. Chakraborty,  C.-L. Cheng,  
 Siu Hung Chien,  D. M. Chipman,  D. L. Crittenden,  H. Dachsel,  
 R. J. Doerksen,  A. D. Dutoi,  L. Fusti-Molnar,  W. A. Goddard III,  
 A. Golubeva-Zadorozhnaya,  S. R. Gwaltney,  G. Hawkins,  A. Heyden,  
 S. Hirata,  G. Kedziora,  F. J. Keil,  C. Kelley,  Jihan Kim,  R. A. King,  
 R. Z. Khaliullin,  P. P. Korambath,  W. Kurlancheek,  A. M. Lee,  M. S. Lee,  
 S. V. Levchenko,  Ching Yeh Lin,  D. Liotard,  R. C. Lochan,  I. Lotan,  
 P. E. Maslen,  N. Nair,  D. P. O'Neill,  D. Neuhauser,  E. Neuscamman,  
 C. M. Oana,  R. Olson,  B. Peters,  R. Peverati,  P. A. Pieniazek,  
 Y. M. Rhee,  J. Ritchie,  M. A. Rohrdanz,  E. Rosta,  N. J. Russ,  
 H. F. Schaefer III,  N. E. Schultz,  N. Shenvi,  A. C. Simmonett,  A. Sodt,  
 D. Stuck,  K. S. Thanthiriwatte,  V. Vanovschi,  Tao Wang,  A. Warshel,  
 C. F. Williams,  Q. Wu,  X. Xu,  W. Zhang

 Please cite Q-Chem as follows:
 Y. Shao et al., Mol. Phys. 113, 184-215 (2015)
 DOI: 10.1080/00268976.2014.952696

 Q-Chem 5.1.1 for Intel X86 EM64T Linux

 Parts of Q-Chem use Armadillo 8.300.2 (Tropical Shenanigans).
 http://arma.sourceforge.net/

 Q-Chem begins on Tue Aug 28 16:35:14 2018  

Host: 
0

     Scratch files written to /scratch/taweetham/qchem20768//
The previous job contains 0 fragments, simply inherited here
Input Ideriv = 2
Curr. Ideriv = -1
Max.  Ideriv = 2

Checking the input file for inconsistencies... 	...done.

--------------------------------------------------------------
User input:
--------------------------------------------------------------

$molecule
read
$end

$rem
   SCF_GUESS 	READ
   JOB_TYPE 	FREQUENCY
   BASIS 	6-311++G**
   EXCHANGE 	B3LYP
   MEM_TOTAL	7500	
$end


--------------------------------------------------------------
 ----------------------------------------------------------------
             Standard Nuclear Orientation (Angstroms)
    I     Atom           X                Y                Z
 ----------------------------------------------------------------
    1      Br      2.5556543805    -1.3026301019     0.0000000000
    2      I       0.5022780113     1.7242794519    -0.0000000000
    3      H       0.2692903595    -2.3407412349     0.0000000000
    4      I      -2.2540551065    -0.6386808738     0.0000000000
    5      C       0.6595699271    -1.3331467889     0.0000000000
    6      C      -0.1384045332    -0.2675081840     0.0000000000
 ----------------------------------------------------------------
 Molecular Point Group                 Cs    NOp =  2
 Largest Abelian Subgroup              Cs    NOp =  2
 Nuclear Repulsion Energy =  1289.2333317198 hartrees
 There are       77 alpha and       77 beta electrons
 Requested basis set is 6-311++G(d,p)
 There are 84 shells and 223 basis functions

 Total QAlloc Memory Limit   7500 MB
 Mega-Array Size       188 MB
 MEM_STATIC part       192 MB

                       Distance Matrix (Angstroms)
             Br(  1)   I (  2)   H (  3)   I (  4)   C (  5)
   I (  2)  3.657668
   H (  3)  2.511003  4.071692
   I (  4)  4.855320  3.630558  3.043728
   C (  5)  1.896330  3.061470  1.080539  2.995245
   C (  6)  2.886075  2.092294  2.112939  2.147963  1.331296

 A cutoff of  1.0D-11 yielded   2590 shell pairs
 There are     19267 function pairs (     21856 Cartesian)

 -------------------------------------------------------
 OpenMP Integral Computing Module                       
 Release: version 1.0, May 2013, Q-Chem Inc. Pittsburgh 
 -------------------------------------------------------
 Integral Job Info:
 Integral job number is                      11
 Integral operator is                         1
 short-range coefficients                     0
 long-range coefficients              100000000
 Omega coefficients                           0
 if combine SR and LR in K                    0
 Integral screening is                        0
 Integral computing path is                   2
 max size of driver memory is            800000
 size of driver memory is                593474
 size of scratch memory is             29623520
 max col of scratch BK array               1296
 max len of scratch array in speh3          155
 max len of scratch index in speh4           18
 max int batch size is                      520
 min int batch size is                       52
 fixed nKL is                                45
 max L of basis functions is                  2
 order of int derivative is                   0
 number of shells is                         84
 number of basis is                         238
 number of cartesian basis is               238
 number of contracted shell pairs          2590
 number of primitive shell pairs           5336
 maxK2 (contraction) of shell pair           36
 max number of K2 of shell pair               1
 max number of CS2 of shell pair            397
 max number of PS2 of shell pair            397
 mem total for path MDJ                  544668
 -------------------------------------------------------
 Smallest overlap matrix eigenvalue = 7.37E-05
 Guess MOs from SCF MO coefficient file

 -----------------------------------------------------------------------
  General SCF calculation program by
  Eric Jon Sundstrom, Paul Horn, Yuezhi Mao, Dmitri Zuev, Alec White,
  David Stuck, Shaama M.S., Shane Yost, Joonho Lee, David Small,
  Daniel Levine, Susi Lehtola, Hugh Burton, Evgeny Epifanovsky
 -----------------------------------------------------------------------
 Exchange:     0.2000 Hartree-Fock + 0.0800 Slater + 0.7200 B88
 Correlation:  0.1900 VWN1RPA + 0.8100 LYP
 Using SG-1 standard quadrature grid
 using 4 threads for integral computing
 -------------------------------------------------------
 OpenMP Integral computing Module                
 Release: version 2.0, May 2017, Q-Chem Inc. Pleasanton 
 -------------------------------------------------------
 -------------------------------------------------------
 OpenMP BLAS3 based DFT computing Module                
 Release: version 1.0, May 2013, Q-Chem Inc. Pittsburgh 
 -------------------------------------------------------
 A restricted SCF calculation will be
 performed using DIIS
 SCF converges when DIIS error is below 1.0e-08
 ---------------------------------------
  Cycle       Energy         DIIS error
 ---------------------------------------
    1  -16489.9790905945      2.66e-04  
    2  -16489.9796643719      2.96e-05  
    3  -16489.9796711381      1.72e-05  
    4  -16489.9796728030      9.31e-06  
    5  -16489.9796731776      4.58e-06  
    6  -16489.9796733108      1.39e-06  
    7  -16489.9796733198      2.98e-07  
    8  -16489.9796733202      1.32e-07  
    9  -16489.9796733207      2.72e-08  
   10  -16489.9796733205      4.76e-09  Convergence criterion met
 ---------------------------------------
 SCF time:   CPU 52.03s  wall 14.00s 
 SCF   energy in the final basis set =   -16489.9796733205
 Total energy in the final basis set =   -16489.9796733205

 --------------------------------------------------------------
             Orbital Energies (a.u.) and Symmetries
 --------------------------------------------------------------

 Alpha MOs, Restricted
 -- Occupied --                  
*******-1165.89 -482.85 -176.32 -176.32 -165.73 -165.72 -165.72
  1 A'    2 A'    3 A'    4 A'    5 A'    6 A'    7 A'    1 A"                 
-165.72 -165.72 -165.72  -62.51  -56.33  -56.32  -56.32  -35.82
  8 A'    2 A"    9 A'   10 A'   11 A'    3 A"   12 A'   13 A'                 
-35.817 -31.312 -31.310 -31.305 -31.305 -31.304 -31.304 -22.962
 14 A'   15 A'   16 A'    4 A"   17 A'    5 A"   18 A'   19 A'                 
-22.961 -22.960 -22.960 -22.959 -22.959 -22.956 -22.956 -22.954
  6 A"   20 A'   21 A'   22 A'    7 A"   23 A'    8 A"   24 A'                 
-22.954 -10.281 -10.258  -8.714  -6.546  -6.533  -6.532  -6.368
  9 A"   25 A'   26 A'   27 A'   28 A'   10 A"   29 A'   30 A'                 
 -6.366  -4.781  -4.779  -4.765  -4.764  -4.763  -4.763  -2.657
 31 A'   32 A'   33 A'   11 A"   34 A'   35 A'   12 A"   36 A'                 
 -2.653  -2.653  -2.642  -2.642  -2.047  -2.044  -2.041  -2.041
 13 A"   37 A'   14 A"   38 A'   39 A'   40 A'   15 A"   41 A'                 
 -2.040  -2.039  -2.028  -2.028  -2.026  -2.026  -0.864  -0.785
 42 A'   16 A"   17 A"   43 A'   44 A'   18 A"   45 A'   46 A'                 
 -0.683  -0.664  -0.555  -0.470  -0.446  -0.389  -0.367  -0.321
 47 A'   48 A'   49 A'   50 A'   51 A'   19 A"   52 A'   20 A"                 
 -0.317  -0.295  -0.285  -0.271  -0.256
 53 A'   54 A'   21 A"   55 A'   22 A"                                         
 -- Virtual --                   
 -0.090  -0.061  -0.049  -0.009   0.010   0.036   0.042   0.054
 56 A'   57 A'   23 A"   58 A'   59 A'   60 A'   61 A'   24 A"                 
  0.073   0.079   0.089   0.090   0.103   0.117   0.123   0.131
 62 A'   63 A'   25 A"   64 A'   26 A"   65 A'   66 A'   67 A'                 
  0.152   0.172   0.191   0.216   0.226   0.242   0.248   0.277
 68 A'   69 A'   70 A'   27 A"   71 A'   72 A'   28 A"   73 A'                 
  0.327   0.341   0.361   0.374   0.387   0.389   0.402   0.409
 74 A'   75 A'   29 A"   76 A'   77 A'   30 A"   31 A"   78 A'                 
  0.414   0.435   0.439   0.458   0.470   0.480   0.504   0.544
 32 A"   33 A"   79 A'   80 A'   81 A'   82 A'   34 A"   83 A'                 
  0.550   0.576   0.600   0.602   0.616   0.637   0.677   0.685
 35 A"   84 A'   36 A"   85 A'   86 A'   87 A'   37 A"   88 A'                 
  0.724   0.754   0.804   0.836   0.879   0.906   1.000   1.080
 89 A'   90 A'   91 A'   92 A'   93 A'   94 A'   95 A'   38 A"                 
  1.200   1.276   1.310   1.326   1.347   1.401   1.409   1.435
 39 A"   40 A"   96 A'   97 A'   41 A"   98 A'   99 A'   42 A"                 
  1.495   1.559   1.639   1.753   1.793   1.810   1.977   2.000
100 A'  101 A'  102 A'  103 A'   43 A"  104 A'   44 A"   45 A"                 
  2.030   2.090   2.182   2.269   2.524   2.624   2.632   2.822
105 A'  106 A'  107 A'  108 A'  109 A'  110 A'   46 A"   47 A"                 
  2.851   3.053   3.171   3.661   3.948   3.953   3.964   3.974
111 A'  112 A'  113 A'  114 A'   48 A"   49 A"  115 A'   50 A"                 
  3.983   3.989   4.016   4.027   4.048   4.067   4.103   4.173
116 A'   51 A"  117 A'   52 A"  118 A'   53 A"  119 A'  120 A'                 
  4.228   4.262   4.351   4.371   4.439   5.971   6.013   6.015
121 A'  122 A'  123 A'  124 A'  125 A'   54 A"   55 A"  126 A'                 
  6.037   6.060   6.116   6.616   7.538   7.576   7.659  23.390
127 A'  128 A'  129 A'  130 A'   56 A"  131 A'  132 A'  133 A'                 
 24.132  27.797  27.871  28.316  28.349  28.350  28.353  28.385
134 A'  135 A'  136 A'   57 A"   58 A"  137 A'  138 A'  139 A'                 
 28.395  28.522  28.525  28.531  28.534  28.538  28.561  28.564
140 A'   59 A"   60 A"   61 A"  141 A'  142 A'   62 A"  143 A'                 
 28.599  28.679  28.705  47.887 127.863 127.889 127.889 127.908
144 A'  145 A'  146 A'  147 A'   63 A"  148 A'   64 A"  149 A'                 
127.917 127.948 151.602 151.666 289.734 289.771 289.8831020.673
150 A'  151 A'  152 A'  153 A'   65 A"  154 A'  155 A'  156 A'                 
*******1901.830
157 A'  158 A'                                                                 

 Beta MOs, Restricted
 -- Occupied --                  
*******-1165.89 -482.85 -176.32 -176.32 -165.73 -165.72 -165.72
  1 A'    2 A'    3 A'    4 A'    5 A'    6 A'    7 A'    1 A"                 
-165.72 -165.72 -165.72  -62.51  -56.33  -56.32  -56.32  -35.82
  8 A'    2 A"    9 A'   10 A'   11 A'    3 A"   12 A'   13 A'                 
-35.817 -31.312 -31.310 -31.305 -31.305 -31.304 -31.304 -22.962
 14 A'   15 A'   16 A'    4 A"   17 A'    5 A"   18 A'   19 A'                 
-22.961 -22.960 -22.960 -22.959 -22.959 -22.956 -22.956 -22.954
  6 A"   20 A'   21 A'   22 A'    7 A"   23 A'    8 A"   24 A'                 
-22.954 -10.281 -10.258  -8.714  -6.546  -6.533  -6.532  -6.368
  9 A"   25 A'   26 A'   27 A'   28 A'   10 A"   29 A'   30 A'                 
 -6.366  -4.781  -4.779  -4.765  -4.764  -4.763  -4.763  -2.657
 31 A'   32 A'   33 A'   11 A"   34 A'   35 A'   12 A"   36 A'                 
 -2.653  -2.653  -2.642  -2.642  -2.047  -2.044  -2.041  -2.041
 13 A"   37 A'   14 A"   38 A'   39 A'   40 A'   15 A"   41 A'                 
 -2.040  -2.039  -2.028  -2.028  -2.026  -2.026  -0.864  -0.785
 42 A'   16 A"   17 A"   43 A'   44 A'   18 A"   45 A'   46 A'                 
 -0.683  -0.664  -0.555  -0.470  -0.446  -0.389  -0.367  -0.321
 47 A'   48 A'   49 A'   50 A'   51 A'   19 A"   52 A'   20 A"                 
 -0.317  -0.295  -0.285  -0.271  -0.256
 53 A'   54 A'   21 A"   55 A'   22 A"                                         
 -- Virtual --                   
 -0.090  -0.061  -0.049  -0.009   0.010   0.036   0.042   0.054
 56 A'   57 A'   23 A"   58 A'   59 A'   60 A'   61 A'   24 A"                 
  0.073   0.079   0.089   0.090   0.103   0.117   0.123   0.131
 62 A'   63 A'   25 A"   64 A'   26 A"   65 A'   66 A'   67 A'                 
  0.152   0.172   0.191   0.216   0.226   0.242   0.248   0.277
 68 A'   69 A'   70 A'   27 A"   71 A'   72 A'   28 A"   73 A'                 
  0.327   0.341   0.361   0.374   0.387   0.389   0.402   0.409
 74 A'   75 A'   29 A"   76 A'   77 A'   30 A"   31 A"   78 A'                 
  0.414   0.435   0.439   0.458   0.470   0.480   0.504   0.544
 32 A"   33 A"   79 A'   80 A'   81 A'   82 A'   34 A"   83 A'                 
  0.550   0.576   0.600   0.602   0.616   0.637   0.677   0.685
 35 A"   84 A'   36 A"   85 A'   86 A'   87 A'   37 A"   88 A'                 
  0.724   0.754   0.804   0.836   0.879   0.906   1.000   1.080
 89 A'   90 A'   91 A'   92 A'   93 A'   94 A'   95 A'   38 A"                 
  1.200   1.276   1.310   1.326   1.347   1.401   1.409   1.435
 39 A"   40 A"   96 A'   97 A'   41 A"   98 A'   99 A'   42 A"                 
  1.495   1.559   1.639   1.753   1.793   1.810   1.977   2.000
100 A'  101 A'  102 A'  103 A'   43 A"  104 A'   44 A"   45 A"                 
  2.030   2.090   2.182   2.269   2.524   2.624   2.632   2.822
105 A'  106 A'  107 A'  108 A'  109 A'  110 A'   46 A"   47 A"                 
  2.851   3.053   3.171   3.661   3.948   3.953   3.964   3.974
111 A'  112 A'  113 A'  114 A'   48 A"   49 A"  115 A'   50 A"                 
  3.983   3.989   4.016   4.027   4.048   4.067   4.103   4.173
116 A'   51 A"  117 A'   52 A"  118 A'   53 A"  119 A'  120 A'                 
  4.228   4.262   4.351   4.371   4.439   5.971   6.013   6.015
121 A'  122 A'  123 A'  124 A'  125 A'   54 A"   55 A"  126 A'                 
  6.037   6.060   6.116   6.616   7.538   7.576   7.659  23.390
127 A'  128 A'  129 A'  130 A'   56 A"  131 A'  132 A'  133 A'                 
 24.132  27.797  27.871  28.316  28.349  28.350  28.353  28.385
134 A'  135 A'  136 A'   57 A"   58 A"  137 A'  138 A'  139 A'                 
 28.395  28.522  28.525  28.531  28.534  28.538  28.561  28.564
140 A'   59 A"   60 A"   61 A"  141 A'  142 A'   62 A"  143 A'                 
 28.599  28.679  28.705  47.887 127.863 127.889 127.889 127.908
144 A'  145 A'  146 A'  147 A'   63 A"  148 A'   64 A"  149 A'                 
127.917 127.948 151.602 151.666 289.734 289.771 289.8831020.673
150 A'  151 A'  152 A'  153 A'   65 A"  154 A'  155 A'  156 A'                 
*******1901.830
157 A'  158 A'                                                                 
 --------------------------------------------------------------

          Ground-State Mulliken Net Atomic Charges

     Atom                 Charge (a.u.)
  ----------------------------------------
      1 Br                   -0.097629
      2 I                     0.162680
      3 H                     0.205060
      4 I                     0.117848
      5 C                    -0.168419
      6 C                    -0.219539
  ----------------------------------------
  Sum of atomic charges =     0.000000

 -----------------------------------------------------------------
                    Cartesian Multipole Moments
 -----------------------------------------------------------------
    Charge (ESU x 10^10)
                 0.0000
    Dipole Moment (Debye)
         X      -0.2517      Y      -0.3706      Z       0.0000
       Tot       0.4479
    Quadrupole Moments (Debye-Ang)
        XX     -84.5704     XY       1.9774     YY     -82.4257
        XZ      -0.0000     YZ      -0.0000     ZZ     -89.1110
    Octopole Moments (Debye-Ang^2)
       XXX      -8.3602    XXY       0.6959    XYY       3.7959
       YYY      18.6004    XXZ       0.0000    XYZ       0.0000
       YYZ       0.0000    XZZ       0.0457    YZZ       4.2320
       ZZZ       0.0000
    Hexadecapole Moments (Debye-Ang^3)
      XXXX   -1610.1034   XXXY      12.9898   XXYY    -452.7109
      XYYY      24.0206   YYYY    -892.2601   XXXZ       0.0000
      XXYZ      -0.0000   XYYZ       0.0000   YYYZ      -0.0000
      XXZZ    -320.5308   XYZZ       1.2358   YYZZ    -183.7953
      XZZZ      -0.0000   YZZZ      -0.0000   ZZZZ    -120.5728
 -----------------------------------------------------------------
 Calculating MO derivatives via CPSCF
 D1JvT checksum  = 459792 27607.5915222849
 D1KAT checksum  = 1215144 896.9978679830
   1         3          18      0.102024    0.029656
   2         3          18      0.012395    0.003846
   3         3          18      0.001861    0.000737
   4         5          16      0.000225    0.000094
   5        19           2      0.000016    0.000008
   6        21           0      0.000000    0.000000    Roots Converged
 Time for AOints: 25.8 s (CPU) 6.5 s (wall)
 ------------------------------------------------------------------------------
                     AOints        : Timing summary (seconds)
 ------------------------------------------------------------------------------
     job step          cpu (% of tot)      sys (% of tot)     wall (% of tot)
 ------------------------------------------------------------------------------
  cpscf_lag         0.1237E+03 (36.2)   0.1100E-04 (18.3)   0.3168E+02 (35.5)
  iterzp            0.1922E+03 (56.2)   0.4700E-04 (78.3)   0.5048E+02 (56.6)
  make_fx           0.0000E+00 ( 0.0)   0.0000E+00 ( 0.0)   0.0000E+00 ( 0.0)
  AOints            0.2577E+02 ( 7.5)   0.2000E-05 ( 3.3)   0.6520E+01 ( 7.3)
 ------------------------------------------------------------------------------
   Grand Totals     0.3421E+03          0.6000E-04          0.8912E+02
 ------------------------------------------------------------------------------
 Calculating analytic Hessian of the SCF energy
 Polarizability Matrix (a.u.)
            1           2           3
    1-141.2546286   1.7780691  -0.0000000
    2   1.7780691-109.0175167   0.0000000
    3  -0.0000000   0.0000000 -65.0399115

 Direct stationary perturbation theory relativistic correction:

 rels  =     210.714772900386
 relv  =    -702.588713666137
 rel2e =      95.363711646841
 E_rel =    -396.510229118910

 Hessian of the SCF Energy
            1           2           3           4           5           6
    1   0.2078668   0.0019295   0.0000000   0.0000467   0.0005354  -0.0000000
    2   0.0019295   0.0278072   0.0000000   0.0054646  -0.0032294   0.0000000
    3   0.0000000   0.0000000   0.0083180   0.0000000  -0.0000000  -0.0015704
    4   0.0000467   0.0054646   0.0000000   0.0401023   0.0415366  -0.0000000
    5   0.0005354  -0.0032294  -0.0000000   0.0415366   0.1336852   0.0000000
    6  -0.0000000   0.0000000  -0.0015704  -0.0000000   0.0000000   0.0056774
    7  -0.0223436  -0.0156257   0.0000000  -0.0004007   0.0030376  -0.0000000
    8   0.0053844   0.0051745   0.0000000   0.0010353  -0.0005966  -0.0000000
    9  -0.0000000  -0.0000000   0.0029389  -0.0000000  -0.0000000   0.0049490
   10  -0.0008307   0.0010891   0.0000000  -0.0119664  -0.0095829   0.0000000
   11   0.0027229  -0.0001896  -0.0000000  -0.0152017  -0.0084516  -0.0000000
   12   0.0000000  -0.0000000   0.0032594   0.0000000  -0.0000000   0.0019344
   13  -0.1487596  -0.0085872   0.0000000   0.0026983  -0.0104399   0.0000000
   14  -0.0144519  -0.0316110  -0.0000000   0.0044280  -0.0316370   0.0000000
   15   0.0000000  -0.0000000  -0.0178990   0.0000000   0.0000000   0.0031633
   16  -0.0359797   0.0157298  -0.0000000  -0.0304802  -0.0250867   0.0000000
   17   0.0038797   0.0020484   0.0000000  -0.0372627  -0.0897706  -0.0000000
   18   0.0000000   0.0000000   0.0049532   0.0000000  -0.0000000  -0.0141537
            7           8           9          10          11          12
    1  -0.0223436   0.0053844  -0.0000000  -0.0008307   0.0027229   0.0000000
    2  -0.0156257   0.0051745  -0.0000000   0.0010891  -0.0001896  -0.0000000
    3   0.0000000   0.0000000   0.0029389   0.0000000  -0.0000000   0.0032594
    4  -0.0004007   0.0010353  -0.0000000  -0.0119664  -0.0152017   0.0000000
    5   0.0030376  -0.0005966  -0.0000000  -0.0095829  -0.0084516  -0.0000000
    6  -0.0000000  -0.0000000   0.0049490   0.0000000  -0.0000000   0.0019344
    7   0.0926636   0.1008117  -0.0000000  -0.0015113   0.0022791   0.0000000
    8   0.1008117   0.3255657  -0.0000000   0.0000714   0.0015354   0.0000000
    9  -0.0000000  -0.0000000   0.0192550  -0.0000000  -0.0000000  -0.0026358
   10  -0.0015113   0.0000714  -0.0000000   0.1195358   0.0108481  -0.0000000
   11   0.0022791   0.0015354  -0.0000000   0.0108481   0.0253646   0.0000000
   12   0.0000000   0.0000000  -0.0026358  -0.0000000   0.0000000   0.0111742
   13  -0.0734997  -0.0991733   0.0000000  -0.0314218   0.0091644  -0.0000000
   14  -0.1093288  -0.3145593   0.0000000  -0.0006703   0.0024073  -0.0000000
   15  -0.0000000   0.0000000  -0.0299789  -0.0000000   0.0000000   0.0034392
   16   0.0050917  -0.0081296   0.0000000  -0.0738056  -0.0098127  -0.0000000
   17   0.0188261  -0.0171197  -0.0000000  -0.0017554  -0.0206660  -0.0000000
   18   0.0000000   0.0000000   0.0054718   0.0000000  -0.0000000  -0.0171714
           13          14          15          16          17          18
    1  -0.1487596  -0.0144519   0.0000000  -0.0359797   0.0038797   0.0000000
    2  -0.0085872  -0.0316110  -0.0000000   0.0157298   0.0020484   0.0000000
    3   0.0000000  -0.0000000  -0.0178990  -0.0000000   0.0000000   0.0049532
    4   0.0026983   0.0044280   0.0000000  -0.0304802  -0.0372627   0.0000000
    5  -0.0104399  -0.0316370   0.0000000  -0.0250867  -0.0897706  -0.0000000
    6   0.0000000   0.0000000   0.0031633   0.0000000  -0.0000000  -0.0141537
    7  -0.0734997  -0.1093288  -0.0000000   0.0050917   0.0188261   0.0000000
    8  -0.0991733  -0.3145593   0.0000000  -0.0081296  -0.0171197   0.0000000
    9   0.0000000   0.0000000  -0.0299789   0.0000000  -0.0000000   0.0054718
   10  -0.0314218  -0.0006703  -0.0000000  -0.0738056  -0.0017554   0.0000000
   11   0.0091644   0.0024073   0.0000000  -0.0098127  -0.0206660  -0.0000000
   12  -0.0000000  -0.0000000   0.0034392  -0.0000000  -0.0000000  -0.0171714
   13   0.4607476  -0.0986770  -0.0000000  -0.2097648   0.2077131   0.0000000
   14  -0.0986770   0.7426370   0.0000000   0.2187000  -0.3672369  -0.0000000
   15  -0.0000000   0.0000000   0.0801916   0.0000000  -0.0000000  -0.0389162
   16  -0.2097648   0.2187000   0.0000000   0.3449386  -0.1914008  -0.0000000
   17   0.2077131  -0.3672369  -0.0000000  -0.1914008   0.4927448   0.0000000
   18   0.0000000  -0.0000000  -0.0389162  -0.0000000   0.0000000   0.0598163
 Gradient time:  CPU 505.41 s  wall 132.02 s
 **********************************************************************
 **                                                                  **
 **                       VIBRATIONAL ANALYSIS                       **
 **                       --------------------                       **
 **                                                                  **
 **        VIBRATIONAL FREQUENCIES (CM**-1) AND NORMAL MODES         **
 **     FORCE CONSTANTS (mDYN/ANGSTROM) AND REDUCED MASSES (AMU)     **
 **                  INFRARED INTENSITIES (KM/MOL)                   **
 **                                                                  **
 **********************************************************************


 Mode:                 1                      2                      3
 Frequency:        93.33                 124.30                 170.78
 Force Cnst:      0.4308                 0.5233                 0.1034
 Red. Mass:      83.9287                57.4844                 6.0176
 IR Active:          YES                    YES                    YES
 IR Intens:        0.132                  0.263                  0.008
 Raman Active:       YES                    YES                    YES
               X      Y      Z        X      Y      Z        X      Y      Z
 Br        -0.097  0.688 -0.000    0.294  0.028 -0.000   -0.000  0.000 -0.077
 I          0.331 -0.426  0.000   -0.345 -0.319 -0.000   -0.000 -0.000  0.001
 H          0.188 -0.201  0.000    0.376 -0.337  0.000   -0.000 -0.000  0.773
 I         -0.245  0.025 -0.000    0.124  0.365 -0.000    0.000 -0.000 -0.041
 C         -0.093 -0.092  0.000    0.244 -0.281  0.000   -0.000 -0.000  0.527
 C         -0.201 -0.178  0.000    0.126 -0.366  0.000   -0.000  0.000  0.342
 TransDip  -0.001 -0.012  0.000   -0.016 -0.004 -0.000    0.000  0.000 -0.003

 Mode:                 4                      5                      6
 Frequency:       184.17                 395.02                 423.19
 Force Cnst:      1.3118                 0.4657                 0.9078
 Red. Mass:      65.6418                 5.0658                 8.6036
 IR Active:          YES                    YES                    YES
 IR Intens:        0.006                  8.958                  1.401
 Raman Active:       YES                    YES                    YES
               X      Y      Z        X      Y      Z        X      Y      Z
 Br        -0.616  0.138  0.000   -0.000 -0.000  0.009    0.031 -0.031 -0.000
 I         -0.063 -0.094  0.000   -0.000 -0.000 -0.018   -0.015 -0.082  0.000
 H         -0.452 -0.059 -0.000    0.000  0.000 -0.797   -0.116  0.619  0.000
 I          0.492  0.016  0.000    0.000 -0.000 -0.009    0.015 -0.004  0.000
 C         -0.343 -0.105 -0.000    0.000  0.000 -0.255   -0.043  0.580  0.000
 C         -0.103  0.027 -0.000   -0.000  0.000  0.547   -0.142  0.485 -0.000
 TransDip   0.002 -0.001  0.000   -0.000 -0.000 -0.096   -0.007  0.037  0.000

 Mode:                 7                      8                      9
 Frequency:       634.89                 767.02                 796.07
 Force Cnst:      2.9073                 2.0704                 0.4819
 Red. Mass:      12.2416                 5.9730                 1.2907
 IR Active:          YES                    YES                    YES
 IR Intens:       71.918                 70.308                 19.128
 Raman Active:       YES                    YES                    YES
               X      Y      Z        X      Y      Z        X      Y      Z
 Br        -0.109  0.003 -0.000   -0.048 -0.015 -0.000    0.000  0.000  0.003
 I         -0.015 -0.024 -0.000    0.008  0.009  0.000   -0.000 -0.000  0.001
 H          0.195  0.198 -0.000    0.742  0.125  0.000   -0.000 -0.000  0.987
 I         -0.041 -0.003 -0.000    0.003  0.005 -0.000   -0.000 -0.000 -0.001
 C          0.520  0.061  0.000    0.439  0.243 -0.000   -0.000 -0.000 -0.152
 C          0.773  0.192 -0.000   -0.295 -0.304 -0.000    0.000  0.000  0.050
 TransDip   0.261  0.074 -0.000    0.004 -0.269  0.000   -0.000  0.000  0.140

 Mode:                10                     11                     12
 Frequency:      1243.25                1579.58                3214.99
 Force Cnst:      1.0113                14.4743                 6.6551
 Red. Mass:       1.1105                 9.8461                 1.0928
 IR Active:          YES                    YES                    YES
 IR Intens:       13.943                 16.056                 14.075
 Raman Active:       YES                    YES                    YES
               X      Y      Z        X      Y      Z        X      Y      Z
 Br        -0.003 -0.003  0.000   -0.005  0.001  0.000    0.000  0.000  0.000
 I         -0.001 -0.000 -0.000   -0.001 -0.002 -0.000    0.000  0.000 -0.000
 H          0.919 -0.382 -0.000   -0.335 -0.289  0.000    0.349  0.933 -0.000
 I         -0.000 -0.000  0.000    0.001 -0.000 -0.000    0.000  0.000  0.000
 C         -0.059 -0.015 -0.000    0.424 -0.472 -0.000   -0.026 -0.084 -0.000
 C          0.009  0.073  0.000   -0.368  0.516  0.000   -0.005  0.004  0.000
 TransDip  -0.078  0.091 -0.000    0.125  0.030 -0.000   -0.046  0.111 -0.000

 STANDARD THERMODYNAMIC QUANTITIES AT   298.15 K  AND     1.00 ATM

   This Molecule has  0 Imaginary Frequencies
   Zero point vibrational energy:       13.762 kcal/mol

   Atom    1 Element Br Has Mass   78.91830
   Atom    2 Element I  Has Mass  126.90440
   Atom    3 Element H  Has Mass    1.00783
   Atom    4 Element I  Has Mass  126.90440
   Atom    5 Element C  Has Mass   12.00000
   Atom    6 Element C  Has Mass   12.00000
   Molecular Mass:   357.734930 amu
   Principal axes and moments of inertia in amu*Bohr^2:
                             1           2           3
    Eigenvalues --     2105.33044  4277.55012  6382.88056
          X               0.99948    -0.03234     0.00000
          Y               0.03234     0.99948     0.00000
          Z               0.00000    -0.00000     1.00000
   Rotational Symmetry Number is   1
   The Molecule is an Asymmetric Top
   Translational Enthalpy:        0.889 kcal/mol
   Rotational Enthalpy:           0.889 kcal/mol
   Vibrational Enthalpy:         15.996 kcal/mol
   gas constant (RT):             0.592 kcal/mol
   Translational Entropy:        43.517  cal/mol.K
   Rotational Entropy:           32.419  cal/mol.K
   Vibrational Entropy:          14.079  cal/mol.K

   Total Enthalpy:               18.365 kcal/mol
   Total Entropy:                90.015  cal/mol.K

 ======================================================================

 STANDARD THERMODYNAMIC QUANTITIES FOR ANHARMONIC VIBRATION -- TOSH

   Zero point vibrational energy: ************ kcal/mol

   Vibrational Enthalpy:       Infinity kcal/mol
   Vibrational Entropy:             NaN  cal/mol.K

   Total Enthalpy:             Infinity kcal/mol
   Total Entropy:                   NaN  cal/mol.K

 ======================================================================

 STANDARD THERMODYNAMIC QUANTITIES FOR ANHARMONIC VIBRATION -- VPT2

   Zero point vibrational energy: ************ kcal/mol

   Vibrational Enthalpy:       Infinity kcal/mol
   Vibrational Entropy:             NaN  cal/mol.K

   Total Enthalpy:             Infinity kcal/mol
   Total Entropy:                   NaN  cal/mol.K

 ======================================================================

Archival summary:
1\1\TWL01\FREQ\ProcedureUnspecified\BasisUnspecified\2r121\taweetha\TueAug2816:37:402018TueAug2816:37:402018\0\\#,FREQ,ProcedureUnspecified,BasisUnspecified,\\0,1\I\C,1,2.09229\C,2,1.3313,1,125.342\H,3,1.08054,2,122,1,180,0\Br,3,1.89633,2,125.905,1,0,0\I,2,2.14796,1,117.782,3,180,0\\\@

 Total job time:  146.01s(wall), 557.67s(cpu) 
 Tue Aug 28 16:37:40 2018

        *************************************************************
        *                                                           *
        *  Thank you very much for using Q-Chem.  Have a nice day.  *
        *                                                           *
        *************************************************************
