# Supplementary material for: Geometric and energetic data from ab initio calculations of haloethene, haloimine, halomethylenephosphine, haloiminophosphine, halodiazene, halodiphosphene and halocyclopropane
Source: Data Brief. 2019 Nov 2;27:104738. doi: 10.1016/j.dib.2019.104738 (PMC6861602; doi:10.1016/j.dib.2019.104738)
Supplement: Multimedia component 2 [file mmc2.zip › CC/B3LYP/BrICCBrI.out]

Q-Chem Developer Version!
                  Welcome to Q-Chem
     A Quantum Leap Into The Future Of Chemistry


 Q-Chem 5.1, Q-Chem, Inc., Pleasanton, CA (2018)

 Yihan Shao,  Zhengting Gan,  E. Epifanovsky,  A. T. B. Gilbert,  M. Wormit,  
 J. Kussmann,  A. W. Lange,  A. Behn,  Jia Deng,  Xintian Feng,  D. Ghosh,  
 M. Goldey,  P. R. Horn,  L. D. Jacobson,  I. Kaliman,  T. Kus,  A. Landau,  
 Jie Liu,  E. I. Proynov,  R. M. Richard,  R. P. Steele,  E. J. Sundstrom,  
 H. L. Woodcock III,  P. M. Zimmerman,  D. Zuev,  B. Albrecht,  E. Alguire,  
 S. A. Baeppler,  D. Barton,  Z. Benda,  Y. A. Bernard,  E. J. Berquist,  
 K. B. Bravaya,  H. Burton,  D. Casanova,  Chun-Min Chang,  Yunqing Chen,  
 A. Chien,  K. D. Closser,  M. P. Coons,  S. Coriani,  S. Dasgupta,  
 A. L. Dempwolff,  M. Diedenhofen,  Hainam Do,  R. G. Edgar,  Po-Tung Fang,  
 S. Faraji,  S. Fatehi,  Qingguo Feng,  K. D. Fenk,  J. Fosso-Tande,  
 Qinghui Ge,  A. Ghysels,  G. Gidofalvi,  J. Gomes,  J. Gonthier,  A. Gunina,  
 D. Hait,  M. W. D. Hanson-Heine,  P. H. P. Harbach,  A. W. Hauser,  
 J. E. Herr,  E. G. Hohenstein,  Z. C. Holden,  Kerwin Hui,  B. C. Huynh,  
 T.-C. Jagau,  Hyunjun Ji,  B. Kaduk,  K. Khistyaev,  Jaehoon Kim,  
 P. Klunzinger,  K. Koh,  D. Kosenkov,  L. Koulias,  T. Kowalczyk,  
 C. M. Krauter,  A. Kunitsa,  Ka Un Lao,  A. Laurent,  K. V. Lawler,  
 Joonho Lee,  D. Lefrancois,  S. Lehtola,  D. S. Levine,  Yi-Pei Li,  
 You-Sheng Lin,  Fenglai Liu,  E. Livshits,  A. Luenser,  P. Manohar,  
 E. Mansoor,  S. F. Manzer,  Shan-Ping Mao,  Yuezhi Mao,  N. Mardirossian,  
 A. V. Marenich,  T. Markovich,  L. A. Martinez-Martinez,  S. A. Maurer,  
 N. J. Mayhall,  S. C. McKenzie,  J.-M. Mewes,  A. F. Morrison,  
 J. W. Mullinax,  K. Nanda,  T. S. Nguyen-Beck,  R. Olivares-Amaya,  
 J. A. Parkhill,  T. M. Perrine,  F. Plasser,  P. Pokhilko,  S. Prager,  
 A. Prociuk,  E. Ramos,  D. R. Rehn,  F. Rob,  M. Schneider,  N. Sergueev,  
 S. M. Sharada,  S. Sharma,  D. W. Small,  T. Stauch,  T. Stein,  
 Yu-Chuan Su,  A. J. W. Thom,  A. Tkatchenko,  T. Tsuchimochi,  N. M. Tubman,  
 L. Vogt,  M. L. Vidal,  O. Vydrov,  M. A. Watson,  J. Wenzel,  
 M. de Wergifosse,  T. A. Wesolowski,  A. White,  J. Witte,  A. Yamada,  
 Jun Yang,  K. Yao,  S. Yeganeh,  S. R. Yost,  Zhi-Qiang You,  A. Zech,  
 Igor Ying Zhang,  Xing Zhang,  Yan Zhao,  Ying Zhu,  B. R. Brooks,  
 G. K. L. Chan,  C. J. Cramer,  M. S. Gordon,  W. J. Hehre,  A. Klamt,  
 M. W. Schmidt,  C. D. Sherrill,  D. G. Truhlar,  A. Aspuru-Guzik,  R. Baer,  
 A. T. Bell,  N. A. Besley,  Jeng-Da Chai,  A. E. DePrince, III,  
 R. A. DiStasio Jr.,  A. Dreuw,  B. D. Dunietz,  T. R. Furlani,  
 Chao-Ping Hsu,  Yousung Jung,  Jing Kong,  D. S. Lambrecht,  WanZhen Liang,  
 C. Ochsenfeld,  V. A. Rassolov,  L. V. Slipchenko,  J. E. Subotnik,  
 T. Van Voorhis,  J. M. Herbert,  A. I. Krylov,  P. M. W. Gill,  M. Head-Gordon

 Contributors to earlier versions of Q-Chem not listed above: 
 R. D. Adamson,  B. Austin,  J. Baker,  G. J. O. Beran,  K. Brandhorst,  
 S. T. Brown,  E. F. C. Byrd,  A. K. Chakraborty,  C.-L. Cheng,  
 Siu Hung Chien,  D. M. Chipman,  D. L. Crittenden,  H. Dachsel,  
 R. J. Doerksen,  A. D. Dutoi,  L. Fusti-Molnar,  W. A. Goddard III,  
 A. Golubeva-Zadorozhnaya,  S. R. Gwaltney,  G. Hawkins,  A. Heyden,  
 S. Hirata,  G. Kedziora,  F. J. Keil,  C. Kelley,  Jihan Kim,  R. A. King,  
 R. Z. Khaliullin,  P. P. Korambath,  W. Kurlancheek,  A. M. Lee,  M. S. Lee,  
 S. V. Levchenko,  Ching Yeh Lin,  D. Liotard,  R. C. Lochan,  I. Lotan,  
 P. E. Maslen,  N. Nair,  D. P. O'Neill,  D. Neuhauser,  E. Neuscamman,  
 C. M. Oana,  R. Olson,  B. Peters,  R. Peverati,  P. A. Pieniazek,  
 Y. M. Rhee,  J. Ritchie,  M. A. Rohrdanz,  E. Rosta,  N. J. Russ,  
 H. F. Schaefer III,  N. E. Schultz,  N. Shenvi,  A. C. Simmonett,  A. Sodt,  
 D. Stuck,  K. S. Thanthiriwatte,  V. Vanovschi,  Tao Wang,  A. Warshel,  
 C. F. Williams,  Q. Wu,  X. Xu,  W. Zhang

 Please cite Q-Chem as follows:
 Y. Shao et al., Mol. Phys. 113, 184-215 (2015)
 DOI: 10.1080/00268976.2014.952696

 Q-Chem 5.1.1 for Intel X86 EM64T Linux

 Parts of Q-Chem use Armadillo 8.300.2 (Tropical Shenanigans).
 http://arma.sourceforge.net/

 Q-Chem begins on Mon Aug 27 00:35:18 2018  

Host: 
0

     Scratch files written to /scratch/taweetham/qchem5368//
Input Ideriv = 2
Curr. Ideriv = -1
Max.  Ideriv = 2

Checking the input file for inconsistencies... 	...done.

--------------------------------------------------------------
User input:
--------------------------------------------------------------
inp/BrBrII.inp
$molecule
0	1
Br	-2.0	1.0	0.0
Br	2.0	1.0	0.0
I	-2.0	-1.0	0.0
I	2.0	-1.0	0.0
C	-1.0	0.0	0.0
C	1.0	0.0	0.0
$end
$rem
   JOB_TYPE		OPTIMIZATION
   BASIS		6-311++G**
   EXCHANGE		B3LYP
$end

--------------------------------------------------------------
 ----------------------------------------------------------------
             Standard Nuclear Orientation (Angstroms)
    I     Atom           X                Y                Z
 ----------------------------------------------------------------
    1      Br      2.0000000000     0.0000000000    -1.1914893617
    2      Br     -2.0000000000     0.0000000000    -1.1914893617
    3      I       2.0000000000    -0.0000000000     0.8085106383
    4      I      -2.0000000000    -0.0000000000     0.8085106383
    5      C       1.0000000000     0.0000000000    -0.1914893617
    6      C      -1.0000000000     0.0000000000    -0.1914893617
 ----------------------------------------------------------------
 Molecular Point Group                 C2v   NOp =  4
 Largest Abelian Subgroup              C2v   NOp =  4
 Nuclear Repulsion Energy =  2535.6703482709 hartrees
 There are       94 alpha and       94 beta electrons
 Requested basis set is 6-311++G(d,p)
 There are 98 shells and 264 basis functions

 Total QAlloc Memory Limit   2000 MB
 Mega-Array Size       188 MB
 MEM_STATIC part       192 MB
 A cutoff of  1.0D-11 yielded   3465 shell pairs
 There are     27134 function pairs (     30937 Cartesian)

 -------------------------------------------------------
 OpenMP Integral Computing Module                       
 Release: version 1.0, May 2013, Q-Chem Inc. Pittsburgh 
 -------------------------------------------------------
 Integral Job Info:
 Integral job number is                      11
 Integral operator is                         1
 short-range coefficients                     0
 long-range coefficients              100000000
 Omega coefficients                           0
 if combine SR and LR in K                    0
 Integral screening is                        0
 Integral computing path is                   2
 max size of driver memory is            800000
 size of driver memory is                593474
 size of scratch memory is             29623520
 max col of scratch BK array               1296
 max len of scratch array in speh3          155
 max len of scratch index in speh4           18
 max int batch size is                      520
 min int batch size is                       52
 fixed nKL is                                45
 max L of basis functions is                  2
 order of int derivative is                   0
 number of shells is                         98
 number of basis is                         282
 number of cartesian basis is               282
 number of contracted shell pairs          3465
 number of primitive shell pairs           7413
 maxK2 (contraction) of shell pair           36
 max number of K2 of shell pair               1
 max number of CS2 of shell pair            504
 max number of PS2 of shell pair            504
 mem total for path MDJ                  561724
 -------------------------------------------------------
 Smallest overlap matrix eigenvalue = 6.32E-05

 Scale SEOQF with 1.000000e-01/1.000000e-01/1.000000e-01

 Standard Electronic Orientation quadrupole field applied
 Nucleus-field energy     =     0.0000000075 hartrees
 Guess from superposition of atomic densities
 Warning:  Energy on first SCF cycle will be non-variational
 SAD guess density has 188.000000 electrons

 -----------------------------------------------------------------------
  General SCF calculation program by
  Eric Jon Sundstrom, Paul Horn, Yuezhi Mao, Dmitri Zuev, Alec White,
  David Stuck, Shaama M.S., Shane Yost, Joonho Lee, David Small,
  Daniel Levine, Susi Lehtola, Hugh Burton, Evgeny Epifanovsky
 -----------------------------------------------------------------------
 Exchange:     0.2000 Hartree-Fock + 0.0800 Slater + 0.7200 B88
 Correlation:  0.1900 VWN1RPA + 0.8100 LYP
 Using SG-1 standard quadrature grid
 using 8 threads for integral computing
 -------------------------------------------------------
 OpenMP Integral computing Module                
 Release: version 2.0, May 2017, Q-Chem Inc. Pleasanton 
 -------------------------------------------------------
 -------------------------------------------------------
 OpenMP BLAS3 based DFT computing Module                
 Release: version 1.0, May 2013, Q-Chem Inc. Pittsburgh 
 -------------------------------------------------------
 A restricted SCF calculation will be
 performed using DIIS
 SCF converges when DIIS error is below 1.0e-08
 ---------------------------------------
  Cycle       Energy         DIIS error
 ---------------------------------------
    1  -19069.3337719642      1.04e-01  
    2  -19060.3483315910      1.16e-02  
    3  -19053.0863539897      2.57e-02  
    4  -19061.3015720341      4.26e-03  
    5  -19061.3766342225      2.58e-03  
    6  -19061.4169405166      8.81e-04  
    7  -19061.4194159892      6.83e-04  
    8  -19061.4231902468      2.26e-04  
    9  -19061.4236035290      3.04e-05  
   10  -19061.4236137054      1.31e-05  
   11  -19061.4236163961      6.70e-06  
   12  -19061.4236177665      5.36e-06  
   13  -19061.4236183758      2.48e-06  
   14  -19061.4236186019      1.75e-07  
   15  -19061.4236185964      4.40e-08  
   16  -19061.4236185968      7.84e-09  Convergence criterion met
 ---------------------------------------
 SCF time:   CPU 176.66s  wall 23.00s 
 SCF   energy in the final basis set =   -19061.4236185968
 Total energy in the final basis set =   -19061.4236185968

 --------------------------------------------------------------
             Orbital Energies (a.u.) and Symmetries
 --------------------------------------------------------------

 Alpha MOs, Restricted
 -- Occupied --                  
*******-1165.89 -482.89 -482.89 -176.33 -176.33 -165.73 -165.73
  1 A1    1 B1    2 A1    2 B1    3 B1    3 A1    1 A2    1 B2                 
-165.73 -165.73 -165.73 -165.73  -62.55  -62.55  -56.37  -56.37
  4 A1    4 B1    5 B1    5 A1    6 A1    6 B1    7 B1    7 A1                 
-56.369 -56.369 -56.369 -56.369 -35.831 -35.831 -31.321 -31.321
  8 B1    8 A1    2 B2    2 A2    9 B1    9 A1   10 B1   10 A1                 
-31.320 -31.320 -31.318 -31.318 -22.971 -22.971 -22.971 -22.971
  3 A2    3 B2   11 B1   11 A1   12 B1   12 A1    4 A2    4 B2                 
-22.970 -22.970 -22.969 -22.969 -22.969 -22.969 -10.266 -10.266
 13 B1   13 A1    5 A2    5 B2   14 B1   14 A1   15 A1   15 B1                 
 -8.777  -8.777  -6.611  -6.611  -6.598  -6.598  -6.593  -6.593
 16 B1   16 A1   17 A1   17 B1   18 B1   18 A1    6 A2    6 B2                 
 -6.403  -6.403  -4.823  -4.823  -4.799  -4.799  -4.799  -4.799
 19 B1   19 A1   20 B1   20 A1    7 A2    7 B2   21 B1   21 A1                 
 -2.726  -2.726  -2.721  -2.721  -2.715  -2.715  -2.705  -2.705
 22 B1   22 A1   23 B1   23 A1    8 A2    8 B2    9 A2    9 B2                 
 -2.705  -2.705  -2.114  -2.114  -2.090  -2.090  -2.085  -2.085
 24 B1   24 A1   25 B1   25 A1   26 B1   26 A1   10 A2   10 B2                 
 -2.064  -2.064  -2.064  -2.064  -1.161  -1.158  -0.773  -0.759
 27 A1   27 B1   11 B2   11 A2   28 A1   28 B1   29 A1   29 B1                 
 -0.641  -0.595  -0.570  -0.553  -0.547  -0.484  -0.437  -0.426
 30 A1   30 B1   12 B2   12 A2   31 A1   31 B1   32 A1   32 B1                 
 -0.352  -0.293  -0.283  -0.195  -0.166  -0.144
 33 A1   13 B2   13 A2   14 B2   34 A1   33 B1                                 
 -- Virtual --                   
 -0.131  -0.098  -0.015   0.003   0.007   0.017   0.026   0.027
 14 A2   34 B1   35 A1   36 A1   35 B1   15 B2   37 A1   36 B1                 
  0.056   0.061   0.071   0.076   0.087   0.091   0.095   0.132
 37 B1   15 A2   38 A1   16 B2   38 B1   39 A1   40 A1   39 B1                 
  0.133   0.142   0.144   0.161   0.166   0.190   0.221   0.229
 16 A2   41 A1   40 B1   42 A1   41 B1   42 B1   43 A1   17 B2                 
  0.266   0.277   0.282   0.286   0.293   0.300   0.342   0.342
 44 A1   17 A2   18 B2   18 A2   43 B1   45 A1   46 A1   44 B1                 
  0.343   0.375   0.387   0.411   0.430   0.450   0.454   0.466
 19 B2   45 B1   19 A2   47 A1   20 B2   46 B1   20 A2   21 B2                 
  0.466   0.515   0.518   0.520   0.528   0.545   0.552   0.592
 48 A1   21 A2   49 A1   47 B1   48 B1   49 B1   50 A1   22 B2                 
  0.597   0.631   0.676   0.704   0.713   0.713   0.721   0.751
 51 A1   50 B1   51 B1   23 B2   22 A2   52 A1   52 B1   53 A1                 
  0.774   0.774   0.834   0.895   0.994   1.036   1.047   1.101
 54 A1   23 A2   53 B1   55 A1   54 B1   56 A1   55 B1   57 A1                 
  1.134   1.158   1.264   1.292   1.321   1.359   1.361   1.404
 56 B1   57 B1   24 B2   58 A1   24 A2   59 A1   25 B2   58 B1                 
  1.428   1.454   1.457   1.468   1.591   1.669   1.719   1.747
 60 A1   59 B1   26 B2   25 A2   26 A2   61 A1   60 B1   62 A1                 
  1.847   1.898   1.924   1.959   1.978   2.016   2.083   2.202
 61 B1   27 B2   27 A2   62 B1   63 A1   64 A1   63 B1   64 B1                 
  2.607   2.644   2.787   3.006   3.033   3.284   3.919   3.924
 28 B2   28 A2   65 A1   66 A1   65 B1   66 B1   29 A2   29 B2                 
  3.955   3.959   4.006   4.007   4.023   4.025   4.043   4.048
 30 B2   30 A2   67 B1   67 A1   31 B2   68 A1   32 B2   31 A2                 
  4.053   4.059   4.113   4.140   4.164   4.269   4.490   4.598
 68 B1   69 A1   69 B1   32 A2   70 A1   70 B1   71 A1   71 B1                 
  4.606   4.625   4.684   4.781   5.977   6.036   6.038   6.088
 72 A1   73 A1   72 B1   73 B1   33 B2   33 A2   74 A1   74 B1                 
  6.163   6.265   6.824   6.873   7.458   7.479   7.547   7.640
 75 A1   75 B1   76 A1   76 B1   34 B2   34 A2   77 A1   77 B1                 
  7.685   7.825  23.701  23.713  28.030  28.136  28.321  28.363
 78 A1   78 B1   79 B1   79 A1   80 A1   80 B1   35 B2   35 A2                 
 28.387  28.415  28.418  28.470  28.523  28.523  28.554  28.555
 81 A1   82 A1   81 B1   82 B1   36 A2   36 B2   37 B2   83 B1                 
 28.559  28.587  28.676  28.735  28.910  28.971  48.053  48.095
 83 A1   37 A2   84 A1   84 B1   85 A1   85 B1   86 A1   86 B1                 
127.878 127.912 127.942 127.969 128.002 128.056 151.826 151.919
 38 B2   38 A2   87 A1   87 B1   88 A1   88 B1   89 A1   89 B1                 
289.685 289.705 289.769 289.866 289.960 290.0801020.9221020.974
 39 B2   39 A2   90 A1   90 B1   91 A1   91 B1   92 A1   92 B1                 
*******1902.107
 93 A1   93 B1                                                                 

 Beta MOs, Restricted
 -- Occupied --                  
*******-1165.89 -482.89 -482.89 -176.33 -176.33 -165.73 -165.73
  1 A1    1 B1    2 A1    2 B1    3 B1    3 A1    1 A2    1 B2                 
-165.73 -165.73 -165.73 -165.73  -62.55  -62.55  -56.37  -56.37
  4 A1    4 B1    5 B1    5 A1    6 A1    6 B1    7 B1    7 A1                 
-56.369 -56.369 -56.369 -56.369 -35.831 -35.831 -31.321 -31.321
  8 B1    8 A1    2 B2    2 A2    9 B1    9 A1   10 B1   10 A1                 
-31.320 -31.320 -31.318 -31.318 -22.971 -22.971 -22.971 -22.971
  3 A2    3 B2   11 B1   11 A1   12 B1   12 A1    4 A2    4 B2                 
-22.970 -22.970 -22.969 -22.969 -22.969 -22.969 -10.266 -10.266
 13 B1   13 A1    5 A2    5 B2   14 B1   14 A1   15 A1   15 B1                 
 -8.777  -8.777  -6.611  -6.611  -6.598  -6.598  -6.593  -6.593
 16 B1   16 A1   17 A1   17 B1   18 B1   18 A1    6 A2    6 B2                 
 -6.403  -6.403  -4.823  -4.823  -4.799  -4.799  -4.799  -4.799
 19 B1   19 A1   20 B1   20 A1    7 A2    7 B2   21 B1   21 A1                 
 -2.726  -2.726  -2.721  -2.721  -2.715  -2.715  -2.705  -2.705
 22 B1   22 A1   23 B1   23 A1    8 A2    8 B2    9 A2    9 B2                 
 -2.705  -2.705  -2.114  -2.114  -2.090  -2.090  -2.085  -2.085
 24 B1   24 A1   25 B1   25 A1   26 B1   26 A1   10 A2   10 B2                 
 -2.064  -2.064  -2.064  -2.064  -1.161  -1.158  -0.773  -0.759
 27 A1   27 B1   11 B2   11 A2   28 A1   28 B1   29 A1   29 B1                 
 -0.641  -0.595  -0.570  -0.553  -0.547  -0.484  -0.437  -0.426
 30 A1   30 B1   12 B2   12 A2   31 A1   31 B1   32 A1   32 B1                 
 -0.352  -0.293  -0.283  -0.195  -0.166  -0.144
 33 A1   13 B2   13 A2   14 B2   34 A1   33 B1                                 
 -- Virtual --                   
 -0.131  -0.098  -0.015   0.003   0.007   0.017   0.026   0.027
 14 A2   34 B1   35 A1   36 A1   35 B1   15 B2   37 A1   36 B1                 
  0.056   0.061   0.071   0.076   0.087   0.091   0.095   0.132
 37 B1   15 A2   38 A1   16 B2   38 B1   39 A1   40 A1   39 B1                 
  0.133   0.142   0.144   0.161   0.166   0.190   0.221   0.229
 16 A2   41 A1   40 B1   42 A1   41 B1   42 B1   43 A1   17 B2                 
  0.266   0.277   0.282   0.286   0.293   0.300   0.342   0.342
 44 A1   17 A2   18 B2   18 A2   43 B1   45 A1   46 A1   44 B1                 
  0.343   0.375   0.387   0.411   0.430   0.450   0.454   0.466
 19 B2   45 B1   19 A2   47 A1   20 B2   46 B1   20 A2   21 B2                 
  0.466   0.515   0.518   0.520   0.528   0.545   0.552   0.592
 48 A1   21 A2   49 A1   47 B1   48 B1   49 B1   50 A1   22 B2                 
  0.597   0.631   0.676   0.704   0.713   0.713   0.721   0.751
 51 A1   50 B1   51 B1   23 B2   22 A2   52 A1   52 B1   53 A1                 
  0.774   0.774   0.834   0.895   0.994   1.036   1.047   1.101
 54 A1   23 A2   53 B1   55 A1   54 B1   56 A1   55 B1   57 A1                 
  1.134   1.158   1.264   1.292   1.321   1.359   1.361   1.404
 56 B1   57 B1   24 B2   58 A1   24 A2   59 A1   25 B2   58 B1                 
  1.428   1.454   1.457   1.468   1.591   1.669   1.719   1.747
 60 A1   59 B1   26 B2   25 A2   26 A2   61 A1   60 B1   62 A1                 
  1.847   1.898   1.924   1.959   1.978   2.016   2.083   2.202
 61 B1   27 B2   27 A2   62 B1   63 A1   64 A1   63 B1   64 B1                 
  2.607   2.644   2.787   3.006   3.033   3.284   3.919   3.924
 28 B2   28 A2   65 A1   66 A1   65 B1   66 B1   29 A2   29 B2                 
  3.955   3.959   4.006   4.007   4.023   4.025   4.043   4.048
 30 B2   30 A2   67 B1   67 A1   31 B2   68 A1   32 B2   31 A2                 
  4.053   4.059   4.113   4.140   4.164   4.269   4.490   4.598
 68 B1   69 A1   69 B1   32 A2   70 A1   70 B1   71 A1   71 B1                 
  4.606   4.625   4.684   4.781   5.977   6.036   6.038   6.088
 72 A1   73 A1   72 B1   73 B1   33 B2   33 A2   74 A1   74 B1                 
  6.163   6.265   6.824   6.873   7.458   7.479   7.547   7.640
 75 A1   75 B1   76 A1   76 B1   34 B2   34 A2   77 A1   77 B1                 
  7.685   7.825  23.701  23.713  28.030  28.136  28.321  28.363
 78 A1   78 B1   79 B1   79 A1   80 A1   80 B1   35 B2   35 A2                 
 28.387  28.415  28.418  28.470  28.523  28.523  28.554  28.555
 81 A1   82 A1   81 B1   82 B1   36 A2   36 B2   37 B2   83 B1                 
 28.559  28.587  28.676  28.735  28.910  28.971  48.053  48.095
 83 A1   37 A2   84 A1   84 B1   85 A1   85 B1   86 A1   86 B1                 
127.878 127.912 127.942 127.969 128.002 128.056 151.826 151.919
 38 B2   38 A2   87 A1   87 B1   88 A1   88 B1   89 A1   89 B1                 
289.685 289.705 289.769 289.866 289.960 290.0801020.9221020.974
 39 B2   39 A2   90 A1   90 B1   91 A1   91 B1   92 A1   92 B1                 
*******1902.107
 93 A1   93 B1                                                                 
 --------------------------------------------------------------

          Ground-State Mulliken Net Atomic Charges

     Atom                 Charge (a.u.)
  ----------------------------------------
      1 Br                   -0.000532
      2 Br                   -0.000532
      3 I                     0.292411
      4 I                     0.292411
      5 C                    -0.291879
      6 C                    -0.291879
  ----------------------------------------
  Sum of atomic charges =     0.000000

 -----------------------------------------------------------------
                    Cartesian Multipole Moments
 -----------------------------------------------------------------
    Charge (ESU x 10^10)
                 0.0000
    Dipole Moment (Debye)
         X      -0.0000      Y      -0.0000      Z      -2.3858
       Tot       2.3858
    Quadrupole Moments (Debye-Ang)
        XX     -95.2388     XY       0.0000     YY    -101.6336
        XZ       0.0000     YZ       0.0000     ZZ    -112.9037
    Octopole Moments (Debye-Ang^2)
       XXX      -0.0000    XXY      -0.0000    XYY      -0.0000
       YYY      -0.0000    XXZ     -13.9232    XYZ      -0.0000
       YYZ      -1.0652    XZZ      -0.0000    YZZ       0.0000
       ZZZ      -7.1555
    Hexadecapole Moments (Debye-Ang^3)
      XXXX   -2302.2651   XXXY      -0.0000   XXYY    -423.2915
      XYYY      -0.0000   YYYY    -130.8813   XXXZ       0.0000
      XXYZ       0.0000   XYYZ       0.0000   YYYZ      -0.0000
      XXZZ    -499.1310   XYZZ       0.0000   YYZZ    -146.7579
      XZZZ       0.0000   YZZZ       0.0000   ZZZZ    -757.9212
 -----------------------------------------------------------------
 Calculating analytic gradient of the SCF energy
 Gradient of SCF Energy
            1           2           3           4           5           6
    1  -0.3255407   0.3255407  -0.7532734   0.7532734   1.1763267  -1.1763266
    2   0.0000000  -0.0000000   0.0000000  -0.0000000   0.0000000   0.0000000
    3   0.9914741   0.9914741  -1.4079349  -1.4079349   0.4164608   0.4164608
 Max gradient component =       1.408E+00
 RMS gradient           =       7.598E-01
 Gradient time:  CPU 89.08 s  wall 11.29 s
 Geometry Optimization Parameters
   NAtoms,    NIC,     NZ,  NCons,   NDum,   NFix, NCnnct, MaxDiis
        6      37       0       0       0       0       0       0


** GEOMETRY OPTIMIZATION IN DELOCALIZED INTERNAL COORDINATES **
   Searching for a Minimum

   Optimization Cycle:   1

                       Coordinates (Angstroms)
     ATOM                X               Y               Z
      1  Br        2.0000000000    0.0000000000   -1.1914893617
      2  Br       -2.0000000000    0.0000000000   -1.1914893617
      3  I         2.0000000000    0.0000000000    0.8085106383
      4  I        -2.0000000000    0.0000000000    0.8085106383
      5  C         1.0000000000    0.0000000000   -0.1914893617
      6  C        -1.0000000000    0.0000000000   -0.1914893617
   Point Group: c2v   Number of degrees of freedom:     5


   Energy is -19061.423618597


 Attempting to Generate Delocalized Internal Coordinates

 ** Taking Steepest Descent Step **
 Calculated Step too Large.  Step scaled by  0.161993
 Step Taken.  Stepsize is  0.300000

                             Maximum     Tolerance    Cnvgd?
         Gradient           1.252132      0.000300      NO
         Displacement       0.202836      0.001200      NO
         Energy change     *********      0.000001      NO


 New Cartesian Coordinates Obtained by Inverse Iteration

 Displacement from previous Coordinates is:  0.226474
 ----------------------------------------------------------------
             Standard Nuclear Orientation (Angstroms)
    I     Atom           X                Y                Z
 ----------------------------------------------------------------
    1      Br      2.0282344102     0.0000000000    -1.2196502160
    2      Br     -2.0282344102     0.0000000000    -1.2196502160
    3      I       2.0638952589     0.0000000000     0.8459855391
    4      I      -2.0638952589     0.0000000000     0.8459855391
    5      C       0.9958204689     0.0000000000    -0.2008034082
    6      C      -0.9958204689     0.0000000000    -0.2008034082
 ----------------------------------------------------------------
 Molecular Point Group                 C2v   NOp =  4
 Largest Abelian Subgroup              C2v   NOp =  4
 Nuclear Repulsion Energy =  2460.0544881685 hartrees
 There are       94 alpha and       94 beta electrons
 Applying Cartesian multipole field
    Component          Value
    ---------          -----
     (2,0,0)        1.00000E-11
     (0,2,0)        2.00000E-11
     (0,0,2)       -3.00000E-11
 Nucleus-field energy     =     0.0000000075 hartrees
 Requested basis set is 6-311++G(d,p)
 There are 98 shells and 264 basis functions
 A cutoff of  1.0D-11 yielded   3431 shell pairs
 There are     26870 function pairs (     30613 Cartesian)
 Smallest overlap matrix eigenvalue = 6.21E-05
 Guess MOs from SCF MO coefficient file

 -----------------------------------------------------------------------
  General SCF calculation program by
  Eric Jon Sundstrom, Paul Horn, Yuezhi Mao, Dmitri Zuev, Alec White,
  David Stuck, Shaama M.S., Shane Yost, Joonho Lee, David Small,
  Daniel Levine, Susi Lehtola, Hugh Burton, Evgeny Epifanovsky
 -----------------------------------------------------------------------
 Exchange:     0.2000 Hartree-Fock + 0.0800 Slater + 0.7200 B88
 Correlation:  0.1900 VWN1RPA + 0.8100 LYP
 Using SG-1 standard quadrature grid
 using 8 threads for integral computing
 -------------------------------------------------------
 OpenMP Integral computing Module                
 Release: version 2.0, May 2017, Q-Chem Inc. Pleasanton 
 -------------------------------------------------------
 -------------------------------------------------------
 OpenMP BLAS3 based DFT computing Module                
 Release: version 1.0, May 2013, Q-Chem Inc. Pittsburgh 
 -------------------------------------------------------
 A restricted SCF calculation will be
 performed using DIIS
 SCF converges when DIIS error is below 1.0e-08
 ---------------------------------------
  Cycle       Energy         DIIS error
 ---------------------------------------
    1  -19061.8915725220      1.68e-03  
    2  -19061.8844757676      1.74e-03  
    3  -19061.9018487375      7.90e-04  
    4  -19061.9068943198      1.98e-04  
    5  -19061.9071744657      5.57e-05  
    6  -19061.9072026313      1.85e-05  
    7  -19061.9072059544      5.07e-06  
    8  -19061.9072066656      3.07e-06  
    9  -19061.9072068464      1.53e-06  
   10  -19061.9072069042      3.22e-07  
   11  -19061.9072069061      5.01e-08  
   12  -19061.9072069059      1.40e-08  
   13  -19061.9072069062      1.53e-09  Convergence criterion met
 ---------------------------------------
 SCF time:   CPU 254.54s  wall 33.00s 
 SCF   energy in the final basis set =   -19061.9072069062
 Total energy in the final basis set =   -19061.9072069062

 --------------------------------------------------------------
             Orbital Energies (a.u.) and Symmetries
 --------------------------------------------------------------

 Alpha MOs, Restricted
 -- Occupied --                  
*******-1165.88 -482.89 -482.89 -176.32 -176.32 -165.72 -165.72
  1 A1    1 B1    2 A1    2 B1    3 B1    3 A1    1 A2    1 B2                 
-165.72 -165.72 -165.72 -165.72  -62.55  -62.55  -56.36  -56.36
  4 A1    4 B1    5 B1    5 A1    6 A1    6 B1    7 B1    7 A1                 
-56.362 -56.362 -56.362 -56.362 -35.825 -35.825 -31.315 -31.315
  8 B1    8 A1    2 B2    2 A2    9 B1    9 A1   10 B1   10 A1                 
-31.314 -31.314 -31.312 -31.312 -22.966 -22.966 -22.965 -22.965
  3 A2    3 B2   11 B1   11 A1   12 B1   12 A1    4 A2    4 B2                 
-22.965 -22.965 -22.964 -22.964 -22.963 -22.963 -10.263 -10.263
 13 B1   13 A1    5 A2    5 B2   14 B1   14 A1   15 A1   15 B1                 
 -8.768  -8.768  -6.600  -6.600  -6.588  -6.588  -6.585  -6.585
 16 B1   16 A1   17 A1   17 B1   18 B1   18 A1    6 A2    6 B2                 
 -6.392  -6.392  -4.808  -4.808  -4.789  -4.789  -4.788  -4.788
 19 B1   19 A1   20 B1   20 A1    7 A2    7 B2   21 B1   21 A1                 
 -2.715  -2.715  -2.710  -2.710  -2.706  -2.706  -2.697  -2.697
 22 B1   22 A1   23 B1   23 A1    8 A2    8 B2    9 A2    9 B2                 
 -2.697  -2.697  -2.093  -2.093  -2.075  -2.075  -2.071  -2.071
 24 B1   24 A1   25 B1   25 A1   26 B1   26 A1   10 A2   10 B2                 
 -2.054  -2.054  -2.053  -2.053  -1.128  -1.124  -0.763  -0.751
 27 A1   27 B1   11 B2   11 A2   28 A1   28 B1   29 A1   29 B1                 
 -0.633  -0.588  -0.543  -0.533  -0.526  -0.470  -0.440  -0.427
 30 A1   30 B1   12 B2   31 A1   12 A2   31 B1   32 A1   32 B1                 
 -0.353  -0.289  -0.281  -0.196  -0.173  -0.155
 33 A1   13 B2   13 A2   14 B2   34 A1   33 B1                                 
 -- Virtual --                   
 -0.128  -0.093  -0.015   0.004   0.009   0.022   0.026   0.027
 14 A2   34 B1   35 A1   36 A1   35 B1   15 B2   36 B1   37 A1                 
  0.055   0.062   0.067   0.079   0.084   0.092   0.093   0.132
 37 B1   15 A2   38 A1   16 B2   38 B1   39 A1   40 A1   39 B1                 
  0.136   0.139   0.144   0.160   0.163   0.195   0.211   0.226
 16 A2   41 A1   40 B1   42 A1   41 B1   42 B1   43 A1   17 B2                 
  0.263   0.270   0.285   0.292   0.294   0.310   0.339   0.345
 44 A1   17 A2   43 B1   18 B2   18 A2   45 A1   46 A1   44 B1                 
  0.347   0.369   0.388   0.412   0.425   0.437   0.448   0.457
 19 B2   45 B1   19 A2   47 A1   20 B2   46 B1   20 A2   48 A1                 
  0.479   0.511   0.519   0.520   0.526   0.539   0.540   0.583
 21 B2   47 B1   48 B1   49 A1   21 A2   49 B1   50 A1   22 B2                 
  0.588   0.615   0.673   0.692   0.700   0.716   0.723   0.745
 51 A1   50 B1   51 B1   23 B2   22 A2   52 A1   52 B1   53 A1                 
  0.765   0.773   0.833   0.871   0.970   1.014   1.050   1.086
 23 A2   54 A1   53 B1   55 A1   54 B1   56 A1   55 B1   57 A1                 
  1.113   1.135   1.275   1.288   1.329   1.350   1.357   1.411
 56 B1   57 B1   24 B2   58 A1   24 A2   25 B2   59 A1   58 B1                 
  1.421   1.453   1.459   1.459   1.601   1.663   1.687   1.755
 60 A1   59 B1   26 B2   25 A2   26 A2   61 A1   60 B1   62 A1                 
  1.870   1.908   1.935   1.976   1.983   2.012   2.079   2.184
 61 B1   27 B2   27 A2   63 A1   62 B1   64 A1   63 B1   64 B1                 
  2.613   2.656   2.775   2.950   2.967   3.280   3.913   3.917
 28 B2   28 A2   65 A1   66 A1   65 B1   66 B1   29 A2   29 B2                 
  3.962   3.965   4.016   4.017   4.026   4.029   4.059   4.063
 30 B2   30 A2   67 B1   31 B2   67 A1   68 A1   68 B1   32 B2                 
  4.065   4.067   4.122   4.125   4.148   4.251   4.418   4.506
 69 A1   31 A2   32 A2   69 B1   70 A1   70 B1   71 A1   72 A1                 
  4.520   4.616   4.643   4.686   5.978   6.033   6.056   6.101
 71 B1   73 A1   72 B1   73 B1   33 B2   33 A2   74 A1   74 B1                 
  6.157   6.262   6.797   6.851   7.466   7.487   7.545   7.634
 75 A1   75 B1   76 A1   76 B1   34 B2   34 A2   77 A1   77 B1                 
  7.667   7.800  23.599  23.613  28.006  28.098  28.325  28.364
 78 A1   78 B1   79 B1   79 A1   80 A1   80 B1   35 B2   35 A2                 
 28.387  28.412  28.416  28.459  28.528  28.528  28.553  28.559
 81 A1   82 A1   81 B1   82 B1   36 B2   36 A2   37 B2   83 B1                 
 28.560  28.580  28.660  28.713  28.849  28.912  48.034  48.081
 83 A1   37 A2   84 A1   84 B1   85 A1   85 B1   86 A1   86 B1                 
127.878 127.910 127.938 127.965 128.000 128.054 151.802 151.880
 38 B2   38 A2   87 A1   87 B1   88 A1   88 B1   89 A1   89 B1                 
289.691 289.710 289.767 289.858 289.938 290.0491020.8921020.951
 39 B2   39 A2   90 A1   90 B1   91 A1   91 B1   92 A1   92 B1                 
*******1902.063
 93 A1   93 B1                                                                 

 Beta MOs, Restricted
 -- Occupied --                  
*******-1165.88 -482.89 -482.89 -176.32 -176.32 -165.72 -165.72
  1 A1    1 B1    2 A1    2 B1    3 B1    3 A1    1 A2    1 B2                 
-165.72 -165.72 -165.72 -165.72  -62.55  -62.55  -56.36  -56.36
  4 A1    4 B1    5 B1    5 A1    6 A1    6 B1    7 B1    7 A1                 
-56.362 -56.362 -56.362 -56.362 -35.825 -35.825 -31.315 -31.315
  8 B1    8 A1    2 B2    2 A2    9 B1    9 A1   10 B1   10 A1                 
-31.314 -31.314 -31.312 -31.312 -22.966 -22.966 -22.965 -22.965
  3 A2    3 B2   11 B1   11 A1   12 B1   12 A1    4 A2    4 B2                 
-22.965 -22.965 -22.964 -22.964 -22.963 -22.963 -10.263 -10.263
 13 B1   13 A1    5 A2    5 B2   14 B1   14 A1   15 A1   15 B1                 
 -8.768  -8.768  -6.600  -6.600  -6.588  -6.588  -6.585  -6.585
 16 B1   16 A1   17 A1   17 B1   18 B1   18 A1    6 A2    6 B2                 
 -6.392  -6.392  -4.808  -4.808  -4.789  -4.789  -4.788  -4.788
 19 B1   19 A1   20 B1   20 A1    7 A2    7 B2   21 B1   21 A1                 
 -2.715  -2.715  -2.710  -2.710  -2.706  -2.706  -2.697  -2.697
 22 B1   22 A1   23 B1   23 A1    8 A2    8 B2    9 A2    9 B2                 
 -2.697  -2.697  -2.093  -2.093  -2.075  -2.075  -2.071  -2.071
 24 B1   24 A1   25 B1   25 A1   26 B1   26 A1   10 A2   10 B2                 
 -2.054  -2.054  -2.053  -2.053  -1.128  -1.124  -0.763  -0.751
 27 A1   27 B1   11 B2   11 A2   28 A1   28 B1   29 A1   29 B1                 
 -0.633  -0.588  -0.543  -0.533  -0.526  -0.470  -0.440  -0.427
 30 A1   30 B1   12 B2   31 A1   12 A2   31 B1   32 A1   32 B1                 
 -0.353  -0.289  -0.281  -0.196  -0.173  -0.155
 33 A1   13 B2   13 A2   14 B2   34 A1   33 B1                                 
 -- Virtual --                   
 -0.128  -0.093  -0.015   0.004   0.009   0.022   0.026   0.027
 14 A2   34 B1   35 A1   36 A1   35 B1   15 B2   36 B1   37 A1                 
  0.055   0.062   0.067   0.079   0.084   0.092   0.093   0.132
 37 B1   15 A2   38 A1   16 B2   38 B1   39 A1   40 A1   39 B1                 
  0.136   0.139   0.144   0.160   0.163   0.195   0.211   0.226
 16 A2   41 A1   40 B1   42 A1   41 B1   42 B1   43 A1   17 B2                 
  0.263   0.270   0.285   0.292   0.294   0.310   0.339   0.345
 44 A1   17 A2   43 B1   18 B2   18 A2   45 A1   46 A1   44 B1                 
  0.347   0.369   0.388   0.412   0.425   0.437   0.448   0.457
 19 B2   45 B1   19 A2   47 A1   20 B2   46 B1   20 A2   48 A1                 
  0.479   0.511   0.519   0.520   0.526   0.539   0.540   0.583
 21 B2   47 B1   48 B1   49 A1   21 A2   49 B1   50 A1   22 B2                 
  0.588   0.615   0.673   0.692   0.700   0.716   0.723   0.745
 51 A1   50 B1   51 B1   23 B2   22 A2   52 A1   52 B1   53 A1                 
  0.765   0.773   0.833   0.871   0.970   1.014   1.050   1.086
 23 A2   54 A1   53 B1   55 A1   54 B1   56 A1   55 B1   57 A1                 
  1.113   1.135   1.275   1.288   1.329   1.350   1.357   1.411
 56 B1   57 B1   24 B2   58 A1   24 A2   25 B2   59 A1   58 B1                 
  1.421   1.453   1.459   1.459   1.601   1.663   1.687   1.755
 60 A1   59 B1   26 B2   25 A2   26 A2   61 A1   60 B1   62 A1                 
  1.870   1.908   1.935   1.976   1.983   2.012   2.079   2.184
 61 B1   27 B2   27 A2   63 A1   62 B1   64 A1   63 B1   64 B1                 
  2.613   2.656   2.775   2.950   2.967   3.280   3.913   3.917
 28 B2   28 A2   65 A1   66 A1   65 B1   66 B1   29 A2   29 B2                 
  3.962   3.965   4.016   4.017   4.026   4.029   4.059   4.063
 30 B2   30 A2   67 B1   31 B2   67 A1   68 A1   68 B1   32 B2                 
  4.065   4.067   4.122   4.125   4.148   4.251   4.418   4.506
 69 A1   31 A2   32 A2   69 B1   70 A1   70 B1   71 A1   72 A1                 
  4.520   4.616   4.643   4.686   5.978   6.033   6.056   6.101
 71 B1   73 A1   72 B1   73 B1   33 B2   33 A2   74 A1   74 B1                 
  6.157   6.262   6.797   6.851   7.466   7.487   7.545   7.634
 75 A1   75 B1   76 A1   76 B1   34 B2   34 A2   77 A1   77 B1                 
  7.667   7.800  23.599  23.613  28.006  28.098  28.325  28.364
 78 A1   78 B1   79 B1   79 A1   80 A1   80 B1   35 B2   35 A2                 
 28.387  28.412  28.416  28.459  28.528  28.528  28.553  28.559
 81 A1   82 A1   81 B1   82 B1   36 B2   36 A2   37 B2   83 B1                 
 28.560  28.580  28.660  28.713  28.849  28.912  48.034  48.081
 83 A1   37 A2   84 A1   84 B1   85 A1   85 B1   86 A1   86 B1                 
127.878 127.910 127.938 127.965 128.000 128.054 151.802 151.880
 38 B2   38 A2   87 A1   87 B1   88 A1   88 B1   89 A1   89 B1                 
289.691 289.710 289.767 289.858 289.938 290.0491020.8921020.951
 39 B2   39 A2   90 A1   90 B1   91 A1   91 B1   92 A1   92 B1                 
*******1902.063
 93 A1   93 B1                                                                 
 --------------------------------------------------------------

          Ground-State Mulliken Net Atomic Charges

     Atom                 Charge (a.u.)
  ----------------------------------------
      1 Br                    0.001851
      2 Br                    0.001851
      3 I                     0.230576
      4 I                     0.230576
      5 C                    -0.232427
      6 C                    -0.232428
  ----------------------------------------
  Sum of atomic charges =     0.000000

 -----------------------------------------------------------------
                    Cartesian Multipole Moments
 -----------------------------------------------------------------
    Charge (ESU x 10^10)
                 0.0000
    Dipole Moment (Debye)
         X       0.0000      Y       0.0000      Z      -2.1089
       Tot       2.1089
    Quadrupole Moments (Debye-Ang)
        XX     -94.5407     XY      -0.0000     YY    -102.1533
        XZ      -0.0000     YZ      -0.0000     ZZ    -112.2722
    Octopole Moments (Debye-Ang^2)
       XXX       0.0001    XXY       0.0000    XYY       0.0000
       YYY       0.0000    XXZ     -12.9549    XYZ       0.0000
       YYZ      -2.2870    XZZ       0.0000    YZZ       0.0000
       ZZZ      -8.7099
    Hexadecapole Moments (Debye-Ang^3)
      XXXX   -2394.5813   XXXY      -0.0000   XXYY    -441.5869
      XYYY      -0.0000   YYYY    -131.2684   XXXZ       0.0000
      XXYZ       0.0000   XYYZ       0.0000   YYYZ      -0.0000
      XXZZ    -519.5207   XYZZ       0.0000   YYZZ    -151.6926
      XZZZ      -0.0000   YZZZ      -0.0000   ZZZZ    -788.1106
 -----------------------------------------------------------------
 Calculating analytic gradient of the SCF energy
 Gradient of SCF Energy
            1           2           3           4           5           6
    1  -0.2601601   0.2601600  -0.5292739   0.5292738   0.8979858  -0.8979856
    2   0.0000000  -0.0000000  -0.0000000   0.0000000  -0.0000000   0.0000000
    3   0.8302766   0.8302764  -1.0652874  -1.0652871   0.2350108   0.2350107
 Max gradient component =       1.065E+00
 RMS gradient           =       5.806E-01
 Gradient time:  CPU 85.31 s  wall 10.80 s
 Geometry Optimization Parameters
   NAtoms,    NIC,     NZ,  NCons,   NDum,   NFix, NCnnct, MaxDiis
        6      37       0       0       0       0       0       0


** GEOMETRY OPTIMIZATION IN DELOCALIZED INTERNAL COORDINATES **
   Searching for a Minimum

   Optimization Cycle:   2

                       Coordinates (Angstroms)
     ATOM                X               Y               Z
      1  Br        2.0282344102    0.0000000000   -1.2196502160
      2  Br       -2.0282344102    0.0000000000   -1.2196502160
      3  I         2.0638952589    0.0000000000    0.8459855391
      4  I        -2.0638952589    0.0000000000    0.8459855391
      5  C         0.9958204689    0.0000000000   -0.2008034082
      6  C        -0.9958204689    0.0000000000   -0.2008034082
   Point Group: c2v   Number of degrees of freedom:     5


   Energy is -19061.907206906

 Hessian Updated using BFGS Update

 ** Taking Steepest Descent Step **
 Calculated Step too Large.  Step scaled by  0.215136
 Step Taken.  Stepsize is  0.300000

                             Maximum     Tolerance    Cnvgd?
         Gradient           0.956879      0.000300      NO
         Displacement       0.205859      0.001200      NO
         Energy change     -0.483588      0.000001      NO


 New Cartesian Coordinates Obtained by Inverse Iteration

 Displacement from previous Coordinates is:  0.214390
 ----------------------------------------------------------------
             Standard Nuclear Orientation (Angstroms)
    I     Atom           X                Y                Z
 ----------------------------------------------------------------
    1      Br      2.0557790062     0.0000000000    -1.2509994274
    2      Br     -2.0557790062     0.0000000000    -1.2509994274
    3      I       2.1201599972     0.0000000000     0.8840063482
    4      I      -2.1201599972     0.0000000000     0.8840063482
    5      C       0.9896414279     0.0000000000    -0.2074750059
    6      C      -0.9896414279     0.0000000000    -0.2074750059
 ----------------------------------------------------------------
 Molecular Point Group                 C2v   NOp =  4
 Largest Abelian Subgroup              C2v   NOp =  4
 Nuclear Repulsion Energy =  2389.8805459418 hartrees
 There are       94 alpha and       94 beta electrons
 Applying Cartesian multipole field
    Component          Value
    ---------          -----
     (2,0,0)        1.00000E-11
     (0,2,0)        2.00000E-11
     (0,0,2)       -3.00000E-11
 Nucleus-field energy     =     0.0000000073 hartrees
 Requested basis set is 6-311++G(d,p)
 There are 98 shells and 264 basis functions
 A cutoff of  1.0D-11 yielded   3395 shell pairs
 There are     26552 function pairs (     30227 Cartesian)
 Smallest overlap matrix eigenvalue = 6.11E-05
 Guess MOs from SCF MO coefficient file

 -----------------------------------------------------------------------
  General SCF calculation program by
  Eric Jon Sundstrom, Paul Horn, Yuezhi Mao, Dmitri Zuev, Alec White,
  David Stuck, Shaama M.S., Shane Yost, Joonho Lee, David Small,
  Daniel Levine, Susi Lehtola, Hugh Burton, Evgeny Epifanovsky
 -----------------------------------------------------------------------
 Exchange:     0.2000 Hartree-Fock + 0.0800 Slater + 0.7200 B88
 Correlation:  0.1900 VWN1RPA + 0.8100 LYP
 Using SG-1 standard quadrature grid
 using 8 threads for integral computing
 -------------------------------------------------------
 OpenMP Integral computing Module                
 Release: version 2.0, May 2017, Q-Chem Inc. Pleasanton 
 -------------------------------------------------------
 -------------------------------------------------------
 OpenMP BLAS3 based DFT computing Module                
 Release: version 1.0, May 2013, Q-Chem Inc. Pittsburgh 
 -------------------------------------------------------
 A restricted SCF calculation will be
 performed using DIIS
 SCF converges when DIIS error is below 1.0e-08
 ---------------------------------------
  Cycle       Energy         DIIS error
 ---------------------------------------
    1  -19062.2576246877      1.40e-03  
    2  -19062.2532544746      1.46e-03  
    3  -19062.2659099592      6.54e-04  
    4  -19062.2694836037      1.46e-04  
    5  -19062.2696430856      3.71e-05  
    6  -19062.2696542680      1.36e-05  
    7  -19062.2696557025      2.70e-06  
    8  -19062.2696554165      6.17e-06  
    9  -19062.2696558270      1.92e-06  
   10  -19062.2696558729      4.94e-07  
   11  -19062.2696558788      1.23e-07  
   12  -19062.2696558789      1.87e-08  
   13  -19062.2696558792      5.72e-09  Convergence criterion met
 ---------------------------------------
 SCF time:   CPU 246.55s  wall 31.00s 
 SCF   energy in the final basis set =   -19062.2696558792
 Total energy in the final basis set =   -19062.2696558792

 --------------------------------------------------------------
             Orbital Energies (a.u.) and Symmetries
 --------------------------------------------------------------

 Alpha MOs, Restricted
 -- Occupied --                  
*******-1165.88 -482.88 -482.88 -176.32 -176.32 -165.72 -165.72
  1 A1    1 B1    2 A1    2 B1    3 B1    3 A1    4 A1    4 B1                 
-165.72 -165.72 -165.72 -165.72  -62.54  -62.54  -56.36  -56.36
  1 B2    1 A2    5 B1    5 A1    6 B1    6 A1    7 B1    7 A1                 
-56.357 -56.357 -56.356 -56.356 -35.821 -35.821 -31.312 -31.312
  8 B1    8 A1    2 B2    2 A2    9 B1    9 A1   10 B1   10 A1                 
-31.310 -31.310 -31.309 -31.309 -22.963 -22.963 -22.962 -22.962
  3 A2    3 B2   11 B1   11 A1   12 B1   12 A1    4 A2    4 B2                 
-22.961 -22.961 -22.960 -22.960 -22.960 -22.960 -10.265 -10.265
 13 B1   13 A1    5 A2    5 B2   14 B1   14 A1   15 A1   15 B1                 
 -8.760  -8.760  -6.591  -6.591  -6.580  -6.580  -6.577  -6.577
 16 B1   16 A1   17 A1   17 B1   18 B1   18 A1    6 A2    6 B2                 
 -6.384  -6.384  -4.799  -4.799  -4.782  -4.782  -4.781  -4.781
 19 B1   19 A1   20 B1   20 A1    7 A2    7 B2   21 B1   21 A1                 
 -2.706  -2.706  -2.701  -2.701  -2.698  -2.698  -2.689  -2.689
 22 B1   22 A1   23 B1   23 A1    8 A2    8 B2    9 A2    9 B2                 
 -2.689  -2.689  -2.078  -2.078  -2.064  -2.064  -2.062  -2.062
 24 B1   24 A1   25 B1   25 A1   26 B1   26 A1   10 A2   10 B2                 
 -2.046  -2.046  -2.046  -2.046  -1.092  -1.088  -0.753  -0.742
 27 A1   27 B1   11 B2   11 A2   28 A1   28 B1   29 A1   29 B1                 
 -0.625  -0.580  -0.520  -0.517  -0.500  -0.456  -0.441  -0.426
 30 A1   30 B1   31 A1   12 B2   12 A2   31 B1   32 A1   32 B1                 
 -0.354  -0.287  -0.280  -0.198  -0.180  -0.165
 33 A1   13 B2   13 A2   14 B2   34 A1   33 B1                                 
 -- Virtual --                   
 -0.125  -0.088  -0.015   0.004   0.010   0.024   0.026   0.028
 14 A2   34 B1   35 A1   36 A1   35 B1   36 B1   15 B2   37 A1                 
  0.054   0.061   0.063   0.082   0.082   0.090   0.093   0.130
 37 B1   38 A1   15 A2   38 B1   16 B2   39 A1   40 A1   39 B1                 
  0.135   0.139   0.143   0.160   0.162   0.200   0.203   0.223
 41 A1   16 A2   40 B1   42 A1   41 B1   42 B1   43 A1   17 B2                 
  0.259   0.264   0.277   0.301   0.302   0.319   0.338   0.348
 44 A1   17 A2   43 B1   18 B2   18 A2   45 A1   46 A1   44 B1                 
  0.352   0.363   0.390   0.415   0.420   0.421   0.443   0.447
 19 B2   45 B1   19 A2   47 A1   46 B1   20 B2   20 A2   48 A1                 
  0.490   0.503   0.514   0.519   0.529   0.530   0.533   0.574
 21 B2   47 B1   48 B1   49 A1   50 A1   49 B1   21 A2   22 B2                 
  0.579   0.599   0.672   0.679   0.686   0.721   0.727   0.733
 51 A1   50 B1   51 B1   23 B2   22 A2   52 A1   52 B1   53 A1                 
  0.759   0.776   0.828   0.845   0.939   0.989   1.055   1.069
 23 A2   54 A1   53 B1   55 A1   54 B1   56 A1   55 B1   57 A1                 
  1.087   1.116   1.284   1.286   1.334   1.342   1.359   1.417
 56 B1   57 B1   24 B2   58 A1   24 A2   25 B2   59 A1   60 A1                 
  1.418   1.453   1.456   1.457   1.604   1.657   1.659   1.764
 58 B1   26 B2   25 A2   59 B1   26 A2   61 A1   60 B1   62 A1                 
  1.893   1.919   1.946   1.972   2.009   2.010   2.073   2.168
 61 B1   27 B2   27 A2   63 A1   62 B1   64 A1   63 B1   64 B1                 
  2.617   2.667   2.757   2.916   2.923   3.280   3.907   3.910
 28 B2   28 A2   65 A1   66 A1   65 B1   66 B1   29 A2   29 B2                 
  3.968   3.972   4.016   4.021   4.026   4.034   4.058   4.081
 30 B2   30 A2   31 B2   67 B1   67 A1   68 A1   68 B1   32 B2                 
  4.084   4.093   4.109   4.138   4.151   4.234   4.347   4.414
 31 A2   69 A1   32 A2   70 A1   69 B1   70 B1   71 A1   72 A1                 
  4.441   4.544   4.607   4.664   5.979   6.028   6.067   6.109
 71 B1   72 B1   73 A1   73 B1   33 B2   33 A2   74 A1   74 B1                 
  6.152   6.258   6.769   6.829   7.475   7.494   7.543   7.628
 75 A1   75 B1   76 A1   76 B1   34 B2   34 A2   77 A1   77 B1                 
  7.650   7.774  23.518  23.535  27.986  28.065  28.326  28.363
 78 A1   78 B1   79 B1   79 A1   80 A1   80 B1   35 B2   35 A2                 
 28.387  28.410  28.414  28.453  28.531  28.531  28.553  28.560
 81 A1   82 A1   81 B1   82 B1   36 B2   36 A2   37 B2   83 A1                 
 28.561  28.576  28.648  28.694  28.795  28.859  48.015  48.068
 83 B1   37 A2   84 A1   84 B1   85 A1   85 B1   86 A1   86 B1                 
127.877 127.906 127.934 127.961 127.994 128.047 151.780 151.847
 38 B2   38 A2   87 A1   87 B1   88 A1   88 B1   89 A1   89 B1                 
289.696 289.714 289.765 289.850 289.915 290.0181020.8621020.928
 39 B2   39 A2   90 A1   90 B1   91 A1   91 B1   92 A1   92 B1                 
*******1902.027
 93 A1   93 B1                                                                 

 Beta MOs, Restricted
 -- Occupied --                  
*******-1165.88 -482.88 -482.88 -176.32 -176.32 -165.72 -165.72
  1 A1    1 B1    2 A1    2 B1    3 B1    3 A1    4 A1    4 B1                 
-165.72 -165.72 -165.72 -165.72  -62.54  -62.54  -56.36  -56.36
  1 B2    1 A2    5 B1    5 A1    6 B1    6 A1    7 B1    7 A1                 
-56.357 -56.357 -56.356 -56.356 -35.821 -35.821 -31.312 -31.312
  8 B1    8 A1    2 B2    2 A2    9 B1    9 A1   10 B1   10 A1                 
-31.310 -31.310 -31.309 -31.309 -22.963 -22.963 -22.962 -22.962
  3 A2    3 B2   11 B1   11 A1   12 B1   12 A1    4 A2    4 B2                 
-22.961 -22.961 -22.960 -22.960 -22.960 -22.960 -10.265 -10.265
 13 B1   13 A1    5 A2    5 B2   14 B1   14 A1   15 A1   15 B1                 
 -8.760  -8.760  -6.591  -6.591  -6.580  -6.580  -6.577  -6.577
 16 B1   16 A1   17 A1   17 B1   18 B1   18 A1    6 A2    6 B2                 
 -6.384  -6.384  -4.799  -4.799  -4.782  -4.782  -4.781  -4.781
 19 B1   19 A1   20 B1   20 A1    7 A2    7 B2   21 B1   21 A1                 
 -2.706  -2.706  -2.701  -2.701  -2.698  -2.698  -2.689  -2.689
 22 B1   22 A1   23 B1   23 A1    8 A2    8 B2    9 A2    9 B2                 
 -2.689  -2.689  -2.078  -2.078  -2.064  -2.064  -2.062  -2.062
 24 B1   24 A1   25 B1   25 A1   26 B1   26 A1   10 A2   10 B2                 
 -2.046  -2.046  -2.046  -2.046  -1.092  -1.088  -0.753  -0.742
 27 A1   27 B1   11 B2   11 A2   28 A1   28 B1   29 A1   29 B1                 
 -0.625  -0.580  -0.520  -0.517  -0.500  -0.456  -0.441  -0.426
 30 A1   30 B1   31 A1   12 B2   12 A2   31 B1   32 A1   32 B1                 
 -0.354  -0.287  -0.280  -0.198  -0.180  -0.165
 33 A1   13 B2   13 A2   14 B2   34 A1   33 B1                                 
 -- Virtual --                   
 -0.125  -0.088  -0.015   0.004   0.010   0.024   0.026   0.028
 14 A2   34 B1   35 A1   36 A1   35 B1   36 B1   15 B2   37 A1                 
  0.054   0.061   0.063   0.082   0.082   0.090   0.093   0.130
 37 B1   38 A1   15 A2   38 B1   16 B2   39 A1   40 A1   39 B1                 
  0.135   0.139   0.143   0.160   0.162   0.200   0.203   0.223
 41 A1   16 A2   40 B1   42 A1   41 B1   42 B1   43 A1   17 B2                 
  0.259   0.264   0.277   0.301   0.302   0.319   0.338   0.348
 44 A1   17 A2   43 B1   18 B2   18 A2   45 A1   46 A1   44 B1                 
  0.352   0.363   0.390   0.415   0.420   0.421   0.443   0.447
 19 B2   45 B1   19 A2   47 A1   46 B1   20 B2   20 A2   48 A1                 
  0.490   0.503   0.514   0.519   0.529   0.530   0.533   0.574
 21 B2   47 B1   48 B1   49 A1   50 A1   49 B1   21 A2   22 B2                 
  0.579   0.599   0.672   0.679   0.686   0.721   0.727   0.733
 51 A1   50 B1   51 B1   23 B2   22 A2   52 A1   52 B1   53 A1                 
  0.759   0.776   0.828   0.845   0.939   0.989   1.055   1.069
 23 A2   54 A1   53 B1   55 A1   54 B1   56 A1   55 B1   57 A1                 
  1.087   1.116   1.284   1.286   1.334   1.342   1.359   1.417
 56 B1   57 B1   24 B2   58 A1   24 A2   25 B2   59 A1   60 A1                 
  1.418   1.453   1.456   1.457   1.604   1.657   1.659   1.764
 58 B1   26 B2   25 A2   59 B1   26 A2   61 A1   60 B1   62 A1                 
  1.893   1.919   1.946   1.972   2.009   2.010   2.073   2.168
 61 B1   27 B2   27 A2   63 A1   62 B1   64 A1   63 B1   64 B1                 
  2.617   2.667   2.757   2.916   2.923   3.280   3.907   3.910
 28 B2   28 A2   65 A1   66 A1   65 B1   66 B1   29 A2   29 B2                 
  3.968   3.972   4.016   4.021   4.026   4.034   4.058   4.081
 30 B2   30 A2   31 B2   67 B1   67 A1   68 A1   68 B1   32 B2                 
  4.084   4.093   4.109   4.138   4.151   4.234   4.347   4.414
 31 A2   69 A1   32 A2   70 A1   69 B1   70 B1   71 A1   72 A1                 
  4.441   4.544   4.607   4.664   5.979   6.028   6.067   6.109
 71 B1   72 B1   73 A1   73 B1   33 B2   33 A2   74 A1   74 B1                 
  6.152   6.258   6.769   6.829   7.475   7.494   7.543   7.628
 75 A1   75 B1   76 A1   76 B1   34 B2   34 A2   77 A1   77 B1                 
  7.650   7.774  23.518  23.535  27.986  28.065  28.326  28.363
 78 A1   78 B1   79 B1   79 A1   80 A1   80 B1   35 B2   35 A2                 
 28.387  28.410  28.414  28.453  28.531  28.531  28.553  28.560
 81 A1   82 A1   81 B1   82 B1   36 B2   36 A2   37 B2   83 A1                 
 28.561  28.576  28.648  28.694  28.795  28.859  48.015  48.068
 83 B1   37 A2   84 A1   84 B1   85 A1   85 B1   86 A1   86 B1                 
127.877 127.906 127.934 127.961 127.994 128.047 151.780 151.847
 38 B2   38 A2   87 A1   87 B1   88 A1   88 B1   89 A1   89 B1                 
289.696 289.714 289.765 289.850 289.915 290.0181020.8621020.928
 39 B2   39 A2   90 A1   90 B1   91 A1   91 B1   92 A1   92 B1                 
*******1902.027
 93 A1   93 B1                                                                 
 --------------------------------------------------------------

          Ground-State Mulliken Net Atomic Charges

     Atom                 Charge (a.u.)
  ----------------------------------------
      1 Br                    0.000127
      2 Br                    0.000127
      3 I                     0.183989
      4 I                     0.183989
      5 C                    -0.184117
      6 C                    -0.184117
  ----------------------------------------
  Sum of atomic charges =     0.000000

 -----------------------------------------------------------------
                    Cartesian Multipole Moments
 -----------------------------------------------------------------
    Charge (ESU x 10^10)
                 0.0000
    Dipole Moment (Debye)
         X       0.0000      Y      -0.0000      Z      -1.8610
       Tot       1.8610
    Quadrupole Moments (Debye-Ang)
        XX     -93.9533     XY      -0.0000     YY    -102.7031
        XZ       0.0000     YZ       0.0000     ZZ    -111.5287
    Octopole Moments (Debye-Ang^2)
       XXX       0.0000    XXY      -0.0000    XYY       0.0000
       YYY      -0.0000    XXZ     -12.1087    XYZ      -0.0000
       YYZ      -3.3376    XZZ       0.0000    YZZ      -0.0000
       ZZZ     -10.6018
    Hexadecapole Moments (Debye-Ang^3)
      XXXX   -2479.7453   XXXY      -0.0000   XXYY    -458.9732
      XYYY      -0.0000   YYYY    -131.9721   XXXZ       0.0000
      XXYZ       0.0000   XYYZ       0.0000   YYYZ       0.0000
      XXZZ    -538.1731   XYZZ      -0.0000   YYZZ    -157.2581
      XZZZ       0.0000   YZZZ      -0.0000   ZZZZ    -820.7261
 -----------------------------------------------------------------
 Calculating analytic gradient of the SCF energy
 Gradient of SCF Energy
            1           2           3           4           5           6
    1  -0.1996112   0.1996112  -0.3596329   0.3596329   0.6763979  -0.6763979
    2  -0.0000000  -0.0000000   0.0000000  -0.0000000  -0.0000000   0.0000000
    3   0.6825533   0.6825533  -0.8021908  -0.8021908   0.1196375   0.1196375
 Max gradient component =       8.022E-01
 RMS gradient           =       4.410E-01
 Gradient time:  CPU 82.18 s  wall 10.41 s
 Geometry Optimization Parameters
   NAtoms,    NIC,     NZ,  NCons,   NDum,   NFix, NCnnct, MaxDiis
        6      37       0       0       0       0       0       0


** GEOMETRY OPTIMIZATION IN DELOCALIZED INTERNAL COORDINATES **
   Searching for a Minimum

   Optimization Cycle:   3

                       Coordinates (Angstroms)
     ATOM                X               Y               Z
      1  Br        2.0557790062    0.0000000000   -1.2509994274
      2  Br       -2.0557790062    0.0000000000   -1.2509994274
      3  I         2.1201599972    0.0000000000    0.8840063482
      4  I        -2.1201599972    0.0000000000    0.8840063482
      5  C         0.9896414279    0.0000000000   -0.2074750059
      6  C        -0.9896414279    0.0000000000   -0.2074750059
   Point Group: c2v   Number of degrees of freedom:     5


   Energy is -19062.269655879

 Hessian Updated using BFGS Update

 ** Taking Steepest Descent Step **
 Calculated Step too Large.  Step scaled by  0.287171
 Step Taken.  Stepsize is  0.300000

                             Maximum     Tolerance    Cnvgd?
         Gradient           0.720821      0.000300      NO
         Displacement       0.206999      0.001200      NO
         Energy change     -0.362449      0.000001      NO


 New Cartesian Coordinates Obtained by Inverse Iteration

 Displacement from previous Coordinates is:  0.198578
 ----------------------------------------------------------------
             Standard Nuclear Orientation (Angstroms)
    I     Atom           X                Y                Z
 ----------------------------------------------------------------
    1      Br      2.0805518872     0.0000000000    -1.2856366521
    2      Br     -2.0805518872     0.0000000000    -1.2856366521
    3      I       2.1657956594     0.0000000000     0.9230742565
    4      I      -2.1657956594     0.0000000000     0.9230742565
    5      C       0.9807398335     0.0000000000    -0.2119056894
    6      C      -0.9807398335     0.0000000000    -0.2119056894
 ----------------------------------------------------------------
 Molecular Point Group                 C2v   NOp =  4
 Largest Abelian Subgroup              C2v   NOp =  4
 Nuclear Repulsion Energy =  2325.8695382059 hartrees
 There are       94 alpha and       94 beta electrons
 Applying Cartesian multipole field
    Component          Value
    ---------          -----
     (2,0,0)        1.00000E-11
     (0,2,0)        2.00000E-11
     (0,0,2)       -3.00000E-11
 Nucleus-field energy     =     0.0000000069 hartrees
 Requested basis set is 6-311++G(d,p)
 There are 98 shells and 264 basis functions
 A cutoff of  1.0D-11 yielded   3370 shell pairs
 There are     26381 function pairs (     30036 Cartesian)
 Smallest overlap matrix eigenvalue = 5.96E-05
 Guess MOs from SCF MO coefficient file

 -----------------------------------------------------------------------
  General SCF calculation program by
  Eric Jon Sundstrom, Paul Horn, Yuezhi Mao, Dmitri Zuev, Alec White,
  David Stuck, Shaama M.S., Shane Yost, Joonho Lee, David Small,
  Daniel Levine, Susi Lehtola, Hugh Burton, Evgeny Epifanovsky
 -----------------------------------------------------------------------
 Exchange:     0.2000 Hartree-Fock + 0.0800 Slater + 0.7200 B88
 Correlation:  0.1900 VWN1RPA + 0.8100 LYP
 Using SG-1 standard quadrature grid
 using 8 threads for integral computing
 -------------------------------------------------------
 OpenMP Integral computing Module                
 Release: version 2.0, May 2017, Q-Chem Inc. Pleasanton 
 -------------------------------------------------------
 -------------------------------------------------------
 OpenMP BLAS3 based DFT computing Module                
 Release: version 1.0, May 2013, Q-Chem Inc. Pittsburgh 
 -------------------------------------------------------
 A restricted SCF calculation will be
 performed using DIIS
 SCF converges when DIIS error is below 1.0e-08
 ---------------------------------------
  Cycle       Energy         DIIS error
 ---------------------------------------
    1  -19062.5354531732      1.18e-03  
    2  -19062.5332570524      1.22e-03  
    3  -19062.5419595956      5.76e-04  
    4  -19062.5447968404      1.20e-04  
    5  -19062.5449127226      2.44e-05  
    6  -19062.5449173416      1.09e-05  
    7  -19062.5449181735      1.66e-06  
    8  -19062.5449182162      1.19e-06  
    9  -19062.5449182308      2.98e-07  
   10  -19062.5449182287      5.87e-07  
   11  -19062.5449182332      7.86e-08  
   12  -19062.5449182330      1.15e-08  
   13  -19062.5449182330      2.97e-09  Convergence criterion met
 ---------------------------------------
 SCF time:   CPU 239.40s  wall 31.00s 
 SCF   energy in the final basis set =   -19062.5449182330
 Total energy in the final basis set =   -19062.5449182330

 --------------------------------------------------------------
             Orbital Energies (a.u.) and Symmetries
 --------------------------------------------------------------

 Alpha MOs, Restricted
 -- Occupied --                  
*******-1165.88 -482.88 -482.88 -176.32 -176.32 -165.72 -165.72
  1 A1    1 B1    2 A1    2 B1    3 B1    3 A1    4 A1    4 B1                 
-165.72 -165.72 -165.72 -165.72  -62.53  -62.53  -56.35  -56.35
  1 B2    1 A2    5 B1    5 A1    6 B1    6 A1    7 B1    7 A1                 
-56.351 -56.351 -56.351 -56.351 -35.819 -35.819 -31.310 -31.310
  8 B1    8 A1    2 B2    2 A2    9 B1    9 A1   10 B1   10 A1                 
-31.307 -31.307 -31.307 -31.307 -22.961 -22.961 -22.960 -22.960
  3 A2    3 B2   11 B1   11 A1   12 B1   12 A1    4 A2    4 B2                 
-22.960 -22.960 -22.958 -22.958 -22.958 -22.958 -10.270 -10.270
 13 B1   13 A1    5 A2    5 B2   14 B1   14 A1   15 A1   15 B1                 
 -8.752  -8.752  -6.583  -6.583  -6.572  -6.572  -6.570  -6.570
 16 B1   16 A1   17 A1   17 B1   18 B1   18 A1    6 A2    6 B2                 
 -6.378  -6.378  -4.792  -4.792  -4.777  -4.777  -4.776  -4.776
 19 B1   19 A1   20 B1   20 A1    7 A2    7 B2   21 B1   21 A1                 
 -2.697  -2.697  -2.693  -2.692  -2.690  -2.690  -2.681  -2.681
 22 B1   22 A1   23 B1   23 A1    8 A2    8 B2    9 A2    9 B2                 
 -2.681  -2.681  -2.068  -2.068  -2.057  -2.057  -2.055  -2.055
 24 B1   24 A1   25 B1   25 A1   26 B1   26 A1   10 A2   10 B2                 
 -2.041  -2.041  -2.041  -2.041  -1.057  -1.052  -0.745  -0.734
 11 B2   11 A2   27 A1   27 B1   28 A1   28 B1   29 A1   29 B1                 
 -0.618  -0.572  -0.509  -0.494  -0.476  -0.444  -0.440  -0.423
 30 A1   30 B1   31 A1   12 B2   12 A2   31 B1   32 A1   32 B1                 
 -0.354  -0.286  -0.280  -0.200  -0.188  -0.176
 33 A1   13 B2   13 A2   14 B2   34 A1   33 B1                                 
 -- Virtual --                   
 -0.122  -0.085  -0.017   0.004   0.012   0.023   0.028   0.030
 14 A2   34 B1   35 A1   36 A1   35 B1   36 B1   37 A1   15 B2                 
  0.053   0.055   0.064   0.080   0.085   0.089   0.091   0.126
 37 B1   38 A1   15 A2   38 B1   16 B2   39 A1   40 A1   39 B1                 
  0.131   0.141   0.141   0.160   0.163   0.198   0.205   0.221
 41 A1   40 B1   16 A2   42 A1   41 B1   43 A1   42 B1   17 B2                 
  0.256   0.260   0.269   0.309   0.310   0.326   0.339   0.350
 44 A1   17 A2   43 B1   18 B2   18 A2   45 A1   46 A1   44 B1                 
  0.359   0.359   0.394   0.402   0.417   0.418   0.437   0.438
 19 B2   45 B1   19 A2   46 B1   20 B2   47 A1   48 A1   20 A2                 
  0.497   0.499   0.511   0.512   0.520   0.521   0.535   0.565
 47 B1   21 B2   48 B1   49 A1   49 B1   50 A1   21 A2   22 B2                 
  0.572   0.584   0.665   0.671   0.672   0.718   0.730   0.734
 51 A1   50 B1   23 B2   22 A2   51 B1   52 A1   53 A1   52 B1                 
  0.756   0.779   0.818   0.819   0.910   0.962   1.040   1.048
 23 A2   54 A1   53 B1   55 A1   54 B1   56 A1   55 B1   57 A1                 
  1.080   1.096   1.284   1.287   1.335   1.337   1.362   1.416
 56 B1   57 B1   24 B2   58 A1   24 A2   25 B2   59 A1   60 A1                 
  1.426   1.441   1.457   1.464   1.604   1.638   1.650   1.769
 58 B1   26 B2   25 A2   59 B1   26 A2   60 B1   61 A1   62 A1                 
  1.915   1.929   1.958   1.971   2.012   2.033   2.067   2.156
 61 B1   27 B2   27 A2   63 A1   64 A1   62 B1   63 B1   64 B1                 
  2.618   2.676   2.738   2.894   2.895   3.285   3.901   3.903
 28 B2   28 A2   65 A1   66 A1   65 B1   66 B1   29 A2   29 B2                 
  3.973   3.977   4.019   4.022   4.023   4.034   4.051   4.093
 30 B2   30 A2   31 B2   67 B1   67 A1   68 A1   68 B1   32 B2                 
  4.094   4.102   4.102   4.153   4.174   4.229   4.287   4.346
 31 A2   69 A1   32 A2   70 A1   69 B1   70 B1   71 A1   72 A1                 
  4.373   4.463   4.590   4.642   5.978   6.024   6.070   6.108
 71 B1   72 B1   73 A1   73 B1   33 B2   33 A2   74 A1   74 B1                 
  6.146   6.250   6.740   6.810   7.483   7.502   7.542   7.624
 75 A1   75 B1   76 A1   76 B1   34 B2   34 A2   77 A1   77 B1                 
  7.638   7.750  23.454  23.473  27.966  28.036  28.326  28.361
 78 A1   78 B1   79 B1   79 A1   80 A1   80 B1   35 B2   35 A2                 
 28.386  28.413  28.414  28.454  28.532  28.532  28.553  28.559
 81 A1   81 B1   82 A1   82 B1   36 B2   36 A2   37 B2   83 A1                 
 28.562  28.573  28.638  28.678  28.753  28.815  47.995  48.055
 83 B1   37 A2   84 A1   84 B1   85 A1   85 B1   86 A1   86 B1                 
127.876 127.903 127.930 127.956 127.986 128.038 151.759 151.818
 38 B2   38 A2   87 A1   87 B1   88 A1   88 B1   89 A1   89 B1                 
289.701 289.719 289.763 289.841 289.894 289.9901020.8321020.907
 39 B2   39 A2   90 A1   90 B1   91 A1   91 B1   92 A1   92 B1                 
*******1901.994
 93 A1   93 B1                                                                 

 Beta MOs, Restricted
 -- Occupied --                  
*******-1165.88 -482.88 -482.88 -176.32 -176.32 -165.72 -165.72
  1 A1    1 B1    2 A1    2 B1    3 B1    3 A1    4 A1    4 B1                 
-165.72 -165.72 -165.72 -165.72  -62.53  -62.53  -56.35  -56.35
  1 B2    1 A2    5 B1    5 A1    6 B1    6 A1    7 B1    7 A1                 
-56.351 -56.351 -56.351 -56.351 -35.819 -35.819 -31.310 -31.310
  8 B1    8 A1    2 B2    2 A2    9 B1    9 A1   10 B1   10 A1                 
-31.307 -31.307 -31.307 -31.307 -22.961 -22.961 -22.960 -22.960
  3 A2    3 B2   11 B1   11 A1   12 B1   12 A1    4 A2    4 B2                 
-22.960 -22.960 -22.958 -22.958 -22.958 -22.958 -10.270 -10.270
 13 B1   13 A1    5 A2    5 B2   14 B1   14 A1   15 A1   15 B1                 
 -8.752  -8.752  -6.583  -6.583  -6.572  -6.572  -6.570  -6.570
 16 B1   16 A1   17 A1   17 B1   18 B1   18 A1    6 A2    6 B2                 
 -6.378  -6.378  -4.792  -4.792  -4.777  -4.777  -4.776  -4.776
 19 B1   19 A1   20 B1   20 A1    7 A2    7 B2   21 B1   21 A1                 
 -2.697  -2.697  -2.693  -2.692  -2.690  -2.690  -2.681  -2.681
 22 B1   22 A1   23 B1   23 A1    8 A2    8 B2    9 A2    9 B2                 
 -2.681  -2.681  -2.068  -2.068  -2.057  -2.057  -2.055  -2.055
 24 B1   24 A1   25 B1   25 A1   26 B1   26 A1   10 A2   10 B2                 
 -2.041  -2.041  -2.041  -2.041  -1.057  -1.052  -0.745  -0.734
 11 B2   11 A2   27 A1   27 B1   28 A1   28 B1   29 A1   29 B1                 
 -0.618  -0.572  -0.509  -0.494  -0.476  -0.444  -0.440  -0.423
 30 A1   30 B1   31 A1   12 B2   12 A2   31 B1   32 A1   32 B1                 
 -0.354  -0.286  -0.280  -0.200  -0.188  -0.176
 33 A1   13 B2   13 A2   14 B2   34 A1   33 B1                                 
 -- Virtual --                   
 -0.122  -0.085  -0.017   0.004   0.012   0.023   0.028   0.030
 14 A2   34 B1   35 A1   36 A1   35 B1   36 B1   37 A1   15 B2                 
  0.053   0.055   0.064   0.080   0.085   0.089   0.091   0.126
 37 B1   38 A1   15 A2   38 B1   16 B2   39 A1   40 A1   39 B1                 
  0.131   0.141   0.141   0.160   0.163   0.198   0.205   0.221
 41 A1   40 B1   16 A2   42 A1   41 B1   43 A1   42 B1   17 B2                 
  0.256   0.260   0.269   0.309   0.310   0.326   0.339   0.350
 44 A1   17 A2   43 B1   18 B2   18 A2   45 A1   46 A1   44 B1                 
  0.359   0.359   0.394   0.402   0.417   0.418   0.437   0.438
 19 B2   45 B1   19 A2   46 B1   20 B2   47 A1   48 A1   20 A2                 
  0.497   0.499   0.511   0.512   0.520   0.521   0.535   0.565
 47 B1   21 B2   48 B1   49 A1   49 B1   50 A1   21 A2   22 B2                 
  0.572   0.584   0.665   0.671   0.672   0.718   0.730   0.734
 51 A1   50 B1   23 B2   22 A2   51 B1   52 A1   53 A1   52 B1                 
  0.756   0.779   0.818   0.819   0.910   0.962   1.040   1.048
 23 A2   54 A1   53 B1   55 A1   54 B1   56 A1   55 B1   57 A1                 
  1.080   1.096   1.284   1.287   1.335   1.337   1.362   1.416
 56 B1   57 B1   24 B2   58 A1   24 A2   25 B2   59 A1   60 A1                 
  1.426   1.441   1.457   1.464   1.604   1.638   1.650   1.769
 58 B1   26 B2   25 A2   59 B1   26 A2   60 B1   61 A1   62 A1                 
  1.915   1.929   1.958   1.971   2.012   2.033   2.067   2.156
 61 B1   27 B2   27 A2   63 A1   64 A1   62 B1   63 B1   64 B1                 
  2.618   2.676   2.738   2.894   2.895   3.285   3.901   3.903
 28 B2   28 A2   65 A1   66 A1   65 B1   66 B1   29 A2   29 B2                 
  3.973   3.977   4.019   4.022   4.023   4.034   4.051   4.093
 30 B2   30 A2   31 B2   67 B1   67 A1   68 A1   68 B1   32 B2                 
  4.094   4.102   4.102   4.153   4.174   4.229   4.287   4.346
 31 A2   69 A1   32 A2   70 A1   69 B1   70 B1   71 A1   72 A1                 
  4.373   4.463   4.590   4.642   5.978   6.024   6.070   6.108
 71 B1   72 B1   73 A1   73 B1   33 B2   33 A2   74 A1   74 B1                 
  6.146   6.250   6.740   6.810   7.483   7.502   7.542   7.624
 75 A1   75 B1   76 A1   76 B1   34 B2   34 A2   77 A1   77 B1                 
  7.638   7.750  23.454  23.473  27.966  28.036  28.326  28.361
 78 A1   78 B1   79 B1   79 A1   80 A1   80 B1   35 B2   35 A2                 
 28.386  28.413  28.414  28.454  28.532  28.532  28.553  28.559
 81 A1   81 B1   82 A1   82 B1   36 B2   36 A2   37 B2   83 A1                 
 28.562  28.573  28.638  28.678  28.753  28.815  47.995  48.055
 83 B1   37 A2   84 A1   84 B1   85 A1   85 B1   86 A1   86 B1                 
127.876 127.903 127.930 127.956 127.986 128.038 151.759 151.818
 38 B2   38 A2   87 A1   87 B1   88 A1   88 B1   89 A1   89 B1                 
289.701 289.719 289.763 289.841 289.894 289.9901020.8321020.907
 39 B2   39 A2   90 A1   90 B1   91 A1   91 B1   92 A1   92 B1                 
*******1901.994
 93 A1   93 B1                                                                 
 --------------------------------------------------------------

          Ground-State Mulliken Net Atomic Charges

     Atom                 Charge (a.u.)
  ----------------------------------------
      1 Br                   -0.006068
      2 Br                   -0.006068
      3 I                     0.155455
      4 I                     0.155455
      5 C                    -0.149387
      6 C                    -0.149387
  ----------------------------------------
  Sum of atomic charges =     0.000000

 -----------------------------------------------------------------
                    Cartesian Multipole Moments
 -----------------------------------------------------------------
    Charge (ESU x 10^10)
                 0.0000
    Dipole Moment (Debye)
         X       0.0000      Y      -0.0000      Z      -1.5855
       Tot       1.5855
    Quadrupole Moments (Debye-Ang)
        XX     -93.4634     XY       0.0000     YY    -103.2434
        XZ       0.0000     YZ      -0.0000     ZZ    -110.7365
    Octopole Moments (Debye-Ang^2)
       XXX       0.0000    XXY      -0.0000    XYY       0.0000
       YYY      -0.0000    XXZ     -11.0669    XYZ      -0.0000
       YYZ      -4.2339    XZZ       0.0000    YZZ      -0.0000
       ZZZ     -12.4621
    Hexadecapole Moments (Debye-Ang^3)
      XXXX   -2550.6033   XXXY       0.0000   XXYY    -474.0073
      XYYY       0.0000   YYYY    -132.7992   XXXZ       0.0000
      XXYZ      -0.0000   XYYZ       0.0000   YYYZ      -0.0000
      XXZZ    -554.0968   XYZZ       0.0000   YYZZ    -163.5705
      XZZZ       0.0000   YZZZ      -0.0000   ZZZZ    -856.5816
 -----------------------------------------------------------------
 Calculating analytic gradient of the SCF energy
 Gradient of SCF Energy
            1           2           3           4           5           6
    1  -0.1497515   0.1497515  -0.2549708   0.2549708   0.5292878  -0.5292878
    2  -0.0000000   0.0000000   0.0000000  -0.0000000  -0.0000000  -0.0000000
    3   0.5554606   0.5554606  -0.6195415  -0.6195415   0.0640809   0.0640809
 Max gradient component =       6.195E-01
 RMS gradient           =       3.438E-01
 Gradient time:  CPU 79.52 s  wall 10.09 s
 Geometry Optimization Parameters
   NAtoms,    NIC,     NZ,  NCons,   NDum,   NFix, NCnnct, MaxDiis
        6      37       0       0       0       0       0       0


** GEOMETRY OPTIMIZATION IN DELOCALIZED INTERNAL COORDINATES **
   Searching for a Minimum

   Optimization Cycle:   4

                       Coordinates (Angstroms)
     ATOM                X               Y               Z
      1  Br        2.0805518872    0.0000000000   -1.2856366521
      2  Br       -2.0805518872    0.0000000000   -1.2856366521
      3  I         2.1657956594    0.0000000000    0.9230742565
      4  I        -2.1657956594    0.0000000000    0.9230742565
      5  C         0.9807398335    0.0000000000   -0.2119056894
      6  C        -0.9807398335    0.0000000000   -0.2119056894
   Point Group: c2v   Number of degrees of freedom:     5


   Energy is -19062.544918233

 Hessian Updated using BFGS Update

 ** Taking Steepest Descent Step **
 Calculated Step too Large.  Step scaled by  0.372332
 Step Taken.  Stepsize is  0.300000

                             Maximum     Tolerance    Cnvgd?
         Gradient           0.559197      0.000300      NO
         Displacement       0.208207      0.001200      NO
         Energy change     -0.275262      0.000001      NO


 New Cartesian Coordinates Obtained by Inverse Iteration

 Displacement from previous Coordinates is:  0.184932
 ----------------------------------------------------------------
             Standard Nuclear Orientation (Angstroms)
    I     Atom           X                Y                Z
 ----------------------------------------------------------------
    1      Br      2.0995108589     0.0000000000    -1.3227413648
    2      Br     -2.0995108589     0.0000000000    -1.3227413648
    3      I       2.2021910515     0.0000000000     0.9627059725
    4      I      -2.2021910515     0.0000000000     0.9627059725
    5      C       0.9684682868     0.0000000000    -0.2144326928
    6      C      -0.9684682868     0.0000000000    -0.2144326928
 ----------------------------------------------------------------
 Molecular Point Group                 C2v   NOp =  4
 Largest Abelian Subgroup              C2v   NOp =  4
 Nuclear Repulsion Energy =  2268.2700109147 hartrees
 There are       94 alpha and       94 beta electrons
 Applying Cartesian multipole field
    Component          Value
    ---------          -----
     (2,0,0)        1.00000E-11
     (0,2,0)        2.00000E-11
     (0,0,2)       -3.00000E-11
 Nucleus-field energy     =     0.0000000061 hartrees
 Requested basis set is 6-311++G(d,p)
 There are 98 shells and 264 basis functions
 A cutoff of  1.0D-11 yielded   3348 shell pairs
 There are     26267 function pairs (     29896 Cartesian)
 Smallest overlap matrix eigenvalue = 5.72E-05
 Guess MOs from SCF MO coefficient file

 -----------------------------------------------------------------------
  General SCF calculation program by
  Eric Jon Sundstrom, Paul Horn, Yuezhi Mao, Dmitri Zuev, Alec White,
  David Stuck, Shaama M.S., Shane Yost, Joonho Lee, David Small,
  Daniel Levine, Susi Lehtola, Hugh Burton, Evgeny Epifanovsky
 -----------------------------------------------------------------------
 Exchange:     0.2000 Hartree-Fock + 0.0800 Slater + 0.7200 B88
 Correlation:  0.1900 VWN1RPA + 0.8100 LYP
 Using SG-1 standard quadrature grid
 using 8 threads for integral computing
 -------------------------------------------------------
 OpenMP Integral computing Module                
 Release: version 2.0, May 2017, Q-Chem Inc. Pleasanton 
 -------------------------------------------------------
 -------------------------------------------------------
 OpenMP BLAS3 based DFT computing Module                
 Release: version 1.0, May 2013, Q-Chem Inc. Pittsburgh 
 -------------------------------------------------------
 A restricted SCF calculation will be
 performed using DIIS
 SCF converges when DIIS error is below 1.0e-08
 ---------------------------------------
  Cycle       Energy         DIIS error
 ---------------------------------------
    1  -19062.7512876787      1.02e-03  
    2  -19062.7506042533      1.02e-03  
    3  -19062.7564087659      5.31e-04  
    4  -19062.7588565399      1.04e-04  
    5  -19062.7589489309      1.76e-05  
    6  -19062.7589513893      8.35e-06  
    7  -19062.7589517983      1.37e-06  
    8  -19062.7589518182      9.16e-07  
    9  -19062.7589518247      1.43e-07  
   10  -19062.7589518255      5.24e-08  
   11  -19062.7589518250      1.57e-08  
   12  -19062.7589518251      3.85e-08  
   13  -19062.7589518247      1.87e-09  Convergence criterion met
 ---------------------------------------
 SCF time:   CPU 233.11s  wall 30.00s 
 SCF   energy in the final basis set =   -19062.7589518247
 Total energy in the final basis set =   -19062.7589518247

 --------------------------------------------------------------
             Orbital Energies (a.u.) and Symmetries
 --------------------------------------------------------------

 Alpha MOs, Restricted
 -- Occupied --                  
*******-1165.88 -482.87 -482.87 -176.32 -176.32 -165.72 -165.72
  1 A1    1 B1    2 A1    2 B1    3 B1    3 A1    4 A1    4 B1                 
-165.72 -165.72 -165.72 -165.72  -62.53  -62.53  -56.35  -56.35
  1 B2    1 A2    5 B1    5 A1    6 B1    6 A1    7 B1    7 A1                 
-56.346 -56.346 -56.346 -56.346 -35.818 -35.818 -31.309 -31.309
  2 B2    2 A2    8 B1    8 A1    9 B1    9 A1   10 B1   10 A1                 
-31.306 -31.306 -31.305 -31.305 -22.960 -22.960 -22.959 -22.959
  3 A2    3 B2   11 B1   11 A1   12 B1   12 A1    4 A2    4 B2                 
-22.959 -22.959 -22.956 -22.956 -22.956 -22.956 -10.277 -10.276
 13 B1   13 A1    5 A2    5 B2   14 B1   14 A1   15 A1   15 B1                 
 -8.746  -8.746  -6.577  -6.577  -6.565  -6.565  -6.564  -6.564
 16 B1   16 A1   17 A1   17 B1   18 B1   18 A1    6 B2    6 A2                 
 -6.375  -6.375  -4.788  -4.788  -4.773  -4.773  -4.772  -4.772
 19 B1   19 A1   20 B1   20 A1    7 A2    7 B2   21 B1   21 A1                 
 -2.690  -2.690  -2.685  -2.685  -2.684  -2.684  -2.675  -2.675
 22 B1   22 A1   23 B1   23 A1    8 A2    8 B2    9 B2    9 A2                 
 -2.675  -2.675  -2.061  -2.061  -2.052  -2.052  -2.051  -2.051
 24 B1   24 A1   25 B1   25 A1   26 B1   26 A1   10 A2   10 B2                 
 -2.037  -2.037  -2.037  -2.037  -1.023  -1.017  -0.738  -0.727
 11 B2   11 A2   27 A1   27 B1   28 A1   28 B1   29 A1   29 B1                 
 -0.614  -0.565  -0.500  -0.474  -0.455  -0.439  -0.432  -0.418
 30 A1   30 B1   31 A1   12 B2   12 A2   32 A1   31 B1   32 B1                 
 -0.353  -0.286  -0.280  -0.202  -0.197  -0.187
 33 A1   13 B2   13 A2   14 B2   34 A1   33 B1                                 
 -- Virtual --                   
 -0.119  -0.082  -0.019   0.004   0.013   0.022   0.027   0.034
 14 A2   34 B1   35 A1   36 A1   35 B1   36 B1   37 A1   15 B2                 
  0.049   0.052   0.065   0.080   0.085   0.087   0.089   0.121
 38 A1   37 B1   15 A2   38 B1   39 A1   16 B2   40 A1   39 B1                 
  0.128   0.139   0.144   0.159   0.165   0.195   0.209   0.220
 41 A1   40 B1   16 A2   42 A1   41 B1   43 A1   42 B1   17 B2                 
  0.251   0.256   0.262   0.316   0.319   0.331   0.343   0.348
 44 A1   17 A2   43 B1   18 B2   18 A2   45 A1   46 A1   44 B1                 
  0.359   0.367   0.389   0.397   0.413   0.418   0.431   0.435
 45 B1   19 B2   46 B1   19 A2   20 B2   47 A1   48 A1   20 A2                 
  0.490   0.501   0.504   0.508   0.511   0.514   0.535   0.558
 47 B1   49 A1   48 B1   21 B2   50 A1   49 B1   21 A2   22 B2                 
  0.569   0.570   0.650   0.656   0.673   0.703   0.741   0.743
 51 A1   50 B1   23 B2   22 A2   51 B1   52 A1   53 A1   52 B1                 
  0.756   0.781   0.793   0.803   0.886   0.932   1.014   1.027
 23 A2   54 A1   55 A1   53 B1   54 B1   56 A1   55 B1   57 A1                 
  1.074   1.086   1.276   1.291   1.332   1.334   1.365   1.417
 56 B1   57 B1   24 B2   58 A1   24 A2   25 B2   59 A1   60 A1                 
  1.426   1.431   1.459   1.473   1.602   1.626   1.640   1.766
 26 B2   58 B1   25 A2   59 B1   26 A2   60 B1   61 A1   62 A1                 
  1.932   1.938   1.969   1.977   2.018   2.051   2.061   2.153
 61 B1   27 B2   27 A2   63 A1   64 A1   62 B1   63 B1   64 B1                 
  2.617   2.685   2.721   2.874   2.877   3.297   3.898   3.899
 28 B2   28 A2   65 A1   66 A1   65 B1   66 B1   29 A2   29 B2                 
  3.976   3.981   4.017   4.019   4.023   4.032   4.038   4.087
 30 B2   30 A2   67 A1   67 B1   31 B2   68 A1   68 B1   69 A1                 
  4.092   4.099   4.105   4.169   4.180   4.246   4.254   4.310
 31 A2   32 B2   32 A2   69 B1   70 A1   71 A1   70 B1   72 A1                 
  4.323   4.408   4.567   4.616   5.977   6.020   6.066   6.101
 71 B1   72 B1   73 A1   73 B1   33 B2   33 A2   74 A1   74 B1                 
  6.137   6.237   6.714   6.793   7.491   7.510   7.543   7.621
 75 A1   75 B1   76 A1   76 B1   34 B2   34 A2   77 A1   77 B1                 
  7.627   7.731  23.406  23.426  27.945  28.008  28.326  28.358
 78 A1   78 B1   79 B1   79 A1   80 A1   80 B1   35 B2   35 A2                 
 28.384  28.411  28.413  28.452  28.532  28.532  28.553  28.558
 81 A1   81 B1   82 A1   82 B1   36 A2   36 B2   37 B2   83 A1                 
 28.561  28.571  28.629  28.665  28.723  28.782  47.975  48.042
 83 B1   37 A2   84 A1   84 B1   85 A1   85 B1   86 A1   86 B1                 
127.875 127.900 127.926 127.950 127.977 128.028 151.738 151.791
 38 B2   38 A2   87 A1   87 B1   88 A1   88 B1   89 A1   89 B1                 
289.706 289.724 289.760 289.833 289.875 289.9661020.8021020.887
 39 B2   39 A2   90 A1   90 B1   91 A1   91 B1   92 A1   92 B1                 
*******1901.965
 93 A1   93 B1                                                                 

 Beta MOs, Restricted
 -- Occupied --                  
*******-1165.88 -482.87 -482.87 -176.32 -176.32 -165.72 -165.72
  1 A1    1 B1    2 A1    2 B1    3 B1    3 A1    4 A1    4 B1                 
-165.72 -165.72 -165.72 -165.72  -62.53  -62.53  -56.35  -56.35
  1 B2    1 A2    5 B1    5 A1    6 B1    6 A1    7 B1    7 A1                 
-56.346 -56.346 -56.346 -56.346 -35.818 -35.818 -31.309 -31.309
  2 B2    2 A2    8 B1    8 A1    9 B1    9 A1   10 B1   10 A1                 
-31.306 -31.306 -31.305 -31.305 -22.960 -22.960 -22.959 -22.959
  3 A2    3 B2   11 B1   11 A1   12 B1   12 A1    4 A2    4 B2                 
-22.959 -22.959 -22.956 -22.956 -22.956 -22.956 -10.277 -10.276
 13 B1   13 A1    5 A2    5 B2   14 B1   14 A1   15 A1   15 B1                 
 -8.746  -8.746  -6.577  -6.577  -6.565  -6.565  -6.564  -6.564
 16 B1   16 A1   17 A1   17 B1   18 B1   18 A1    6 B2    6 A2                 
 -6.375  -6.375  -4.788  -4.788  -4.773  -4.773  -4.772  -4.772
 19 B1   19 A1   20 B1   20 A1    7 A2    7 B2   21 B1   21 A1                 
 -2.690  -2.690  -2.685  -2.685  -2.684  -2.684  -2.675  -2.675
 22 B1   22 A1   23 B1   23 A1    8 A2    8 B2    9 B2    9 A2                 
 -2.675  -2.675  -2.061  -2.061  -2.052  -2.052  -2.051  -2.051
 24 B1   24 A1   25 B1   25 A1   26 B1   26 A1   10 A2   10 B2                 
 -2.037  -2.037  -2.037  -2.037  -1.023  -1.017  -0.738  -0.727
 11 B2   11 A2   27 A1   27 B1   28 A1   28 B1   29 A1   29 B1                 
 -0.614  -0.565  -0.500  -0.474  -0.455  -0.439  -0.432  -0.418
 30 A1   30 B1   31 A1   12 B2   12 A2   32 A1   31 B1   32 B1                 
 -0.353  -0.286  -0.280  -0.202  -0.197  -0.187
 33 A1   13 B2   13 A2   14 B2   34 A1   33 B1                                 
 -- Virtual --                   
 -0.119  -0.082  -0.019   0.004   0.013   0.022   0.027   0.034
 14 A2   34 B1   35 A1   36 A1   35 B1   36 B1   37 A1   15 B2                 
  0.049   0.052   0.065   0.080   0.085   0.087   0.089   0.121
 38 A1   37 B1   15 A2   38 B1   39 A1   16 B2   40 A1   39 B1                 
  0.128   0.139   0.144   0.159   0.165   0.195   0.209   0.220
 41 A1   40 B1   16 A2   42 A1   41 B1   43 A1   42 B1   17 B2                 
  0.251   0.256   0.262   0.316   0.319   0.331   0.343   0.348
 44 A1   17 A2   43 B1   18 B2   18 A2   45 A1   46 A1   44 B1                 
  0.359   0.367   0.389   0.397   0.413   0.418   0.431   0.435
 45 B1   19 B2   46 B1   19 A2   20 B2   47 A1   48 A1   20 A2                 
  0.490   0.501   0.504   0.508   0.511   0.514   0.535   0.558
 47 B1   49 A1   48 B1   21 B2   50 A1   49 B1   21 A2   22 B2                 
  0.569   0.570   0.650   0.656   0.673   0.703   0.741   0.743
 51 A1   50 B1   23 B2   22 A2   51 B1   52 A1   53 A1   52 B1                 
  0.756   0.781   0.793   0.803   0.886   0.932   1.014   1.027
 23 A2   54 A1   55 A1   53 B1   54 B1   56 A1   55 B1   57 A1                 
  1.074   1.086   1.276   1.291   1.332   1.334   1.365   1.417
 56 B1   57 B1   24 B2   58 A1   24 A2   25 B2   59 A1   60 A1                 
  1.426   1.431   1.459   1.473   1.602   1.626   1.640   1.766
 26 B2   58 B1   25 A2   59 B1   26 A2   60 B1   61 A1   62 A1                 
  1.932   1.938   1.969   1.977   2.018   2.051   2.061   2.153
 61 B1   27 B2   27 A2   63 A1   64 A1   62 B1   63 B1   64 B1                 
  2.617   2.685   2.721   2.874   2.877   3.297   3.898   3.899
 28 B2   28 A2   65 A1   66 A1   65 B1   66 B1   29 A2   29 B2                 
  3.976   3.981   4.017   4.019   4.023   4.032   4.038   4.087
 30 B2   30 A2   67 A1   67 B1   31 B2   68 A1   68 B1   69 A1                 
  4.092   4.099   4.105   4.169   4.180   4.246   4.254   4.310
 31 A2   32 B2   32 A2   69 B1   70 A1   71 A1   70 B1   72 A1                 
  4.323   4.408   4.567   4.616   5.977   6.020   6.066   6.101
 71 B1   72 B1   73 A1   73 B1   33 B2   33 A2   74 A1   74 B1                 
  6.137   6.237   6.714   6.793   7.491   7.510   7.543   7.621
 75 A1   75 B1   76 A1   76 B1   34 B2   34 A2   77 A1   77 B1                 
  7.627   7.731  23.406  23.426  27.945  28.008  28.326  28.358
 78 A1   78 B1   79 B1   79 A1   80 A1   80 B1   35 B2   35 A2                 
 28.384  28.411  28.413  28.452  28.532  28.532  28.553  28.558
 81 A1   81 B1   82 A1   82 B1   36 A2   36 B2   37 B2   83 A1                 
 28.561  28.571  28.629  28.665  28.723  28.782  47.975  48.042
 83 B1   37 A2   84 A1   84 B1   85 A1   85 B1   86 A1   86 B1                 
127.875 127.900 127.926 127.950 127.977 128.028 151.738 151.791
 38 B2   38 A2   87 A1   87 B1   88 A1   88 B1   89 A1   89 B1                 
289.706 289.724 289.760 289.833 289.875 289.9661020.8021020.887
 39 B2   39 A2   90 A1   90 B1   91 A1   91 B1   92 A1   92 B1                 
*******1901.965
 93 A1   93 B1                                                                 
 --------------------------------------------------------------

          Ground-State Mulliken Net Atomic Charges

     Atom                 Charge (a.u.)
  ----------------------------------------
      1 Br                   -0.015169
      2 Br                   -0.015169
      3 I                     0.139114
      4 I                     0.139114
      5 C                    -0.123945
      6 C                    -0.123945
  ----------------------------------------
  Sum of atomic charges =     0.000000

 -----------------------------------------------------------------
                    Cartesian Multipole Moments
 -----------------------------------------------------------------
    Charge (ESU x 10^10)
                 0.0000
    Dipole Moment (Debye)
         X      -0.0000      Y       0.0000      Z      -1.3030
       Tot       1.3030
    Quadrupole Moments (Debye-Ang)
        XX     -93.1131     XY      -0.0000     YY    -103.7686
        XZ       0.0000     YZ       0.0000     ZZ    -109.9125
    Octopole Moments (Debye-Ang^2)
       XXX      -0.0000    XXY       0.0000    XYY      -0.0000
       YYY       0.0000    XXZ      -9.9075    XYZ      -0.0000
       YYZ      -5.0121    XZZ      -0.0000    YZZ       0.0000
       ZZZ     -14.2775
    Hexadecapole Moments (Debye-Ang^3)
      XXXX   -2606.7471   XXXY      -0.0000   XXYY    -486.3668
      XYYY      -0.0000   YYYY    -133.7303   XXXZ       0.0000
      XXYZ       0.0000   XYYZ      -0.0000   YYYZ      -0.0000
      XXZZ    -566.9386   XYZZ       0.0000   YYZZ    -170.5763
      XZZZ       0.0000   YZZZ       0.0000   ZZZZ    -895.3096
 -----------------------------------------------------------------
 Calculating analytic gradient of the SCF energy
 Gradient of SCF Energy
            1           2           3           4           5           6
    1  -0.1072926   0.1072926  -0.1831945   0.1831945   0.4216438  -0.4216438
    2  -0.0000000  -0.0000000  -0.0000000   0.0000000   0.0000000  -0.0000000
    3   0.4472532   0.4472532  -0.4837812  -0.4837812   0.0365280   0.0365280
 Max gradient component =       4.838E-01
 RMS gradient           =       2.704E-01
 Gradient time:  CPU 77.19 s  wall 9.79 s
 Geometry Optimization Parameters
   NAtoms,    NIC,     NZ,  NCons,   NDum,   NFix, NCnnct, MaxDiis
        6      37       0       0       0       0       0       0


** GEOMETRY OPTIMIZATION IN DELOCALIZED INTERNAL COORDINATES **
   Searching for a Minimum

   Optimization Cycle:   5

                       Coordinates (Angstroms)
     ATOM                X               Y               Z
      1  Br        2.0995108589    0.0000000000   -1.3227413648
      2  Br       -2.0995108589    0.0000000000   -1.3227413648
      3  I         2.2021910515    0.0000000000    0.9627059725
      4  I        -2.2021910515    0.0000000000    0.9627059725
      5  C         0.9684682868    0.0000000000   -0.2144326928
      6  C        -0.9684682868    0.0000000000   -0.2144326928
   Point Group: c2v   Number of degrees of freedom:     5


   Energy is -19062.758951825

 Hessian Updated using BFGS Update

 ** Taking Steepest Descent Step **
 Calculated Step too Large.  Step scaled by  0.477366
 Step Taken.  Stepsize is  0.300000

                             Maximum     Tolerance    Cnvgd?
         Gradient           0.442754      0.000300      NO
         Displacement       0.211356      0.001200      NO
         Energy change     -0.214034      0.000001      NO


 New Cartesian Coordinates Obtained by Inverse Iteration

 Displacement from previous Coordinates is:  0.173680
 ----------------------------------------------------------------
             Standard Nuclear Orientation (Angstroms)
    I     Atom           X                Y                Z
 ----------------------------------------------------------------
    1      Br      2.1096195479     0.0000000000    -1.3617870674
    2      Br     -2.1096195479     0.0000000000    -1.3617870674
    3      I       2.2288382419     0.0000000000     1.0028439101
    4      I      -2.2288382419     0.0000000000     1.0028439101
    5      C       0.9519024559     0.0000000000    -0.2155249278
    6      C      -0.9519024559     0.0000000000    -0.2155249278
 ----------------------------------------------------------------
 Molecular Point Group                 C2v   NOp =  4
 Largest Abelian Subgroup              C2v   NOp =  4
 Nuclear Repulsion Energy =  2217.5538883044 hartrees
 There are       94 alpha and       94 beta electrons
 Applying Cartesian multipole field
    Component          Value
    ---------          -----
     (2,0,0)        1.00000E-11
     (0,2,0)        2.00000E-11
     (0,0,2)       -3.00000E-11
 Nucleus-field energy     =     0.0000000049 hartrees
 Requested basis set is 6-311++G(d,p)
 There are 98 shells and 264 basis functions
 A cutoff of  1.0D-11 yielded   3314 shell pairs
 There are     26121 function pairs (     29734 Cartesian)
 Smallest overlap matrix eigenvalue = 5.34E-05
 Guess MOs from SCF MO coefficient file

 -----------------------------------------------------------------------
  General SCF calculation program by
  Eric Jon Sundstrom, Paul Horn, Yuezhi Mao, Dmitri Zuev, Alec White,
  David Stuck, Shaama M.S., Shane Yost, Joonho Lee, David Small,
  Daniel Levine, Susi Lehtola, Hugh Burton, Evgeny Epifanovsky
 -----------------------------------------------------------------------
 Exchange:     0.2000 Hartree-Fock + 0.0800 Slater + 0.7200 B88
 Correlation:  0.1900 VWN1RPA + 0.8100 LYP
 Using SG-1 standard quadrature grid
 using 8 threads for integral computing
 -------------------------------------------------------
 OpenMP Integral computing Module                
 Release: version 2.0, May 2017, Q-Chem Inc. Pleasanton 
 -------------------------------------------------------
 -------------------------------------------------------
 OpenMP BLAS3 based DFT computing Module                
 Release: version 1.0, May 2013, Q-Chem Inc. Pittsburgh 
 -------------------------------------------------------
 A restricted SCF calculation will be
 performed using DIIS
 SCF converges when DIIS error is below 1.0e-08
 ---------------------------------------
  Cycle       Energy         DIIS error
 ---------------------------------------
    1  -19062.9183003648      8.92e-04  
    2  -19062.9187595806      8.42e-04  
    3  -19062.9223142729      5.02e-04  
    4  -19062.9245369372      9.28e-05  
    5  -19062.9246138144      1.45e-05  
    6  -19062.9246155750      6.44e-06  
    7  -19062.9246157750      1.14e-06  
    8  -19062.9246157854      7.37e-07  
    9  -19062.9246157882      9.00e-08  
   10  -19062.9246157888      9.79e-08  
   11  -19062.9246157887      4.74e-08  
   12  -19062.9246157885      5.90e-09  Convergence criterion met
 ---------------------------------------
 SCF time:   CPU 211.15s  wall 28.00s 
 SCF   energy in the final basis set =   -19062.9246157885
 Total energy in the final basis set =   -19062.9246157885

 --------------------------------------------------------------
             Orbital Energies (a.u.) and Symmetries
 --------------------------------------------------------------

 Alpha MOs, Restricted
 -- Occupied --                  
*******-1165.88 -482.87 -482.87 -176.32 -176.32 -165.72 -165.72
  1 A1    1 B1    2 A1    2 B1    3 B1    3 A1    4 A1    4 B1                 
-165.72 -165.72 -165.72 -165.72  -62.53  -62.53  -56.35  -56.35
  1 B2    1 A2    5 B1    5 A1    6 B1    6 A1    7 B1    7 A1                 
-56.342 -56.342 -56.342 -56.342 -35.817 -35.817 -31.309 -31.309
  2 B2    2 A2    8 B1    8 A1    9 A1    9 B1   10 B1   10 A1                 
-31.305 -31.305 -31.305 -31.305 -22.960 -22.960 -22.959 -22.959
  3 A2    3 B2   11 B1   11 A1   12 B1   12 A1    4 A2    4 B2                 
-22.958 -22.958 -22.956 -22.956 -22.956 -22.956 -10.283 -10.283
 13 B1   13 A1    5 A2    5 B2   14 B1   14 A1   15 A1   15 B1                 
 -8.740  -8.740  -6.571  -6.571  -6.559  -6.559  -6.558  -6.558
 16 B1   16 A1   17 A1   17 B1   18 B1   18 A1    6 B2    6 A2                 
 -6.373  -6.373  -4.786  -4.786  -4.771  -4.771  -4.770  -4.770
 19 B1   19 A1   20 B1   20 A1    7 B2    7 A2   21 B1   21 A1                 
 -2.684  -2.684  -2.679  -2.679  -2.678  -2.678  -2.669  -2.669
 22 B1   22 A1   23 B1   23 A1    8 A2    8 B2   24 B1   24 A1                 
 -2.669  -2.669  -2.057  -2.057  -2.048  -2.048  -2.048  -2.048
  9 B2    9 A2   25 B1   25 A1   26 B1   26 A1   10 A2   10 B2                 
 -2.035  -2.035  -2.035  -2.035  -0.992  -0.985  -0.732  -0.722
 11 B2   11 A2   27 A1   27 B1   28 A1   28 B1   29 A1   29 B1                 
 -0.612  -0.559  -0.493  -0.456  -0.437  -0.436  -0.423  -0.411
 30 A1   30 B1   31 A1   12 B2   32 A1   12 A2   31 B1   32 B1                 
 -0.352  -0.287  -0.281  -0.207  -0.205  -0.197
 33 A1   13 B2   13 A2   34 A1   14 B2   33 B1                                 
 -- Virtual --                   
 -0.116  -0.080  -0.023   0.004   0.014   0.023   0.023   0.037
 14 A2   34 B1   35 A1   36 A1   35 B1   37 A1   36 B1   15 B2                 
  0.045   0.051   0.066   0.080   0.080   0.088   0.089   0.115
 38 A1   37 B1   15 A2   39 A1   38 B1   40 A1   16 B2   39 B1                 
  0.127   0.138   0.145   0.157   0.167   0.194   0.214   0.218
 41 A1   40 B1   16 A2   42 A1   41 B1   43 A1   42 B1   17 B2                 
  0.247   0.253   0.256   0.322   0.327   0.335   0.341   0.348
 44 A1   17 A2   43 B1   18 B2   18 A2   45 A1   44 B1   46 A1                 
  0.361   0.376   0.382   0.402   0.410   0.411   0.430   0.432
 45 B1   19 B2   46 B1   19 A2   20 B2   47 A1   48 A1   20 A2                 
  0.479   0.492   0.496   0.498   0.512   0.514   0.533   0.553
 47 B1   49 A1   50 A1   48 B1   49 B1   21 B2   21 A2   22 B2                 
  0.559   0.570   0.635   0.641   0.674   0.688   0.752   0.753
 50 B1   51 A1   23 B2   22 A2   51 B1   52 A1   52 B1   53 A1                 
  0.758   0.769   0.783   0.785   0.866   0.903   0.991   1.005
 23 A2   54 A1   55 A1   53 B1   54 B1   56 A1   55 B1   57 A1                 
  1.055   1.092   1.263   1.300   1.328   1.332   1.370   1.408
 56 B1   57 B1   24 B2   58 A1   24 A2   25 B2   59 A1   26 B2                 
  1.418   1.434   1.462   1.480   1.604   1.622   1.627   1.752
 60 A1   58 B1   25 A2   59 B1   26 A2   60 B1   61 A1   62 A1                 
  1.945   1.946   1.980   1.986   2.029   2.052   2.062   2.166
 61 B1   27 B2   27 A2   63 A1   64 A1   62 B1   63 B1   64 B1                 
  2.614   2.694   2.704   2.855   2.867   3.316   3.897   3.897
 28 B2   28 A2   65 A1   66 A1   65 B1   66 B1   29 A2   29 B2                 
  3.978   3.983   4.008   4.011   4.024   4.027   4.027   4.071
 30 B2   30 A2   67 A1   67 B1   68 B1   31 B2   68 A1   69 A1                 
  4.087   4.100   4.106   4.155   4.181   4.233   4.270   4.310
 31 A2   32 B2   32 A2   69 B1   70 A1   71 A1   70 B1   71 B1                 
  4.312   4.377   4.539   4.589   5.976   6.016   6.060   6.093
 72 A1   72 B1   73 A1   73 B1   33 B2   33 A2   74 A1   74 B1                 
  6.124   6.222   6.692   6.780   7.498   7.517   7.544   7.617
 75 A1   75 B1   76 A1   76 B1   34 B2   34 A2   77 A1   77 B1                 
  7.619   7.715  23.371  23.390  27.925  27.983  28.325  28.356
 78 A1   78 B1   79 B1   79 A1   80 A1   80 B1   35 B2   35 A2                 
 28.382  28.408  28.409  28.449  28.531  28.531  28.552  28.556
 81 A1   81 B1   82 A1   82 B1   36 A2   36 B2   37 B2   83 A1                 
 28.559  28.569  28.619  28.653  28.703  28.758  47.956  48.030
 83 B1   37 A2   84 A1   84 B1   85 A1   85 B1   86 A1   86 B1                 
127.873 127.897 127.921 127.945 127.966 128.016 151.718 151.767
 38 B2   38 A2   87 A1   87 B1   88 A1   88 B1   89 A1   89 B1                 
289.710 289.728 289.758 289.826 289.861 289.9481020.7751020.868
 39 B2   39 A2   90 A1   90 B1   91 A1   91 B1   92 A1   92 B1                 
*******1901.939
 93 A1   93 B1                                                                 

 Beta MOs, Restricted
 -- Occupied --                  
*******-1165.88 -482.87 -482.87 -176.32 -176.32 -165.72 -165.72
  1 A1    1 B1    2 A1    2 B1    3 B1    3 A1    4 A1    4 B1                 
-165.72 -165.72 -165.72 -165.72  -62.53  -62.53  -56.35  -56.35
  1 B2    1 A2    5 B1    5 A1    6 B1    6 A1    7 B1    7 A1                 
-56.342 -56.342 -56.342 -56.342 -35.817 -35.817 -31.309 -31.309
  2 B2    2 A2    8 B1    8 A1    9 A1    9 B1   10 B1   10 A1                 
-31.305 -31.305 -31.305 -31.305 -22.960 -22.960 -22.959 -22.959
  3 A2    3 B2   11 B1   11 A1   12 B1   12 A1    4 A2    4 B2                 
-22.958 -22.958 -22.956 -22.956 -22.956 -22.956 -10.283 -10.283
 13 B1   13 A1    5 A2    5 B2   14 B1   14 A1   15 A1   15 B1                 
 -8.740  -8.740  -6.571  -6.571  -6.559  -6.559  -6.558  -6.558
 16 B1   16 A1   17 A1   17 B1   18 B1   18 A1    6 B2    6 A2                 
 -6.373  -6.373  -4.786  -4.786  -4.771  -4.771  -4.770  -4.770
 19 B1   19 A1   20 B1   20 A1    7 B2    7 A2   21 B1   21 A1                 
 -2.684  -2.684  -2.679  -2.679  -2.678  -2.678  -2.669  -2.669
 22 B1   22 A1   23 B1   23 A1    8 A2    8 B2   24 B1   24 A1                 
 -2.669  -2.669  -2.057  -2.057  -2.048  -2.048  -2.048  -2.048
  9 B2    9 A2   25 B1   25 A1   26 B1   26 A1   10 A2   10 B2                 
 -2.035  -2.035  -2.035  -2.035  -0.992  -0.985  -0.732  -0.722
 11 B2   11 A2   27 A1   27 B1   28 A1   28 B1   29 A1   29 B1                 
 -0.612  -0.559  -0.493  -0.456  -0.437  -0.436  -0.423  -0.411
 30 A1   30 B1   31 A1   12 B2   32 A1   12 A2   31 B1   32 B1                 
 -0.352  -0.287  -0.281  -0.207  -0.205  -0.197
 33 A1   13 B2   13 A2   34 A1   14 B2   33 B1                                 
 -- Virtual --                   
 -0.116  -0.080  -0.023   0.004   0.014   0.023   0.023   0.037
 14 A2   34 B1   35 A1   36 A1   35 B1   37 A1   36 B1   15 B2                 
  0.045   0.051   0.066   0.080   0.080   0.088   0.089   0.115
 38 A1   37 B1   15 A2   39 A1   38 B1   40 A1   16 B2   39 B1                 
  0.127   0.138   0.145   0.157   0.167   0.194   0.214   0.218
 41 A1   40 B1   16 A2   42 A1   41 B1   43 A1   42 B1   17 B2                 
  0.247   0.253   0.256   0.322   0.327   0.335   0.341   0.348
 44 A1   17 A2   43 B1   18 B2   18 A2   45 A1   44 B1   46 A1                 
  0.361   0.376   0.382   0.402   0.410   0.411   0.430   0.432
 45 B1   19 B2   46 B1   19 A2   20 B2   47 A1   48 A1   20 A2                 
  0.479   0.492   0.496   0.498   0.512   0.514   0.533   0.553
 47 B1   49 A1   50 A1   48 B1   49 B1   21 B2   21 A2   22 B2                 
  0.559   0.570   0.635   0.641   0.674   0.688   0.752   0.753
 50 B1   51 A1   23 B2   22 A2   51 B1   52 A1   52 B1   53 A1                 
  0.758   0.769   0.783   0.785   0.866   0.903   0.991   1.005
 23 A2   54 A1   55 A1   53 B1   54 B1   56 A1   55 B1   57 A1                 
  1.055   1.092   1.263   1.300   1.328   1.332   1.370   1.408
 56 B1   57 B1   24 B2   58 A1   24 A2   25 B2   59 A1   26 B2                 
  1.418   1.434   1.462   1.480   1.604   1.622   1.627   1.752
 60 A1   58 B1   25 A2   59 B1   26 A2   60 B1   61 A1   62 A1                 
  1.945   1.946   1.980   1.986   2.029   2.052   2.062   2.166
 61 B1   27 B2   27 A2   63 A1   64 A1   62 B1   63 B1   64 B1                 
  2.614   2.694   2.704   2.855   2.867   3.316   3.897   3.897
 28 B2   28 A2   65 A1   66 A1   65 B1   66 B1   29 A2   29 B2                 
  3.978   3.983   4.008   4.011   4.024   4.027   4.027   4.071
 30 B2   30 A2   67 A1   67 B1   68 B1   31 B2   68 A1   69 A1                 
  4.087   4.100   4.106   4.155   4.181   4.233   4.270   4.310
 31 A2   32 B2   32 A2   69 B1   70 A1   71 A1   70 B1   71 B1                 
  4.312   4.377   4.539   4.589   5.976   6.016   6.060   6.093
 72 A1   72 B1   73 A1   73 B1   33 B2   33 A2   74 A1   74 B1                 
  6.124   6.222   6.692   6.780   7.498   7.517   7.544   7.617
 75 A1   75 B1   76 A1   76 B1   34 B2   34 A2   77 A1   77 B1                 
  7.619   7.715  23.371  23.390  27.925  27.983  28.325  28.356
 78 A1   78 B1   79 B1   79 A1   80 A1   80 B1   35 B2   35 A2                 
 28.382  28.408  28.409  28.449  28.531  28.531  28.552  28.556
 81 A1   81 B1   82 A1   82 B1   36 A2   36 B2   37 B2   83 A1                 
 28.559  28.569  28.619  28.653  28.703  28.758  47.956  48.030
 83 B1   37 A2   84 A1   84 B1   85 A1   85 B1   86 A1   86 B1                 
127.873 127.897 127.921 127.945 127.966 128.016 151.718 151.767
 38 B2   38 A2   87 A1   87 B1   88 A1   88 B1   89 A1   89 B1                 
289.710 289.728 289.758 289.826 289.861 289.9481020.7751020.868
 39 B2   39 A2   90 A1   90 B1   91 A1   91 B1   92 A1   92 B1                 
*******1901.939
 93 A1   93 B1                                                                 
 --------------------------------------------------------------

          Ground-State Mulliken Net Atomic Charges

     Atom                 Charge (a.u.)
  ----------------------------------------
      1 Br                   -0.025935
      2 Br                   -0.025935
      3 I                     0.130846
      4 I                     0.130846
      5 C                    -0.104912
      6 C                    -0.104912
  ----------------------------------------
  Sum of atomic charges =     0.000000

 -----------------------------------------------------------------
                    Cartesian Multipole Moments
 -----------------------------------------------------------------
    Charge (ESU x 10^10)
                 0.0000
    Dipole Moment (Debye)
         X      -0.0000      Y      -0.0000      Z      -1.0244
       Tot       1.0244
    Quadrupole Moments (Debye-Ang)
        XX     -92.9430     XY      -0.0000     YY    -104.2662
        XZ       0.0000     YZ      -0.0000     ZZ    -109.0655
    Octopole Moments (Debye-Ang^2)
       XXX      -0.0000    XXY       0.0000    XYY      -0.0000
       YYY       0.0000    XXZ      -8.6796    XYZ       0.0000
       YYZ      -5.7177    XZZ      -0.0000    YZZ      -0.0000
       ZZZ     -16.0647
    Hexadecapole Moments (Debye-Ang^3)
      XXXX   -2644.9751   XXXY      -0.0000   XXYY    -495.2692
      XYYY      -0.0000   YYYY    -134.7171   XXXZ       0.0000
      XXYZ      -0.0000   XYYZ      -0.0000   YYYZ      -0.0000
      XXZZ    -576.0268   XYZZ      -0.0000   YYZZ    -178.2495
      XZZZ       0.0000   YZZZ      -0.0000   ZZZZ    -936.7619
 -----------------------------------------------------------------
 Calculating analytic gradient of the SCF energy
 Gradient of SCF Energy
            1           2           3           4           5           6
    1  -0.0707973   0.0707973  -0.1206138   0.1206138   0.3286824  -0.3286824
    2   0.0000000   0.0000000  -0.0000000  -0.0000000   0.0000000  -0.0000000
    3   0.3545685   0.3545685  -0.3701530  -0.3701530   0.0155845   0.0155845
 Max gradient component =       3.702E-01
 RMS gradient           =       2.083E-01
 Gradient time:  CPU 75.89 s  wall 9.63 s
 Geometry Optimization Parameters
   NAtoms,    NIC,     NZ,  NCons,   NDum,   NFix, NCnnct, MaxDiis
        6      37       0       0       0       0       0       0


** GEOMETRY OPTIMIZATION IN DELOCALIZED INTERNAL COORDINATES **
   Searching for a Minimum

   Optimization Cycle:   6

                       Coordinates (Angstroms)
     ATOM                X               Y               Z
      1  Br        2.1096195479    0.0000000000   -1.3617870674
      2  Br       -2.1096195479    0.0000000000   -1.3617870674
      3  I         2.2288382419    0.0000000000    1.0028439101
      4  I        -2.2288382419    0.0000000000    1.0028439101
      5  C         0.9519024559    0.0000000000   -0.2155249278
      6  C        -0.9519024559    0.0000000000   -0.2155249278
   Point Group: c2v   Number of degrees of freedom:     5


   Energy is -19062.924615788

 Hessian Updated using BFGS Update

 ** Taking Steepest Descent Step **
 Calculated Step too Large.  Step scaled by  0.620932
 Step Taken.  Stepsize is  0.300000

                             Maximum     Tolerance    Cnvgd?
         Gradient           0.347008      0.000300      NO
         Displacement       0.215468      0.001200      NO
         Energy change     -0.165664      0.000001      NO


 New Cartesian Coordinates Obtained by Inverse Iteration

 Displacement from previous Coordinates is:  0.169139
 ----------------------------------------------------------------
             Standard Nuclear Orientation (Angstroms)
    I     Atom           X                Y                Z
 ----------------------------------------------------------------
    1      Br      2.1077539380     0.0000000000    -1.4027843248
    2      Br     -2.1077539380     0.0000000000    -1.4027843248
    3      I       2.2387896615     0.0000000000     1.0442378521
    4      I      -2.2387896615     0.0000000000     1.0442378521
    5      C       0.9293499415     0.0000000000    -0.2159216124
    6      C      -0.9293499415     0.0000000000    -0.2159216124
 ----------------------------------------------------------------
 Molecular Point Group                 C2v   NOp =  4
 Largest Abelian Subgroup              C2v   NOp =  4
 Nuclear Repulsion Energy =  2175.6994827498 hartrees
 There are       94 alpha and       94 beta electrons
 Applying Cartesian multipole field
    Component          Value
    ---------          -----
     (2,0,0)        1.00000E-11
     (0,2,0)        2.00000E-11
     (0,0,2)       -3.00000E-11
 Nucleus-field energy     =     0.0000000032 hartrees
 Requested basis set is 6-311++G(d,p)
 There are 98 shells and 264 basis functions
 A cutoff of  1.0D-11 yielded   3294 shell pairs
 There are     25957 function pairs (     29554 Cartesian)
 Smallest overlap matrix eigenvalue = 4.80E-05
 Guess MOs from SCF MO coefficient file

 -----------------------------------------------------------------------
  General SCF calculation program by
  Eric Jon Sundstrom, Paul Horn, Yuezhi Mao, Dmitri Zuev, Alec White,
  David Stuck, Shaama M.S., Shane Yost, Joonho Lee, David Small,
  Daniel Levine, Susi Lehtola, Hugh Burton, Evgeny Epifanovsky
 -----------------------------------------------------------------------
 Exchange:     0.2000 Hartree-Fock + 0.0800 Slater + 0.7200 B88
 Correlation:  0.1900 VWN1RPA + 0.8100 LYP
 Using SG-1 standard quadrature grid
 using 8 threads for integral computing
 -------------------------------------------------------
 OpenMP Integral computing Module                
 Release: version 2.0, May 2017, Q-Chem Inc. Pleasanton 
 -------------------------------------------------------
 -------------------------------------------------------
 OpenMP BLAS3 based DFT computing Module                
 Release: version 1.0, May 2013, Q-Chem Inc. Pittsburgh 
 -------------------------------------------------------
 A restricted SCF calculation will be
 performed using DIIS
 SCF converges when DIIS error is below 1.0e-08
 ---------------------------------------
  Cycle       Energy         DIIS error
 ---------------------------------------
    1  -19063.0474364086      7.84e-04  
    2  -19063.0490128513      6.60e-04  
    3  -19063.0505200813      4.85e-04  
    4  -19063.0526120044      8.61e-05  
    5  -19063.0526802892      1.28e-05  
    6  -19063.0526816861      5.09e-06  
    7  -19063.0526817879      9.18e-07  
    8  -19063.0526817935      5.96e-07  
    9  -19063.0526817956      6.28e-08  
   10  -19063.0526817953      6.43e-08  
   11  -19063.0526817954      3.04e-08  
   12  -19063.0526817955      4.42e-09  Convergence criterion met
 ---------------------------------------
 SCF time:   CPU 207.85s  wall 27.00s 
 SCF   energy in the final basis set =   -19063.0526817955
 Total energy in the final basis set =   -19063.0526817955

 --------------------------------------------------------------
             Orbital Energies (a.u.) and Symmetries
 --------------------------------------------------------------

 Alpha MOs, Restricted
 -- Occupied --                  
*******-1165.89 -482.87 -482.87 -176.32 -176.32 -165.72 -165.72
  1 A1    1 B1    2 A1    2 B1    3 B1    3 A1    4 A1    4 B1                 
-165.72 -165.72 -165.72 -165.72  -62.52  -62.52  -56.34  -56.34
  1 B2    1 A2    5 A1    5 B1    6 B1    6 A1    7 B1    7 A1                 
-56.339 -56.339 -56.338 -56.338 -35.817 -35.817 -31.310 -31.310
  2 B2    2 A2    8 B1    8 A1    9 A1    9 B1   10 B1   10 A1                 
-31.305 -31.305 -31.304 -31.304 -22.960 -22.960 -22.959 -22.959
  3 A2    3 B2   11 B1   11 A1   12 B1   12 A1    4 A2    4 B2                 
-22.959 -22.959 -22.956 -22.956 -22.956 -22.956 -10.290 -10.290
 13 B1   13 A1    5 A2    5 B2   14 A1   14 B1   15 A1   15 B1                 
 -8.735  -8.735  -6.567  -6.567  -6.554  -6.554  -6.554  -6.554
 16 B1   16 A1   17 A1   17 B1   18 B1   18 A1    6 B2    6 A2                 
 -6.371  -6.371  -4.784  -4.784  -4.769  -4.769  -4.768  -4.768
 19 B1   19 A1   20 B1   20 A1    7 B2    7 A2   21 B1   21 A1                 
 -2.679  -2.679  -2.674  -2.674  -2.674  -2.674  -2.664  -2.664
 22 B1   22 A1   23 B1   23 A1    8 A2    8 B2   24 B1    9 B2                 
 -2.664  -2.664  -2.054  -2.054  -2.046  -2.046  -2.046  -2.046
 24 A1    9 A2   25 B1   25 A1   26 B1   26 A1   10 A2   10 B2                 
 -2.033  -2.033  -2.033  -2.033  -0.965  -0.956  -0.729  -0.717
 11 B2   11 A2   27 A1   27 B1   28 A1   28 B1   29 A1   29 B1                 
 -0.612  -0.554  -0.488  -0.441  -0.436  -0.419  -0.415  -0.402
 30 A1   30 B1   31 A1   12 B2   32 A1   12 A2   31 B1   32 B1                 
 -0.350  -0.288  -0.282  -0.217  -0.209  -0.207
 33 A1   13 B2   13 A2   34 A1   14 B2   33 B1                                 
 -- Virtual --                   
 -0.113  -0.077  -0.027   0.002   0.014   0.017   0.026   0.040
 14 A2   34 B1   35 A1   36 A1   35 B1   37 A1   36 B1   15 B2                 
  0.044   0.050   0.067   0.075   0.081   0.088   0.090   0.110
 38 A1   37 B1   15 A2   39 A1   38 B1   40 A1   16 B2   39 B1                 
  0.126   0.136   0.146   0.155   0.170   0.195   0.217   0.218
 41 A1   40 B1   16 A2   42 A1   41 B1   43 A1   17 B2   42 B1                 
  0.242   0.250   0.251   0.328   0.332   0.336   0.338   0.351
 44 A1   43 B1   17 A2   18 B2   44 B1   18 A2   45 A1   46 A1                 
  0.366   0.381   0.384   0.403   0.406   0.408   0.430   0.431
 45 B1   46 B1   19 B2   47 A1   19 A2   20 B2   20 A2   48 A1                 
  0.465   0.480   0.484   0.494   0.512   0.519   0.531   0.551
 47 B1   49 A1   50 A1   48 B1   49 B1   21 B2   21 A2   50 B1                 
  0.551   0.574   0.621   0.626   0.675   0.676   0.747   0.757
 22 B2   51 A1   23 B2   22 A2   51 B1   52 A1   53 A1   52 B1                 
  0.763   0.765   0.768   0.787   0.850   0.874   0.975   0.984
 23 A2   54 A1   53 B1   55 A1   54 B1   56 A1   55 B1   57 A1                 
  1.036   1.098   1.245   1.314   1.324   1.327   1.376   1.389
 56 B1   57 B1   24 B2   58 A1   24 A2   25 B2   59 A1   26 B2                 
  1.418   1.433   1.465   1.483   1.611   1.613   1.627   1.729
 60 A1   58 B1   25 A2   59 B1   61 A1   26 A2   60 B1   62 A1                 
  1.952   1.954   1.989   1.993   2.045   2.046   2.068   2.190
 27 B2   61 B1   27 A2   63 A1   62 B1   64 A1   63 B1   64 B1                 
  2.609   2.691   2.705   2.837   2.863   3.347   3.898   3.899
 28 B2   65 A1   28 A2   66 A1   65 B1   66 B1   29 B2   29 A2                 
  3.978   3.983   3.992   3.994   4.015   4.021   4.029   4.064
 30 B2   30 A2   67 A1   67 B1   68 B1   68 A1   31 B2   69 A1                 
  4.083   4.095   4.103   4.144   4.171   4.234   4.261   4.331
 31 A2   32 B2   32 A2   69 B1   70 A1   71 A1   70 B1   71 B1                 
  4.332   4.363   4.506   4.561   5.976   6.014   6.056   6.086
 72 A1   72 B1   73 A1   73 B1   33 B2   33 A2   74 A1   74 B1                 
  6.112   6.208   6.673   6.768   7.505   7.523   7.545   7.612
 75 A1   75 B1   76 A1   76 B1   34 B2   34 A2   77 A1   78 A1                 
  7.614   7.706  23.348  23.364  27.907  27.962  28.324  28.353
 77 B1   78 B1   79 B1   79 A1   80 A1   80 B1   35 B2   35 A2                 
 28.379  28.404  28.405  28.445  28.529  28.530  28.551  28.555
 81 A1   82 A1   81 B1   82 B1   36 A2   36 B2   37 B2   83 A1                 
 28.556  28.567  28.612  28.643  28.690  28.743  47.940  48.020
 83 B1   37 A2   84 A1   84 B1   85 A1   85 B1   86 A1   86 B1                 
127.872 127.894 127.918 127.940 127.956 128.005 151.701 151.748
 38 B2   38 A2   87 A1   87 B1   88 A1   88 B1   89 A1   89 B1                 
289.714 289.732 289.755 289.820 289.851 289.9371020.7521020.852
 39 B2   39 A2   90 A1   90 B1   91 A1   91 B1   92 A1   92 B1                 
*******1901.918
 93 A1   93 B1                                                                 

 Beta MOs, Restricted
 -- Occupied --                  
*******-1165.89 -482.87 -482.87 -176.32 -176.32 -165.72 -165.72
  1 A1    1 B1    2 A1    2 B1    3 B1    3 A1    4 A1    4 B1                 
-165.72 -165.72 -165.72 -165.72  -62.52  -62.52  -56.34  -56.34
  1 B2    1 A2    5 A1    5 B1    6 B1    6 A1    7 B1    7 A1                 
-56.339 -56.339 -56.338 -56.338 -35.817 -35.817 -31.310 -31.310
  2 B2    2 A2    8 B1    8 A1    9 A1    9 B1   10 B1   10 A1                 
-31.305 -31.305 -31.304 -31.304 -22.960 -22.960 -22.959 -22.959
  3 A2    3 B2   11 B1   11 A1   12 B1   12 A1    4 A2    4 B2                 
-22.959 -22.959 -22.956 -22.956 -22.956 -22.956 -10.290 -10.290
 13 B1   13 A1    5 A2    5 B2   14 A1   14 B1   15 A1   15 B1                 
 -8.735  -8.735  -6.567  -6.567  -6.554  -6.554  -6.554  -6.554
 16 B1   16 A1   17 A1   17 B1   18 B1   18 A1    6 B2    6 A2                 
 -6.371  -6.371  -4.784  -4.784  -4.769  -4.769  -4.768  -4.768
 19 B1   19 A1   20 B1   20 A1    7 B2    7 A2   21 B1   21 A1                 
 -2.679  -2.679  -2.674  -2.674  -2.674  -2.674  -2.664  -2.664
 22 B1   22 A1   23 B1   23 A1    8 A2    8 B2   24 B1    9 B2                 
 -2.664  -2.664  -2.054  -2.054  -2.046  -2.046  -2.046  -2.046
 24 A1    9 A2   25 B1   25 A1   26 B1   26 A1   10 A2   10 B2                 
 -2.033  -2.033  -2.033  -2.033  -0.965  -0.956  -0.729  -0.717
 11 B2   11 A2   27 A1   27 B1   28 A1   28 B1   29 A1   29 B1                 
 -0.612  -0.554  -0.488  -0.441  -0.436  -0.419  -0.415  -0.402
 30 A1   30 B1   31 A1   12 B2   32 A1   12 A2   31 B1   32 B1                 
 -0.350  -0.288  -0.282  -0.217  -0.209  -0.207
 33 A1   13 B2   13 A2   34 A1   14 B2   33 B1                                 
 -- Virtual --                   
 -0.113  -0.077  -0.027   0.002   0.014   0.017   0.026   0.040
 14 A2   34 B1   35 A1   36 A1   35 B1   37 A1   36 B1   15 B2                 
  0.044   0.050   0.067   0.075   0.081   0.088   0.090   0.110
 38 A1   37 B1   15 A2   39 A1   38 B1   40 A1   16 B2   39 B1                 
  0.126   0.136   0.146   0.155   0.170   0.195   0.217   0.218
 41 A1   40 B1   16 A2   42 A1   41 B1   43 A1   17 B2   42 B1                 
  0.242   0.250   0.251   0.328   0.332   0.336   0.338   0.351
 44 A1   43 B1   17 A2   18 B2   44 B1   18 A2   45 A1   46 A1                 
  0.366   0.381   0.384   0.403   0.406   0.408   0.430   0.431
 45 B1   46 B1   19 B2   47 A1   19 A2   20 B2   20 A2   48 A1                 
  0.465   0.480   0.484   0.494   0.512   0.519   0.531   0.551
 47 B1   49 A1   50 A1   48 B1   49 B1   21 B2   21 A2   50 B1                 
  0.551   0.574   0.621   0.626   0.675   0.676   0.747   0.757
 22 B2   51 A1   23 B2   22 A2   51 B1   52 A1   53 A1   52 B1                 
  0.763   0.765   0.768   0.787   0.850   0.874   0.975   0.984
 23 A2   54 A1   53 B1   55 A1   54 B1   56 A1   55 B1   57 A1                 
  1.036   1.098   1.245   1.314   1.324   1.327   1.376   1.389
 56 B1   57 B1   24 B2   58 A1   24 A2   25 B2   59 A1   26 B2                 
  1.418   1.433   1.465   1.483   1.611   1.613   1.627   1.729
 60 A1   58 B1   25 A2   59 B1   61 A1   26 A2   60 B1   62 A1                 
  1.952   1.954   1.989   1.993   2.045   2.046   2.068   2.190
 27 B2   61 B1   27 A2   63 A1   62 B1   64 A1   63 B1   64 B1                 
  2.609   2.691   2.705   2.837   2.863   3.347   3.898   3.899
 28 B2   65 A1   28 A2   66 A1   65 B1   66 B1   29 B2   29 A2                 
  3.978   3.983   3.992   3.994   4.015   4.021   4.029   4.064
 30 B2   30 A2   67 A1   67 B1   68 B1   68 A1   31 B2   69 A1                 
  4.083   4.095   4.103   4.144   4.171   4.234   4.261   4.331
 31 A2   32 B2   32 A2   69 B1   70 A1   71 A1   70 B1   71 B1                 
  4.332   4.363   4.506   4.561   5.976   6.014   6.056   6.086
 72 A1   72 B1   73 A1   73 B1   33 B2   33 A2   74 A1   74 B1                 
  6.112   6.208   6.673   6.768   7.505   7.523   7.545   7.612
 75 A1   75 B1   76 A1   76 B1   34 B2   34 A2   77 A1   78 A1                 
  7.614   7.706  23.348  23.364  27.907  27.962  28.324  28.353
 77 B1   78 B1   79 B1   79 A1   80 A1   80 B1   35 B2   35 A2                 
 28.379  28.404  28.405  28.445  28.529  28.530  28.551  28.555
 81 A1   82 A1   81 B1   82 B1   36 A2   36 B2   37 B2   83 A1                 
 28.556  28.567  28.612  28.643  28.690  28.743  47.940  48.020
 83 B1   37 A2   84 A1   84 B1   85 A1   85 B1   86 A1   86 B1                 
127.872 127.894 127.918 127.940 127.956 128.005 151.701 151.748
 38 B2   38 A2   87 A1   87 B1   88 A1   88 B1   89 A1   89 B1                 
289.714 289.732 289.755 289.820 289.851 289.9371020.7521020.852
 39 B2   39 A2   90 A1   90 B1   91 A1   91 B1   92 A1   92 B1                 
*******1901.918
 93 A1   93 B1                                                                 
 --------------------------------------------------------------

          Ground-State Mulliken Net Atomic Charges

     Atom                 Charge (a.u.)
  ----------------------------------------
      1 Br                   -0.038126
      2 Br                   -0.038126
      3 I                     0.129490
      4 I                     0.129490
      5 C                    -0.091364
      6 C                    -0.091364
  ----------------------------------------
  Sum of atomic charges =     0.000000

 -----------------------------------------------------------------
                    Cartesian Multipole Moments
 -----------------------------------------------------------------
    Charge (ESU x 10^10)
                 0.0000
    Dipole Moment (Debye)
         X      -0.0000      Y      -0.0000      Z      -0.7443
       Tot       0.7443
    Quadrupole Moments (Debye-Ang)
        XX     -93.0314     XY      -0.0000     YY    -104.7065
        XZ       0.0000     YZ      -0.0000     ZZ    -108.1772
    Octopole Moments (Debye-Ang^2)
       XXX      -0.0000    XXY       0.0000    XYY      -0.0000
       YYY       0.0000    XXZ      -7.3981    XYZ       0.0000
       YYZ      -6.3898    XZZ      -0.0000    YZZ      -0.0000
       ZZZ     -17.8472
    Hexadecapole Moments (Debye-Ang^3)
      XXXX   -2653.4900   XXXY      -0.0000   XXYY    -498.2640
      XYYY      -0.0000   YYYY    -135.6591   XXXZ       0.0000
      XXYZ      -0.0000   XYYZ       0.0000   YYYZ      -0.0000
      XXZZ    -579.2320   XYZZ       0.0000   YYZZ    -186.6791
      XZZZ       0.0000   YZZZ      -0.0000   ZZZZ    -981.2768
 -----------------------------------------------------------------
 Calculating analytic gradient of the SCF energy
 Gradient of SCF Energy
            1           2           3           4           5           6
    1  -0.0426074   0.0426074  -0.0789782   0.0789782   0.2645952  -0.2645952
    2  -0.0000000   0.0000000  -0.0000000  -0.0000000   0.0000000  -0.0000000
    3   0.2773922   0.2773922  -0.2840043  -0.2840043   0.0066121   0.0066121
 Max gradient component =       2.840E-01
 RMS gradient           =       1.618E-01
 Gradient time:  CPU 73.88 s  wall 9.37 s
 Geometry Optimization Parameters
   NAtoms,    NIC,     NZ,  NCons,   NDum,   NFix, NCnnct, MaxDiis
        6      37       0       0       0       0       0       0

 Cartesian Hessian Update
 Hessian Updated using BFGS Update


** GEOMETRY OPTIMIZATION IN DELOCALIZED INTERNAL COORDINATES **
   Searching for a Minimum

   Optimization Cycle:   7

                       Coordinates (Angstroms)
     ATOM                X               Y               Z
      1  Br        2.1077539380    0.0000000000   -1.4027843248
      2  Br       -2.1077539380    0.0000000000   -1.4027843248
      3  I         2.2387896615    0.0000000000    1.0442378521
      4  I        -2.2387896615    0.0000000000    1.0442378521
      5  C         0.9293499415    0.0000000000   -0.2159216124
      6  C        -0.9293499415    0.0000000000   -0.2159216124
   Point Group: c2v   Number of degrees of freedom:     5


   Energy is -19063.052681796

 Hessian Updated using BFGS Update

  5 Hessian modes will be used to form the next step
  Hessian Eigenvalues:
     0.084185    0.249790    0.305308    0.536469    1.093388

 Minimum Search - Taking Simple RFO Step
 Searching for Lamda that Minimizes Along All modes
 Value Taken    Lamda =  -0.26871076
 Calculated Step too Large.  Step scaled by  0.403015
 Step Taken.  Stepsize is  0.300000

                             Maximum     Tolerance    Cnvgd?
         Gradient           0.268380      0.000300      NO
         Displacement       0.213586      0.001200      NO
         Energy change     -0.128066      0.000001      NO


 New Cartesian Coordinates Obtained by Inverse Iteration

 Displacement from previous Coordinates is:  0.257155
 ----------------------------------------------------------------
             Standard Nuclear Orientation (Angstroms)
    I     Atom           X                Y                Z
 ----------------------------------------------------------------
    1      Br      2.0565150067     0.0000000000    -1.4406888466
    2      Br     -2.0565150067     0.0000000000    -1.4406888466
    3      I       2.2007546847     0.0000000000     1.0801868972
    4      I      -2.2007546847     0.0000000000     1.0801868972
    5      C       0.8798122453     0.0000000000    -0.2139661357
    6      C      -0.8798122453     0.0000000000    -0.2139661357
 ----------------------------------------------------------------
 Molecular Point Group                 C2v   NOp =  4
 Largest Abelian Subgroup              C2v   NOp =  4
 Nuclear Repulsion Energy =  2163.7896226258 hartrees
 There are       94 alpha and       94 beta electrons
 Applying Cartesian multipole field
    Component          Value
    ---------          -----
     (2,0,0)        1.00000E-11
     (0,2,0)        2.00000E-11
     (0,0,2)       -3.00000E-11
 Nucleus-field energy     =     0.0000000004 hartrees
 Requested basis set is 6-311++G(d,p)
 There are 98 shells and 264 basis functions
 A cutoff of  1.0D-11 yielded   3287 shell pairs
 There are     25868 function pairs (     29431 Cartesian)
 Smallest overlap matrix eigenvalue = 3.54E-05
 Guess MOs from SCF MO coefficient file

 -----------------------------------------------------------------------
  General SCF calculation program by
  Eric Jon Sundstrom, Paul Horn, Yuezhi Mao, Dmitri Zuev, Alec White,
  David Stuck, Shaama M.S., Shane Yost, Joonho Lee, David Small,
  Daniel Levine, Susi Lehtola, Hugh Burton, Evgeny Epifanovsky
 -----------------------------------------------------------------------
 Exchange:     0.2000 Hartree-Fock + 0.0800 Slater + 0.7200 B88
 Correlation:  0.1900 VWN1RPA + 0.8100 LYP
 Using SG-1 standard quadrature grid
 using 8 threads for integral computing
 -------------------------------------------------------
 OpenMP Integral computing Module                
 Release: version 2.0, May 2017, Q-Chem Inc. Pleasanton 
 -------------------------------------------------------
 -------------------------------------------------------
 OpenMP BLAS3 based DFT computing Module                
 Release: version 1.0, May 2013, Q-Chem Inc. Pittsburgh 
 -------------------------------------------------------
 A restricted SCF calculation will be
 performed using DIIS
 SCF converges when DIIS error is below 1.0e-08
 ---------------------------------------
  Cycle       Energy         DIIS error
 ---------------------------------------
    1  -19063.1490451162      7.85e-04  
    2  -19063.1530838933      2.92e-04  
    3  -19063.1525140314      3.75e-04  
    4  -19063.1537213602      9.21e-05  
    5  -19063.1537994925      1.20e-05  
    6  -19063.1538005963      3.98e-06  
    7  -19063.1538006404      7.37e-07  
    8  -19063.1538006440      4.75e-07  
    9  -19063.1538006449      4.39e-08  
   10  -19063.1538006449      1.94e-08  
   11  -19063.1538006447      2.04e-08  
   12  -19063.1538006449      5.69e-09  Convergence criterion met
 ---------------------------------------
 SCF time:   CPU 208.57s  wall 27.00s 
 SCF   energy in the final basis set =   -19063.1538006449
 Total energy in the final basis set =   -19063.1538006449

 --------------------------------------------------------------
             Orbital Energies (a.u.) and Symmetries
 --------------------------------------------------------------

 Alpha MOs, Restricted
 -- Occupied --                  
*******-1165.89 -482.86 -482.86 -176.32 -176.32 -165.72 -165.72
  1 A1    1 B1    2 A1    2 B1    3 B1    3 A1    4 B1    4 A1                 
-165.72 -165.72 -165.72 -165.72  -62.52  -62.52  -56.34  -56.34
  1 B2    1 A2    5 A1    5 B1    6 B1    6 A1    7 B1    7 A1                 
-56.336 -56.336 -56.335 -56.335 -35.817 -35.817 -31.310 -31.310
  2 B2    2 A2    8 B1    8 A1    9 B1    9 A1   10 B1   10 A1                 
-31.305 -31.305 -31.304 -31.304 -22.960 -22.960 -22.959 -22.959
  3 A2    3 B2   11 B1   11 A1   12 B1   12 A1    4 A2    4 B2                 
-22.959 -22.959 -22.955 -22.955 -22.955 -22.955 -10.292 -10.292
 13 B1   13 A1    5 B2    5 A2   14 A1   14 B1   15 A1   15 B1                 
 -8.731  -8.731  -6.563  -6.563  -6.550  -6.550  -6.549  -6.549
 16 B1   16 A1   17 A1   17 B1    6 B2    6 A2   18 B1   18 A1                 
 -6.370  -6.370  -4.783  -4.783  -4.768  -4.768  -4.767  -4.767
 19 B1   19 A1   20 B1   20 A1    7 B2    7 A2   21 B1   21 A1                 
 -2.675  -2.675  -2.670  -2.670  -2.670  -2.670  -2.660  -2.660
 22 B1   22 A1    8 A2    8 B2   23 B1   23 A1    9 B2    9 A2                 
 -2.660  -2.660  -2.052  -2.052  -2.045  -2.045  -2.045  -2.045
 24 B1   24 A1   25 B1   25 A1   10 A2   10 B2   26 A1   26 B1                 
 -2.032  -2.032  -2.032  -2.032  -0.948  -0.936  -0.730  -0.715
 11 B2   11 A2   27 A1   27 B1   28 A1   28 B1   29 A1   29 B1                 
 -0.622  -0.548  -0.489  -0.438  -0.434  -0.410  -0.407  -0.392
 30 A1   30 B1   31 A1   32 A1   12 B2   31 B1   12 A2   32 B1                 
 -0.350  -0.290  -0.283  -0.226  -0.216  -0.216
 33 A1   13 B2   13 A2   34 A1   33 B1   14 B2                                 
 -- Virtual --                   
 -0.106  -0.063  -0.031  -0.002   0.013   0.017   0.033   0.042
 14 A2   34 B1   35 A1   36 A1   37 A1   35 B1   36 B1   15 B2                 
  0.044   0.055   0.069   0.071   0.085   0.089   0.091   0.111
 38 A1   37 B1   15 A2   39 A1   38 B1   40 A1   16 B2   39 B1                 
  0.127   0.136   0.146   0.154   0.172   0.197   0.217   0.220
 41 A1   40 B1   16 A2   42 A1   41 B1   43 A1   17 B2   42 B1                 
  0.239   0.251   0.251   0.328   0.332   0.342   0.345   0.347
 44 A1   17 A2   43 B1   44 B1   18 B2   45 A1   18 A2   46 A1                 
  0.377   0.388   0.388   0.395   0.407   0.412   0.430   0.430
 45 B1   46 B1   19 B2   47 A1   20 B2   19 A2   48 A1   20 A2                 
  0.456   0.468   0.478   0.496   0.513   0.519   0.530   0.557
 47 B1   49 A1   50 A1   48 B1   49 B1   21 B2   21 A2   50 B1                 
  0.557   0.579   0.609   0.613   0.671   0.679   0.734   0.750
 22 B2   51 A1   23 B2   22 A2   52 A1   51 B1   53 A1   52 B1                 
  0.761   0.768   0.775   0.809   0.842   0.855   0.966   0.977
 54 A1   53 B1   23 A2   55 A1   54 B1   56 A1   57 A1   55 B1                 
  1.028   1.112   1.221   1.317   1.325   1.347   1.367   1.388
 56 B1   57 B1   24 B2   25 B2   24 A2   58 A1   26 B2   59 A1                 
  1.425   1.427   1.477   1.484   1.594   1.649   1.651   1.701
 60 A1   58 B1   25 A2   59 B1   61 A1   60 B1   26 A2   62 A1                 
  1.956   1.980   1.997   2.001   2.054   2.062   2.088   2.215
 27 B2   61 B1   27 A2   63 A1   62 B1   64 A1   63 B1   64 B1                 
  2.600   2.696   2.726   2.831   2.879   3.431   3.902   3.904
 28 B2   65 A1   28 A2   66 A1   65 B1   66 B1   29 B2   29 A2                 
  3.974   3.978   3.980   3.983   4.007   4.018   4.032   4.068
 67 A1   30 B2   67 B1   30 A2   68 B1   68 A1   31 B2   69 A1                 
  4.079   4.087   4.103   4.141   4.172   4.239   4.263   4.339
 31 A2   32 B2   32 A2   69 B1   70 A1   71 A1   70 B1   71 B1                 
  4.349   4.369   4.478   4.551   5.977   6.014   6.058   6.083
 72 A1   72 B1   73 A1   73 B1   33 B2   33 A2   74 A1   74 B1                 
  6.108   6.207   6.666   6.766   7.509   7.529   7.550   7.608
 75 A1   75 B1   76 A1   76 B1   34 B2   34 A2   77 A1   78 A1                 
  7.614   7.711  23.350  23.356  27.897  27.957  28.324  28.354
 77 B1   78 B1   79 A1   79 B1   80 A1   80 B1   35 B2   35 A2                 
 28.379  28.402  28.403  28.444  28.528  28.529  28.550  28.554
 81 A1   82 A1   81 B1   82 B1   36 A2   36 B2   37 B2   83 B1                 
 28.555  28.566  28.609  28.637  28.683  28.741  47.935  48.016
 83 A1   37 A2   84 A1   84 B1   85 A1   85 B1   86 A1   86 B1                 
127.872 127.894 127.917 127.937 127.951 128.002 151.692 151.743
 38 B2   38 A2   87 A1   87 B1   88 A1   88 B1   89 A1   89 B1                 
289.716 289.736 289.756 289.820 289.847 289.9401020.7431020.845
 39 B2   39 A2   90 A1   90 B1   91 A1   91 B1   92 A1   92 B1                 
*******1901.912
 93 A1   93 B1                                                                 

 Beta MOs, Restricted
 -- Occupied --                  
*******-1165.89 -482.86 -482.86 -176.32 -176.32 -165.72 -165.72
  1 A1    1 B1    2 A1    2 B1    3 B1    3 A1    4 B1    4 A1                 
-165.72 -165.72 -165.72 -165.72  -62.52  -62.52  -56.34  -56.34
  1 B2    1 A2    5 A1    5 B1    6 B1    6 A1    7 B1    7 A1                 
-56.336 -56.336 -56.335 -56.335 -35.817 -35.817 -31.310 -31.310
  2 B2    2 A2    8 B1    8 A1    9 B1    9 A1   10 B1   10 A1                 
-31.305 -31.305 -31.304 -31.304 -22.960 -22.960 -22.959 -22.959
  3 A2    3 B2   11 B1   11 A1   12 B1   12 A1    4 A2    4 B2                 
-22.959 -22.959 -22.955 -22.955 -22.955 -22.955 -10.292 -10.292
 13 B1   13 A1    5 B2    5 A2   14 A1   14 B1   15 A1   15 B1                 
 -8.731  -8.731  -6.563  -6.563  -6.550  -6.550  -6.549  -6.549
 16 B1   16 A1   17 A1   17 B1    6 B2    6 A2   18 B1   18 A1                 
 -6.370  -6.370  -4.783  -4.783  -4.768  -4.768  -4.767  -4.767
 19 B1   19 A1   20 B1   20 A1    7 B2    7 A2   21 B1   21 A1                 
 -2.675  -2.675  -2.670  -2.670  -2.670  -2.670  -2.660  -2.660
 22 B1   22 A1    8 A2    8 B2   23 B1   23 A1    9 B2    9 A2                 
 -2.660  -2.660  -2.052  -2.052  -2.045  -2.045  -2.045  -2.045
 24 B1   24 A1   25 B1   25 A1   10 A2   10 B2   26 A1   26 B1                 
 -2.032  -2.032  -2.032  -2.032  -0.948  -0.936  -0.730  -0.715
 11 B2   11 A2   27 A1   27 B1   28 A1   28 B1   29 A1   29 B1                 
 -0.622  -0.548  -0.489  -0.438  -0.434  -0.410  -0.407  -0.392
 30 A1   30 B1   31 A1   32 A1   12 B2   31 B1   12 A2   32 B1                 
 -0.350  -0.290  -0.283  -0.226  -0.216  -0.216
 33 A1   13 B2   13 A2   34 A1   33 B1   14 B2                                 
 -- Virtual --                   
 -0.106  -0.063  -0.031  -0.002   0.013   0.017   0.033   0.042
 14 A2   34 B1   35 A1   36 A1   37 A1   35 B1   36 B1   15 B2                 
  0.044   0.055   0.069   0.071   0.085   0.089   0.091   0.111
 38 A1   37 B1   15 A2   39 A1   38 B1   40 A1   16 B2   39 B1                 
  0.127   0.136   0.146   0.154   0.172   0.197   0.217   0.220
 41 A1   40 B1   16 A2   42 A1   41 B1   43 A1   17 B2   42 B1                 
  0.239   0.251   0.251   0.328   0.332   0.342   0.345   0.347
 44 A1   17 A2   43 B1   44 B1   18 B2   45 A1   18 A2   46 A1                 
  0.377   0.388   0.388   0.395   0.407   0.412   0.430   0.430
 45 B1   46 B1   19 B2   47 A1   20 B2   19 A2   48 A1   20 A2                 
  0.456   0.468   0.478   0.496   0.513   0.519   0.530   0.557
 47 B1   49 A1   50 A1   48 B1   49 B1   21 B2   21 A2   50 B1                 
  0.557   0.579   0.609   0.613   0.671   0.679   0.734   0.750
 22 B2   51 A1   23 B2   22 A2   52 A1   51 B1   53 A1   52 B1                 
  0.761   0.768   0.775   0.809   0.842   0.855   0.966   0.977
 54 A1   53 B1   23 A2   55 A1   54 B1   56 A1   57 A1   55 B1                 
  1.028   1.112   1.221   1.317   1.325   1.347   1.367   1.388
 56 B1   57 B1   24 B2   25 B2   24 A2   58 A1   26 B2   59 A1                 
  1.425   1.427   1.477   1.484   1.594   1.649   1.651   1.701
 60 A1   58 B1   25 A2   59 B1   61 A1   60 B1   26 A2   62 A1                 
  1.956   1.980   1.997   2.001   2.054   2.062   2.088   2.215
 27 B2   61 B1   27 A2   63 A1   62 B1   64 A1   63 B1   64 B1                 
  2.600   2.696   2.726   2.831   2.879   3.431   3.902   3.904
 28 B2   65 A1   28 A2   66 A1   65 B1   66 B1   29 B2   29 A2                 
  3.974   3.978   3.980   3.983   4.007   4.018   4.032   4.068
 67 A1   30 B2   67 B1   30 A2   68 B1   68 A1   31 B2   69 A1                 
  4.079   4.087   4.103   4.141   4.172   4.239   4.263   4.339
 31 A2   32 B2   32 A2   69 B1   70 A1   71 A1   70 B1   71 B1                 
  4.349   4.369   4.478   4.551   5.977   6.014   6.058   6.083
 72 A1   72 B1   73 A1   73 B1   33 B2   33 A2   74 A1   74 B1                 
  6.108   6.207   6.666   6.766   7.509   7.529   7.550   7.608
 75 A1   75 B1   76 A1   76 B1   34 B2   34 A2   77 A1   78 A1                 
  7.614   7.711  23.350  23.356  27.897  27.957  28.324  28.354
 77 B1   78 B1   79 A1   79 B1   80 A1   80 B1   35 B2   35 A2                 
 28.379  28.402  28.403  28.444  28.528  28.529  28.550  28.554
 81 A1   82 A1   81 B1   82 B1   36 A2   36 B2   37 B2   83 B1                 
 28.555  28.566  28.609  28.637  28.683  28.741  47.935  48.016
 83 A1   37 A2   84 A1   84 B1   85 A1   85 B1   86 A1   86 B1                 
127.872 127.894 127.917 127.937 127.951 128.002 151.692 151.743
 38 B2   38 A2   87 A1   87 B1   88 A1   88 B1   89 A1   89 B1                 
289.716 289.736 289.756 289.820 289.847 289.9401020.7431020.845
 39 B2   39 A2   90 A1   90 B1   91 A1   91 B1   92 A1   92 B1                 
*******1901.912
 93 A1   93 B1                                                                 
 --------------------------------------------------------------

          Ground-State Mulliken Net Atomic Charges

     Atom                 Charge (a.u.)
  ----------------------------------------
      1 Br                   -0.049317
      2 Br                   -0.049317
      3 I                     0.130932
      4 I                     0.130932
      5 C                    -0.081616
      6 C                    -0.081616
  ----------------------------------------
  Sum of atomic charges =     0.000000

 -----------------------------------------------------------------
                    Cartesian Multipole Moments
 -----------------------------------------------------------------
    Charge (ESU x 10^10)
                 0.0000
    Dipole Moment (Debye)
         X      -0.0000      Y      -0.0000      Z      -0.5071
       Tot       0.5071
    Quadrupole Moments (Debye-Ang)
        XX     -93.7772     XY       0.0000     YY    -104.9118
        XZ       0.0000     YZ      -0.0000     ZZ    -107.3065
    Octopole Moments (Debye-Ang^2)
       XXX      -0.0000    XXY      -0.0000    XYY      -0.0000
       YYY      -0.0000    XXZ      -6.2037    XYZ      -0.0000
       YYZ      -6.9530    XZZ      -0.0000    YZZ       0.0000
       ZZZ     -19.3270
    Hexadecapole Moments (Debye-Ang^3)
      XXXX   -2559.0836   XXXY       0.0000   XXYY    -481.1927
      XYYY       0.0000   YYYY    -136.0810   XXXZ       0.0000
      XXYZ      -0.0000   XYYZ       0.0000   YYYZ      -0.0000
      XXZZ    -562.9893   XYZZ      -0.0000   YYZZ    -194.5052
      XZZZ       0.0000   YZZZ      -0.0000   ZZZZ   -1021.0643
 -----------------------------------------------------------------
 Calculating analytic gradient of the SCF energy
 Gradient of SCF Energy
            1           2           3           4           5           6
    1  -0.0296323   0.0296323  -0.0624487   0.0624487   0.2403167  -0.2403167
    2   0.0000000  -0.0000000   0.0000000   0.0000000  -0.0000000  -0.0000000
    3   0.2270297   0.2270297  -0.2326527  -0.2326527   0.0056229   0.0056229
 Max gradient component =       2.403E-01
 RMS gradient           =       1.367E-01
 Gradient time:  CPU 74.13 s  wall 9.41 s
 Geometry Optimization Parameters
   NAtoms,    NIC,     NZ,  NCons,   NDum,   NFix, NCnnct, MaxDiis
        6      37       0       0       0       0       0       0

 Cartesian Hessian Update
 Hessian Updated using BFGS Update


** GEOMETRY OPTIMIZATION IN DELOCALIZED INTERNAL COORDINATES **
   Searching for a Minimum

   Optimization Cycle:   8

                       Coordinates (Angstroms)
     ATOM                X               Y               Z
      1  Br        2.0565150067    0.0000000000   -1.4406888466
      2  Br       -2.0565150067    0.0000000000   -1.4406888466
      3  I         2.2007546847    0.0000000000    1.0801868972
      4  I        -2.2007546847    0.0000000000    1.0801868972
      5  C         0.8798122453    0.0000000000   -0.2139661357
      6  C        -0.8798122453    0.0000000000   -0.2139661357
   Point Group: c2v   Number of degrees of freedom:     5


   Energy is -19063.153800645

 Hessian Updated using BFGS Update

  5 Hessian modes will be used to form the next step
  Hessian Eigenvalues:
     0.059029    0.249031    0.309939    0.543155    1.093443

 Minimum Search - Taking Simple RFO Step
 Searching for Lamda that Minimizes Along All modes
 Value Taken    Lamda =  -0.24974088
 Calculated Step too Large.  Step scaled by  0.364450
 Step Taken.  Stepsize is  0.300000

                             Maximum     Tolerance    Cnvgd?
         Gradient           0.227945      0.000300      NO
         Displacement       0.220446      0.001200      NO
         Energy change     -0.101119      0.000001      NO


 New Cartesian Coordinates Obtained by Inverse Iteration

 Displacement from previous Coordinates is:  0.285006
 ----------------------------------------------------------------
             Standard Nuclear Orientation (Angstroms)
    I     Atom           X                Y                Z
 ----------------------------------------------------------------
    1      Br      1.9940442026     0.0000000000    -1.4747734670
    2      Br     -1.9940442026     0.0000000000    -1.4747734670
    3      I       2.1555031490     0.0000000000     1.1113761874
    4      I      -2.1555031490     0.0000000000     1.1113761874
    5      C       0.8225419681     0.0000000000    -0.2110708056
    6      C      -0.8225419681     0.0000000000    -0.2110708056
 ----------------------------------------------------------------
 Molecular Point Group                 C2v   NOp =  4
 Largest Abelian Subgroup              C2v   NOp =  4
 Nuclear Repulsion Energy =  2161.6220059448 hartrees
 There are       94 alpha and       94 beta electrons
 Applying Cartesian multipole field
    Component          Value
    ---------          -----
     (2,0,0)        1.00000E-11
     (0,2,0)        2.00000E-11
     (0,0,2)       -3.00000E-11
 Nucleus-field energy     =    -0.0000000026 hartrees
 Requested basis set is 6-311++G(d,p)
 There are 98 shells and 264 basis functions
 A cutoff of  1.0D-11 yielded   3289 shell pairs
 There are     25852 function pairs (     29393 Cartesian)
 Smallest overlap matrix eigenvalue = 2.43E-05
 Guess MOs from SCF MO coefficient file

 -----------------------------------------------------------------------
  General SCF calculation program by
  Eric Jon Sundstrom, Paul Horn, Yuezhi Mao, Dmitri Zuev, Alec White,
  David Stuck, Shaama M.S., Shane Yost, Joonho Lee, David Small,
  Daniel Levine, Susi Lehtola, Hugh Burton, Evgeny Epifanovsky
 -----------------------------------------------------------------------
 Exchange:     0.2000 Hartree-Fock + 0.0800 Slater + 0.7200 B88
 Correlation:  0.1900 VWN1RPA + 0.8100 LYP
 Using SG-1 standard quadrature grid
 using 8 threads for integral computing
 -------------------------------------------------------
 OpenMP Integral computing Module                
 Release: version 2.0, May 2017, Q-Chem Inc. Pleasanton 
 -------------------------------------------------------
 -------------------------------------------------------
 OpenMP BLAS3 based DFT computing Module                
 Release: version 1.0, May 2013, Q-Chem Inc. Pittsburgh 
 -------------------------------------------------------
 A restricted SCF calculation will be
 performed using DIIS
 SCF converges when DIIS error is below 1.0e-08
 ---------------------------------------
  Cycle       Energy         DIIS error
 ---------------------------------------
    1  -19063.2346468596      8.92e-04  
    2  -19063.2394916888      1.97e-04  
    3  -19063.2394601839      1.96e-04  
    4  -19063.2397503701      8.63e-05  
    5  -19063.2398186277      1.38e-05  
    6  -19063.2398200513      3.66e-06  
    7  -19063.2398200823      7.02e-07  
    8  -19063.2398200849      4.04e-07  
    9  -19063.2398200857      3.77e-08  
   10  -19063.2398200855      1.36e-08  
   11  -19063.2398200858      1.09e-08  
   12  -19063.2398200857      5.01e-09  Convergence criterion met
 ---------------------------------------
 SCF time:   CPU 209.99s  wall 27.00s 
 SCF   energy in the final basis set =   -19063.2398200857
 Total energy in the final basis set =   -19063.2398200857

 --------------------------------------------------------------
             Orbital Energies (a.u.) and Symmetries
 --------------------------------------------------------------

 Alpha MOs, Restricted
 -- Occupied --                  
*******-1165.89 -482.86 -482.86 -176.32 -176.32 -165.72 -165.72
  1 A1    1 B1    2 A1    2 B1    3 B1    3 A1    4 B1    4 A1                 
-165.72 -165.72 -165.72 -165.72  -62.52  -62.52  -56.34  -56.34
  1 B2    1 A2    5 A1    5 B1    6 B1    6 A1    7 B1    7 A1                 
-56.333 -56.333 -56.333 -56.333 -35.817 -35.817 -31.310 -31.310
  2 B2    2 A2    8 B1    8 A1    9 B1    9 A1   10 B1   10 A1                 
-31.305 -31.305 -31.304 -31.304 -22.960 -22.960 -22.959 -22.959
  3 A2    3 B2   11 B1   11 A1   12 B1   12 A1    4 A2    4 B2                 
-22.958 -22.958 -22.955 -22.955 -22.955 -22.955 -10.292 -10.292
 13 B1   13 A1    5 B2    5 A2   14 A1   14 B1   15 A1   15 B1                 
 -8.728  -8.728  -6.560  -6.560  -6.547  -6.547  -6.546  -6.546
 16 B1   16 A1   17 A1   17 B1    6 A2    6 B2   18 B1   18 A1                 
 -6.369  -6.369  -4.782  -4.782  -4.767  -4.767  -4.766  -4.766
 19 B1   19 A1   20 B1   20 A1    7 B2    7 A2   21 B1   21 A1                 
 -2.672  -2.672  -2.667  -2.667  -2.667  -2.667  -2.656  -2.656
 22 B1   22 A1    8 A2    8 B2   23 B1   23 A1    9 B2    9 A2                 
 -2.656  -2.656  -2.051  -2.051  -2.044  -2.044  -2.044  -2.044
 24 A1   24 B1   25 B1   25 A1   10 A2   10 B2   26 A1   26 B1                 
 -2.031  -2.031  -2.030  -2.030  -0.937  -0.919  -0.734  -0.712
 11 B2   11 A2   27 A1   27 B1   28 A1   28 B1   29 A1   29 B1                 
 -0.637  -0.544  -0.492  -0.441  -0.432  -0.404  -0.396  -0.381
 30 A1   30 B1   31 A1   32 A1   12 B2   31 B1   12 A2   32 B1                 
 -0.350  -0.292  -0.284  -0.235  -0.224  -0.222
 33 A1   13 B2   13 A2   34 A1   14 B2   33 B1                                 
 -- Virtual --                   
 -0.097  -0.052  -0.035  -0.009   0.010   0.019   0.040   0.044
 14 A2   34 B1   35 A1   36 A1   37 A1   35 B1   36 B1   15 B2                 
  0.045   0.067   0.067   0.070   0.090   0.090   0.091   0.116
 38 A1   37 B1   39 A1   15 A2   40 A1   38 B1   16 B2   39 B1                 
  0.126   0.139   0.146   0.154   0.172   0.200   0.216   0.222
 41 A1   40 B1   16 A2   42 A1   41 B1   43 A1   17 B2   42 B1                 
  0.237   0.252   0.257   0.324   0.336   0.337   0.345   0.353
 44 A1   17 A2   43 B1   44 B1   18 B2   45 A1   46 A1   18 A2                 
  0.389   0.391   0.392   0.396   0.408   0.417   0.424   0.433
 19 B2   47 A1   45 B1   46 B1   20 B2   19 A2   48 A1   20 A2                 
  0.452   0.461   0.475   0.499   0.515   0.515   0.530   0.568
 47 B1   49 A1   50 A1   48 B1   21 B2   49 B1   21 A2   22 B2                 
  0.569   0.584   0.600   0.602   0.662   0.680   0.723   0.742
 50 B1   51 A1   23 B2   22 A2   52 A1   51 B1   53 A1   52 B1                 
  0.756   0.772   0.786   0.817   0.837   0.857   0.950   0.985
 54 A1   53 B1   23 A2   55 A1   54 B1   56 A1   57 A1   55 B1                 
  1.022   1.125   1.197   1.309   1.327   1.344   1.373   1.395
 56 B1   57 B1   24 B2   25 B2   24 A2   26 B2   58 A1   59 A1                 
  1.419   1.443   1.483   1.495   1.590   1.680   1.683   1.702
 58 B1   60 A1   59 B1   25 A2   61 A1   60 B1   62 A1   26 A2                 
  1.959   2.005   2.009   2.011   2.063   2.081   2.117   2.237
 27 B2   27 A2   63 A1   61 B1   62 B1   64 A1   63 B1   64 B1                 
  2.593   2.718   2.755   2.850   2.904   3.501   3.906   3.910
 28 B2   65 A1   28 A2   66 A1   65 B1   66 B1   29 B2   29 A2                 
  3.961   3.971   3.977   3.984   4.002   4.016   4.035   4.073
 67 A1   67 B1   30 B2   30 A2   68 B1   68 A1   31 B2   31 A2                 
  4.074   4.080   4.105   4.141   4.178   4.245   4.268   4.330
 69 A1   32 B2   32 A2   69 B1   70 A1   71 A1   70 B1   71 B1                 
  4.355   4.379   4.458   4.552   5.978   6.015   6.060   6.081
 72 A1   72 B1   73 A1   73 B1   33 B2   33 A2   74 A1   74 B1                 
  6.106   6.207   6.661   6.765   7.513   7.534   7.557   7.610
 75 A1   75 B1   76 A1   76 B1   34 B2   34 A2   77 A1   78 A1                 
  7.613   7.716  23.335  23.412  27.890  27.956  28.325  28.354
 77 B1   78 B1   79 A1   79 B1   80 A1   80 B1   35 B2   35 A2                 
 28.379  28.402  28.402  28.443  28.527  28.529  28.549  28.552
 81 A1   82 A1   81 B1   82 B1   36 A2   36 B2   37 B2   83 B1                 
 28.555  28.567  28.606  28.631  28.679  28.742  47.930  48.014
 83 A1   37 A2   84 A1   84 B1   85 A1   85 B1   86 A1   86 B1                 
127.872 127.894 127.917 127.934 127.949 127.999 151.685 151.742
 38 B2   38 A2   87 A1   87 B1   88 A1   88 B1   89 A1   89 B1                 
289.718 289.739 289.758 289.821 289.848 289.9441020.7361020.840
 39 B2   39 A2   90 A1   90 B1   91 A1   91 B1   92 A1   92 B1                 
*******1901.910
 93 A1   93 B1                                                                 

 Beta MOs, Restricted
 -- Occupied --                  
*******-1165.89 -482.86 -482.86 -176.32 -176.32 -165.72 -165.72
  1 A1    1 B1    2 A1    2 B1    3 B1    3 A1    4 B1    4 A1                 
-165.72 -165.72 -165.72 -165.72  -62.52  -62.52  -56.34  -56.34
  1 B2    1 A2    5 A1    5 B1    6 B1    6 A1    7 B1    7 A1                 
-56.333 -56.333 -56.333 -56.333 -35.817 -35.817 -31.310 -31.310
  2 B2    2 A2    8 B1    8 A1    9 B1    9 A1   10 B1   10 A1                 
-31.305 -31.305 -31.304 -31.304 -22.960 -22.960 -22.959 -22.959
  3 A2    3 B2   11 B1   11 A1   12 B1   12 A1    4 A2    4 B2                 
-22.958 -22.958 -22.955 -22.955 -22.955 -22.955 -10.292 -10.292
 13 B1   13 A1    5 B2    5 A2   14 A1   14 B1   15 A1   15 B1                 
 -8.728  -8.728  -6.560  -6.560  -6.547  -6.547  -6.546  -6.546
 16 B1   16 A1   17 A1   17 B1    6 A2    6 B2   18 B1   18 A1                 
 -6.369  -6.369  -4.782  -4.782  -4.767  -4.767  -4.766  -4.766
 19 B1   19 A1   20 B1   20 A1    7 B2    7 A2   21 B1   21 A1                 
 -2.672  -2.672  -2.667  -2.667  -2.667  -2.667  -2.656  -2.656
 22 B1   22 A1    8 A2    8 B2   23 B1   23 A1    9 B2    9 A2                 
 -2.656  -2.656  -2.051  -2.051  -2.044  -2.044  -2.044  -2.044
 24 A1   24 B1   25 B1   25 A1   10 A2   10 B2   26 A1   26 B1                 
 -2.031  -2.031  -2.030  -2.030  -0.937  -0.919  -0.734  -0.712
 11 B2   11 A2   27 A1   27 B1   28 A1   28 B1   29 A1   29 B1                 
 -0.637  -0.544  -0.492  -0.441  -0.432  -0.404  -0.396  -0.381
 30 A1   30 B1   31 A1   32 A1   12 B2   31 B1   12 A2   32 B1                 
 -0.350  -0.292  -0.284  -0.235  -0.224  -0.222
 33 A1   13 B2   13 A2   34 A1   14 B2   33 B1                                 
 -- Virtual --                   
 -0.097  -0.052  -0.035  -0.009   0.010   0.019   0.040   0.044
 14 A2   34 B1   35 A1   36 A1   37 A1   35 B1   36 B1   15 B2                 
  0.045   0.067   0.067   0.070   0.090   0.090   0.091   0.116
 38 A1   37 B1   39 A1   15 A2   40 A1   38 B1   16 B2   39 B1                 
  0.126   0.139   0.146   0.154   0.172   0.200   0.216   0.222
 41 A1   40 B1   16 A2   42 A1   41 B1   43 A1   17 B2   42 B1                 
  0.237   0.252   0.257   0.324   0.336   0.337   0.345   0.353
 44 A1   17 A2   43 B1   44 B1   18 B2   45 A1   46 A1   18 A2                 
  0.389   0.391   0.392   0.396   0.408   0.417   0.424   0.433
 19 B2   47 A1   45 B1   46 B1   20 B2   19 A2   48 A1   20 A2                 
  0.452   0.461   0.475   0.499   0.515   0.515   0.530   0.568
 47 B1   49 A1   50 A1   48 B1   21 B2   49 B1   21 A2   22 B2                 
  0.569   0.584   0.600   0.602   0.662   0.680   0.723   0.742
 50 B1   51 A1   23 B2   22 A2   52 A1   51 B1   53 A1   52 B1                 
  0.756   0.772   0.786   0.817   0.837   0.857   0.950   0.985
 54 A1   53 B1   23 A2   55 A1   54 B1   56 A1   57 A1   55 B1                 
  1.022   1.125   1.197   1.309   1.327   1.344   1.373   1.395
 56 B1   57 B1   24 B2   25 B2   24 A2   26 B2   58 A1   59 A1                 
  1.419   1.443   1.483   1.495   1.590   1.680   1.683   1.702
 58 B1   60 A1   59 B1   25 A2   61 A1   60 B1   62 A1   26 A2                 
  1.959   2.005   2.009   2.011   2.063   2.081   2.117   2.237
 27 B2   27 A2   63 A1   61 B1   62 B1   64 A1   63 B1   64 B1                 
  2.593   2.718   2.755   2.850   2.904   3.501   3.906   3.910
 28 B2   65 A1   28 A2   66 A1   65 B1   66 B1   29 B2   29 A2                 
  3.961   3.971   3.977   3.984   4.002   4.016   4.035   4.073
 67 A1   67 B1   30 B2   30 A2   68 B1   68 A1   31 B2   31 A2                 
  4.074   4.080   4.105   4.141   4.178   4.245   4.268   4.330
 69 A1   32 B2   32 A2   69 B1   70 A1   71 A1   70 B1   71 B1                 
  4.355   4.379   4.458   4.552   5.978   6.015   6.060   6.081
 72 A1   72 B1   73 A1   73 B1   33 B2   33 A2   74 A1   74 B1                 
  6.106   6.207   6.661   6.765   7.513   7.534   7.557   7.610
 75 A1   75 B1   76 A1   76 B1   34 B2   34 A2   77 A1   78 A1                 
  7.613   7.716  23.335  23.412  27.890  27.956  28.325  28.354
 77 B1   78 B1   79 A1   79 B1   80 A1   80 B1   35 B2   35 A2                 
 28.379  28.402  28.402  28.443  28.527  28.529  28.549  28.552
 81 A1   82 A1   81 B1   82 B1   36 A2   36 B2   37 B2   83 B1                 
 28.555  28.567  28.606  28.631  28.679  28.742  47.930  48.014
 83 A1   37 A2   84 A1   84 B1   85 A1   85 B1   86 A1   86 B1                 
127.872 127.894 127.917 127.934 127.949 127.999 151.685 151.742
 38 B2   38 A2   87 A1   87 B1   88 A1   88 B1   89 A1   89 B1                 
289.718 289.739 289.758 289.821 289.848 289.9441020.7361020.840
 39 B2   39 A2   90 A1   90 B1   91 A1   91 B1   92 A1   92 B1                 
*******1901.910
 93 A1   93 B1                                                                 
 --------------------------------------------------------------

          Ground-State Mulliken Net Atomic Charges

     Atom                 Charge (a.u.)
  ----------------------------------------
      1 Br                   -0.058610
      2 Br                   -0.058610
      3 I                     0.129315
      4 I                     0.129315
      5 C                    -0.070705
      6 C                    -0.070705
  ----------------------------------------
  Sum of atomic charges =     0.000000

 -----------------------------------------------------------------
                    Cartesian Multipole Moments
 -----------------------------------------------------------------
    Charge (ESU x 10^10)
                 0.0000
    Dipole Moment (Debye)
         X      -0.0000      Y      -0.0000      Z      -0.3370
       Tot       0.3370
    Quadrupole Moments (Debye-Ang)
        XX     -94.6317     XY      -0.0000     YY    -105.0378
        XZ       0.0000     YZ       0.0000     ZZ    -106.5666
    Octopole Moments (Debye-Ang^2)
       XXX      -0.0000    XXY      -0.0000    XYY      -0.0000
       YYY      -0.0000    XXZ      -5.3126    XYZ       0.0000
       YYZ      -7.4549    XZZ       0.0000    YZZ      -0.0000
       ZZZ     -20.7130
    Hexadecapole Moments (Debye-Ang^3)
      XXXX   -2448.2903   XXXY      -0.0000   XXYY    -460.9462
      XYYY      -0.0000   YYYY    -136.3764   XXXZ       0.0000
      XXYZ      -0.0000   XYYZ       0.0000   YYYZ      -0.0000
      XXZZ    -544.3221   XYZZ      -0.0000   YYZZ    -201.7290
      XZZZ       0.0000   YZZZ       0.0000   ZZZZ   -1057.0857
 -----------------------------------------------------------------
 Calculating analytic gradient of the SCF energy
 Gradient of SCF Energy
            1           2           3           4           5           6
    1  -0.0215332   0.0215332  -0.0523997   0.0523997   0.2193424  -0.2193424
    2  -0.0000000  -0.0000000  -0.0000000  -0.0000000  -0.0000000   0.0000000
    3   0.1902179   0.1902179  -0.1955392  -0.1955392   0.0053213   0.0053213
 Max gradient component =       2.193E-01
 RMS gradient           =       1.182E-01
 Gradient time:  CPU 73.97 s  wall 9.41 s
 Geometry Optimization Parameters
   NAtoms,    NIC,     NZ,  NCons,   NDum,   NFix, NCnnct, MaxDiis
        6      37       0       0       0       0       0       0

 Cartesian Hessian Update
 Hessian Updated using BFGS Update


** GEOMETRY OPTIMIZATION IN DELOCALIZED INTERNAL COORDINATES **
   Searching for a Minimum

   Optimization Cycle:   9

                       Coordinates (Angstroms)
     ATOM                X               Y               Z
      1  Br        1.9940442026    0.0000000000   -1.4747734670
      2  Br       -1.9940442026    0.0000000000   -1.4747734670
      3  I         2.1555031490    0.0000000000    1.1113761874
      4  I        -2.1555031490    0.0000000000    1.1113761874
      5  C         0.8225419681    0.0000000000   -0.2110708056
      6  C        -0.8225419681    0.0000000000   -0.2110708056
   Point Group: c2v   Number of degrees of freedom:     5


   Energy is -19063.239820086

 Hessian Updated using BFGS Update

  5 Hessian modes will be used to form the next step
  Hessian Eigenvalues:
     0.063196    0.247987    0.292766    0.511534    1.093676

 Minimum Search - Taking Simple RFO Step
 Searching for Lamda that Minimizes Along All modes
 Value Taken    Lamda =  -0.21931590
 Calculated Step too Large.  Step scaled by  0.365231
 Step Taken.  Stepsize is  0.300000

                             Maximum     Tolerance    Cnvgd?
         Gradient           0.202604      0.000300      NO
         Displacement       0.223438      0.001200      NO
         Energy change     -0.086019      0.000001      NO


 New Cartesian Coordinates Obtained by Inverse Iteration

 Displacement from previous Coordinates is:  0.290822
 ----------------------------------------------------------------
             Standard Nuclear Orientation (Angstroms)
    I     Atom           X                Y                Z
 ----------------------------------------------------------------
    1      Br      1.9285676225     0.0000000000    -1.5075203610
    2      Br     -1.9285676225     0.0000000000    -1.5075203610
    3      I       2.1097730661     0.0000000000     1.1409572243
    4      I      -2.1097730661     0.0000000000     1.1409572243
    5      C       0.7633287690     0.0000000000    -0.2079049484
    6      C      -0.7633287690     0.0000000000    -0.2079049484
 ----------------------------------------------------------------
 Molecular Point Group                 C2v   NOp =  4
 Largest Abelian Subgroup              C2v   NOp =  4
 Nuclear Repulsion Energy =  2163.1979626255 hartrees
 There are       94 alpha and       94 beta electrons
 Applying Cartesian multipole field
    Component          Value
    ---------          -----
     (2,0,0)        1.00000E-11
     (0,2,0)        2.00000E-11
     (0,0,2)       -3.00000E-11
 Nucleus-field energy     =    -0.0000000055 hartrees
 Requested basis set is 6-311++G(d,p)
 There are 98 shells and 264 basis functions
 A cutoff of  1.0D-11 yielded   3283 shell pairs
 There are     25858 function pairs (     29405 Cartesian)
 Smallest overlap matrix eigenvalue = 1.62E-05
 Guess MOs from SCF MO coefficient file

 -----------------------------------------------------------------------
  General SCF calculation program by
  Eric Jon Sundstrom, Paul Horn, Yuezhi Mao, Dmitri Zuev, Alec White,
  David Stuck, Shaama M.S., Shane Yost, Joonho Lee, David Small,
  Daniel Levine, Susi Lehtola, Hugh Burton, Evgeny Epifanovsky
 -----------------------------------------------------------------------
 Exchange:     0.2000 Hartree-Fock + 0.0800 Slater + 0.7200 B88
 Correlation:  0.1900 VWN1RPA + 0.8100 LYP
 Using SG-1 standard quadrature grid
 using 8 threads for integral computing
 -------------------------------------------------------
 OpenMP Integral computing Module                
 Release: version 2.0, May 2017, Q-Chem Inc. Pleasanton 
 -------------------------------------------------------
 -------------------------------------------------------
 OpenMP BLAS3 based DFT computing Module                
 Release: version 1.0, May 2013, Q-Chem Inc. Pittsburgh 
 -------------------------------------------------------
 A restricted SCF calculation will be
 performed using DIIS
 SCF converges when DIIS error is below 1.0e-08
 ---------------------------------------
  Cycle       Energy         DIIS error
 ---------------------------------------
    1  -19063.3081661124      1.03e-03  
    2  -19063.3138780434      1.89e-04  
    3  -19063.3139955082      1.43e-04  
    4  -19063.3141612579      4.59e-05  
    5  -19063.3141725284      1.77e-05  
    6  -19063.3141753458      4.78e-06  
    7  -19063.3141755100      7.63e-07  
    8  -19063.3141755138      3.70e-07  
    9  -19063.3141755142      3.66e-08  
   10  -19063.3141755145      1.11e-08  
   11  -19063.3141755145      2.81e-09  Convergence criterion met
 ---------------------------------------
 SCF time:   CPU 194.52s  wall 25.00s 
 SCF   energy in the final basis set =   -19063.3141755145
 Total energy in the final basis set =   -19063.3141755145

 --------------------------------------------------------------
             Orbital Energies (a.u.) and Symmetries
 --------------------------------------------------------------
 Warning : Irrep of orbital(   9) could not be determined
 Warning : Irrep of orbital(  10) could not be determined

 Alpha MOs, Restricted
 -- Occupied --                  
*******-1165.89 -482.86 -482.86 -176.32 -176.32 -165.72 -165.72
  1 B1    1 A1    2 B1    2 A1    3 B1    3 A1    4 B1    4 A1                 
-165.72 -165.72 -165.72 -165.72  -62.51  -62.51  -56.33  -56.33
  0 xxx   0 xxx   5 A1    5 B1    6 B1    6 A1    7 B1    7 A1                 
-56.331 -56.331 -56.331 -56.331 -35.817 -35.817 -31.310 -31.310
  1 B2    1 A2    8 B1    8 A1    9 B1    9 A1   10 B1   10 A1                 
-31.304 -31.304 -31.304 -31.304 -22.960 -22.960 -22.959 -22.959
  2 A2    2 B2   11 B1   11 A1   12 B1   12 A1    3 A2    3 B2                 
-22.958 -22.958 -22.955 -22.955 -22.955 -22.955 -10.290 -10.290
 13 B1   13 A1    4 B2    4 A2   14 A1   14 B1   15 A1   15 B1                 
 -8.726  -8.726  -6.558  -6.558  -6.544  -6.544  -6.544  -6.544
 16 B1   16 A1   17 A1   17 B1    5 A2    5 B2   18 B1   18 A1                 
 -6.369  -6.369  -4.782  -4.782  -4.767  -4.767  -4.766  -4.766
 19 B1   19 A1   20 B1   20 A1    6 B2    6 A2   21 B1   21 A1                 
 -2.669  -2.669  -2.665  -2.665  -2.664  -2.664  -2.654  -2.654
 22 B1   22 A1    7 A2    7 B2   23 B1   23 A1    8 B2    8 A2                 
 -2.654  -2.654  -2.050  -2.050  -2.043  -2.043  -2.043  -2.043
 24 A1   24 B1   25 B1   25 A1    9 A2    9 B2   26 A1   26 B1                 
 -2.030  -2.030  -2.030  -2.030  -0.930  -0.904  -0.740  -0.709
 10 B2   10 A2   27 A1   27 B1   28 A1   28 B1   29 A1   29 B1                 
 -0.656  -0.539  -0.495  -0.446  -0.432  -0.397  -0.386  -0.370
 30 A1   30 B1   31 A1   32 A1   11 B2   31 B1   11 A2   32 B1                 
 -0.351  -0.294  -0.284  -0.242  -0.234  -0.228
 33 A1   12 B2   12 A2   34 A1   13 B2   33 B1                                 
 -- Virtual --                   
 -0.085  -0.046  -0.041  -0.018   0.008   0.021   0.044   0.045
 13 A2   34 B1   35 A1   36 A1   37 A1   35 B1   36 B1   14 B2                 
  0.046   0.064   0.072   0.076   0.091   0.091   0.097   0.122
 38 A1   39 A1   14 A2   37 B1   40 A1   15 B2   38 B1   39 B1                 
  0.125   0.145   0.151   0.154   0.171   0.202   0.215   0.224
 41 A1   15 A2   40 B1   42 A1   41 B1   43 A1   16 B2   42 B1                 
  0.235   0.252   0.269   0.320   0.325   0.340   0.349   0.361
 44 A1   16 A2   43 B1   44 B1   45 A1   17 B2   46 A1   17 A2                 
  0.388   0.389   0.402   0.409   0.411   0.417   0.420   0.437
 18 B2   47 A1   45 B1   19 B2   46 B1   48 A1   18 A2   19 A2                 
  0.455   0.457   0.474   0.502   0.506   0.518   0.532   0.579
 49 A1   47 B1   50 A1   48 B1   20 B2   49 B1   20 A2   21 B2                 
  0.588   0.589   0.592   0.594   0.649   0.680   0.714   0.735
 50 B1   51 A1   21 A2   22 B2   52 A1   51 B1   53 A1   52 B1                 
  0.756   0.775   0.797   0.805   0.834   0.879   0.934   0.995
 54 A1   53 B1   22 A2   55 A1   54 B1   56 A1   57 A1   55 B1                 
  1.019   1.134   1.182   1.296   1.327   1.329   1.386   1.394
 56 B1   57 B1   23 B2   24 B2   25 B2   23 A2   58 A1   59 A1                 
  1.411   1.450   1.482   1.517   1.606   1.687   1.719   1.761
 58 B1   60 A1   59 B1   24 A2   61 A1   62 A1   60 B1   25 A2                 
  1.962   2.013   2.018   2.048   2.068   2.102   2.147   2.258
 26 B2   26 A2   63 A1   61 B1   62 B1   64 A1   63 B1   64 B1                 
  2.593   2.734   2.788   2.925   2.935   3.511   3.911   3.918
 27 B2   65 A1   27 A2   66 A1   65 B1   66 B1   28 B2   28 A2                 
  3.952   3.968   3.977   3.984   4.000   4.012   4.036   4.066
 67 A1   67 B1   29 B2   29 A2   68 B1   68 A1   30 B2   30 A2                 
  4.072   4.080   4.108   4.142   4.188   4.251   4.272   4.314
 31 B2   69 A1   31 A2   69 B1   70 A1   71 A1   70 B1   71 B1                 
  4.351   4.386   4.444   4.559   5.979   6.016   6.060   6.079
 72 A1   72 B1   73 A1   73 B1   32 B2   32 A2   74 A1   74 B1                 
  6.104   6.208   6.655   6.766   7.516   7.537   7.565   7.611
 75 A1   75 B1   76 A1   76 B1   33 B2   33 A2   77 A1   77 B1                 
  7.616   7.720  23.312  23.558  27.884  27.957  28.325  28.355
 78 A1   78 B1   79 A1   79 B1   80 A1   80 B1   34 B2   34 A2                 
 28.378  28.400  28.401  28.441  28.526  28.528  28.548  28.549
 81 A1   82 A1   81 B1   82 B1   35 A2   35 B2   36 B2   83 B1                 
 28.554  28.567  28.604  28.627  28.676  28.744  47.925  48.012
 83 A1   36 A2   84 A1   84 B1   85 A1   85 B1   86 A1   86 B1                 
127.872 127.895 127.917 127.932 127.947 127.997 151.679 151.742
 37 B2   37 A2   87 A1   87 B1   88 A1   88 B1   89 A1   89 B1                 
289.720 289.742 289.763 289.820 289.852 289.9461020.7281020.836
 38 B2   38 A2   90 A1   90 B1   91 A1   91 B1   92 A1   92 B1                 
*******1901.910
 93 A1   93 B1                                                                 

 Beta MOs, Restricted
 -- Occupied --                  
*******-1165.89 -482.86 -482.86 -176.32 -176.32 -165.72 -165.72
  1 B1    1 A1    2 B1    2 A1    3 B1    3 A1    4 B1    4 A1                 
-165.72 -165.72 -165.72 -165.72  -62.51  -62.51  -56.33  -56.33
  0 xxx   0 xxx   5 A1    5 B1    6 B1    6 A1    7 B1    7 A1                 
-56.331 -56.331 -56.331 -56.331 -35.817 -35.817 -31.310 -31.310
  1 B2    1 A2    8 B1    8 A1    9 B1    9 A1   10 B1   10 A1                 
-31.304 -31.304 -31.304 -31.304 -22.960 -22.960 -22.959 -22.959
  2 A2    2 B2   11 B1   11 A1   12 B1   12 A1    3 A2    3 B2                 
-22.958 -22.958 -22.955 -22.955 -22.955 -22.955 -10.290 -10.290
 13 B1   13 A1    4 B2    4 A2   14 A1   14 B1   15 A1   15 B1                 
 -8.726  -8.726  -6.558  -6.558  -6.544  -6.544  -6.544  -6.544
 16 B1   16 A1   17 A1   17 B1    5 A2    5 B2   18 B1   18 A1                 
 -6.369  -6.369  -4.782  -4.782  -4.767  -4.767  -4.766  -4.766
 19 B1   19 A1   20 B1   20 A1    6 B2    6 A2   21 B1   21 A1                 
 -2.669  -2.669  -2.665  -2.665  -2.664  -2.664  -2.654  -2.654
 22 B1   22 A1    7 A2    7 B2   23 B1   23 A1    8 B2    8 A2                 
 -2.654  -2.654  -2.050  -2.050  -2.043  -2.043  -2.043  -2.043
 24 A1   24 B1   25 B1   25 A1    9 A2    9 B2   26 A1   26 B1                 
 -2.030  -2.030  -2.030  -2.030  -0.930  -0.904  -0.740  -0.709
 10 B2   10 A2   27 A1   27 B1   28 A1   28 B1   29 A1   29 B1                 
 -0.656  -0.539  -0.495  -0.446  -0.432  -0.397  -0.386  -0.370
 30 A1   30 B1   31 A1   32 A1   11 B2   31 B1   11 A2   32 B1                 
 -0.351  -0.294  -0.284  -0.242  -0.234  -0.228
 33 A1   12 B2   12 A2   34 A1   13 B2   33 B1                                 
 -- Virtual --                   
 -0.085  -0.046  -0.041  -0.018   0.008   0.021   0.044   0.045
 13 A2   34 B1   35 A1   36 A1   37 A1   35 B1   36 B1   14 B2                 
  0.046   0.064   0.072   0.076   0.091   0.091   0.097   0.122
 38 A1   39 A1   14 A2   37 B1   40 A1   15 B2   38 B1   39 B1                 
  0.125   0.145   0.151   0.154   0.171   0.202   0.215   0.224
 41 A1   15 A2   40 B1   42 A1   41 B1   43 A1   16 B2   42 B1                 
  0.235   0.252   0.269   0.320   0.325   0.340   0.349   0.361
 44 A1   16 A2   43 B1   44 B1   45 A1   17 B2   46 A1   17 A2                 
  0.388   0.389   0.402   0.409   0.411   0.417   0.420   0.437
 18 B2   47 A1   45 B1   19 B2   46 B1   48 A1   18 A2   19 A2                 
  0.455   0.457   0.474   0.502   0.506   0.518   0.532   0.579
 49 A1   47 B1   50 A1   48 B1   20 B2   49 B1   20 A2   21 B2                 
  0.588   0.589   0.592   0.594   0.649   0.680   0.714   0.735
 50 B1   51 A1   21 A2   22 B2   52 A1   51 B1   53 A1   52 B1                 
  0.756   0.775   0.797   0.805   0.834   0.879   0.934   0.995
 54 A1   53 B1   22 A2   55 A1   54 B1   56 A1   57 A1   55 B1                 
  1.019   1.134   1.182   1.296   1.327   1.329   1.386   1.394
 56 B1   57 B1   23 B2   24 B2   25 B2   23 A2   58 A1   59 A1                 
  1.411   1.450   1.482   1.517   1.606   1.687   1.719   1.761
 58 B1   60 A1   59 B1   24 A2   61 A1   62 A1   60 B1   25 A2                 
  1.962   2.013   2.018   2.048   2.068   2.102   2.147   2.258
 26 B2   26 A2   63 A1   61 B1   62 B1   64 A1   63 B1   64 B1                 
  2.593   2.734   2.788   2.925   2.935   3.511   3.911   3.918
 27 B2   65 A1   27 A2   66 A1   65 B1   66 B1   28 B2   28 A2                 
  3.952   3.968   3.977   3.984   4.000   4.012   4.036   4.066
 67 A1   67 B1   29 B2   29 A2   68 B1   68 A1   30 B2   30 A2                 
  4.072   4.080   4.108   4.142   4.188   4.251   4.272   4.314
 31 B2   69 A1   31 A2   69 B1   70 A1   71 A1   70 B1   71 B1                 
  4.351   4.386   4.444   4.559   5.979   6.016   6.060   6.079
 72 A1   72 B1   73 A1   73 B1   32 B2   32 A2   74 A1   74 B1                 
  6.104   6.208   6.655   6.766   7.516   7.537   7.565   7.611
 75 A1   75 B1   76 A1   76 B1   33 B2   33 A2   77 A1   77 B1                 
  7.616   7.720  23.312  23.558  27.884  27.957  28.325  28.355
 78 A1   78 B1   79 A1   79 B1   80 A1   80 B1   34 B2   34 A2                 
 28.378  28.400  28.401  28.441  28.526  28.528  28.548  28.549
 81 A1   82 A1   81 B1   82 B1   35 A2   35 B2   36 B2   83 B1                 
 28.554  28.567  28.604  28.627  28.676  28.744  47.925  48.012
 83 A1   36 A2   84 A1   84 B1   85 A1   85 B1   86 A1   86 B1                 
127.872 127.895 127.917 127.932 127.947 127.997 151.679 151.742
 37 B2   37 A2   87 A1   87 B1   88 A1   88 B1   89 A1   89 B1                 
289.720 289.742 289.763 289.820 289.852 289.9461020.7281020.836
 38 B2   38 A2   90 A1   90 B1   91 A1   91 B1   92 A1   92 B1                 
*******1901.910
 93 A1   93 B1                                                                 
 --------------------------------------------------------------

          Ground-State Mulliken Net Atomic Charges

     Atom                 Charge (a.u.)
  ----------------------------------------
      1 Br                   -0.066234
      2 Br                   -0.066234
      3 I                     0.126461
      4 I                     0.126461
      5 C                    -0.060226
      6 C                    -0.060227
  ----------------------------------------
  Sum of atomic charges =     0.000000

 -----------------------------------------------------------------
                    Cartesian Multipole Moments
 -----------------------------------------------------------------
    Charge (ESU x 10^10)
                 0.0000
    Dipole Moment (Debye)
         X       0.0000      Y      -0.0000      Z      -0.2004
       Tot       0.2004
    Quadrupole Moments (Debye-Ang)
        XX     -95.4891     XY       0.0000     YY    -105.1232
        XZ      -0.0000     YZ       0.0000     ZZ    -105.8817
    Octopole Moments (Debye-Ang^2)
       XXX       0.0000    XXY      -0.0000    XYY       0.0000
       YYY      -0.0000    XXZ      -4.5848    XYZ      -0.0000
       YYZ      -7.9455    XZZ      -0.0000    YZZ       0.0000
       ZZZ     -22.1362
    Hexadecapole Moments (Debye-Ang^3)
      XXXX   -2337.4661   XXXY       0.0000   XXYY    -440.7201
      XYYY       0.0000   YYYY    -136.6651   XXXZ      -0.0000
      XXYZ      -0.0000   XYYZ      -0.0000   YYYZ       0.0000
      XXZZ    -526.4887   XYZZ       0.0000   YYZZ    -208.9148
      XZZZ      -0.0000   YZZZ       0.0000   ZZZZ   -1092.2339
 -----------------------------------------------------------------
 Calculating analytic gradient of the SCF energy
 Gradient of SCF Energy
            1           2           3           4           5           6
    1  -0.0162548   0.0162549  -0.0446626   0.0446626   0.1847503  -0.1847504
    2  -0.0000000  -0.0000000   0.0000000   0.0000000   0.0000000   0.0000000
    3   0.1607548   0.1607548  -0.1651677  -0.1651677   0.0044130   0.0044129
 Max gradient component =       1.848E-01
 RMS gradient           =       9.974E-02
 Gradient time:  CPU 74.94 s  wall 9.51 s
 Geometry Optimization Parameters
   NAtoms,    NIC,     NZ,  NCons,   NDum,   NFix, NCnnct, MaxDiis
        6      37       0       0       0       0       0       0

 Cartesian Hessian Update
 Hessian Updated using BFGS Update


** GEOMETRY OPTIMIZATION IN DELOCALIZED INTERNAL COORDINATES **
   Searching for a Minimum

   Optimization Cycle:  10

                       Coordinates (Angstroms)
     ATOM                X               Y               Z
      1  Br        1.9285676225    0.0000000000   -1.5075203610
      2  Br       -1.9285676225    0.0000000000   -1.5075203610
      3  I         2.1097730661    0.0000000000    1.1409572243
      4  I        -2.1097730661    0.0000000000    1.1409572243
      5  C         0.7633287690    0.0000000000   -0.2079049484
      6  C        -0.7633287690    0.0000000000   -0.2079049484
   Point Group: c2v   Number of degrees of freedom:     5


   Energy is -19063.314175515

 Hessian Updated using BFGS Update

  5 Hessian modes will be used to form the next step
  Hessian Eigenvalues:
     0.115419    0.214637    0.253438    0.480582    1.093699

 Minimum Search - Taking Simple RFO Step
 Searching for Lamda that Minimizes Along All modes
 Value Taken    Lamda =  -0.17028996
 Calculated Step too Large.  Step scaled by  0.410259
 Step Taken.  Stepsize is  0.300000

                             Maximum     Tolerance    Cnvgd?
         Gradient           0.171109      0.000300      NO
         Displacement       0.217299      0.001200      NO
         Energy change     -0.074355      0.000001      NO


 New Cartesian Coordinates Obtained by Inverse Iteration

 Displacement from previous Coordinates is:  0.270301
 ----------------------------------------------------------------
             Standard Nuclear Orientation (Angstroms)
    I     Atom           X                Y                Z
 ----------------------------------------------------------------
    1      Br      1.8678274422     0.0000000000    -1.5447119559
    2      Br     -1.8678274422     0.0000000000    -1.5447119559
    3      I       2.0734309769     0.0000000000     1.1741581546
    4      I      -2.0734309769     0.0000000000     1.1741581546
    5      C       0.7111919031     0.0000000000    -0.2039142838
    6      C      -0.7111919031     0.0000000000    -0.2039142838
 ----------------------------------------------------------------
 Molecular Point Group                 C2v   NOp =  4
 Largest Abelian Subgroup              C2v   NOp =  4
 Nuclear Repulsion Energy =  2159.4158487992 hartrees
 There are       94 alpha and       94 beta electrons
 Applying Cartesian multipole field
    Component          Value
    ---------          -----
     (2,0,0)        1.00000E-11
     (0,2,0)        2.00000E-11
     (0,0,2)       -3.00000E-11
 Nucleus-field energy     =    -0.0000000084 hartrees
 Requested basis set is 6-311++G(d,p)
 There are 98 shells and 264 basis functions
 A cutoff of  1.0D-11 yielded   3295 shell pairs
 There are     25996 function pairs (     29575 Cartesian)
 Smallest overlap matrix eigenvalue = 1.14E-05
 Guess MOs from SCF MO coefficient file

 -----------------------------------------------------------------------
  General SCF calculation program by
  Eric Jon Sundstrom, Paul Horn, Yuezhi Mao, Dmitri Zuev, Alec White,
  David Stuck, Shaama M.S., Shane Yost, Joonho Lee, David Small,
  Daniel Levine, Susi Lehtola, Hugh Burton, Evgeny Epifanovsky
 -----------------------------------------------------------------------
 Exchange:     0.2000 Hartree-Fock + 0.0800 Slater + 0.7200 B88
 Correlation:  0.1900 VWN1RPA + 0.8100 LYP
 Using SG-1 standard quadrature grid
 using 8 threads for integral computing
 -------------------------------------------------------
 OpenMP Integral computing Module                
 Release: version 2.0, May 2017, Q-Chem Inc. Pleasanton 
 -------------------------------------------------------
 -------------------------------------------------------
 OpenMP BLAS3 based DFT computing Module                
 Release: version 1.0, May 2013, Q-Chem Inc. Pittsburgh 
 -------------------------------------------------------
 A restricted SCF calculation will be
 performed using DIIS
 SCF converges when DIIS error is below 1.0e-08
 ---------------------------------------
  Cycle       Energy         DIIS error
 ---------------------------------------
    1  -19063.3694389468      1.10e-03  
    2  -19063.3754619617      2.04e-04  
    3  -19063.3755872553      1.55e-04  
    4  -19063.3757741595      5.98e-05  
    5  -19063.3757977023      1.93e-05  
    6  -19063.3758012082      4.41e-06  
    7  -19063.3758013239      6.98e-07  
    8  -19063.3758013270      3.43e-07  
    9  -19063.3758013276      3.46e-08  
   10  -19063.3758013274      1.15e-08  
   11  -19063.3758013272      5.97e-09  Convergence criterion met
 ---------------------------------------
 SCF time:   CPU 196.04s  wall 25.00s 
 SCF   energy in the final basis set =   -19063.3758013272
 Total energy in the final basis set =   -19063.3758013272

 --------------------------------------------------------------
             Orbital Energies (a.u.) and Symmetries
 --------------------------------------------------------------

 Alpha MOs, Restricted
 -- Occupied --                  
*******-1165.89 -482.86 -482.86 -176.32 -176.32 -165.72 -165.72
  1 B1    1 A1    2 B1    2 A1    3 B1    3 A1    4 B1    4 A1                 
-165.72 -165.72 -165.72 -165.72  -62.51  -62.51  -56.33  -56.33
  1 A2    1 B2    5 A1    5 B1    6 B1    6 A1    7 B1    7 A1                 
-56.329 -56.329 -56.329 -56.329 -35.817 -35.817 -31.310 -31.310
  2 B2    2 A2    8 B1    8 A1    9 B1    9 A1   10 B1   10 A1                 
-31.304 -31.304 -31.304 -31.304 -22.960 -22.960 -22.959 -22.959
  3 A2    3 B2   11 B1   11 A1   12 B1   12 A1    4 A2    4 B2                 
-22.959 -22.959 -22.955 -22.955 -22.955 -22.955 -10.287 -10.287
 13 B1   13 A1    5 B2    5 A2   14 A1   14 B1   15 A1   15 B1                 
 -8.724  -8.724  -6.556  -6.556  -6.542  -6.542  -6.541  -6.541
 16 B1   16 A1   17 A1   17 B1    6 A2    6 B2   18 B1   18 A1                 
 -6.368  -6.368  -4.781  -4.781  -4.766  -4.766  -4.765  -4.765
 19 B1   19 A1   20 B1   20 A1    7 B2    7 A2   21 B1   21 A1                 
 -2.667  -2.667  -2.663  -2.663  -2.662  -2.662  -2.651  -2.651
 22 B1   22 A1    8 A2    8 B2   23 B1   23 A1    9 B2    9 A2                 
 -2.651  -2.651  -2.049  -2.049  -2.043  -2.043  -2.043  -2.043
 24 A1   24 B1   25 B1   25 A1   10 A2   10 B2   26 A1   26 B1                 
 -2.029  -2.029  -2.029  -2.029  -0.925  -0.888  -0.750  -0.706
 11 B2   11 A2   27 A1   27 B1   28 A1   28 B1   29 A1   29 B1                 
 -0.671  -0.535  -0.496  -0.452  -0.433  -0.390  -0.375  -0.360
 30 A1   30 B1   31 A1   32 A1   12 B2   31 B1   12 A2   32 B1                 
 -0.351  -0.296  -0.285  -0.250  -0.243  -0.233
 33 A1   13 B2   13 A2   34 A1   14 B2   33 B1                                 
 -- Virtual --                   
 -0.072  -0.049  -0.046  -0.027   0.007   0.022   0.046   0.046
 14 A2   35 A1   34 B1   36 A1   37 A1   35 B1   38 A1   36 B1                 
  0.047   0.063   0.073   0.081   0.090   0.091   0.102   0.123
 15 B2   39 A1   15 A2   37 B1   40 A1   16 B2   38 B1   39 B1                 
  0.125   0.144   0.155   0.166   0.173   0.204   0.214   0.223
 41 A1   16 A2   42 A1   40 B1   41 B1   43 A1   17 B2   42 B1                 
  0.234   0.253   0.283   0.314   0.316   0.344   0.353   0.368
 44 A1   17 A2   43 B1   45 A1   44 B1   18 B2   46 A1   18 A2                 
  0.385   0.387   0.407   0.409   0.412   0.422   0.425   0.442
 19 B2   47 A1   45 B1   48 A1   20 B2   19 A2   46 B1   20 A2                 
  0.449   0.474   0.475   0.495   0.501   0.527   0.536   0.580
 49 A1   47 B1   50 A1   21 B2   48 B1   49 B1   21 A2   22 B2                 
  0.581   0.594   0.599   0.611   0.632   0.678   0.708   0.726
 22 A2   51 A1   23 B2   50 B1   52 A1   51 B1   53 A1   52 B1                 
  0.757   0.776   0.789   0.805   0.835   0.898   0.920   1.002
 54 A1   53 B1   55 A1   23 A2   54 B1   56 A1   57 A1   55 B1                 
  1.016   1.140   1.177   1.276   1.323   1.331   1.385   1.392
 56 B1   57 B1   24 B2   25 B2   26 B2   24 A2   58 A1   59 A1                 
  1.403   1.444   1.481   1.540   1.623   1.704   1.761   1.815
 58 B1   60 A1   59 B1   25 A2   61 A1   62 A1   60 B1   26 A2                 
  1.965   2.021   2.027   2.066   2.095   2.124   2.162   2.282
 27 B2   27 A2   63 A1   61 B1   62 B1   64 A1   63 B1   64 B1                 
  2.600   2.736   2.817   2.965   3.036   3.447   3.917   3.926
 28 B2   65 A1   28 A2   65 B1   66 A1   66 B1   29 B2   29 A2                 
  3.944   3.967   3.975   3.985   4.000   4.006   4.035   4.057
 67 A1   67 B1   30 B2   30 A2   68 B1   68 A1   31 B2   31 A2                 
  4.064   4.085   4.111   4.144   4.198   4.252   4.271   4.294
 32 B2   69 A1   32 A2   69 B1   70 A1   71 A1   70 B1   71 B1                 
  4.339   4.391   4.437   4.562   5.980   6.017   6.058   6.077
 72 A1   72 B1   73 A1   73 B1   33 B2   33 A2   74 A1   74 B1                 
  6.099   6.203   6.647   6.763   7.520   7.541   7.572   7.606
 75 A1   75 B1   76 A1   76 B1   34 B2   34 A2   77 A1   77 B1                 
  7.626   7.721  23.279  23.800  27.877  27.955  28.326  28.355
 78 A1   78 B1   79 A1   79 B1   80 A1   80 B1   35 B2   35 A2                 
 28.376  28.397  28.399  28.437  28.526  28.527  28.547  28.547
 81 A1   82 A1   81 B1   82 B1   36 A2   36 B2   37 B2   83 B1                 
 28.551  28.567  28.600  28.622  28.674  28.745  47.917  48.008
 83 A1   37 A2   84 A1   84 B1   85 A1   85 B1   86 A1   86 B1                 
127.872 127.894 127.915 127.929 127.943 127.993 151.673 151.740
 38 B2   38 A2   87 A1   87 B1   88 A1   88 B1   89 A1   89 B1                 
289.722 289.744 289.769 289.817 289.859 289.9451020.7161020.830
 39 B2   39 A2   90 A1   90 B1   91 A1   91 B1   92 A1   92 B1                 
*******1901.907
 93 A1   93 B1                                                                 

 Beta MOs, Restricted
 -- Occupied --                  
*******-1165.89 -482.86 -482.86 -176.32 -176.32 -165.72 -165.72
  1 B1    1 A1    2 B1    2 A1    3 B1    3 A1    4 B1    4 A1                 
-165.72 -165.72 -165.72 -165.72  -62.51  -62.51  -56.33  -56.33
  1 A2    1 B2    5 A1    5 B1    6 B1    6 A1    7 B1    7 A1                 
-56.329 -56.329 -56.329 -56.329 -35.817 -35.817 -31.310 -31.310
  2 B2    2 A2    8 B1    8 A1    9 B1    9 A1   10 B1   10 A1                 
-31.304 -31.304 -31.304 -31.304 -22.960 -22.960 -22.959 -22.959
  3 A2    3 B2   11 B1   11 A1   12 B1   12 A1    4 A2    4 B2                 
-22.959 -22.959 -22.955 -22.955 -22.955 -22.955 -10.287 -10.287
 13 B1   13 A1    5 B2    5 A2   14 A1   14 B1   15 A1   15 B1                 
 -8.724  -8.724  -6.556  -6.556  -6.542  -6.542  -6.541  -6.541
 16 B1   16 A1   17 A1   17 B1    6 A2    6 B2   18 B1   18 A1                 
 -6.368  -6.368  -4.781  -4.781  -4.766  -4.766  -4.765  -4.765
 19 B1   19 A1   20 B1   20 A1    7 B2    7 A2   21 B1   21 A1                 
 -2.667  -2.667  -2.663  -2.663  -2.662  -2.662  -2.651  -2.651
 22 B1   22 A1    8 A2    8 B2   23 B1   23 A1    9 B2    9 A2                 
 -2.651  -2.651  -2.049  -2.049  -2.043  -2.043  -2.043  -2.043
 24 A1   24 B1   25 B1   25 A1   10 A2   10 B2   26 A1   26 B1                 
 -2.029  -2.029  -2.029  -2.029  -0.925  -0.888  -0.750  -0.706
 11 B2   11 A2   27 A1   27 B1   28 A1   28 B1   29 A1   29 B1                 
 -0.671  -0.535  -0.496  -0.452  -0.433  -0.390  -0.375  -0.360
 30 A1   30 B1   31 A1   32 A1   12 B2   31 B1   12 A2   32 B1                 
 -0.351  -0.296  -0.285  -0.250  -0.243  -0.233
 33 A1   13 B2   13 A2   34 A1   14 B2   33 B1                                 
 -- Virtual --                   
 -0.072  -0.049  -0.046  -0.027   0.007   0.022   0.046   0.046
 14 A2   35 A1   34 B1   36 A1   37 A1   35 B1   38 A1   36 B1                 
  0.047   0.063   0.073   0.081   0.090   0.091   0.102   0.123
 15 B2   39 A1   15 A2   37 B1   40 A1   16 B2   38 B1   39 B1                 
  0.125   0.144   0.155   0.166   0.173   0.204   0.214   0.223
 41 A1   16 A2   42 A1   40 B1   41 B1   43 A1   17 B2   42 B1                 
  0.234   0.253   0.283   0.314   0.316   0.344   0.353   0.368
 44 A1   17 A2   43 B1   45 A1   44 B1   18 B2   46 A1   18 A2                 
  0.385   0.387   0.407   0.409   0.412   0.422   0.425   0.442
 19 B2   47 A1   45 B1   48 A1   20 B2   19 A2   46 B1   20 A2                 
  0.449   0.474   0.475   0.495   0.501   0.527   0.536   0.580
 49 A1   47 B1   50 A1   21 B2   48 B1   49 B1   21 A2   22 B2                 
  0.581   0.594   0.599   0.611   0.632   0.678   0.708   0.726
 22 A2   51 A1   23 B2   50 B1   52 A1   51 B1   53 A1   52 B1                 
  0.757   0.776   0.789   0.805   0.835   0.898   0.920   1.002
 54 A1   53 B1   55 A1   23 A2   54 B1   56 A1   57 A1   55 B1                 
  1.016   1.140   1.177   1.276   1.323   1.331   1.385   1.392
 56 B1   57 B1   24 B2   25 B2   26 B2   24 A2   58 A1   59 A1                 
  1.403   1.444   1.481   1.540   1.623   1.704   1.761   1.815
 58 B1   60 A1   59 B1   25 A2   61 A1   62 A1   60 B1   26 A2                 
  1.965   2.021   2.027   2.066   2.095   2.124   2.162   2.282
 27 B2   27 A2   63 A1   61 B1   62 B1   64 A1   63 B1   64 B1                 
  2.600   2.736   2.817   2.965   3.036   3.447   3.917   3.926
 28 B2   65 A1   28 A2   65 B1   66 A1   66 B1   29 B2   29 A2                 
  3.944   3.967   3.975   3.985   4.000   4.006   4.035   4.057
 67 A1   67 B1   30 B2   30 A2   68 B1   68 A1   31 B2   31 A2                 
  4.064   4.085   4.111   4.144   4.198   4.252   4.271   4.294
 32 B2   69 A1   32 A2   69 B1   70 A1   71 A1   70 B1   71 B1                 
  4.339   4.391   4.437   4.562   5.980   6.017   6.058   6.077
 72 A1   72 B1   73 A1   73 B1   33 B2   33 A2   74 A1   74 B1                 
  6.099   6.203   6.647   6.763   7.520   7.541   7.572   7.606
 75 A1   75 B1   76 A1   76 B1   34 B2   34 A2   77 A1   77 B1                 
  7.626   7.721  23.279  23.800  27.877  27.955  28.326  28.355
 78 A1   78 B1   79 A1   79 B1   80 A1   80 B1   35 B2   35 A2                 
 28.376  28.397  28.399  28.437  28.526  28.527  28.547  28.547
 81 A1   82 A1   81 B1   82 B1   36 A2   36 B2   37 B2   83 B1                 
 28.551  28.567  28.600  28.622  28.674  28.745  47.917  48.008
 83 A1   37 A2   84 A1   84 B1   85 A1   85 B1   86 A1   86 B1                 
127.872 127.894 127.915 127.929 127.943 127.993 151.673 151.740
 38 B2   38 A2   87 A1   87 B1   88 A1   88 B1   89 A1   89 B1                 
289.722 289.744 289.769 289.817 289.859 289.9451020.7161020.830
 39 B2   39 A2   90 A1   90 B1   91 A1   91 B1   92 A1   92 B1                 
*******1901.907
 93 A1   93 B1                                                                 
 --------------------------------------------------------------

          Ground-State Mulliken Net Atomic Charges

     Atom                 Charge (a.u.)
  ----------------------------------------
      1 Br                   -0.071880
      2 Br                   -0.071880
      3 I                     0.125572
      4 I                     0.125572
      5 C                    -0.053693
      6 C                    -0.053692
  ----------------------------------------
  Sum of atomic charges =     0.000000

 -----------------------------------------------------------------
                    Cartesian Multipole Moments
 -----------------------------------------------------------------
    Charge (ESU x 10^10)
                 0.0000
    Dipole Moment (Debye)
         X      -0.0000      Y      -0.0000      Z      -0.0608
       Tot       0.0608
    Quadrupole Moments (Debye-Ang)
        XX     -96.2944     XY       0.0000     YY    -105.2351
        XZ       0.0000     YZ      -0.0000     ZZ    -105.1152
    Octopole Moments (Debye-Ang^2)
       XXX       0.0000    XXY      -0.0000    XYY      -0.0000
       YYY      -0.0000    XXZ      -3.8404    XYZ       0.0000
       YYZ      -8.4613    XZZ       0.0000    YZZ      -0.0000
       ZZZ     -23.8001
    Hexadecapole Moments (Debye-Ang^3)
      XXXX   -2246.8088   XXXY       0.0000   XXYY    -424.1545
      XYYY       0.0000   YYYY    -137.1230   XXXZ       0.0000
      XXYZ      -0.0000   XYYZ       0.0000   YYYZ      -0.0000
      XXZZ    -513.3535   XYZZ       0.0000   YYZZ    -217.3307
      XZZZ       0.0000   YZZZ      -0.0000   ZZZZ   -1132.8797
 -----------------------------------------------------------------
 Calculating analytic gradient of the SCF energy
 Gradient of SCF Energy
            1           2           3           4           5           6
    1  -0.0115486   0.0115486  -0.0360362   0.0360362   0.1252074  -0.1252073
    2   0.0000000   0.0000000   0.0000000   0.0000000   0.0000000  -0.0000000
    3   0.1320056   0.1320056  -0.1350908  -0.1350909   0.0030852   0.0030853
 Max gradient component =       1.351E-01
 RMS gradient           =       7.659E-02
 Gradient time:  CPU 75.52 s  wall 9.59 s
 Geometry Optimization Parameters
   NAtoms,    NIC,     NZ,  NCons,   NDum,   NFix, NCnnct, MaxDiis
        6      37       0       0       0       0       0       0

 Cartesian Hessian Update
 Hessian Updated using BFGS Update


** GEOMETRY OPTIMIZATION IN DELOCALIZED INTERNAL COORDINATES **
   Searching for a Minimum

   Optimization Cycle:  11

                       Coordinates (Angstroms)
     ATOM                X               Y               Z
      1  Br        1.8678274422    0.0000000000   -1.5447119559
      2  Br       -1.8678274422    0.0000000000   -1.5447119559
      3  I         2.0734309769    0.0000000000    1.1741581546
      4  I        -2.0734309769    0.0000000000    1.1741581546
      5  C         0.7111919031    0.0000000000   -0.2039142838
      6  C        -0.7111919031    0.0000000000   -0.2039142838
   Point Group: c2v   Number of degrees of freedom:     5


   Energy is -19063.375801327

 Hessian Updated using BFGS Update

  5 Hessian modes will be used to form the next step
  Hessian Eigenvalues:
     0.147534    0.225174    0.251709    0.470403    1.093702

 Minimum Search - Taking Simple RFO Step
 Searching for Lamda that Minimizes Along All modes
 Value Taken    Lamda =  -0.11551832
 Calculated Step too Large.  Step scaled by  0.468714
 Step Taken.  Stepsize is  0.300000

                             Maximum     Tolerance    Cnvgd?
         Gradient           0.127267      0.000300      NO
         Displacement       0.236060      0.001200      NO
         Energy change     -0.061626      0.000001      NO


 New Cartesian Coordinates Obtained by Inverse Iteration

 Displacement from previous Coordinates is:  0.213784
 ----------------------------------------------------------------
             Standard Nuclear Orientation (Angstroms)
    I     Atom           X                Y                Z
 ----------------------------------------------------------------
    1      Br      1.8293767162     0.0000000000    -1.5910897267
    2      Br     -1.8293767162     0.0000000000    -1.5910897267
    3      I       2.0593834826     0.0000000000     1.2172424945
    4      I      -2.0593834826     0.0000000000     1.2172424945
    5      C       0.6846332240     0.0000000000    -0.2006208528
    6      C      -0.6846332240     0.0000000000    -0.2006208528
 ----------------------------------------------------------------
 Molecular Point Group                 C2v   NOp =  4
 Largest Abelian Subgroup              C2v   NOp =  4
 Nuclear Repulsion Energy =  2138.1617781140 hartrees
 There are       94 alpha and       94 beta electrons
 Applying Cartesian multipole field
    Component          Value
    ---------          -----
     (2,0,0)        1.00000E-11
     (0,2,0)        2.00000E-11
     (0,0,2)       -3.00000E-11
 Nucleus-field energy     =    -0.0000000112 hartrees
 Requested basis set is 6-311++G(d,p)
 There are 98 shells and 264 basis functions
 A cutoff of  1.0D-11 yielded   3281 shell pairs
 There are     25846 function pairs (     29381 Cartesian)
 Smallest overlap matrix eigenvalue = 1.02E-05
 Guess MOs from SCF MO coefficient file

 -----------------------------------------------------------------------
  General SCF calculation program by
  Eric Jon Sundstrom, Paul Horn, Yuezhi Mao, Dmitri Zuev, Alec White,
  David Stuck, Shaama M.S., Shane Yost, Joonho Lee, David Small,
  Daniel Levine, Susi Lehtola, Hugh Burton, Evgeny Epifanovsky
 -----------------------------------------------------------------------
 Exchange:     0.2000 Hartree-Fock + 0.0800 Slater + 0.7200 B88
 Correlation:  0.1900 VWN1RPA + 0.8100 LYP
 Using SG-1 standard quadrature grid
 using 8 threads for integral computing
 -------------------------------------------------------
 OpenMP Integral computing Module                
 Release: version 2.0, May 2017, Q-Chem Inc. Pleasanton 
 -------------------------------------------------------
 -------------------------------------------------------
 OpenMP BLAS3 based DFT computing Module                
 Release: version 1.0, May 2013, Q-Chem Inc. Pittsburgh 
 -------------------------------------------------------
 A restricted SCF calculation will be
 performed using DIIS
 SCF converges when DIIS error is below 1.0e-08
 ---------------------------------------
  Cycle       Energy         DIIS error
 ---------------------------------------
    1  -19063.4183025741      7.90e-04  
    2  -19063.4218982050      2.30e-04  
    3  -19063.4215507950      2.92e-04  
    4  -19063.4222798961      9.09e-05  
    5  -19063.4223554860      1.11e-05  
    6  -19063.4223565176      2.98e-06  
    7  -19063.4223565388      5.57e-07  
    8  -19063.4223565404      2.64e-07  
    9  -19063.4223565402      2.25e-08  
   10  -19063.4223565405      8.33e-09  Convergence criterion met
 ---------------------------------------
 SCF time:   CPU 176.80s  wall 23.00s 
 SCF   energy in the final basis set =   -19063.4223565405
 Total energy in the final basis set =   -19063.4223565405

 --------------------------------------------------------------
             Orbital Energies (a.u.) and Symmetries
 --------------------------------------------------------------

 Alpha MOs, Restricted
 -- Occupied --                  
*******-1165.89 -482.86 -482.86 -176.32 -176.32 -165.72 -165.72
  1 B1    1 A1    2 B1    2 A1    3 B1    3 A1    4 B1    4 A1                 
-165.72 -165.72 -165.72 -165.72  -62.51  -62.51  -56.33  -56.33
  1 A2    1 B2    5 A1    5 B1    6 B1    6 A1    7 B1    7 A1                 
-56.328 -56.328 -56.328 -56.328 -35.818 -35.818 -31.311 -31.311
  2 A2    2 B2    8 B1    8 A1    9 B1    9 A1   10 B1   10 A1                 
-31.305 -31.305 -31.305 -31.305 -22.961 -22.961 -22.960 -22.960
  3 A2    3 B2   11 B1   11 A1   12 B1   12 A1    4 A2    4 B2                 
-22.960 -22.960 -22.956 -22.956 -22.956 -22.956 -10.287 -10.287
 13 B1   13 A1    5 B2    5 A2   14 A1   14 B1   15 A1   15 B1                 
 -8.722  -8.722  -6.554  -6.554  -6.540  -6.540  -6.539  -6.539
 16 B1   16 A1   17 A1   17 B1    6 A2    6 B2   18 A1   18 B1                 
 -6.369  -6.369  -4.782  -4.782  -4.766  -4.766  -4.766  -4.766
 19 B1   19 A1   20 B1   20 A1    7 B2    7 A2   21 A1   21 B1                 
 -2.665  -2.665  -2.661  -2.661  -2.661  -2.661  -2.650  -2.650
 22 B1   22 A1    8 A2    8 B2   23 B1   23 A1    9 B2    9 A2                 
 -2.650  -2.650  -2.049  -2.049  -2.043  -2.043  -2.043  -2.043
 24 A1   24 B1   25 B1   25 A1   10 A2   10 B2   26 A1   26 B1                 
 -2.029  -2.029  -2.029  -2.029  -0.917  -0.872  -0.756  -0.703
 11 B2   11 A2   27 A1   27 B1   28 A1   28 B1   29 A1   29 B1                 
 -0.675  -0.532  -0.494  -0.455  -0.431  -0.384  -0.366  -0.350
 30 A1   30 B1   31 A1   32 A1   12 B2   31 B1   12 A2   32 B1                 
 -0.348  -0.298  -0.286  -0.259  -0.249  -0.241
 33 A1   13 B2   13 A2   34 A1   14 B2   33 B1                                 
 -- Virtual --                   
 -0.063  -0.059  -0.051  -0.035   0.006   0.023   0.046   0.047
 14 A2   35 A1   34 B1   36 A1   37 A1   35 B1   38 A1   36 B1                 
  0.048   0.062   0.073   0.084   0.090   0.091   0.103   0.123
 15 B2   39 A1   15 A2   37 B1   40 A1   16 B2   38 B1   39 B1                 
  0.124   0.142   0.156   0.168   0.181   0.204   0.214   0.220
 41 A1   16 A2   42 A1   40 B1   41 B1   43 A1   17 B2   42 B1                 
  0.233   0.252   0.285   0.309   0.313   0.349   0.360   0.374
 44 A1   17 A2   43 B1   45 A1   44 B1   18 B2   46 A1   18 A2                 
  0.384   0.384   0.400   0.406   0.414   0.423   0.429   0.446
 19 B2   47 A1   48 A1   45 B1   20 B2   19 A2   46 B1   49 A1                 
  0.447   0.475   0.482   0.488   0.500   0.537   0.542   0.570
 20 A2   50 A1   47 B1   21 B2   48 B1   21 A2   49 B1   22 A2                 
  0.572   0.596   0.606   0.613   0.626   0.674   0.706   0.713
 22 B2   51 A1   23 B2   52 A1   50 B1   51 B1   53 A1   52 B1                 
  0.752   0.770   0.772   0.807   0.837   0.892   0.919   0.995
 54 A1   53 B1   55 A1   23 A2   54 B1   56 A1   57 A1   55 B1                 
  1.014   1.143   1.172   1.261   1.324   1.330   1.374   1.385
 56 B1   57 B1   24 B2   25 B2   26 B2   24 A2   58 A1   59 A1                 
  1.394   1.445   1.480   1.550   1.628   1.705   1.786   1.844
 58 B1   60 A1   59 B1   25 A2   61 A1   62 A1   60 B1   26 A2                 
  1.969   2.025   2.033   2.063   2.128   2.140   2.153   2.297
 27 B2   27 A2   63 A1   61 B1   62 B1   64 A1   63 B1   64 B1                 
  2.605   2.733   2.831   2.980   3.096   3.379   3.924   3.934
 28 B2   65 A1   28 A2   65 B1   66 A1   66 B1   29 B2   29 A2                 
  3.939   3.969   3.973   3.985   3.998   4.001   4.029   4.044
 67 A1   67 B1   30 B2   30 A2   68 A1   68 B1   31 B2   31 A2                 
  4.056   4.086   4.111   4.146   4.202   4.237   4.253   4.279
 32 B2   69 A1   32 A2   69 B1   70 A1   71 A1   70 B1   71 B1                 
  4.325   4.396   4.432   4.555   5.979   6.015   6.050   6.070
 72 A1   72 B1   73 A1   73 B1   33 B2   33 A2   74 A1   74 B1                 
  6.087   6.187   6.633   6.753   7.523   7.543   7.576   7.601
 75 A1   75 B1   76 A1   76 B1   34 B2   34 A2   77 A1   77 B1                 
  7.633   7.716  23.251  23.967  27.868  27.943  28.325  28.353
 78 A1   78 B1   79 A1   79 B1   80 A1   80 B1   35 B2   35 A2                 
 28.370  28.390  28.394  28.429  28.524  28.525  28.543  28.544
 81 A1   82 A1   81 B1   82 B1   36 A2   36 B2   83 B1   37 B2                 
 28.546  28.565  28.593  28.617  28.670  28.740  47.903  47.999
 83 A1   37 A2   84 A1   84 B1   85 A1   85 B1   86 A1   86 B1                 
127.871 127.892 127.909 127.925 127.937 127.984 151.664 151.729
 38 B2   38 A2   87 A1   87 B1   88 A1   88 B1   89 A1   89 B1                 
289.723 289.745 289.772 289.811 289.864 289.9391020.6981020.816
 39 B2   39 A2   90 A1   90 B1   91 A1   91 B1   92 A1   92 B1                 
*******1901.896
 93 A1   93 B1                                                                 

 Beta MOs, Restricted
 -- Occupied --                  
*******-1165.89 -482.86 -482.86 -176.32 -176.32 -165.72 -165.72
  1 B1    1 A1    2 B1    2 A1    3 B1    3 A1    4 B1    4 A1                 
-165.72 -165.72 -165.72 -165.72  -62.51  -62.51  -56.33  -56.33
  1 A2    1 B2    5 A1    5 B1    6 B1    6 A1    7 B1    7 A1                 
-56.328 -56.328 -56.328 -56.328 -35.818 -35.818 -31.311 -31.311
  2 A2    2 B2    8 B1    8 A1    9 B1    9 A1   10 B1   10 A1                 
-31.305 -31.305 -31.305 -31.305 -22.961 -22.961 -22.960 -22.960
  3 A2    3 B2   11 B1   11 A1   12 B1   12 A1    4 A2    4 B2                 
-22.960 -22.960 -22.956 -22.956 -22.956 -22.956 -10.287 -10.287
 13 B1   13 A1    5 B2    5 A2   14 A1   14 B1   15 A1   15 B1                 
 -8.722  -8.722  -6.554  -6.554  -6.540  -6.540  -6.539  -6.539
 16 B1   16 A1   17 A1   17 B1    6 A2    6 B2   18 A1   18 B1                 
 -6.369  -6.369  -4.782  -4.782  -4.766  -4.766  -4.766  -4.766
 19 B1   19 A1   20 B1   20 A1    7 B2    7 A2   21 A1   21 B1                 
 -2.665  -2.665  -2.661  -2.661  -2.661  -2.661  -2.650  -2.650
 22 B1   22 A1    8 A2    8 B2   23 B1   23 A1    9 B2    9 A2                 
 -2.650  -2.650  -2.049  -2.049  -2.043  -2.043  -2.043  -2.043
 24 A1   24 B1   25 B1   25 A1   10 A2   10 B2   26 A1   26 B1                 
 -2.029  -2.029  -2.029  -2.029  -0.917  -0.872  -0.756  -0.703
 11 B2   11 A2   27 A1   27 B1   28 A1   28 B1   29 A1   29 B1                 
 -0.675  -0.532  -0.494  -0.455  -0.431  -0.384  -0.366  -0.350
 30 A1   30 B1   31 A1   32 A1   12 B2   31 B1   12 A2   32 B1                 
 -0.348  -0.298  -0.286  -0.259  -0.249  -0.241
 33 A1   13 B2   13 A2   34 A1   14 B2   33 B1                                 
 -- Virtual --                   
 -0.063  -0.059  -0.051  -0.035   0.006   0.023   0.046   0.047
 14 A2   35 A1   34 B1   36 A1   37 A1   35 B1   38 A1   36 B1                 
  0.048   0.062   0.073   0.084   0.090   0.091   0.103   0.123
 15 B2   39 A1   15 A2   37 B1   40 A1   16 B2   38 B1   39 B1                 
  0.124   0.142   0.156   0.168   0.181   0.204   0.214   0.220
 41 A1   16 A2   42 A1   40 B1   41 B1   43 A1   17 B2   42 B1                 
  0.233   0.252   0.285   0.309   0.313   0.349   0.360   0.374
 44 A1   17 A2   43 B1   45 A1   44 B1   18 B2   46 A1   18 A2                 
  0.384   0.384   0.400   0.406   0.414   0.423   0.429   0.446
 19 B2   47 A1   48 A1   45 B1   20 B2   19 A2   46 B1   49 A1                 
  0.447   0.475   0.482   0.488   0.500   0.537   0.542   0.570
 20 A2   50 A1   47 B1   21 B2   48 B1   21 A2   49 B1   22 A2                 
  0.572   0.596   0.606   0.613   0.626   0.674   0.706   0.713
 22 B2   51 A1   23 B2   52 A1   50 B1   51 B1   53 A1   52 B1                 
  0.752   0.770   0.772   0.807   0.837   0.892   0.919   0.995
 54 A1   53 B1   55 A1   23 A2   54 B1   56 A1   57 A1   55 B1                 
  1.014   1.143   1.172   1.261   1.324   1.330   1.374   1.385
 56 B1   57 B1   24 B2   25 B2   26 B2   24 A2   58 A1   59 A1                 
  1.394   1.445   1.480   1.550   1.628   1.705   1.786   1.844
 58 B1   60 A1   59 B1   25 A2   61 A1   62 A1   60 B1   26 A2                 
  1.969   2.025   2.033   2.063   2.128   2.140   2.153   2.297
 27 B2   27 A2   63 A1   61 B1   62 B1   64 A1   63 B1   64 B1                 
  2.605   2.733   2.831   2.980   3.096   3.379   3.924   3.934
 28 B2   65 A1   28 A2   65 B1   66 A1   66 B1   29 B2   29 A2                 
  3.939   3.969   3.973   3.985   3.998   4.001   4.029   4.044
 67 A1   67 B1   30 B2   30 A2   68 A1   68 B1   31 B2   31 A2                 
  4.056   4.086   4.111   4.146   4.202   4.237   4.253   4.279
 32 B2   69 A1   32 A2   69 B1   70 A1   71 A1   70 B1   71 B1                 
  4.325   4.396   4.432   4.555   5.979   6.015   6.050   6.070
 72 A1   72 B1   73 A1   73 B1   33 B2   33 A2   74 A1   74 B1                 
  6.087   6.187   6.633   6.753   7.523   7.543   7.576   7.601
 75 A1   75 B1   76 A1   76 B1   34 B2   34 A2   77 A1   77 B1                 
  7.633   7.716  23.251  23.967  27.868  27.943  28.325  28.353
 78 A1   78 B1   79 A1   79 B1   80 A1   80 B1   35 B2   35 A2                 
 28.370  28.390  28.394  28.429  28.524  28.525  28.543  28.544
 81 A1   82 A1   81 B1   82 B1   36 A2   36 B2   83 B1   37 B2                 
 28.546  28.565  28.593  28.617  28.670  28.740  47.903  47.999
 83 A1   37 A2   84 A1   84 B1   85 A1   85 B1   86 A1   86 B1                 
127.871 127.892 127.909 127.925 127.937 127.984 151.664 151.729
 38 B2   38 A2   87 A1   87 B1   88 A1   88 B1   89 A1   89 B1                 
289.723 289.745 289.772 289.811 289.864 289.9391020.6981020.816
 39 B2   39 A2   90 A1   90 B1   91 A1   91 B1   92 A1   92 B1                 
*******1901.896
 93 A1   93 B1                                                                 
 --------------------------------------------------------------

          Ground-State Mulliken Net Atomic Charges

     Atom                 Charge (a.u.)
  ----------------------------------------
      1 Br                   -0.074429
      2 Br                   -0.074429
      3 I                     0.130374
      4 I                     0.130374
      5 C                    -0.055945
      6 C                    -0.055945
  ----------------------------------------
  Sum of atomic charges =     0.000000

 -----------------------------------------------------------------
                    Cartesian Multipole Moments
 -----------------------------------------------------------------
    Charge (ESU x 10^10)
                 0.0000
    Dipole Moment (Debye)
         X      -0.0000      Y      -0.0000      Z       0.1054
       Tot       0.1054
    Quadrupole Moments (Debye-Ang)
        XX     -96.9677     XY       0.0000     YY    -105.4689
        XZ       0.0000     YZ      -0.0000     ZZ    -104.1676
    Octopole Moments (Debye-Ang^2)
       XXX       0.0000    XXY      -0.0000    XYY      -0.0000
       YYY      -0.0000    XXZ      -3.0831    XYZ       0.0000
       YYZ      -9.1085    XZZ       0.0000    YZZ      -0.0000
       ZZZ     -25.9977
    Hexadecapole Moments (Debye-Ang^3)
      XXXX   -2207.2871   XXXY       0.0000   XXYY    -416.6225
      XYYY       0.0000   YYYY    -137.9146   XXXZ       0.0000
      XXYZ      -0.0000   XYYZ       0.0000   YYYZ      -0.0000
      XXZZ    -510.5549   XYZZ       0.0000   YYZZ    -228.4244
      XZZZ       0.0000   YZZZ      -0.0000   ZZZZ   -1186.7143
 -----------------------------------------------------------------
 Calculating analytic gradient of the SCF energy
 Gradient of SCF Energy
            1           2           3           4           5           6
    1  -0.0054823   0.0054823  -0.0239974   0.0239974   0.0689953  -0.0689953
    2   0.0000000   0.0000000  -0.0000000  -0.0000000   0.0000000   0.0000000
    3   0.1000230   0.1000230  -0.1025230  -0.1025230   0.0025000   0.0025001
 Max gradient component =       1.025E-01
 RMS gradient           =       5.363E-02
 Gradient time:  CPU 74.89 s  wall 9.51 s
 Geometry Optimization Parameters
   NAtoms,    NIC,     NZ,  NCons,   NDum,   NFix, NCnnct, MaxDiis
        6      37       0       0       0       0       0       0

 Cartesian Hessian Update
 Hessian Updated using BFGS Update


** GEOMETRY OPTIMIZATION IN DELOCALIZED INTERNAL COORDINATES **
   Searching for a Minimum

   Optimization Cycle:  12

                       Coordinates (Angstroms)
     ATOM                X               Y               Z
      1  Br        1.8293767162    0.0000000000   -1.5910897267
      2  Br       -1.8293767162    0.0000000000   -1.5910897267
      3  I         2.0593834826    0.0000000000    1.2172424945
      4  I        -2.0593834826    0.0000000000    1.2172424945
      5  C         0.6846332240    0.0000000000   -0.2006208528
      6  C        -0.6846332240    0.0000000000   -0.2006208528
   Point Group: c2v   Number of degrees of freedom:     5


   Energy is -19063.422356540

 Hessian Updated using BFGS Update

  5 Hessian modes will be used to form the next step
  Hessian Eigenvalues:
     0.115279    0.245356    0.296581    0.473788    1.093702

 Minimum Search - Taking Simple RFO Step
 Searching for Lamda that Minimizes Along All modes
 Value Taken    Lamda =  -0.07680228
 Calculated Step too Large.  Step scaled by  0.493736
 Step Taken.  Stepsize is  0.300000

                             Maximum     Tolerance    Cnvgd?
         Gradient           0.103343      0.000300      NO
         Displacement       0.274738      0.001200      NO
         Energy change     -0.046555      0.000001      NO


 New Cartesian Coordinates Obtained by Inverse Iteration

 Displacement from previous Coordinates is:  0.195474
 ----------------------------------------------------------------
             Standard Nuclear Orientation (Angstroms)
    I     Atom           X                Y                Z
 ----------------------------------------------------------------
    1      Br      1.8135699162     0.0000000000    -1.6384942586
    2      Br     -1.8135699162     0.0000000000    -1.6384942586
    3      I       2.0452813043     0.0000000000     1.2681844917
    4      I      -2.0452813043     0.0000000000     1.2681844917
    5      C       0.6778197775     0.0000000000    -0.2041583182
    6      C      -0.6778197775     0.0000000000    -0.2041583182
 ----------------------------------------------------------------
 Molecular Point Group                 C2v   NOp =  4
 Largest Abelian Subgroup              C2v   NOp =  4
 Nuclear Repulsion Energy =  2110.8288662600 hartrees
 There are       94 alpha and       94 beta electrons
 Applying Cartesian multipole field
    Component          Value
    ---------          -----
     (2,0,0)        1.00000E-11
     (0,2,0)        2.00000E-11
     (0,0,2)       -3.00000E-11
 Nucleus-field energy     =    -0.0000000142 hartrees
 Requested basis set is 6-311++G(d,p)
 There are 98 shells and 264 basis functions
 A cutoff of  1.0D-11 yielded   3265 shell pairs
 There are     25722 function pairs (     29225 Cartesian)
 Smallest overlap matrix eigenvalue = 1.12E-05
 Guess MOs from SCF MO coefficient file

 -----------------------------------------------------------------------
  General SCF calculation program by
  Eric Jon Sundstrom, Paul Horn, Yuezhi Mao, Dmitri Zuev, Alec White,
  David Stuck, Shaama M.S., Shane Yost, Joonho Lee, David Small,
  Daniel Levine, Susi Lehtola, Hugh Burton, Evgeny Epifanovsky
 -----------------------------------------------------------------------
 Exchange:     0.2000 Hartree-Fock + 0.0800 Slater + 0.7200 B88
 Correlation:  0.1900 VWN1RPA + 0.8100 LYP
 Using SG-1 standard quadrature grid
 using 8 threads for integral computing
 -------------------------------------------------------
 OpenMP Integral computing Module                
 Release: version 2.0, May 2017, Q-Chem Inc. Pleasanton 
 -------------------------------------------------------
 -------------------------------------------------------
 OpenMP BLAS3 based DFT computing Module                
 Release: version 1.0, May 2013, Q-Chem Inc. Pittsburgh 
 -------------------------------------------------------
 A restricted SCF calculation will be
 performed using DIIS
 SCF converges when DIIS error is below 1.0e-08
 ---------------------------------------
  Cycle       Energy         DIIS error
 ---------------------------------------
    1  -19063.4523103536      4.88e-04  
    2  -19063.4539746978      2.93e-04  
    3  -19063.4537968767      3.17e-04  
    4  -19063.4547055310      6.11e-05  
    5  -19063.4547412842      7.12e-06  
    6  -19063.4547417529      2.18e-06  
    7  -19063.4547417684      5.72e-07  
    8  -19063.4547417698      2.08e-07  
    9  -19063.4547417698      1.22e-08  
   10  -19063.4547417700      5.31e-09  Convergence criterion met
 ---------------------------------------
 SCF time:   CPU 175.03s  wall 23.00s 
 SCF   energy in the final basis set =   -19063.4547417700
 Total energy in the final basis set =   -19063.4547417700

 --------------------------------------------------------------
             Orbital Energies (a.u.) and Symmetries
 --------------------------------------------------------------

 Alpha MOs, Restricted
 -- Occupied --                  
*******-1165.89 -482.86 -482.86 -176.32 -176.32 -165.73 -165.73
  1 B1    1 A1    2 B1    2 A1    3 B1    3 A1    4 B1    4 A1                 
-165.72 -165.72 -165.72 -165.72  -62.51  -62.51  -56.33  -56.33
  1 A2    1 B2    5 A1    5 B1    6 B1    6 A1    7 B1    7 A1                 
-56.328 -56.328 -56.327 -56.327 -35.819 -35.819 -31.312 -31.312
  2 A2    2 B2    8 B1    8 A1    9 B1    9 A1   10 B1   10 A1                 
-31.306 -31.306 -31.306 -31.306 -22.963 -22.963 -22.961 -22.961
  3 A2    3 B2   11 B1   11 A1   12 B1   12 A1    4 A2    4 B2                 
-22.961 -22.961 -22.957 -22.957 -22.957 -22.957 -10.290 -10.289
 13 B1   13 A1   14 B1   14 A1    5 B2    5 A2   15 A1   15 B1                 
 -8.721  -8.721  -6.553  -6.553  -6.539  -6.539  -6.538  -6.538
 16 B1   16 A1   17 A1   17 B1    6 A2    6 B2   18 A1   18 B1                 
 -6.369  -6.369  -4.783  -4.783  -4.767  -4.767  -4.766  -4.766
 19 B1   19 A1   20 B1   20 A1    7 B2    7 A2   21 A1   21 B1                 
 -2.664  -2.664  -2.660  -2.660  -2.660  -2.660  -2.649  -2.649
 22 B1   22 A1    8 A2    8 B2   23 B1   23 A1   24 A1   24 B1                 
 -2.649  -2.649  -2.050  -2.050  -2.044  -2.044  -2.043  -2.043
  9 B2    9 A2   25 B1   25 A1   10 A2   10 B2   26 A1   26 B1                 
 -2.030  -2.030  -2.030  -2.030  -0.908  -0.858  -0.758  -0.700
 11 B2   11 A2   27 B1   27 A1   28 A1   28 B1   29 A1   29 B1                 
 -0.673  -0.530  -0.490  -0.455  -0.426  -0.381  -0.358  -0.344
 30 A1   30 B1   31 A1   32 A1   12 B2   31 B1   12 A2   33 A1                 
 -0.342  -0.300  -0.288  -0.267  -0.252  -0.248
 32 B1   13 B2   13 A2   34 A1   14 B2   33 B1                                 
 -- Virtual --                   
 -0.067  -0.060  -0.058  -0.041   0.006   0.024   0.046   0.047
 35 A1   14 A2   34 B1   36 A1   37 A1   35 B1   38 A1   36 B1                 
  0.049   0.062   0.073   0.086   0.090   0.091   0.100   0.122
 15 B2   39 A1   15 A2   37 B1   40 A1   16 B2   38 B1   39 B1                 
  0.124   0.141   0.157   0.166   0.187   0.203   0.213   0.214
 41 A1   16 A2   42 A1   40 B1   41 B1   43 A1   42 B1   17 B2                 
  0.230   0.251   0.278   0.307   0.313   0.354   0.369   0.379
 44 A1   17 A2   43 B1   45 A1   44 B1   18 B2   46 A1   18 A2                 
  0.381   0.382   0.393   0.403   0.416   0.424   0.434   0.446
 47 A1   19 B2   48 A1   45 B1   20 B2   19 A2   46 B1   49 A1                 
  0.449   0.474   0.480   0.485   0.498   0.535   0.553   0.561
 20 A2   50 A1   47 B1   21 B2   48 B1   21 A2   49 B1   22 A2                 
  0.565   0.596   0.598   0.611   0.626   0.671   0.700   0.707
 22 B2   51 A1   52 A1   23 B2   50 B1   51 B1   52 B1   53 A1                 
  0.736   0.759   0.766   0.806   0.838   0.876   0.922   0.980
 54 A1   53 B1   55 A1   23 A2   54 B1   56 A1   57 A1   55 B1                 
  1.017   1.141   1.166   1.252   1.324   1.327   1.362   1.377
 56 B1   57 B1   24 B2   25 B2   26 B2   24 A2   58 A1   59 A1                 
  1.384   1.450   1.479   1.549   1.622   1.696   1.796   1.853
 58 B1   60 A1   59 B1   25 A2   61 A1   62 A1   60 B1   26 A2                 
  1.970   2.026   2.036   2.060   2.130   2.140   2.148   2.302
 27 B2   27 A2   63 A1   61 B1   62 B1   63 B1   64 A1   64 B1                 
  2.607   2.729   2.832   2.983   3.102   3.346   3.930   3.937
 28 B2   65 A1   28 A2   65 B1   66 A1   66 B1   29 B2   67 A1                 
  3.941   3.972   3.973   3.985   3.990   4.004   4.020   4.032
 29 A2   30 B2   67 B1   30 A2   68 A1   68 B1   31 B2   31 A2                 
  4.050   4.085   4.108   4.147   4.192   4.219   4.222   4.275
 32 B2   69 A1   32 A2   69 B1   70 A1   71 A1   70 B1   71 B1                 
  4.316   4.399   4.427   4.540   5.979   6.013   6.038   6.062
 72 A1   72 B1   73 A1   73 B1   33 B2   33 A2   74 A1   74 B1                 
  6.074   6.166   6.619   6.740   7.524   7.545   7.578   7.597
 75 A1   75 B1   76 A1   76 B1   34 B2   34 A2   77 A1   77 B1                 
  7.636   7.712  23.238  24.010  27.857  27.928  28.324  28.351
 78 A1   78 B1   79 A1   79 B1   80 A1   80 B1   35 B2   35 A2                 
 28.363  28.384  28.389  28.419  28.523  28.523  28.540  28.540
 81 A1   82 A1   81 B1   82 B1   36 A2   36 B2   83 B1   83 A1                 
 28.541  28.562  28.587  28.613  28.665  28.733  47.889  47.987
 37 B2   37 A2   84 A1   84 B1   85 A1   85 B1   86 A1   86 B1                 
127.870 127.890 127.903 127.919 127.930 127.973 151.653 151.714
 38 B2   38 A2   87 A1   87 B1   88 A1   88 B1   89 A1   89 B1                 
289.723 289.744 289.772 289.806 289.865 289.9331020.6801020.800
 39 B2   39 A2   90 A1   90 B1   91 A1   91 B1   92 A1   92 B1                 
*******1901.880
 93 A1   93 B1                                                                 

 Beta MOs, Restricted
 -- Occupied --                  
*******-1165.89 -482.86 -482.86 -176.32 -176.32 -165.73 -165.73
  1 B1    1 A1    2 B1    2 A1    3 B1    3 A1    4 B1    4 A1                 
-165.72 -165.72 -165.72 -165.72  -62.51  -62.51  -56.33  -56.33
  1 A2    1 B2    5 A1    5 B1    6 B1    6 A1    7 B1    7 A1                 
-56.328 -56.328 -56.327 -56.327 -35.819 -35.819 -31.312 -31.312
  2 A2    2 B2    8 B1    8 A1    9 B1    9 A1   10 B1   10 A1                 
-31.306 -31.306 -31.306 -31.306 -22.963 -22.963 -22.961 -22.961
  3 A2    3 B2   11 B1   11 A1   12 B1   12 A1    4 A2    4 B2                 
-22.961 -22.961 -22.957 -22.957 -22.957 -22.957 -10.290 -10.289
 13 B1   13 A1   14 B1   14 A1    5 B2    5 A2   15 A1   15 B1                 
 -8.721  -8.721  -6.553  -6.553  -6.539  -6.539  -6.538  -6.538
 16 B1   16 A1   17 A1   17 B1    6 A2    6 B2   18 A1   18 B1                 
 -6.369  -6.369  -4.783  -4.783  -4.767  -4.767  -4.766  -4.766
 19 B1   19 A1   20 B1   20 A1    7 B2    7 A2   21 A1   21 B1                 
 -2.664  -2.664  -2.660  -2.660  -2.660  -2.660  -2.649  -2.649
 22 B1   22 A1    8 A2    8 B2   23 B1   23 A1   24 A1   24 B1                 
 -2.649  -2.649  -2.050  -2.050  -2.044  -2.044  -2.043  -2.043
  9 B2    9 A2   25 B1   25 A1   10 A2   10 B2   26 A1   26 B1                 
 -2.030  -2.030  -2.030  -2.030  -0.908  -0.858  -0.758  -0.700
 11 B2   11 A2   27 B1   27 A1   28 A1   28 B1   29 A1   29 B1                 
 -0.673  -0.530  -0.490  -0.455  -0.426  -0.381  -0.358  -0.344
 30 A1   30 B1   31 A1   32 A1   12 B2   31 B1   12 A2   33 A1                 
 -0.342  -0.300  -0.288  -0.267  -0.252  -0.248
 32 B1   13 B2   13 A2   34 A1   14 B2   33 B1                                 
 -- Virtual --                   
 -0.067  -0.060  -0.058  -0.041   0.006   0.024   0.046   0.047
 35 A1   14 A2   34 B1   36 A1   37 A1   35 B1   38 A1   36 B1                 
  0.049   0.062   0.073   0.086   0.090   0.091   0.100   0.122
 15 B2   39 A1   15 A2   37 B1   40 A1   16 B2   38 B1   39 B1                 
  0.124   0.141   0.157   0.166   0.187   0.203   0.213   0.214
 41 A1   16 A2   42 A1   40 B1   41 B1   43 A1   42 B1   17 B2                 
  0.230   0.251   0.278   0.307   0.313   0.354   0.369   0.379
 44 A1   17 A2   43 B1   45 A1   44 B1   18 B2   46 A1   18 A2                 
  0.381   0.382   0.393   0.403   0.416   0.424   0.434   0.446
 47 A1   19 B2   48 A1   45 B1   20 B2   19 A2   46 B1   49 A1                 
  0.449   0.474   0.480   0.485   0.498   0.535   0.553   0.561
 20 A2   50 A1   47 B1   21 B2   48 B1   21 A2   49 B1   22 A2                 
  0.565   0.596   0.598   0.611   0.626   0.671   0.700   0.707
 22 B2   51 A1   52 A1   23 B2   50 B1   51 B1   52 B1   53 A1                 
  0.736   0.759   0.766   0.806   0.838   0.876   0.922   0.980
 54 A1   53 B1   55 A1   23 A2   54 B1   56 A1   57 A1   55 B1                 
  1.017   1.141   1.166   1.252   1.324   1.327   1.362   1.377
 56 B1   57 B1   24 B2   25 B2   26 B2   24 A2   58 A1   59 A1                 
  1.384   1.450   1.479   1.549   1.622   1.696   1.796   1.853
 58 B1   60 A1   59 B1   25 A2   61 A1   62 A1   60 B1   26 A2                 
  1.970   2.026   2.036   2.060   2.130   2.140   2.148   2.302
 27 B2   27 A2   63 A1   61 B1   62 B1   63 B1   64 A1   64 B1                 
  2.607   2.729   2.832   2.983   3.102   3.346   3.930   3.937
 28 B2   65 A1   28 A2   65 B1   66 A1   66 B1   29 B2   67 A1                 
  3.941   3.972   3.973   3.985   3.990   4.004   4.020   4.032
 29 A2   30 B2   67 B1   30 A2   68 A1   68 B1   31 B2   31 A2                 
  4.050   4.085   4.108   4.147   4.192   4.219   4.222   4.275
 32 B2   69 A1   32 A2   69 B1   70 A1   71 A1   70 B1   71 B1                 
  4.316   4.399   4.427   4.540   5.979   6.013   6.038   6.062
 72 A1   72 B1   73 A1   73 B1   33 B2   33 A2   74 A1   74 B1                 
  6.074   6.166   6.619   6.740   7.524   7.545   7.578   7.597
 75 A1   75 B1   76 A1   76 B1   34 B2   34 A2   77 A1   77 B1                 
  7.636   7.712  23.238  24.010  27.857  27.928  28.324  28.351
 78 A1   78 B1   79 A1   79 B1   80 A1   80 B1   35 B2   35 A2                 
 28.363  28.384  28.389  28.419  28.523  28.523  28.540  28.540
 81 A1   82 A1   81 B1   82 B1   36 A2   36 B2   83 B1   83 A1                 
 28.541  28.562  28.587  28.613  28.665  28.733  47.889  47.987
 37 B2   37 A2   84 A1   84 B1   85 A1   85 B1   86 A1   86 B1                 
127.870 127.890 127.903 127.919 127.930 127.973 151.653 151.714
 38 B2   38 A2   87 A1   87 B1   88 A1   88 B1   89 A1   89 B1                 
289.723 289.744 289.772 289.806 289.865 289.9331020.6801020.800
 39 B2   39 A2   90 A1   90 B1   91 A1   91 B1   92 A1   92 B1                 
*******1901.880
 93 A1   93 B1                                                                 
 --------------------------------------------------------------

          Ground-State Mulliken Net Atomic Charges

     Atom                 Charge (a.u.)
  ----------------------------------------
      1 Br                   -0.075261
      2 Br                   -0.075261
      3 I                     0.137359
      4 I                     0.137359
      5 C                    -0.062098
      6 C                    -0.062098
  ----------------------------------------
  Sum of atomic charges =     0.000000

 -----------------------------------------------------------------
                    Cartesian Multipole Moments
 -----------------------------------------------------------------
    Charge (ESU x 10^10)
                 0.0000
    Dipole Moment (Debye)
         X      -0.0000      Y      -0.0000      Z       0.2632
       Tot       0.2632
    Quadrupole Moments (Debye-Ang)
        XX     -97.6106     XY       0.0000     YY    -105.7452
        XZ       0.0000     YZ      -0.0000     ZZ    -103.1435
    Octopole Moments (Debye-Ang^2)
       XXX       0.0000    XXY      -0.0000    XYY      -0.0000
       YYY      -0.0000    XXZ      -2.9387    XYZ       0.0000
       YYZ     -10.0706    XZZ       0.0000    YZZ      -0.0000
       ZZZ     -28.7144
    Hexadecapole Moments (Debye-Ang^3)
      XXXX   -2188.6333   XXXY       0.0000   XXYY    -412.3298
      XYYY       0.0000   YYYY    -138.7729   XXXZ       0.0000
      XXYZ      -0.0000   XYYZ       0.0000   YYYZ      -0.0000
      XXZZ    -512.3621   XYZZ       0.0000   YYZZ    -241.1704
      XZZZ       0.0000   YZZZ      -0.0000   ZZZZ   -1248.7978
 -----------------------------------------------------------------
 Calculating analytic gradient of the SCF energy
 Gradient of SCF Energy
            1           2           3           4           5           6
    1  -0.0001828   0.0001828  -0.0113372   0.0113372   0.0396406  -0.0396406
    2  -0.0000000   0.0000000  -0.0000000   0.0000000   0.0000000  -0.0000000
    3   0.0714435   0.0714435  -0.0719604  -0.0719604   0.0005169   0.0005169
 Max gradient component =       7.196E-02
 RMS gradient           =       3.649E-02
 Gradient time:  CPU 73.45 s  wall 9.32 s
 Geometry Optimization Parameters
   NAtoms,    NIC,     NZ,  NCons,   NDum,   NFix, NCnnct, MaxDiis
        6      37       0       0       0       0       0       0

 Cartesian Hessian Update
 Hessian Updated using BFGS Update


** GEOMETRY OPTIMIZATION IN DELOCALIZED INTERNAL COORDINATES **
   Searching for a Minimum

   Optimization Cycle:  13

                       Coordinates (Angstroms)
     ATOM                X               Y               Z
      1  Br        1.8135699162    0.0000000000   -1.6384942586
      2  Br       -1.8135699162    0.0000000000   -1.6384942586
      3  I         2.0452813043    0.0000000000    1.2681844917
      4  I        -2.0452813043    0.0000000000    1.2681844917
      5  C         0.6778197775    0.0000000000   -0.2041583182
      6  C        -0.6778197775    0.0000000000   -0.2041583182
   Point Group: c2v   Number of degrees of freedom:     5


   Energy is -19063.454741770

 Hessian Updated using BFGS Update

  5 Hessian modes will be used to form the next step
  Hessian Eigenvalues:
     0.108337    0.239952    0.282694    0.497632    1.093945

 Minimum Search - Taking Simple RFO Step
 Searching for Lamda that Minimizes Along All modes
 Value Taken    Lamda =  -0.04955500
 Calculated Step too Large.  Step scaled by  0.547799
 Step Taken.  Stepsize is  0.300000

                             Maximum     Tolerance    Cnvgd?
         Gradient           0.076605      0.000300      NO
         Displacement       0.277687      0.001200      NO
         Energy change     -0.032385      0.000001      NO


 New Cartesian Coordinates Obtained by Inverse Iteration

 Displacement from previous Coordinates is:  0.224257
 ----------------------------------------------------------------
             Standard Nuclear Orientation (Angstroms)
    I     Atom           X                Y                Z
 ----------------------------------------------------------------
    1      Br      1.7900438387     0.0000000000    -1.6854444152
    2      Br     -1.7900438387     0.0000000000    -1.6854444152
    3      I       2.0094573209     0.0000000000     1.3217856474
    4      I      -2.0094573209     0.0000000000     1.3217856474
    5      C       0.6687074505     0.0000000000    -0.2108093173
    6      C      -0.6687074505     0.0000000000    -0.2108093173
 ----------------------------------------------------------------
 Molecular Point Group                 C2v   NOp =  4
 Largest Abelian Subgroup              C2v   NOp =  4
 Nuclear Repulsion Energy =  2093.2954406357 hartrees
 There are       94 alpha and       94 beta electrons
 Applying Cartesian multipole field
    Component          Value
    ---------          -----
     (2,0,0)        1.00000E-11
     (0,2,0)        2.00000E-11
     (0,0,2)       -3.00000E-11
 Nucleus-field energy     =    -0.0000000177 hartrees
 Requested basis set is 6-311++G(d,p)
 There are 98 shells and 264 basis functions
 A cutoff of  1.0D-11 yielded   3269 shell pairs
 There are     25690 function pairs (     29165 Cartesian)
 Smallest overlap matrix eigenvalue = 1.24E-05
 Guess MOs from SCF MO coefficient file

 -----------------------------------------------------------------------
  General SCF calculation program by
  Eric Jon Sundstrom, Paul Horn, Yuezhi Mao, Dmitri Zuev, Alec White,
  David Stuck, Shaama M.S., Shane Yost, Joonho Lee, David Small,
  Daniel Levine, Susi Lehtola, Hugh Burton, Evgeny Epifanovsky
 -----------------------------------------------------------------------
 Exchange:     0.2000 Hartree-Fock + 0.0800 Slater + 0.7200 B88
 Correlation:  0.1900 VWN1RPA + 0.8100 LYP
 Using SG-1 standard quadrature grid
 using 8 threads for integral computing
 -------------------------------------------------------
 OpenMP Integral computing Module                
 Release: version 2.0, May 2017, Q-Chem Inc. Pleasanton 
 -------------------------------------------------------
 -------------------------------------------------------
 OpenMP BLAS3 based DFT computing Module                
 Release: version 1.0, May 2013, Q-Chem Inc. Pittsburgh 
 -------------------------------------------------------
 A restricted SCF calculation will be
 performed using DIIS
 SCF converges when DIIS error is below 1.0e-08
 ---------------------------------------
  Cycle       Energy         DIIS error
 ---------------------------------------
    1  -19063.4750246977      4.78e-04  
    2  -19063.4769406403      2.15e-04  
    3  -19063.4767542400      2.52e-04  
    4  -19063.4773097946      7.16e-05  
    5  -19063.4773588817      7.04e-06  
    6  -19063.4773593435      2.13e-06  
    7  -19063.4773593598      6.75e-07  
    8  -19063.4773593622      2.07e-07  
    9  -19063.4773593626      1.45e-08  
   10  -19063.4773593619      5.79e-09  Convergence criterion met
 ---------------------------------------
 SCF time:   CPU 174.00s  wall 23.00s 
 SCF   energy in the final basis set =   -19063.4773593619
 Total energy in the final basis set =   -19063.4773593619

 --------------------------------------------------------------
             Orbital Energies (a.u.) and Symmetries
 --------------------------------------------------------------

 Alpha MOs, Restricted
 -- Occupied --                  
*******-1165.89 -482.86 -482.86 -176.32 -176.32 -165.73 -165.73
  1 B1    1 A1    2 B1    2 A1    3 B1    3 A1    4 B1    4 A1                 
-165.72 -165.72 -165.72 -165.72  -62.51  -62.51  -56.33  -56.33
  1 A2    1 B2    5 A1    5 B1    6 B1    6 A1    7 B1    7 A1                 
-56.328 -56.328 -56.327 -56.327 -35.820 -35.820 -31.313 -31.313
  2 A2    2 B2    8 A1    8 B1    9 B1    9 A1   10 B1   10 A1                 
-31.307 -31.307 -31.307 -31.307 -22.964 -22.964 -22.962 -22.962
  3 A2    3 B2   11 B1   11 A1   12 B1   12 A1    4 A2    4 B2                 
-22.962 -22.962 -22.958 -22.958 -22.958 -22.958 -10.291 -10.290
 13 B1   13 A1   14 B1   14 A1    5 B2    5 A2   15 A1   15 B1                 
 -8.720  -8.720  -6.553  -6.553  -6.539  -6.539  -6.538  -6.538
 16 B1   16 A1   17 A1   17 B1    6 A2    6 B2   18 A1   18 B1                 
 -6.370  -6.370  -4.783  -4.783  -4.767  -4.767  -4.767  -4.767
 19 B1   19 A1   20 B1   20 A1    7 B2    7 A2   21 A1   21 B1                 
 -2.663  -2.663  -2.660  -2.660  -2.659  -2.659  -2.648  -2.648
 22 B1   22 A1    8 A2    8 B2   23 B1   23 A1   24 B1   24 A1                 
 -2.648  -2.648  -2.050  -2.050  -2.044  -2.044  -2.044  -2.044
  9 B2    9 A2   25 B1   25 A1   10 A2   10 B2   26 A1   26 B1                 
 -2.030  -2.030  -2.030  -2.030  -0.903  -0.847  -0.761  -0.698
 11 B2   11 A2   27 B1   27 A1   28 A1   28 B1   29 A1   29 B1                 
 -0.672  -0.528  -0.487  -0.456  -0.423  -0.378  -0.351  -0.341
 30 A1   30 B1   31 A1   32 A1   12 B2   31 B1   12 A2   33 A1                 
 -0.333  -0.302  -0.289  -0.276  -0.254  -0.254
 32 B1   13 B2   13 A2   34 A1   14 B2   33 B1                                 
 -- Virtual --                   
 -0.074  -0.063  -0.057  -0.047   0.006   0.024   0.046   0.047
 35 A1   34 B1   14 A2   36 A1   37 A1   35 B1   38 A1   36 B1                 
  0.050   0.063   0.074   0.088   0.089   0.092   0.099   0.122
 15 B2   39 A1   15 A2   37 B1   40 A1   16 B2   38 B1   39 B1                 
  0.124   0.139   0.161   0.163   0.194   0.202   0.207   0.214
 41 A1   16 A2   42 A1   40 B1   41 B1   43 A1   42 B1   17 B2                 
  0.227   0.249   0.271   0.302   0.316   0.359   0.373   0.380
 44 A1   17 A2   43 B1   45 A1   44 B1   18 B2   46 A1   19 B2                 
  0.383   0.385   0.390   0.400   0.417   0.424   0.443   0.447
 47 A1   18 A2   48 A1   45 B1   20 B2   19 A2   46 B1   49 A1                 
  0.451   0.472   0.476   0.481   0.496   0.533   0.556   0.559
 20 A2   50 A1   47 B1   21 B2   48 B1   21 A2   22 A2   22 B2                 
  0.568   0.583   0.598   0.616   0.622   0.673   0.691   0.707
 49 B1   51 A1   52 A1   23 B2   50 B1   51 B1   52 B1   53 A1                 
  0.720   0.749   0.767   0.806   0.842   0.862   0.928   0.967
 54 A1   53 B1   55 A1   23 A2   54 B1   56 A1   57 A1   55 B1                 
  1.026   1.133   1.163   1.244   1.324   1.325   1.352   1.372
 56 B1   57 B1   24 B2   25 B2   24 A2   26 B2   58 A1   59 A1                 
  1.377   1.456   1.482   1.552   1.617   1.694   1.809   1.866
 58 B1   60 A1   59 B1   25 A2   61 A1   62 A1   60 B1   26 A2                 
  1.971   2.026   2.041   2.055   2.115   2.155   2.156   2.304
 27 B2   27 A2   63 A1   61 B1   62 B1   64 A1   63 B1   64 B1                 
  2.610   2.728   2.833   2.987   3.116   3.312   3.935   3.940
 28 B2   65 A1   28 A2   65 B1   66 A1   66 B1   29 B2   67 A1                 
  3.946   3.971   3.980   3.982   3.986   4.010   4.013   4.021
 29 A2   30 B2   67 B1   68 A1   30 A2   31 B2   68 B1   31 A2                 
  4.048   4.086   4.108   4.147   4.166   4.201   4.216   4.276
 32 B2   69 A1   32 A2   69 B1   70 A1   70 B1   71 A1   71 B1                 
  4.313   4.403   4.420   4.526   5.979   6.011   6.026   6.058
 72 A1   72 B1   73 A1   73 B1   33 B2   33 A2   74 A1   74 B1                 
  6.061   6.152   6.608   6.730   7.526   7.545   7.582   7.593
 75 A1   75 B1   76 A1   76 B1   34 B2   34 A2   77 A1   77 B1                 
  7.640   7.710  23.225  24.075  27.845  27.915  28.323  28.349
 78 A1   78 B1   79 A1   79 B1   80 A1   80 B1   35 B2   35 A2                 
 28.357  28.378  28.385  28.412  28.521  28.522  28.535  28.539
 81 A1   82 A1   81 B1   82 B1   36 B2   36 A2   83 A1   83 B1                 
 28.539  28.559  28.583  28.611  28.662  28.729  47.877  47.977
 37 B2   37 A2   84 A1   84 B1   85 A1   85 B1   86 A1   86 B1                 
127.869 127.888 127.898 127.916 127.924 127.966 151.642 151.703
 38 B2   38 A2   87 A1   87 B1   88 A1   88 B1   89 A1   89 B1                 
289.723 289.744 289.775 289.799 289.868 289.9311020.6631020.788
 39 B2   39 A2   90 A1   90 B1   91 A1   91 B1   92 A1   92 B1                 
*******1901.868
 93 A1   93 B1                                                                 

 Beta MOs, Restricted
 -- Occupied --                  
*******-1165.89 -482.86 -482.86 -176.32 -176.32 -165.73 -165.73
  1 B1    1 A1    2 B1    2 A1    3 B1    3 A1    4 B1    4 A1                 
-165.72 -165.72 -165.72 -165.72  -62.51  -62.51  -56.33  -56.33
  1 A2    1 B2    5 A1    5 B1    6 B1    6 A1    7 B1    7 A1                 
-56.328 -56.328 -56.327 -56.327 -35.820 -35.820 -31.313 -31.313
  2 A2    2 B2    8 A1    8 B1    9 B1    9 A1   10 B1   10 A1                 
-31.307 -31.307 -31.307 -31.307 -22.964 -22.964 -22.962 -22.962
  3 A2    3 B2   11 B1   11 A1   12 B1   12 A1    4 A2    4 B2                 
-22.962 -22.962 -22.958 -22.958 -22.958 -22.958 -10.291 -10.290
 13 B1   13 A1   14 B1   14 A1    5 B2    5 A2   15 A1   15 B1                 
 -8.720  -8.720  -6.553  -6.553  -6.539  -6.539  -6.538  -6.538
 16 B1   16 A1   17 A1   17 B1    6 A2    6 B2   18 A1   18 B1                 
 -6.370  -6.370  -4.783  -4.783  -4.767  -4.767  -4.767  -4.767
 19 B1   19 A1   20 B1   20 A1    7 B2    7 A2   21 A1   21 B1                 
 -2.663  -2.663  -2.660  -2.660  -2.659  -2.659  -2.648  -2.648
 22 B1   22 A1    8 A2    8 B2   23 B1   23 A1   24 B1   24 A1                 
 -2.648  -2.648  -2.050  -2.050  -2.044  -2.044  -2.044  -2.044
  9 B2    9 A2   25 B1   25 A1   10 A2   10 B2   26 A1   26 B1                 
 -2.030  -2.030  -2.030  -2.030  -0.903  -0.847  -0.761  -0.698
 11 B2   11 A2   27 B1   27 A1   28 A1   28 B1   29 A1   29 B1                 
 -0.672  -0.528  -0.487  -0.456  -0.423  -0.378  -0.351  -0.341
 30 A1   30 B1   31 A1   32 A1   12 B2   31 B1   12 A2   33 A1                 
 -0.333  -0.302  -0.289  -0.276  -0.254  -0.254
 32 B1   13 B2   13 A2   34 A1   14 B2   33 B1                                 
 -- Virtual --                   
 -0.074  -0.063  -0.057  -0.047   0.006   0.024   0.046   0.047
 35 A1   34 B1   14 A2   36 A1   37 A1   35 B1   38 A1   36 B1                 
  0.050   0.063   0.074   0.088   0.089   0.092   0.099   0.122
 15 B2   39 A1   15 A2   37 B1   40 A1   16 B2   38 B1   39 B1                 
  0.124   0.139   0.161   0.163   0.194   0.202   0.207   0.214
 41 A1   16 A2   42 A1   40 B1   41 B1   43 A1   42 B1   17 B2                 
  0.227   0.249   0.271   0.302   0.316   0.359   0.373   0.380
 44 A1   17 A2   43 B1   45 A1   44 B1   18 B2   46 A1   19 B2                 
  0.383   0.385   0.390   0.400   0.417   0.424   0.443   0.447
 47 A1   18 A2   48 A1   45 B1   20 B2   19 A2   46 B1   49 A1                 
  0.451   0.472   0.476   0.481   0.496   0.533   0.556   0.559
 20 A2   50 A1   47 B1   21 B2   48 B1   21 A2   22 A2   22 B2                 
  0.568   0.583   0.598   0.616   0.622   0.673   0.691   0.707
 49 B1   51 A1   52 A1   23 B2   50 B1   51 B1   52 B1   53 A1                 
  0.720   0.749   0.767   0.806   0.842   0.862   0.928   0.967
 54 A1   53 B1   55 A1   23 A2   54 B1   56 A1   57 A1   55 B1                 
  1.026   1.133   1.163   1.244   1.324   1.325   1.352   1.372
 56 B1   57 B1   24 B2   25 B2   24 A2   26 B2   58 A1   59 A1                 
  1.377   1.456   1.482   1.552   1.617   1.694   1.809   1.866
 58 B1   60 A1   59 B1   25 A2   61 A1   62 A1   60 B1   26 A2                 
  1.971   2.026   2.041   2.055   2.115   2.155   2.156   2.304
 27 B2   27 A2   63 A1   61 B1   62 B1   64 A1   63 B1   64 B1                 
  2.610   2.728   2.833   2.987   3.116   3.312   3.935   3.940
 28 B2   65 A1   28 A2   65 B1   66 A1   66 B1   29 B2   67 A1                 
  3.946   3.971   3.980   3.982   3.986   4.010   4.013   4.021
 29 A2   30 B2   67 B1   68 A1   30 A2   31 B2   68 B1   31 A2                 
  4.048   4.086   4.108   4.147   4.166   4.201   4.216   4.276
 32 B2   69 A1   32 A2   69 B1   70 A1   70 B1   71 A1   71 B1                 
  4.313   4.403   4.420   4.526   5.979   6.011   6.026   6.058
 72 A1   72 B1   73 A1   73 B1   33 B2   33 A2   74 A1   74 B1                 
  6.061   6.152   6.608   6.730   7.526   7.545   7.582   7.593
 75 A1   75 B1   76 A1   76 B1   34 B2   34 A2   77 A1   77 B1                 
  7.640   7.710  23.225  24.075  27.845  27.915  28.323  28.349
 78 A1   78 B1   79 A1   79 B1   80 A1   80 B1   35 B2   35 A2                 
 28.357  28.378  28.385  28.412  28.521  28.522  28.535  28.539
 81 A1   82 A1   81 B1   82 B1   36 B2   36 A2   83 A1   83 B1                 
 28.539  28.559  28.583  28.611  28.662  28.729  47.877  47.977
 37 B2   37 A2   84 A1   84 B1   85 A1   85 B1   86 A1   86 B1                 
127.869 127.888 127.898 127.916 127.924 127.966 151.642 151.703
 38 B2   38 A2   87 A1   87 B1   88 A1   88 B1   89 A1   89 B1                 
289.723 289.744 289.775 289.799 289.868 289.9311020.6631020.788
 39 B2   39 A2   90 A1   90 B1   91 A1   91 B1   92 A1   92 B1                 
*******1901.868
 93 A1   93 B1                                                                 
 --------------------------------------------------------------

          Ground-State Mulliken Net Atomic Charges

     Atom                 Charge (a.u.)
  ----------------------------------------
      1 Br                   -0.076239
      2 Br                   -0.076239
      3 I                     0.142627
      4 I                     0.142627
      5 C                    -0.066388
      6 C                    -0.066388
  ----------------------------------------
  Sum of atomic charges =     0.000000

 -----------------------------------------------------------------
                    Cartesian Multipole Moments
 -----------------------------------------------------------------
    Charge (ESU x 10^10)
                 0.0000
    Dipole Moment (Debye)
         X       0.0000      Y       0.0000      Z       0.3961
       Tot       0.3961
    Quadrupole Moments (Debye-Ang)
        XX     -98.4636     XY      -0.0000     YY    -105.9431
        XZ      -0.0000     YZ      -0.0000     ZZ    -102.0527
    Octopole Moments (Debye-Ang^2)
       XXX      -0.0000    XXY       0.0000    XYY       0.0000
       YYY       0.0000    XXZ      -3.4019    XYZ       0.0000
       YYZ     -11.2023    XZZ      -0.0000    YZZ      -0.0000
       ZZZ     -31.5902
    Hexadecapole Moments (Debye-Ang^3)
      XXXX   -2139.2369   XXXY      -0.0000   XXYY    -401.8818
      XYYY      -0.0000   YYYY    -139.4369   XXXZ      -0.0000
      XXYZ      -0.0000   XYYZ      -0.0000   YYYZ      -0.0000
      XXZZ    -510.4771   XYZZ      -0.0000   YYZZ    -254.7226
      XZZZ      -0.0000   YZZZ      -0.0000   ZZZZ   -1313.6056
 -----------------------------------------------------------------
 Calculating analytic gradient of the SCF energy
 Gradient of SCF Energy
            1           2           3           4           5           6
    1   0.0022564  -0.0022564  -0.0038129   0.0038129   0.0107266  -0.0107266
    2   0.0000000  -0.0000000   0.0000000   0.0000000  -0.0000000   0.0000000
    3   0.0489554   0.0489554  -0.0478567  -0.0478567  -0.0010987  -0.0010987
 Max gradient component =       4.896E-02
 RMS gradient           =       2.315E-02
 Gradient time:  CPU 75.33 s  wall 9.56 s
 Geometry Optimization Parameters
   NAtoms,    NIC,     NZ,  NCons,   NDum,   NFix, NCnnct, MaxDiis
        6      37       0       0       0       0       0       0

 Cartesian Hessian Update
 Hessian Updated using BFGS Update


** GEOMETRY OPTIMIZATION IN DELOCALIZED INTERNAL COORDINATES **
   Searching for a Minimum

   Optimization Cycle:  14

                       Coordinates (Angstroms)
     ATOM                X               Y               Z
      1  Br        1.7900438387    0.0000000000   -1.6854444152
      2  Br       -1.7900438387    0.0000000000   -1.6854444152
      3  I         2.0094573209    0.0000000000    1.3217856474
      4  I        -2.0094573209    0.0000000000    1.3217856474
      5  C         0.6687074505    0.0000000000   -0.2108093173
      6  C        -0.6687074505    0.0000000000   -0.2108093173
   Point Group: c2v   Number of degrees of freedom:     5


   Energy is -19063.477359362

 Hessian Updated using BFGS Update

  5 Hessian modes will be used to form the next step
  Hessian Eigenvalues:
     0.081266    0.246911    0.300347    0.510515    1.094043

 Minimum Search - Taking Simple RFO Step
 Searching for Lamda that Minimizes Along All modes
 Value Taken    Lamda =  -0.03164551
 Calculated Step too Large.  Step scaled by  0.572275
 Step Taken.  Stepsize is  0.300000

                             Maximum     Tolerance    Cnvgd?
         Gradient           0.056501      0.000300      NO
         Displacement       0.292750      0.001200      NO
         Energy change     -0.022618      0.000001      NO


 New Cartesian Coordinates Obtained by Inverse Iteration

 Displacement from previous Coordinates is:  0.215784
 ----------------------------------------------------------------
             Standard Nuclear Orientation (Angstroms)
    I     Atom           X                Y                Z
 ----------------------------------------------------------------
    1      Br      1.7643223735     0.0000000000    -1.7342380185
    2      Br     -1.7643223735     0.0000000000    -1.7342380185
    3      I       1.9815720249     0.0000000000     1.3735735811
    4      I      -1.9815720249     0.0000000000     1.3735735811
    5      C       0.6716231178     0.0000000000    -0.2138036477
    6      C      -0.6716231178     0.0000000000    -0.2138036477
 ----------------------------------------------------------------
 Molecular Point Group                 C2v   NOp =  4
 Largest Abelian Subgroup              C2v   NOp =  4
 Nuclear Repulsion Energy =  2074.9817568597 hartrees
 There are       94 alpha and       94 beta electrons
 Applying Cartesian multipole field
    Component          Value
    ---------          -----
     (2,0,0)        1.00000E-11
     (0,2,0)        2.00000E-11
     (0,0,2)       -3.00000E-11
 Nucleus-field energy     =    -0.0000000212 hartrees
 Requested basis set is 6-311++G(d,p)
 There are 98 shells and 264 basis functions
 A cutoff of  1.0D-11 yielded   3257 shell pairs
 There are     25666 function pairs (     29141 Cartesian)
 Smallest overlap matrix eigenvalue = 1.56E-05
 Guess MOs from SCF MO coefficient file

 -----------------------------------------------------------------------
  General SCF calculation program by
  Eric Jon Sundstrom, Paul Horn, Yuezhi Mao, Dmitri Zuev, Alec White,
  David Stuck, Shaama M.S., Shane Yost, Joonho Lee, David Small,
  Daniel Levine, Susi Lehtola, Hugh Burton, Evgeny Epifanovsky
 -----------------------------------------------------------------------
 Exchange:     0.2000 Hartree-Fock + 0.0800 Slater + 0.7200 B88
 Correlation:  0.1900 VWN1RPA + 0.8100 LYP
 Using SG-1 standard quadrature grid
 using 8 threads for integral computing
 -------------------------------------------------------
 OpenMP Integral computing Module                
 Release: version 2.0, May 2017, Q-Chem Inc. Pleasanton 
 -------------------------------------------------------
 -------------------------------------------------------
 OpenMP BLAS3 based DFT computing Module                
 Release: version 1.0, May 2013, Q-Chem Inc. Pittsburgh 
 -------------------------------------------------------
 A restricted SCF calculation will be
 performed using DIIS
 SCF converges when DIIS error is below 1.0e-08
 ---------------------------------------
  Cycle       Energy         DIIS error
 ---------------------------------------
    1  -19063.4902876201      3.95e-04  
    2  -19063.4917018394      2.53e-04  
    3  -19063.4916188857      2.66e-04  
    4  -19063.4922617584      5.36e-05  
    5  -19063.4922907241      5.39e-06  
    6  -19063.4922910118      1.39e-06  
    7  -19063.4922910234      5.86e-07  
    8  -19063.4922910249      1.37e-07  
    9  -19063.4922910255      2.19e-08  
   10  -19063.4922910251      5.09e-09  Convergence criterion met
 ---------------------------------------
 SCF time:   CPU 172.47s  wall 22.00s 
 SCF   energy in the final basis set =   -19063.4922910251
 Total energy in the final basis set =   -19063.4922910251

 --------------------------------------------------------------
             Orbital Energies (a.u.) and Symmetries
 --------------------------------------------------------------

 Alpha MOs, Restricted
 -- Occupied --                  
*******-1165.89 -482.86 -482.86 -176.32 -176.32 -165.73 -165.73
  1 B1    1 A1    2 B1    2 A1    3 B1    3 A1    4 B1    4 A1                 
-165.73 -165.73 -165.73 -165.73  -62.51  -62.51  -56.33  -56.33
  1 A2    1 B2    5 A1    5 B1    6 B1    6 A1    7 B1    7 A1                 
-56.327 -56.327 -56.327 -56.327 -35.821 -35.821 -31.314 -31.314
  2 A2    2 B2    8 A1    8 B1    9 B1    9 A1   10 B1   10 A1                 
-31.308 -31.308 -31.308 -31.308 -22.965 -22.965 -22.963 -22.963
  3 A2    3 B2   11 B1   11 A1   12 B1   12 A1    4 A2    4 B2                 
-22.963 -22.963 -22.959 -22.959 -22.959 -22.959 -10.293 -10.293
 13 B1   13 A1   14 B1   14 A1    5 B2    5 A2   15 A1   15 B1                 
 -8.720  -8.720  -6.552  -6.552  -6.538  -6.538  -6.537  -6.537
 16 B1   16 A1   17 A1   17 B1    6 A2    6 B2   18 A1   18 B1                 
 -6.371  -6.371  -4.784  -4.784  -4.768  -4.768  -4.767  -4.767
 19 B1   19 A1   20 B1   20 A1    7 B2    7 A2   21 A1   21 B1                 
 -2.663  -2.663  -2.659  -2.659  -2.659  -2.659  -2.647  -2.647
 22 B1   22 A1    8 A2    8 B2   23 B1   23 A1   24 B1   24 A1                 
 -2.647  -2.647  -2.050  -2.050  -2.045  -2.045  -2.044  -2.044
  9 B2    9 A2   25 B1   25 A1   10 A2   10 B2   26 A1   26 B1                 
 -2.031  -2.031  -2.031  -2.031  -0.896  -0.838  -0.761  -0.696
 11 B2   11 A2   27 B1   27 A1   28 A1   28 B1   29 A1   29 B1                 
 -0.669  -0.527  -0.482  -0.455  -0.418  -0.377  -0.346  -0.338
 30 A1   30 B1   31 A1   32 A1   12 B2   31 B1   12 A2   33 A1                 
 -0.326  -0.303  -0.290  -0.283  -0.259  -0.254
 32 B1   13 B2   13 A2   34 A1   33 B1   14 B2                                 
 -- Virtual --                   
 -0.077  -0.069  -0.057  -0.052   0.006   0.024   0.045   0.047
 35 A1   34 B1   14 A2   36 A1   37 A1   35 B1   38 A1   36 B1                 
  0.051   0.064   0.074   0.088   0.089   0.093   0.098   0.121
 15 B2   39 A1   15 A2   37 B1   40 A1   16 B2   38 B1   39 B1                 
  0.123   0.138   0.159   0.164   0.192   0.201   0.206   0.214
 41 A1   16 A2   40 B1   42 A1   41 B1   43 A1   42 B1   17 B2                 
  0.223   0.248   0.265   0.300   0.317   0.364   0.372   0.377
 44 A1   17 A2   43 B1   45 A1   44 B1   18 B2   46 A1   19 B2                 
  0.387   0.389   0.391   0.397   0.416   0.425   0.449   0.450
 47 A1   18 A2   48 A1   45 B1   20 B2   19 A2   46 B1   20 A2                 
  0.451   0.469   0.470   0.479   0.494   0.529   0.554   0.555
 49 A1   47 B1   50 A1   21 B2   48 B1   21 A2   22 B2   22 A2                 
  0.572   0.575   0.596   0.611   0.620   0.668   0.688   0.694
 51 A1   49 B1   52 A1   50 B1   23 B2   51 B1   52 B1   53 A1                 
  0.717   0.739   0.769   0.803   0.844   0.850   0.931   0.954
 54 A1   53 B1   55 A1   23 A2   54 B1   56 A1   57 A1   55 B1                 
  1.033   1.117   1.158   1.240   1.321   1.325   1.343   1.366
 56 B1   57 B1   24 B2   25 B2   24 A2   26 B2   58 A1   59 A1                 
  1.374   1.467   1.486   1.548   1.607   1.685   1.813   1.866
 58 B1   60 A1   59 B1   25 A2   61 A1   62 A1   60 B1   26 A2                 
  1.972   2.022   2.045   2.048   2.093   2.152   2.159   2.299
 27 B2   27 A2   61 B1   63 A1   62 B1   63 B1   64 A1   64 B1                 
  2.609   2.727   2.829   2.986   3.097   3.310   3.938   3.945
 28 B2   65 A1   28 A2   65 B1   66 A1   66 B1   29 B2   67 A1                 
  3.949   3.970   3.976   3.986   3.987   4.001   4.013   4.023
 29 A2   30 B2   68 A1   67 B1   30 A2   31 B2   31 A2   68 B1                 
  4.046   4.086   4.106   4.132   4.138   4.197   4.218   4.279
 32 B2   69 A1   32 A2   69 B1   70 A1   70 B1   71 A1   71 B1                 
  4.313   4.404   4.411   4.509   5.979   6.010   6.016   6.050
 72 A1   72 B1   73 A1   73 B1   33 B2   33 A2   74 A1   75 A1                 
  6.055   6.141   6.592   6.719   7.527   7.545   7.586   7.588
 74 B1   75 B1   76 A1   76 B1   34 B2   34 A2   77 A1   77 B1                 
  7.642   7.707  23.222  24.048  27.833  27.903  28.322  28.347
 78 A1   78 B1   79 A1   79 B1   80 A1   80 B1   35 B2   35 A2                 
 28.352  28.372  28.383  28.407  28.519  28.521  28.530  28.538
 81 A1   82 A1   81 B1   82 B1   36 B2   36 A2   83 A1   37 B2                 
 28.538  28.557  28.579  28.610  28.659  28.724  47.862  47.969
 83 B1   37 A2   84 A1   84 B1   85 A1   85 B1   86 A1   86 B1                 
127.868 127.886 127.894 127.914 127.918 127.960 151.631 151.692
 38 B2   38 A2   87 A1   87 B1   88 A1   88 B1   89 A1   89 B1                 
289.723 289.743 289.779 289.791 289.869 289.9291020.6441020.777
 39 B2   39 A2   90 A1   90 B1   91 A1   91 B1   92 A1   92 B1                 
*******1901.857
 93 A1   93 B1                                                                 

 Beta MOs, Restricted
 -- Occupied --                  
*******-1165.89 -482.86 -482.86 -176.32 -176.32 -165.73 -165.73
  1 B1    1 A1    2 B1    2 A1    3 B1    3 A1    4 B1    4 A1                 
-165.73 -165.73 -165.73 -165.73  -62.51  -62.51  -56.33  -56.33
  1 A2    1 B2    5 A1    5 B1    6 B1    6 A1    7 B1    7 A1                 
-56.327 -56.327 -56.327 -56.327 -35.821 -35.821 -31.314 -31.314
  2 A2    2 B2    8 A1    8 B1    9 B1    9 A1   10 B1   10 A1                 
-31.308 -31.308 -31.308 -31.308 -22.965 -22.965 -22.963 -22.963
  3 A2    3 B2   11 B1   11 A1   12 B1   12 A1    4 A2    4 B2                 
-22.963 -22.963 -22.959 -22.959 -22.959 -22.959 -10.293 -10.293
 13 B1   13 A1   14 B1   14 A1    5 B2    5 A2   15 A1   15 B1                 
 -8.720  -8.720  -6.552  -6.552  -6.538  -6.538  -6.537  -6.537
 16 B1   16 A1   17 A1   17 B1    6 A2    6 B2   18 A1   18 B1                 
 -6.371  -6.371  -4.784  -4.784  -4.768  -4.768  -4.767  -4.767
 19 B1   19 A1   20 B1   20 A1    7 B2    7 A2   21 A1   21 B1                 
 -2.663  -2.663  -2.659  -2.659  -2.659  -2.659  -2.647  -2.647
 22 B1   22 A1    8 A2    8 B2   23 B1   23 A1   24 B1   24 A1                 
 -2.647  -2.647  -2.050  -2.050  -2.045  -2.045  -2.044  -2.044
  9 B2    9 A2   25 B1   25 A1   10 A2   10 B2   26 A1   26 B1                 
 -2.031  -2.031  -2.031  -2.031  -0.896  -0.838  -0.761  -0.696
 11 B2   11 A2   27 B1   27 A1   28 A1   28 B1   29 A1   29 B1                 
 -0.669  -0.527  -0.482  -0.455  -0.418  -0.377  -0.346  -0.338
 30 A1   30 B1   31 A1   32 A1   12 B2   31 B1   12 A2   33 A1                 
 -0.326  -0.303  -0.290  -0.283  -0.259  -0.254
 32 B1   13 B2   13 A2   34 A1   33 B1   14 B2                                 
 -- Virtual --                   
 -0.077  -0.069  -0.057  -0.052   0.006   0.024   0.045   0.047
 35 A1   34 B1   14 A2   36 A1   37 A1   35 B1   38 A1   36 B1                 
  0.051   0.064   0.074   0.088   0.089   0.093   0.098   0.121
 15 B2   39 A1   15 A2   37 B1   40 A1   16 B2   38 B1   39 B1                 
  0.123   0.138   0.159   0.164   0.192   0.201   0.206   0.214
 41 A1   16 A2   40 B1   42 A1   41 B1   43 A1   42 B1   17 B2                 
  0.223   0.248   0.265   0.300   0.317   0.364   0.372   0.377
 44 A1   17 A2   43 B1   45 A1   44 B1   18 B2   46 A1   19 B2                 
  0.387   0.389   0.391   0.397   0.416   0.425   0.449   0.450
 47 A1   18 A2   48 A1   45 B1   20 B2   19 A2   46 B1   20 A2                 
  0.451   0.469   0.470   0.479   0.494   0.529   0.554   0.555
 49 A1   47 B1   50 A1   21 B2   48 B1   21 A2   22 B2   22 A2                 
  0.572   0.575   0.596   0.611   0.620   0.668   0.688   0.694
 51 A1   49 B1   52 A1   50 B1   23 B2   51 B1   52 B1   53 A1                 
  0.717   0.739   0.769   0.803   0.844   0.850   0.931   0.954
 54 A1   53 B1   55 A1   23 A2   54 B1   56 A1   57 A1   55 B1                 
  1.033   1.117   1.158   1.240   1.321   1.325   1.343   1.366
 56 B1   57 B1   24 B2   25 B2   24 A2   26 B2   58 A1   59 A1                 
  1.374   1.467   1.486   1.548   1.607   1.685   1.813   1.866
 58 B1   60 A1   59 B1   25 A2   61 A1   62 A1   60 B1   26 A2                 
  1.972   2.022   2.045   2.048   2.093   2.152   2.159   2.299
 27 B2   27 A2   61 B1   63 A1   62 B1   63 B1   64 A1   64 B1                 
  2.609   2.727   2.829   2.986   3.097   3.310   3.938   3.945
 28 B2   65 A1   28 A2   65 B1   66 A1   66 B1   29 B2   67 A1                 
  3.949   3.970   3.976   3.986   3.987   4.001   4.013   4.023
 29 A2   30 B2   68 A1   67 B1   30 A2   31 B2   31 A2   68 B1                 
  4.046   4.086   4.106   4.132   4.138   4.197   4.218   4.279
 32 B2   69 A1   32 A2   69 B1   70 A1   70 B1   71 A1   71 B1                 
  4.313   4.404   4.411   4.509   5.979   6.010   6.016   6.050
 72 A1   72 B1   73 A1   73 B1   33 B2   33 A2   74 A1   75 A1                 
  6.055   6.141   6.592   6.719   7.527   7.545   7.586   7.588
 74 B1   75 B1   76 A1   76 B1   34 B2   34 A2   77 A1   77 B1                 
  7.642   7.707  23.222  24.048  27.833  27.903  28.322  28.347
 78 A1   78 B1   79 A1   79 B1   80 A1   80 B1   35 B2   35 A2                 
 28.352  28.372  28.383  28.407  28.519  28.521  28.530  28.538
 81 A1   82 A1   81 B1   82 B1   36 B2   36 A2   83 A1   37 B2                 
 28.538  28.557  28.579  28.610  28.659  28.724  47.862  47.969
 83 B1   37 A2   84 A1   84 B1   85 A1   85 B1   86 A1   86 B1                 
127.868 127.886 127.894 127.914 127.918 127.960 151.631 151.692
 38 B2   38 A2   87 A1   87 B1   88 A1   88 B1   89 A1   89 B1                 
289.723 289.743 289.779 289.791 289.869 289.9291020.6441020.777
 39 B2   39 A2   90 A1   90 B1   91 A1   91 B1   92 A1   92 B1                 
*******1901.857
 93 A1   93 B1                                                                 
 --------------------------------------------------------------

          Ground-State Mulliken Net Atomic Charges

     Atom                 Charge (a.u.)
  ----------------------------------------
      1 Br                   -0.076866
      2 Br                   -0.076866
      3 I                     0.147434
      4 I                     0.147434
      5 C                    -0.070569
      6 C                    -0.070569
  ----------------------------------------
  Sum of atomic charges =     0.000000

 -----------------------------------------------------------------
                    Cartesian Multipole Moments
 -----------------------------------------------------------------
    Charge (ESU x 10^10)
                 0.0000
    Dipole Moment (Debye)
         X      -0.0000      Y      -0.0000      Z       0.5153
       Tot       0.5153
    Quadrupole Moments (Debye-Ang)
        XX     -99.2920     XY       0.0000     YY    -106.1425
        XZ       0.0000     YZ       0.0000     ZZ    -100.9544
    Octopole Moments (Debye-Ang^2)
       XXX       0.0000    XXY      -0.0000    XYY      -0.0000
       YYY      -0.0000    XXZ      -3.8028    XYZ       0.0000
       YYZ     -12.1920    XZZ       0.0000    YZZ      -0.0000
       ZZZ     -34.2570
    Hexadecapole Moments (Debye-Ang^3)
      XXXX   -2099.9619   XXXY       0.0000   XXYY    -393.0646
      XYYY       0.0000   YYYY    -140.0387   XXXZ       0.0000
      XXYZ      -0.0000   XYYZ       0.0000   YYYZ       0.0000
      XXZZ    -511.9506   XYZZ       0.0000   YYZZ    -268.6768
      XZZZ       0.0000   YZZZ      -0.0000   ZZZZ   -1379.4323
 -----------------------------------------------------------------
 Calculating analytic gradient of the SCF energy
 Gradient of SCF Energy
            1           2           3           4           5           6
    1   0.0038009  -0.0038009  -0.0000092   0.0000092   0.0092245  -0.0092245
    2   0.0000000  -0.0000000   0.0000000   0.0000000  -0.0000000   0.0000000
    3   0.0304507   0.0304507  -0.0312201  -0.0312201   0.0007694   0.0007694
 Max gradient component =       3.122E-02
 RMS gradient           =       1.491E-02
 Gradient time:  CPU 73.87 s  wall 9.38 s
 Geometry Optimization Parameters
   NAtoms,    NIC,     NZ,  NCons,   NDum,   NFix, NCnnct, MaxDiis
        6      37       0       0       0       0       0       0

 Cartesian Hessian Update
 Hessian Updated using BFGS Update


** GEOMETRY OPTIMIZATION IN DELOCALIZED INTERNAL COORDINATES **
   Searching for a Minimum

   Optimization Cycle:  15

                       Coordinates (Angstroms)
     ATOM                X               Y               Z
      1  Br        1.7643223735    0.0000000000   -1.7342380185
      2  Br       -1.7643223735    0.0000000000   -1.7342380185
      3  I         1.9815720249    0.0000000000    1.3735735811
      4  I        -1.9815720249    0.0000000000    1.3735735811
      5  C         0.6716231178    0.0000000000   -0.2138036477
      6  C        -0.6716231178    0.0000000000   -0.2138036477
   Point Group: c2v   Number of degrees of freedom:     5


   Energy is -19063.492291025

 Hessian Updated using BFGS Update

  5 Hessian modes will be used to form the next step
  Hessian Eigenvalues:
     0.065533    0.250156    0.294467    0.517672    1.094605

 Minimum Search - Taking Simple RFO Step
 Searching for Lamda that Minimizes Along All modes
 Value Taken    Lamda =  -0.02018102
 Calculated Step too Large.  Step scaled by  0.624150
 Step Taken.  Stepsize is  0.300000

                             Maximum     Tolerance    Cnvgd?
         Gradient           0.036492      0.000300      NO
         Displacement       0.281736      0.001200      NO
         Energy change     -0.014932      0.000001      NO


 New Cartesian Coordinates Obtained by Inverse Iteration

 Displacement from previous Coordinates is:  0.273326
 ----------------------------------------------------------------
             Standard Nuclear Orientation (Angstroms)
    I     Atom           X                Y                Z
 ----------------------------------------------------------------
    1      Br      1.7361434033     0.0000000000    -1.7791592552
    2      Br     -1.7361434033     0.0000000000    -1.7791592552
    3      I       1.9163704369     0.0000000000     1.4301299578
    4      I      -1.9163704369     0.0000000000     1.4301299578
    5      C       0.6636952128     0.0000000000    -0.2254387877
    6      C      -0.6636952128     0.0000000000    -0.2254387877
 ----------------------------------------------------------------
 Molecular Point Group                 C2v   NOp =  4
 Largest Abelian Subgroup              C2v   NOp =  4
 Nuclear Repulsion Energy =  2070.7980353649 hartrees
 There are       94 alpha and       94 beta electrons
 Applying Cartesian multipole field
    Component          Value
    ---------          -----
     (2,0,0)        1.00000E-11
     (0,2,0)        2.00000E-11
     (0,0,2)       -3.00000E-11
 Nucleus-field energy     =    -0.0000000254 hartrees
 Requested basis set is 6-311++G(d,p)
 There are 98 shells and 264 basis functions
 A cutoff of  1.0D-11 yielded   3253 shell pairs
 There are     25634 function pairs (     29109 Cartesian)
 Smallest overlap matrix eigenvalue = 1.79E-05
 Guess MOs from SCF MO coefficient file

 -----------------------------------------------------------------------
  General SCF calculation program by
  Eric Jon Sundstrom, Paul Horn, Yuezhi Mao, Dmitri Zuev, Alec White,
  David Stuck, Shaama M.S., Shane Yost, Joonho Lee, David Small,
  Daniel Levine, Susi Lehtola, Hugh Burton, Evgeny Epifanovsky
 -----------------------------------------------------------------------
 Exchange:     0.2000 Hartree-Fock + 0.0800 Slater + 0.7200 B88
 Correlation:  0.1900 VWN1RPA + 0.8100 LYP
 Using SG-1 standard quadrature grid
 using 8 threads for integral computing
 -------------------------------------------------------
 OpenMP Integral computing Module                
 Release: version 2.0, May 2017, Q-Chem Inc. Pleasanton 
 -------------------------------------------------------
 -------------------------------------------------------
 OpenMP BLAS3 based DFT computing Module                
 Release: version 1.0, May 2013, Q-Chem Inc. Pittsburgh 
 -------------------------------------------------------
 A restricted SCF calculation will be
 performed using DIIS
 SCF converges when DIIS error is below 1.0e-08
 ---------------------------------------
  Cycle       Energy         DIIS error
 ---------------------------------------
    1  -19063.4998273139      4.37e-04  
    2  -19063.5018184488      1.67e-04  
    3  -19063.5018295008      1.61e-04  
    4  -19063.5020245432      7.83e-05  
    5  -19063.5020832421      7.22e-06  
    6  -19063.5020837527      2.06e-06  
    7  -19063.5020837763      9.82e-07  
    8  -19063.5020837811      1.27e-07  
    9  -19063.5020837818      1.82e-08  
   10  -19063.5020837816      3.72e-09  Convergence criterion met
 ---------------------------------------
 SCF time:   CPU 172.79s  wall 22.00s 
 SCF   energy in the final basis set =   -19063.5020837816
 Total energy in the final basis set =   -19063.5020837816

 --------------------------------------------------------------
             Orbital Energies (a.u.) and Symmetries
 --------------------------------------------------------------

 Alpha MOs, Restricted
 -- Occupied --                  
*******-1165.89 -482.86 -482.86 -176.32 -176.32 -165.73 -165.73
  1 B1    1 A1    2 B1    2 A1    3 B1    3 A1    4 B1    4 A1                 
-165.73 -165.73 -165.73 -165.73  -62.51  -62.51  -56.33  -56.33
  1 A2    1 B2    5 B1    5 A1    6 B1    6 A1    7 B1    7 A1                 
-56.328 -56.328 -56.327 -56.327 -35.821 -35.821 -31.315 -31.315
  2 A2    2 B2    8 A1    8 B1    9 B1    9 A1   10 B1   10 A1                 
-31.308 -31.308 -31.308 -31.308 -22.965 -22.965 -22.964 -22.964
  3 A2    3 B2   11 B1   11 A1   12 B1   12 A1    4 A2    4 B2                 
-22.963 -22.963 -22.959 -22.959 -22.959 -22.959 -10.293 -10.292
 13 B1   13 A1   14 B1   14 A1    5 A2    5 B2   15 A1   15 B1                 
 -8.720  -8.720  -6.552  -6.552  -6.538  -6.538  -6.537  -6.537
 16 B1   16 A1   17 A1   17 B1    6 A2    6 B2   18 A1   18 B1                 
 -6.371  -6.371  -4.784  -4.784  -4.768  -4.768  -4.768  -4.768
 19 B1   19 A1   20 B1   20 A1    7 B2    7 A2   21 A1   21 B1                 
 -2.663  -2.663  -2.659  -2.659  -2.659  -2.659  -2.647  -2.647
 22 B1   22 A1    8 A2    8 B2   23 B1   23 A1   24 B1   24 A1                 
 -2.647  -2.647  -2.050  -2.050  -2.045  -2.045  -2.045  -2.045
  9 B2    9 A2   25 B1   25 A1   10 A2   10 B2   26 B1   26 A1                 
 -2.031  -2.031  -2.031  -2.031  -0.894  -0.831  -0.765  -0.693
 27 B1   27 A1   11 B2   11 A2   28 A1   28 B1   29 A1   29 B1                 
 -0.669  -0.525  -0.480  -0.455  -0.417  -0.376  -0.342  -0.337
 30 A1   30 B1   31 A1   32 A1   12 B2   31 B1   12 A2   33 A1                 
 -0.319  -0.305  -0.291  -0.290  -0.261  -0.256
 32 B1   13 B2   34 A1   13 A2   33 B1   14 B2                                 
 -- Virtual --                   
 -0.081  -0.072  -0.056  -0.054   0.006   0.025   0.044   0.047
 35 A1   34 B1   36 A1   14 A2   37 A1   35 B1   38 A1   36 B1                 
  0.051   0.065   0.074   0.088   0.089   0.093   0.099   0.121
 15 B2   39 A1   15 A2   40 A1   37 B1   16 B2   38 B1   39 B1                 
  0.121   0.136   0.154   0.168   0.188   0.198   0.212   0.214
 41 A1   16 A2   40 B1   42 A1   41 B1   43 A1   42 B1   17 B2                 
  0.220   0.248   0.262   0.293   0.319   0.367   0.372   0.375
 44 A1   17 A2   43 B1   45 A1   44 B1   18 B2   46 A1   19 B2                 
  0.386   0.395   0.395   0.396   0.414   0.425   0.449   0.456
 47 A1   18 A2   45 B1   48 A1   20 B2   19 A2   20 A2   46 B1                 
  0.458   0.466   0.472   0.475   0.491   0.526   0.551   0.556
 49 A1   50 A1   47 B1   21 B2   48 B1   21 A2   22 B2   22 A2                 
  0.562   0.581   0.596   0.610   0.626   0.661   0.678   0.695
 51 A1   49 B1   52 A1   50 B1   23 B2   51 B1   53 A1   52 B1                 
  0.720   0.734   0.772   0.801   0.842   0.848   0.935   0.943
 54 A1   53 B1   55 A1   23 A2   56 A1   54 B1   57 A1   55 B1                 
  1.044   1.098   1.157   1.234   1.319   1.325   1.333   1.354
 56 B1   57 B1   24 B2   25 B2   24 A2   26 B2   58 A1   59 A1                 
  1.382   1.476   1.489   1.551   1.597   1.690   1.826   1.880
 58 B1   60 A1   59 B1   25 A2   61 A1   62 A1   60 B1   26 A2                 
  1.973   2.021   2.035   2.055   2.083   2.163   2.168   2.298
 27 B2   27 A2   61 B1   63 A1   62 B1   64 A1   63 B1   64 B1                 
  2.613   2.730   2.829   2.989   3.108   3.285   3.939   3.945
 28 B2   65 A1   28 A2   65 B1   66 A1   66 B1   29 B2   67 A1                 
  3.953   3.971   3.973   3.988   3.994   3.996   4.008   4.033
 29 A2   30 B2   68 A1   30 A2   31 B2   67 B1   31 A2   68 B1                 
  4.045   4.081   4.105   4.114   4.120   4.203   4.226   4.287
 32 B2   69 A1   32 A2   69 B1   70 A1   70 B1   71 A1   71 B1                 
  4.316   4.399   4.407   4.493   5.979   6.008   6.009   6.033
 72 A1   73 A1   72 B1   73 B1   33 B2   74 A1   33 A2   75 A1                 
  6.062   6.141   6.580   6.713   7.527   7.545   7.584   7.589
 74 B1   75 B1   76 A1   76 B1   34 B2   34 A2   77 B1   77 A1                 
  7.643   7.706  23.214  24.109  27.821  27.896  28.322  28.346
 78 A1   78 B1   79 A1   79 B1   80 A1   80 B1   35 B2   35 A2                 
 28.348  28.362  28.387  28.407  28.518  28.522  28.526  28.536
 81 A1   82 A1   81 B1   82 B1   36 B2   36 A2   83 A1   37 B2                 
 28.541  28.555  28.577  28.610  28.659  28.721  47.851  47.965
 83 B1   37 A2   84 A1   84 B1   85 A1   85 B1   86 A1   86 B1                 
127.867 127.885 127.891 127.910 127.916 127.959 151.621 151.686
 38 B2   38 A2   87 A1   88 A1   87 B1   88 B1   89 A1   89 B1                 
289.722 289.742 289.783 289.783 289.871 289.9281020.6301020.772
 39 B2   39 A2   90 B1   90 A1   91 A1   91 B1   92 A1   92 B1                 
*******1901.850
 93 A1   93 B1                                                                 

 Beta MOs, Restricted
 -- Occupied --                  
*******-1165.89 -482.86 -482.86 -176.32 -176.32 -165.73 -165.73
  1 B1    1 A1    2 B1    2 A1    3 B1    3 A1    4 B1    4 A1                 
-165.73 -165.73 -165.73 -165.73  -62.51  -62.51  -56.33  -56.33
  1 A2    1 B2    5 B1    5 A1    6 B1    6 A1    7 B1    7 A1                 
-56.328 -56.328 -56.327 -56.327 -35.821 -35.821 -31.315 -31.315
  2 A2    2 B2    8 A1    8 B1    9 B1    9 A1   10 B1   10 A1                 
-31.308 -31.308 -31.308 -31.308 -22.965 -22.965 -22.964 -22.964
  3 A2    3 B2   11 B1   11 A1   12 B1   12 A1    4 A2    4 B2                 
-22.963 -22.963 -22.959 -22.959 -22.959 -22.959 -10.293 -10.292
 13 B1   13 A1   14 B1   14 A1    5 A2    5 B2   15 A1   15 B1                 
 -8.720  -8.720  -6.552  -6.552  -6.538  -6.538  -6.537  -6.537
 16 B1   16 A1   17 A1   17 B1    6 A2    6 B2   18 A1   18 B1                 
 -6.371  -6.371  -4.784  -4.784  -4.768  -4.768  -4.768  -4.768
 19 B1   19 A1   20 B1   20 A1    7 B2    7 A2   21 A1   21 B1                 
 -2.663  -2.663  -2.659  -2.659  -2.659  -2.659  -2.647  -2.647
 22 B1   22 A1    8 A2    8 B2   23 B1   23 A1   24 B1   24 A1                 
 -2.647  -2.647  -2.050  -2.050  -2.045  -2.045  -2.045  -2.045
  9 B2    9 A2   25 B1   25 A1   10 A2   10 B2   26 B1   26 A1                 
 -2.031  -2.031  -2.031  -2.031  -0.894  -0.831  -0.765  -0.693
 27 B1   27 A1   11 B2   11 A2   28 A1   28 B1   29 A1   29 B1                 
 -0.669  -0.525  -0.480  -0.455  -0.417  -0.376  -0.342  -0.337
 30 A1   30 B1   31 A1   32 A1   12 B2   31 B1   12 A2   33 A1                 
 -0.319  -0.305  -0.291  -0.290  -0.261  -0.256
 32 B1   13 B2   34 A1   13 A2   33 B1   14 B2                                 
 -- Virtual --                   
 -0.081  -0.072  -0.056  -0.054   0.006   0.025   0.044   0.047
 35 A1   34 B1   36 A1   14 A2   37 A1   35 B1   38 A1   36 B1                 
  0.051   0.065   0.074   0.088   0.089   0.093   0.099   0.121
 15 B2   39 A1   15 A2   40 A1   37 B1   16 B2   38 B1   39 B1                 
  0.121   0.136   0.154   0.168   0.188   0.198   0.212   0.214
 41 A1   16 A2   40 B1   42 A1   41 B1   43 A1   42 B1   17 B2                 
  0.220   0.248   0.262   0.293   0.319   0.367   0.372   0.375
 44 A1   17 A2   43 B1   45 A1   44 B1   18 B2   46 A1   19 B2                 
  0.386   0.395   0.395   0.396   0.414   0.425   0.449   0.456
 47 A1   18 A2   45 B1   48 A1   20 B2   19 A2   20 A2   46 B1                 
  0.458   0.466   0.472   0.475   0.491   0.526   0.551   0.556
 49 A1   50 A1   47 B1   21 B2   48 B1   21 A2   22 B2   22 A2                 
  0.562   0.581   0.596   0.610   0.626   0.661   0.678   0.695
 51 A1   49 B1   52 A1   50 B1   23 B2   51 B1   53 A1   52 B1                 
  0.720   0.734   0.772   0.801   0.842   0.848   0.935   0.943
 54 A1   53 B1   55 A1   23 A2   56 A1   54 B1   57 A1   55 B1                 
  1.044   1.098   1.157   1.234   1.319   1.325   1.333   1.354
 56 B1   57 B1   24 B2   25 B2   24 A2   26 B2   58 A1   59 A1                 
  1.382   1.476   1.489   1.551   1.597   1.690   1.826   1.880
 58 B1   60 A1   59 B1   25 A2   61 A1   62 A1   60 B1   26 A2                 
  1.973   2.021   2.035   2.055   2.083   2.163   2.168   2.298
 27 B2   27 A2   61 B1   63 A1   62 B1   64 A1   63 B1   64 B1                 
  2.613   2.730   2.829   2.989   3.108   3.285   3.939   3.945
 28 B2   65 A1   28 A2   65 B1   66 A1   66 B1   29 B2   67 A1                 
  3.953   3.971   3.973   3.988   3.994   3.996   4.008   4.033
 29 A2   30 B2   68 A1   30 A2   31 B2   67 B1   31 A2   68 B1                 
  4.045   4.081   4.105   4.114   4.120   4.203   4.226   4.287
 32 B2   69 A1   32 A2   69 B1   70 A1   70 B1   71 A1   71 B1                 
  4.316   4.399   4.407   4.493   5.979   6.008   6.009   6.033
 72 A1   73 A1   72 B1   73 B1   33 B2   74 A1   33 A2   75 A1                 
  6.062   6.141   6.580   6.713   7.527   7.545   7.584   7.589
 74 B1   75 B1   76 A1   76 B1   34 B2   34 A2   77 B1   77 A1                 
  7.643   7.706  23.214  24.109  27.821  27.896  28.322  28.346
 78 A1   78 B1   79 A1   79 B1   80 A1   80 B1   35 B2   35 A2                 
 28.348  28.362  28.387  28.407  28.518  28.522  28.526  28.536
 81 A1   82 A1   81 B1   82 B1   36 B2   36 A2   83 A1   37 B2                 
 28.541  28.555  28.577  28.610  28.659  28.721  47.851  47.965
 83 B1   37 A2   84 A1   84 B1   85 A1   85 B1   86 A1   86 B1                 
127.867 127.885 127.891 127.910 127.916 127.959 151.621 151.686
 38 B2   38 A2   87 A1   88 A1   87 B1   88 B1   89 A1   89 B1                 
289.722 289.742 289.783 289.783 289.871 289.9281020.6301020.772
 39 B2   39 A2   90 B1   90 A1   91 A1   91 B1   92 A1   92 B1                 
*******1901.850
 93 A1   93 B1                                                                 
 --------------------------------------------------------------

          Ground-State Mulliken Net Atomic Charges

     Atom                 Charge (a.u.)
  ----------------------------------------
      1 Br                   -0.080907
      2 Br                   -0.080907
      3 I                     0.147749
      4 I                     0.147749
      5 C                    -0.066842
      6 C                    -0.066842
  ----------------------------------------
  Sum of atomic charges =     0.000000

 -----------------------------------------------------------------
                    Cartesian Multipole Moments
 -----------------------------------------------------------------
    Charge (ESU x 10^10)
                 0.0000
    Dipole Moment (Debye)
         X       0.0000      Y       0.0000      Z       0.6013
       Tot       0.6013
    Quadrupole Moments (Debye-Ang)
        XX    -100.4141     XY       0.0000     YY    -106.2493
        XZ      -0.0000     YZ       0.0000     ZZ     -99.7939
    Octopole Moments (Debye-Ang^2)
       XXX      -0.0000    XXY       0.0000    XYY       0.0000
       YYY       0.0000    XXZ      -5.5763    XYZ       0.0000
       YYZ     -13.5740    XZZ      -0.0000    YZZ       0.0000
       ZZZ     -37.1943
    Hexadecapole Moments (Debye-Ang^3)
      XXXX   -2014.6566   XXXY       0.0000   XXYY    -375.6326
      XYYY       0.0000   YYYY    -140.4316   XXXZ      -0.0000
      XXYZ       0.0000   XYYZ      -0.0000   YYYZ       0.0000
      XXZZ    -508.3315   XYZZ       0.0000   YYZZ    -283.4213
      XZZZ      -0.0000   YZZZ       0.0000   ZZZZ   -1447.7027
 -----------------------------------------------------------------
 Calculating analytic gradient of the SCF energy
 Gradient of SCF Energy
            1           2           3           4           5           6
    1   0.0029971  -0.0029971  -0.0012084   0.0012084  -0.0099068   0.0099068
    2   0.0000000   0.0000000  -0.0000000   0.0000000   0.0000000  -0.0000000
    3   0.0165317   0.0165317  -0.0204205  -0.0204205   0.0038888   0.0038888
 Max gradient component =       2.042E-02
 RMS gradient           =       9.510E-03
 Gradient time:  CPU 73.21 s  wall 9.32 s
 Geometry Optimization Parameters
   NAtoms,    NIC,     NZ,  NCons,   NDum,   NFix, NCnnct, MaxDiis
        6      37       0       0       0       0       0       0

 Cartesian Hessian Update
 Hessian Updated using BFGS Update


** GEOMETRY OPTIMIZATION IN DELOCALIZED INTERNAL COORDINATES **
   Searching for a Minimum

   Optimization Cycle:  16

                       Coordinates (Angstroms)
     ATOM                X               Y               Z
      1  Br        1.7361434033    0.0000000000   -1.7791592552
      2  Br       -1.7361434033    0.0000000000   -1.7791592552
      3  I         1.9163704369    0.0000000000    1.4301299578
      4  I        -1.9163704369    0.0000000000    1.4301299578
      5  C         0.6636952128    0.0000000000   -0.2254387877
      6  C        -0.6636952128    0.0000000000   -0.2254387877
   Point Group: c2v   Number of degrees of freedom:     5


   Energy is -19063.502083782

 Hessian Updated using BFGS Update

  5 Hessian modes will be used to form the next step
  Hessian Eigenvalues:
     0.047809    0.253276    0.365907    0.517657    1.098142

 Minimum Search - Taking Simple RFO Step
 Searching for Lamda that Minimizes Along All modes
 Value Taken    Lamda =  -0.01085476
 Calculated Step too Large.  Step scaled by  0.699995
 Step Taken.  Stepsize is  0.300000

                             Maximum     Tolerance    Cnvgd?
         Gradient           0.025470      0.000300      NO
         Displacement       0.297618      0.001200      NO
         Energy change     -0.009793      0.000001      NO


 New Cartesian Coordinates Obtained by Inverse Iteration

 Displacement from previous Coordinates is:  0.230923
 ----------------------------------------------------------------
             Standard Nuclear Orientation (Angstroms)
    I     Atom           X                Y                Z
 ----------------------------------------------------------------
    1      Br      1.7244180271     0.0000000000    -1.8237570150
    2      Br     -1.7244180271     0.0000000000    -1.8237570150
    3      I       1.8712820821     0.0000000000     1.4854763567
    4      I      -1.8712820821     0.0000000000     1.4854763567
    5      C       0.6750169840     0.0000000000    -0.2361874268
    6      C      -0.6750169840     0.0000000000    -0.2361874268
 ----------------------------------------------------------------
 Molecular Point Group                 C2v   NOp =  4
 Largest Abelian Subgroup              C2v   NOp =  4
 Nuclear Repulsion Energy =  2057.7463879196 hartrees
 There are       94 alpha and       94 beta electrons
 Applying Cartesian multipole field
    Component          Value
    ---------          -----
     (2,0,0)        1.00000E-11
     (0,2,0)        2.00000E-11
     (0,0,2)       -3.00000E-11
 Nucleus-field energy     =    -0.0000000292 hartrees
 Requested basis set is 6-311++G(d,p)
 There are 98 shells and 264 basis functions
 A cutoff of  1.0D-11 yielded   3233 shell pairs
 There are     25458 function pairs (     28911 Cartesian)
 Smallest overlap matrix eigenvalue = 2.41E-05
 Guess MOs from SCF MO coefficient file

 -----------------------------------------------------------------------
  General SCF calculation program by
  Eric Jon Sundstrom, Paul Horn, Yuezhi Mao, Dmitri Zuev, Alec White,
  David Stuck, Shaama M.S., Shane Yost, Joonho Lee, David Small,
  Daniel Levine, Susi Lehtola, Hugh Burton, Evgeny Epifanovsky
 -----------------------------------------------------------------------
 Exchange:     0.2000 Hartree-Fock + 0.0800 Slater + 0.7200 B88
 Correlation:  0.1900 VWN1RPA + 0.8100 LYP
 Using SG-1 standard quadrature grid
 using 8 threads for integral computing
 -------------------------------------------------------
 OpenMP Integral computing Module                
 Release: version 2.0, May 2017, Q-Chem Inc. Pleasanton 
 -------------------------------------------------------
 -------------------------------------------------------
 OpenMP BLAS3 based DFT computing Module                
 Release: version 1.0, May 2013, Q-Chem Inc. Pittsburgh 
 -------------------------------------------------------
 A restricted SCF calculation will be
 performed using DIIS
 SCF converges when DIIS error is below 1.0e-08
 ---------------------------------------
  Cycle       Energy         DIIS error
 ---------------------------------------
    1  -19063.5049351404      4.22e-04  
    2  -19063.5062473624      2.84e-04  
    3  -19063.5061127630      3.06e-04  
    4  -19063.5069816491      4.78e-05  
    5  -19063.5070059099      5.93e-06  
    6  -19063.5070062325      2.34e-06  
    7  -19063.5070062694      7.00e-07  
    8  -19063.5070062720      1.39e-07  
    9  -19063.5070062722      2.28e-08  
   10  -19063.5070062722      4.07e-09  Convergence criterion met
 ---------------------------------------
 SCF time:   CPU 171.59s  wall 22.00s 
 SCF   energy in the final basis set =   -19063.5070062722
 Total energy in the final basis set =   -19063.5070062722

 --------------------------------------------------------------
             Orbital Energies (a.u.) and Symmetries
 --------------------------------------------------------------

 Alpha MOs, Restricted
 -- Occupied --                  
*******-1165.89 -482.86 -482.86 -176.33 -176.33 -165.73 -165.73
  1 B1    1 A1    2 B1    2 A1    3 B1    3 A1    4 B1    4 A1                 
-165.73 -165.73 -165.73 -165.73  -62.51  -62.51  -56.33  -56.33
  1 A2    1 B2    5 B1    5 A1    6 B1    6 A1    7 B1    7 A1                 
-56.328 -56.328 -56.328 -56.328 -35.822 -35.822 -31.315 -31.315
  2 A2    2 B2    8 A1    8 B1    9 B1    9 A1   10 B1   10 A1                 
-31.309 -31.309 -31.308 -31.308 -22.966 -22.965 -22.964 -22.964
  3 A2    3 B2   11 B1   11 A1   12 B1   12 A1    4 A2    4 B2                 
-22.964 -22.964 -22.959 -22.959 -22.959 -22.959 -10.296 -10.296
 13 B1   13 A1   14 B1   14 A1    5 A2    5 B2   15 A1   15 B1                 
 -8.720  -8.720  -6.553  -6.553  -6.539  -6.539  -6.538  -6.538
 16 B1   16 A1   17 A1   17 B1    6 A2    6 B2   18 A1   18 B1                 
 -6.371  -6.371  -4.784  -4.784  -4.769  -4.769  -4.768  -4.768
 19 B1   19 A1   20 B1   20 A1    7 A2    7 B2   21 A1   21 B1                 
 -2.663  -2.663  -2.660  -2.660  -2.659  -2.659  -2.648  -2.648
 22 B1   22 A1    8 A2    8 B2   23 B1   23 A1   24 B1   24 A1                 
 -2.648  -2.648  -2.050  -2.050  -2.045  -2.045  -2.045  -2.045
  9 B2    9 A2   25 B1   25 A1   10 A2   10 B2   26 B1   26 A1                 
 -2.031  -2.031  -2.031  -2.031  -0.887  -0.826  -0.764  -0.691
 27 B1   27 A1   11 A2   11 B2   28 A1   28 B1   29 A1   29 B1                 
 -0.665  -0.525  -0.476  -0.453  -0.411  -0.376  -0.339  -0.336
 30 A1   30 B1   31 A1   32 A1   12 B2   31 B1   12 A2   33 A1                 
 -0.313  -0.307  -0.298  -0.290  -0.263  -0.255
 32 B1   13 B2   34 A1   13 A2   33 B1   14 B2                                 
 -- Virtual --                   
 -0.083  -0.077  -0.060  -0.057   0.006   0.024   0.044   0.047
 35 A1   34 B1   36 A1   14 A2   37 A1   35 B1   38 A1   36 B1                 
  0.051   0.066   0.074   0.088   0.088   0.094   0.098   0.119
 15 B2   39 A1   15 A2   40 A1   37 B1   16 B2   38 B1   41 A1                 
  0.120   0.134   0.149   0.170   0.181   0.194   0.214   0.216
 39 B1   16 A2   40 B1   42 A1   41 B1   43 A1   17 B2   42 B1                 
  0.217   0.246   0.257   0.290   0.316   0.365   0.372   0.377
 44 A1   17 A2   43 B1   45 A1   44 B1   18 B2   46 A1   19 B2                 
  0.385   0.393   0.400   0.400   0.411   0.427   0.445   0.452
 47 A1   45 B1   18 A2   48 A1   20 B2   19 A2   20 A2   46 B1                 
  0.461   0.466   0.476   0.479   0.487   0.523   0.548   0.554
 49 A1   50 A1   21 B2   47 B1   48 B1   21 A2   22 B2   51 A1                 
  0.557   0.573   0.594   0.600   0.629   0.654   0.662   0.692
 22 A2   49 B1   52 A1   50 B1   23 B2   51 B1   53 A1   52 B1                 
  0.724   0.727   0.772   0.795   0.837   0.847   0.931   0.931
 54 A1   53 B1   55 A1   23 A2   56 A1   54 B1   57 A1   55 B1                 
  1.050   1.073   1.150   1.232   1.316   1.318   1.324   1.341
 56 B1   57 B1   24 B2   25 B2   24 A2   58 A1   26 B2   59 A1                 
  1.391   1.486   1.493   1.543   1.581   1.680   1.822   1.870
 58 B1   59 B1   60 A1   25 A2   61 A1   62 A1   60 B1   26 A2                 
  1.972   2.017   2.019   2.057   2.059   2.149   2.163   2.291
 27 B2   27 A2   61 B1   63 A1   62 B1   63 B1   64 A1   64 B1                 
  2.610   2.728   2.821   2.983   3.069   3.308   3.938   3.941
 28 B2   65 A1   28 A2   65 B1   66 A1   66 B1   29 B2   67 A1                 
  3.955   3.971   3.974   3.987   3.987   4.004   4.005   4.037
 29 A2   30 B2   68 A1   30 A2   31 B2   67 B1   31 A2   68 B1                 
  4.044   4.066   4.097   4.101   4.112   4.202   4.233   4.293
 32 B2   69 A1   69 B1   32 A2   70 A1   70 B1   71 A1   71 B1                 
  4.319   4.384   4.407   4.473   5.978   5.999   6.008   6.020
 72 A1   73 A1   72 B1   73 B1   33 B2   74 A1   33 A2   75 A1                 
  6.069   6.138   6.565   6.704   7.527   7.544   7.579   7.590
 74 B1   75 B1   76 A1   76 B1   34 B2   34 A2   77 B1   77 A1                 
  7.643   7.702  23.218  24.017  27.810  27.887  28.321  28.343
 78 A1   78 B1   79 A1   79 B1   80 A1   80 B1   35 B2   81 A1                 
 28.344  28.353  28.389  28.405  28.517  28.522  28.522  28.535
 35 A2   82 A1   81 B1   82 B1   36 B2   83 A1   36 A2   37 B2                 
 28.544  28.553  28.574  28.608  28.658  28.715  47.840  47.959
 83 B1   37 A2   84 A1   84 B1   85 A1   85 B1   86 A1   86 B1                 
127.866 127.884 127.885 127.903 127.919 127.956 151.612 151.678
 38 B2   38 A2   87 A1   88 A1   87 B1   88 B1   89 A1   89 B1                 
289.721 289.740 289.774 289.783 289.870 289.9241020.6161020.765
 39 B2   39 A2   90 B1   90 A1   91 A1   91 B1   92 A1   92 B1                 
*******1901.842
 93 A1   93 B1                                                                 

 Beta MOs, Restricted
 -- Occupied --                  
*******-1165.89 -482.86 -482.86 -176.33 -176.33 -165.73 -165.73
  1 B1    1 A1    2 B1    2 A1    3 B1    3 A1    4 B1    4 A1                 
-165.73 -165.73 -165.73 -165.73  -62.51  -62.51  -56.33  -56.33
  1 A2    1 B2    5 B1    5 A1    6 B1    6 A1    7 B1    7 A1                 
-56.328 -56.328 -56.328 -56.328 -35.822 -35.822 -31.315 -31.315
  2 A2    2 B2    8 A1    8 B1    9 B1    9 A1   10 B1   10 A1                 
-31.309 -31.309 -31.308 -31.308 -22.966 -22.965 -22.964 -22.964
  3 A2    3 B2   11 B1   11 A1   12 B1   12 A1    4 A2    4 B2                 
-22.964 -22.964 -22.959 -22.959 -22.959 -22.959 -10.296 -10.296
 13 B1   13 A1   14 B1   14 A1    5 A2    5 B2   15 A1   15 B1                 
 -8.720  -8.720  -6.553  -6.553  -6.539  -6.539  -6.538  -6.538
 16 B1   16 A1   17 A1   17 B1    6 A2    6 B2   18 A1   18 B1                 
 -6.371  -6.371  -4.784  -4.784  -4.769  -4.769  -4.768  -4.768
 19 B1   19 A1   20 B1   20 A1    7 A2    7 B2   21 A1   21 B1                 
 -2.663  -2.663  -2.660  -2.660  -2.659  -2.659  -2.648  -2.648
 22 B1   22 A1    8 A2    8 B2   23 B1   23 A1   24 B1   24 A1                 
 -2.648  -2.648  -2.050  -2.050  -2.045  -2.045  -2.045  -2.045
  9 B2    9 A2   25 B1   25 A1   10 A2   10 B2   26 B1   26 A1                 
 -2.031  -2.031  -2.031  -2.031  -0.887  -0.826  -0.764  -0.691
 27 B1   27 A1   11 A2   11 B2   28 A1   28 B1   29 A1   29 B1                 
 -0.665  -0.525  -0.476  -0.453  -0.411  -0.376  -0.339  -0.336
 30 A1   30 B1   31 A1   32 A1   12 B2   31 B1   12 A2   33 A1                 
 -0.313  -0.307  -0.298  -0.290  -0.263  -0.255
 32 B1   13 B2   34 A1   13 A2   33 B1   14 B2                                 
 -- Virtual --                   
 -0.083  -0.077  -0.060  -0.057   0.006   0.024   0.044   0.047
 35 A1   34 B1   36 A1   14 A2   37 A1   35 B1   38 A1   36 B1                 
  0.051   0.066   0.074   0.088   0.088   0.094   0.098   0.119
 15 B2   39 A1   15 A2   40 A1   37 B1   16 B2   38 B1   41 A1                 
  0.120   0.134   0.149   0.170   0.181   0.194   0.214   0.216
 39 B1   16 A2   40 B1   42 A1   41 B1   43 A1   17 B2   42 B1                 
  0.217   0.246   0.257   0.290   0.316   0.365   0.372   0.377
 44 A1   17 A2   43 B1   45 A1   44 B1   18 B2   46 A1   19 B2                 
  0.385   0.393   0.400   0.400   0.411   0.427   0.445   0.452
 47 A1   45 B1   18 A2   48 A1   20 B2   19 A2   20 A2   46 B1                 
  0.461   0.466   0.476   0.479   0.487   0.523   0.548   0.554
 49 A1   50 A1   21 B2   47 B1   48 B1   21 A2   22 B2   51 A1                 
  0.557   0.573   0.594   0.600   0.629   0.654   0.662   0.692
 22 A2   49 B1   52 A1   50 B1   23 B2   51 B1   53 A1   52 B1                 
  0.724   0.727   0.772   0.795   0.837   0.847   0.931   0.931
 54 A1   53 B1   55 A1   23 A2   56 A1   54 B1   57 A1   55 B1                 
  1.050   1.073   1.150   1.232   1.316   1.318   1.324   1.341
 56 B1   57 B1   24 B2   25 B2   24 A2   58 A1   26 B2   59 A1                 
  1.391   1.486   1.493   1.543   1.581   1.680   1.822   1.870
 58 B1   59 B1   60 A1   25 A2   61 A1   62 A1   60 B1   26 A2                 
  1.972   2.017   2.019   2.057   2.059   2.149   2.163   2.291
 27 B2   27 A2   61 B1   63 A1   62 B1   63 B1   64 A1   64 B1                 
  2.610   2.728   2.821   2.983   3.069   3.308   3.938   3.941
 28 B2   65 A1   28 A2   65 B1   66 A1   66 B1   29 B2   67 A1                 
  3.955   3.971   3.974   3.987   3.987   4.004   4.005   4.037
 29 A2   30 B2   68 A1   30 A2   31 B2   67 B1   31 A2   68 B1                 
  4.044   4.066   4.097   4.101   4.112   4.202   4.233   4.293
 32 B2   69 A1   69 B1   32 A2   70 A1   70 B1   71 A1   71 B1                 
  4.319   4.384   4.407   4.473   5.978   5.999   6.008   6.020
 72 A1   73 A1   72 B1   73 B1   33 B2   74 A1   33 A2   75 A1                 
  6.069   6.138   6.565   6.704   7.527   7.544   7.579   7.590
 74 B1   75 B1   76 A1   76 B1   34 B2   34 A2   77 B1   77 A1                 
  7.643   7.702  23.218  24.017  27.810  27.887  28.321  28.343
 78 A1   78 B1   79 A1   79 B1   80 A1   80 B1   35 B2   81 A1                 
 28.344  28.353  28.389  28.405  28.517  28.522  28.522  28.535
 35 A2   82 A1   81 B1   82 B1   36 B2   83 A1   36 A2   37 B2                 
 28.544  28.553  28.574  28.608  28.658  28.715  47.840  47.959
 83 B1   37 A2   84 A1   84 B1   85 A1   85 B1   86 A1   86 B1                 
127.866 127.884 127.885 127.903 127.919 127.956 151.612 151.678
 38 B2   38 A2   87 A1   88 A1   87 B1   88 B1   89 A1   89 B1                 
289.721 289.740 289.774 289.783 289.870 289.9241020.6161020.765
 39 B2   39 A2   90 B1   90 A1   91 A1   91 B1   92 A1   92 B1                 
*******1901.842
 93 A1   93 B1                                                                 
 --------------------------------------------------------------

          Ground-State Mulliken Net Atomic Charges

     Atom                 Charge (a.u.)
  ----------------------------------------
      1 Br                   -0.083298
      2 Br                   -0.083298
      3 I                     0.147553
      4 I                     0.147553
      5 C                    -0.064255
      6 C                    -0.064255
  ----------------------------------------
  Sum of atomic charges =     0.000000

 -----------------------------------------------------------------
                    Cartesian Multipole Moments
 -----------------------------------------------------------------
    Charge (ESU x 10^10)
                 0.0000
    Dipole Moment (Debye)
         X      -0.0000      Y       0.0000      Z       0.6682
       Tot       0.6682
    Quadrupole Moments (Debye-Ang)
        XX    -101.3259     XY      -0.0000     YY    -106.4336
        XZ       0.0000     YZ      -0.0000     ZZ     -98.6922
    Octopole Moments (Debye-Ang^2)
       XXX       0.0000    XXY       0.0000    XYY      -0.0000
       YYY       0.0000    XXZ      -7.5006    XYZ       0.0000
       YYZ     -14.8959    XZZ       0.0000    YZZ       0.0000
       ZZZ     -40.0404
    Hexadecapole Moments (Debye-Ang^3)
      XXXX   -1966.8811   XXXY      -0.0000   XXYY    -365.1931
      XYYY      -0.0000   YYYY    -140.9218   XXXZ       0.0000
      XXYZ      -0.0000   XYYZ       0.0000   YYYZ      -0.0000
      XXZZ    -512.1898   XYZZ       0.0000   YYZZ    -298.4305
      XZZZ       0.0000   YZZZ       0.0000   ZZZZ   -1517.4393
 -----------------------------------------------------------------
 Calculating analytic gradient of the SCF energy
 Gradient of SCF Energy
            1           2           3           4           5           6
    1   0.0036518  -0.0036518  -0.0021756   0.0021756   0.0099880  -0.0099880
    2   0.0000000  -0.0000000  -0.0000000   0.0000000   0.0000000  -0.0000000
    3   0.0042985   0.0042985  -0.0094437  -0.0094437   0.0051452   0.0051452
 Max gradient component =       9.988E-03
 RMS gradient           =       5.291E-03
 Gradient time:  CPU 71.28 s  wall 9.08 s
 Geometry Optimization Parameters
   NAtoms,    NIC,     NZ,  NCons,   NDum,   NFix, NCnnct, MaxDiis
        6      37       0       0       0       0       0       0

 Cartesian Hessian Update
 Hessian Updated using BFGS Update


** GEOMETRY OPTIMIZATION IN DELOCALIZED INTERNAL COORDINATES **
   Searching for a Minimum

   Optimization Cycle:  17

                       Coordinates (Angstroms)
     ATOM                X               Y               Z
      1  Br        1.7244180271    0.0000000000   -1.8237570150
      2  Br       -1.7244180271    0.0000000000   -1.8237570150
      3  I         1.8712820821    0.0000000000    1.4854763567
      4  I        -1.8712820821    0.0000000000    1.4854763567
      5  C         0.6750169840    0.0000000000   -0.2361874268
      6  C        -0.6750169840    0.0000000000   -0.2361874268
   Point Group: c2v   Number of degrees of freedom:     5


   Energy is -19063.507006272

 Hessian Updated using BFGS Update

  5 Hessian modes will be used to form the next step
  Hessian Eigenvalues:
     0.049155    0.255703    0.434391    0.517641    1.097891

 Minimum Search - Taking Simple RFO Step
 Searching for Lamda that Minimizes Along All modes
 Value Taken    Lamda =  -0.00227109
 Step Taken.  Stepsize is  0.192370

                             Maximum     Tolerance    Cnvgd?
         Gradient           0.010859      0.000300      NO
         Displacement       0.177572      0.001200      NO
         Energy change     -0.004922      0.000001      NO


 New Cartesian Coordinates Obtained by Inverse Iteration

 Displacement from previous Coordinates is:  0.182295
 ----------------------------------------------------------------
             Standard Nuclear Orientation (Angstroms)
    I     Atom           X                Y                Z
 ----------------------------------------------------------------
    1      Br      1.6757077563     0.0000000000    -1.8558272671
    2      Br     -1.6757077563     0.0000000000    -1.8558272671
    3      I       1.8525103013     0.0000000000     1.5144885617
    4      I      -1.8525103013     0.0000000000     1.5144885617
    5      C       0.6680718927     0.0000000000    -0.2331293797
    6      C      -0.6680718927     0.0000000000    -0.2331293797
 ----------------------------------------------------------------
 Molecular Point Group                 C2v   NOp =  4
 Largest Abelian Subgroup              C2v   NOp =  4
 Nuclear Repulsion Energy =  2056.4264513255 hartrees
 There are       94 alpha and       94 beta electrons
 Applying Cartesian multipole field
    Component          Value
    ---------          -----
     (2,0,0)        1.00000E-11
     (0,2,0)        2.00000E-11
     (0,0,2)       -3.00000E-11
 Nucleus-field energy     =    -0.0000000317 hartrees
 Requested basis set is 6-311++G(d,p)
 There are 98 shells and 264 basis functions
 A cutoff of  1.0D-11 yielded   3227 shell pairs
 There are     25424 function pairs (     28871 Cartesian)
 Smallest overlap matrix eigenvalue = 2.57E-05
 Guess MOs from SCF MO coefficient file

 -----------------------------------------------------------------------
  General SCF calculation program by
  Eric Jon Sundstrom, Paul Horn, Yuezhi Mao, Dmitri Zuev, Alec White,
  David Stuck, Shaama M.S., Shane Yost, Joonho Lee, David Small,
  Daniel Levine, Susi Lehtola, Hugh Burton, Evgeny Epifanovsky
 -----------------------------------------------------------------------
 Exchange:     0.2000 Hartree-Fock + 0.0800 Slater + 0.7200 B88
 Correlation:  0.1900 VWN1RPA + 0.8100 LYP
 Using SG-1 standard quadrature grid
 using 8 threads for integral computing
 -------------------------------------------------------
 OpenMP Integral computing Module                
 Release: version 2.0, May 2017, Q-Chem Inc. Pleasanton 
 -------------------------------------------------------
 -------------------------------------------------------
 OpenMP BLAS3 based DFT computing Module                
 Release: version 1.0, May 2013, Q-Chem Inc. Pittsburgh 
 -------------------------------------------------------
 A restricted SCF calculation will be
 performed using DIIS
 SCF converges when DIIS error is below 1.0e-08
 ---------------------------------------
  Cycle       Energy         DIIS error
 ---------------------------------------
    1  -19063.5070102389      3.08e-04  
    2  -19063.5079345763      8.96e-05  
    3  -19063.5079331351      8.88e-05  
    4  -19063.5079921033      4.69e-05  
    5  -19063.5080128879      4.94e-06  
    6  -19063.5080131270      7.54e-07  
    7  -19063.5080131302      3.22e-07  
    8  -19063.5080131306      1.84e-08  
    9  -19063.5080131307      1.04e-08  
   10  -19063.5080131307      2.31e-09  Convergence criterion met
 ---------------------------------------
 SCF time:   CPU 171.34s  wall 22.00s 
 SCF   energy in the final basis set =   -19063.5080131307
 Total energy in the final basis set =   -19063.5080131307

 --------------------------------------------------------------
             Orbital Energies (a.u.) and Symmetries
 --------------------------------------------------------------

 Alpha MOs, Restricted
 -- Occupied --                  
*******-1165.89 -482.86 -482.86 -176.33 -176.33 -165.73 -165.73
  1 B1    1 A1    2 B1    2 A1    3 B1    3 A1    4 B1    4 A1                 
-165.73 -165.73 -165.73 -165.73  -62.51  -62.51  -56.33  -56.33
  1 A2    1 B2    5 B1    5 A1    6 B1    6 A1    7 B1    7 A1                 
-56.328 -56.328 -56.327 -56.327 -35.822 -35.822 -31.316 -31.316
  2 A2    2 B2    8 A1    8 B1    9 B1    9 A1   10 B1   10 A1                 
-31.309 -31.309 -31.309 -31.309 -22.966 -22.966 -22.965 -22.964
  3 A2    3 B2   11 B1   11 A1   12 B1   12 A1    4 A2    4 B2                 
-22.964 -22.964 -22.960 -22.960 -22.960 -22.960 -10.295 -10.295
 13 B1   13 A1   14 B1   14 A1    5 A2    5 B2   15 A1   15 B1                 
 -8.720  -8.720  -6.552  -6.552  -6.538  -6.538  -6.537  -6.537
 16 B1   16 A1   17 A1   17 B1    6 A2    6 B2   18 B1   18 A1                 
 -6.371  -6.371  -4.785  -4.785  -4.769  -4.769  -4.768  -4.768
 19 B1   19 A1   20 B1   20 A1    7 A2    7 B2   21 A1   21 B1                 
 -2.663  -2.663  -2.659  -2.659  -2.659  -2.659  -2.647  -2.647
 22 B1   22 A1    8 A2    8 B2   23 B1   23 A1   24 B1   24 A1                 
 -2.647  -2.647  -2.050  -2.050  -2.046  -2.046  -2.045  -2.045
  9 B2    9 A2   25 B1   25 A1   10 A2   10 B2   26 A1   26 B1                 
 -2.031  -2.031  -2.031  -2.031  -0.889  -0.822  -0.765  -0.689
 27 B1   27 A1   11 A2   11 B2   28 A1   28 B1   29 A1   29 B1                 
 -0.665  -0.523  -0.475  -0.453  -0.412  -0.375  -0.337  -0.336
 30 A1   30 B1   31 A1   32 A1   12 B2   31 B1   33 A1   12 A2                 
 -0.308  -0.308  -0.302  -0.290  -0.263  -0.257
 32 B1   13 B2   34 A1   13 A2   33 B1   14 B2                                 
 -- Virtual --                   
 -0.087  -0.080  -0.063  -0.054   0.006   0.025   0.043   0.047
 35 A1   34 B1   36 A1   14 A2   37 A1   35 B1   38 A1   36 B1                 
  0.052   0.067   0.074   0.087   0.088   0.094   0.101   0.117
 15 B2   39 A1   15 A2   40 A1   37 B1   16 B2   38 B1   41 A1                 
  0.120   0.133   0.146   0.169   0.179   0.191   0.215   0.217
 39 B1   16 A2   40 B1   42 A1   41 B1   43 A1   17 B2   44 A1                 
  0.221   0.246   0.258   0.290   0.318   0.363   0.374   0.379
 42 B1   17 A2   43 B1   45 A1   44 B1   18 B2   46 A1   19 B2                 
  0.385   0.393   0.402   0.403   0.409   0.427   0.443   0.447
 47 A1   45 B1   18 A2   48 A1   20 B2   19 A2   20 A2   46 B1                 
  0.458   0.468   0.474   0.481   0.486   0.523   0.546   0.547
 49 A1   50 A1   21 B2   47 B1   48 B1   21 A2   22 B2   51 A1                 
  0.562   0.570   0.594   0.610   0.632   0.651   0.652   0.704
 22 A2   49 B1   52 A1   50 B1   23 B2   51 B1   53 A1   52 B1                 
  0.725   0.726   0.773   0.791   0.837   0.850   0.930   0.933
 53 B1   54 A1   55 A1   23 A2   56 A1   54 B1   55 B1   57 A1                 
  1.049   1.061   1.150   1.229   1.310   1.315   1.323   1.336
 56 B1   57 B1   24 B2   25 B2   58 A1   24 A2   26 B2   59 A1                 
  1.394   1.487   1.499   1.547   1.577   1.687   1.830   1.882
 58 B1   59 B1   60 A1   25 A2   61 A1   62 A1   60 B1   26 A2                 
  1.974   2.010   2.016   2.059   2.061   2.161   2.165   2.288
 27 B2   61 B1   27 A2   62 B1   63 A1   64 A1   63 B1   64 B1                 
  2.613   2.730   2.822   2.989   3.080   3.290   3.937   3.938
 28 B2   65 A1   28 A2   65 B1   66 A1   66 B1   29 B2   67 A1                 
  3.955   3.970   3.974   3.984   3.988   4.005   4.006   4.044
 29 A2   30 B2   68 A1   31 B2   30 A2   31 A2   67 B1   32 B2                 
  4.045   4.056   4.092   4.100   4.112   4.204   4.239   4.297
 68 B1   69 A1   69 B1   32 A2   70 A1   70 B1   71 A1   71 B1                 
  4.324   4.374   4.405   4.465   5.978   5.994   6.008   6.020
 72 A1   73 A1   72 B1   73 B1   33 B2   74 A1   33 A2   75 A1                 
  6.071   6.138   6.555   6.704   7.528   7.544   7.583   7.589
 74 B1   75 B1   76 A1   76 B1   34 B2   34 A2   77 B1   77 A1                 
  7.640   7.702  23.212  24.069  27.804  27.883  28.320  28.340
 78 A1   78 B1   79 A1   79 B1   80 A1   80 B1   35 B2   81 A1                 
 28.343  28.350  28.390  28.405  28.516  28.520  28.522  28.534
 35 A2   82 A1   81 B1   82 B1   36 B2   83 A1   36 A2   37 B2                 
 28.545  28.552  28.573  28.605  28.658  28.714  47.833  47.962
 83 B1   37 A2   84 A1   84 B1   85 A1   85 B1   86 A1   86 B1                 
127.866 127.882 127.883 127.902 127.919 127.956 151.607 151.675
 38 B2   87 A1   38 A2   88 A1   87 B1   88 B1   89 A1   89 B1                 
289.723 289.740 289.772 289.786 289.868 289.9241020.6071020.768
 39 B2   39 A2   90 B1   90 A1   91 A1   91 B1   92 A1   92 B1                 
*******1901.839
 93 A1   93 B1                                                                 

 Beta MOs, Restricted
 -- Occupied --                  
*******-1165.89 -482.86 -482.86 -176.33 -176.33 -165.73 -165.73
  1 B1    1 A1    2 B1    2 A1    3 B1    3 A1    4 B1    4 A1                 
-165.73 -165.73 -165.73 -165.73  -62.51  -62.51  -56.33  -56.33
  1 A2    1 B2    5 B1    5 A1    6 B1    6 A1    7 B1    7 A1                 
-56.328 -56.328 -56.327 -56.327 -35.822 -35.822 -31.316 -31.316
  2 A2    2 B2    8 A1    8 B1    9 B1    9 A1   10 B1   10 A1                 
-31.309 -31.309 -31.309 -31.309 -22.966 -22.966 -22.965 -22.964
  3 A2    3 B2   11 B1   11 A1   12 B1   12 A1    4 A2    4 B2                 
-22.964 -22.964 -22.960 -22.960 -22.960 -22.960 -10.295 -10.295
 13 B1   13 A1   14 B1   14 A1    5 A2    5 B2   15 A1   15 B1                 
 -8.720  -8.720  -6.552  -6.552  -6.538  -6.538  -6.537  -6.537
 16 B1   16 A1   17 A1   17 B1    6 A2    6 B2   18 B1   18 A1                 
 -6.371  -6.371  -4.785  -4.785  -4.769  -4.769  -4.768  -4.768
 19 B1   19 A1   20 B1   20 A1    7 A2    7 B2   21 A1   21 B1                 
 -2.663  -2.663  -2.659  -2.659  -2.659  -2.659  -2.647  -2.647
 22 B1   22 A1    8 A2    8 B2   23 B1   23 A1   24 B1   24 A1                 
 -2.647  -2.647  -2.050  -2.050  -2.046  -2.046  -2.045  -2.045
  9 B2    9 A2   25 B1   25 A1   10 A2   10 B2   26 A1   26 B1                 
 -2.031  -2.031  -2.031  -2.031  -0.889  -0.822  -0.765  -0.689
 27 B1   27 A1   11 A2   11 B2   28 A1   28 B1   29 A1   29 B1                 
 -0.665  -0.523  -0.475  -0.453  -0.412  -0.375  -0.337  -0.336
 30 A1   30 B1   31 A1   32 A1   12 B2   31 B1   33 A1   12 A2                 
 -0.308  -0.308  -0.302  -0.290  -0.263  -0.257
 32 B1   13 B2   34 A1   13 A2   33 B1   14 B2                                 
 -- Virtual --                   
 -0.087  -0.080  -0.063  -0.054   0.006   0.025   0.043   0.047
 35 A1   34 B1   36 A1   14 A2   37 A1   35 B1   38 A1   36 B1                 
  0.052   0.067   0.074   0.087   0.088   0.094   0.101   0.117
 15 B2   39 A1   15 A2   40 A1   37 B1   16 B2   38 B1   41 A1                 
  0.120   0.133   0.146   0.169   0.179   0.191   0.215   0.217
 39 B1   16 A2   40 B1   42 A1   41 B1   43 A1   17 B2   44 A1                 
  0.221   0.246   0.258   0.290   0.318   0.363   0.374   0.379
 42 B1   17 A2   43 B1   45 A1   44 B1   18 B2   46 A1   19 B2                 
  0.385   0.393   0.402   0.403   0.409   0.427   0.443   0.447
 47 A1   45 B1   18 A2   48 A1   20 B2   19 A2   20 A2   46 B1                 
  0.458   0.468   0.474   0.481   0.486   0.523   0.546   0.547
 49 A1   50 A1   21 B2   47 B1   48 B1   21 A2   22 B2   51 A1                 
  0.562   0.570   0.594   0.610   0.632   0.651   0.652   0.704
 22 A2   49 B1   52 A1   50 B1   23 B2   51 B1   53 A1   52 B1                 
  0.725   0.726   0.773   0.791   0.837   0.850   0.930   0.933
 53 B1   54 A1   55 A1   23 A2   56 A1   54 B1   55 B1   57 A1                 
  1.049   1.061   1.150   1.229   1.310   1.315   1.323   1.336
 56 B1   57 B1   24 B2   25 B2   58 A1   24 A2   26 B2   59 A1                 
  1.394   1.487   1.499   1.547   1.577   1.687   1.830   1.882
 58 B1   59 B1   60 A1   25 A2   61 A1   62 A1   60 B1   26 A2                 
  1.974   2.010   2.016   2.059   2.061   2.161   2.165   2.288
 27 B2   61 B1   27 A2   62 B1   63 A1   64 A1   63 B1   64 B1                 
  2.613   2.730   2.822   2.989   3.080   3.290   3.937   3.938
 28 B2   65 A1   28 A2   65 B1   66 A1   66 B1   29 B2   67 A1                 
  3.955   3.970   3.974   3.984   3.988   4.005   4.006   4.044
 29 A2   30 B2   68 A1   31 B2   30 A2   31 A2   67 B1   32 B2                 
  4.045   4.056   4.092   4.100   4.112   4.204   4.239   4.297
 68 B1   69 A1   69 B1   32 A2   70 A1   70 B1   71 A1   71 B1                 
  4.324   4.374   4.405   4.465   5.978   5.994   6.008   6.020
 72 A1   73 A1   72 B1   73 B1   33 B2   74 A1   33 A2   75 A1                 
  6.071   6.138   6.555   6.704   7.528   7.544   7.583   7.589
 74 B1   75 B1   76 A1   76 B1   34 B2   34 A2   77 B1   77 A1                 
  7.640   7.702  23.212  24.069  27.804  27.883  28.320  28.340
 78 A1   78 B1   79 A1   79 B1   80 A1   80 B1   35 B2   81 A1                 
 28.343  28.350  28.390  28.405  28.516  28.520  28.522  28.534
 35 A2   82 A1   81 B1   82 B1   36 B2   83 A1   36 A2   37 B2                 
 28.545  28.552  28.573  28.605  28.658  28.714  47.833  47.962
 83 B1   37 A2   84 A1   84 B1   85 A1   85 B1   86 A1   86 B1                 
127.866 127.882 127.883 127.902 127.919 127.956 151.607 151.675
 38 B2   87 A1   38 A2   88 A1   87 B1   88 B1   89 A1   89 B1                 
289.723 289.740 289.772 289.786 289.868 289.9241020.6071020.768
 39 B2   39 A2   90 B1   90 A1   91 A1   91 B1   92 A1   92 B1                 
*******1901.839
 93 A1   93 B1                                                                 
 --------------------------------------------------------------

          Ground-State Mulliken Net Atomic Charges

     Atom                 Charge (a.u.)
  ----------------------------------------
      1 Br                   -0.087233
      2 Br                   -0.087233
      3 I                     0.145302
      4 I                     0.145302
      5 C                    -0.058070
      6 C                    -0.058070
  ----------------------------------------
  Sum of atomic charges =     0.000000

 -----------------------------------------------------------------
                    Cartesian Multipole Moments
 -----------------------------------------------------------------
    Charge (ESU x 10^10)
                 0.0000
    Dipole Moment (Debye)
         X       0.0000      Y       0.0000      Z       0.7045
       Tot       0.7045
    Quadrupole Moments (Debye-Ang)
        XX    -102.0049     XY      -0.0000     YY    -106.4755
        XZ      -0.0000     YZ       0.0000     ZZ     -98.0187
    Octopole Moments (Debye-Ang^2)
       XXX      -0.0000    XXY      -0.0000    XYY       0.0000
       YYY       0.0000    XXZ      -7.3361    XYZ       0.0000
       YYZ     -15.3954    XZZ      -0.0000    YZZ      -0.0000
       ZZZ     -41.7555
    Hexadecapole Moments (Debye-Ang^3)
      XXXX   -1917.6427   XXXY       0.0000   XXYY    -355.4270
      XYYY      -0.0000   YYYY    -141.0887   XXXZ      -0.0000
      XXYZ      -0.0000   XYYZ      -0.0000   YYYZ       0.0000
      XXZZ    -513.1518   XYZZ       0.0000   YYZZ    -307.6686
      XZZZ      -0.0000   YZZZ      -0.0000   ZZZZ   -1558.7386
 -----------------------------------------------------------------
 Calculating analytic gradient of the SCF energy
 Gradient of SCF Energy
            1           2           3           4           5           6
    1  -0.0003330   0.0003330  -0.0029362   0.0029362  -0.0040037   0.0040037
    2   0.0000000  -0.0000000  -0.0000000   0.0000000   0.0000000  -0.0000000
    3  -0.0015812  -0.0015812  -0.0031088  -0.0031088   0.0046899   0.0046899
 Max gradient component =       4.690E-03
 RMS gradient           =       2.559E-03
 Gradient time:  CPU 71.86 s  wall 9.16 s
 Geometry Optimization Parameters
   NAtoms,    NIC,     NZ,  NCons,   NDum,   NFix, NCnnct, MaxDiis
        6      37       0       0       0       0       0       0

 Cartesian Hessian Update
 Hessian Updated using BFGS Update


** GEOMETRY OPTIMIZATION IN DELOCALIZED INTERNAL COORDINATES **
   Searching for a Minimum

   Optimization Cycle:  18

                       Coordinates (Angstroms)
     ATOM                X               Y               Z
      1  Br        1.6757077563    0.0000000000   -1.8558272671
      2  Br       -1.6757077563    0.0000000000   -1.8558272671
      3  I         1.8525103013    0.0000000000    1.5144885617
      4  I        -1.8525103013    0.0000000000    1.5144885617
      5  C         0.6680718927    0.0000000000   -0.2331293797
      6  C        -0.6680718927    0.0000000000   -0.2331293797
   Point Group: c2v   Number of degrees of freedom:     5


   Energy is -19063.508013131

 Hessian Updated using BFGS Update

  5 Hessian modes will be used to form the next step
  Hessian Eigenvalues:
     0.048141    0.254851    0.487930    0.560334    1.079109

 Minimum Search - Taking Simple RFO Step
 Searching for Lamda that Minimizes Along All modes
 Value Taken    Lamda =  -0.00016216
 Step Taken.  Stepsize is  0.016721

                             Maximum     Tolerance    Cnvgd?
         Gradient           0.008374      0.000300      NO
         Displacement       0.014852      0.001200      NO
         Energy change     -0.001007      0.000001      NO


 New Cartesian Coordinates Obtained by Inverse Iteration

 Displacement from previous Coordinates is:  0.025752
 ----------------------------------------------------------------
             Standard Nuclear Orientation (Angstroms)
    I     Atom           X                Y                Z
 ----------------------------------------------------------------
    1      Br      1.6823968482     0.0000000000    -1.8556846637
    2      Br     -1.6823968482     0.0000000000    -1.8556846637
    3      I       1.8582041152     0.0000000000     1.5156059476
    4      I      -1.8582041152     0.0000000000     1.5156059476
    5      C       0.6716539743     0.0000000000    -0.2343893691
    6      C      -0.6716539743     0.0000000000    -0.2343893691
 ----------------------------------------------------------------
 Molecular Point Group                 C2v   NOp =  4
 Largest Abelian Subgroup              C2v   NOp =  4
 Nuclear Repulsion Energy =  2052.6061365753 hartrees
 There are       94 alpha and       94 beta electrons
 Applying Cartesian multipole field
    Component          Value
    ---------          -----
     (2,0,0)        1.00000E-11
     (0,2,0)        2.00000E-11
     (0,0,2)       -3.00000E-11
 Nucleus-field energy     =    -0.0000000316 hartrees
 Requested basis set is 6-311++G(d,p)
 There are 98 shells and 264 basis functions
 A cutoff of  1.0D-11 yielded   3227 shell pairs
 There are     25424 function pairs (     28871 Cartesian)
 Smallest overlap matrix eigenvalue = 2.65E-05
 Guess MOs from SCF MO coefficient file

 -----------------------------------------------------------------------
  General SCF calculation program by
  Eric Jon Sundstrom, Paul Horn, Yuezhi Mao, Dmitri Zuev, Alec White,
  David Stuck, Shaama M.S., Shane Yost, Joonho Lee, David Small,
  Daniel Levine, Susi Lehtola, Hugh Burton, Evgeny Epifanovsky
 -----------------------------------------------------------------------
 Exchange:     0.2000 Hartree-Fock + 0.0800 Slater + 0.7200 B88
 Correlation:  0.1900 VWN1RPA + 0.8100 LYP
 Using SG-1 standard quadrature grid
 using 8 threads for integral computing
 -------------------------------------------------------
 OpenMP Integral computing Module                
 Release: version 2.0, May 2017, Q-Chem Inc. Pleasanton 
 -------------------------------------------------------
 -------------------------------------------------------
 OpenMP BLAS3 based DFT computing Module                
 Release: version 1.0, May 2013, Q-Chem Inc. Pittsburgh 
 -------------------------------------------------------
 A restricted SCF calculation will be
 performed using DIIS
 SCF converges when DIIS error is below 1.0e-08
 ---------------------------------------
  Cycle       Energy         DIIS error
 ---------------------------------------
    1  -19063.5080780115      7.21e-05  
    2  -19063.5080854478      4.88e-05  
    3  -19063.5080781508      5.54e-05  
    4  -19063.5081072721      4.15e-06  
    5  -19063.5081074401      6.55e-07  
    6  -19063.5081074429      2.38e-07  
    7  -19063.5081074432      4.70e-08  
    8  -19063.5081074434      2.47e-08  
    9  -19063.5081074435      2.80e-09  Convergence criterion met
 ---------------------------------------
 SCF time:   CPU 153.98s  wall 20.00s 
 SCF   energy in the final basis set =   -19063.5081074435
 Total energy in the final basis set =   -19063.5081074435

 --------------------------------------------------------------
             Orbital Energies (a.u.) and Symmetries
 --------------------------------------------------------------

 Alpha MOs, Restricted
 -- Occupied --                  
*******-1165.89 -482.86 -482.86 -176.33 -176.33 -165.73 -165.73
  1 B1    1 A1    2 B1    2 A1    3 B1    3 A1    4 B1    4 A1                 
-165.73 -165.73 -165.73 -165.73  -62.51  -62.51  -56.33  -56.33
  1 A2    1 B2    5 B1    5 A1    6 B1    6 A1    7 B1    7 A1                 
-56.328 -56.328 -56.328 -56.328 -35.822 -35.822 -31.316 -31.316
  2 A2    2 B2    8 A1    8 B1    9 B1    9 A1   10 B1   10 A1                 
-31.309 -31.309 -31.309 -31.309 -22.966 -22.966 -22.965 -22.965
  3 A2    3 B2   11 B1   11 A1   12 B1   12 A1    4 A2    4 B2                 
-22.964 -22.964 -22.960 -22.960 -22.960 -22.960 -10.296 -10.296
 13 B1   13 A1   14 B1   14 A1    5 A2    5 B2   15 A1   15 B1                 
 -8.720  -8.720  -6.552  -6.552  -6.538  -6.538  -6.538  -6.538
 16 B1   16 A1   17 A1   17 B1    6 A2    6 B2   18 B1   18 A1                 
 -6.371  -6.371  -4.785  -4.785  -4.769  -4.769  -4.768  -4.768
 19 B1   19 A1   20 B1   20 A1    7 A2    7 B2   21 A1   21 B1                 
 -2.663  -2.663  -2.659  -2.659  -2.659  -2.659  -2.647  -2.647
 22 B1   22 A1    8 A2    8 B2   23 B1   23 A1   24 B1   24 A1                 
 -2.647  -2.647  -2.050  -2.050  -2.046  -2.046  -2.045  -2.045
  9 B2    9 A2   25 B1   25 A1   10 A2   10 B2   26 A1   26 B1                 
 -2.031  -2.031  -2.031  -2.031  -0.887  -0.822  -0.764  -0.689
 27 B1   27 A1   11 A2   11 B2   28 A1   28 B1   29 A1   29 B1                 
 -0.665  -0.524  -0.475  -0.452  -0.411  -0.375  -0.336  -0.336
 30 A1   30 B1   31 A1   32 A1   12 B2   31 B1   33 A1   12 A2                 
 -0.309  -0.308  -0.302  -0.290  -0.263  -0.256
 32 B1   13 B2   34 A1   13 A2   33 B1   14 B2                                 
 -- Virtual --                   
 -0.087  -0.081  -0.063  -0.055   0.007   0.025   0.043   0.047
 35 A1   34 B1   36 A1   14 A2   37 A1   35 B1   38 A1   36 B1                 
  0.052   0.067   0.074   0.087   0.088   0.094   0.101   0.117
 15 B2   39 A1   15 A2   40 A1   37 B1   16 B2   38 B1   41 A1                 
  0.120   0.133   0.146   0.169   0.179   0.192   0.215   0.217
 39 B1   16 A2   40 B1   42 A1   41 B1   43 A1   17 B2   44 A1                 
  0.220   0.245   0.257   0.290   0.317   0.363   0.373   0.379
 42 B1   17 A2   43 B1   45 A1   44 B1   18 B2   46 A1   19 B2                 
  0.385   0.392   0.402   0.403   0.409   0.427   0.442   0.447
 47 A1   45 B1   18 A2   48 A1   20 B2   19 A2   20 A2   46 B1                 
  0.458   0.468   0.475   0.480   0.486   0.522   0.546   0.547
 49 A1   50 A1   21 B2   47 B1   48 B1   21 A2   22 B2   51 A1                 
  0.561   0.569   0.594   0.606   0.631   0.651   0.651   0.702
 22 A2   49 B1   52 A1   50 B1   23 B2   51 B1   53 A1   52 B1                 
  0.723   0.725   0.772   0.790   0.836   0.849   0.930   0.932
 53 B1   54 A1   55 A1   23 A2   56 A1   54 B1   55 B1   57 A1                 
  1.049   1.060   1.148   1.230   1.310   1.315   1.323   1.336
 56 B1   57 B1   24 B2   25 B2   58 A1   24 A2   26 B2   59 A1                 
  1.392   1.485   1.499   1.544   1.576   1.683   1.826   1.878
 58 B1   59 B1   60 A1   25 A2   61 A1   62 A1   60 B1   26 A2                 
  1.974   2.008   2.016   2.055   2.061   2.158   2.161   2.287
 27 B2   61 B1   27 A2   62 B1   63 A1   63 B1   64 A1   64 B1                 
  2.612   2.729   2.821   2.987   3.071   3.298   3.937   3.939
 28 B2   65 A1   28 A2   65 B1   66 A1   66 B1   29 B2   67 A1                 
  3.955   3.970   3.974   3.984   3.988   4.004   4.006   4.043
 29 A2   30 B2   68 A1   31 B2   30 A2   31 A2   67 B1   32 B2                 
  4.044   4.056   4.091   4.100   4.111   4.202   4.238   4.296
 68 B1   69 A1   69 B1   32 A2   70 A1   70 B1   71 A1   71 B1                 
  4.323   4.373   4.405   4.463   5.978   5.995   6.007   6.019
 72 A1   73 A1   72 B1   73 B1   33 B2   74 A1   33 A2   75 A1                 
  6.070   6.136   6.554   6.703   7.528   7.544   7.582   7.590
 74 B1   75 B1   76 A1   76 B1   34 B2   34 A2   77 B1   77 A1                 
  7.640   7.701  23.214  24.041  27.803  27.882  28.320  28.340
 78 A1   78 B1   79 A1   79 B1   80 A1   80 B1   35 B2   81 A1                 
 28.343  28.350  28.389  28.404  28.516  28.520  28.522  28.534
 35 A2   82 A1   81 B1   82 B1   36 B2   83 A1   36 A2   37 B2                 
 28.545  28.552  28.572  28.605  28.657  28.713  47.833  47.961
 83 B1   37 A2   84 A1   84 B1   85 A1   85 B1   86 A1   86 B1                 
127.866 127.882 127.883 127.901 127.918 127.955 151.606 151.674
 38 B2   87 A1   38 A2   88 A1   87 B1   88 B1   89 A1   89 B1                 
289.722 289.740 289.772 289.786 289.868 289.9231020.6061020.767
 39 B2   39 A2   90 B1   90 A1   91 A1   91 B1   92 A1   92 B1                 
*******1901.838
 93 A1   93 B1                                                                 

 Beta MOs, Restricted
 -- Occupied --                  
*******-1165.89 -482.86 -482.86 -176.33 -176.33 -165.73 -165.73
  1 B1    1 A1    2 B1    2 A1    3 B1    3 A1    4 B1    4 A1                 
-165.73 -165.73 -165.73 -165.73  -62.51  -62.51  -56.33  -56.33
  1 A2    1 B2    5 B1    5 A1    6 B1    6 A1    7 B1    7 A1                 
-56.328 -56.328 -56.328 -56.328 -35.822 -35.822 -31.316 -31.316
  2 A2    2 B2    8 A1    8 B1    9 B1    9 A1   10 B1   10 A1                 
-31.309 -31.309 -31.309 -31.309 -22.966 -22.966 -22.965 -22.965
  3 A2    3 B2   11 B1   11 A1   12 B1   12 A1    4 A2    4 B2                 
-22.964 -22.964 -22.960 -22.960 -22.960 -22.960 -10.296 -10.296
 13 B1   13 A1   14 B1   14 A1    5 A2    5 B2   15 A1   15 B1                 
 -8.720  -8.720  -6.552  -6.552  -6.538  -6.538  -6.538  -6.538
 16 B1   16 A1   17 A1   17 B1    6 A2    6 B2   18 B1   18 A1                 
 -6.371  -6.371  -4.785  -4.785  -4.769  -4.769  -4.768  -4.768
 19 B1   19 A1   20 B1   20 A1    7 A2    7 B2   21 A1   21 B1                 
 -2.663  -2.663  -2.659  -2.659  -2.659  -2.659  -2.647  -2.647
 22 B1   22 A1    8 A2    8 B2   23 B1   23 A1   24 B1   24 A1                 
 -2.647  -2.647  -2.050  -2.050  -2.046  -2.046  -2.045  -2.045
  9 B2    9 A2   25 B1   25 A1   10 A2   10 B2   26 A1   26 B1                 
 -2.031  -2.031  -2.031  -2.031  -0.887  -0.822  -0.764  -0.689
 27 B1   27 A1   11 A2   11 B2   28 A1   28 B1   29 A1   29 B1                 
 -0.665  -0.524  -0.475  -0.452  -0.411  -0.375  -0.336  -0.336
 30 A1   30 B1   31 A1   32 A1   12 B2   31 B1   33 A1   12 A2                 
 -0.309  -0.308  -0.302  -0.290  -0.263  -0.256
 32 B1   13 B2   34 A1   13 A2   33 B1   14 B2                                 
 -- Virtual --                   
 -0.087  -0.081  -0.063  -0.055   0.007   0.025   0.043   0.047
 35 A1   34 B1   36 A1   14 A2   37 A1   35 B1   38 A1   36 B1                 
  0.052   0.067   0.074   0.087   0.088   0.094   0.101   0.117
 15 B2   39 A1   15 A2   40 A1   37 B1   16 B2   38 B1   41 A1                 
  0.120   0.133   0.146   0.169   0.179   0.192   0.215   0.217
 39 B1   16 A2   40 B1   42 A1   41 B1   43 A1   17 B2   44 A1                 
  0.220   0.245   0.257   0.290   0.317   0.363   0.373   0.379
 42 B1   17 A2   43 B1   45 A1   44 B1   18 B2   46 A1   19 B2                 
  0.385   0.392   0.402   0.403   0.409   0.427   0.442   0.447
 47 A1   45 B1   18 A2   48 A1   20 B2   19 A2   20 A2   46 B1                 
  0.458   0.468   0.475   0.480   0.486   0.522   0.546   0.547
 49 A1   50 A1   21 B2   47 B1   48 B1   21 A2   22 B2   51 A1                 
  0.561   0.569   0.594   0.606   0.631   0.651   0.651   0.702
 22 A2   49 B1   52 A1   50 B1   23 B2   51 B1   53 A1   52 B1                 
  0.723   0.725   0.772   0.790   0.836   0.849   0.930   0.932
 53 B1   54 A1   55 A1   23 A2   56 A1   54 B1   55 B1   57 A1                 
  1.049   1.060   1.148   1.230   1.310   1.315   1.323   1.336
 56 B1   57 B1   24 B2   25 B2   58 A1   24 A2   26 B2   59 A1                 
  1.392   1.485   1.499   1.544   1.576   1.683   1.826   1.878
 58 B1   59 B1   60 A1   25 A2   61 A1   62 A1   60 B1   26 A2                 
  1.974   2.008   2.016   2.055   2.061   2.158   2.161   2.287
 27 B2   61 B1   27 A2   62 B1   63 A1   63 B1   64 A1   64 B1                 
  2.612   2.729   2.821   2.987   3.071   3.298   3.937   3.939
 28 B2   65 A1   28 A2   65 B1   66 A1   66 B1   29 B2   67 A1                 
  3.955   3.970   3.974   3.984   3.988   4.004   4.006   4.043
 29 A2   30 B2   68 A1   31 B2   30 A2   31 A2   67 B1   32 B2                 
  4.044   4.056   4.091   4.100   4.111   4.202   4.238   4.296
 68 B1   69 A1   69 B1   32 A2   70 A1   70 B1   71 A1   71 B1                 
  4.323   4.373   4.405   4.463   5.978   5.995   6.007   6.019
 72 A1   73 A1   72 B1   73 B1   33 B2   74 A1   33 A2   75 A1                 
  6.070   6.136   6.554   6.703   7.528   7.544   7.582   7.590
 74 B1   75 B1   76 A1   76 B1   34 B2   34 A2   77 B1   77 A1                 
  7.640   7.701  23.214  24.041  27.803  27.882  28.320  28.340
 78 A1   78 B1   79 A1   79 B1   80 A1   80 B1   35 B2   81 A1                 
 28.343  28.350  28.389  28.404  28.516  28.520  28.522  28.534
 35 A2   82 A1   81 B1   82 B1   36 B2   83 A1   36 A2   37 B2                 
 28.545  28.552  28.572  28.605  28.657  28.713  47.833  47.961
 83 B1   37 A2   84 A1   84 B1   85 A1   85 B1   86 A1   86 B1                 
127.866 127.882 127.883 127.901 127.918 127.955 151.606 151.674
 38 B2   87 A1   38 A2   88 A1   87 B1   88 B1   89 A1   89 B1                 
289.722 289.740 289.772 289.786 289.868 289.9231020.6061020.767
 39 B2   39 A2   90 B1   90 A1   91 A1   91 B1   92 A1   92 B1                 
*******1901.838
 93 A1   93 B1                                                                 
 --------------------------------------------------------------

          Ground-State Mulliken Net Atomic Charges

     Atom                 Charge (a.u.)
  ----------------------------------------
      1 Br                   -0.086275
      2 Br                   -0.086275
      3 I                     0.145233
      4 I                     0.145233
      5 C                    -0.058957
      6 C                    -0.058957
  ----------------------------------------
  Sum of atomic charges =     0.000000

 -----------------------------------------------------------------
                    Cartesian Multipole Moments
 -----------------------------------------------------------------
    Charge (ESU x 10^10)
                 0.0000
    Dipole Moment (Debye)
         X      -0.0000      Y      -0.0000      Z       0.6964
       Tot       0.6964
    Quadrupole Moments (Debye-Ang)
        XX    -101.9298     XY      -0.0000     YY    -106.5056
        XZ      -0.0000     YZ      -0.0000     ZZ     -98.0327
    Octopole Moments (Debye-Ang^2)
       XXX       0.0000    XXY      -0.0000    XYY      -0.0000
       YYY      -0.0000    XXZ      -7.4216    XYZ       0.0000
       YYZ     -15.4588    XZZ       0.0000    YZZ      -0.0000
       ZZZ     -41.9012
    Hexadecapole Moments (Debye-Ang^3)
      XXXX   -1928.9682   XXXY      -0.0000   XXYY    -357.5152
      XYYY       0.0000   YYYY    -141.1564   XXXZ      -0.0000
      XXYZ      -0.0000   XYYZ       0.0000   YYYZ      -0.0000
      XXZZ    -514.6987   XYZZ       0.0000   YYZZ    -307.8667
      XZZZ      -0.0000   YZZZ      -0.0000   ZZZZ   -1560.1979
 -----------------------------------------------------------------
 Calculating analytic gradient of the SCF energy
 Gradient of SCF Energy
            1           2           3           4           5           6
    1   0.0004815  -0.0004815  -0.0020316   0.0020316   0.0026632  -0.0026632
    2  -0.0000000   0.0000000  -0.0000000   0.0000000   0.0000000  -0.0000000
    3  -0.0018165  -0.0018165  -0.0024726  -0.0024726   0.0042891   0.0042891
 Max gradient component =       4.289E-03
 RMS gradient           =       2.089E-03
 Gradient time:  CPU 71.32 s  wall 9.06 s
 Geometry Optimization Parameters
   NAtoms,    NIC,     NZ,  NCons,   NDum,   NFix, NCnnct, MaxDiis
        6      37       0       0       0       0       0       0

 Cartesian Hessian Update
 Hessian Updated using BFGS Update


** GEOMETRY OPTIMIZATION IN DELOCALIZED INTERNAL COORDINATES **
   Searching for a Minimum

   Optimization Cycle:  19

                       Coordinates (Angstroms)
     ATOM                X               Y               Z
      1  Br        1.6823968482    0.0000000000   -1.8556846637
      2  Br       -1.6823968482    0.0000000000   -1.8556846637
      3  I         1.8582041152    0.0000000000    1.5156059476
      4  I        -1.8582041152    0.0000000000    1.5156059476
      5  C         0.6716539743    0.0000000000   -0.2343893691
      6  C        -0.6716539743    0.0000000000   -0.2343893691
   Point Group: c2v   Number of degrees of freedom:     5


   Energy is -19063.508107443

 Hessian Updated using BFGS Update

  5 Hessian modes will be used to form the next step
  Hessian Eigenvalues:
     0.048112    0.251718    0.371580    0.638433    1.047581

 Minimum Search - Taking Simple RFO Step
 Searching for Lamda that Minimizes Along All modes
 Value Taken    Lamda =  -0.00005657
 Step Taken.  Stepsize is  0.011784

                             Maximum     Tolerance    Cnvgd?
         Gradient           0.005069      0.000300      NO
         Displacement       0.008270      0.001200      NO
         Energy change     -0.000094      0.000001      NO


 New Cartesian Coordinates Obtained by Inverse Iteration

 Displacement from previous Coordinates is:  0.017546
 ----------------------------------------------------------------
             Standard Nuclear Orientation (Angstroms)
    I     Atom           X                Y                Z
 ----------------------------------------------------------------
    1      Br      1.6879959903     0.0000000000    -1.8546256940
    2      Br     -1.6879959903     0.0000000000    -1.8546256940
    3      I       1.8581681913     0.0000000000     1.5173189293
    4      I      -1.8581681913     0.0000000000     1.5173189293
    5      C       0.6717674681     0.0000000000    -0.2371613204
    6      C      -0.6717674681     0.0000000000    -0.2371613204
 ----------------------------------------------------------------
 Molecular Point Group                 C2v   NOp =  4
 Largest Abelian Subgroup              C2v   NOp =  4
 Nuclear Repulsion Energy =  2051.1276274151 hartrees
 There are       94 alpha and       94 beta electrons
 Applying Cartesian multipole field
    Component          Value
    ---------          -----
     (2,0,0)        1.00000E-11
     (0,2,0)        2.00000E-11
     (0,0,2)       -3.00000E-11
 Nucleus-field energy     =    -0.0000000316 hartrees
 Requested basis set is 6-311++G(d,p)
 There are 98 shells and 264 basis functions
 A cutoff of  1.0D-11 yielded   3225 shell pairs
 There are     25418 function pairs (     28865 Cartesian)
 Smallest overlap matrix eigenvalue = 2.63E-05
 Guess MOs from SCF MO coefficient file

 -----------------------------------------------------------------------
  General SCF calculation program by
  Eric Jon Sundstrom, Paul Horn, Yuezhi Mao, Dmitri Zuev, Alec White,
  David Stuck, Shaama M.S., Shane Yost, Joonho Lee, David Small,
  Daniel Levine, Susi Lehtola, Hugh Burton, Evgeny Epifanovsky
 -----------------------------------------------------------------------
 Exchange:     0.2000 Hartree-Fock + 0.0800 Slater + 0.7200 B88
 Correlation:  0.1900 VWN1RPA + 0.8100 LYP
 Using SG-1 standard quadrature grid
 using 8 threads for integral computing
 -------------------------------------------------------
 OpenMP Integral computing Module                
 Release: version 2.0, May 2017, Q-Chem Inc. Pleasanton 
 -------------------------------------------------------
 -------------------------------------------------------
 OpenMP BLAS3 based DFT computing Module                
 Release: version 1.0, May 2013, Q-Chem Inc. Pittsburgh 
 -------------------------------------------------------
 A restricted SCF calculation will be
 performed using DIIS
 SCF converges when DIIS error is below 1.0e-08
 ---------------------------------------
  Cycle       Energy         DIIS error
 ---------------------------------------
    1  -19063.5081402243      3.22e-05  
    2  -19063.5081505648      1.54e-05  
    3  -19063.5081472313      2.44e-05  
    4  -19063.5081528887      1.95e-06  
    5  -19063.5081529285      8.32e-07  
    6  -19063.5081529334      2.33e-07  
    7  -19063.5081529338      2.74e-08  
    8  -19063.5081529336      1.06e-08  
    9  -19063.5081529341      1.60e-09  Convergence criterion met
 ---------------------------------------
 SCF time:   CPU 153.59s  wall 20.00s 
 SCF   energy in the final basis set =   -19063.5081529341
 Total energy in the final basis set =   -19063.5081529341

 --------------------------------------------------------------
             Orbital Energies (a.u.) and Symmetries
 --------------------------------------------------------------

 Alpha MOs, Restricted
 -- Occupied --                  
*******-1165.89 -482.86 -482.86 -176.33 -176.33 -165.73 -165.73
  1 B1    1 A1    2 B1    2 A1    3 B1    3 A1    4 B1    4 A1                 
-165.73 -165.73 -165.73 -165.73  -62.51  -62.51  -56.33  -56.33
  1 A2    1 B2    5 B1    5 A1    6 B1    6 A1    7 B1    7 A1                 
-56.328 -56.328 -56.328 -56.328 -35.822 -35.822 -31.316 -31.316
  2 A2    2 B2    8 A1    8 B1    9 B1    9 A1   10 B1   10 A1                 
-31.309 -31.309 -31.309 -31.309 -22.966 -22.966 -22.964 -22.964
  3 A2    3 B2   11 B1   11 A1   12 B1   12 A1    4 A2    4 B2                 
-22.964 -22.964 -22.960 -22.960 -22.960 -22.960 -10.297 -10.296
 13 B1   13 A1   14 B1   14 A1    5 A2    5 B2   15 A1   15 B1                 
 -8.720  -8.720  -6.553  -6.553  -6.539  -6.539  -6.538  -6.538
 16 B1   16 A1   17 A1   17 B1    6 A2    6 B2   18 B1   18 A1                 
 -6.371  -6.371  -4.785  -4.785  -4.769  -4.769  -4.768  -4.768
 19 B1   19 A1   20 B1   20 A1    7 A2    7 B2   21 A1   21 B1                 
 -2.663  -2.663  -2.660  -2.660  -2.659  -2.659  -2.648  -2.648
 22 B1   22 A1    8 A2    8 B2   23 B1   23 A1   24 B1   24 A1                 
 -2.648  -2.648  -2.050  -2.050  -2.045  -2.045  -2.045  -2.045
  9 B2    9 A2   25 B1   25 A1   10 A2   10 B2   26 A1   26 B1                 
 -2.031  -2.031  -2.031  -2.031  -0.887  -0.823  -0.764  -0.688
 27 B1   27 A1   11 A2   11 B2   28 A1   28 B1   29 A1   29 B1                 
 -0.664  -0.524  -0.475  -0.452  -0.411  -0.375  -0.337  -0.336
 30 A1   30 B1   31 A1   32 A1   12 B2   31 B1   12 A2   33 A1                 
 -0.309  -0.308  -0.302  -0.290  -0.263  -0.257
 32 B1   13 B2   34 A1   13 A2   33 B1   14 B2                                 
 -- Virtual --                   
 -0.088  -0.082  -0.062  -0.055   0.006   0.025   0.043   0.047
 35 A1   34 B1   36 A1   14 A2   37 A1   35 B1   38 A1   36 B1                 
  0.052   0.066   0.074   0.087   0.088   0.094   0.100   0.117
 15 B2   39 A1   15 A2   40 A1   37 B1   16 B2   38 B1   41 A1                 
  0.120   0.133   0.146   0.169   0.179   0.192   0.214   0.217
 39 B1   16 A2   40 B1   42 A1   41 B1   43 A1   17 B2   44 A1                 
  0.220   0.245   0.257   0.290   0.317   0.364   0.373   0.379
 42 B1   17 A2   43 B1   45 A1   44 B1   18 B2   46 A1   19 B2                 
  0.385   0.392   0.402   0.403   0.409   0.427   0.442   0.447
 47 A1   45 B1   18 A2   48 A1   20 B2   19 A2   20 A2   46 B1                 
  0.458   0.468   0.475   0.481   0.486   0.523   0.546   0.547
 49 A1   50 A1   21 B2   47 B1   48 B1   21 A2   22 B2   51 A1                 
  0.560   0.569   0.593   0.605   0.631   0.651   0.651   0.700
 22 A2   49 B1   52 A1   50 B1   23 B2   51 B1   53 A1   52 B1                 
  0.722   0.725   0.772   0.790   0.836   0.849   0.930   0.931
 53 B1   54 A1   55 A1   23 A2   56 A1   54 B1   55 B1   57 A1                 
  1.050   1.060   1.148   1.230   1.309   1.314   1.322   1.336
 56 B1   57 B1   24 B2   25 B2   58 A1   24 A2   26 B2   59 A1                 
  1.392   1.484   1.499   1.544   1.576   1.683   1.825   1.878
 58 B1   59 B1   60 A1   25 A2   61 A1   62 A1   60 B1   26 A2                 
  1.973   2.009   2.016   2.055   2.060   2.158   2.161   2.288
 27 B2   61 B1   27 A2   62 B1   63 A1   63 B1   64 A1   64 B1                 
  2.612   2.728   2.821   2.987   3.071   3.299   3.937   3.939
 28 B2   65 A1   28 A2   65 B1   66 A1   66 B1   29 B2   67 A1                 
  3.955   3.970   3.974   3.984   3.987   4.004   4.006   4.043
 29 A2   30 B2   68 A1   31 B2   30 A2   31 A2   67 B1   68 B1                 
  4.043   4.056   4.090   4.099   4.111   4.202   4.238   4.296
 32 B2   69 A1   69 B1   32 A2   70 A1   70 B1   71 A1   71 B1                 
  4.322   4.372   4.405   4.461   5.977   5.995   6.007   6.018
 72 A1   73 A1   72 B1   73 B1   33 B2   74 A1   33 A2   75 A1                 
  6.070   6.135   6.555   6.703   7.527   7.544   7.581   7.589
 74 B1   75 B1   76 A1   76 B1   34 B2   34 A2   77 B1   77 A1                 
  7.640   7.700  23.214  24.040  27.803  27.881  28.320  28.340
 78 A1   78 B1   79 A1   79 B1   80 A1   80 B1   35 B2   81 A1                 
 28.343  28.350  28.389  28.403  28.516  28.520  28.522  28.533
 35 A2   82 A1   81 B1   82 B1   36 B2   83 A1   36 A2   37 B2                 
 28.545  28.551  28.572  28.605  28.657  28.712  47.833  47.960
 83 B1   37 A2   84 A1   84 B1   85 A1   85 B1   86 A1   86 B1                 
127.866 127.882 127.883 127.901 127.918 127.954 151.606 151.673
 38 B2   87 A1   38 A2   88 A1   87 B1   88 B1   89 A1   89 B1                 
289.722 289.740 289.771 289.785 289.868 289.9231020.6071020.766
 39 B2   39 A2   90 B1   90 A1   91 A1   91 B1   92 A1   92 B1                 
*******1901.837
 93 A1   93 B1                                                                 

 Beta MOs, Restricted
 -- Occupied --                  
*******-1165.89 -482.86 -482.86 -176.33 -176.33 -165.73 -165.73
  1 B1    1 A1    2 B1    2 A1    3 B1    3 A1    4 B1    4 A1                 
-165.73 -165.73 -165.73 -165.73  -62.51  -62.51  -56.33  -56.33
  1 A2    1 B2    5 B1    5 A1    6 B1    6 A1    7 B1    7 A1                 
-56.328 -56.328 -56.328 -56.328 -35.822 -35.822 -31.316 -31.316
  2 A2    2 B2    8 A1    8 B1    9 B1    9 A1   10 B1   10 A1                 
-31.309 -31.309 -31.309 -31.309 -22.966 -22.966 -22.964 -22.964
  3 A2    3 B2   11 B1   11 A1   12 B1   12 A1    4 A2    4 B2                 
-22.964 -22.964 -22.960 -22.960 -22.960 -22.960 -10.297 -10.296
 13 B1   13 A1   14 B1   14 A1    5 A2    5 B2   15 A1   15 B1                 
 -8.720  -8.720  -6.553  -6.553  -6.539  -6.539  -6.538  -6.538
 16 B1   16 A1   17 A1   17 B1    6 A2    6 B2   18 B1   18 A1                 
 -6.371  -6.371  -4.785  -4.785  -4.769  -4.769  -4.768  -4.768
 19 B1   19 A1   20 B1   20 A1    7 A2    7 B2   21 A1   21 B1                 
 -2.663  -2.663  -2.660  -2.660  -2.659  -2.659  -2.648  -2.648
 22 B1   22 A1    8 A2    8 B2   23 B1   23 A1   24 B1   24 A1                 
 -2.648  -2.648  -2.050  -2.050  -2.045  -2.045  -2.045  -2.045
  9 B2    9 A2   25 B1   25 A1   10 A2   10 B2   26 A1   26 B1                 
 -2.031  -2.031  -2.031  -2.031  -0.887  -0.823  -0.764  -0.688
 27 B1   27 A1   11 A2   11 B2   28 A1   28 B1   29 A1   29 B1                 
 -0.664  -0.524  -0.475  -0.452  -0.411  -0.375  -0.337  -0.336
 30 A1   30 B1   31 A1   32 A1   12 B2   31 B1   12 A2   33 A1                 
 -0.309  -0.308  -0.302  -0.290  -0.263  -0.257
 32 B1   13 B2   34 A1   13 A2   33 B1   14 B2                                 
 -- Virtual --                   
 -0.088  -0.082  -0.062  -0.055   0.006   0.025   0.043   0.047
 35 A1   34 B1   36 A1   14 A2   37 A1   35 B1   38 A1   36 B1                 
  0.052   0.066   0.074   0.087   0.088   0.094   0.100   0.117
 15 B2   39 A1   15 A2   40 A1   37 B1   16 B2   38 B1   41 A1                 
  0.120   0.133   0.146   0.169   0.179   0.192   0.214   0.217
 39 B1   16 A2   40 B1   42 A1   41 B1   43 A1   17 B2   44 A1                 
  0.220   0.245   0.257   0.290   0.317   0.364   0.373   0.379
 42 B1   17 A2   43 B1   45 A1   44 B1   18 B2   46 A1   19 B2                 
  0.385   0.392   0.402   0.403   0.409   0.427   0.442   0.447
 47 A1   45 B1   18 A2   48 A1   20 B2   19 A2   20 A2   46 B1                 
  0.458   0.468   0.475   0.481   0.486   0.523   0.546   0.547
 49 A1   50 A1   21 B2   47 B1   48 B1   21 A2   22 B2   51 A1                 
  0.560   0.569   0.593   0.605   0.631   0.651   0.651   0.700
 22 A2   49 B1   52 A1   50 B1   23 B2   51 B1   53 A1   52 B1                 
  0.722   0.725   0.772   0.790   0.836   0.849   0.930   0.931
 53 B1   54 A1   55 A1   23 A2   56 A1   54 B1   55 B1   57 A1                 
  1.050   1.060   1.148   1.230   1.309   1.314   1.322   1.336
 56 B1   57 B1   24 B2   25 B2   58 A1   24 A2   26 B2   59 A1                 
  1.392   1.484   1.499   1.544   1.576   1.683   1.825   1.878
 58 B1   59 B1   60 A1   25 A2   61 A1   62 A1   60 B1   26 A2                 
  1.973   2.009   2.016   2.055   2.060   2.158   2.161   2.288
 27 B2   61 B1   27 A2   62 B1   63 A1   63 B1   64 A1   64 B1                 
  2.612   2.728   2.821   2.987   3.071   3.299   3.937   3.939
 28 B2   65 A1   28 A2   65 B1   66 A1   66 B1   29 B2   67 A1                 
  3.955   3.970   3.974   3.984   3.987   4.004   4.006   4.043
 29 A2   30 B2   68 A1   31 B2   30 A2   31 A2   67 B1   68 B1                 
  4.043   4.056   4.090   4.099   4.111   4.202   4.238   4.296
 32 B2   69 A1   69 B1   32 A2   70 A1   70 B1   71 A1   71 B1                 
  4.322   4.372   4.405   4.461   5.977   5.995   6.007   6.018
 72 A1   73 A1   72 B1   73 B1   33 B2   74 A1   33 A2   75 A1                 
  6.070   6.135   6.555   6.703   7.527   7.544   7.581   7.589
 74 B1   75 B1   76 A1   76 B1   34 B2   34 A2   77 B1   77 A1                 
  7.640   7.700  23.214  24.040  27.803  27.881  28.320  28.340
 78 A1   78 B1   79 A1   79 B1   80 A1   80 B1   35 B2   81 A1                 
 28.343  28.350  28.389  28.403  28.516  28.520  28.522  28.533
 35 A2   82 A1   81 B1   82 B1   36 B2   83 A1   36 A2   37 B2                 
 28.545  28.551  28.572  28.605  28.657  28.712  47.833  47.960
 83 B1   37 A2   84 A1   84 B1   85 A1   85 B1   86 A1   86 B1                 
127.866 127.882 127.883 127.901 127.918 127.954 151.606 151.673
 38 B2   87 A1   38 A2   88 A1   87 B1   88 B1   89 A1   89 B1                 
289.722 289.740 289.771 289.785 289.868 289.9231020.6071020.766
 39 B2   39 A2   90 B1   90 A1   91 A1   91 B1   92 A1   92 B1                 
*******1901.837
 93 A1   93 B1                                                                 
 --------------------------------------------------------------

          Ground-State Mulliken Net Atomic Charges

     Atom                 Charge (a.u.)
  ----------------------------------------
      1 Br                   -0.085783
      2 Br                   -0.085783
      3 I                     0.144334
      4 I                     0.144334
      5 C                    -0.058551
      6 C                    -0.058551
  ----------------------------------------
  Sum of atomic charges =     0.000000

 -----------------------------------------------------------------
                    Cartesian Multipole Moments
 -----------------------------------------------------------------
    Charge (ESU x 10^10)
                 0.0000
    Dipole Moment (Debye)
         X      -0.0000      Y       0.0000      Z       0.6807
       Tot       0.6807
    Quadrupole Moments (Debye-Ang)
        XX    -101.9051     XY      -0.0000     YY    -106.5186
        XZ       0.0000     YZ       0.0000     ZZ     -98.0390
    Octopole Moments (Debye-Ang^2)
       XXX       0.0000    XXY       0.0000    XYY      -0.0000
       YYY       0.0000    XXZ      -7.7197    XYZ       0.0000
       YYZ     -15.5920    XZZ       0.0000    YZZ       0.0000
       ZZZ     -42.1243
    Hexadecapole Moments (Debye-Ang^3)
      XXXX   -1932.7297   XXXY       0.0000   XXYY    -358.2338
      XYYY      -0.0000   YYYY    -141.1959   XXXZ       0.0000
      XXYZ       0.0000   XYYZ       0.0000   YYYZ       0.0000
      XXZZ    -515.1505   XYZZ      -0.0000   YYZZ    -308.0511
      XZZZ      -0.0000   YZZZ       0.0000   ZZZZ   -1561.4716
 -----------------------------------------------------------------
 Calculating analytic gradient of the SCF energy
 Gradient of SCF Energy
            1           2           3           4           5           6
    1   0.0009630  -0.0009630  -0.0016098   0.0016098   0.0026317  -0.0026317
    2   0.0000000  -0.0000000  -0.0000000  -0.0000000  -0.0000000   0.0000000
    3  -0.0016905  -0.0016905  -0.0018684  -0.0018684   0.0035589   0.0035589
 Max gradient component =       3.559E-03
 RMS gradient           =       1.809E-03
 Gradient time:  CPU 71.12 s  wall 9.04 s
 Geometry Optimization Parameters
   NAtoms,    NIC,     NZ,  NCons,   NDum,   NFix, NCnnct, MaxDiis
        6      37       0       0       0       0       0       0

 Cartesian Hessian Update
 Hessian Updated using BFGS Update


** GEOMETRY OPTIMIZATION IN DELOCALIZED INTERNAL COORDINATES **
   Searching for a Minimum

   Optimization Cycle:  20

                       Coordinates (Angstroms)
     ATOM                X               Y               Z
      1  Br        1.6879959903    0.0000000000   -1.8546256940
      2  Br       -1.6879959903    0.0000000000   -1.8546256940
      3  I         1.8581681913    0.0000000000    1.5173189293
      4  I        -1.8581681913    0.0000000000    1.5173189293
      5  C         0.6717674681    0.0000000000   -0.2371613204
      6  C        -0.6717674681    0.0000000000   -0.2371613204
   Point Group: c2v   Number of degrees of freedom:     5


   Energy is -19063.508152934

 Hessian Updated using BFGS Update

  5 Hessian modes will be used to form the next step
  Hessian Eigenvalues:
     0.047537    0.126834    0.336320    0.654674    0.885044

 Minimum Search - Taking Simple RFO Step
 Searching for Lamda that Minimizes Along All modes
 Value Taken    Lamda =  -0.00012022
 Step Taken.  Stepsize is  0.029937

                             Maximum     Tolerance    Cnvgd?
         Gradient           0.004172      0.000300      NO
         Displacement       0.022442      0.001200      NO
         Energy change     -0.000045      0.000001      NO


 New Cartesian Coordinates Obtained by Inverse Iteration

 Displacement from previous Coordinates is:  0.028134
 ----------------------------------------------------------------
             Standard Nuclear Orientation (Angstroms)
    I     Atom           X                Y                Z
 ----------------------------------------------------------------
    1      Br      1.6906649518     0.0000000000    -1.8536425589
    2      Br     -1.6906649518     0.0000000000    -1.8536425589
    3      I       1.8674480682     0.0000000000     1.5196303917
    4      I      -1.8674480682     0.0000000000     1.5196303917
    5      C       0.6711199563     0.0000000000    -0.2404559180
    6      C      -0.6711199563     0.0000000000    -0.2404559180
 ----------------------------------------------------------------
 Molecular Point Group                 C2v   NOp =  4
 Largest Abelian Subgroup              C2v   NOp =  4
 Nuclear Repulsion Energy =  2046.7864799662 hartrees
 There are       94 alpha and       94 beta electrons
 Applying Cartesian multipole field
    Component          Value
    ---------          -----
     (2,0,0)        1.00000E-11
     (0,2,0)        2.00000E-11
     (0,0,2)       -3.00000E-11
 Nucleus-field energy     =    -0.0000000315 hartrees
 Requested basis set is 6-311++G(d,p)
 There are 98 shells and 264 basis functions
 A cutoff of  1.0D-11 yielded   3219 shell pairs
 There are     25392 function pairs (     28835 Cartesian)
 Smallest overlap matrix eigenvalue = 2.59E-05
 Guess MOs from SCF MO coefficient file

 -----------------------------------------------------------------------
  General SCF calculation program by
  Eric Jon Sundstrom, Paul Horn, Yuezhi Mao, Dmitri Zuev, Alec White,
  David Stuck, Shaama M.S., Shane Yost, Joonho Lee, David Small,
  Daniel Levine, Susi Lehtola, Hugh Burton, Evgeny Epifanovsky
 -----------------------------------------------------------------------
 Exchange:     0.2000 Hartree-Fock + 0.0800 Slater + 0.7200 B88
 Correlation:  0.1900 VWN1RPA + 0.8100 LYP
 Using SG-1 standard quadrature grid
 using 8 threads for integral computing
 -------------------------------------------------------
 OpenMP Integral computing Module                
 Release: version 2.0, May 2017, Q-Chem Inc. Pleasanton 
 -------------------------------------------------------
 -------------------------------------------------------
 OpenMP BLAS3 based DFT computing Module                
 Release: version 1.0, May 2013, Q-Chem Inc. Pittsburgh 
 -------------------------------------------------------
 A restricted SCF calculation will be
 performed using DIIS
 SCF converges when DIIS error is below 1.0e-08
 ---------------------------------------
  Cycle       Energy         DIIS error
 ---------------------------------------
    1  -19063.5081732738      6.10e-05  
    2  -19063.5082063377      3.38e-05  
    3  -19063.5081980321      4.50e-05  
    4  -19063.5082172475      6.10e-06  
    5  -19063.5082175864      1.34e-06  
    6  -19063.5082175966      4.24e-07  
    7  -19063.5082175972      7.49e-08  
    8  -19063.5082175976      1.15e-08  
    9  -19063.5082175973      3.34e-09  Convergence criterion met
 ---------------------------------------
 SCF time:   CPU 153.35s  wall 20.00s 
 SCF   energy in the final basis set =   -19063.5082175973
 Total energy in the final basis set =   -19063.5082175973

 --------------------------------------------------------------
             Orbital Energies (a.u.) and Symmetries
 --------------------------------------------------------------

 Alpha MOs, Restricted
 -- Occupied --                  
*******-1165.89 -482.86 -482.86 -176.33 -176.33 -165.73 -165.73
  1 B1    1 A1    2 B1    2 A1    3 B1    3 A1    4 B1    4 A1                 
-165.73 -165.73 -165.73 -165.73  -62.51  -62.51  -56.33  -56.33
  1 A2    1 B2    5 B1    5 A1    6 B1    6 A1    7 B1    7 A1                 
-56.329 -56.329 -56.328 -56.328 -35.822 -35.822 -31.315 -31.315
  2 A2    2 B2    8 A1    8 B1    9 B1    9 A1   10 B1   10 A1                 
-31.309 -31.309 -31.309 -31.309 -22.966 -22.966 -22.964 -22.964
  3 A2    3 B2   11 B1   11 A1   12 B1   12 A1    4 A2    4 B2                 
-22.964 -22.964 -22.959 -22.959 -22.959 -22.959 -10.297 -10.296
 13 B1   13 A1   14 B1   14 A1    5 A2    5 B2   15 A1   15 B1                 
 -8.721  -8.721  -6.553  -6.553  -6.539  -6.539  -6.538  -6.538
 16 B1   16 A1   17 A1   17 B1    6 A2    6 B2   18 A1   18 B1                 
 -6.371  -6.371  -4.784  -4.784  -4.768  -4.768  -4.768  -4.768
 19 B1   19 A1   20 B1   20 A1    7 A2    7 B2   21 A1   21 B1                 
 -2.664  -2.664  -2.660  -2.660  -2.659  -2.659  -2.648  -2.648
 22 B1   22 A1    8 A2    8 B2   23 B1   23 A1   24 B1   24 A1                 
 -2.648  -2.648  -2.050  -2.050  -2.045  -2.045  -2.045  -2.045
  9 B2    9 A2   25 B1   25 A1   10 A2   10 B2   26 B1   26 A1                 
 -2.031  -2.031  -2.031  -2.031  -0.887  -0.823  -0.763  -0.687
 27 B1   27 A1   11 A2   11 B2   28 A1   28 B1   29 A1   29 B1                 
 -0.664  -0.524  -0.475  -0.452  -0.410  -0.374  -0.337  -0.336
 30 A1   30 B1   31 A1   32 A1   12 B2   31 B1   12 A2   33 A1                 
 -0.309  -0.307  -0.301  -0.290  -0.264  -0.257
 32 B1   13 B2   34 A1   13 A2   33 B1   14 B2                                 
 -- Virtual --                   
 -0.090  -0.083  -0.062  -0.055   0.006   0.025   0.043   0.047
 35 A1   34 B1   36 A1   14 A2   37 A1   35 B1   38 A1   36 B1                 
  0.051   0.066   0.074   0.087   0.088   0.094   0.100   0.118
 15 B2   39 A1   15 A2   40 A1   37 B1   16 B2   38 B1   41 A1                 
  0.120   0.134   0.146   0.168   0.179   0.192   0.214   0.217
 39 B1   16 A2   40 B1   42 A1   41 B1   43 A1   17 B2   44 A1                 
  0.220   0.245   0.255   0.290   0.316   0.365   0.373   0.379
 42 B1   17 A2   43 B1   45 A1   44 B1   18 B2   46 A1   19 B2                 
  0.385   0.392   0.402   0.402   0.409   0.426   0.441   0.448
 47 A1   45 B1   18 A2   48 A1   20 B2   19 A2   20 A2   46 B1                 
  0.458   0.467   0.475   0.479   0.485   0.523   0.545   0.546
 49 A1   50 A1   21 B2   47 B1   48 B1   21 A2   51 A1   22 B2                 
  0.560   0.569   0.593   0.604   0.630   0.649   0.651   0.700
 22 A2   49 B1   52 A1   50 B1   23 B2   53 A1   51 B1   52 B1                 
  0.720   0.725   0.772   0.789   0.836   0.849   0.931   0.932
 53 B1   54 A1   55 A1   23 A2   56 A1   54 B1   57 A1   55 B1                 
  1.051   1.060   1.147   1.230   1.307   1.314   1.322   1.336
 56 B1   57 B1   24 B2   25 B2   58 A1   24 A2   26 B2   59 A1                 
  1.390   1.482   1.498   1.544   1.578   1.685   1.824   1.879
 58 B1   59 B1   60 A1   25 A2   61 A1   62 A1   60 B1   26 A2                 
  1.973   2.010   2.016   2.055   2.060   2.160   2.161   2.288
 27 B2   61 B1   27 A2   62 B1   63 A1   63 B1   64 A1   64 B1                 
  2.612   2.727   2.821   2.987   3.073   3.297   3.938   3.940
 28 B2   65 A1   28 A2   65 B1   66 A1   66 B1   29 B2   67 A1                 
  3.955   3.970   3.974   3.983   3.987   4.003   4.005   4.042
 29 A2   30 B2   68 A1   31 B2   30 A2   31 A2   67 B1   68 B1                 
  4.043   4.056   4.089   4.099   4.111   4.201   4.236   4.296
 32 B2   69 A1   69 B1   32 A2   70 A1   70 B1   71 A1   71 B1                 
  4.320   4.370   4.405   4.458   5.978   5.996   6.007   6.018
 72 A1   73 A1   72 B1   73 B1   33 B2   74 A1   33 A2   75 A1                 
  6.068   6.130   6.555   6.703   7.527   7.543   7.580   7.589
 74 B1   75 B1   76 A1   76 B1   34 B2   34 A2   77 B1   77 A1                 
  7.640   7.699  23.213  24.044  27.801  27.879  28.320  28.341
 78 A1   78 B1   79 A1   79 B1   80 A1   80 B1   35 B2   81 A1                 
 28.343  28.350  28.387  28.401  28.516  28.520  28.522  28.533
 35 A2   82 A1   81 B1   82 B1   36 B2   83 A1   36 A2   37 B2                 
 28.544  28.551  28.572  28.604  28.656  28.711  47.833  47.960
 83 B1   37 A2   84 A1   84 B1   85 A1   85 B1   86 A1   86 B1                 
127.866 127.882 127.883 127.901 127.917 127.952 151.604 151.672
 38 B2   38 A2   87 A1   88 A1   87 B1   88 B1   89 A1   89 B1                 
289.721 289.739 289.771 289.785 289.868 289.9221020.6071020.766
 39 B2   39 A2   90 B1   90 A1   91 A1   91 B1   92 A1   92 B1                 
*******1901.835
 93 A1   93 B1                                                                 

 Beta MOs, Restricted
 -- Occupied --                  
*******-1165.89 -482.86 -482.86 -176.33 -176.33 -165.73 -165.73
  1 B1    1 A1    2 B1    2 A1    3 B1    3 A1    4 B1    4 A1                 
-165.73 -165.73 -165.73 -165.73  -62.51  -62.51  -56.33  -56.33
  1 A2    1 B2    5 B1    5 A1    6 B1    6 A1    7 B1    7 A1                 
-56.329 -56.329 -56.328 -56.328 -35.822 -35.822 -31.315 -31.315
  2 A2    2 B2    8 A1    8 B1    9 B1    9 A1   10 B1   10 A1                 
-31.309 -31.309 -31.309 -31.309 -22.966 -22.966 -22.964 -22.964
  3 A2    3 B2   11 B1   11 A1   12 B1   12 A1    4 A2    4 B2                 
-22.964 -22.964 -22.959 -22.959 -22.959 -22.959 -10.297 -10.296
 13 B1   13 A1   14 B1   14 A1    5 A2    5 B2   15 A1   15 B1                 
 -8.721  -8.721  -6.553  -6.553  -6.539  -6.539  -6.538  -6.538
 16 B1   16 A1   17 A1   17 B1    6 A2    6 B2   18 A1   18 B1                 
 -6.371  -6.371  -4.784  -4.784  -4.768  -4.768  -4.768  -4.768
 19 B1   19 A1   20 B1   20 A1    7 A2    7 B2   21 A1   21 B1                 
 -2.664  -2.664  -2.660  -2.660  -2.659  -2.659  -2.648  -2.648
 22 B1   22 A1    8 A2    8 B2   23 B1   23 A1   24 B1   24 A1                 
 -2.648  -2.648  -2.050  -2.050  -2.045  -2.045  -2.045  -2.045
  9 B2    9 A2   25 B1   25 A1   10 A2   10 B2   26 B1   26 A1                 
 -2.031  -2.031  -2.031  -2.031  -0.887  -0.823  -0.763  -0.687
 27 B1   27 A1   11 A2   11 B2   28 A1   28 B1   29 A1   29 B1                 
 -0.664  -0.524  -0.475  -0.452  -0.410  -0.374  -0.337  -0.336
 30 A1   30 B1   31 A1   32 A1   12 B2   31 B1   12 A2   33 A1                 
 -0.309  -0.307  -0.301  -0.290  -0.264  -0.257
 32 B1   13 B2   34 A1   13 A2   33 B1   14 B2                                 
 -- Virtual --                   
 -0.090  -0.083  -0.062  -0.055   0.006   0.025   0.043   0.047
 35 A1   34 B1   36 A1   14 A2   37 A1   35 B1   38 A1   36 B1                 
  0.051   0.066   0.074   0.087   0.088   0.094   0.100   0.118
 15 B2   39 A1   15 A2   40 A1   37 B1   16 B2   38 B1   41 A1                 
  0.120   0.134   0.146   0.168   0.179   0.192   0.214   0.217
 39 B1   16 A2   40 B1   42 A1   41 B1   43 A1   17 B2   44 A1                 
  0.220   0.245   0.255   0.290   0.316   0.365   0.373   0.379
 42 B1   17 A2   43 B1   45 A1   44 B1   18 B2   46 A1   19 B2                 
  0.385   0.392   0.402   0.402   0.409   0.426   0.441   0.448
 47 A1   45 B1   18 A2   48 A1   20 B2   19 A2   20 A2   46 B1                 
  0.458   0.467   0.475   0.479   0.485   0.523   0.545   0.546
 49 A1   50 A1   21 B2   47 B1   48 B1   21 A2   51 A1   22 B2                 
  0.560   0.569   0.593   0.604   0.630   0.649   0.651   0.700
 22 A2   49 B1   52 A1   50 B1   23 B2   53 A1   51 B1   52 B1                 
  0.720   0.725   0.772   0.789   0.836   0.849   0.931   0.932
 53 B1   54 A1   55 A1   23 A2   56 A1   54 B1   57 A1   55 B1                 
  1.051   1.060   1.147   1.230   1.307   1.314   1.322   1.336
 56 B1   57 B1   24 B2   25 B2   58 A1   24 A2   26 B2   59 A1                 
  1.390   1.482   1.498   1.544   1.578   1.685   1.824   1.879
 58 B1   59 B1   60 A1   25 A2   61 A1   62 A1   60 B1   26 A2                 
  1.973   2.010   2.016   2.055   2.060   2.160   2.161   2.288
 27 B2   61 B1   27 A2   62 B1   63 A1   63 B1   64 A1   64 B1                 
  2.612   2.727   2.821   2.987   3.073   3.297   3.938   3.940
 28 B2   65 A1   28 A2   65 B1   66 A1   66 B1   29 B2   67 A1                 
  3.955   3.970   3.974   3.983   3.987   4.003   4.005   4.042
 29 A2   30 B2   68 A1   31 B2   30 A2   31 A2   67 B1   68 B1                 
  4.043   4.056   4.089   4.099   4.111   4.201   4.236   4.296
 32 B2   69 A1   69 B1   32 A2   70 A1   70 B1   71 A1   71 B1                 
  4.320   4.370   4.405   4.458   5.978   5.996   6.007   6.018
 72 A1   73 A1   72 B1   73 B1   33 B2   74 A1   33 A2   75 A1                 
  6.068   6.130   6.555   6.703   7.527   7.543   7.580   7.589
 74 B1   75 B1   76 A1   76 B1   34 B2   34 A2   77 B1   77 A1                 
  7.640   7.699  23.213  24.044  27.801  27.879  28.320  28.341
 78 A1   78 B1   79 A1   79 B1   80 A1   80 B1   35 B2   81 A1                 
 28.343  28.350  28.387  28.401  28.516  28.520  28.522  28.533
 35 A2   82 A1   81 B1   82 B1   36 B2   83 A1   36 A2   37 B2                 
 28.544  28.551  28.572  28.604  28.656  28.711  47.833  47.960
 83 B1   37 A2   84 A1   84 B1   85 A1   85 B1   86 A1   86 B1                 
127.866 127.882 127.883 127.901 127.917 127.952 151.604 151.672
 38 B2   38 A2   87 A1   88 A1   87 B1   88 B1   89 A1   89 B1                 
289.721 289.739 289.771 289.785 289.868 289.9221020.6071020.766
 39 B2   39 A2   90 B1   90 A1   91 A1   91 B1   92 A1   92 B1                 
*******1901.835
 93 A1   93 B1                                                                 
 --------------------------------------------------------------

          Ground-State Mulliken Net Atomic Charges

     Atom                 Charge (a.u.)
  ----------------------------------------
      1 Br                   -0.084539
      2 Br                   -0.084539
      3 I                     0.142152
      4 I                     0.142152
      5 C                    -0.057612
      6 C                    -0.057612
  ----------------------------------------
  Sum of atomic charges =     0.000000

 -----------------------------------------------------------------
                    Cartesian Multipole Moments
 -----------------------------------------------------------------
    Charge (ESU x 10^10)
                 0.0000
    Dipole Moment (Debye)
         X       0.0000      Y       0.0000      Z       0.6400
       Tot       0.6400
    Quadrupole Moments (Debye-Ang)
        XX    -101.8221     XY      -0.0000     YY    -106.5469
        XZ       0.0000     YZ      -0.0000     ZZ     -98.0625
    Octopole Moments (Debye-Ang^2)
       XXX       0.0000    XXY       0.0000    XYY       0.0000
       YYY       0.0000    XXZ      -7.8555    XYZ      -0.0000
       YYZ     -15.7985    XZZ       0.0000    YZZ       0.0000
       ZZZ     -42.7063
    Hexadecapole Moments (Debye-Ang^3)
      XXXX   -1944.9205   XXXY      -0.0000   XXYY    -360.5996
      XYYY      -0.0000   YYYY    -141.2903   XXXZ       0.0000
      XXYZ      -0.0000   XYYZ       0.0000   YYYZ      -0.0000
      XXZZ    -516.7840   XYZZ       0.0000   YYZZ    -308.3878
      XZZZ      -0.0000   YZZZ       0.0000   ZZZZ   -1563.8155
 -----------------------------------------------------------------
 Calculating analytic gradient of the SCF energy
 Gradient of SCF Energy
            1           2           3           4           5           6
    1   0.0009987  -0.0009987   0.0002072  -0.0002072   0.0008133  -0.0008133
    2   0.0000000   0.0000000  -0.0000000   0.0000000   0.0000000   0.0000000
    3  -0.0011789  -0.0011789  -0.0002732  -0.0002732   0.0014522   0.0014522
 Max gradient component =       1.452E-03
 RMS gradient           =       7.656E-04
 Gradient time:  CPU 70.96 s  wall 9.02 s
 Geometry Optimization Parameters
   NAtoms,    NIC,     NZ,  NCons,   NDum,   NFix, NCnnct, MaxDiis
        6      37       0       0       0       0       0       0

 Cartesian Hessian Update
 Hessian Updated using BFGS Update


** GEOMETRY OPTIMIZATION IN DELOCALIZED INTERNAL COORDINATES **
   Searching for a Minimum

   Optimization Cycle:  21

                       Coordinates (Angstroms)
     ATOM                X               Y               Z
      1  Br        1.6906649518    0.0000000000   -1.8536425589
      2  Br       -1.6906649518    0.0000000000   -1.8536425589
      3  I         1.8674480682    0.0000000000    1.5196303917
      4  I        -1.8674480682    0.0000000000    1.5196303917
      5  C         0.6711199563    0.0000000000   -0.2404559180
      6  C        -0.6711199563    0.0000000000   -0.2404559180
   Point Group: c2v   Number of degrees of freedom:     5


   Energy is -19063.508217597

 Hessian Updated using BFGS Update

  5 Hessian modes will be used to form the next step
  Hessian Eigenvalues:
     0.046959    0.119724    0.365992    0.654677    0.803894

 Minimum Search - Taking Simple RFO Step
 Searching for Lamda that Minimizes Along All modes
 Value Taken    Lamda =  -0.00001729
 Step Taken.  Stepsize is  0.007320

                             Maximum     Tolerance    Cnvgd?
         Gradient           0.002666      0.000300      NO
         Displacement       0.005734      0.001200      NO
         Energy change     -0.000065      0.000001      NO


 New Cartesian Coordinates Obtained by Inverse Iteration

 Displacement from previous Coordinates is:  0.011243
 ----------------------------------------------------------------
             Standard Nuclear Orientation (Angstroms)
    I     Atom           X                Y                Z
 ----------------------------------------------------------------
    1      Br      1.6913302617     0.0000000000    -1.8531263571
    2      Br     -1.6913302617     0.0000000000    -1.8531263571
    3      I       1.8642461738     0.0000000000     1.5210752401
    4      I      -1.8642461738     0.0000000000     1.5210752401
    5      C       0.6702237863     0.0000000000    -0.2424169681
    6      C      -0.6702237863     0.0000000000    -0.2424169681
 ----------------------------------------------------------------
 Molecular Point Group                 C2v   NOp =  4
 Largest Abelian Subgroup              C2v   NOp =  4
 Nuclear Repulsion Energy =  2047.4436429432 hartrees
 There are       94 alpha and       94 beta electrons
 Applying Cartesian multipole field
    Component          Value
    ---------          -----
     (2,0,0)        1.00000E-11
     (0,2,0)        2.00000E-11
     (0,0,2)       -3.00000E-11
 Nucleus-field energy     =    -0.0000000316 hartrees
 Requested basis set is 6-311++G(d,p)
 There are 98 shells and 264 basis functions
 A cutoff of  1.0D-11 yielded   3221 shell pairs
 There are     25398 function pairs (     28841 Cartesian)
 Smallest overlap matrix eigenvalue = 2.57E-05
 Guess MOs from SCF MO coefficient file

 -----------------------------------------------------------------------
  General SCF calculation program by
  Eric Jon Sundstrom, Paul Horn, Yuezhi Mao, Dmitri Zuev, Alec White,
  David Stuck, Shaama M.S., Shane Yost, Joonho Lee, David Small,
  Daniel Levine, Susi Lehtola, Hugh Burton, Evgeny Epifanovsky
 -----------------------------------------------------------------------
 Exchange:     0.2000 Hartree-Fock + 0.0800 Slater + 0.7200 B88
 Correlation:  0.1900 VWN1RPA + 0.8100 LYP
 Using SG-1 standard quadrature grid
 using 8 threads for integral computing
 -------------------------------------------------------
 OpenMP Integral computing Module                
 Release: version 2.0, May 2017, Q-Chem Inc. Pleasanton 
 -------------------------------------------------------
 -------------------------------------------------------
 OpenMP BLAS3 based DFT computing Module                
 Release: version 1.0, May 2013, Q-Chem Inc. Pittsburgh 
 -------------------------------------------------------
 A restricted SCF calculation will be
 performed using DIIS
 SCF converges when DIIS error is below 1.0e-08
 ---------------------------------------
  Cycle       Energy         DIIS error
 ---------------------------------------
    1  -19063.5082224368      2.31e-05  
    2  -19063.5082276025      8.30e-06  
    3  -19063.5082266807      1.29e-05  
    4  -19063.5082282181      2.25e-06  
    5  -19063.5082282704      5.82e-07  
    6  -19063.5082282733      1.85e-07  
    7  -19063.5082282732      2.07e-08  
    8  -19063.5082282735      4.60e-09  Convergence criterion met
 ---------------------------------------
 SCF time:   CPU 136.38s  wall 18.00s 
 SCF   energy in the final basis set =   -19063.5082282735
 Total energy in the final basis set =   -19063.5082282735

 --------------------------------------------------------------
             Orbital Energies (a.u.) and Symmetries
 --------------------------------------------------------------

 Alpha MOs, Restricted
 -- Occupied --                  
*******-1165.89 -482.86 -482.86 -176.33 -176.33 -165.73 -165.73
  1 B1    1 A1    2 B1    2 A1    3 B1    3 A1    4 B1    4 A1                 
-165.73 -165.73 -165.73 -165.73  -62.51  -62.51  -56.33  -56.33
  1 A2    1 B2    5 B1    5 A1    6 B1    6 A1    7 B1    7 A1                 
-56.329 -56.329 -56.328 -56.328 -35.822 -35.822 -31.315 -31.315
  2 A2    2 B2    8 A1    8 B1    9 B1    9 A1   10 B1   10 A1                 
-31.309 -31.309 -31.308 -31.308 -22.966 -22.966 -22.964 -22.964
  3 A2    3 B2   11 B1   11 A1   12 B1   12 A1    4 A2    4 B2                 
-22.964 -22.964 -22.959 -22.959 -22.959 -22.959 -10.297 -10.296
 13 B1   13 A1   14 B1   14 A1    5 A2    5 B2   15 A1   15 B1                 
 -8.721  -8.721  -6.553  -6.553  -6.539  -6.539  -6.538  -6.538
 16 B1   16 A1   17 A1   17 B1    6 A2    6 B2   18 A1   18 B1                 
 -6.371  -6.371  -4.784  -4.784  -4.768  -4.768  -4.768  -4.768
 19 B1   19 A1   20 B1   20 A1    7 A2    7 B2   21 A1   21 B1                 
 -2.664  -2.664  -2.660  -2.660  -2.660  -2.660  -2.648  -2.648
 22 B1   22 A1    8 A2    8 B2   23 B1   23 A1   24 B1   24 A1                 
 -2.648  -2.648  -2.050  -2.050  -2.045  -2.045  -2.045  -2.045
  9 B2    9 A2   25 B1   25 A1   10 A2   10 B2   26 B1   26 A1                 
 -2.031  -2.031  -2.031  -2.031  -0.887  -0.823  -0.764  -0.686
 27 B1   27 A1   11 A2   11 B2   28 A1   28 B1   29 A1   29 B1                 
 -0.664  -0.524  -0.475  -0.452  -0.411  -0.374  -0.337  -0.336
 30 A1   30 B1   31 A1   32 A1   12 B2   31 B1   12 A2   33 A1                 
 -0.309  -0.307  -0.301  -0.289  -0.263  -0.257
 32 B1   13 B2   34 A1   13 A2   33 B1   14 B2                                 
 -- Virtual --                   
 -0.091  -0.083  -0.062  -0.055   0.006   0.025   0.043   0.047
 35 A1   34 B1   36 A1   14 A2   37 A1   35 B1   38 A1   36 B1                 
  0.051   0.066   0.074   0.087   0.089   0.094   0.100   0.118
 15 B2   39 A1   15 A2   40 A1   37 B1   16 B2   38 B1   41 A1                 
  0.120   0.134   0.146   0.168   0.179   0.192   0.214   0.217
 39 B1   16 A2   40 B1   42 A1   41 B1   43 A1   17 B2   44 A1                 
  0.220   0.245   0.255   0.290   0.316   0.364   0.373   0.379
 42 B1   17 A2   43 B1   45 A1   44 B1   18 B2   46 A1   19 B2                 
  0.385   0.392   0.402   0.402   0.409   0.426   0.441   0.448
 47 A1   45 B1   18 A2   48 A1   20 B2   19 A2   20 A2   46 B1                 
  0.458   0.467   0.475   0.480   0.485   0.523   0.545   0.546
 49 A1   50 A1   21 B2   47 B1   48 B1   21 A2   51 A1   22 B2                 
  0.560   0.569   0.593   0.604   0.630   0.648   0.651   0.700
 22 A2   49 B1   52 A1   50 B1   23 B2   53 A1   51 B1   52 B1                 
  0.720   0.725   0.772   0.789   0.837   0.849   0.932   0.932
 53 B1   54 A1   55 A1   23 A2   56 A1   54 B1   57 A1   55 B1                 
  1.051   1.060   1.147   1.231   1.306   1.314   1.322   1.335
 56 B1   57 B1   24 B2   25 B2   58 A1   24 A2   26 B2   59 A1                 
  1.390   1.482   1.498   1.544   1.579   1.686   1.824   1.880
 58 B1   59 B1   60 A1   25 A2   61 A1   62 A1   60 B1   26 A2                 
  1.973   2.010   2.016   2.056   2.059   2.161   2.162   2.288
 27 B2   61 B1   27 A2   62 B1   63 A1   64 A1   63 B1   64 B1                 
  2.613   2.727   2.822   2.988   3.076   3.296   3.938   3.939
 28 B2   65 A1   28 A2   65 B1   66 A1   66 B1   29 B2   67 A1                 
  3.955   3.970   3.974   3.983   3.987   4.003   4.005   4.042
 29 A2   30 B2   68 A1   31 B2   30 A2   31 A2   67 B1   68 B1                 
  4.043   4.055   4.089   4.099   4.112   4.201   4.237   4.296
 32 B2   69 A1   69 B1   32 A2   70 A1   70 B1   71 A1   71 B1                 
  4.320   4.370   4.405   4.457   5.978   5.995   6.007   6.018
 72 A1   73 A1   72 B1   73 B1   33 B2   74 A1   33 A2   75 A1                 
  6.068   6.130   6.555   6.703   7.527   7.543   7.580   7.589
 74 B1   75 B1   76 A1   76 B1   34 B2   34 A2   77 B1   77 A1                 
  7.640   7.699  23.213  24.051  27.801  27.879  28.320  28.340
 78 A1   78 B1   79 A1   79 B1   80 A1   80 B1   35 B2   81 A1                 
 28.343  28.349  28.388  28.401  28.516  28.520  28.522  28.533
 35 A2   82 A1   81 B1   82 B1   36 B2   83 A1   36 A2   37 B2                 
 28.545  28.551  28.572  28.604  28.656  28.711  47.833  47.960
 83 B1   37 A2   84 A1   84 B1   85 A1   85 B1   86 A1   86 B1                 
127.866 127.882 127.883 127.901 127.918 127.952 151.604 151.672
 38 B2   87 A1   38 A2   88 A1   87 B1   88 B1   89 A1   89 B1                 
289.721 289.739 289.771 289.785 289.868 289.9221020.6081020.766
 39 B2   39 A2   90 B1   90 A1   91 A1   91 B1   92 A1   92 B1                 
*******1901.835
 93 A1   93 B1                                                                 

 Beta MOs, Restricted
 -- Occupied --                  
*******-1165.89 -482.86 -482.86 -176.33 -176.33 -165.73 -165.73
  1 B1    1 A1    2 B1    2 A1    3 B1    3 A1    4 B1    4 A1                 
-165.73 -165.73 -165.73 -165.73  -62.51  -62.51  -56.33  -56.33
  1 A2    1 B2    5 B1    5 A1    6 B1    6 A1    7 B1    7 A1                 
-56.329 -56.329 -56.328 -56.328 -35.822 -35.822 -31.315 -31.315
  2 A2    2 B2    8 A1    8 B1    9 B1    9 A1   10 B1   10 A1                 
-31.309 -31.309 -31.308 -31.308 -22.966 -22.966 -22.964 -22.964
  3 A2    3 B2   11 B1   11 A1   12 B1   12 A1    4 A2    4 B2                 
-22.964 -22.964 -22.959 -22.959 -22.959 -22.959 -10.297 -10.296
 13 B1   13 A1   14 B1   14 A1    5 A2    5 B2   15 A1   15 B1                 
 -8.721  -8.721  -6.553  -6.553  -6.539  -6.539  -6.538  -6.538
 16 B1   16 A1   17 A1   17 B1    6 A2    6 B2   18 A1   18 B1                 
 -6.371  -6.371  -4.784  -4.784  -4.768  -4.768  -4.768  -4.768
 19 B1   19 A1   20 B1   20 A1    7 A2    7 B2   21 A1   21 B1                 
 -2.664  -2.664  -2.660  -2.660  -2.660  -2.660  -2.648  -2.648
 22 B1   22 A1    8 A2    8 B2   23 B1   23 A1   24 B1   24 A1                 
 -2.648  -2.648  -2.050  -2.050  -2.045  -2.045  -2.045  -2.045
  9 B2    9 A2   25 B1   25 A1   10 A2   10 B2   26 B1   26 A1                 
 -2.031  -2.031  -2.031  -2.031  -0.887  -0.823  -0.764  -0.686
 27 B1   27 A1   11 A2   11 B2   28 A1   28 B1   29 A1   29 B1                 
 -0.664  -0.524  -0.475  -0.452  -0.411  -0.374  -0.337  -0.336
 30 A1   30 B1   31 A1   32 A1   12 B2   31 B1   12 A2   33 A1                 
 -0.309  -0.307  -0.301  -0.289  -0.263  -0.257
 32 B1   13 B2   34 A1   13 A2   33 B1   14 B2                                 
 -- Virtual --                   
 -0.091  -0.083  -0.062  -0.055   0.006   0.025   0.043   0.047
 35 A1   34 B1   36 A1   14 A2   37 A1   35 B1   38 A1   36 B1                 
  0.051   0.066   0.074   0.087   0.089   0.094   0.100   0.118
 15 B2   39 A1   15 A2   40 A1   37 B1   16 B2   38 B1   41 A1                 
  0.120   0.134   0.146   0.168   0.179   0.192   0.214   0.217
 39 B1   16 A2   40 B1   42 A1   41 B1   43 A1   17 B2   44 A1                 
  0.220   0.245   0.255   0.290   0.316   0.364   0.373   0.379
 42 B1   17 A2   43 B1   45 A1   44 B1   18 B2   46 A1   19 B2                 
  0.385   0.392   0.402   0.402   0.409   0.426   0.441   0.448
 47 A1   45 B1   18 A2   48 A1   20 B2   19 A2   20 A2   46 B1                 
  0.458   0.467   0.475   0.480   0.485   0.523   0.545   0.546
 49 A1   50 A1   21 B2   47 B1   48 B1   21 A2   51 A1   22 B2                 
  0.560   0.569   0.593   0.604   0.630   0.648   0.651   0.700
 22 A2   49 B1   52 A1   50 B1   23 B2   53 A1   51 B1   52 B1                 
  0.720   0.725   0.772   0.789   0.837   0.849   0.932   0.932
 53 B1   54 A1   55 A1   23 A2   56 A1   54 B1   57 A1   55 B1                 
  1.051   1.060   1.147   1.231   1.306   1.314   1.322   1.335
 56 B1   57 B1   24 B2   25 B2   58 A1   24 A2   26 B2   59 A1                 
  1.390   1.482   1.498   1.544   1.579   1.686   1.824   1.880
 58 B1   59 B1   60 A1   25 A2   61 A1   62 A1   60 B1   26 A2                 
  1.973   2.010   2.016   2.056   2.059   2.161   2.162   2.288
 27 B2   61 B1   27 A2   62 B1   63 A1   64 A1   63 B1   64 B1                 
  2.613   2.727   2.822   2.988   3.076   3.296   3.938   3.939
 28 B2   65 A1   28 A2   65 B1   66 A1   66 B1   29 B2   67 A1                 
  3.955   3.970   3.974   3.983   3.987   4.003   4.005   4.042
 29 A2   30 B2   68 A1   31 B2   30 A2   31 A2   67 B1   68 B1                 
  4.043   4.055   4.089   4.099   4.112   4.201   4.237   4.296
 32 B2   69 A1   69 B1   32 A2   70 A1   70 B1   71 A1   71 B1                 
  4.320   4.370   4.405   4.457   5.978   5.995   6.007   6.018
 72 A1   73 A1   72 B1   73 B1   33 B2   74 A1   33 A2   75 A1                 
  6.068   6.130   6.555   6.703   7.527   7.543   7.580   7.589
 74 B1   75 B1   76 A1   76 B1   34 B2   34 A2   77 B1   77 A1                 
  7.640   7.699  23.213  24.051  27.801  27.879  28.320  28.340
 78 A1   78 B1   79 A1   79 B1   80 A1   80 B1   35 B2   81 A1                 
 28.343  28.349  28.388  28.401  28.516  28.520  28.522  28.533
 35 A2   82 A1   81 B1   82 B1   36 B2   83 A1   36 A2   37 B2                 
 28.545  28.551  28.572  28.604  28.656  28.711  47.833  47.960
 83 B1   37 A2   84 A1   84 B1   85 A1   85 B1   86 A1   86 B1                 
127.866 127.882 127.883 127.901 127.918 127.952 151.604 151.672
 38 B2   87 A1   38 A2   88 A1   87 B1   88 B1   89 A1   89 B1                 
289.721 289.739 289.771 289.785 289.868 289.9221020.6081020.766
 39 B2   39 A2   90 B1   90 A1   91 A1   91 B1   92 A1   92 B1                 
*******1901.835
 93 A1   93 B1                                                                 
 --------------------------------------------------------------

          Ground-State Mulliken Net Atomic Charges

     Atom                 Charge (a.u.)
  ----------------------------------------
      1 Br                   -0.084411
      2 Br                   -0.084411
      3 I                     0.141413
      4 I                     0.141413
      5 C                    -0.057002
      6 C                    -0.057002
  ----------------------------------------
  Sum of atomic charges =     0.000000

 -----------------------------------------------------------------
                    Cartesian Multipole Moments
 -----------------------------------------------------------------
    Charge (ESU x 10^10)
                 0.0000
    Dipole Moment (Debye)
         X       0.0000      Y       0.0000      Z       0.6276
       Tot       0.6276
    Quadrupole Moments (Debye-Ang)
        XX    -101.8517     XY       0.0000     YY    -106.5444
        XZ      -0.0000     YZ       0.0000     ZZ     -98.0436
    Octopole Moments (Debye-Ang^2)
       XXX      -0.0000    XXY       0.0000    XYY       0.0000
       YYY      -0.0000    XXZ      -8.0958    XYZ      -0.0000
       YYZ     -15.9015    XZZ      -0.0000    YZZ      -0.0000
       ZZZ     -42.8867
    Hexadecapole Moments (Debye-Ang^3)
      XXXX   -1941.8056   XXXY       0.0000   XXYY    -360.0093
      XYYY       0.0000   YYYY    -141.2925   XXXZ      -0.0000
      XXYZ       0.0000   XYYZ      -0.0000   YYYZ      -0.0000
      XXZZ    -516.4480   XYZZ       0.0000   YYZZ    -308.5732
      XZZZ      -0.0000   YZZZ       0.0000   ZZZZ   -1564.6847
 -----------------------------------------------------------------
 Calculating analytic gradient of the SCF energy
 Gradient of SCF Energy
            1           2           3           4           5           6
    1   0.0008182  -0.0008182   0.0000948  -0.0000948  -0.0008453   0.0008453
    2   0.0000000   0.0000000   0.0000000   0.0000000  -0.0000000  -0.0000000
    3  -0.0008623  -0.0008623   0.0000210   0.0000210   0.0008414   0.0008414
 Max gradient component =       8.623E-04
 RMS gradient           =       5.622E-04
 Gradient time:  CPU 70.81 s  wall 9.00 s
 Geometry Optimization Parameters
   NAtoms,    NIC,     NZ,  NCons,   NDum,   NFix, NCnnct, MaxDiis
        6      37       0       0       0       0       0       0

 Cartesian Hessian Update
 Hessian Updated using BFGS Update


** GEOMETRY OPTIMIZATION IN DELOCALIZED INTERNAL COORDINATES **
   Searching for a Minimum

   Optimization Cycle:  22

                       Coordinates (Angstroms)
     ATOM                X               Y               Z
      1  Br        1.6913302617    0.0000000000   -1.8531263571
      2  Br       -1.6913302617    0.0000000000   -1.8531263571
      3  I         1.8642461738    0.0000000000    1.5210752401
      4  I        -1.8642461738    0.0000000000    1.5210752401
      5  C         0.6702237863    0.0000000000   -0.2424169681
      6  C        -0.6702237863    0.0000000000   -0.2424169681
   Point Group: c2v   Number of degrees of freedom:     5


   Energy is -19063.508228273

 Hessian Updated using BFGS Update

  5 Hessian modes will be used to form the next step
  Hessian Eigenvalues:
     0.047570    0.122280    0.363146    0.501566    0.783231

 Minimum Search - Taking Simple RFO Step
 Searching for Lamda that Minimizes Along All modes
 Value Taken    Lamda =  -0.00000741
 Step Taken.  Stepsize is  0.004322

                             Maximum     Tolerance    Cnvgd?
         Gradient           0.000978      0.000300      NO
         Displacement       0.003184      0.001200      NO
         Energy change     -0.000011      0.000001      NO


 New Cartesian Coordinates Obtained by Inverse Iteration

 Displacement from previous Coordinates is:  0.005473
 ----------------------------------------------------------------
             Standard Nuclear Orientation (Angstroms)
    I     Atom           X                Y                Z
 ----------------------------------------------------------------
    1      Br      1.6893572742     0.0000000000    -1.8528629737
    2      Br     -1.6893572742     0.0000000000    -1.8528629737
    3      I       1.8639992089     0.0000000000     1.5211519184
    4      I      -1.8639992089     0.0000000000     1.5211519184
    5      C       0.6700005409     0.0000000000    -0.2427570298
    6      C      -0.6700005409     0.0000000000    -0.2427570298
 ----------------------------------------------------------------
 Molecular Point Group                 C2v   NOp =  4
 Largest Abelian Subgroup              C2v   NOp =  4
 Nuclear Repulsion Energy =  2048.0116046789 hartrees
 There are       94 alpha and       94 beta electrons
 Applying Cartesian multipole field
    Component          Value
    ---------          -----
     (2,0,0)        1.00000E-11
     (0,2,0)        2.00000E-11
     (0,0,2)       -3.00000E-11
 Nucleus-field energy     =    -0.0000000316 hartrees
 Requested basis set is 6-311++G(d,p)
 There are 98 shells and 264 basis functions
 A cutoff of  1.0D-11 yielded   3225 shell pairs
 There are     25414 function pairs (     28859 Cartesian)
 Smallest overlap matrix eigenvalue = 2.57E-05
 Guess MOs from SCF MO coefficient file

 -----------------------------------------------------------------------
  General SCF calculation program by
  Eric Jon Sundstrom, Paul Horn, Yuezhi Mao, Dmitri Zuev, Alec White,
  David Stuck, Shaama M.S., Shane Yost, Joonho Lee, David Small,
  Daniel Levine, Susi Lehtola, Hugh Burton, Evgeny Epifanovsky
 -----------------------------------------------------------------------
 Exchange:     0.2000 Hartree-Fock + 0.0800 Slater + 0.7200 B88
 Correlation:  0.1900 VWN1RPA + 0.8100 LYP
 Using SG-1 standard quadrature grid
 using 8 threads for integral computing
 -------------------------------------------------------
 OpenMP Integral computing Module                
 Release: version 2.0, May 2017, Q-Chem Inc. Pleasanton 
 -------------------------------------------------------
 -------------------------------------------------------
 OpenMP BLAS3 based DFT computing Module                
 Release: version 1.0, May 2013, Q-Chem Inc. Pittsburgh 
 -------------------------------------------------------
 A restricted SCF calculation will be
 performed using DIIS
 SCF converges when DIIS error is below 1.0e-08
 ---------------------------------------
  Cycle       Energy         DIIS error
 ---------------------------------------
    1  -19063.5082322275      1.16e-05  
    2  -19063.5082331841      6.44e-06  
    3  -19063.5082329236      8.23e-06  
    4  -19063.5082335490      1.18e-06  
    5  -19063.5082335629      1.75e-07  
    6  -19063.5082335631      7.98e-08  
    7  -19063.5082335634      1.20e-08  
    8  -19063.5082335634      1.69e-09  Convergence criterion met
 ---------------------------------------
 SCF time:   CPU 136.49s  wall 18.00s 
 SCF   energy in the final basis set =   -19063.5082335634
 Total energy in the final basis set =   -19063.5082335634

 --------------------------------------------------------------
             Orbital Energies (a.u.) and Symmetries
 --------------------------------------------------------------

 Alpha MOs, Restricted
 -- Occupied --                  
*******-1165.89 -482.86 -482.86 -176.33 -176.33 -165.73 -165.73
  1 B1    1 A1    2 B1    2 A1    3 B1    3 A1    4 B1    4 A1                 
-165.73 -165.73 -165.73 -165.73  -62.51  -62.51  -56.33  -56.33
  1 A2    1 B2    5 B1    5 A1    6 B1    6 A1    7 B1    7 A1                 
-56.329 -56.329 -56.328 -56.328 -35.822 -35.822 -31.315 -31.315
  2 A2    2 B2    8 A1    8 B1    9 B1    9 A1   10 B1   10 A1                 
-31.309 -31.309 -31.308 -31.308 -22.966 -22.966 -22.964 -22.964
  3 A2    3 B2   11 B1   11 A1   12 B1   12 A1    4 A2    4 B2                 
-22.964 -22.964 -22.959 -22.959 -22.959 -22.959 -10.297 -10.296
 13 B1   13 A1   14 B1   14 A1    5 A2    5 B2   15 A1   15 B1                 
 -8.721  -8.721  -6.553  -6.553  -6.539  -6.539  -6.538  -6.538
 16 B1   16 A1   17 A1   17 B1    6 A2    6 B2   18 B1   18 A1                 
 -6.371  -6.371  -4.784  -4.784  -4.768  -4.768  -4.768  -4.768
 19 B1   19 A1   20 B1   20 A1    7 A2    7 B2   21 A1   21 B1                 
 -2.664  -2.664  -2.660  -2.660  -2.660  -2.660  -2.648  -2.648
 22 B1   22 A1    8 A2    8 B2   23 B1   23 A1   24 B1   24 A1                 
 -2.648  -2.648  -2.050  -2.050  -2.045  -2.045  -2.045  -2.045
  9 B2    9 A2   25 B1   25 A1   10 A2   10 B2   26 B1   26 A1                 
 -2.031  -2.031  -2.031  -2.031  -0.888  -0.824  -0.764  -0.686
 27 B1   27 A1   11 A2   11 B2   28 A1   28 B1   29 A1   29 B1                 
 -0.664  -0.524  -0.475  -0.452  -0.411  -0.374  -0.337  -0.336
 30 A1   30 B1   31 A1   32 A1   12 B2   31 B1   12 A2   33 A1                 
 -0.309  -0.307  -0.301  -0.289  -0.263  -0.257
 32 B1   13 B2   34 A1   13 A2   33 B1   14 B2                                 
 -- Virtual --                   
 -0.091  -0.083  -0.061  -0.055   0.006   0.025   0.043   0.047
 35 A1   34 B1   36 A1   14 A2   37 A1   35 B1   38 A1   36 B1                 
  0.051   0.066   0.074   0.087   0.089   0.094   0.100   0.118
 15 B2   39 A1   15 A2   40 A1   37 B1   16 B2   38 B1   41 A1                 
  0.120   0.134   0.146   0.168   0.179   0.192   0.214   0.217
 39 B1   16 A2   40 B1   42 A1   41 B1   43 A1   17 B2   44 A1                 
  0.221   0.245   0.255   0.290   0.316   0.364   0.373   0.379
 42 B1   17 A2   43 B1   45 A1   44 B1   18 B2   46 A1   19 B2                 
  0.385   0.392   0.402   0.402   0.409   0.426   0.441   0.447
 47 A1   45 B1   18 A2   48 A1   20 B2   19 A2   20 A2   46 B1                 
  0.458   0.467   0.475   0.480   0.485   0.523   0.545   0.546
 49 A1   50 A1   21 B2   47 B1   48 B1   21 A2   51 A1   22 B2                 
  0.560   0.569   0.593   0.605   0.630   0.648   0.651   0.701
 22 A2   49 B1   52 A1   50 B1   23 B2   53 A1   51 B1   52 B1                 
  0.720   0.725   0.772   0.789   0.837   0.849   0.932   0.932
 53 B1   54 A1   55 A1   23 A2   56 A1   54 B1   57 A1   55 B1                 
  1.051   1.060   1.147   1.231   1.306   1.314   1.322   1.335
 56 B1   57 B1   24 B2   25 B2   58 A1   24 A2   26 B2   59 A1                 
  1.390   1.482   1.498   1.545   1.580   1.686   1.825   1.880
 58 B1   59 B1   60 A1   25 A2   61 A1   62 A1   60 B1   26 A2                 
  1.973   2.010   2.016   2.057   2.060   2.161   2.162   2.288
 27 B2   61 B1   27 A2   62 B1   63 A1   64 A1   63 B1   64 B1                 
  2.613   2.728   2.822   2.988   3.076   3.296   3.938   3.940
 28 B2   65 A1   28 A2   65 B1   66 A1   66 B1   29 B2   67 A1                 
  3.955   3.970   3.974   3.983   3.987   4.003   4.005   4.042
 29 A2   30 B2   68 A1   31 B2   30 A2   31 A2   67 B1   68 B1                 
  4.043   4.055   4.089   4.099   4.112   4.202   4.237   4.296
 32 B2   69 A1   69 B1   32 A2   70 A1   70 B1   71 A1   71 B1                 
  4.320   4.370   4.405   4.457   5.978   5.995   6.007   6.018
 72 A1   73 A1   72 B1   73 B1   33 B2   74 A1   33 A2   75 A1                 
  6.068   6.130   6.556   6.704   7.527   7.543   7.580   7.589
 74 B1   75 B1   76 A1   76 B1   34 B2   34 A2   77 B1   77 A1                 
  7.639   7.700  23.213  24.053  27.801  27.879  28.320  28.340
 78 A1   78 B1   79 A1   79 B1   80 A1   80 B1   35 B2   81 A1                 
 28.343  28.349  28.388  28.401  28.516  28.521  28.522  28.533
 35 A2   82 A1   81 B1   82 B1   36 B2   83 A1   36 A2   37 B2                 
 28.545  28.551  28.572  28.604  28.656  28.711  47.834  47.961
 83 B1   37 A2   84 A1   84 B1   85 A1   85 B1   86 A1   86 B1                 
127.866 127.882 127.883 127.901 127.918 127.952 151.604 151.672
 38 B2   87 A1   38 A2   88 A1   87 B1   88 B1   89 A1   89 B1                 
289.721 289.739 289.771 289.785 289.868 289.9221020.6081020.767
 39 B2   39 A2   90 B1   90 A1   91 A1   91 B1   92 A1   92 B1                 
*******1901.836
 93 A1   93 B1                                                                 

 Beta MOs, Restricted
 -- Occupied --                  
*******-1165.89 -482.86 -482.86 -176.33 -176.33 -165.73 -165.73
  1 B1    1 A1    2 B1    2 A1    3 B1    3 A1    4 B1    4 A1                 
-165.73 -165.73 -165.73 -165.73  -62.51  -62.51  -56.33  -56.33
  1 A2    1 B2    5 B1    5 A1    6 B1    6 A1    7 B1    7 A1                 
-56.329 -56.329 -56.328 -56.328 -35.822 -35.822 -31.315 -31.315
  2 A2    2 B2    8 A1    8 B1    9 B1    9 A1   10 B1   10 A1                 
-31.309 -31.309 -31.308 -31.308 -22.966 -22.966 -22.964 -22.964
  3 A2    3 B2   11 B1   11 A1   12 B1   12 A1    4 A2    4 B2                 
-22.964 -22.964 -22.959 -22.959 -22.959 -22.959 -10.297 -10.296
 13 B1   13 A1   14 B1   14 A1    5 A2    5 B2   15 A1   15 B1                 
 -8.721  -8.721  -6.553  -6.553  -6.539  -6.539  -6.538  -6.538
 16 B1   16 A1   17 A1   17 B1    6 A2    6 B2   18 B1   18 A1                 
 -6.371  -6.371  -4.784  -4.784  -4.768  -4.768  -4.768  -4.768
 19 B1   19 A1   20 B1   20 A1    7 A2    7 B2   21 A1   21 B1                 
 -2.664  -2.664  -2.660  -2.660  -2.660  -2.660  -2.648  -2.648
 22 B1   22 A1    8 A2    8 B2   23 B1   23 A1   24 B1   24 A1                 
 -2.648  -2.648  -2.050  -2.050  -2.045  -2.045  -2.045  -2.045
  9 B2    9 A2   25 B1   25 A1   10 A2   10 B2   26 B1   26 A1                 
 -2.031  -2.031  -2.031  -2.031  -0.888  -0.824  -0.764  -0.686
 27 B1   27 A1   11 A2   11 B2   28 A1   28 B1   29 A1   29 B1                 
 -0.664  -0.524  -0.475  -0.452  -0.411  -0.374  -0.337  -0.336
 30 A1   30 B1   31 A1   32 A1   12 B2   31 B1   12 A2   33 A1                 
 -0.309  -0.307  -0.301  -0.289  -0.263  -0.257
 32 B1   13 B2   34 A1   13 A2   33 B1   14 B2                                 
 -- Virtual --                   
 -0.091  -0.083  -0.061  -0.055   0.006   0.025   0.043   0.047
 35 A1   34 B1   36 A1   14 A2   37 A1   35 B1   38 A1   36 B1                 
  0.051   0.066   0.074   0.087   0.089   0.094   0.100   0.118
 15 B2   39 A1   15 A2   40 A1   37 B1   16 B2   38 B1   41 A1                 
  0.120   0.134   0.146   0.168   0.179   0.192   0.214   0.217
 39 B1   16 A2   40 B1   42 A1   41 B1   43 A1   17 B2   44 A1                 
  0.221   0.245   0.255   0.290   0.316   0.364   0.373   0.379
 42 B1   17 A2   43 B1   45 A1   44 B1   18 B2   46 A1   19 B2                 
  0.385   0.392   0.402   0.402   0.409   0.426   0.441   0.447
 47 A1   45 B1   18 A2   48 A1   20 B2   19 A2   20 A2   46 B1                 
  0.458   0.467   0.475   0.480   0.485   0.523   0.545   0.546
 49 A1   50 A1   21 B2   47 B1   48 B1   21 A2   51 A1   22 B2                 
  0.560   0.569   0.593   0.605   0.630   0.648   0.651   0.701
 22 A2   49 B1   52 A1   50 B1   23 B2   53 A1   51 B1   52 B1                 
  0.720   0.725   0.772   0.789   0.837   0.849   0.932   0.932
 53 B1   54 A1   55 A1   23 A2   56 A1   54 B1   57 A1   55 B1                 
  1.051   1.060   1.147   1.231   1.306   1.314   1.322   1.335
 56 B1   57 B1   24 B2   25 B2   58 A1   24 A2   26 B2   59 A1                 
  1.390   1.482   1.498   1.545   1.580   1.686   1.825   1.880
 58 B1   59 B1   60 A1   25 A2   61 A1   62 A1   60 B1   26 A2                 
  1.973   2.010   2.016   2.057   2.060   2.161   2.162   2.288
 27 B2   61 B1   27 A2   62 B1   63 A1   64 A1   63 B1   64 B1                 
  2.613   2.728   2.822   2.988   3.076   3.296   3.938   3.940
 28 B2   65 A1   28 A2   65 B1   66 A1   66 B1   29 B2   67 A1                 
  3.955   3.970   3.974   3.983   3.987   4.003   4.005   4.042
 29 A2   30 B2   68 A1   31 B2   30 A2   31 A2   67 B1   68 B1                 
  4.043   4.055   4.089   4.099   4.112   4.202   4.237   4.296
 32 B2   69 A1   69 B1   32 A2   70 A1   70 B1   71 A1   71 B1                 
  4.320   4.370   4.405   4.457   5.978   5.995   6.007   6.018
 72 A1   73 A1   72 B1   73 B1   33 B2   74 A1   33 A2   75 A1                 
  6.068   6.130   6.556   6.704   7.527   7.543   7.580   7.589
 74 B1   75 B1   76 A1   76 B1   34 B2   34 A2   77 B1   77 A1                 
  7.639   7.700  23.213  24.053  27.801  27.879  28.320  28.340
 78 A1   78 B1   79 A1   79 B1   80 A1   80 B1   35 B2   81 A1                 
 28.343  28.349  28.388  28.401  28.516  28.521  28.522  28.533
 35 A2   82 A1   81 B1   82 B1   36 B2   83 A1   36 A2   37 B2                 
 28.545  28.551  28.572  28.604  28.656  28.711  47.834  47.961
 83 B1   37 A2   84 A1   84 B1   85 A1   85 B1   86 A1   86 B1                 
127.866 127.882 127.883 127.901 127.918 127.952 151.604 151.672
 38 B2   87 A1   38 A2   88 A1   87 B1   88 B1   89 A1   89 B1                 
289.721 289.739 289.771 289.785 289.868 289.9221020.6081020.767
 39 B2   39 A2   90 B1   90 A1   91 A1   91 B1   92 A1   92 B1                 
*******1901.836
 93 A1   93 B1                                                                 
 --------------------------------------------------------------

          Ground-State Mulliken Net Atomic Charges

     Atom                 Charge (a.u.)
  ----------------------------------------
      1 Br                   -0.084241
      2 Br                   -0.084241
      3 I                     0.141120
      4 I                     0.141120
      5 C                    -0.056879
      6 C                    -0.056879
  ----------------------------------------
  Sum of atomic charges =     0.000000

 -----------------------------------------------------------------
                    Cartesian Multipole Moments
 -----------------------------------------------------------------
    Charge (ESU x 10^10)
                 0.0000
    Dipole Moment (Debye)
         X      -0.0000      Y      -0.0000      Z       0.6197
       Tot       0.6197
    Quadrupole Moments (Debye-Ang)
        XX    -101.8661     XY      -0.0000     YY    -106.5402
        XZ       0.0000     YZ       0.0000     ZZ     -98.0341
    Octopole Moments (Debye-Ang^2)
       XXX      -0.0000    XXY      -0.0000    XYY      -0.0000
       YYY       0.0000    XXZ      -8.1133    XYZ      -0.0000
       YYZ     -15.9260    XZZ       0.0000    YZZ      -0.0000
       ZZZ     -42.9724
    Hexadecapole Moments (Debye-Ang^3)
      XXXX   -1940.2430   XXXY      -0.0000   XXYY    -359.7091
      XYYY      -0.0000   YYYY    -141.2856   XXXZ       0.0000
      XXYZ       0.0000   XYYZ       0.0000   YYYZ       0.0000
      XXZZ    -516.2509   XYZZ      -0.0000   YYZZ    -308.5416
      XZZZ       0.0000   YZZZ      -0.0000   ZZZZ   -1564.4156
 -----------------------------------------------------------------
 Calculating analytic gradient of the SCF energy
[truncated: 86,145 more chars]
