# Supplementary material for: Geometric and energetic data from ab initio calculations of haloethene, haloimine, halomethylenephosphine, haloiminophosphine, halodiazene, halodiphosphene and halocyclopropane
Source: Data Brief. 2019 Nov 2;27:104738. doi: 10.1016/j.dib.2019.104738 (PMC6861602; doi:10.1016/j.dib.2019.104738)
Supplement: Multimedia component 2 [file mmc2.zip › CC/B3LYP/BrICCIBr.out]

Q-Chem Developer Version!
                  Welcome to Q-Chem
     A Quantum Leap Into The Future Of Chemistry


 Q-Chem 5.1, Q-Chem, Inc., Pleasanton, CA (2018)

 Yihan Shao,  Zhengting Gan,  E. Epifanovsky,  A. T. B. Gilbert,  M. Wormit,  
 J. Kussmann,  A. W. Lange,  A. Behn,  Jia Deng,  Xintian Feng,  D. Ghosh,  
 M. Goldey,  P. R. Horn,  L. D. Jacobson,  I. Kaliman,  T. Kus,  A. Landau,  
 Jie Liu,  E. I. Proynov,  R. M. Richard,  R. P. Steele,  E. J. Sundstrom,  
 H. L. Woodcock III,  P. M. Zimmerman,  D. Zuev,  B. Albrecht,  E. Alguire,  
 S. A. Baeppler,  D. Barton,  Z. Benda,  Y. A. Bernard,  E. J. Berquist,  
 K. B. Bravaya,  H. Burton,  D. Casanova,  Chun-Min Chang,  Yunqing Chen,  
 A. Chien,  K. D. Closser,  M. P. Coons,  S. Coriani,  S. Dasgupta,  
 A. L. Dempwolff,  M. Diedenhofen,  Hainam Do,  R. G. Edgar,  Po-Tung Fang,  
 S. Faraji,  S. Fatehi,  Qingguo Feng,  K. D. Fenk,  J. Fosso-Tande,  
 Qinghui Ge,  A. Ghysels,  G. Gidofalvi,  J. Gomes,  J. Gonthier,  A. Gunina,  
 D. Hait,  M. W. D. Hanson-Heine,  P. H. P. Harbach,  A. W. Hauser,  
 J. E. Herr,  E. G. Hohenstein,  Z. C. Holden,  Kerwin Hui,  B. C. Huynh,  
 T.-C. Jagau,  Hyunjun Ji,  B. Kaduk,  K. Khistyaev,  Jaehoon Kim,  
 P. Klunzinger,  K. Koh,  D. Kosenkov,  L. Koulias,  T. Kowalczyk,  
 C. M. Krauter,  A. Kunitsa,  Ka Un Lao,  A. Laurent,  K. V. Lawler,  
 Joonho Lee,  D. Lefrancois,  S. Lehtola,  D. S. Levine,  Yi-Pei Li,  
 You-Sheng Lin,  Fenglai Liu,  E. Livshits,  A. Luenser,  P. Manohar,  
 E. Mansoor,  S. F. Manzer,  Shan-Ping Mao,  Yuezhi Mao,  N. Mardirossian,  
 A. V. Marenich,  T. Markovich,  L. A. Martinez-Martinez,  S. A. Maurer,  
 N. J. Mayhall,  S. C. McKenzie,  J.-M. Mewes,  A. F. Morrison,  
 J. W. Mullinax,  K. Nanda,  T. S. Nguyen-Beck,  R. Olivares-Amaya,  
 J. A. Parkhill,  T. M. Perrine,  F. Plasser,  P. Pokhilko,  S. Prager,  
 A. Prociuk,  E. Ramos,  D. R. Rehn,  F. Rob,  M. Schneider,  N. Sergueev,  
 S. M. Sharada,  S. Sharma,  D. W. Small,  T. Stauch,  T. Stein,  
 Yu-Chuan Su,  A. J. W. Thom,  A. Tkatchenko,  T. Tsuchimochi,  N. M. Tubman,  
 L. Vogt,  M. L. Vidal,  O. Vydrov,  M. A. Watson,  J. Wenzel,  
 M. de Wergifosse,  T. A. Wesolowski,  A. White,  J. Witte,  A. Yamada,  
 Jun Yang,  K. Yao,  S. Yeganeh,  S. R. Yost,  Zhi-Qiang You,  A. Zech,  
 Igor Ying Zhang,  Xing Zhang,  Yan Zhao,  Ying Zhu,  B. R. Brooks,  
 G. K. L. Chan,  C. J. Cramer,  M. S. Gordon,  W. J. Hehre,  A. Klamt,  
 M. W. Schmidt,  C. D. Sherrill,  D. G. Truhlar,  A. Aspuru-Guzik,  R. Baer,  
 A. T. Bell,  N. A. Besley,  Jeng-Da Chai,  A. E. DePrince, III,  
 R. A. DiStasio Jr.,  A. Dreuw,  B. D. Dunietz,  T. R. Furlani,  
 Chao-Ping Hsu,  Yousung Jung,  Jing Kong,  D. S. Lambrecht,  WanZhen Liang,  
 C. Ochsenfeld,  V. A. Rassolov,  L. V. Slipchenko,  J. E. Subotnik,  
 T. Van Voorhis,  J. M. Herbert,  A. I. Krylov,  P. M. W. Gill,  M. Head-Gordon

 Contributors to earlier versions of Q-Chem not listed above: 
 R. D. Adamson,  B. Austin,  J. Baker,  G. J. O. Beran,  K. Brandhorst,  
 S. T. Brown,  E. F. C. Byrd,  A. K. Chakraborty,  C.-L. Cheng,  
 Siu Hung Chien,  D. M. Chipman,  D. L. Crittenden,  H. Dachsel,  
 R. J. Doerksen,  A. D. Dutoi,  L. Fusti-Molnar,  W. A. Goddard III,  
 A. Golubeva-Zadorozhnaya,  S. R. Gwaltney,  G. Hawkins,  A. Heyden,  
 S. Hirata,  G. Kedziora,  F. J. Keil,  C. Kelley,  Jihan Kim,  R. A. King,  
 R. Z. Khaliullin,  P. P. Korambath,  W. Kurlancheek,  A. M. Lee,  M. S. Lee,  
 S. V. Levchenko,  Ching Yeh Lin,  D. Liotard,  R. C. Lochan,  I. Lotan,  
 P. E. Maslen,  N. Nair,  D. P. O'Neill,  D. Neuhauser,  E. Neuscamman,  
 C. M. Oana,  R. Olson,  B. Peters,  R. Peverati,  P. A. Pieniazek,  
 Y. M. Rhee,  J. Ritchie,  M. A. Rohrdanz,  E. Rosta,  N. J. Russ,  
 H. F. Schaefer III,  N. E. Schultz,  N. Shenvi,  A. C. Simmonett,  A. Sodt,  
 D. Stuck,  K. S. Thanthiriwatte,  V. Vanovschi,  Tao Wang,  A. Warshel,  
 C. F. Williams,  Q. Wu,  X. Xu,  W. Zhang

 Please cite Q-Chem as follows:
 Y. Shao et al., Mol. Phys. 113, 184-215 (2015)
 DOI: 10.1080/00268976.2014.952696

 Q-Chem 5.1.1 for Intel X86 EM64T Linux

 Parts of Q-Chem use Armadillo 8.300.2 (Tropical Shenanigans).
 http://arma.sourceforge.net/

 Q-Chem begins on Mon Aug 27 02:53:22 2018  

Host: 
0

     Scratch files written to /scratch/taweetham/qchem6651//
Input Ideriv = 2
Curr. Ideriv = -1
Max.  Ideriv = 2

Checking the input file for inconsistencies... 	...done.

--------------------------------------------------------------
User input:
--------------------------------------------------------------
inp/BrIIBr.inp
$molecule
0	1
Br	-2.0	1.0	0.0
I	2.0	1.0	0.0
I	-2.0	-1.0	0.0
Br	2.0	-1.0	0.0
C	-1.0	0.0	0.0
C	1.0	0.0	0.0
$end
$rem
   JOB_TYPE		OPTIMIZATION
   BASIS		6-311++G**
   EXCHANGE		B3LYP
$end

--------------------------------------------------------------
 ----------------------------------------------------------------
             Standard Nuclear Orientation (Angstroms)
    I     Atom           X                Y                Z
 ----------------------------------------------------------------
    1      Br      1.8531128159     1.2513883856     0.0000000000
    2      I      -2.1129783980     0.7316572213     0.0000000000
    3      I       2.1129783980    -0.7316572213    -0.0000000000
    4      Br     -1.8531128159    -1.2513883856    -0.0000000000
    5      C       0.9915228035     0.1299327911    -0.0000000000
    6      C      -0.9915228035    -0.1299327911     0.0000000000
 ----------------------------------------------------------------
 Molecular Point Group                 C2h   NOp =  4
 Largest Abelian Subgroup              C2h   NOp =  4
 Nuclear Repulsion Energy =  2531.1451435781 hartrees
 There are       94 alpha and       94 beta electrons
 Requested basis set is 6-311++G(d,p)
 There are 98 shells and 264 basis functions

 Total QAlloc Memory Limit   2000 MB
 Mega-Array Size       188 MB
 MEM_STATIC part       192 MB
 A cutoff of  1.0D-11 yielded   3462 shell pairs
 There are     27083 function pairs (     30874 Cartesian)

 -------------------------------------------------------
 OpenMP Integral Computing Module                       
 Release: version 1.0, May 2013, Q-Chem Inc. Pittsburgh 
 -------------------------------------------------------
 Integral Job Info:
 Integral job number is                      11
 Integral operator is                         1
 short-range coefficients                     0
 long-range coefficients              100000000
 Omega coefficients                           0
 if combine SR and LR in K                    0
 Integral screening is                        0
 Integral computing path is                   2
 max size of driver memory is            800000
 size of driver memory is                593474
 size of scratch memory is             29623520
 max col of scratch BK array               1296
 max len of scratch array in speh3          155
 max len of scratch index in speh4           18
 max int batch size is                      520
 min int batch size is                       52
 fixed nKL is                                45
 max L of basis functions is                  2
 order of int derivative is                   0
 number of shells is                         98
 number of basis is                         282
 number of cartesian basis is               282
 number of contracted shell pairs          3462
 number of primitive shell pairs           7382
 maxK2 (contraction) of shell pair           36
 max number of K2 of shell pair               1
 max number of CS2 of shell pair            504
 max number of PS2 of shell pair            504
 mem total for path MDJ                  562972
 -------------------------------------------------------
 Smallest overlap matrix eigenvalue = 7.63E-05

 Scale SEOQF with 1.000000e-01/1.000000e-01/1.000000e-01

 Standard Electronic Orientation quadrupole field applied
 Nucleus-field energy     =     0.0000000378 hartrees
 Guess from superposition of atomic densities
 Warning:  Energy on first SCF cycle will be non-variational
 SAD guess density has 188.000000 electrons

 -----------------------------------------------------------------------
  General SCF calculation program by
  Eric Jon Sundstrom, Paul Horn, Yuezhi Mao, Dmitri Zuev, Alec White,
  David Stuck, Shaama M.S., Shane Yost, Joonho Lee, David Small,
  Daniel Levine, Susi Lehtola, Hugh Burton, Evgeny Epifanovsky
 -----------------------------------------------------------------------
 Exchange:     0.2000 Hartree-Fock + 0.0800 Slater + 0.7200 B88
 Correlation:  0.1900 VWN1RPA + 0.8100 LYP
 Using SG-1 standard quadrature grid
 using 8 threads for integral computing
 -------------------------------------------------------
 OpenMP Integral computing Module                
 Release: version 2.0, May 2017, Q-Chem Inc. Pleasanton 
 -------------------------------------------------------
 -------------------------------------------------------
 OpenMP BLAS3 based DFT computing Module                
 Release: version 1.0, May 2013, Q-Chem Inc. Pittsburgh 
 -------------------------------------------------------
 A restricted SCF calculation will be
 performed using DIIS
 SCF converges when DIIS error is below 1.0e-08
 ---------------------------------------
  Cycle       Energy         DIIS error
 ---------------------------------------
    1  -19069.3299733046      1.04e-01  
    2  -19060.3733449647      1.15e-02  
    3  -19053.1479953561      2.56e-02  
    4  -19061.3076581364      4.16e-03  
    5  -19061.3792413188      2.49e-03  
    6  -19061.4155447751      8.20e-04  
    7  -19061.4202042822      2.71e-04  
    8  -19061.4207236768      5.64e-05  
    9  -19061.4207512890      1.89e-05  
   10  -19061.4207540708      5.03e-06  
   11  -19061.4207542129      1.30e-06  
   12  -19061.4207542434      2.43e-07  
   13  -19061.4207542484      3.53e-07  
   14  -19061.4207542510      7.52e-08  
   15  -19061.4207542599      1.04e-08  
   16  -19061.4207542457      2.22e-09  Convergence criterion met
 ---------------------------------------
 SCF time:   CPU 174.96s  wall 23.00s 
 SCF   energy in the final basis set =   -19061.4207542457
 Total energy in the final basis set =   -19061.4207542457

 --------------------------------------------------------------
             Orbital Energies (a.u.) and Symmetries
 --------------------------------------------------------------

 Alpha MOs, Restricted
 -- Occupied --                  
*******-1165.89 -482.89 -482.89 -176.33 -176.33 -165.73 -165.73
  1 Bu    1 Ag    2 Ag    2 Bu    3 Ag    3 Bu    1 Au    1 Bg                 
-165.73 -165.73 -165.73 -165.73  -62.55  -62.55  -56.37  -56.37
  4 Ag    4 Bu    5 Ag    5 Bu    6 Bu    6 Ag    7 Ag    7 Bu                 
-56.367 -56.367 -56.367 -56.367 -35.832 -35.832 -31.322 -31.322
  8 Bu    8 Ag    2 Au    2 Bg    9 Ag    9 Bu   10 Ag   10 Bu                 
-31.321 -31.321 -31.319 -31.319 -22.972 -22.972 -22.972 -22.972
  3 Bg    3 Au   11 Bu   11 Ag   12 Bu   12 Ag    4 Bg    4 Au                 
-22.971 -22.971 -22.970 -22.970 -22.970 -22.970 -10.268 -10.268
 13 Bu   13 Ag    5 Bg    5 Au   14 Bu   14 Ag   15 Ag   15 Bu                 
 -8.776  -8.776  -6.609  -6.609  -6.596  -6.596  -6.592  -6.592
 16 Bu   16 Ag   17 Bu   17 Ag   18 Bu   18 Ag    6 Au    6 Bg                 
 -6.404  -6.404  -4.824  -4.824  -4.800  -4.800  -4.800  -4.800
 19 Ag   19 Bu   20 Ag   20 Bu   21 Bu   21 Ag    7 Bg    7 Au                 
 -2.724  -2.724  -2.719  -2.719  -2.714  -2.714  -2.704  -2.704
 22 Bu   22 Ag   23 Bu   23 Ag    8 Bg    8 Au    9 Bg    9 Au                 
 -2.704  -2.704  -2.115  -2.115  -2.092  -2.092  -2.086  -2.086
 24 Bu   24 Ag   25 Bu   25 Ag   26 Bu   26 Ag   10 Bg   10 Au                 
 -2.065  -2.065  -2.065  -2.065  -1.162  -1.158  -0.770  -0.763
 27 Ag   27 Bu   11 Au   11 Bg   28 Ag   28 Bu   29 Bu   29 Ag                 
 -0.641  -0.598  -0.571  -0.554  -0.543  -0.487  -0.438  -0.428
 30 Ag   30 Bu   12 Au   12 Bg   31 Ag   31 Bu   32 Bu   32 Ag                 
 -0.351  -0.288  -0.287  -0.195  -0.167  -0.145
 33 Ag   13 Bg   13 Au   14 Au   33 Bu   34 Ag                                 
 -- Virtual --                   
 -0.132  -0.100  -0.015   0.003   0.010   0.018   0.027   0.038
 14 Bg   34 Bu   35 Ag   36 Ag   35 Bu   15 Au   36 Bu   37 Ag                 
  0.043   0.054   0.067   0.083   0.088   0.095   0.096   0.117
 37 Bu   15 Bg   38 Ag   38 Bu   16 Au   39 Ag   39 Bu   16 Bg                 
  0.128   0.141   0.150   0.150   0.164   0.177   0.238   0.242
 40 Bu   40 Ag   41 Ag   41 Bu   42 Ag   42 Bu   17 Au   43 Bu                 
  0.252   0.273   0.273   0.283   0.288   0.333   0.338   0.346
 43 Ag   17 Bg   44 Ag   18 Au   18 Bg   44 Bu   45 Bu   19 Au                 
  0.346   0.371   0.385   0.426   0.433   0.438   0.448   0.467
 45 Ag   46 Bu   19 Bg   47 Bu   20 Bg   46 Ag   20 Au   47 Ag                 
  0.474   0.506   0.508   0.523   0.531   0.552   0.557   0.592
 21 Au   21 Bg   48 Ag   48 Bu   49 Ag   49 Bu   50 Ag   22 Au                 
  0.592   0.630   0.633   0.706   0.711   0.714   0.716   0.759
 50 Bu   51 Ag   51 Bu   22 Bg   23 Au   52 Bu   52 Ag   53 Ag                 
  0.770   0.779   0.829   0.910   0.979   0.998   1.101   1.104
 23 Bg   53 Bu   54 Ag   54 Bu   55 Ag   55 Bu   56 Ag   56 Bu                 
  1.134   1.139   1.263   1.302   1.322   1.363   1.375   1.380
 57 Bu   57 Ag   24 Au   58 Ag   24 Bg   59 Ag   25 Au   58 Bu                 
  1.422   1.422   1.466   1.503   1.578   1.687   1.702   1.755
 60 Ag   25 Bg   59 Bu   26 Au   26 Bg   60 Bu   61 Ag   61 Bu                 
  1.847   1.906   1.919   1.946   2.000   2.022   2.086   2.191
 62 Bu   27 Au   27 Bg   62 Ag   63 Bu   63 Ag   64 Bu   64 Ag                 
  2.612   2.635   2.797   3.014   3.034   3.278   3.919   3.924
 28 Au   28 Bg   65 Ag   65 Bu   66 Ag   66 Bu   29 Bg   29 Au                 
  3.955   3.959   4.006   4.008   4.026   4.030   4.045   4.047
 30 Bg   30 Au   67 Ag   67 Bu   31 Au   68 Ag   31 Bg   32 Au                 
  4.051   4.065   4.079   4.136   4.212   4.244   4.509   4.523
 68 Bu   69 Ag   69 Bu   32 Bg   70 Ag   70 Bu   71 Ag   71 Bu                 
  4.641   4.657   4.687   4.752   5.980   6.036   6.036   6.089
 72 Bu   72 Ag   73 Bu   73 Ag   33 Au   74 Ag   33 Bg   74 Bu                 
  6.176   6.251   6.835   6.852   7.462   7.478   7.582   7.597
 75 Ag   75 Bu   76 Ag   76 Bu   34 Au   34 Bg   77 Bu   77 Ag                 
  7.719   7.812  23.696  23.710  28.041  28.124  28.326  28.362
 78 Bu   78 Ag   79 Bu   79 Ag   80 Bu   80 Ag   35 Au   35 Bg                 
 28.389  28.401  28.439  28.465  28.522  28.523  28.555  28.556
 81 Ag   81 Bu   82 Ag   82 Bu   36 Bg   36 Au   83 Ag   37 Au                 
 28.557  28.584  28.676  28.734  28.924  28.949  48.059  48.082
 83 Bu   37 Bg   84 Ag   84 Bu   85 Ag   85 Bu   86 Ag   86 Bu                 
127.880 127.912 127.938 127.967 128.020 128.044 151.841 151.905
 38 Au   38 Bg   87 Ag   87 Bu   88 Ag   88 Bu   89 Bu   89 Ag                 
289.690 289.703 289.805 289.828 289.987 290.0671020.9301020.958
 39 Au   39 Bg   90 Bu   90 Ag   91 Bu   91 Ag   92 Ag   92 Bu                 
*******1902.092
 93 Bu   93 Ag                                                                 

 Beta MOs, Restricted
 -- Occupied --                  
*******-1165.89 -482.89 -482.89 -176.33 -176.33 -165.73 -165.73
  1 Bu    1 Ag    2 Ag    2 Bu    3 Ag    3 Bu    1 Au    1 Bg                 
-165.73 -165.73 -165.73 -165.73  -62.55  -62.55  -56.37  -56.37
  4 Ag    4 Bu    5 Ag    5 Bu    6 Bu    6 Ag    7 Ag    7 Bu                 
-56.367 -56.367 -56.367 -56.367 -35.832 -35.832 -31.322 -31.322
  8 Bu    8 Ag    2 Au    2 Bg    9 Ag    9 Bu   10 Ag   10 Bu                 
-31.321 -31.321 -31.319 -31.319 -22.972 -22.972 -22.972 -22.972
  3 Bg    3 Au   11 Bu   11 Ag   12 Bu   12 Ag    4 Bg    4 Au                 
-22.971 -22.971 -22.970 -22.970 -22.970 -22.970 -10.268 -10.268
 13 Bu   13 Ag    5 Bg    5 Au   14 Bu   14 Ag   15 Ag   15 Bu                 
 -8.776  -8.776  -6.609  -6.609  -6.596  -6.596  -6.592  -6.592
 16 Bu   16 Ag   17 Bu   17 Ag   18 Bu   18 Ag    6 Au    6 Bg                 
 -6.404  -6.404  -4.824  -4.824  -4.800  -4.800  -4.800  -4.800
 19 Ag   19 Bu   20 Ag   20 Bu   21 Bu   21 Ag    7 Bg    7 Au                 
 -2.724  -2.724  -2.719  -2.719  -2.714  -2.714  -2.704  -2.704
 22 Bu   22 Ag   23 Bu   23 Ag    8 Bg    8 Au    9 Bg    9 Au                 
 -2.704  -2.704  -2.115  -2.115  -2.092  -2.092  -2.086  -2.086
 24 Bu   24 Ag   25 Bu   25 Ag   26 Bu   26 Ag   10 Bg   10 Au                 
 -2.065  -2.065  -2.065  -2.065  -1.162  -1.158  -0.770  -0.763
 27 Ag   27 Bu   11 Au   11 Bg   28 Ag   28 Bu   29 Bu   29 Ag                 
 -0.641  -0.598  -0.571  -0.554  -0.543  -0.487  -0.438  -0.428
 30 Ag   30 Bu   12 Au   12 Bg   31 Ag   31 Bu   32 Bu   32 Ag                 
 -0.351  -0.288  -0.287  -0.195  -0.167  -0.145
 33 Ag   13 Bg   13 Au   14 Au   33 Bu   34 Ag                                 
 -- Virtual --                   
 -0.132  -0.100  -0.015   0.003   0.010   0.018   0.027   0.038
 14 Bg   34 Bu   35 Ag   36 Ag   35 Bu   15 Au   36 Bu   37 Ag                 
  0.043   0.054   0.067   0.083   0.088   0.095   0.096   0.117
 37 Bu   15 Bg   38 Ag   38 Bu   16 Au   39 Ag   39 Bu   16 Bg                 
  0.128   0.141   0.150   0.150   0.164   0.177   0.238   0.242
 40 Bu   40 Ag   41 Ag   41 Bu   42 Ag   42 Bu   17 Au   43 Bu                 
  0.252   0.273   0.273   0.283   0.288   0.333   0.338   0.346
 43 Ag   17 Bg   44 Ag   18 Au   18 Bg   44 Bu   45 Bu   19 Au                 
  0.346   0.371   0.385   0.426   0.433   0.438   0.448   0.467
 45 Ag   46 Bu   19 Bg   47 Bu   20 Bg   46 Ag   20 Au   47 Ag                 
  0.474   0.506   0.508   0.523   0.531   0.552   0.557   0.592
 21 Au   21 Bg   48 Ag   48 Bu   49 Ag   49 Bu   50 Ag   22 Au                 
  0.592   0.630   0.633   0.706   0.711   0.714   0.716   0.759
 50 Bu   51 Ag   51 Bu   22 Bg   23 Au   52 Bu   52 Ag   53 Ag                 
  0.770   0.779   0.829   0.910   0.979   0.998   1.101   1.104
 23 Bg   53 Bu   54 Ag   54 Bu   55 Ag   55 Bu   56 Ag   56 Bu                 
  1.134   1.139   1.263   1.302   1.322   1.363   1.375   1.380
 57 Bu   57 Ag   24 Au   58 Ag   24 Bg   59 Ag   25 Au   58 Bu                 
  1.422   1.422   1.466   1.503   1.578   1.687   1.702   1.755
 60 Ag   25 Bg   59 Bu   26 Au   26 Bg   60 Bu   61 Ag   61 Bu                 
  1.847   1.906   1.919   1.946   2.000   2.022   2.086   2.191
 62 Bu   27 Au   27 Bg   62 Ag   63 Bu   63 Ag   64 Bu   64 Ag                 
  2.612   2.635   2.797   3.014   3.034   3.278   3.919   3.924
 28 Au   28 Bg   65 Ag   65 Bu   66 Ag   66 Bu   29 Bg   29 Au                 
  3.955   3.959   4.006   4.008   4.026   4.030   4.045   4.047
 30 Bg   30 Au   67 Ag   67 Bu   31 Au   68 Ag   31 Bg   32 Au                 
  4.051   4.065   4.079   4.136   4.212   4.244   4.509   4.523
 68 Bu   69 Ag   69 Bu   32 Bg   70 Ag   70 Bu   71 Ag   71 Bu                 
  4.641   4.657   4.687   4.752   5.980   6.036   6.036   6.089
 72 Bu   72 Ag   73 Bu   73 Ag   33 Au   74 Ag   33 Bg   74 Bu                 
  6.176   6.251   6.835   6.852   7.462   7.478   7.582   7.597
 75 Ag   75 Bu   76 Ag   76 Bu   34 Au   34 Bg   77 Bu   77 Ag                 
  7.719   7.812  23.696  23.710  28.041  28.124  28.326  28.362
 78 Bu   78 Ag   79 Bu   79 Ag   80 Bu   80 Ag   35 Au   35 Bg                 
 28.389  28.401  28.439  28.465  28.522  28.523  28.555  28.556
 81 Ag   81 Bu   82 Ag   82 Bu   36 Bg   36 Au   83 Ag   37 Au                 
 28.557  28.584  28.676  28.734  28.924  28.949  48.059  48.082
 83 Bu   37 Bg   84 Ag   84 Bu   85 Ag   85 Bu   86 Ag   86 Bu                 
127.880 127.912 127.938 127.967 128.020 128.044 151.841 151.905
 38 Au   38 Bg   87 Ag   87 Bu   88 Ag   88 Bu   89 Bu   89 Ag                 
289.690 289.703 289.805 289.828 289.987 290.0671020.9301020.958
 39 Au   39 Bg   90 Bu   90 Ag   91 Bu   91 Ag   92 Ag   92 Bu                 
*******1902.092
 93 Bu   93 Ag                                                                 
 --------------------------------------------------------------

          Ground-State Mulliken Net Atomic Charges

     Atom                 Charge (a.u.)
  ----------------------------------------
      1 Br                   -0.024846
      2 I                     0.300780
      3 I                     0.300780
      4 Br                   -0.024846
      5 C                    -0.275934
      6 C                    -0.275934
  ----------------------------------------
  Sum of atomic charges =    -0.000000

 -----------------------------------------------------------------
                    Cartesian Multipole Moments
 -----------------------------------------------------------------
    Charge (ESU x 10^10)
                -0.0000
    Dipole Moment (Debye)
         X      -0.0000      Y       0.0000      Z      -0.0000
       Tot       0.0000
    Quadrupole Moments (Debye-Ang)
        XX     -96.6090     XY       7.6462     YY    -112.6277
        XZ       0.0000     YZ       0.0000     ZZ    -101.6458
    Octopole Moments (Debye-Ang^2)
       XXX      -0.0000    XXY       0.0000    XYY      -0.0000
       YYY       0.0000    XXZ       0.0000    XYZ      -0.0000
       YYZ       0.0000    XZZ      -0.0000    YZZ       0.0000
       ZZZ      -0.0000
    Hexadecapole Moments (Debye-Ang^3)
      XXXX   -2350.1446   XXXY      51.6087   XXYY    -505.2371
      XYYY      41.5599   YYYY    -745.8719   XXXZ       0.0000
      XXYZ       0.0000   XYYZ      -0.0000   YYYZ       0.0000
      XXZZ    -429.4472   XYZZ       6.1782   YYZZ    -145.3360
      XZZZ      -0.0000   YZZZ       0.0000   ZZZZ    -131.0830
 -----------------------------------------------------------------
 Calculating analytic gradient of the SCF energy
 Gradient of SCF Energy
            1           2           3           4           5           6
    1  -0.1925529   0.9305123  -0.9305123   0.1925529   1.2208078  -1.2208078
    2  -1.0300413  -1.3084240   1.3084240   1.0300413  -0.2544863   0.2544863
    3   0.0000000  -0.0000000   0.0000000   0.0000000  -0.0000000   0.0000000
 Max gradient component =       1.308E+00
 RMS gradient           =       7.624E-01
 Gradient time:  CPU 91.55 s  wall 11.62 s
 Geometry Optimization Parameters
   NAtoms,    NIC,     NZ,  NCons,   NDum,   NFix, NCnnct, MaxDiis
        6      37       0       0       0       0       0       0


** GEOMETRY OPTIMIZATION IN DELOCALIZED INTERNAL COORDINATES **
   Searching for a Minimum

   Optimization Cycle:   1

                       Coordinates (Angstroms)
     ATOM                X               Y               Z
      1  Br        1.8531128159    1.2513883856    0.0000000000
      2  I        -2.1129783980    0.7316572213    0.0000000000
      3  I         2.1129783980   -0.7316572213    0.0000000000
      4  Br       -1.8531128159   -1.2513883856    0.0000000000
      5  C         0.9915228035    0.1299327911    0.0000000000
      6  C        -0.9915228035   -0.1299327911    0.0000000000
   Point Group: c2h   Number of degrees of freedom:     5


   Energy is -19061.420754246


 Attempting to Generate Delocalized Internal Coordinates

 ** Taking Steepest Descent Step **
 Calculated Step too Large.  Step scaled by  0.161433
 Step Taken.  Stepsize is  0.300000

                             Maximum     Tolerance    Cnvgd?
         Gradient           1.254662      0.000300      NO
         Displacement       0.202544      0.001200      NO
         Energy change     *********      0.000001      NO


 New Cartesian Coordinates Obtained by Inverse Iteration

 Displacement from previous Coordinates is:  0.228894
 ----------------------------------------------------------------
             Standard Nuclear Orientation (Angstroms)
    I     Atom           X                Y                Z
 ----------------------------------------------------------------
    1      Br      1.8760737506     1.2772294658     0.0000000000
    2      I      -2.1832465701     0.7660195913     0.0000000000
    3      I       2.1832465701    -0.7660195913     0.0000000000
    4      Br     -1.8760737506    -1.2772294658     0.0000000000
    5      C       0.9870225175     0.1313793084     0.0000000000
    6      C      -0.9870225175    -0.1313793084     0.0000000000
 ----------------------------------------------------------------
 Molecular Point Group                 C2h   NOp =  4
 Largest Abelian Subgroup              C2h   NOp =  4
 Nuclear Repulsion Energy =  2455.6748425163 hartrees
 There are       94 alpha and       94 beta electrons
 Applying Cartesian multipole field
    Component          Value
    ---------          -----
     (2,0,0)        1.00000E-11
     (0,2,0)        2.00000E-11
     (0,0,2)       -3.00000E-11
 Nucleus-field energy     =     0.0000000399 hartrees
 Requested basis set is 6-311++G(d,p)
 There are 98 shells and 264 basis functions
 A cutoff of  1.0D-11 yielded   3444 shell pairs
 There are     26967 function pairs (     30740 Cartesian)
 Smallest overlap matrix eigenvalue = 7.40E-05
 Guess MOs from SCF MO coefficient file

 -----------------------------------------------------------------------
  General SCF calculation program by
  Eric Jon Sundstrom, Paul Horn, Yuezhi Mao, Dmitri Zuev, Alec White,
  David Stuck, Shaama M.S., Shane Yost, Joonho Lee, David Small,
  Daniel Levine, Susi Lehtola, Hugh Burton, Evgeny Epifanovsky
 -----------------------------------------------------------------------
 Exchange:     0.2000 Hartree-Fock + 0.0800 Slater + 0.7200 B88
 Correlation:  0.1900 VWN1RPA + 0.8100 LYP
 Using SG-1 standard quadrature grid
 using 8 threads for integral computing
 -------------------------------------------------------
 OpenMP Integral computing Module                
 Release: version 2.0, May 2017, Q-Chem Inc. Pleasanton 
 -------------------------------------------------------
 -------------------------------------------------------
 OpenMP BLAS3 based DFT computing Module                
 Release: version 1.0, May 2013, Q-Chem Inc. Pittsburgh 
 -------------------------------------------------------
 A restricted SCF calculation will be
 performed using DIIS
 SCF converges when DIIS error is below 1.0e-08
 ---------------------------------------
  Cycle       Energy         DIIS error
 ---------------------------------------
    1  -19061.8886852785      1.67e-03  
    2  -19061.8822613417      1.71e-03  
    3  -19061.8992072821      7.61e-04  
    4  -19061.9039639962      1.58e-04  
    5  -19061.9041343191      2.74e-05  
    6  -19061.9041390931      1.21e-05  
    7  -19061.9041399016      1.39e-06  
    8  -19061.9041399651      7.65e-07  
    9  -19061.9041399779      4.04e-07  
   10  -19061.9041399823      1.13e-07  
   11  -19061.9041399827      2.10e-08  
   12  -19061.9041399826      2.98e-08  
   13  -19061.9041399825      1.05e-08  
   14  -19061.9041399825      6.32e-10  Convergence criterion met
 ---------------------------------------
 SCF time:   CPU 271.76s  wall 35.00s 
 SCF   energy in the final basis set =   -19061.9041399825
 Total energy in the final basis set =   -19061.9041399825

 --------------------------------------------------------------
             Orbital Energies (a.u.) and Symmetries
 --------------------------------------------------------------

 Alpha MOs, Restricted
 -- Occupied --                  
*******-1165.89 -482.88 -482.88 -176.32 -176.32 -165.72 -165.72
  1 Bu    1 Ag    2 Bu    2 Ag    3 Ag    3 Bu    1 Au    1 Bg                 
-165.72 -165.72 -165.72 -165.72  -62.55  -62.55  -56.36  -56.36
  4 Bu    4 Ag    5 Ag    5 Bu    6 Bu    6 Ag    7 Ag    7 Bu                 
-56.361 -56.361 -56.361 -56.361 -35.826 -35.826 -31.316 -31.316
  8 Bu    8 Ag    2 Au    2 Bg    9 Ag    9 Bu   10 Bu   10 Ag                 
-31.315 -31.315 -31.314 -31.314 -22.967 -22.967 -22.967 -22.967
  3 Bg    3 Au   11 Bu   11 Ag   12 Bu   12 Ag    4 Bg    4 Au                 
-22.966 -22.966 -22.965 -22.965 -22.965 -22.965 -10.264 -10.264
 13 Bu   13 Ag    5 Bg    5 Au   14 Bu   14 Ag   15 Ag   15 Bu                 
 -8.767  -8.767  -6.599  -6.599  -6.587  -6.587  -6.584  -6.584
 16 Bu   16 Ag   17 Bu   17 Ag   18 Bu   18 Ag    6 Au    6 Bg                 
 -6.393  -6.393  -4.810  -4.810  -4.790  -4.790  -4.789  -4.789
 19 Ag   19 Bu   20 Ag   20 Bu    7 Bg    7 Au   21 Bu   21 Ag                 
 -2.714  -2.714  -2.709  -2.709  -2.705  -2.705  -2.696  -2.696
 22 Bu   22 Ag   23 Bu   23 Ag    8 Bg    8 Au    9 Bg    9 Au                 
 -2.696  -2.696  -2.094  -2.094  -2.076  -2.076  -2.072  -2.072
 24 Bu   24 Ag   25 Bu   25 Ag   26 Bu   26 Ag   10 Bg   10 Au                 
 -2.055  -2.055  -2.054  -2.054  -1.128  -1.124  -0.761  -0.754
 27 Ag   27 Bu   11 Au   11 Bg   28 Ag   28 Bu   29 Bu   29 Ag                 
 -0.632  -0.590  -0.543  -0.530  -0.526  -0.472  -0.440  -0.429
 30 Ag   30 Bu   12 Au   31 Ag   12 Bg   31 Bu   32 Bu   32 Ag                 
 -0.352  -0.286  -0.285  -0.197  -0.174  -0.156
 33 Ag   13 Bg   13 Au   14 Au   33 Bu   34 Ag                                 
 -- Virtual --                   
 -0.129  -0.094  -0.015   0.003   0.011   0.023   0.027   0.039
 14 Bg   34 Bu   35 Ag   36 Ag   35 Bu   15 Au   36 Bu   37 Ag                 
  0.042   0.056   0.064   0.078   0.091   0.096   0.097   0.120
 37 Bu   15 Bg   38 Ag   38 Bu   16 Au   39 Bu   39 Ag   16 Bg                 
  0.125   0.138   0.147   0.151   0.163   0.179   0.229   0.235
 40 Bu   40 Ag   41 Ag   41 Bu   42 Ag   42 Bu   43 Bu   17 Au                 
  0.248   0.268   0.281   0.293   0.294   0.333   0.343   0.343
 43 Ag   17 Bg   44 Ag   18 Au   18 Bg   44 Bu   45 Bu   45 Ag                 
  0.349   0.366   0.386   0.426   0.427   0.431   0.440   0.459
 19 Au   46 Bu   19 Bg   47 Bu   46 Ag   20 Bg   20 Au   47 Ag                 
  0.487   0.501   0.511   0.518   0.522   0.549   0.553   0.583
 21 Au   48 Ag   48 Bu   21 Bg   49 Ag   49 Bu   50 Ag   22 Au                 
  0.588   0.615   0.621   0.694   0.698   0.716   0.718   0.760
 50 Bu   51 Bu   51 Ag   22 Bg   23 Au   52 Bu   52 Ag   23 Bg                 
  0.766   0.767   0.824   0.885   0.957   1.002   1.078   1.085
 53 Ag   53 Bu   54 Ag   54 Bu   55 Ag   55 Bu   56 Ag   56 Bu                 
  1.117   1.119   1.277   1.308   1.329   1.362   1.365   1.379
 57 Ag   57 Bu   24 Au   58 Ag   24 Bg   59 Ag   25 Au   58 Bu                 
  1.413   1.422   1.455   1.505   1.589   1.658   1.696   1.759
 25 Bg   60 Ag   59 Bu   26 Au   26 Bg   60 Bu   61 Ag   61 Bu                 
  1.870   1.917   1.928   1.971   1.997   2.023   2.078   2.170
 62 Bu   27 Au   27 Bg   62 Ag   63 Bu   63 Ag   64 Bu   64 Ag                 
  2.618   2.647   2.784   2.946   2.982   3.276   3.913   3.917
 28 Au   28 Bg   65 Ag   65 Bu   66 Ag   66 Bu   29 Bg   29 Au                 
  3.962   3.965   4.017   4.018   4.024   4.031   4.054   4.064
 30 Bg   30 Au   67 Ag   31 Au   67 Bu   68 Ag   68 Bu   31 Bg                 
  4.066   4.079   4.088   4.119   4.198   4.227   4.429   4.461
 32 Au   69 Ag   69 Bu   32 Bg   70 Ag   70 Bu   71 Ag   71 Bu                 
  4.566   4.617   4.631   4.672   5.981   6.032   6.053   6.104
 72 Bu   72 Ag   73 Bu   73 Ag   33 Au   33 Bg   74 Ag   74 Bu                 
  6.183   6.236   6.808   6.825   7.471   7.485   7.577   7.591
 75 Ag   75 Bu   76 Ag   76 Bu   34 Au   34 Bg   77 Bu   77 Ag                 
  7.699   7.789  23.594  23.613  28.013  28.085  28.329  28.363
 78 Bu   78 Ag   79 Bu   79 Ag   80 Bu   80 Ag   35 Au   35 Bg                 
 28.390  28.396  28.430  28.457  28.527  28.528  28.553  28.557
 81 Ag   81 Bu   82 Ag   82 Bu   36 Au   36 Bg   37 Au   83 Ag                 
 28.561  28.578  28.665  28.705  28.868  28.885  48.041  48.064
 83 Bu   37 Bg   84 Ag   84 Bu   85 Ag   85 Bu   86 Ag   86 Bu                 
127.881 127.909 127.936 127.962 128.021 128.036 151.813 151.868
 38 Au   38 Bg   87 Ag   87 Bu   88 Ag   88 Bu   89 Bu   89 Ag                 
289.695 289.707 289.801 289.822 289.960 290.0391020.9001020.929
 39 Au   39 Bg   90 Bu   90 Ag   91 Bu   91 Ag   92 Ag   92 Bu                 
*******1902.051
 93 Bu   93 Ag                                                                 

 Beta MOs, Restricted
 -- Occupied --                  
*******-1165.89 -482.88 -482.88 -176.32 -176.32 -165.72 -165.72
  1 Bu    1 Ag    2 Bu    2 Ag    3 Ag    3 Bu    1 Au    1 Bg                 
-165.72 -165.72 -165.72 -165.72  -62.55  -62.55  -56.36  -56.36
  4 Bu    4 Ag    5 Ag    5 Bu    6 Bu    6 Ag    7 Ag    7 Bu                 
-56.361 -56.361 -56.361 -56.361 -35.826 -35.826 -31.316 -31.316
  8 Bu    8 Ag    2 Au    2 Bg    9 Ag    9 Bu   10 Bu   10 Ag                 
-31.315 -31.315 -31.314 -31.314 -22.967 -22.967 -22.967 -22.967
  3 Bg    3 Au   11 Bu   11 Ag   12 Bu   12 Ag    4 Bg    4 Au                 
-22.966 -22.966 -22.965 -22.965 -22.965 -22.965 -10.264 -10.264
 13 Bu   13 Ag    5 Bg    5 Au   14 Bu   14 Ag   15 Ag   15 Bu                 
 -8.767  -8.767  -6.599  -6.599  -6.587  -6.587  -6.584  -6.584
 16 Bu   16 Ag   17 Bu   17 Ag   18 Bu   18 Ag    6 Au    6 Bg                 
 -6.393  -6.393  -4.810  -4.810  -4.790  -4.790  -4.789  -4.789
 19 Ag   19 Bu   20 Ag   20 Bu    7 Bg    7 Au   21 Bu   21 Ag                 
 -2.714  -2.714  -2.709  -2.709  -2.705  -2.705  -2.696  -2.696
 22 Bu   22 Ag   23 Bu   23 Ag    8 Bg    8 Au    9 Bg    9 Au                 
 -2.696  -2.696  -2.094  -2.094  -2.076  -2.076  -2.072  -2.072
 24 Bu   24 Ag   25 Bu   25 Ag   26 Bu   26 Ag   10 Bg   10 Au                 
 -2.055  -2.055  -2.054  -2.054  -1.128  -1.124  -0.761  -0.754
 27 Ag   27 Bu   11 Au   11 Bg   28 Ag   28 Bu   29 Bu   29 Ag                 
 -0.632  -0.590  -0.543  -0.530  -0.526  -0.472  -0.440  -0.429
 30 Ag   30 Bu   12 Au   31 Ag   12 Bg   31 Bu   32 Bu   32 Ag                 
 -0.352  -0.286  -0.285  -0.197  -0.174  -0.156
 33 Ag   13 Bg   13 Au   14 Au   33 Bu   34 Ag                                 
 -- Virtual --                   
 -0.129  -0.094  -0.015   0.003   0.011   0.023   0.027   0.039
 14 Bg   34 Bu   35 Ag   36 Ag   35 Bu   15 Au   36 Bu   37 Ag                 
  0.042   0.056   0.064   0.078   0.091   0.096   0.097   0.120
 37 Bu   15 Bg   38 Ag   38 Bu   16 Au   39 Bu   39 Ag   16 Bg                 
  0.125   0.138   0.147   0.151   0.163   0.179   0.229   0.235
 40 Bu   40 Ag   41 Ag   41 Bu   42 Ag   42 Bu   43 Bu   17 Au                 
  0.248   0.268   0.281   0.293   0.294   0.333   0.343   0.343
 43 Ag   17 Bg   44 Ag   18 Au   18 Bg   44 Bu   45 Bu   45 Ag                 
  0.349   0.366   0.386   0.426   0.427   0.431   0.440   0.459
 19 Au   46 Bu   19 Bg   47 Bu   46 Ag   20 Bg   20 Au   47 Ag                 
  0.487   0.501   0.511   0.518   0.522   0.549   0.553   0.583
 21 Au   48 Ag   48 Bu   21 Bg   49 Ag   49 Bu   50 Ag   22 Au                 
  0.588   0.615   0.621   0.694   0.698   0.716   0.718   0.760
 50 Bu   51 Bu   51 Ag   22 Bg   23 Au   52 Bu   52 Ag   23 Bg                 
  0.766   0.767   0.824   0.885   0.957   1.002   1.078   1.085
 53 Ag   53 Bu   54 Ag   54 Bu   55 Ag   55 Bu   56 Ag   56 Bu                 
  1.117   1.119   1.277   1.308   1.329   1.362   1.365   1.379
 57 Ag   57 Bu   24 Au   58 Ag   24 Bg   59 Ag   25 Au   58 Bu                 
  1.413   1.422   1.455   1.505   1.589   1.658   1.696   1.759
 25 Bg   60 Ag   59 Bu   26 Au   26 Bg   60 Bu   61 Ag   61 Bu                 
  1.870   1.917   1.928   1.971   1.997   2.023   2.078   2.170
 62 Bu   27 Au   27 Bg   62 Ag   63 Bu   63 Ag   64 Bu   64 Ag                 
  2.618   2.647   2.784   2.946   2.982   3.276   3.913   3.917
 28 Au   28 Bg   65 Ag   65 Bu   66 Ag   66 Bu   29 Bg   29 Au                 
  3.962   3.965   4.017   4.018   4.024   4.031   4.054   4.064
 30 Bg   30 Au   67 Ag   31 Au   67 Bu   68 Ag   68 Bu   31 Bg                 
  4.066   4.079   4.088   4.119   4.198   4.227   4.429   4.461
 32 Au   69 Ag   69 Bu   32 Bg   70 Ag   70 Bu   71 Ag   71 Bu                 
  4.566   4.617   4.631   4.672   5.981   6.032   6.053   6.104
 72 Bu   72 Ag   73 Bu   73 Ag   33 Au   33 Bg   74 Ag   74 Bu                 
  6.183   6.236   6.808   6.825   7.471   7.485   7.577   7.591
 75 Ag   75 Bu   76 Ag   76 Bu   34 Au   34 Bg   77 Bu   77 Ag                 
  7.699   7.789  23.594  23.613  28.013  28.085  28.329  28.363
 78 Bu   78 Ag   79 Bu   79 Ag   80 Bu   80 Ag   35 Au   35 Bg                 
 28.390  28.396  28.430  28.457  28.527  28.528  28.553  28.557
 81 Ag   81 Bu   82 Ag   82 Bu   36 Au   36 Bg   37 Au   83 Ag                 
 28.561  28.578  28.665  28.705  28.868  28.885  48.041  48.064
 83 Bu   37 Bg   84 Ag   84 Bu   85 Ag   85 Bu   86 Ag   86 Bu                 
127.881 127.909 127.936 127.962 128.021 128.036 151.813 151.868
 38 Au   38 Bg   87 Ag   87 Bu   88 Ag   88 Bu   89 Bu   89 Ag                 
289.695 289.707 289.801 289.822 289.960 290.0391020.9001020.929
 39 Au   39 Bg   90 Bu   90 Ag   91 Bu   91 Ag   92 Ag   92 Bu                 
*******1902.051
 93 Bu   93 Ag                                                                 
 --------------------------------------------------------------

          Ground-State Mulliken Net Atomic Charges

     Atom                 Charge (a.u.)
  ----------------------------------------
      1 Br                   -0.023627
      2 I                     0.235639
      3 I                     0.235639
      4 Br                   -0.023627
      5 C                    -0.212012
      6 C                    -0.212012
  ----------------------------------------
  Sum of atomic charges =     0.000000

 -----------------------------------------------------------------
                    Cartesian Multipole Moments
 -----------------------------------------------------------------
    Charge (ESU x 10^10)
                 0.0000
    Dipole Moment (Debye)
         X      -0.0000      Y      -0.0000      Z      -0.0000
       Tot       0.0000
    Quadrupole Moments (Debye-Ang)
        XX     -95.9164     XY       7.0043     YY    -111.9208
        XZ       0.0000     YZ       0.0000     ZZ    -102.2081
    Octopole Moments (Debye-Ang^2)
       XXX      -0.0000    XXY       0.0000    XYY      -0.0000
       YYY      -0.0000    XXZ      -0.0000    XYZ      -0.0000
       YYZ      -0.0000    XZZ      -0.0000    YZZ       0.0000
       ZZZ      -0.0000
    Hexadecapole Moments (Debye-Ang^3)
      XXXX   -2450.6423   XXXY      58.0412   XXYY    -526.5157
      XYYY      52.2141   YYYY    -771.1195   XXXZ       0.0000
      XXYZ       0.0000   XYYZ      -0.0000   YYYZ       0.0000
      XXZZ    -449.6309   XYZZ      10.6133   YYZZ    -149.5156
      XZZZ       0.0000   YZZZ       0.0000   ZZZZ    -131.7380
 -----------------------------------------------------------------
 Calculating analytic gradient of the SCF energy
 Gradient of SCF Energy
            1           2           3           4           5           6
    1  -0.1495170   0.6575226  -0.6575226   0.1495170   0.9144807  -0.9144807
    2  -0.8612686  -0.9857270   0.9857270   0.8612686  -0.1008558   0.1008558
    3   0.0000000  -0.0000000   0.0000000  -0.0000000  -0.0000000   0.0000000
 Max gradient component =       9.857E-01
 RMS gradient           =       5.788E-01
 Gradient time:  CPU 85.15 s  wall 10.78 s
 Geometry Optimization Parameters
   NAtoms,    NIC,     NZ,  NCons,   NDum,   NFix, NCnnct, MaxDiis
        6      37       0       0       0       0       0       0


** GEOMETRY OPTIMIZATION IN DELOCALIZED INTERNAL COORDINATES **
   Searching for a Minimum

   Optimization Cycle:   2

                       Coordinates (Angstroms)
     ATOM                X               Y               Z
      1  Br        1.8760737506    1.2772294658    0.0000000000
      2  I        -2.1832465701    0.7660195913    0.0000000000
      3  I         2.1832465701   -0.7660195913    0.0000000000
      4  Br       -1.8760737506   -1.2772294658    0.0000000000
      5  C         0.9870225175    0.1313793084    0.0000000000
      6  C        -0.9870225175   -0.1313793084    0.0000000000
   Point Group: c2h   Number of degrees of freedom:     5


   Energy is -19061.904139983

 Hessian Updated using BFGS Update

 ** Taking Steepest Descent Step **
 Calculated Step too Large.  Step scaled by  0.215855
 Step Taken.  Stepsize is  0.300000

                             Maximum     Tolerance    Cnvgd?
         Gradient           0.953285      0.000300      NO
         Displacement       0.205772      0.001200      NO
         Energy change     -0.483386      0.000001      NO


 New Cartesian Coordinates Obtained by Inverse Iteration

 Displacement from previous Coordinates is:  0.215277
 ----------------------------------------------------------------
             Standard Nuclear Orientation (Angstroms)
    I     Atom           X                Y                Z
 ----------------------------------------------------------------
    1      Br      1.8988954544     1.3076083881     0.0000000000
    2      I      -2.2448262896     0.8008459409     0.0000000000
    3      I       2.2448262896    -0.8008459409     0.0000000000
    4      Br     -1.8988954544    -1.3076083881     0.0000000000
    5      C       0.9806834378     0.1315552687     0.0000000000
    6      C      -0.9806834378    -0.1315552687     0.0000000000
 ----------------------------------------------------------------
 Molecular Point Group                 C2h   NOp =  4
 Largest Abelian Subgroup              C2h   NOp =  4
 Nuclear Repulsion Energy =  2385.5979804317 hartrees
 There are       94 alpha and       94 beta electrons
 Applying Cartesian multipole field
    Component          Value
    ---------          -----
     (2,0,0)        1.00000E-11
     (0,2,0)        2.00000E-11
     (0,0,2)       -3.00000E-11
 Nucleus-field energy     =     0.0000000419 hartrees
 Requested basis set is 6-311++G(d,p)
 There are 98 shells and 264 basis functions
 A cutoff of  1.0D-11 yielded   3416 shell pairs
 There are     26741 function pairs (     30472 Cartesian)
 Smallest overlap matrix eigenvalue = 7.24E-05
 Guess MOs from SCF MO coefficient file

 -----------------------------------------------------------------------
  General SCF calculation program by
  Eric Jon Sundstrom, Paul Horn, Yuezhi Mao, Dmitri Zuev, Alec White,
  David Stuck, Shaama M.S., Shane Yost, Joonho Lee, David Small,
  Daniel Levine, Susi Lehtola, Hugh Burton, Evgeny Epifanovsky
 -----------------------------------------------------------------------
 Exchange:     0.2000 Hartree-Fock + 0.0800 Slater + 0.7200 B88
 Correlation:  0.1900 VWN1RPA + 0.8100 LYP
 Using SG-1 standard quadrature grid
 using 8 threads for integral computing
 -------------------------------------------------------
 OpenMP Integral computing Module                
 Release: version 2.0, May 2017, Q-Chem Inc. Pleasanton 
 -------------------------------------------------------
 -------------------------------------------------------
 OpenMP BLAS3 based DFT computing Module                
 Release: version 1.0, May 2013, Q-Chem Inc. Pittsburgh 
 -------------------------------------------------------
 A restricted SCF calculation will be
 performed using DIIS
 SCF converges when DIIS error is below 1.0e-08
 ---------------------------------------
  Cycle       Energy         DIIS error
 ---------------------------------------
    1  -19062.2554350693      1.39e-03  
    2  -19062.2512700921      1.45e-03  
    3  -19062.2638072731      6.39e-04  
    4  -19062.2672434699      1.31e-04  
    5  -19062.2673731833      2.15e-05  
    6  -19062.2673762080      9.86e-06  
    7  -19062.2673766822      1.13e-06  
    8  -19062.2673767065      6.82e-07  
    9  -19062.2673767117      2.25e-07  
   10  -19062.2673767130      7.88e-08  
   11  -19062.2673767127      1.51e-07  
   12  -19062.2673767132      1.98e-08  
   13  -19062.2673767131      3.39e-09  Convergence criterion met
 ---------------------------------------
 SCF time:   CPU 243.95s  wall 31.00s 
 SCF   energy in the final basis set =   -19062.2673767131
 Total energy in the final basis set =   -19062.2673767131

 --------------------------------------------------------------
             Orbital Energies (a.u.) and Symmetries
 --------------------------------------------------------------

 Alpha MOs, Restricted
 -- Occupied --                  
*******-1165.88 -482.88 -482.88 -176.32 -176.32 -165.72 -165.72
  1 Bu    1 Ag    2 Bu    2 Ag    3 Ag    3 Bu    4 Bu    4 Ag                 
-165.72 -165.72 -165.72 -165.72  -62.54  -62.54  -56.36  -56.36
  1 Au    1 Bg    5 Ag    5 Bu    6 Ag    6 Bu    7 Ag    7 Bu                 
-56.356 -56.356 -56.356 -56.356 -35.822 -35.822 -31.313 -31.313
  8 Bu    8 Ag    2 Au    2 Bg    9 Bu    9 Ag   10 Bu   10 Ag                 
-31.311 -31.311 -31.310 -31.310 -22.963 -22.963 -22.963 -22.963
  3 Bg    3 Au   11 Bu   11 Ag   12 Bu   12 Ag    4 Bg    4 Au                 
-22.962 -22.962 -22.961 -22.961 -22.961 -22.961 -10.266 -10.266
 13 Bu   13 Ag    5 Bg    5 Au   14 Bu   14 Ag   15 Ag   15 Bu                 
 -8.759  -8.759  -6.591  -6.591  -6.579  -6.579  -6.576  -6.576
 16 Bu   16 Ag   17 Bu   17 Ag   18 Bu   18 Ag    6 Au    6 Bg                 
 -6.385  -6.385  -4.800  -4.800  -4.783  -4.783  -4.782  -4.782
 19 Ag   19 Bu   20 Ag   20 Bu    7 Bg    7 Au   21 Bu   21 Ag                 
 -2.705  -2.705  -2.700  -2.700  -2.697  -2.697  -2.688  -2.688
 22 Bu   22 Ag   23 Bu   23 Ag    8 Bg    8 Au    9 Bg    9 Au                 
 -2.688  -2.688  -2.079  -2.079  -2.065  -2.065  -2.063  -2.063
 24 Bu   24 Ag   25 Ag   25 Bu   26 Bu   26 Ag   10 Bg   10 Au                 
 -2.047  -2.047  -2.047  -2.047  -1.092  -1.088  -0.751  -0.745
 27 Ag   27 Bu   11 Au   11 Bg   28 Ag   28 Bu   29 Bu   29 Ag                 
 -0.623  -0.582  -0.518  -0.518  -0.500  -0.458  -0.441  -0.428
 30 Ag   30 Bu   31 Ag   12 Au   12 Bg   31 Bu   32 Bu   32 Ag                 
 -0.353  -0.285  -0.283  -0.198  -0.181  -0.166
 33 Ag   13 Bg   13 Au   14 Au   33 Bu   34 Ag                                 
 -- Virtual --                   
 -0.125  -0.089  -0.016   0.003   0.012   0.025   0.027   0.040
 14 Bg   34 Bu   35 Ag   36 Ag   35 Bu   36 Bu   15 Au   37 Bu                 
  0.040   0.057   0.061   0.072   0.093   0.095   0.099   0.119
 37 Ag   15 Bg   38 Ag   38 Bu   16 Au   39 Bu   39 Ag   40 Bu                 
  0.123   0.135   0.144   0.152   0.163   0.180   0.221   0.233
 16 Bg   40 Ag   41 Ag   41 Bu   42 Ag   42 Bu   43 Bu   17 Au                 
  0.246   0.262   0.288   0.302   0.302   0.331   0.340   0.347
 43 Ag   17 Bg   44 Ag   18 Au   18 Bg   44 Bu   45 Ag   45 Bu                 
  0.355   0.363   0.388   0.409   0.425   0.429   0.433   0.453
 19 Au   46 Bu   19 Bg   46 Ag   47 Bu   20 Bg   20 Au   47 Ag                 
  0.497   0.497   0.501   0.514   0.526   0.541   0.548   0.574
 48 Ag   21 Au   48 Bu   49 Ag   21 Bg   49 Bu   50 Ag   22 Au                 
  0.586   0.595   0.614   0.680   0.685   0.719   0.723   0.753
 50 Bu   51 Bu   51 Ag   22 Bg   23 Au   52 Bu   52 Ag   53 Bu                 
  0.754   0.771   0.816   0.860   0.930   0.994   1.052   1.074
 23 Bg   53 Ag   54 Ag   54 Bu   55 Ag   55 Bu   56 Ag   56 Bu                 
  1.095   1.101   1.288   1.314   1.335   1.356   1.372   1.381
 57 Ag   57 Bu   24 Au   58 Ag   24 Bg   25 Au   59 Ag   58 Bu                 
  1.404   1.423   1.443   1.501   1.594   1.636   1.686   1.763
 25 Bg   60 Ag   59 Bu   26 Au   26 Bg   60 Bu   61 Ag   61 Bu                 
  1.898   1.928   1.938   1.994   1.995   2.022   2.069   2.152
 62 Bu   27 Au   27 Bg   63 Bu   62 Ag   63 Ag   64 Bu   64 Ag                 
  2.622   2.658   2.766   2.899   2.951   3.277   3.906   3.909
 28 Au   28 Bg   65 Ag   65 Bu   66 Ag   66 Bu   29 Bg   29 Au                 
  3.970   3.970   4.016   4.021   4.029   4.030   4.055   4.080
 30 Bg   30 Au   31 Au   67 Ag   67 Bu   68 Ag   68 Bu   31 Bg                 
  4.083   4.098   4.107   4.116   4.195   4.209   4.354   4.393
 32 Au   69 Ag   32 Bg   69 Bu   70 Ag   70 Bu   71 Ag   71 Bu                 
  4.465   4.530   4.617   4.648   5.982   6.027   6.065   6.110
 72 Bu   72 Ag   73 Bu   73 Ag   33 Au   33 Bg   74 Ag   74 Bu                 
  6.190   6.221   6.782   6.798   7.480   7.493   7.573   7.586
 75 Ag   75 Bu   76 Ag   76 Bu   34 Au   34 Bg   77 Bu   77 Ag                 
  7.680   7.764  23.512  23.536  27.993  28.052  28.330  28.361
 78 Bu   78 Ag   79 Bu   79 Ag   80 Bu   80 Ag   35 Au   35 Bg                 
 28.390  28.397  28.431  28.454  28.530  28.531  28.553  28.557
 81 Ag   81 Bu   82 Ag   82 Bu   36 Au   36 Bg   37 Au   83 Ag                 
 28.563  28.574  28.657  28.682  28.820  28.828  48.023  48.045
 83 Bu   37 Bg   84 Ag   84 Bu   85 Ag   85 Bu   86 Ag   86 Bu                 
127.880 127.906 127.934 127.957 128.020 128.025 151.791 151.835
 38 Au   38 Bg   87 Ag   87 Bu   88 Ag   88 Bu   89 Bu   89 Ag                 
289.701 289.711 289.795 289.815 289.933 290.0091020.8721020.900
 39 Au   39 Bg   90 Bu   90 Ag   91 Bu   91 Ag   92 Ag   92 Bu                 
*******1902.014
 93 Bu   93 Ag                                                                 

 Beta MOs, Restricted
 -- Occupied --                  
*******-1165.88 -482.88 -482.88 -176.32 -176.32 -165.72 -165.72
  1 Bu    1 Ag    2 Bu    2 Ag    3 Ag    3 Bu    4 Bu    4 Ag                 
-165.72 -165.72 -165.72 -165.72  -62.54  -62.54  -56.36  -56.36
  1 Au    1 Bg    5 Ag    5 Bu    6 Ag    6 Bu    7 Ag    7 Bu                 
-56.356 -56.356 -56.356 -56.356 -35.822 -35.822 -31.313 -31.313
  8 Bu    8 Ag    2 Au    2 Bg    9 Bu    9 Ag   10 Bu   10 Ag                 
-31.311 -31.311 -31.310 -31.310 -22.963 -22.963 -22.963 -22.963
  3 Bg    3 Au   11 Bu   11 Ag   12 Bu   12 Ag    4 Bg    4 Au                 
-22.962 -22.962 -22.961 -22.961 -22.961 -22.961 -10.266 -10.266
 13 Bu   13 Ag    5 Bg    5 Au   14 Bu   14 Ag   15 Ag   15 Bu                 
 -8.759  -8.759  -6.591  -6.591  -6.579  -6.579  -6.576  -6.576
 16 Bu   16 Ag   17 Bu   17 Ag   18 Bu   18 Ag    6 Au    6 Bg                 
 -6.385  -6.385  -4.800  -4.800  -4.783  -4.783  -4.782  -4.782
 19 Ag   19 Bu   20 Ag   20 Bu    7 Bg    7 Au   21 Bu   21 Ag                 
 -2.705  -2.705  -2.700  -2.700  -2.697  -2.697  -2.688  -2.688
 22 Bu   22 Ag   23 Bu   23 Ag    8 Bg    8 Au    9 Bg    9 Au                 
 -2.688  -2.688  -2.079  -2.079  -2.065  -2.065  -2.063  -2.063
 24 Bu   24 Ag   25 Ag   25 Bu   26 Bu   26 Ag   10 Bg   10 Au                 
 -2.047  -2.047  -2.047  -2.047  -1.092  -1.088  -0.751  -0.745
 27 Ag   27 Bu   11 Au   11 Bg   28 Ag   28 Bu   29 Bu   29 Ag                 
 -0.623  -0.582  -0.518  -0.518  -0.500  -0.458  -0.441  -0.428
 30 Ag   30 Bu   31 Ag   12 Au   12 Bg   31 Bu   32 Bu   32 Ag                 
 -0.353  -0.285  -0.283  -0.198  -0.181  -0.166
 33 Ag   13 Bg   13 Au   14 Au   33 Bu   34 Ag                                 
 -- Virtual --                   
 -0.125  -0.089  -0.016   0.003   0.012   0.025   0.027   0.040
 14 Bg   34 Bu   35 Ag   36 Ag   35 Bu   36 Bu   15 Au   37 Bu                 
  0.040   0.057   0.061   0.072   0.093   0.095   0.099   0.119
 37 Ag   15 Bg   38 Ag   38 Bu   16 Au   39 Bu   39 Ag   40 Bu                 
  0.123   0.135   0.144   0.152   0.163   0.180   0.221   0.233
 16 Bg   40 Ag   41 Ag   41 Bu   42 Ag   42 Bu   43 Bu   17 Au                 
  0.246   0.262   0.288   0.302   0.302   0.331   0.340   0.347
 43 Ag   17 Bg   44 Ag   18 Au   18 Bg   44 Bu   45 Ag   45 Bu                 
  0.355   0.363   0.388   0.409   0.425   0.429   0.433   0.453
 19 Au   46 Bu   19 Bg   46 Ag   47 Bu   20 Bg   20 Au   47 Ag                 
  0.497   0.497   0.501   0.514   0.526   0.541   0.548   0.574
 48 Ag   21 Au   48 Bu   49 Ag   21 Bg   49 Bu   50 Ag   22 Au                 
  0.586   0.595   0.614   0.680   0.685   0.719   0.723   0.753
 50 Bu   51 Bu   51 Ag   22 Bg   23 Au   52 Bu   52 Ag   53 Bu                 
  0.754   0.771   0.816   0.860   0.930   0.994   1.052   1.074
 23 Bg   53 Ag   54 Ag   54 Bu   55 Ag   55 Bu   56 Ag   56 Bu                 
  1.095   1.101   1.288   1.314   1.335   1.356   1.372   1.381
 57 Ag   57 Bu   24 Au   58 Ag   24 Bg   25 Au   59 Ag   58 Bu                 
  1.404   1.423   1.443   1.501   1.594   1.636   1.686   1.763
 25 Bg   60 Ag   59 Bu   26 Au   26 Bg   60 Bu   61 Ag   61 Bu                 
  1.898   1.928   1.938   1.994   1.995   2.022   2.069   2.152
 62 Bu   27 Au   27 Bg   63 Bu   62 Ag   63 Ag   64 Bu   64 Ag                 
  2.622   2.658   2.766   2.899   2.951   3.277   3.906   3.909
 28 Au   28 Bg   65 Ag   65 Bu   66 Ag   66 Bu   29 Bg   29 Au                 
  3.970   3.970   4.016   4.021   4.029   4.030   4.055   4.080
 30 Bg   30 Au   31 Au   67 Ag   67 Bu   68 Ag   68 Bu   31 Bg                 
  4.083   4.098   4.107   4.116   4.195   4.209   4.354   4.393
 32 Au   69 Ag   32 Bg   69 Bu   70 Ag   70 Bu   71 Ag   71 Bu                 
  4.465   4.530   4.617   4.648   5.982   6.027   6.065   6.110
 72 Bu   72 Ag   73 Bu   73 Ag   33 Au   33 Bg   74 Ag   74 Bu                 
  6.190   6.221   6.782   6.798   7.480   7.493   7.573   7.586
 75 Ag   75 Bu   76 Ag   76 Bu   34 Au   34 Bg   77 Bu   77 Ag                 
  7.680   7.764  23.512  23.536  27.993  28.052  28.330  28.361
 78 Bu   78 Ag   79 Bu   79 Ag   80 Bu   80 Ag   35 Au   35 Bg                 
 28.390  28.397  28.431  28.454  28.530  28.531  28.553  28.557
 81 Ag   81 Bu   82 Ag   82 Bu   36 Au   36 Bg   37 Au   83 Ag                 
 28.563  28.574  28.657  28.682  28.820  28.828  48.023  48.045
 83 Bu   37 Bg   84 Ag   84 Bu   85 Ag   85 Bu   86 Ag   86 Bu                 
127.880 127.906 127.934 127.957 128.020 128.025 151.791 151.835
 38 Au   38 Bg   87 Ag   87 Bu   88 Ag   88 Bu   89 Bu   89 Ag                 
289.701 289.711 289.795 289.815 289.933 290.0091020.8721020.900
 39 Au   39 Bg   90 Bu   90 Ag   91 Bu   91 Ag   92 Ag   92 Bu                 
*******1902.014
 93 Bu   93 Ag                                                                 
 --------------------------------------------------------------

          Ground-State Mulliken Net Atomic Charges

     Atom                 Charge (a.u.)
  ----------------------------------------
      1 Br                   -0.023082
      2 I                     0.189464
      3 I                     0.189464
      4 Br                   -0.023082
      5 C                    -0.166382
      6 C                    -0.166382
  ----------------------------------------
  Sum of atomic charges =     0.000000

 -----------------------------------------------------------------
                    Cartesian Multipole Moments
 -----------------------------------------------------------------
    Charge (ESU x 10^10)
                 0.0000
    Dipole Moment (Debye)
         X       0.0000      Y       0.0000      Z      -0.0000
       Tot       0.0000
    Quadrupole Moments (Debye-Ang)
        XX     -95.2352     XY       6.3435     YY    -111.1827
        XZ       0.0000     YZ       0.0000     ZZ    -102.7669
    Octopole Moments (Debye-Ang^2)
       XXX       0.0000    XXY       0.0000    XYY       0.0000
       YYY       0.0000    XXZ      -0.0000    XYZ      -0.0000
       YYZ      -0.0000    XZZ       0.0000    YZZ       0.0000
       ZZZ      -0.0000
    Hexadecapole Moments (Debye-Ang^3)
      XXXX   -2540.4481   XXXY      62.9833   XXYY    -546.2343
      XYYY      62.2160   YYYY    -799.8129   XXXZ       0.0000
      XXYZ       0.0000   XYYZ      -0.0000   YYYZ       0.0000
      XXZZ    -468.3387   XYZZ      14.5200   YYZZ    -154.4230
      XZZZ       0.0000   YZZZ       0.0000   ZZZZ    -132.4972
 -----------------------------------------------------------------
 Calculating analytic gradient of the SCF energy
 Gradient of SCF Energy
            1           2           3           4           5           6
    1  -0.1086805   0.4689914  -0.4689914   0.1086805   0.6931878  -0.6931878
    2  -0.7070420  -0.7522106   0.7522106   0.7070420  -0.0212611   0.0212611
    3  -0.0000000  -0.0000000  -0.0000000   0.0000000   0.0000000  -0.0000000
 Max gradient component =       7.522E-01
 RMS gradient           =       4.445E-01
 Gradient time:  CPU 81.89 s  wall 10.38 s
 Geometry Optimization Parameters
   NAtoms,    NIC,     NZ,  NCons,   NDum,   NFix, NCnnct, MaxDiis
        6      37       0       0       0       0       0       0


** GEOMETRY OPTIMIZATION IN DELOCALIZED INTERNAL COORDINATES **
   Searching for a Minimum

   Optimization Cycle:   3

                       Coordinates (Angstroms)
     ATOM                X               Y               Z
      1  Br        1.8988954544    1.3076083881    0.0000000000
      2  I        -2.2448262896    0.8008459409    0.0000000000
      3  I         2.2448262896   -0.8008459409    0.0000000000
      4  Br       -1.8988954544   -1.3076083881    0.0000000000
      5  C         0.9806834378    0.1315552687    0.0000000000
      6  C        -0.9806834378   -0.1315552687    0.0000000000
   Point Group: c2h   Number of degrees of freedom:     5


   Energy is -19062.267376713

 Hessian Updated using BFGS Update

 ** Taking Steepest Descent Step **
 Calculated Step too Large.  Step scaled by  0.284661
 Step Taken.  Stepsize is  0.300000

                             Maximum     Tolerance    Cnvgd?
         Gradient           0.728528      0.000300      NO
         Displacement       0.207384      0.001200      NO
         Energy change     -0.363237      0.000001      NO


 New Cartesian Coordinates Obtained by Inverse Iteration

 Displacement from previous Coordinates is:  0.200547
 ----------------------------------------------------------------
             Standard Nuclear Orientation (Angstroms)
    I     Atom           X                Y                Z
 ----------------------------------------------------------------
    1      Br      1.9186771457     1.3414711463     0.0000000000
    2      I      -2.2971054674     0.8366452748     0.0000000000
    3      I       2.2971054674    -0.8366452748     0.0000000000
    4      Br     -1.9186771457    -1.3414711463     0.0000000000
    5      C       0.9718924239     0.1304309007     0.0000000000
    6      C      -0.9718924239    -0.1304309007     0.0000000000
 ----------------------------------------------------------------
 Molecular Point Group                 C2h   NOp =  4
 Largest Abelian Subgroup              C2h   NOp =  4
 Nuclear Repulsion Energy =  2321.4891418653 hartrees
 There are       94 alpha and       94 beta electrons
 Applying Cartesian multipole field
    Component          Value
    ---------          -----
     (2,0,0)        1.00000E-11
     (0,2,0)        2.00000E-11
     (0,0,2)       -3.00000E-11
 Nucleus-field energy     =     0.0000000439 hartrees
 Requested basis set is 6-311++G(d,p)
 There are 98 shells and 264 basis functions
 A cutoff of  1.0D-11 yielded   3392 shell pairs
 There are     26555 function pairs (     30250 Cartesian)
 Smallest overlap matrix eigenvalue = 7.09E-05
 Guess MOs from SCF MO coefficient file

 -----------------------------------------------------------------------
  General SCF calculation program by
  Eric Jon Sundstrom, Paul Horn, Yuezhi Mao, Dmitri Zuev, Alec White,
  David Stuck, Shaama M.S., Shane Yost, Joonho Lee, David Small,
  Daniel Levine, Susi Lehtola, Hugh Burton, Evgeny Epifanovsky
 -----------------------------------------------------------------------
 Exchange:     0.2000 Hartree-Fock + 0.0800 Slater + 0.7200 B88
 Correlation:  0.1900 VWN1RPA + 0.8100 LYP
 Using SG-1 standard quadrature grid
 using 8 threads for integral computing
 -------------------------------------------------------
 OpenMP Integral computing Module                
 Release: version 2.0, May 2017, Q-Chem Inc. Pleasanton 
 -------------------------------------------------------
 -------------------------------------------------------
 OpenMP BLAS3 based DFT computing Module                
 Release: version 1.0, May 2013, Q-Chem Inc. Pittsburgh 
 -------------------------------------------------------
 A restricted SCF calculation will be
 performed using DIIS
 SCF converges when DIIS error is below 1.0e-08
 ---------------------------------------
  Cycle       Energy         DIIS error
 ---------------------------------------
    1  -19062.5361053858      1.18e-03  
    2  -19062.5338664842      1.22e-03  
    3  -19062.5426911294      5.68e-04  
    4  -19062.5454534714      1.14e-04  
    5  -19062.5455586234      1.73e-05  
    6  -19062.5455608191      8.14e-06  
    7  -19062.5455611161      9.90e-07  
    8  -19062.5455611302      6.22e-07  
    9  -19062.5455611331      1.45e-07  
   10  -19062.5455611333      7.37e-08  
   11  -19062.5455611329      1.10e-07  
   12  -19062.5455611332      9.70e-09  Convergence criterion met
 ---------------------------------------
 SCF time:   CPU 218.84s  wall 28.00s 
 SCF   energy in the final basis set =   -19062.5455611332
 Total energy in the final basis set =   -19062.5455611332

 --------------------------------------------------------------
             Orbital Energies (a.u.) and Symmetries
 --------------------------------------------------------------

 Alpha MOs, Restricted
 -- Occupied --                  
*******-1165.88 -482.88 -482.88 -176.32 -176.32 -165.72 -165.72
  1 Bu    1 Ag    2 Bu    2 Ag    3 Ag    3 Bu    4 Bu    4 Ag                 
-165.72 -165.72 -165.72 -165.72  -62.53  -62.53  -56.35  -56.35
  1 Au    1 Bg    5 Ag    5 Bu    6 Ag    6 Bu    7 Ag    7 Bu                 
-56.351 -56.351 -56.350 -56.350 -35.820 -35.820 -31.311 -31.311
  2 Au    2 Bg    8 Bu    8 Ag    9 Bu    9 Ag   10 Bu   10 Ag                 
-31.308 -31.308 -31.307 -31.307 -22.961 -22.961 -22.961 -22.961
  3 Bg    3 Au   11 Bu   11 Ag   12 Ag   12 Bu    4 Bg    4 Au                 
-22.960 -22.960 -22.958 -22.958 -22.958 -22.958 -10.271 -10.271
 13 Bu   13 Ag    5 Au    5 Bg   14 Bu   14 Ag   15 Ag   15 Bu                 
 -8.752  -8.752  -6.583  -6.583  -6.572  -6.572  -6.570  -6.570
 16 Bu   16 Ag   17 Ag   17 Bu   18 Bu   18 Ag    6 Bg    6 Au                 
 -6.379  -6.379  -4.793  -4.793  -4.777  -4.777  -4.777  -4.777
 19 Ag   19 Bu   20 Ag   20 Bu    7 Bg    7 Au   21 Bu   21 Ag                 
 -2.696  -2.696  -2.692  -2.692  -2.690  -2.690  -2.681  -2.681
 22 Ag   22 Bu   23 Bu   23 Ag    8 Bg    8 Au   24 Bu   24 Ag                 
 -2.681  -2.681  -2.069  -2.069  -2.058  -2.058  -2.056  -2.056
  9 Au    9 Bg   25 Ag   25 Bu   26 Bu   26 Ag   10 Bg   10 Au                 
 -2.042  -2.042  -2.042  -2.042  -1.057  -1.052  -0.742  -0.738
 27 Ag   27 Bu   11 Au   11 Bg   28 Ag   28 Bu   29 Bu   29 Ag                 
 -0.617  -0.575  -0.508  -0.494  -0.477  -0.445  -0.440  -0.426
 30 Ag   30 Bu   31 Ag   12 Au   12 Bg   31 Bu   32 Bu   32 Ag                 
 -0.353  -0.284  -0.283  -0.200  -0.190  -0.176
 33 Ag   13 Bg   13 Au   14 Au   33 Bu   34 Ag                                 
 -- Virtual --                   
 -0.122  -0.085  -0.017   0.003   0.012   0.022   0.031   0.039
 14 Bg   34 Bu   35 Ag   36 Ag   35 Bu   36 Bu   15 Au   37 Bu                 
  0.041   0.058   0.058   0.068   0.094   0.096   0.100   0.112
 37 Ag   15 Bg   38 Ag   38 Bu   39 Bu   16 Au   39 Ag   40 Bu                 
  0.126   0.130   0.142   0.153   0.163   0.179   0.218   0.232
 16 Bg   40 Ag   41 Ag   41 Bu   42 Ag   42 Bu   43 Bu   17 Au                 
  0.244   0.258   0.294   0.310   0.310   0.326   0.339   0.350
 43 Ag   17 Bg   44 Ag   18 Au   18 Bg   44 Bu   45 Ag   45 Bu                 
  0.362   0.362   0.391   0.391   0.426   0.427   0.427   0.446
 19 Au   46 Bu   46 Ag   19 Bg   47 Bu   20 Au   20 Bg   47 Ag                 
  0.493   0.494   0.506   0.507   0.529   0.530   0.540   0.566
 48 Bu   48 Ag   21 Au   49 Ag   21 Bg   49 Bu   50 Ag   22 Au                 
  0.577   0.585   0.609   0.666   0.670   0.723   0.731   0.739
 50 Bu   51 Bu   51 Ag   22 Bg   23 Au   52 Bu   52 Ag   53 Bu                 
  0.750   0.774   0.806   0.835   0.903   0.973   1.026   1.072
 23 Bg   53 Ag   54 Ag   54 Bu   55 Ag   55 Bu   56 Ag   57 Ag                 
  1.073   1.081   1.291   1.320   1.335   1.348   1.385   1.388
 56 Bu   57 Bu   24 Au   58 Ag   24 Bg   25 Au   58 Bu   59 Ag                 
  1.398   1.427   1.433   1.494   1.596   1.622   1.674   1.763
 25 Bg   60 Ag   59 Bu   26 Au   26 Bg   60 Bu   61 Ag   61 Bu                 
  1.929   1.939   1.949   1.994   2.016   2.022   2.057   2.140
 62 Bu   27 Au   27 Bg   63 Bu   62 Ag   63 Ag   64 Bu   64 Ag                 
  2.623   2.668   2.750   2.867   2.930   3.282   3.900   3.902
 28 Au   28 Bg   65 Ag   65 Bu   66 Ag   66 Bu   29 Bg   29 Au                 
  3.973   3.976   4.019   4.020   4.027   4.029   4.050   4.090
 30 Au   30 Bg   31 Au   67 Ag   67 Bu   68 Ag   68 Bu   31 Bg                 
  4.094   4.101   4.103   4.154   4.193   4.211   4.292   4.338
 32 Au   32 Bg   69 Ag   69 Bu   70 Bu   70 Ag   71 Ag   71 Bu                 
  4.380   4.456   4.600   4.625   5.982   6.023   6.069   6.107
 72 Bu   72 Ag   73 Bu   73 Ag   33 Au   33 Bg   74 Ag   74 Bu                 
  6.194   6.205   6.757   6.773   7.489   7.500   7.569   7.583
 75 Ag   75 Bu   76 Ag   76 Bu   34 Au   34 Bg   77 Bu   77 Ag                 
  7.664   7.742  23.448  23.475  27.975  28.020  28.330  28.359
 78 Bu   78 Ag   79 Bu   79 Ag   80 Bu   80 Ag   35 Au   35 Bg                 
 28.389  28.397  28.434  28.451  28.531  28.532  28.553  28.557
 81 Ag   81 Bu   82 Ag   82 Bu   36 Au   36 Bg   37 Au   83 Ag                 
 28.563  28.572  28.650  28.663  28.782  28.782  48.005  48.026
 83 Bu   37 Bg   84 Ag   84 Bu   85 Ag   85 Bu   86 Ag   86 Bu                 
127.879 127.902 127.931 127.951 128.013 128.016 151.771 151.804
 38 Au   38 Bg   87 Ag   87 Bu   88 Bu   88 Ag   89 Bu   89 Ag                 
289.706 289.716 289.790 289.807 289.908 289.9821020.8451020.870
 39 Au   39 Bg   90 Bu   90 Ag   91 Bu   91 Ag   92 Ag   92 Bu                 
*******1901.980
 93 Bu   93 Ag                                                                 

 Beta MOs, Restricted
 -- Occupied --                  
*******-1165.88 -482.88 -482.88 -176.32 -176.32 -165.72 -165.72
  1 Bu    1 Ag    2 Bu    2 Ag    3 Ag    3 Bu    4 Bu    4 Ag                 
-165.72 -165.72 -165.72 -165.72  -62.53  -62.53  -56.35  -56.35
  1 Au    1 Bg    5 Ag    5 Bu    6 Ag    6 Bu    7 Ag    7 Bu                 
-56.351 -56.351 -56.350 -56.350 -35.820 -35.820 -31.311 -31.311
  2 Au    2 Bg    8 Bu    8 Ag    9 Bu    9 Ag   10 Bu   10 Ag                 
-31.308 -31.308 -31.307 -31.307 -22.961 -22.961 -22.961 -22.961
  3 Bg    3 Au   11 Bu   11 Ag   12 Ag   12 Bu    4 Bg    4 Au                 
-22.960 -22.960 -22.958 -22.958 -22.958 -22.958 -10.271 -10.271
 13 Bu   13 Ag    5 Au    5 Bg   14 Bu   14 Ag   15 Ag   15 Bu                 
 -8.752  -8.752  -6.583  -6.583  -6.572  -6.572  -6.570  -6.570
 16 Bu   16 Ag   17 Ag   17 Bu   18 Bu   18 Ag    6 Bg    6 Au                 
 -6.379  -6.379  -4.793  -4.793  -4.777  -4.777  -4.777  -4.777
 19 Ag   19 Bu   20 Ag   20 Bu    7 Bg    7 Au   21 Bu   21 Ag                 
 -2.696  -2.696  -2.692  -2.692  -2.690  -2.690  -2.681  -2.681
 22 Ag   22 Bu   23 Bu   23 Ag    8 Bg    8 Au   24 Bu   24 Ag                 
 -2.681  -2.681  -2.069  -2.069  -2.058  -2.058  -2.056  -2.056
  9 Au    9 Bg   25 Ag   25 Bu   26 Bu   26 Ag   10 Bg   10 Au                 
 -2.042  -2.042  -2.042  -2.042  -1.057  -1.052  -0.742  -0.738
 27 Ag   27 Bu   11 Au   11 Bg   28 Ag   28 Bu   29 Bu   29 Ag                 
 -0.617  -0.575  -0.508  -0.494  -0.477  -0.445  -0.440  -0.426
 30 Ag   30 Bu   31 Ag   12 Au   12 Bg   31 Bu   32 Bu   32 Ag                 
 -0.353  -0.284  -0.283  -0.200  -0.190  -0.176
 33 Ag   13 Bg   13 Au   14 Au   33 Bu   34 Ag                                 
 -- Virtual --                   
 -0.122  -0.085  -0.017   0.003   0.012   0.022   0.031   0.039
 14 Bg   34 Bu   35 Ag   36 Ag   35 Bu   36 Bu   15 Au   37 Bu                 
  0.041   0.058   0.058   0.068   0.094   0.096   0.100   0.112
 37 Ag   15 Bg   38 Ag   38 Bu   39 Bu   16 Au   39 Ag   40 Bu                 
  0.126   0.130   0.142   0.153   0.163   0.179   0.218   0.232
 16 Bg   40 Ag   41 Ag   41 Bu   42 Ag   42 Bu   43 Bu   17 Au                 
  0.244   0.258   0.294   0.310   0.310   0.326   0.339   0.350
 43 Ag   17 Bg   44 Ag   18 Au   18 Bg   44 Bu   45 Ag   45 Bu                 
  0.362   0.362   0.391   0.391   0.426   0.427   0.427   0.446
 19 Au   46 Bu   46 Ag   19 Bg   47 Bu   20 Au   20 Bg   47 Ag                 
  0.493   0.494   0.506   0.507   0.529   0.530   0.540   0.566
 48 Bu   48 Ag   21 Au   49 Ag   21 Bg   49 Bu   50 Ag   22 Au                 
  0.577   0.585   0.609   0.666   0.670   0.723   0.731   0.739
 50 Bu   51 Bu   51 Ag   22 Bg   23 Au   52 Bu   52 Ag   53 Bu                 
  0.750   0.774   0.806   0.835   0.903   0.973   1.026   1.072
 23 Bg   53 Ag   54 Ag   54 Bu   55 Ag   55 Bu   56 Ag   57 Ag                 
  1.073   1.081   1.291   1.320   1.335   1.348   1.385   1.388
 56 Bu   57 Bu   24 Au   58 Ag   24 Bg   25 Au   58 Bu   59 Ag                 
  1.398   1.427   1.433   1.494   1.596   1.622   1.674   1.763
 25 Bg   60 Ag   59 Bu   26 Au   26 Bg   60 Bu   61 Ag   61 Bu                 
  1.929   1.939   1.949   1.994   2.016   2.022   2.057   2.140
 62 Bu   27 Au   27 Bg   63 Bu   62 Ag   63 Ag   64 Bu   64 Ag                 
  2.623   2.668   2.750   2.867   2.930   3.282   3.900   3.902
 28 Au   28 Bg   65 Ag   65 Bu   66 Ag   66 Bu   29 Bg   29 Au                 
  3.973   3.976   4.019   4.020   4.027   4.029   4.050   4.090
 30 Au   30 Bg   31 Au   67 Ag   67 Bu   68 Ag   68 Bu   31 Bg                 
  4.094   4.101   4.103   4.154   4.193   4.211   4.292   4.338
 32 Au   32 Bg   69 Ag   69 Bu   70 Bu   70 Ag   71 Ag   71 Bu                 
  4.380   4.456   4.600   4.625   5.982   6.023   6.069   6.107
 72 Bu   72 Ag   73 Bu   73 Ag   33 Au   33 Bg   74 Ag   74 Bu                 
  6.194   6.205   6.757   6.773   7.489   7.500   7.569   7.583
 75 Ag   75 Bu   76 Ag   76 Bu   34 Au   34 Bg   77 Bu   77 Ag                 
  7.664   7.742  23.448  23.475  27.975  28.020  28.330  28.359
 78 Bu   78 Ag   79 Bu   79 Ag   80 Bu   80 Ag   35 Au   35 Bg                 
 28.389  28.397  28.434  28.451  28.531  28.532  28.553  28.557
 81 Ag   81 Bu   82 Ag   82 Bu   36 Au   36 Bg   37 Au   83 Ag                 
 28.563  28.572  28.650  28.663  28.782  28.782  48.005  48.026
 83 Bu   37 Bg   84 Ag   84 Bu   85 Ag   85 Bu   86 Ag   86 Bu                 
127.879 127.902 127.931 127.951 128.013 128.016 151.771 151.804
 38 Au   38 Bg   87 Ag   87 Bu   88 Bu   88 Ag   89 Bu   89 Ag                 
289.706 289.716 289.790 289.807 289.908 289.9821020.8451020.870
 39 Au   39 Bg   90 Bu   90 Ag   91 Bu   91 Ag   92 Ag   92 Bu                 
*******1901.980
 93 Bu   93 Ag                                                                 
 --------------------------------------------------------------

          Ground-State Mulliken Net Atomic Charges

     Atom                 Charge (a.u.)
  ----------------------------------------
      1 Br                   -0.023896
      2 I                     0.160464
      3 I                     0.160464
      4 Br                   -0.023896
      5 C                    -0.136568
      6 C                    -0.136568
  ----------------------------------------
  Sum of atomic charges =     0.000000

 -----------------------------------------------------------------
                    Cartesian Multipole Moments
 -----------------------------------------------------------------
    Charge (ESU x 10^10)
                 0.0000
    Dipole Moment (Debye)
         X       0.0000      Y       0.0000      Z       0.0000
       Tot       0.0000
    Quadrupole Moments (Debye-Ang)
        XX     -94.6037     XY       5.6224     YY    -110.4276
        XZ       0.0000     YZ       0.0000     ZZ    -103.3103
    Octopole Moments (Debye-Ang^2)
       XXX       0.0000    XXY       0.0000    XYY       0.0000
       YYY       0.0000    XXZ       0.0000    XYZ       0.0000
       YYZ       0.0000    XZZ       0.0000    YZZ       0.0000
       ZZZ       0.0000
    Hexadecapole Moments (Debye-Ang^3)
      XXXX   -2616.4699   XXXY      66.5889   XXYY    -563.5679
      XYYY      71.8012   YYYY    -831.9146   XXXZ       0.0000
      XXYZ       0.0000   XYYZ       0.0000   YYYZ       0.0000
      XXZZ    -484.7987   XYZZ      18.0756   YYZZ    -160.0829
      XZZZ       0.0000   YZZZ      -0.0000   ZZZZ    -133.3289
 -----------------------------------------------------------------
 Calculating analytic gradient of the SCF energy
 Gradient of SCF Energy
            1           2           3           4           5           6
    1  -0.0731698   0.3417468  -0.3417468   0.0731698   0.5375191  -0.5375191
    2  -0.5725195  -0.5836404   0.5836404   0.5725194   0.0132442  -0.0132442
    3   0.0000000  -0.0000000   0.0000000   0.0000000  -0.0000000  -0.0000000
 Max gradient component =       5.836E-01
 RMS gradient           =       3.464E-01
 Gradient time:  CPU 80.37 s  wall 10.19 s
 Geometry Optimization Parameters
   NAtoms,    NIC,     NZ,  NCons,   NDum,   NFix, NCnnct, MaxDiis
        6      37       0       0       0       0       0       0


** GEOMETRY OPTIMIZATION IN DELOCALIZED INTERNAL COORDINATES **
   Searching for a Minimum

   Optimization Cycle:   4

                       Coordinates (Angstroms)
     ATOM                X               Y               Z
      1  Br        1.9186771457    1.3414711463    0.0000000000
      2  I        -2.2971054674    0.8366452748    0.0000000000
      3  I         2.2971054674   -0.8366452748    0.0000000000
      4  Br       -1.9186771457   -1.3414711463    0.0000000000
      5  C         0.9718924239    0.1304309007    0.0000000000
      6  C        -0.9718924239   -0.1304309007    0.0000000000
   Point Group: c2h   Number of degrees of freedom:     5


   Energy is -19062.545561133

 Hessian Updated using BFGS Update

 ** Taking Steepest Descent Step **
 Calculated Step too Large.  Step scaled by  0.369269
 Step Taken.  Stepsize is  0.300000

                             Maximum     Tolerance    Cnvgd?
         Gradient           0.564361      0.000300      NO
         Displacement       0.208401      0.001200      NO
         Energy change     -0.278184      0.000001      NO


 New Cartesian Coordinates Obtained by Inverse Iteration

 Displacement from previous Coordinates is:  0.186394
 ----------------------------------------------------------------
             Standard Nuclear Orientation (Angstroms)
    I     Atom           X                Y                Z
 ----------------------------------------------------------------
    1      Br      1.9325117286     1.3773819182     0.0000000000
    2      I      -2.3400888416     0.8738835326     0.0000000000
    3      I       2.3400888416    -0.8738835326     0.0000000000
    4      Br     -1.9325117286    -1.3773819182     0.0000000000
    5      C       0.9599142924     0.1280328686     0.0000000000
    6      C      -0.9599142924    -0.1280328686     0.0000000000
 ----------------------------------------------------------------
 Molecular Point Group                 C2h   NOp =  4
 Largest Abelian Subgroup              C2h   NOp =  4
 Nuclear Repulsion Energy =  2263.7555619693 hartrees
 There are       94 alpha and       94 beta electrons
 Applying Cartesian multipole field
    Component          Value
    ---------          -----
     (2,0,0)        1.00000E-11
     (0,2,0)        2.00000E-11
     (0,0,2)       -3.00000E-11
 Nucleus-field energy     =     0.0000000457 hartrees
 Requested basis set is 6-311++G(d,p)
 There are 98 shells and 264 basis functions
 A cutoff of  1.0D-11 yielded   3362 shell pairs
 There are     26433 function pairs (     30110 Cartesian)
 Smallest overlap matrix eigenvalue = 6.88E-05
 Guess MOs from SCF MO coefficient file

 -----------------------------------------------------------------------
  General SCF calculation program by
  Eric Jon Sundstrom, Paul Horn, Yuezhi Mao, Dmitri Zuev, Alec White,
  David Stuck, Shaama M.S., Shane Yost, Joonho Lee, David Small,
  Daniel Levine, Susi Lehtola, Hugh Burton, Evgeny Epifanovsky
 -----------------------------------------------------------------------
 Exchange:     0.2000 Hartree-Fock + 0.0800 Slater + 0.7200 B88
 Correlation:  0.1900 VWN1RPA + 0.8100 LYP
 Using SG-1 standard quadrature grid
 using 8 threads for integral computing
 -------------------------------------------------------
 OpenMP Integral computing Module                
 Release: version 2.0, May 2017, Q-Chem Inc. Pleasanton 
 -------------------------------------------------------
 -------------------------------------------------------
 OpenMP BLAS3 based DFT computing Module                
 Release: version 1.0, May 2013, Q-Chem Inc. Pittsburgh 
 -------------------------------------------------------
 A restricted SCF calculation will be
 performed using DIIS
 SCF converges when DIIS error is below 1.0e-08
 ---------------------------------------
  Cycle       Energy         DIIS error
 ---------------------------------------
    1  -19062.7519707025      1.02e-03  
    2  -19062.7512211058      1.02e-03  
    3  -19062.7571365895      5.23e-04  
    4  -19062.7595189940      1.01e-04  
    5  -19062.7596067738      1.50e-05  
    6  -19062.7596085804      6.82e-06  
    7  -19062.7596087716      8.64e-07  
    8  -19062.7596087792      5.39e-07  
    9  -19062.7596087805      1.73e-07  
   10  -19062.7596087795      3.71e-07  
   11  -19062.7596087813      2.03e-08  
   12  -19062.7596087808      5.77e-09  Convergence criterion met
 ---------------------------------------
 SCF time:   CPU 213.49s  wall 28.00s 
 SCF   energy in the final basis set =   -19062.7596087808
 Total energy in the final basis set =   -19062.7596087808

 --------------------------------------------------------------
             Orbital Energies (a.u.) and Symmetries
 --------------------------------------------------------------

 Alpha MOs, Restricted
 -- Occupied --                  
*******-1165.88 -482.87 -482.87 -176.32 -176.32 -165.72 -165.72
  1 Bu    1 Ag    2 Bu    2 Ag    3 Ag    3 Bu    4 Bu    4 Ag                 
-165.72 -165.72 -165.72 -165.72  -62.53  -62.53  -56.35  -56.35
  1 Au    1 Bg    5 Ag    5 Bu    6 Ag    6 Bu    7 Ag    7 Bu                 
-56.346 -56.346 -56.346 -56.346 -35.818 -35.818 -31.310 -31.310
  2 Au    2 Bg    8 Bu    8 Ag    9 Bu    9 Ag   10 Ag   10 Bu                 
-31.307 -31.307 -31.306 -31.306 -22.960 -22.960 -22.960 -22.960
  3 Bg    3 Au   11 Bu   11 Ag   12 Ag   12 Bu    4 Bg    4 Au                 
-22.959 -22.959 -22.957 -22.957 -22.957 -22.957 -10.277 -10.277
 13 Bu   13 Ag    5 Au    5 Bg   14 Bu   14 Ag   15 Ag   15 Bu                 
 -8.746  -8.746  -6.577  -6.577  -6.565  -6.565  -6.564  -6.564
 16 Bu   16 Ag   17 Ag   17 Bu   18 Bu   18 Ag    6 Bg    6 Au                 
 -6.376  -6.376  -4.789  -4.789  -4.774  -4.774  -4.773  -4.773
 19 Ag   19 Bu   20 Ag   20 Bu    7 Bg    7 Au   21 Bu   21 Ag                 
 -2.689  -2.689  -2.685  -2.685  -2.684  -2.684  -2.675  -2.675
 22 Ag   22 Bu   23 Bu   23 Ag    8 Bg    8 Au   24 Bu   24 Ag                 
 -2.674  -2.674  -2.062  -2.062  -2.053  -2.053  -2.052  -2.052
  9 Au    9 Bg   25 Ag   25 Bu   26 Bu   26 Ag   10 Bg   10 Au                 
 -2.038  -2.038  -2.038  -2.038  -1.023  -1.017  -0.735  -0.731
 27 Ag   27 Bu   11 Au   11 Bg   28 Ag   28 Bu   29 Bu   29 Ag                 
 -0.612  -0.568  -0.499  -0.474  -0.455  -0.439  -0.432  -0.422
 30 Ag   30 Bu   31 Ag   12 Au   12 Bg   31 Bu   32 Bu   32 Ag                 
 -0.352  -0.284  -0.283  -0.203  -0.198  -0.187
 33 Ag   13 Bg   13 Au   14 Au   33 Bu   34 Ag                                 
 -- Virtual --                   
 -0.119  -0.083  -0.020   0.004   0.013   0.018   0.035   0.039
 14 Bg   34 Bu   35 Ag   36 Ag   35 Bu   36 Bu   15 Au   37 Bu                 
  0.042   0.055   0.059   0.064   0.093   0.098   0.099   0.106
 37 Ag   38 Ag   15 Bg   38 Bu   39 Bu   16 Au   39 Ag   40 Bu                 
  0.126   0.128   0.140   0.155   0.163   0.177   0.217   0.231
 40 Ag   16 Bg   41 Ag   41 Bu   42 Ag   42 Bu   43 Bu   17 Au                 
  0.241   0.254   0.297   0.317   0.319   0.320   0.339   0.354
 43 Ag   17 Bg   44 Ag   18 Au   18 Bg   44 Bu   45 Ag   45 Bu                 
  0.363   0.370   0.375   0.394   0.421   0.426   0.427   0.438
 46 Bu   19 Au   46 Ag   19 Bg   20 Au   20 Bg   47 Bu   47 Ag                 
  0.487   0.490   0.501   0.514   0.517   0.529   0.531   0.559
 48 Bu   48 Ag   49 Ag   21 Au   49 Bu   21 Bg   50 Ag   22 Au                 
  0.560   0.585   0.609   0.651   0.655   0.716   0.738   0.741
 50 Bu   51 Bu   51 Ag   22 Bg   23 Au   52 Bu   53 Bu   52 Ag                 
  0.750   0.774   0.793   0.811   0.879   0.946   1.004   1.049
 23 Bg   53 Ag   54 Ag   54 Bu   55 Ag   55 Bu   56 Ag   57 Ag                 
  1.060   1.077   1.286   1.326   1.332   1.343   1.391   1.393
 56 Bu   57 Bu   24 Au   58 Ag   24 Bg   25 Au   58 Bu   25 Bg                 
  1.403   1.427   1.433   1.486   1.597   1.613   1.661   1.756
 59 Ag   59 Bu   60 Ag   26 Au   26 Bg   60 Bu   61 Ag   61 Bu                 
  1.949   1.959   1.959   1.998   2.020   2.029   2.047   2.141
 27 Au   27 Bg   62 Bu   63 Bu   62 Ag   63 Ag   64 Bu   64 Ag                 
  2.623   2.677   2.734   2.843   2.914   3.293   3.896   3.898
 28 Au   28 Bg   65 Ag   65 Bu   66 Ag   66 Bu   29 Bg   29 Au                 
  3.976   3.980   4.017   4.021   4.023   4.026   4.041   4.090
 30 Au   30 Bg   67 Ag   67 Bu   31 Au   68 Ag   68 Bu   31 Bg                 
  4.090   4.101   4.103   4.167   4.197   4.227   4.267   4.306
 69 Ag   32 Au   32 Bg   69 Bu   70 Bu   70 Ag   71 Ag   71 Bu                 
  4.323   4.405   4.579   4.600   5.983   6.019   6.067   6.098
 72 Bu   72 Ag   73 Bu   73 Ag   33 Au   33 Bg   74 Ag   74 Bu                 
  6.188   6.192   6.735   6.751   7.497   7.507   7.567   7.581
 75 Bu   75 Ag   76 Ag   76 Bu   34 Au   34 Bg   77 Bu   77 Ag                 
  7.651   7.724  23.399  23.428  27.958  27.989  28.330  28.356
 78 Bu   78 Ag   79 Bu   79 Ag   80 Bu   80 Ag   35 Au   35 Bg                 
 28.388  28.397  28.436  28.446  28.531  28.532  28.553  28.556
 81 Ag   81 Bu   82 Ag   82 Bu   36 Au   36 Bg   37 Au   83 Ag                 
 28.563  28.570  28.644  28.646  28.748  28.753  47.989  48.006
 83 Bu   37 Bg   84 Ag   84 Bu   85 Bu   85 Ag   86 Ag   86 Bu                 
127.878 127.898 127.928 127.945 127.999 128.009 151.753 151.775
 38 Au   38 Bg   87 Ag   87 Bu   88 Bu   88 Ag   89 Bu   89 Ag                 
289.711 289.719 289.785 289.799 289.887 289.9601020.8201020.842
 39 Au   39 Bg   90 Bu   90 Ag   91 Bu   91 Ag   92 Ag   92 Bu                 
*******1901.948
 93 Bu   93 Ag                                                                 

 Beta MOs, Restricted
 -- Occupied --                  
*******-1165.88 -482.87 -482.87 -176.32 -176.32 -165.72 -165.72
  1 Bu    1 Ag    2 Bu    2 Ag    3 Ag    3 Bu    4 Bu    4 Ag                 
-165.72 -165.72 -165.72 -165.72  -62.53  -62.53  -56.35  -56.35
  1 Au    1 Bg    5 Ag    5 Bu    6 Ag    6 Bu    7 Ag    7 Bu                 
-56.346 -56.346 -56.346 -56.346 -35.818 -35.818 -31.310 -31.310
  2 Au    2 Bg    8 Bu    8 Ag    9 Bu    9 Ag   10 Ag   10 Bu                 
-31.307 -31.307 -31.306 -31.306 -22.960 -22.960 -22.960 -22.960
  3 Bg    3 Au   11 Bu   11 Ag   12 Ag   12 Bu    4 Bg    4 Au                 
-22.959 -22.959 -22.957 -22.957 -22.957 -22.957 -10.277 -10.277
 13 Bu   13 Ag    5 Au    5 Bg   14 Bu   14 Ag   15 Ag   15 Bu                 
 -8.746  -8.746  -6.577  -6.577  -6.565  -6.565  -6.564  -6.564
 16 Bu   16 Ag   17 Ag   17 Bu   18 Bu   18 Ag    6 Bg    6 Au                 
 -6.376  -6.376  -4.789  -4.789  -4.774  -4.774  -4.773  -4.773
 19 Ag   19 Bu   20 Ag   20 Bu    7 Bg    7 Au   21 Bu   21 Ag                 
 -2.689  -2.689  -2.685  -2.685  -2.684  -2.684  -2.675  -2.675
 22 Ag   22 Bu   23 Bu   23 Ag    8 Bg    8 Au   24 Bu   24 Ag                 
 -2.674  -2.674  -2.062  -2.062  -2.053  -2.053  -2.052  -2.052
  9 Au    9 Bg   25 Ag   25 Bu   26 Bu   26 Ag   10 Bg   10 Au                 
 -2.038  -2.038  -2.038  -2.038  -1.023  -1.017  -0.735  -0.731
 27 Ag   27 Bu   11 Au   11 Bg   28 Ag   28 Bu   29 Bu   29 Ag                 
 -0.612  -0.568  -0.499  -0.474  -0.455  -0.439  -0.432  -0.422
 30 Ag   30 Bu   31 Ag   12 Au   12 Bg   31 Bu   32 Bu   32 Ag                 
 -0.352  -0.284  -0.283  -0.203  -0.198  -0.187
 33 Ag   13 Bg   13 Au   14 Au   33 Bu   34 Ag                                 
 -- Virtual --                   
 -0.119  -0.083  -0.020   0.004   0.013   0.018   0.035   0.039
 14 Bg   34 Bu   35 Ag   36 Ag   35 Bu   36 Bu   15 Au   37 Bu                 
  0.042   0.055   0.059   0.064   0.093   0.098   0.099   0.106
 37 Ag   38 Ag   15 Bg   38 Bu   39 Bu   16 Au   39 Ag   40 Bu                 
  0.126   0.128   0.140   0.155   0.163   0.177   0.217   0.231
 40 Ag   16 Bg   41 Ag   41 Bu   42 Ag   42 Bu   43 Bu   17 Au                 
  0.241   0.254   0.297   0.317   0.319   0.320   0.339   0.354
 43 Ag   17 Bg   44 Ag   18 Au   18 Bg   44 Bu   45 Ag   45 Bu                 
  0.363   0.370   0.375   0.394   0.421   0.426   0.427   0.438
 46 Bu   19 Au   46 Ag   19 Bg   20 Au   20 Bg   47 Bu   47 Ag                 
  0.487   0.490   0.501   0.514   0.517   0.529   0.531   0.559
 48 Bu   48 Ag   49 Ag   21 Au   49 Bu   21 Bg   50 Ag   22 Au                 
  0.560   0.585   0.609   0.651   0.655   0.716   0.738   0.741
 50 Bu   51 Bu   51 Ag   22 Bg   23 Au   52 Bu   53 Bu   52 Ag                 
  0.750   0.774   0.793   0.811   0.879   0.946   1.004   1.049
 23 Bg   53 Ag   54 Ag   54 Bu   55 Ag   55 Bu   56 Ag   57 Ag                 
  1.060   1.077   1.286   1.326   1.332   1.343   1.391   1.393
 56 Bu   57 Bu   24 Au   58 Ag   24 Bg   25 Au   58 Bu   25 Bg                 
  1.403   1.427   1.433   1.486   1.597   1.613   1.661   1.756
 59 Ag   59 Bu   60 Ag   26 Au   26 Bg   60 Bu   61 Ag   61 Bu                 
  1.949   1.959   1.959   1.998   2.020   2.029   2.047   2.141
 27 Au   27 Bg   62 Bu   63 Bu   62 Ag   63 Ag   64 Bu   64 Ag                 
  2.623   2.677   2.734   2.843   2.914   3.293   3.896   3.898
 28 Au   28 Bg   65 Ag   65 Bu   66 Ag   66 Bu   29 Bg   29 Au                 
  3.976   3.980   4.017   4.021   4.023   4.026   4.041   4.090
 30 Au   30 Bg   67 Ag   67 Bu   31 Au   68 Ag   68 Bu   31 Bg                 
  4.090   4.101   4.103   4.167   4.197   4.227   4.267   4.306
 69 Ag   32 Au   32 Bg   69 Bu   70 Bu   70 Ag   71 Ag   71 Bu                 
  4.323   4.405   4.579   4.600   5.983   6.019   6.067   6.098
 72 Bu   72 Ag   73 Bu   73 Ag   33 Au   33 Bg   74 Ag   74 Bu                 
  6.188   6.192   6.735   6.751   7.497   7.507   7.567   7.581
 75 Bu   75 Ag   76 Ag   76 Bu   34 Au   34 Bg   77 Bu   77 Ag                 
  7.651   7.724  23.399  23.428  27.958  27.989  28.330  28.356
 78 Bu   78 Ag   79 Bu   79 Ag   80 Bu   80 Ag   35 Au   35 Bg                 
 28.388  28.397  28.436  28.446  28.531  28.532  28.553  28.556
 81 Ag   81 Bu   82 Ag   82 Bu   36 Au   36 Bg   37 Au   83 Ag                 
 28.563  28.570  28.644  28.646  28.748  28.753  47.989  48.006
 83 Bu   37 Bg   84 Ag   84 Bu   85 Bu   85 Ag   86 Ag   86 Bu                 
127.878 127.898 127.928 127.945 127.999 128.009 151.753 151.775
 38 Au   38 Bg   87 Ag   87 Bu   88 Bu   88 Ag   89 Bu   89 Ag                 
289.711 289.719 289.785 289.799 289.887 289.9601020.8201020.842
 39 Au   39 Bg   90 Bu   90 Ag   91 Bu   91 Ag   92 Ag   92 Bu                 
*******1901.948
 93 Bu   93 Ag                                                                 
 --------------------------------------------------------------

          Ground-State Mulliken Net Atomic Charges

     Atom                 Charge (a.u.)
  ----------------------------------------
      1 Br                   -0.026188
      2 I                     0.143821
      3 I                     0.143821
      4 Br                   -0.026188
      5 C                    -0.117633
      6 C                    -0.117633
  ----------------------------------------
  Sum of atomic charges =     0.000000

 -----------------------------------------------------------------
                    Cartesian Multipole Moments
 -----------------------------------------------------------------
    Charge (ESU x 10^10)
                 0.0000
    Dipole Moment (Debye)
         X       0.0000      Y       0.0000      Z      -0.0000
       Tot       0.0000
    Quadrupole Moments (Debye-Ang)
        XX     -94.0800     XY       4.8512     YY    -109.6561
        XZ      -0.0000     YZ       0.0000     ZZ    -103.8335
    Octopole Moments (Debye-Ang^2)
       XXX       0.0000    XXY       0.0000    XYY       0.0000
       YYY       0.0000    XXZ      -0.0000    XYZ      -0.0000
       YYZ      -0.0000    XZZ       0.0000    YZZ       0.0000
       ZZZ      -0.0000
    Hexadecapole Moments (Debye-Ang^3)
      XXXX   -2676.7253   XXXY      69.4767   XXYY    -577.8915
      XYYY      81.6930   YYYY    -867.0649   XXXZ      -0.0000
      XXYZ      -0.0000   XYYZ      -0.0000   YYYZ       0.0000
      XXZZ    -498.4489   XYZZ      21.5763   YYZZ    -166.4591
      XZZZ      -0.0000   YZZZ       0.0000   ZZZZ    -134.2304
 -----------------------------------------------------------------
 Calculating analytic gradient of the SCF energy
 Gradient of SCF Energy
            1           2           3           4           5           6
    1  -0.0439294   0.2422535  -0.2422535   0.0439294   0.4152347  -0.4152347
    2  -0.4570892  -0.4512563   0.4512563   0.4570892   0.0305064  -0.0305064
    3  -0.0000000  -0.0000000   0.0000000   0.0000000   0.0000000   0.0000000
 Max gradient component =       4.571E-01
 RMS gradient           =       2.680E-01
 Gradient time:  CPU 77.39 s  wall 9.81 s
 Geometry Optimization Parameters
   NAtoms,    NIC,     NZ,  NCons,   NDum,   NFix, NCnnct, MaxDiis
        6      37       0       0       0       0       0       0


** GEOMETRY OPTIMIZATION IN DELOCALIZED INTERNAL COORDINATES **
   Searching for a Minimum

   Optimization Cycle:   5

                       Coordinates (Angstroms)
     ATOM                X               Y               Z
      1  Br        1.9325117286    1.3773819182    0.0000000000
      2  I        -2.3400888416    0.8738835326    0.0000000000
      3  I         2.3400888416   -0.8738835326    0.0000000000
      4  Br       -1.9325117286   -1.3773819182    0.0000000000
      5  C         0.9599142924    0.1280328686    0.0000000000
      6  C        -0.9599142924   -0.1280328686    0.0000000000
   Point Group: c2h   Number of degrees of freedom:     5


   Energy is -19062.759608781

 Hessian Updated using BFGS Update

 ** Taking Steepest Descent Step **
 Calculated Step too Large.  Step scaled by  0.481187
 Step Taken.  Stepsize is  0.300000

                             Maximum     Tolerance    Cnvgd?
         Gradient           0.441952      0.000300      NO
         Displacement       0.212662      0.001200      NO
         Energy change     -0.214048      0.000001      NO


 New Cartesian Coordinates Obtained by Inverse Iteration

 Displacement from previous Coordinates is:  0.173262
 ----------------------------------------------------------------
             Standard Nuclear Orientation (Angstroms)
    I     Atom           X                Y                Z
 ----------------------------------------------------------------
    1      Br      1.9372816537     1.4150826047     0.0000000000
    2      I      -2.3707440698     0.9131079698     0.0000000000
    3      I       2.3707440698    -0.9131079698     0.0000000000
    4      Br     -1.9372816537    -1.4150826047     0.0000000000
    5      C       0.9435329711     0.1245041714     0.0000000000
    6      C      -0.9435329711    -0.1245041714     0.0000000000
 ----------------------------------------------------------------
 Molecular Point Group                 C2h   NOp =  4
 Largest Abelian Subgroup              C2h   NOp =  4
 Nuclear Repulsion Energy =  2213.3391732489 hartrees
 There are       94 alpha and       94 beta electrons
 Applying Cartesian multipole field
    Component          Value
    ---------          -----
     (2,0,0)        1.00000E-11
     (0,2,0)        2.00000E-11
     (0,0,2)       -3.00000E-11
 Nucleus-field energy     =     0.0000000474 hartrees
 Requested basis set is 6-311++G(d,p)
 There are 98 shells and 264 basis functions
 A cutoff of  1.0D-11 yielded   3336 shell pairs
 There are     26303 function pairs (     29960 Cartesian)
 Smallest overlap matrix eigenvalue = 6.53E-05
 Guess MOs from SCF MO coefficient file

 -----------------------------------------------------------------------
  General SCF calculation program by
  Eric Jon Sundstrom, Paul Horn, Yuezhi Mao, Dmitri Zuev, Alec White,
  David Stuck, Shaama M.S., Shane Yost, Joonho Lee, David Small,
  Daniel Levine, Susi Lehtola, Hugh Burton, Evgeny Epifanovsky
 -----------------------------------------------------------------------
 Exchange:     0.2000 Hartree-Fock + 0.0800 Slater + 0.7200 B88
 Correlation:  0.1900 VWN1RPA + 0.8100 LYP
 Using SG-1 standard quadrature grid
 using 8 threads for integral computing
 -------------------------------------------------------
 OpenMP Integral computing Module                
 Release: version 2.0, May 2017, Q-Chem Inc. Pleasanton 
 -------------------------------------------------------
 -------------------------------------------------------
 OpenMP BLAS3 based DFT computing Module                
 Release: version 1.0, May 2013, Q-Chem Inc. Pittsburgh 
 -------------------------------------------------------
 A restricted SCF calculation will be
 performed using DIIS
 SCF converges when DIIS error is below 1.0e-08
 ---------------------------------------
  Cycle       Energy         DIIS error
 ---------------------------------------
    1  -19062.9179185228      8.80e-04  
    2  -19062.9184268867      8.33e-04  
    3  -19062.9219285807      4.94e-04  
    4  -19062.9240752771      9.19e-05  
    5  -19062.9241509315      1.35e-05  
    6  -19062.9241524710      5.74e-06  
    7  -19062.9241525942      7.49e-07  
    8  -19062.9241525984      4.53e-07  
    9  -19062.9241525995      7.35e-08  
   10  -19062.9241525998      2.36e-08  
   11  -19062.9241525998      4.38e-08  
   12  -19062.9241525996      7.13e-09  Convergence criterion met
 ---------------------------------------
 SCF time:   CPU 209.72s  wall 27.00s 
 SCF   energy in the final basis set =   -19062.9241525996
 Total energy in the final basis set =   -19062.9241525996

 --------------------------------------------------------------
             Orbital Energies (a.u.) and Symmetries
 --------------------------------------------------------------

 Alpha MOs, Restricted
 -- Occupied --                  
*******-1165.88 -482.87 -482.87 -176.32 -176.32 -165.72 -165.72
  1 Bu    1 Ag    2 Bu    2 Ag    3 Ag    3 Bu    4 Bu    4 Ag                 
-165.72 -165.72 -165.72 -165.72  -62.53  -62.53  -56.35  -56.35
  1 Au    1 Bg    5 Ag    5 Bu    6 Ag    6 Bu    7 Ag    7 Bu                 
-56.342 -56.342 -56.342 -56.342 -35.818 -35.818 -31.310 -31.310
  2 Au    2 Bg    8 Bu    8 Ag    9 Bu    9 Ag   10 Ag   10 Bu                 
-31.306 -31.306 -31.305 -31.305 -22.960 -22.960 -22.959 -22.959
  3 Bg    3 Au   11 Bu   11 Ag   12 Ag   12 Bu    4 Bg    4 Au                 
-22.959 -22.959 -22.956 -22.956 -22.956 -22.956 -10.284 -10.284
 13 Bu   13 Ag    5 Au    5 Bg   14 Bu   14 Ag   15 Ag   15 Bu                 
 -8.740  -8.740  -6.571  -6.571  -6.559  -6.559  -6.558  -6.558
 16 Bu   16 Ag   17 Ag   17 Bu   18 Bu   18 Ag    6 Bg    6 Au                 
 -6.373  -6.373  -4.786  -4.786  -4.771  -4.771  -4.771  -4.771
 19 Ag   19 Bu   20 Ag   20 Bu    7 Bg    7 Au   21 Bu   21 Ag                 
 -2.683  -2.683  -2.679  -2.679  -2.679  -2.679  -2.669  -2.669
 22 Ag   22 Bu   23 Bu   23 Ag    8 Bg    8 Au   24 Bu   24 Ag                 
 -2.669  -2.669  -2.057  -2.057  -2.049  -2.049  -2.049  -2.049
  9 Au    9 Bg   25 Ag   25 Bu   26 Bu   26 Ag   10 Bg   10 Au                 
 -2.035  -2.035  -2.035  -2.035  -0.992  -0.985  -0.728  -0.726
 27 Ag   27 Bu   11 Au   11 Bg   28 Ag   28 Bu   29 Bu   29 Ag                 
 -0.610  -0.562  -0.492  -0.456  -0.437  -0.436  -0.419  -0.418
 30 Ag   30 Bu   31 Ag   12 Au   31 Bu   12 Bg   32 Bu   32 Ag                 
 -0.351  -0.285  -0.284  -0.208  -0.206  -0.197
 33 Ag   13 Bg   13 Au   33 Bu   14 Au   34 Ag                                 
 -- Virtual --                   
 -0.117  -0.080  -0.023   0.004   0.010   0.016   0.038   0.039
 14 Bg   34 Bu   35 Ag   36 Ag   35 Bu   36 Bu   15 Au   37 Bu                 
  0.041   0.054   0.060   0.061   0.091   0.097   0.099   0.102
 37 Ag   38 Ag   15 Bg   38 Bu   39 Bu   39 Ag   16 Au   40 Bu                 
  0.122   0.129   0.138   0.157   0.163   0.174   0.219   0.230
 40 Ag   16 Bg   41 Ag   41 Bu   42 Ag   42 Bu   43 Bu   17 Au                 
  0.239   0.251   0.297   0.313   0.323   0.328   0.341   0.357
 43 Ag   17 Bg   44 Ag   44 Bu   18 Au   18 Bg   45 Ag   45 Bu                 
  0.365   0.365   0.379   0.398   0.417   0.424   0.428   0.430
 46 Ag   46 Bu   19 Au   19 Bg   20 Au   20 Bg   47 Bu   47 Ag                 
  0.481   0.483   0.495   0.504   0.521   0.523   0.528   0.546
 48 Ag   48 Bu   49 Ag   49 Bu   21 Au   50 Ag   21 Bg   50 Bu                 
  0.554   0.587   0.612   0.636   0.640   0.703   0.743   0.752
 22 Au   51 Bu   51 Ag   22 Bg   23 Au   52 Bu   53 Bu   23 Bg                 
  0.753   0.767   0.782   0.792   0.857   0.916   0.986   1.026
 52 Ag   53 Ag   54 Ag   54 Bu   55 Ag   55 Bu   56 Ag   57 Ag                 
  1.040   1.080   1.274   1.327   1.334   1.337   1.388   1.397
 56 Bu   57 Bu   24 Au   24 Bg   58 Ag   25 Au   25 Bg   58 Bu                 
  1.411   1.424   1.444   1.478   1.601   1.609   1.648   1.742
 59 Ag   59 Bu   60 Ag   26 Au   26 Bg   60 Bu   61 Ag   61 Bu                 
  1.958   1.968   1.975   2.015   2.019   2.033   2.041   2.155
 27 Au   27 Bg   62 Bu   63 Bu   62 Ag   63 Ag   64 Bu   64 Ag                 
  2.620   2.686   2.720   2.824   2.901   3.313   3.896   3.896
 28 Au   28 Bg   65 Ag   65 Bu   66 Ag   66 Bu   29 Bg   29 Au                 
  3.977   3.982   4.009   4.009   4.018   4.027   4.033   4.075
 30 Au   30 Bg   67 Bu   67 Ag   68 Ag   31 Au   68 Bu   69 Ag                 
  4.086   4.101   4.104   4.154   4.204   4.211   4.287   4.294
 31 Bg   32 Au   32 Bg   69 Bu   70 Bu   70 Ag   71 Bu   71 Ag                 
  4.316   4.374   4.553   4.571   5.983   6.016   6.064   6.088
 72 Bu   72 Ag   73 Bu   73 Ag   33 Au   33 Bg   74 Ag   74 Bu                 
  6.169   6.186   6.716   6.732   7.505   7.513   7.566   7.578
 75 Bu   75 Ag   76 Ag   76 Bu   34 Au   34 Bg   77 Bu   77 Ag                 
  7.639   7.710  23.364  23.393  27.943  27.961  28.330  28.353
 78 Bu   78 Ag   79 Bu   79 Ag   80 Bu   80 Ag   35 Au   35 Bg                 
 28.386  28.395  28.437  28.441  28.531  28.531  28.552  28.554
 81 Ag   81 Bu   82 Ag   82 Bu   36 Au   36 Bg   37 Au   83 Ag                 
 28.562  28.568  28.634  28.638  28.725  28.735  47.974  47.988
 83 Bu   37 Bg   84 Bu   84 Ag   85 Bu   85 Ag   86 Ag   86 Bu                 
127.877 127.896 127.926 127.940 127.985 128.001 151.736 151.749
 38 Au   38 Bg   87 Ag   87 Bu   88 Bu   88 Ag   89 Bu   89 Ag                 
289.716 289.723 289.782 289.791 289.870 289.9441020.7981020.815
 39 Au   39 Bg   90 Bu   90 Ag   91 Bu   91 Ag   92 Ag   92 Bu                 
*******1901.920
 93 Bu   93 Ag                                                                 

 Beta MOs, Restricted
 -- Occupied --                  
*******-1165.88 -482.87 -482.87 -176.32 -176.32 -165.72 -165.72
  1 Bu    1 Ag    2 Bu    2 Ag    3 Ag    3 Bu    4 Bu    4 Ag                 
-165.72 -165.72 -165.72 -165.72  -62.53  -62.53  -56.35  -56.35
  1 Au    1 Bg    5 Ag    5 Bu    6 Ag    6 Bu    7 Ag    7 Bu                 
-56.342 -56.342 -56.342 -56.342 -35.818 -35.818 -31.310 -31.310
  2 Au    2 Bg    8 Bu    8 Ag    9 Bu    9 Ag   10 Ag   10 Bu                 
-31.306 -31.306 -31.305 -31.305 -22.960 -22.960 -22.959 -22.959
  3 Bg    3 Au   11 Bu   11 Ag   12 Ag   12 Bu    4 Bg    4 Au                 
-22.959 -22.959 -22.956 -22.956 -22.956 -22.956 -10.284 -10.284
 13 Bu   13 Ag    5 Au    5 Bg   14 Bu   14 Ag   15 Ag   15 Bu                 
 -8.740  -8.740  -6.571  -6.571  -6.559  -6.559  -6.558  -6.558
 16 Bu   16 Ag   17 Ag   17 Bu   18 Bu   18 Ag    6 Bg    6 Au                 
 -6.373  -6.373  -4.786  -4.786  -4.771  -4.771  -4.771  -4.771
 19 Ag   19 Bu   20 Ag   20 Bu    7 Bg    7 Au   21 Bu   21 Ag                 
 -2.683  -2.683  -2.679  -2.679  -2.679  -2.679  -2.669  -2.669
 22 Ag   22 Bu   23 Bu   23 Ag    8 Bg    8 Au   24 Bu   24 Ag                 
 -2.669  -2.669  -2.057  -2.057  -2.049  -2.049  -2.049  -2.049
  9 Au    9 Bg   25 Ag   25 Bu   26 Bu   26 Ag   10 Bg   10 Au                 
 -2.035  -2.035  -2.035  -2.035  -0.992  -0.985  -0.728  -0.726
 27 Ag   27 Bu   11 Au   11 Bg   28 Ag   28 Bu   29 Bu   29 Ag                 
 -0.610  -0.562  -0.492  -0.456  -0.437  -0.436  -0.419  -0.418
 30 Ag   30 Bu   31 Ag   12 Au   31 Bu   12 Bg   32 Bu   32 Ag                 
 -0.351  -0.285  -0.284  -0.208  -0.206  -0.197
 33 Ag   13 Bg   13 Au   33 Bu   14 Au   34 Ag                                 
 -- Virtual --                   
 -0.117  -0.080  -0.023   0.004   0.010   0.016   0.038   0.039
 14 Bg   34 Bu   35 Ag   36 Ag   35 Bu   36 Bu   15 Au   37 Bu                 
  0.041   0.054   0.060   0.061   0.091   0.097   0.099   0.102
 37 Ag   38 Ag   15 Bg   38 Bu   39 Bu   39 Ag   16 Au   40 Bu                 
  0.122   0.129   0.138   0.157   0.163   0.174   0.219   0.230
 40 Ag   16 Bg   41 Ag   41 Bu   42 Ag   42 Bu   43 Bu   17 Au                 
  0.239   0.251   0.297   0.313   0.323   0.328   0.341   0.357
 43 Ag   17 Bg   44 Ag   44 Bu   18 Au   18 Bg   45 Ag   45 Bu                 
  0.365   0.365   0.379   0.398   0.417   0.424   0.428   0.430
 46 Ag   46 Bu   19 Au   19 Bg   20 Au   20 Bg   47 Bu   47 Ag                 
  0.481   0.483   0.495   0.504   0.521   0.523   0.528   0.546
 48 Ag   48 Bu   49 Ag   49 Bu   21 Au   50 Ag   21 Bg   50 Bu                 
  0.554   0.587   0.612   0.636   0.640   0.703   0.743   0.752
 22 Au   51 Bu   51 Ag   22 Bg   23 Au   52 Bu   53 Bu   23 Bg                 
  0.753   0.767   0.782   0.792   0.857   0.916   0.986   1.026
 52 Ag   53 Ag   54 Ag   54 Bu   55 Ag   55 Bu   56 Ag   57 Ag                 
  1.040   1.080   1.274   1.327   1.334   1.337   1.388   1.397
 56 Bu   57 Bu   24 Au   24 Bg   58 Ag   25 Au   25 Bg   58 Bu                 
  1.411   1.424   1.444   1.478   1.601   1.609   1.648   1.742
 59 Ag   59 Bu   60 Ag   26 Au   26 Bg   60 Bu   61 Ag   61 Bu                 
  1.958   1.968   1.975   2.015   2.019   2.033   2.041   2.155
 27 Au   27 Bg   62 Bu   63 Bu   62 Ag   63 Ag   64 Bu   64 Ag                 
  2.620   2.686   2.720   2.824   2.901   3.313   3.896   3.896
 28 Au   28 Bg   65 Ag   65 Bu   66 Ag   66 Bu   29 Bg   29 Au                 
  3.977   3.982   4.009   4.009   4.018   4.027   4.033   4.075
 30 Au   30 Bg   67 Bu   67 Ag   68 Ag   31 Au   68 Bu   69 Ag                 
  4.086   4.101   4.104   4.154   4.204   4.211   4.287   4.294
 31 Bg   32 Au   32 Bg   69 Bu   70 Bu   70 Ag   71 Bu   71 Ag                 
  4.316   4.374   4.553   4.571   5.983   6.016   6.064   6.088
 72 Bu   72 Ag   73 Bu   73 Ag   33 Au   33 Bg   74 Ag   74 Bu                 
  6.169   6.186   6.716   6.732   7.505   7.513   7.566   7.578
 75 Bu   75 Ag   76 Ag   76 Bu   34 Au   34 Bg   77 Bu   77 Ag                 
  7.639   7.710  23.364  23.393  27.943  27.961  28.330  28.353
 78 Bu   78 Ag   79 Bu   79 Ag   80 Bu   80 Ag   35 Au   35 Bg                 
 28.386  28.395  28.437  28.441  28.531  28.531  28.552  28.554
 81 Ag   81 Bu   82 Ag   82 Bu   36 Au   36 Bg   37 Au   83 Ag                 
 28.562  28.568  28.634  28.638  28.725  28.735  47.974  47.988
 83 Bu   37 Bg   84 Bu   84 Ag   85 Bu   85 Ag   86 Ag   86 Bu                 
127.877 127.896 127.926 127.940 127.985 128.001 151.736 151.749
 38 Au   38 Bg   87 Ag   87 Bu   88 Bu   88 Ag   89 Bu   89 Ag                 
289.716 289.723 289.782 289.791 289.870 289.9441020.7981020.815
 39 Au   39 Bg   90 Bu   90 Ag   91 Bu   91 Ag   92 Ag   92 Bu                 
*******1901.920
 93 Bu   93 Ag                                                                 
 --------------------------------------------------------------

          Ground-State Mulliken Net Atomic Charges

     Atom                 Charge (a.u.)
  ----------------------------------------
      1 Br                   -0.030644
      2 I                     0.136697
      3 I                     0.136697
      4 Br                   -0.030644
      5 C                    -0.106053
      6 C                    -0.106053
  ----------------------------------------
  Sum of atomic charges =     0.000000

 -----------------------------------------------------------------
                    Cartesian Multipole Moments
 -----------------------------------------------------------------
    Charge (ESU x 10^10)
                 0.0000
    Dipole Moment (Debye)
         X       0.0000      Y       0.0000      Z       0.0000
       Tot       0.0000
    Quadrupole Moments (Debye-Ang)
        XX     -93.7308     XY       4.0231     YY    -108.8603
        XZ      -0.0000     YZ      -0.0000     ZZ    -104.3202
    Octopole Moments (Debye-Ang^2)
       XXX       0.0000    XXY       0.0000    XYY       0.0000
       YYY       0.0000    XXZ       0.0000    XYZ       0.0000
       YYZ       0.0000    XZZ       0.0000    YZZ       0.0000
       ZZZ       0.0000
    Hexadecapole Moments (Debye-Ang^3)
      XXXX   -2714.6918   XXXY      71.7586   XXYY    -587.8502
      XYYY      91.9310   YYYY    -905.5286   XXXZ      -0.0000
      XXYZ      -0.0000   XYYZ      -0.0000   YYYZ      -0.0000
      XXZZ    -507.8470   XYZZ      25.0852   YYZZ    -173.6167
      XZZZ      -0.0000   YZZZ       0.0000   ZZZZ    -135.1526
 -----------------------------------------------------------------
 Calculating analytic gradient of the SCF energy
 Gradient of SCF Energy
            1           2           3           4           5           6
    1  -0.0208845   0.1708126  -0.1708126   0.0208845   0.3268183  -0.3268183
    2  -0.3596467  -0.3495309   0.3495309   0.3596467   0.0349409  -0.0349409
    3   0.0000000  -0.0000000   0.0000000   0.0000000  -0.0000000   0.0000000
 Max gradient component =       3.596E-01
 RMS gradient           =       2.079E-01
 Gradient time:  CPU 75.38 s  wall 9.56 s
 Geometry Optimization Parameters
   NAtoms,    NIC,     NZ,  NCons,   NDum,   NFix, NCnnct, MaxDiis
        6      37       0       0       0       0       0       0


** GEOMETRY OPTIMIZATION IN DELOCALIZED INTERNAL COORDINATES **
   Searching for a Minimum

   Optimization Cycle:   6

                       Coordinates (Angstroms)
     ATOM                X               Y               Z
      1  Br        1.9372816537    1.4150826047    0.0000000000
      2  I        -2.3707440698    0.9131079698    0.0000000000
      3  I         2.3707440698   -0.9131079698    0.0000000000
      4  Br       -1.9372816537   -1.4150826047    0.0000000000
      5  C         0.9435329711    0.1245041714    0.0000000000
      6  C        -0.9435329711   -0.1245041714    0.0000000000
   Point Group: c2h   Number of degrees of freedom:     5


   Energy is -19062.924152600

 Hessian Updated using BFGS Update

 ** Taking Steepest Descent Step **
 Calculated Step too Large.  Step scaled by  0.621796
 Step Taken.  Stepsize is  0.300000

                             Maximum     Tolerance    Cnvgd?
         Gradient           0.345812      0.000300      NO
         Displacement       0.215025      0.001200      NO
         Energy change     -0.164544      0.000001      NO


 New Cartesian Coordinates Obtained by Inverse Iteration

 Displacement from previous Coordinates is:  0.169506
 ----------------------------------------------------------------
             Standard Nuclear Orientation (Angstroms)
    I     Atom           X                Y                Z
 ----------------------------------------------------------------
    1      Br      1.9295554850     1.4532713760     0.0000000000
    2      I      -2.3872498357     0.9545757986     0.0000000000
    3      I       2.3872498357    -0.9545757986     0.0000000000
    4      Br     -1.9295554850    -1.4532713760     0.0000000000
    5      C       0.9213808756     0.1198014194     0.0000000000
    6      C      -0.9213808756    -0.1198014194     0.0000000000
 ----------------------------------------------------------------
 Molecular Point Group                 C2h   NOp =  4
 Largest Abelian Subgroup              C2h   NOp =  4
 Nuclear Repulsion Energy =  2171.3277832128 hartrees
 There are       94 alpha and       94 beta electrons
 Applying Cartesian multipole field
    Component          Value
    ---------          -----
     (2,0,0)        1.00000E-11
     (0,2,0)        2.00000E-11
     (0,0,2)       -3.00000E-11
 Nucleus-field energy     =     0.0000000487 hartrees
 Requested basis set is 6-311++G(d,p)
 There are 98 shells and 264 basis functions
 A cutoff of  1.0D-11 yielded   3312 shell pairs
 There are     26087 function pairs (     29714 Cartesian)
 Smallest overlap matrix eigenvalue = 5.99E-05
 Guess MOs from SCF MO coefficient file

 -----------------------------------------------------------------------
  General SCF calculation program by
  Eric Jon Sundstrom, Paul Horn, Yuezhi Mao, Dmitri Zuev, Alec White,
  David Stuck, Shaama M.S., Shane Yost, Joonho Lee, David Small,
  Daniel Levine, Susi Lehtola, Hugh Burton, Evgeny Epifanovsky
 -----------------------------------------------------------------------
 Exchange:     0.2000 Hartree-Fock + 0.0800 Slater + 0.7200 B88
 Correlation:  0.1900 VWN1RPA + 0.8100 LYP
 Using SG-1 standard quadrature grid
 using 8 threads for integral computing
 -------------------------------------------------------
 OpenMP Integral computing Module                
 Release: version 2.0, May 2017, Q-Chem Inc. Pleasanton 
 -------------------------------------------------------
 -------------------------------------------------------
 OpenMP BLAS3 based DFT computing Module                
 Release: version 1.0, May 2013, Q-Chem Inc. Pittsburgh 
 -------------------------------------------------------
 A restricted SCF calculation will be
 performed using DIIS
 SCF converges when DIIS error is below 1.0e-08
 ---------------------------------------
  Cycle       Energy         DIIS error
 ---------------------------------------
    1  -19063.0478428782      7.75e-04  
    2  -19063.0493510449      6.61e-04  
    3  -19063.0509346446      4.75e-04  
    4  -19063.0529456161      8.53e-05  
    5  -19063.0530124368      1.23e-05  
    6  -19063.0530137334      4.90e-06  
    7  -19063.0530138143      6.58e-07  
    8  -19063.0530138177      3.84e-07  
    9  -19063.0530138184      7.22e-08  
   10  -19063.0530138182      1.56e-07  
   11  -19063.0530138184      1.01e-08  
   12  -19063.0530138187      3.52e-09  Convergence criterion met
 ---------------------------------------
 SCF time:   CPU 206.53s  wall 27.00s 
 SCF   energy in the final basis set =   -19063.0530138187
 Total energy in the final basis set =   -19063.0530138187

 --------------------------------------------------------------
             Orbital Energies (a.u.) and Symmetries
 --------------------------------------------------------------

 Alpha MOs, Restricted
 -- Occupied --                  
*******-1165.89 -482.87 -482.87 -176.32 -176.32 -165.72 -165.72
  1 Bu    1 Ag    2 Bu    2 Ag    3 Ag    3 Bu    4 Bu    4 Ag                 
-165.72 -165.72 -165.72 -165.72  -62.52  -62.52  -56.34  -56.34
  1 Au    1 Bg    5 Ag    5 Bu    6 Ag    6 Bu    7 Ag    7 Bu                 
-56.339 -56.339 -56.339 -56.339 -35.818 -35.818 -31.310 -31.310
  2 Au    2 Bg    8 Bu    8 Ag    9 Bu    9 Ag   10 Ag   10 Bu                 
-31.305 -31.305 -31.305 -31.305 -22.960 -22.960 -22.959 -22.959
  3 Bg    3 Au   11 Bu   11 Ag   12 Ag   12 Bu    4 Bg    4 Au                 
-22.959 -22.959 -22.956 -22.956 -22.956 -22.956 -10.290 -10.290
 13 Bu   13 Ag    5 Au    5 Bg   14 Ag   14 Bu   15 Ag   15 Bu                 
 -8.735  -8.735  -6.567  -6.567  -6.554  -6.554  -6.554  -6.554
 16 Bu   16 Ag   17 Ag   17 Bu    6 Bg    6 Au   18 Bu   18 Ag                 
 -6.371  -6.371  -4.784  -4.784  -4.770  -4.770  -4.769  -4.769
 19 Ag   19 Bu   20 Ag   20 Bu    7 Bg    7 Au   21 Bu   21 Ag                 
 -2.679  -2.679  -2.675  -2.675  -2.674  -2.674  -2.664  -2.664
 22 Ag   22 Bu   23 Bu   23 Ag    8 Bg    8 Au   24 Bu   24 Ag                 
 -2.664  -2.664  -2.054  -2.054  -2.047  -2.047  -2.047  -2.047
  9 Au    9 Bg   25 Ag   25 Bu   26 Bu   26 Ag   10 Bg   10 Au                 
 -2.033  -2.033  -2.033  -2.033  -0.965  -0.957  -0.724  -0.723
 27 Ag   27 Bu   11 Bg   11 Au   28 Ag   28 Bu   29 Bu   29 Ag                 
 -0.611  -0.556  -0.486  -0.442  -0.436  -0.419  -0.414  -0.407
 30 Ag   30 Bu   31 Ag   12 Au   31 Bu   12 Bg   32 Ag   32 Bu                 
 -0.349  -0.286  -0.285  -0.217  -0.210  -0.207
 33 Ag   13 Bg   13 Au   33 Bu   14 Au   34 Ag                                 
 -- Virtual --                   
 -0.113  -0.077  -0.027   0.002   0.004   0.018   0.040   0.040
 14 Bg   34 Bu   35 Ag   35 Bu   36 Ag   36 Bu   37 Ag   37 Bu                 
  0.041   0.053   0.060   0.061   0.089   0.094   0.100   0.101
 15 Au   38 Ag   38 Bu   15 Bg   39 Bu   39 Ag   40 Bu   16 Au                 
  0.119   0.130   0.136   0.158   0.164   0.171   0.223   0.229
 40 Ag   16 Bg   41 Ag   41 Bu   42 Ag   42 Bu   43 Bu   17 Au                 
  0.238   0.249   0.294   0.306   0.328   0.336   0.343   0.358
 43 Ag   17 Bg   44 Ag   44 Bu   18 Au   18 Bg   45 Ag   46 Ag                 
  0.361   0.370   0.387   0.401   0.414   0.423   0.423   0.428
 45 Bu   46 Bu   19 Au   19 Bg   20 Au   47 Ag   20 Bg   47 Bu                 
  0.466   0.479   0.490   0.493   0.520   0.525   0.525   0.535
 48 Ag   48 Bu   49 Ag   49 Bu   50 Ag   21 Au   21 Bg   50 Bu                 
  0.554   0.589   0.617   0.621   0.625   0.691   0.743   0.748
 22 Au   51 Bu   51 Ag   22 Bg   23 Au   52 Bu   53 Bu   52 Ag                 
  0.756   0.764   0.782   0.782   0.837   0.889   0.976   1.005
 23 Bg   53 Ag   54 Bu   54 Ag   55 Ag   55 Bu   56 Ag   57 Ag                 
  1.021   1.083   1.256   1.321   1.330   1.347   1.380   1.401
 56 Bu   57 Bu   24 Au   24 Bg   25 Au   58 Ag   25 Bg   58 Bu                 
  1.412   1.421   1.455   1.473   1.609   1.611   1.634   1.722
 59 Ag   59 Bu   60 Ag   26 Au   60 Bu   26 Bg   61 Ag   61 Bu                 
  1.964   1.975   1.976   2.016   2.030   2.035   2.055   2.176
 27 Au   27 Bg   62 Bu   62 Ag   63 Bu   63 Ag   64 Bu   64 Ag                 
  2.615   2.697   2.710   2.808   2.893   3.343   3.898   3.898
 28 Au   28 Bg   65 Ag   65 Bu   66 Ag   66 Bu   29 Bg   29 Au                 
  3.977   3.982   3.992   3.992   4.011   4.027   4.029   4.067
 30 Au   30 Bg   67 Bu   67 Ag   68 Ag   68 Bu   31 Au   69 Ag                 
  4.082   4.096   4.101   4.142   4.197   4.201   4.278   4.322
 31 Bg   32 Au   32 Bg   69 Bu   70 Bu   70 Ag   71 Bu   71 Ag                 
  4.337   4.358   4.523   4.542   5.983   6.014   6.061   6.081
 72 Bu   72 Ag   73 Bu   73 Ag   33 Au   33 Bg   74 Ag   74 Bu                 
  6.152   6.177   6.700   6.715   7.512   7.519   7.567   7.574
 75 Bu   75 Ag   76 Ag   76 Bu   34 Au   34 Bg   77 Bu   77 Ag                 
  7.629   7.701  23.342  23.367  27.929  27.938  28.329  28.351
 78 Bu   78 Ag   79 Bu   79 Ag   80 Bu   80 Ag   35 Au   35 Bg                 
 28.384  28.393  28.433  28.436  28.529  28.530  28.551  28.553
 81 Ag   81 Bu   82 Bu   82 Ag   36 Bg   36 Au   37 Au   83 Ag                 
 28.559  28.566  28.625  28.630  28.709  28.723  47.961  47.973
 83 Bu   37 Bg   84 Bu   84 Ag   85 Bu   85 Ag   86 Ag   86 Bu                 
127.876 127.893 127.922 127.935 127.973 127.993 151.722 151.728
 38 Au   38 Bg   87 Ag   87 Bu   88 Bu   88 Ag   89 Bu   89 Ag                 
289.719 289.726 289.780 289.784 289.859 289.9331020.7781020.792
 39 Au   39 Bg   90 Bu   90 Ag   91 Bu   91 Ag   92 Ag   92 Bu                 
*******1901.896
 93 Bu   93 Ag                                                                 

 Beta MOs, Restricted
 -- Occupied --                  
*******-1165.89 -482.87 -482.87 -176.32 -176.32 -165.72 -165.72
  1 Bu    1 Ag    2 Bu    2 Ag    3 Ag    3 Bu    4 Bu    4 Ag                 
-165.72 -165.72 -165.72 -165.72  -62.52  -62.52  -56.34  -56.34
  1 Au    1 Bg    5 Ag    5 Bu    6 Ag    6 Bu    7 Ag    7 Bu                 
-56.339 -56.339 -56.339 -56.339 -35.818 -35.818 -31.310 -31.310
  2 Au    2 Bg    8 Bu    8 Ag    9 Bu    9 Ag   10 Ag   10 Bu                 
-31.305 -31.305 -31.305 -31.305 -22.960 -22.960 -22.959 -22.959
  3 Bg    3 Au   11 Bu   11 Ag   12 Ag   12 Bu    4 Bg    4 Au                 
-22.959 -22.959 -22.956 -22.956 -22.956 -22.956 -10.290 -10.290
 13 Bu   13 Ag    5 Au    5 Bg   14 Ag   14 Bu   15 Ag   15 Bu                 
 -8.735  -8.735  -6.567  -6.567  -6.554  -6.554  -6.554  -6.554
 16 Bu   16 Ag   17 Ag   17 Bu    6 Bg    6 Au   18 Bu   18 Ag                 
 -6.371  -6.371  -4.784  -4.784  -4.770  -4.770  -4.769  -4.769
 19 Ag   19 Bu   20 Ag   20 Bu    7 Bg    7 Au   21 Bu   21 Ag                 
 -2.679  -2.679  -2.675  -2.675  -2.674  -2.674  -2.664  -2.664
 22 Ag   22 Bu   23 Bu   23 Ag    8 Bg    8 Au   24 Bu   24 Ag                 
 -2.664  -2.664  -2.054  -2.054  -2.047  -2.047  -2.047  -2.047
  9 Au    9 Bg   25 Ag   25 Bu   26 Bu   26 Ag   10 Bg   10 Au                 
 -2.033  -2.033  -2.033  -2.033  -0.965  -0.957  -0.724  -0.723
 27 Ag   27 Bu   11 Bg   11 Au   28 Ag   28 Bu   29 Bu   29 Ag                 
 -0.611  -0.556  -0.486  -0.442  -0.436  -0.419  -0.414  -0.407
 30 Ag   30 Bu   31 Ag   12 Au   31 Bu   12 Bg   32 Ag   32 Bu                 
 -0.349  -0.286  -0.285  -0.217  -0.210  -0.207
 33 Ag   13 Bg   13 Au   33 Bu   14 Au   34 Ag                                 
 -- Virtual --                   
 -0.113  -0.077  -0.027   0.002   0.004   0.018   0.040   0.040
 14 Bg   34 Bu   35 Ag   35 Bu   36 Ag   36 Bu   37 Ag   37 Bu                 
  0.041   0.053   0.060   0.061   0.089   0.094   0.100   0.101
 15 Au   38 Ag   38 Bu   15 Bg   39 Bu   39 Ag   40 Bu   16 Au                 
  0.119   0.130   0.136   0.158   0.164   0.171   0.223   0.229
 40 Ag   16 Bg   41 Ag   41 Bu   42 Ag   42 Bu   43 Bu   17 Au                 
  0.238   0.249   0.294   0.306   0.328   0.336   0.343   0.358
 43 Ag   17 Bg   44 Ag   44 Bu   18 Au   18 Bg   45 Ag   46 Ag                 
  0.361   0.370   0.387   0.401   0.414   0.423   0.423   0.428
 45 Bu   46 Bu   19 Au   19 Bg   20 Au   47 Ag   20 Bg   47 Bu                 
  0.466   0.479   0.490   0.493   0.520   0.525   0.525   0.535
 48 Ag   48 Bu   49 Ag   49 Bu   50 Ag   21 Au   21 Bg   50 Bu                 
  0.554   0.589   0.617   0.621   0.625   0.691   0.743   0.748
 22 Au   51 Bu   51 Ag   22 Bg   23 Au   52 Bu   53 Bu   52 Ag                 
  0.756   0.764   0.782   0.782   0.837   0.889   0.976   1.005
 23 Bg   53 Ag   54 Bu   54 Ag   55 Ag   55 Bu   56 Ag   57 Ag                 
  1.021   1.083   1.256   1.321   1.330   1.347   1.380   1.401
 56 Bu   57 Bu   24 Au   24 Bg   25 Au   58 Ag   25 Bg   58 Bu                 
  1.412   1.421   1.455   1.473   1.609   1.611   1.634   1.722
 59 Ag   59 Bu   60 Ag   26 Au   60 Bu   26 Bg   61 Ag   61 Bu                 
  1.964   1.975   1.976   2.016   2.030   2.035   2.055   2.176
 27 Au   27 Bg   62 Bu   62 Ag   63 Bu   63 Ag   64 Bu   64 Ag                 
  2.615   2.697   2.710   2.808   2.893   3.343   3.898   3.898
 28 Au   28 Bg   65 Ag   65 Bu   66 Ag   66 Bu   29 Bg   29 Au                 
  3.977   3.982   3.992   3.992   4.011   4.027   4.029   4.067
 30 Au   30 Bg   67 Bu   67 Ag   68 Ag   68 Bu   31 Au   69 Ag                 
  4.082   4.096   4.101   4.142   4.197   4.201   4.278   4.322
 31 Bg   32 Au   32 Bg   69 Bu   70 Bu   70 Ag   71 Bu   71 Ag                 
  4.337   4.358   4.523   4.542   5.983   6.014   6.061   6.081
 72 Bu   72 Ag   73 Bu   73 Ag   33 Au   33 Bg   74 Ag   74 Bu                 
  6.152   6.177   6.700   6.715   7.512   7.519   7.567   7.574
 75 Bu   75 Ag   76 Ag   76 Bu   34 Au   34 Bg   77 Bu   77 Ag                 
  7.629   7.701  23.342  23.367  27.929  27.938  28.329  28.351
 78 Bu   78 Ag   79 Bu   79 Ag   80 Bu   80 Ag   35 Au   35 Bg                 
 28.384  28.393  28.433  28.436  28.529  28.530  28.551  28.553
 81 Ag   81 Bu   82 Bu   82 Ag   36 Bg   36 Au   37 Au   83 Ag                 
 28.559  28.566  28.625  28.630  28.709  28.723  47.961  47.973
 83 Bu   37 Bg   84 Bu   84 Ag   85 Bu   85 Ag   86 Ag   86 Bu                 
127.876 127.893 127.922 127.935 127.973 127.993 151.722 151.728
 38 Au   38 Bg   87 Ag   87 Bu   88 Bu   88 Ag   89 Bu   89 Ag                 
289.719 289.726 289.780 289.784 289.859 289.9331020.7781020.792
 39 Au   39 Bg   90 Bu   90 Ag   91 Bu   91 Ag   92 Ag   92 Bu                 
*******1901.896
 93 Bu   93 Ag                                                                 
 --------------------------------------------------------------

          Ground-State Mulliken Net Atomic Charges

     Atom                 Charge (a.u.)
  ----------------------------------------
      1 Br                   -0.036649
      2 I                     0.135298
      3 I                     0.135298
      4 Br                   -0.036649
      5 C                    -0.098649
      6 C                    -0.098649
  ----------------------------------------
  Sum of atomic charges =     0.000000

 -----------------------------------------------------------------
                    Cartesian Multipole Moments
 -----------------------------------------------------------------
    Charge (ESU x 10^10)
                 0.0000
    Dipole Moment (Debye)
         X       0.0000      Y       0.0000      Z       0.0000
       Tot       0.0000
    Quadrupole Moments (Debye-Ang)
        XX     -93.6206     XY       3.1686     YY    -108.0417
        XZ      -0.0000     YZ      -0.0000     ZZ    -104.7544
    Octopole Moments (Debye-Ang^2)
       XXX       0.0000    XXY       0.0000    XYY       0.0000
       YYY       0.0000    XXZ      -0.0000    XYZ       0.0000
       YYZ      -0.0000    XZZ       0.0000    YZZ       0.0000
       ZZZ       0.0000
    Hexadecapole Moments (Debye-Ang^3)
      XXXX   -2725.3820   XXXY      74.1661   XXYY    -592.4522
      XYYY     103.0456   YYYY    -946.8472   XXXZ      -0.0000
      XXYZ      -0.0000   XYYZ       0.0000   YYYZ       0.0000
      XXZZ    -511.8321   XYZZ      28.8266   YYZZ    -181.4827
      XZZZ       0.0000   YZZZ      -0.0000   ZZZZ    -136.0482
 -----------------------------------------------------------------
 Calculating analytic gradient of the SCF energy
 Gradient of SCF Energy
            1           2           3           4           5           6
    1  -0.0046065   0.1239612  -0.1239612   0.0046065   0.2694847  -0.2694847
    2  -0.2814672  -0.2738974   0.2738974   0.2814672   0.0323046  -0.0323046
    3   0.0000000   0.0000000  -0.0000000   0.0000000  -0.0000000  -0.0000000
 Max gradient component =       2.815E-01
 RMS gradient           =       1.644E-01
 Gradient time:  CPU 74.25 s  wall 9.42 s
 Geometry Optimization Parameters
   NAtoms,    NIC,     NZ,  NCons,   NDum,   NFix, NCnnct, MaxDiis
        6      37       0       0       0       0       0       0

 Cartesian Hessian Update
 Hessian Updated using BFGS Update


** GEOMETRY OPTIMIZATION IN DELOCALIZED INTERNAL COORDINATES **
   Searching for a Minimum

   Optimization Cycle:   7

                       Coordinates (Angstroms)
     ATOM                X               Y               Z
      1  Br        1.9295554850    1.4532713760    0.0000000000
      2  I        -2.3872498357    0.9545757986    0.0000000000
      3  I         2.3872498357   -0.9545757986    0.0000000000
      4  Br       -1.9295554850   -1.4532713760    0.0000000000
      5  C         0.9213808756    0.1198014194    0.0000000000
      6  C        -0.9213808756   -0.1198014194    0.0000000000
   Point Group: c2h   Number of degrees of freedom:     5


   Energy is -19063.053013819

 Hessian Updated using BFGS Update

  5 Hessian modes will be used to form the next step
  Hessian Eigenvalues:
     0.083658    0.249749    0.310963    0.498043    1.090865

 Minimum Search - Taking Simple RFO Step
 Searching for Lamda that Minimizes Along All modes
 Value Taken    Lamda =  -0.27491670
 Calculated Step too Large.  Step scaled by  0.400542
 Step Taken.  Stepsize is  0.300000

                             Maximum     Tolerance    Cnvgd?
         Gradient           0.269165      0.000300      NO
         Displacement       0.219425      0.001200      NO
         Energy change     -0.128861      0.000001      NO


 New Cartesian Coordinates Obtained by Inverse Iteration

 Displacement from previous Coordinates is:  0.245169
 ----------------------------------------------------------------
             Standard Nuclear Orientation (Angstroms)
    I     Atom           X                Y                Z
 ----------------------------------------------------------------
    1      Br      1.8782208525     1.4819614332     0.0000000000
    2      I      -2.3590509447     0.9967198825     0.0000000000
    3      I       2.3590509447    -0.9967198825     0.0000000000
    4      Br     -1.8782208525    -1.4819614332     0.0000000000
    5      C       0.8733460932     0.1109154685     0.0000000000
    6      C      -0.8733460932    -0.1109154685     0.0000000000
 ----------------------------------------------------------------
 Molecular Point Group                 C2h   NOp =  4
 Largest Abelian Subgroup              C2h   NOp =  4
 Nuclear Repulsion Energy =  2157.0709653863 hartrees
 There are       94 alpha and       94 beta electrons
 Applying Cartesian multipole field
    Component          Value
    ---------          -----
     (2,0,0)        1.00000E-11
     (0,2,0)        2.00000E-11
     (0,0,2)       -3.00000E-11
 Nucleus-field energy     =     0.0000000487 hartrees
 Requested basis set is 6-311++G(d,p)
 There are 98 shells and 264 basis functions
 A cutoff of  1.0D-11 yielded   3302 shell pairs
 There are     25967 function pairs (     29564 Cartesian)
 Smallest overlap matrix eigenvalue = 4.55E-05
 Guess MOs from SCF MO coefficient file

 -----------------------------------------------------------------------
  General SCF calculation program by
  Eric Jon Sundstrom, Paul Horn, Yuezhi Mao, Dmitri Zuev, Alec White,
  David Stuck, Shaama M.S., Shane Yost, Joonho Lee, David Small,
  Daniel Levine, Susi Lehtola, Hugh Burton, Evgeny Epifanovsky
 -----------------------------------------------------------------------
 Exchange:     0.2000 Hartree-Fock + 0.0800 Slater + 0.7200 B88
 Correlation:  0.1900 VWN1RPA + 0.8100 LYP
 Using SG-1 standard quadrature grid
 using 8 threads for integral computing
 -------------------------------------------------------
 OpenMP Integral computing Module                
 Release: version 2.0, May 2017, Q-Chem Inc. Pleasanton 
 -------------------------------------------------------
 -------------------------------------------------------
 OpenMP BLAS3 based DFT computing Module                
 Release: version 1.0, May 2013, Q-Chem Inc. Pittsburgh 
 -------------------------------------------------------
 A restricted SCF calculation will be
 performed using DIIS
 SCF converges when DIIS error is below 1.0e-08
 ---------------------------------------
  Cycle       Energy         DIIS error
 ---------------------------------------
    1  -19063.1512610786      7.49e-04  
    2  -19063.1549556627      3.14e-04  
    3  -19063.1543461541      3.96e-04  
    4  -19063.1557014400      8.86e-05  
    5  -19063.1557736184      1.18e-05  
    6  -19063.1557747147      4.11e-06  
    7  -19063.1557747596      5.97e-07  
    8  -19063.1557747619      3.31e-07  
    9  -19063.1557747622      4.16e-08  
   10  -19063.1557747622      1.00e-08  Convergence criterion met
 ---------------------------------------
 SCF time:   CPU 172.03s  wall 22.00s 
 SCF   energy in the final basis set =   -19063.1557747622
 Total energy in the final basis set =   -19063.1557747622

 --------------------------------------------------------------
             Orbital Energies (a.u.) and Symmetries
 --------------------------------------------------------------

 Alpha MOs, Restricted
 -- Occupied --                  
*******-1165.89 -482.86 -482.86 -176.32 -176.32 -165.72 -165.72
  1 Bu    1 Ag    2 Bu    2 Ag    3 Ag    3 Bu    4 Bu    4 Ag                 
-165.72 -165.72 -165.72 -165.72  -62.52  -62.52  -56.34  -56.34
  1 Au    1 Bg    5 Ag    5 Bu    6 Ag    6 Bu    7 Ag    7 Bu                 
-56.336 -56.336 -56.335 -56.335 -35.817 -35.817 -31.310 -31.310
  2 Au    2 Bg    8 Bu    8 Ag    9 Bu    9 Ag   10 Ag   10 Bu                 
-31.305 -31.305 -31.304 -31.304 -22.960 -22.960 -22.959 -22.959
  3 Bg    3 Au   11 Bu   11 Ag   12 Ag   12 Bu    4 Bg    4 Au                 
-22.959 -22.959 -22.955 -22.955 -22.955 -22.955 -10.293 -10.293
 13 Bu   13 Ag    5 Au    5 Bg   14 Ag   14 Bu   15 Ag   15 Bu                 
 -8.732  -8.732  -6.563  -6.563  -6.550  -6.550  -6.550  -6.550
 16 Bu   16 Ag   17 Ag   17 Bu    6 Bg    6 Au   18 Bu   18 Ag                 
 -6.370  -6.370  -4.783  -4.783  -4.768  -4.768  -4.767  -4.767
 19 Ag   19 Bu   20 Ag   20 Bu    7 Bg    7 Au   21 Bu   21 Ag                 
 -2.675  -2.675  -2.671  -2.671  -2.670  -2.670  -2.660  -2.660
 22 Ag   22 Bu    8 Bg    8 Au   23 Bu   23 Ag   24 Bu   24 Ag                 
 -2.660  -2.660  -2.052  -2.052  -2.045  -2.045  -2.045  -2.045
  9 Au    9 Bg   25 Ag   25 Bu   10 Bg   10 Au   26 Bu   26 Ag                 
 -2.032  -2.032  -2.032  -2.032  -0.948  -0.936  -0.723  -0.722
 27 Ag   27 Bu   11 Bg   11 Au   28 Ag   28 Bu   29 Ag   29 Bu                 
 -0.620  -0.551  -0.487  -0.438  -0.434  -0.409  -0.407  -0.395
 30 Ag   30 Bu   31 Ag   31 Bu   12 Au   32 Ag   12 Bg   32 Bu                 
 -0.348  -0.287  -0.286  -0.226  -0.216  -0.216
 33 Ag   13 Bg   13 Au   33 Bu   14 Au   34 Ag                                 
 -- Virtual --                   
 -0.107  -0.064  -0.030  -0.005   0.004   0.023   0.039   0.043
 14 Bg   34 Bu   35 Ag   35 Bu   36 Ag   36 Bu   37 Ag   37 Bu                 
  0.043   0.054   0.062   0.065   0.088   0.092   0.102   0.104
 15 Au   38 Ag   15 Bg   38 Bu   39 Bu   39 Ag   16 Au   40 Bu                 
  0.117   0.130   0.136   0.157   0.166   0.166   0.228   0.231
 40 Ag   16 Bg   41 Ag   41 Bu   42 Ag   42 Bu   17 Au   43 Bu                 
  0.238   0.249   0.292   0.302   0.332   0.345   0.346   0.352
 43 Ag   17 Bg   44 Ag   44 Bu   18 Au   18 Bg   45 Ag   46 Ag                 
  0.368   0.375   0.394   0.405   0.413   0.419   0.423   0.428
 45 Bu   46 Bu   19 Au   19 Bg   20 Au   47 Ag   20 Bg   47 Bu                 
  0.452   0.478   0.488   0.489   0.520   0.524   0.526   0.532
 48 Ag   48 Bu   49 Bu   49 Ag   50 Ag   21 Bg   21 Au   50 Bu                 
  0.562   0.594   0.609   0.612   0.623   0.687   0.735   0.740
 22 Au   51 Bu   22 Bg   23 Au   51 Ag   52 Bu   52 Ag   53 Bu                 
  0.756   0.766   0.785   0.802   0.822   0.869   0.983   0.993
 53 Ag   23 Bg   54 Bu   54 Ag   55 Ag   55 Bu   56 Ag   57 Ag                 
  1.008   1.095   1.232   1.316   1.319   1.368   1.384   1.410
 56 Bu   57 Bu   24 Au   24 Bg   25 Au   25 Bg   58 Ag   58 Bu                 
  1.414   1.419   1.460   1.481   1.612   1.626   1.649   1.705
 59 Ag   59 Bu   60 Ag   26 Au   60 Bu   61 Ag   26 Bg   61 Bu                 
  1.970   1.981   1.984   2.016   2.037   2.064   2.080   2.196
 27 Au   27 Bg   62 Bu   62 Ag   63 Bu   63 Ag   64 Bu   64 Ag                 
  2.606   2.718   2.725   2.796   2.903   3.426   3.901   3.902
 28 Au   28 Bg   65 Ag   65 Bu   66 Ag   66 Bu   29 Au   29 Bg                 
  3.975   3.978   3.978   3.982   4.006   4.023   4.032   4.068
 67 Ag   30 Au   67 Bu   30 Bg   68 Ag   68 Bu   31 Au   69 Ag                 
  4.077   4.090   4.100   4.138   4.201   4.201   4.282   4.330
 31 Bg   32 Au   32 Bg   69 Bu   70 Bu   70 Ag   71 Bu   71 Ag                 
  4.353   4.362   4.500   4.527   5.984   6.015   6.060   6.080
 72 Bu   72 Ag   73 Bu   73 Ag   33 Au   33 Bg   74 Ag   74 Bu                 
  6.149   6.172   6.691   6.714   7.517   7.523   7.570   7.571
 75 Bu   75 Ag   76 Ag   76 Bu   34 Au   34 Bg   77 Ag   77 Bu                 
  7.625   7.704  23.349  23.353  27.920  27.929  28.329  28.352
 78 Bu   78 Ag   79 Bu   79 Ag   80 Bu   80 Ag   35 Au   35 Bg                 
 28.382  28.391  28.431  28.434  28.528  28.529  28.550  28.552
 81 Ag   81 Bu   82 Bu   82 Ag   36 Bg   36 Au   37 Au   83 Ag                 
 28.557  28.565  28.622  28.624  28.702  28.720  47.954  47.969
 83 Bu   37 Bg   84 Bu   84 Ag   85 Bu   85 Ag   86 Ag   86 Bu                 
127.876 127.893 127.920 127.933 127.968 127.989 151.713 151.719
 38 Au   38 Bg   87 Ag   87 Bu   88 Bu   88 Ag   89 Bu   89 Ag                 
289.723 289.729 289.779 289.781 289.855 289.9351020.7671020.786
 39 Au   39 Bg   90 Ag   90 Bu   91 Bu   91 Ag   92 Ag   92 Bu                 
*******1901.887
 93 Bu   93 Ag                                                                 

 Beta MOs, Restricted
 -- Occupied --                  
*******-1165.89 -482.86 -482.86 -176.32 -176.32 -165.72 -165.72
  1 Bu    1 Ag    2 Bu    2 Ag    3 Ag    3 Bu    4 Bu    4 Ag                 
-165.72 -165.72 -165.72 -165.72  -62.52  -62.52  -56.34  -56.34
  1 Au    1 Bg    5 Ag    5 Bu    6 Ag    6 Bu    7 Ag    7 Bu                 
-56.336 -56.336 -56.335 -56.335 -35.817 -35.817 -31.310 -31.310
  2 Au    2 Bg    8 Bu    8 Ag    9 Bu    9 Ag   10 Ag   10 Bu                 
-31.305 -31.305 -31.304 -31.304 -22.960 -22.960 -22.959 -22.959
  3 Bg    3 Au   11 Bu   11 Ag   12 Ag   12 Bu    4 Bg    4 Au                 
-22.959 -22.959 -22.955 -22.955 -22.955 -22.955 -10.293 -10.293
 13 Bu   13 Ag    5 Au    5 Bg   14 Ag   14 Bu   15 Ag   15 Bu                 
 -8.732  -8.732  -6.563  -6.563  -6.550  -6.550  -6.550  -6.550
 16 Bu   16 Ag   17 Ag   17 Bu    6 Bg    6 Au   18 Bu   18 Ag                 
 -6.370  -6.370  -4.783  -4.783  -4.768  -4.768  -4.767  -4.767
 19 Ag   19 Bu   20 Ag   20 Bu    7 Bg    7 Au   21 Bu   21 Ag                 
 -2.675  -2.675  -2.671  -2.671  -2.670  -2.670  -2.660  -2.660
 22 Ag   22 Bu    8 Bg    8 Au   23 Bu   23 Ag   24 Bu   24 Ag                 
 -2.660  -2.660  -2.052  -2.052  -2.045  -2.045  -2.045  -2.045
  9 Au    9 Bg   25 Ag   25 Bu   10 Bg   10 Au   26 Bu   26 Ag                 
 -2.032  -2.032  -2.032  -2.032  -0.948  -0.936  -0.723  -0.722
 27 Ag   27 Bu   11 Bg   11 Au   28 Ag   28 Bu   29 Ag   29 Bu                 
 -0.620  -0.551  -0.487  -0.438  -0.434  -0.409  -0.407  -0.395
 30 Ag   30 Bu   31 Ag   31 Bu   12 Au   32 Ag   12 Bg   32 Bu                 
 -0.348  -0.287  -0.286  -0.226  -0.216  -0.216
 33 Ag   13 Bg   13 Au   33 Bu   14 Au   34 Ag                                 
 -- Virtual --                   
 -0.107  -0.064  -0.030  -0.005   0.004   0.023   0.039   0.043
 14 Bg   34 Bu   35 Ag   35 Bu   36 Ag   36 Bu   37 Ag   37 Bu                 
  0.043   0.054   0.062   0.065   0.088   0.092   0.102   0.104
 15 Au   38 Ag   15 Bg   38 Bu   39 Bu   39 Ag   16 Au   40 Bu                 
  0.117   0.130   0.136   0.157   0.166   0.166   0.228   0.231
 40 Ag   16 Bg   41 Ag   41 Bu   42 Ag   42 Bu   17 Au   43 Bu                 
  0.238   0.249   0.292   0.302   0.332   0.345   0.346   0.352
 43 Ag   17 Bg   44 Ag   44 Bu   18 Au   18 Bg   45 Ag   46 Ag                 
  0.368   0.375   0.394   0.405   0.413   0.419   0.423   0.428
 45 Bu   46 Bu   19 Au   19 Bg   20 Au   47 Ag   20 Bg   47 Bu                 
  0.452   0.478   0.488   0.489   0.520   0.524   0.526   0.532
 48 Ag   48 Bu   49 Bu   49 Ag   50 Ag   21 Bg   21 Au   50 Bu                 
  0.562   0.594   0.609   0.612   0.623   0.687   0.735   0.740
 22 Au   51 Bu   22 Bg   23 Au   51 Ag   52 Bu   52 Ag   53 Bu                 
  0.756   0.766   0.785   0.802   0.822   0.869   0.983   0.993
 53 Ag   23 Bg   54 Bu   54 Ag   55 Ag   55 Bu   56 Ag   57 Ag                 
  1.008   1.095   1.232   1.316   1.319   1.368   1.384   1.410
 56 Bu   57 Bu   24 Au   24 Bg   25 Au   25 Bg   58 Ag   58 Bu                 
  1.414   1.419   1.460   1.481   1.612   1.626   1.649   1.705
 59 Ag   59 Bu   60 Ag   26 Au   60 Bu   61 Ag   26 Bg   61 Bu                 
  1.970   1.981   1.984   2.016   2.037   2.064   2.080   2.196
 27 Au   27 Bg   62 Bu   62 Ag   63 Bu   63 Ag   64 Bu   64 Ag                 
  2.606   2.718   2.725   2.796   2.903   3.426   3.901   3.902
 28 Au   28 Bg   65 Ag   65 Bu   66 Ag   66 Bu   29 Au   29 Bg                 
  3.975   3.978   3.978   3.982   4.006   4.023   4.032   4.068
 67 Ag   30 Au   67 Bu   30 Bg   68 Ag   68 Bu   31 Au   69 Ag                 
  4.077   4.090   4.100   4.138   4.201   4.201   4.282   4.330
 31 Bg   32 Au   32 Bg   69 Bu   70 Bu   70 Ag   71 Bu   71 Ag                 
  4.353   4.362   4.500   4.527   5.984   6.015   6.060   6.080
 72 Bu   72 Ag   73 Bu   73 Ag   33 Au   33 Bg   74 Ag   74 Bu                 
  6.149   6.172   6.691   6.714   7.517   7.523   7.570   7.571
 75 Bu   75 Ag   76 Ag   76 Bu   34 Au   34 Bg   77 Ag   77 Bu                 
  7.625   7.704  23.349  23.353  27.920  27.929  28.329  28.352
 78 Bu   78 Ag   79 Bu   79 Ag   80 Bu   80 Ag   35 Au   35 Bg                 
 28.382  28.391  28.431  28.434  28.528  28.529  28.550  28.552
 81 Ag   81 Bu   82 Bu   82 Ag   36 Bg   36 Au   37 Au   83 Ag                 
 28.557  28.565  28.622  28.624  28.702  28.720  47.954  47.969
 83 Bu   37 Bg   84 Bu   84 Ag   85 Bu   85 Ag   86 Ag   86 Bu                 
127.876 127.893 127.920 127.933 127.968 127.989 151.713 151.719
 38 Au   38 Bg   87 Ag   87 Bu   88 Bu   88 Ag   89 Bu   89 Ag                 
289.723 289.729 289.779 289.781 289.855 289.9351020.7671020.786
 39 Au   39 Bg   90 Ag   90 Bu   91 Bu   91 Ag   92 Ag   92 Bu                 
*******1901.887
 93 Bu   93 Ag                                                                 
 --------------------------------------------------------------

          Ground-State Mulliken Net Atomic Charges

     Atom                 Charge (a.u.)
  ----------------------------------------
      1 Br                   -0.045507
      2 I                     0.135304
      3 I                     0.135305
      4 Br                   -0.045507
      5 C                    -0.089796
      6 C                    -0.089798
  ----------------------------------------
  Sum of atomic charges =     0.000000

 -----------------------------------------------------------------
                    Cartesian Multipole Moments
 -----------------------------------------------------------------
    Charge (ESU x 10^10)
                 0.0000
    Dipole Moment (Debye)
         X       0.0000      Y       0.0000      Z       0.0000
       Tot       0.0000
    Quadrupole Moments (Debye-Ang)
        XX     -94.1140     XY       2.3442     YY    -107.2851
        XZ      -0.0000     YZ      -0.0000     ZZ    -104.9750
    Octopole Moments (Debye-Ang^2)
       XXX       0.0000    XXY       0.0000    XYY       0.0000
       YYY       0.0000    XXZ       0.0000    XYZ       0.0000
       YYZ       0.0000    XZZ       0.0000    YZZ       0.0000
       ZZZ       0.0000
    Hexadecapole Moments (Debye-Ang^3)
      XXXX   -2640.8186   XXXY      78.7604   XXYY    -579.1216
      XYYY     116.3384   YYYY    -984.2249   XXXZ      -0.0000
      XXYZ       0.0000   XYYZ       0.0000   YYYZ       0.0000
      XXZZ    -497.2935   XYZZ      33.3822   YYZZ    -188.8243
      XZZZ       0.0000   YZZZ      -0.0000   ZZZZ    -136.4884
 -----------------------------------------------------------------
 Calculating analytic gradient of the SCF energy
 Gradient of SCF Energy
            1           2           3           4           5           6
    1   0.0008616   0.0984453  -0.0984452  -0.0008615   0.2441046  -0.2441047
    2  -0.2307251  -0.2241145   0.2241147   0.2307250   0.0308694  -0.0308695
    3  -0.0000000   0.0000000   0.0000000  -0.0000000  -0.0000000   0.0000000
 Max gradient component =       2.441E-01
 RMS gradient           =       1.389E-01
 Gradient time:  CPU 74.81 s  wall 9.50 s
 Geometry Optimization Parameters
   NAtoms,    NIC,     NZ,  NCons,   NDum,   NFix, NCnnct, MaxDiis
        6      37       0       0       0       0       0       0

 Cartesian Hessian Update
 Hessian Updated using BFGS Update


** GEOMETRY OPTIMIZATION IN DELOCALIZED INTERNAL COORDINATES **
   Searching for a Minimum

   Optimization Cycle:   8

                       Coordinates (Angstroms)
     ATOM                X               Y               Z
      1  Br        1.8782208525    1.4819614332    0.0000000000
      2  I        -2.3590509447    0.9967198825    0.0000000000
      3  I         2.3590509447   -0.9967198825    0.0000000000
      4  Br       -1.8782208525   -1.4819614332    0.0000000000
      5  C         0.8733460932    0.1109154685    0.0000000000
      6  C        -0.8733460932   -0.1109154685    0.0000000000
   Point Group: c2h   Number of degrees of freedom:     5


   Energy is -19063.155774762

 Hessian Updated using BFGS Update

  5 Hessian modes will be used to form the next step
  Hessian Eigenvalues:
     0.060097    0.249745    0.311440    0.515447    1.090879

 Minimum Search - Taking Simple RFO Step
 Searching for Lamda that Minimizes Along All modes
 Value Taken    Lamda =  -0.25264678
 Calculated Step too Large.  Step scaled by  0.365208
 Step Taken.  Stepsize is  0.300000

                             Maximum     Tolerance    Cnvgd?
         Gradient           0.233143      0.000300      NO
         Displacement       0.224325      0.001200      NO
         Energy change     -0.102761      0.000001      NO


 New Cartesian Coordinates Obtained by Inverse Iteration

 Displacement from previous Coordinates is:  0.276245
 ----------------------------------------------------------------
             Standard Nuclear Orientation (Angstroms)
    I     Atom           X                Y                Z
 ----------------------------------------------------------------
    1      Br      1.8172038182     1.5057477903     0.0000000000
    2      I      -2.3189287267     1.0361450517     0.0000000000
    3      I       2.3189287267    -1.0361450517     0.0000000000
    4      Br     -1.8172038182    -1.5057477903     0.0000000000
    5      C       0.8173011601     0.1013963208     0.0000000000
    6      C      -0.8173011601    -0.1013963208     0.0000000000
 ----------------------------------------------------------------
 Molecular Point Group                 C2h   NOp =  4
 Largest Abelian Subgroup              C2h   NOp =  4
 Nuclear Repulsion Energy =  2153.3308187596 hartrees
 There are       94 alpha and       94 beta electrons
 Applying Cartesian multipole field
    Component          Value
    ---------          -----
     (2,0,0)        1.00000E-11
     (0,2,0)        2.00000E-11
     (0,0,2)       -3.00000E-11
 Nucleus-field energy     =     0.0000000484 hartrees
 Requested basis set is 6-311++G(d,p)
 There are 98 shells and 264 basis functions
 A cutoff of  1.0D-11 yielded   3312 shell pairs
 There are     26035 function pairs (     29622 Cartesian)
 Smallest overlap matrix eigenvalue = 3.20E-05
 Guess MOs from SCF MO coefficient file

 -----------------------------------------------------------------------
  General SCF calculation program by
  Eric Jon Sundstrom, Paul Horn, Yuezhi Mao, Dmitri Zuev, Alec White,
  David Stuck, Shaama M.S., Shane Yost, Joonho Lee, David Small,
  Daniel Levine, Susi Lehtola, Hugh Burton, Evgeny Epifanovsky
 -----------------------------------------------------------------------
 Exchange:     0.2000 Hartree-Fock + 0.0800 Slater + 0.7200 B88
 Correlation:  0.1900 VWN1RPA + 0.8100 LYP
 Using SG-1 standard quadrature grid
 using 8 threads for integral computing
 -------------------------------------------------------
 OpenMP Integral computing Module                
 Release: version 2.0, May 2017, Q-Chem Inc. Pleasanton 
 -------------------------------------------------------
 -------------------------------------------------------
 OpenMP BLAS3 based DFT computing Module                
 Release: version 1.0, May 2013, Q-Chem Inc. Pittsburgh 
 -------------------------------------------------------
 A restricted SCF calculation will be
 performed using DIIS
 SCF converges when DIIS error is below 1.0e-08
 ---------------------------------------
  Cycle       Energy         DIIS error
 ---------------------------------------
    1  -19063.2379644087      8.30e-04  
    2  -19063.2424353062      2.01e-04  
    3  -19063.2423758503      2.06e-04  
    4  -19063.2426963415      8.88e-05  
    5  -19063.2427687577      1.34e-05  
    6  -19063.2427701087      3.78e-06  
    7  -19063.2427701377      5.72e-07  
    8  -19063.2427701390      3.56e-07  
    9  -19063.2427701393      2.39e-07  
   10  -19063.2427701399      4.47e-08  
   11  -19063.2427701398      5.47e-09  Convergence criterion met
 ---------------------------------------
 SCF time:   CPU 191.15s  wall 25.00s 
 SCF   energy in the final basis set =   -19063.2427701398
 Total energy in the final basis set =   -19063.2427701398

 --------------------------------------------------------------
             Orbital Energies (a.u.) and Symmetries
 --------------------------------------------------------------

 Alpha MOs, Restricted
 -- Occupied --                  
*******-1165.89 -482.86 -482.86 -176.32 -176.32 -165.72 -165.72
  1 Bu    1 Ag    2 Bu    2 Ag    3 Ag    3 Bu    4 Bu    4 Ag                 
-165.72 -165.72 -165.72 -165.72  -62.52  -62.52  -56.34  -56.34
  1 Au    1 Bg    5 Ag    5 Bu    6 Ag    6 Bu    7 Ag    7 Bu                 
-56.334 -56.334 -56.333 -56.333 -35.817 -35.817 -31.310 -31.310
  2 Au    2 Bg    8 Ag    8 Bu    9 Bu    9 Ag   10 Ag   10 Bu                 
-31.305 -31.305 -31.304 -31.304 -22.960 -22.960 -22.959 -22.959
  3 Bg    3 Au   11 Bu   11 Ag   12 Ag   12 Bu    4 Bg    4 Au                 
-22.959 -22.959 -22.955 -22.955 -22.955 -22.955 -10.293 -10.293
 13 Bu   13 Ag    5 Bg    5 Au   14 Ag   14 Bu   15 Ag   15 Bu                 
 -8.729  -8.729  -6.560  -6.560  -6.547  -6.547  -6.547  -6.547
 16 Bu   16 Ag   17 Ag   17 Bu    6 Au    6 Bg   18 Bu   18 Ag                 
 -6.369  -6.369  -4.782  -4.782  -4.768  -4.768  -4.766  -4.766
 19 Ag   19 Bu   20 Ag   20 Bu    7 Bg    7 Au   21 Bu   21 Ag                 
 -2.672  -2.672  -2.668  -2.668  -2.667  -2.667  -2.657  -2.657
 22 Ag   22 Bu    8 Bg    8 Au   23 Bu   23 Ag   24 Bu   24 Ag                 
 -2.657  -2.657  -2.051  -2.051  -2.044  -2.044  -2.044  -2.044
  9 Bg    9 Au   25 Ag   25 Bu   10 Bg   10 Au   26 Bu   26 Ag                 
 -2.031  -2.031  -2.031  -2.031  -0.936  -0.919  -0.725  -0.721
 27 Ag   27 Bu   11 Bg   11 Au   28 Ag   28 Bu   29 Ag   29 Bu                 
 -0.635  -0.547  -0.489  -0.442  -0.431  -0.404  -0.396  -0.383
 30 Ag   30 Bu   31 Ag   31 Bu   12 Au   32 Ag   12 Bg   32 Bu                 
 -0.349  -0.289  -0.287  -0.234  -0.224  -0.222
 33 Ag   13 Bg   13 Au   33 Bu   14 Au   34 Ag                                 
 -- Virtual --                   
 -0.097  -0.054  -0.033  -0.014   0.004   0.029   0.038   0.045
 14 Bg   34 Bu   35 Ag   35 Bu   36 Ag   36 Bu   37 Ag   15 Au                 
  0.045   0.055   0.062   0.075   0.088   0.091   0.103   0.114
 37 Bu   38 Ag   15 Bg   38 Bu   39 Bu   39 Ag   16 Au   40 Bu                 
  0.116   0.129   0.137   0.154   0.166   0.168   0.227   0.239
 40 Ag   16 Bg   41 Ag   41 Bu   42 Bu   42 Ag   17 Au   43 Ag                 
  0.243   0.251   0.289   0.299   0.336   0.339   0.352   0.353
 43 Bu   17 Bg   44 Ag   44 Bu   18 Au   45 Ag   46 Ag   18 Bg                 
  0.376   0.382   0.400   0.407   0.412   0.419   0.423   0.431
 45 Bu   46 Bu   19 Au   19 Bg   20 Au   47 Ag   20 Bg   47 Bu                 
  0.440   0.474   0.490   0.490   0.521   0.522   0.523   0.534
 48 Ag   48 Bu   49 Bu   49 Ag   50 Ag   21 Au   21 Bg   50 Bu                 
  0.575   0.599   0.601   0.602   0.629   0.678   0.724   0.740
 22 Au   22 Bg   51 Bu   23 Au   51 Ag   52 Bu   52 Ag   53 Bu                 
  0.744   0.776   0.794   0.807   0.824   0.854   0.982   0.997
 53 Ag   23 Bg   54 Bu   54 Ag   55 Ag   55 Bu   56 Ag   57 Ag                 
  0.998   1.108   1.208   1.305   1.314   1.357   1.398   1.413
 56 Bu   57 Bu   24 Au   24 Bg   25 Au   25 Bg   58 Ag   58 Bu                 
  1.419   1.440   1.462   1.495   1.605   1.631   1.700   1.713
 59 Bu   59 Ag   60 Ag   26 Au   60 Bu   61 Ag   26 Bg   61 Bu                 
  1.975   1.987   2.001   2.016   2.043   2.105   2.107   2.211
 27 Au   27 Bg   62 Bu   62 Ag   63 Bu   63 Ag   64 Bu   64 Ag                 
  2.600   2.746   2.776   2.785   2.928   3.495   3.906   3.909
 28 Au   28 Bg   65 Ag   65 Bu   66 Ag   66 Bu   29 Au   29 Bg                 
  3.962   3.969   3.978   3.981   4.001   4.020   4.034   4.071
 67 Ag   67 Bu   30 Au   30 Bg   68 Ag   68 Bu   31 Au   31 Bg                 
  4.074   4.084   4.102   4.136   4.205   4.209   4.289   4.321
 69 Ag   32 Au   32 Bg   69 Bu   70 Ag   70 Bu   71 Bu   71 Ag                 
  4.357   4.369   4.486   4.523   5.985   6.017   6.059   6.080
 72 Bu   72 Ag   73 Bu   73 Ag   33 Au   33 Bg   74 Ag   74 Bu                 
  6.151   6.168   6.684   6.716   7.521   7.527   7.567   7.576
 75 Bu   75 Ag   76 Ag   76 Bu   34 Au   34 Bg   77 Ag   77 Bu                 
  7.627   7.709  23.338  23.405  27.914  27.925  28.330  28.353
 78 Bu   78 Ag   79 Ag   79 Bu   80 Bu   80 Ag   35 Au   35 Bg                 
 28.381  28.390  28.430  28.432  28.527  28.528  28.549  28.551
 81 Ag   81 Bu   82 Bu   82 Ag   36 Bg   36 Au   37 Au   83 Ag                 
 28.555  28.565  28.617  28.621  28.698  28.720  47.948  47.970
 83 Bu   37 Bg   84 Ag   84 Bu   85 Bu   85 Ag   86 Ag   86 Bu                 
127.876 127.894 127.919 127.932 127.966 127.986 151.708 151.716
 38 Au   38 Bg   87 Ag   87 Bu   88 Bu   88 Ag   89 Bu   89 Ag                 
289.725 289.732 289.774 289.784 289.855 289.9401020.7591020.784
 39 Au   39 Bg   90 Ag   90 Bu   91 Bu   91 Ag   92 Ag   92 Bu                 
*******1901.883
 93 Bu   93 Ag                                                                 

 Beta MOs, Restricted
 -- Occupied --                  
*******-1165.89 -482.86 -482.86 -176.32 -176.32 -165.72 -165.72
  1 Bu    1 Ag    2 Bu    2 Ag    3 Ag    3 Bu    4 Bu    4 Ag                 
-165.72 -165.72 -165.72 -165.72  -62.52  -62.52  -56.34  -56.34
  1 Au    1 Bg    5 Ag    5 Bu    6 Ag    6 Bu    7 Ag    7 Bu                 
-56.334 -56.334 -56.333 -56.333 -35.817 -35.817 -31.310 -31.310
  2 Au    2 Bg    8 Ag    8 Bu    9 Bu    9 Ag   10 Ag   10 Bu                 
-31.305 -31.305 -31.304 -31.304 -22.960 -22.960 -22.959 -22.959
  3 Bg    3 Au   11 Bu   11 Ag   12 Ag   12 Bu    4 Bg    4 Au                 
-22.959 -22.959 -22.955 -22.955 -22.955 -22.955 -10.293 -10.293
 13 Bu   13 Ag    5 Bg    5 Au   14 Ag   14 Bu   15 Ag   15 Bu                 
 -8.729  -8.729  -6.560  -6.560  -6.547  -6.547  -6.547  -6.547
 16 Bu   16 Ag   17 Ag   17 Bu    6 Au    6 Bg   18 Bu   18 Ag                 
 -6.369  -6.369  -4.782  -4.782  -4.768  -4.768  -4.766  -4.766
 19 Ag   19 Bu   20 Ag   20 Bu    7 Bg    7 Au   21 Bu   21 Ag                 
 -2.672  -2.672  -2.668  -2.668  -2.667  -2.667  -2.657  -2.657
 22 Ag   22 Bu    8 Bg    8 Au   23 Bu   23 Ag   24 Bu   24 Ag                 
 -2.657  -2.657  -2.051  -2.051  -2.044  -2.044  -2.044  -2.044
  9 Bg    9 Au   25 Ag   25 Bu   10 Bg   10 Au   26 Bu   26 Ag                 
 -2.031  -2.031  -2.031  -2.031  -0.936  -0.919  -0.725  -0.721
 27 Ag   27 Bu   11 Bg   11 Au   28 Ag   28 Bu   29 Ag   29 Bu                 
 -0.635  -0.547  -0.489  -0.442  -0.431  -0.404  -0.396  -0.383
 30 Ag   30 Bu   31 Ag   31 Bu   12 Au   32 Ag   12 Bg   32 Bu                 
 -0.349  -0.289  -0.287  -0.234  -0.224  -0.222
 33 Ag   13 Bg   13 Au   33 Bu   14 Au   34 Ag                                 
 -- Virtual --                   
 -0.097  -0.054  -0.033  -0.014   0.004   0.029   0.038   0.045
 14 Bg   34 Bu   35 Ag   35 Bu   36 Ag   36 Bu   37 Ag   15 Au                 
  0.045   0.055   0.062   0.075   0.088   0.091   0.103   0.114
 37 Bu   38 Ag   15 Bg   38 Bu   39 Bu   39 Ag   16 Au   40 Bu                 
  0.116   0.129   0.137   0.154   0.166   0.168   0.227   0.239
 40 Ag   16 Bg   41 Ag   41 Bu   42 Bu   42 Ag   17 Au   43 Ag                 
  0.243   0.251   0.289   0.299   0.336   0.339   0.352   0.353
 43 Bu   17 Bg   44 Ag   44 Bu   18 Au   45 Ag   46 Ag   18 Bg                 
  0.376   0.382   0.400   0.407   0.412   0.419   0.423   0.431
 45 Bu   46 Bu   19 Au   19 Bg   20 Au   47 Ag   20 Bg   47 Bu                 
  0.440   0.474   0.490   0.490   0.521   0.522   0.523   0.534
 48 Ag   48 Bu   49 Bu   49 Ag   50 Ag   21 Au   21 Bg   50 Bu                 
  0.575   0.599   0.601   0.602   0.629   0.678   0.724   0.740
 22 Au   22 Bg   51 Bu   23 Au   51 Ag   52 Bu   52 Ag   53 Bu                 
  0.744   0.776   0.794   0.807   0.824   0.854   0.982   0.997
 53 Ag   23 Bg   54 Bu   54 Ag   55 Ag   55 Bu   56 Ag   57 Ag                 
  0.998   1.108   1.208   1.305   1.314   1.357   1.398   1.413
 56 Bu   57 Bu   24 Au   24 Bg   25 Au   25 Bg   58 Ag   58 Bu                 
  1.419   1.440   1.462   1.495   1.605   1.631   1.700   1.713
 59 Bu   59 Ag   60 Ag   26 Au   60 Bu   61 Ag   26 Bg   61 Bu                 
  1.975   1.987   2.001   2.016   2.043   2.105   2.107   2.211
 27 Au   27 Bg   62 Bu   62 Ag   63 Bu   63 Ag   64 Bu   64 Ag                 
  2.600   2.746   2.776   2.785   2.928   3.495   3.906   3.909
 28 Au   28 Bg   65 Ag   65 Bu   66 Ag   66 Bu   29 Au   29 Bg                 
  3.962   3.969   3.978   3.981   4.001   4.020   4.034   4.071
 67 Ag   67 Bu   30 Au   30 Bg   68 Ag   68 Bu   31 Au   31 Bg                 
  4.074   4.084   4.102   4.136   4.205   4.209   4.289   4.321
 69 Ag   32 Au   32 Bg   69 Bu   70 Ag   70 Bu   71 Bu   71 Ag                 
  4.357   4.369   4.486   4.523   5.985   6.017   6.059   6.080
 72 Bu   72 Ag   73 Bu   73 Ag   33 Au   33 Bg   74 Ag   74 Bu                 
  6.151   6.168   6.684   6.716   7.521   7.527   7.567   7.576
 75 Bu   75 Ag   76 Ag   76 Bu   34 Au   34 Bg   77 Ag   77 Bu                 
  7.627   7.709  23.338  23.405  27.914  27.925  28.330  28.353
 78 Bu   78 Ag   79 Ag   79 Bu   80 Bu   80 Ag   35 Au   35 Bg                 
 28.381  28.390  28.430  28.432  28.527  28.528  28.549  28.551
 81 Ag   81 Bu   82 Bu   82 Ag   36 Bg   36 Au   37 Au   83 Ag                 
 28.555  28.565  28.617  28.621  28.698  28.720  47.948  47.970
 83 Bu   37 Bg   84 Ag   84 Bu   85 Bu   85 Ag   86 Ag   86 Bu                 
127.876 127.894 127.919 127.932 127.966 127.986 151.708 151.716
 38 Au   38 Bg   87 Ag   87 Bu   88 Bu   88 Ag   89 Bu   89 Ag                 
289.725 289.732 289.774 289.784 289.855 289.9401020.7591020.784
 39 Au   39 Bg   90 Ag   90 Bu   91 Bu   91 Ag   92 Ag   92 Bu                 
*******1901.883
 93 Bu   93 Ag                                                                 
 --------------------------------------------------------------

          Ground-State Mulliken Net Atomic Charges

     Atom                 Charge (a.u.)
  ----------------------------------------
      1 Br                   -0.054291
      2 I                     0.133172
      3 I                     0.133172
      4 Br                   -0.054291
      5 C                    -0.078882
      6 C                    -0.078882
  ----------------------------------------
  Sum of atomic charges =     0.000000

 -----------------------------------------------------------------
                    Cartesian Multipole Moments
 -----------------------------------------------------------------
    Charge (ESU x 10^10)
                 0.0000
    Dipole Moment (Debye)
         X      -0.0000      Y      -0.0000      Z      -0.0000
       Tot       0.0000
    Quadrupole Moments (Debye-Ang)
        XX     -94.7773     XY       1.6604     YY    -106.6352
        XZ       0.0000     YZ      -0.0000     ZZ    -105.1074
    Octopole Moments (Debye-Ang^2)
       XXX      -0.0000    XXY      -0.0000    XYY       0.0000
       YYY      -0.0000    XXZ      -0.0000    XYZ      -0.0000
       YYZ      -0.0000    XZZ      -0.0000    YZZ      -0.0000
       ZZZ      -0.0000
    Hexadecapole Moments (Debye-Ang^3)
      XXXX   -2535.0119   XXXY      84.4291   XXYY    -562.1398
      XYYY     129.0428   YYYY   -1018.7758   XXXZ       0.0000
      XXYZ      -0.0000   XYYZ      -0.0000   YYYZ       0.0000
      XXZZ    -478.4886   XYZZ      37.8170   YYZZ    -195.7215
      XZZZ       0.0000   YZZZ      -0.0000   ZZZZ    -136.7788
 -----------------------------------------------------------------
 Calculating analytic gradient of the SCF energy
 Gradient of SCF Energy
            1           2           3           4           5           6
    1   0.0033752   0.0797425  -0.0797425  -0.0033752   0.2207697  -0.2207697
    2  -0.1926223  -0.1862815   0.1862815   0.1926223   0.0289480  -0.0289480
    3   0.0000000   0.0000000   0.0000000  -0.0000000   0.0000000  -0.0000000
 Max gradient component =       2.208E-01
 RMS gradient           =       1.191E-01
 Gradient time:  CPU 74.00 s  wall 9.40 s
 Geometry Optimization Parameters
   NAtoms,    NIC,     NZ,  NCons,   NDum,   NFix, NCnnct, MaxDiis
        6      37       0       0       0       0       0       0

 Cartesian Hessian Update
 Hessian Updated using BFGS Update


** GEOMETRY OPTIMIZATION IN DELOCALIZED INTERNAL COORDINATES **
   Searching for a Minimum

   Optimization Cycle:   9

                       Coordinates (Angstroms)
     ATOM                X               Y               Z
      1  Br        1.8172038182    1.5057477903    0.0000000000
      2  I        -2.3189287267    1.0361450517    0.0000000000
      3  I         2.3189287267   -1.0361450517    0.0000000000
      4  Br       -1.8172038182   -1.5057477903    0.0000000000
      5  C         0.8173011601    0.1013963208    0.0000000000
      6  C        -0.8173011601   -0.1013963208    0.0000000000
   Point Group: c2h   Number of degrees of freedom:     5


   Energy is -19063.242770140

 Hessian Updated using BFGS Update

  5 Hessian modes will be used to form the next step
  Hessian Eigenvalues:
     0.064238    0.250069    0.293468    0.500660    1.091070

 Minimum Search - Taking Simple RFO Step
 Searching for Lamda that Minimizes Along All modes
 Value Taken    Lamda =  -0.21912943
 Calculated Step too Large.  Step scaled by  0.366634
 Step Taken.  Stepsize is  0.300000

                             Maximum     Tolerance    Cnvgd?
         Gradient           0.205170      0.000300      NO
         Displacement       0.224891      0.001200      NO
         Energy change     -0.086995      0.000001      NO


 New Cartesian Coordinates Obtained by Inverse Iteration

 Displacement from previous Coordinates is:  0.288820
 ----------------------------------------------------------------
             Standard Nuclear Orientation (Angstroms)
    I     Atom           X                Y                Z
 ----------------------------------------------------------------
    1      Br      1.7530559050     1.5280215514     0.0000000000
    2      I      -2.2734816973     1.0743122873     0.0000000000
    3      I       2.2734816973    -1.0743122873     0.0000000000
    4      Br     -1.7530559050    -1.5280215514     0.0000000000
    5      C       0.7584480910     0.0923053165     0.0000000000
    6      C      -0.7584480910    -0.0923053165     0.0000000000
 ----------------------------------------------------------------
 Molecular Point Group                 C2h   NOp =  4
 Largest Abelian Subgroup              C2h   NOp =  4
 Nuclear Repulsion Energy =  2154.9228089109 hartrees
 There are       94 alpha and       94 beta electrons
 Applying Cartesian multipole field
    Component          Value
    ---------          -----
     (2,0,0)        1.00000E-11
     (0,2,0)        2.00000E-11
     (0,0,2)       -3.00000E-11
 Nucleus-field energy     =     0.0000000479 hartrees
 Requested basis set is 6-311++G(d,p)
 There are 98 shells and 264 basis functions
 A cutoff of  1.0D-11 yielded   3314 shell pairs
 There are     26161 function pairs (     29784 Cartesian)
 Smallest overlap matrix eigenvalue = 2.15E-05
 Guess MOs from SCF MO coefficient file

 -----------------------------------------------------------------------
  General SCF calculation program by
  Eric Jon Sundstrom, Paul Horn, Yuezhi Mao, Dmitri Zuev, Alec White,
  David Stuck, Shaama M.S., Shane Yost, Joonho Lee, David Small,
  Daniel Levine, Susi Lehtola, Hugh Burton, Evgeny Epifanovsky
 -----------------------------------------------------------------------
 Exchange:     0.2000 Hartree-Fock + 0.0800 Slater + 0.7200 B88
 Correlation:  0.1900 VWN1RPA + 0.8100 LYP
 Using SG-1 standard quadrature grid
 using 8 threads for integral computing
 -------------------------------------------------------
 OpenMP Integral computing Module                
 Release: version 2.0, May 2017, Q-Chem Inc. Pleasanton 
 -------------------------------------------------------
 -------------------------------------------------------
 OpenMP BLAS3 based DFT computing Module                
 Release: version 1.0, May 2013, Q-Chem Inc. Pittsburgh 
 -------------------------------------------------------
 A restricted SCF calculation will be
 performed using DIIS
 SCF converges when DIIS error is below 1.0e-08
 ---------------------------------------
  Cycle       Energy         DIIS error
 ---------------------------------------
    1  -19063.3115661093      9.55e-04  
    2  -19063.3168562687      1.90e-04  
    3  -19063.3169563322      1.50e-04  
    4  -19063.3171262169      6.22e-05  
    5  -19063.3171526929      1.76e-05  
    6  -19063.3171555951      4.51e-06  
    7  -19063.3171557117      6.17e-07  
    8  -19063.3171557137      2.65e-07  
    9  -19063.3171557139      3.28e-08  
   10  -19063.3171557140      8.33e-09  Convergence criterion met
 ---------------------------------------
 SCF time:   CPU 175.73s  wall 22.00s 
 SCF   energy in the final basis set =   -19063.3171557140
 Total energy in the final basis set =   -19063.3171557140

 --------------------------------------------------------------
             Orbital Energies (a.u.) and Symmetries
 --------------------------------------------------------------

 Alpha MOs, Restricted
 -- Occupied --                  
*******-1165.89 -482.86 -482.86 -176.32 -176.32 -165.72 -165.72
  1 Bu    1 Ag    2 Bu    2 Ag    3 Ag    3 Bu    4 Bu    4 Ag                 
-165.72 -165.72 -165.72 -165.72  -62.51  -62.51  -56.34  -56.34
  1 Au    1 Bg    5 Ag    5 Bu    6 Ag    6 Bu    7 Ag    7 Bu                 
-56.332 -56.332 -56.331 -56.331 -35.817 -35.817 -31.310 -31.310
  2 Au    2 Bg    8 Ag    8 Bu    9 Bu    9 Ag   10 Ag   10 Bu                 
-31.304 -31.304 -31.304 -31.304 -22.960 -22.960 -22.959 -22.959
  3 Bg    3 Au   11 Bu   11 Ag   12 Ag   12 Bu    4 Bg    4 Au                 
-22.959 -22.959 -22.955 -22.955 -22.955 -22.955 -10.291 -10.291
 13 Bu   13 Ag    5 Bg    5 Au   14 Ag   14 Bu   15 Ag   15 Bu                 
 -8.726  -8.726  -6.558  -6.558  -6.545  -6.545  -6.544  -6.544
 16 Bu   16 Ag   17 Ag   17 Bu    6 Au    6 Bg   18 Bu   18 Ag                 
 -6.369  -6.369  -4.782  -4.782  -4.767  -4.767  -4.766  -4.766
 19 Ag   19 Bu   20 Ag   20 Bu    7 Bg    7 Au   21 Ag   21 Bu                 
 -2.669  -2.669  -2.666  -2.665  -2.665  -2.665  -2.654  -2.654
 22 Ag   22 Bu    8 Bg    8 Au   23 Bu   23 Ag   24 Ag   24 Bu                 
 -2.654  -2.654  -2.050  -2.050  -2.044  -2.044  -2.043  -2.043
  9 Bg    9 Au   25 Ag   25 Bu   10 Bg   10 Au   26 Bu   26 Ag                 
 -2.030  -2.030  -2.030  -2.030  -0.929  -0.905  -0.730  -0.720
 27 Ag   27 Bu   11 Bg   11 Au   28 Ag   28 Bu   29 Ag   29 Bu                 
 -0.652  -0.543  -0.491  -0.447  -0.431  -0.398  -0.386  -0.373
 30 Ag   30 Bu   31 Ag   31 Bu   12 Au   32 Ag   12 Bg   32 Bu                 
 -0.350  -0.290  -0.288  -0.242  -0.234  -0.228
 33 Ag   13 Bg   13 Au   33 Bu   14 Au   34 Ag                                 
 -- Virtual --                   
 -0.085  -0.050  -0.036  -0.024   0.004   0.032   0.039   0.046
 14 Bg   34 Bu   35 Ag   35 Bu   36 Ag   36 Bu   37 Ag   37 Bu                 
  0.046   0.056   0.063   0.083   0.090   0.091   0.104   0.114
 15 Au   38 Ag   15 Bg   38 Bu   39 Bu   39 Ag   16 Au   40 Ag                 
  0.127   0.132   0.138   0.150   0.171   0.172   0.226   0.240
 16 Bg   40 Bu   41 Ag   41 Bu   42 Bu   42 Ag   17 Au   43 Ag                 
  0.253   0.258   0.287   0.296   0.328   0.339   0.354   0.360
 17 Bg   43 Bu   44 Ag   44 Bu   45 Ag   18 Au   46 Ag   18 Bg                 
  0.378   0.402   0.405   0.409   0.411   0.420   0.423   0.430
 45 Bu   46 Bu   19 Au   19 Bg   20 Au   47 Ag   20 Bg   48 Ag                 
  0.435   0.471   0.492   0.493   0.514   0.522   0.523   0.545
 47 Bu   48 Bu   49 Ag   49 Bu   21 Au   50 Ag   21 Bg   50 Bu                 
  0.590   0.591   0.593   0.608   0.634   0.666   0.714   0.733
 22 Bg   22 Au   23 Au   51 Bu   51 Ag   52 Bu   52 Ag   53 Ag                 
  0.741   0.785   0.793   0.809   0.842   0.843   0.973   0.990
 53 Bu   23 Bg   54 Ag   54 Bu   55 Bu   55 Ag   56 Ag   56 Bu                 
  1.011   1.119   1.195   1.283   1.314   1.352   1.395   1.409
 57 Ag   57 Bu   24 Au   24 Bg   25 Au   25 Bg   58 Ag   58 Bu                 
  1.424   1.455   1.460   1.516   1.601   1.662   1.742   1.759
 59 Bu   59 Ag   60 Ag   26 Au   60 Bu   61 Ag   61 Bu   26 Bg                 
  1.980   1.992   2.016   2.028   2.050   2.135   2.149   2.223
 27 Au   27 Bg   62 Ag   62 Bu   63 Bu   64 Bu   63 Ag   64 Ag                 
  2.600   2.774   2.779   2.863   2.975   3.505   3.910   3.916
 28 Au   65 Bu   28 Bg   65 Ag   66 Ag   66 Bu   29 Au   29 Bg                 
  3.952   3.965   3.978   3.981   3.998   4.017   4.035   4.063
 67 Ag   67 Bu   30 Au   30 Bg   68 Ag   68 Bu   31 Au   31 Bg                 
  4.078   4.080   4.105   4.136   4.210   4.218   4.295   4.305
 32 Au   69 Ag   32 Bg   69 Bu   70 Ag   70 Bu   71 Bu   71 Ag                 
  4.354   4.375   4.480   4.524   5.986   6.019   6.058   6.081
 72 Bu   72 Ag   73 Bu   73 Ag   33 Au   33 Bg   74 Ag   74 Bu                 
  6.155   6.163   6.679   6.719   7.524   7.531   7.566   7.582
 75 Bu   75 Ag   76 Ag   76 Bu   34 Au   34 Bg   77 Ag   77 Bu                 
  7.631   7.714  23.315  23.552  27.909  27.924  28.330  28.355
 78 Bu   78 Ag   79 Ag   79 Bu   80 Bu   80 Ag   35 Au   35 Bg                 
 28.380  28.389  28.429  28.430  28.527  28.527  28.548  28.550
 81 Ag   81 Bu   82 Ag   82 Bu   36 Bg   36 Au   37 Au   83 Ag                 
 28.552  28.566  28.611  28.621  28.697  28.721  47.944  47.971
 83 Bu   37 Bg   84 Ag   84 Bu   85 Bu   85 Ag   86 Ag   86 Bu                 
127.876 127.895 127.917 127.931 127.966 127.983 151.703 151.715
 38 Au   38 Bg   87 Ag   87 Bu   88 Bu   88 Ag   89 Bu   89 Ag                 
289.728 289.734 289.771 289.788 289.859 289.9441020.7511020.785
 39 Au   39 Bg   90 Ag   90 Bu   91 Bu   91 Ag   92 Ag   92 Bu                 
*******1901.882
 93 Bu   93 Ag                                                                 

 Beta MOs, Restricted
 -- Occupied --                  
*******-1165.89 -482.86 -482.86 -176.32 -176.32 -165.72 -165.72
  1 Bu    1 Ag    2 Bu    2 Ag    3 Ag    3 Bu    4 Bu    4 Ag                 
-165.72 -165.72 -165.72 -165.72  -62.51  -62.51  -56.34  -56.34
  1 Au    1 Bg    5 Ag    5 Bu    6 Ag    6 Bu    7 Ag    7 Bu                 
-56.332 -56.332 -56.331 -56.331 -35.817 -35.817 -31.310 -31.310
  2 Au    2 Bg    8 Ag    8 Bu    9 Bu    9 Ag   10 Ag   10 Bu                 
-31.304 -31.304 -31.304 -31.304 -22.960 -22.960 -22.959 -22.959
  3 Bg    3 Au   11 Bu   11 Ag   12 Ag   12 Bu    4 Bg    4 Au                 
-22.959 -22.959 -22.955 -22.955 -22.955 -22.955 -10.291 -10.291
 13 Bu   13 Ag    5 Bg    5 Au   14 Ag   14 Bu   15 Ag   15 Bu                 
 -8.726  -8.726  -6.558  -6.558  -6.545  -6.545  -6.544  -6.544
 16 Bu   16 Ag   17 Ag   17 Bu    6 Au    6 Bg   18 Bu   18 Ag                 
 -6.369  -6.369  -4.782  -4.782  -4.767  -4.767  -4.766  -4.766
 19 Ag   19 Bu   20 Ag   20 Bu    7 Bg    7 Au   21 Ag   21 Bu                 
 -2.669  -2.669  -2.666  -2.665  -2.665  -2.665  -2.654  -2.654
 22 Ag   22 Bu    8 Bg    8 Au   23 Bu   23 Ag   24 Ag   24 Bu                 
 -2.654  -2.654  -2.050  -2.050  -2.044  -2.044  -2.043  -2.043
  9 Bg    9 Au   25 Ag   25 Bu   10 Bg   10 Au   26 Bu   26 Ag                 
 -2.030  -2.030  -2.030  -2.030  -0.929  -0.905  -0.730  -0.720
 27 Ag   27 Bu   11 Bg   11 Au   28 Ag   28 Bu   29 Ag   29 Bu                 
 -0.652  -0.543  -0.491  -0.447  -0.431  -0.398  -0.386  -0.373
 30 Ag   30 Bu   31 Ag   31 Bu   12 Au   32 Ag   12 Bg   32 Bu                 
 -0.350  -0.290  -0.288  -0.242  -0.234  -0.228
 33 Ag   13 Bg   13 Au   33 Bu   14 Au   34 Ag                                 
 -- Virtual --                   
 -0.085  -0.050  -0.036  -0.024   0.004   0.032   0.039   0.046
 14 Bg   34 Bu   35 Ag   35 Bu   36 Ag   36 Bu   37 Ag   37 Bu                 
  0.046   0.056   0.063   0.083   0.090   0.091   0.104   0.114
 15 Au   38 Ag   15 Bg   38 Bu   39 Bu   39 Ag   16 Au   40 Ag                 
  0.127   0.132   0.138   0.150   0.171   0.172   0.226   0.240
 16 Bg   40 Bu   41 Ag   41 Bu   42 Bu   42 Ag   17 Au   43 Ag                 
  0.253   0.258   0.287   0.296   0.328   0.339   0.354   0.360
 17 Bg   43 Bu   44 Ag   44 Bu   45 Ag   18 Au   46 Ag   18 Bg                 
  0.378   0.402   0.405   0.409   0.411   0.420   0.423   0.430
 45 Bu   46 Bu   19 Au   19 Bg   20 Au   47 Ag   20 Bg   48 Ag                 
  0.435   0.471   0.492   0.493   0.514   0.522   0.523   0.545
 47 Bu   48 Bu   49 Ag   49 Bu   21 Au   50 Ag   21 Bg   50 Bu                 
  0.590   0.591   0.593   0.608   0.634   0.666   0.714   0.733
 22 Bg   22 Au   23 Au   51 Bu   51 Ag   52 Bu   52 Ag   53 Ag                 
  0.741   0.785   0.793   0.809   0.842   0.843   0.973   0.990
 53 Bu   23 Bg   54 Ag   54 Bu   55 Bu   55 Ag   56 Ag   56 Bu                 
  1.011   1.119   1.195   1.283   1.314   1.352   1.395   1.409
 57 Ag   57 Bu   24 Au   24 Bg   25 Au   25 Bg   58 Ag   58 Bu                 
  1.424   1.455   1.460   1.516   1.601   1.662   1.742   1.759
 59 Bu   59 Ag   60 Ag   26 Au   60 Bu   61 Ag   61 Bu   26 Bg                 
  1.980   1.992   2.016   2.028   2.050   2.135   2.149   2.223
 27 Au   27 Bg   62 Ag   62 Bu   63 Bu   64 Bu   63 Ag   64 Ag                 
  2.600   2.774   2.779   2.863   2.975   3.505   3.910   3.916
 28 Au   65 Bu   28 Bg   65 Ag   66 Ag   66 Bu   29 Au   29 Bg                 
  3.952   3.965   3.978   3.981   3.998   4.017   4.035   4.063
 67 Ag   67 Bu   30 Au   30 Bg   68 Ag   68 Bu   31 Au   31 Bg                 
  4.078   4.080   4.105   4.136   4.210   4.218   4.295   4.305
 32 Au   69 Ag   32 Bg   69 Bu   70 Ag   70 Bu   71 Bu   71 Ag                 
  4.354   4.375   4.480   4.524   5.986   6.019   6.058   6.081
 72 Bu   72 Ag   73 Bu   73 Ag   33 Au   33 Bg   74 Ag   74 Bu                 
  6.155   6.163   6.679   6.719   7.524   7.531   7.566   7.582
 75 Bu   75 Ag   76 Ag   76 Bu   34 Au   34 Bg   77 Ag   77 Bu                 
  7.631   7.714  23.315  23.552  27.909  27.924  28.330  28.355
 78 Bu   78 Ag   79 Ag   79 Bu   80 Bu   80 Ag   35 Au   35 Bg                 
 28.380  28.389  28.429  28.430  28.527  28.527  28.548  28.550
 81 Ag   81 Bu   82 Ag   82 Bu   36 Bg   36 Au   37 Au   83 Ag                 
 28.552  28.566  28.611  28.621  28.697  28.721  47.944  47.971
 83 Bu   37 Bg   84 Ag   84 Bu   85 Bu   85 Ag   86 Ag   86 Bu                 
127.876 127.895 127.917 127.931 127.966 127.983 151.703 151.715
 38 Au   38 Bg   87 Ag   87 Bu   88 Bu   88 Ag   89 Bu   89 Ag                 
289.728 289.734 289.771 289.788 289.859 289.9441020.7511020.785
 39 Au   39 Bg   90 Ag   90 Bu   91 Bu   91 Ag   92 Ag   92 Bu                 
*******1901.882
 93 Bu   93 Ag                                                                 
 --------------------------------------------------------------

          Ground-State Mulliken Net Atomic Charges

     Atom                 Charge (a.u.)
  ----------------------------------------
      1 Br                   -0.062681
      2 I                     0.130210
      3 I                     0.130209
      4 Br                   -0.062681
      5 C                    -0.067529
      6 C                    -0.067529
  ----------------------------------------
  Sum of atomic charges =    -0.000000

 -----------------------------------------------------------------
                    Cartesian Multipole Moments
 -----------------------------------------------------------------
    Charge (ESU x 10^10)
                -0.0000
    Dipole Moment (Debye)
         X      -0.0000      Y      -0.0000      Z      -0.0000
       Tot       0.0000
    Quadrupole Moments (Debye-Ang)
        XX     -95.5066     XY       1.0624     YY    -106.0217
        XZ       0.0000     YZ      -0.0000     ZZ    -105.1846
    Octopole Moments (Debye-Ang^2)
       XXX      -0.0000    XXY      -0.0000    XYY       0.0000
       YYY      -0.0000    XXZ      -0.0000    XYZ      -0.0000
       YYZ      -0.0000    XZZ      -0.0000    YZZ      -0.0000
       ZZZ      -0.0000
    Hexadecapole Moments (Debye-Ang^3)
      XXXX   -2423.1573   XXXY      90.5858   XXYY    -544.5371
      XYYY     140.6922   YYYY   -1052.7932   XXXZ       0.0000
      XXYZ      -0.0000   XYYZ       0.0000   YYYZ      -0.0000
      XXZZ    -458.3864   XYZZ      42.0011   YYZZ    -202.6269
      XZZZ       0.0000   YZZZ      -0.0000   ZZZZ    -137.0212
 -----------------------------------------------------------------
 Calculating analytic gradient of the SCF energy
 Gradient of SCF Energy
            1           2           3           4           5           6
    1   0.0042893   0.0645367  -0.0645367  -0.0042893   0.1839156  -0.1839156
    2  -0.1614456  -0.1551750   0.1551750   0.1614456   0.0248322  -0.0248322
    3  -0.0000000  -0.0000000   0.0000000   0.0000000  -0.0000000   0.0000000
 Max gradient component =       1.839E-01
 RMS gradient           =       9.931E-02
 Gradient time:  CPU 74.65 s  wall 9.48 s
 Geometry Optimization Parameters
   NAtoms,    NIC,     NZ,  NCons,   NDum,   NFix, NCnnct, MaxDiis
        6      37       0       0       0       0       0       0

 Cartesian Hessian Update
 Hessian Updated using BFGS Update


** GEOMETRY OPTIMIZATION IN DELOCALIZED INTERNAL COORDINATES **
   Searching for a Minimum

   Optimization Cycle:  10

                       Coordinates (Angstroms)
     ATOM                X               Y               Z
      1  Br        1.7530559050    1.5280215514    0.0000000000
      2  I        -2.2734816973    1.0743122873    0.0000000000
      3  I         2.2734816973   -1.0743122873    0.0000000000
      4  Br       -1.7530559050   -1.5280215514    0.0000000000
      5  C         0.7584480910    0.0923053165    0.0000000000
      6  C        -0.7584480910   -0.0923053165    0.0000000000
   Point Group: c2h   Number of degrees of freedom:     5


   Energy is -19063.317155714

 Hessian Updated using BFGS Update

  5 Hessian modes will be used to form the next step
  Hessian Eigenvalues:
     0.114448    0.226580    0.250545    0.472836    1.091335

 Minimum Search - Taking Simple RFO Step
 Searching for Lamda that Minimizes Along All modes
 Value Taken    Lamda =  -0.16728794
 Calculated Step too Large.  Step scaled by  0.414203
 Step Taken.  Stepsize is  0.300000

                             Maximum     Tolerance    Cnvgd?
         Gradient           0.170983      0.000300      NO
         Displacement       0.217150      0.001200      NO
         Energy change     -0.074386      0.000001      NO


 New Cartesian Coordinates Obtained by Inverse Iteration

 Displacement from previous Coordinates is:  0.276257
 ----------------------------------------------------------------
             Standard Nuclear Orientation (Angstroms)
    I     Atom           X                Y                Z
 ----------------------------------------------------------------
    1      Br      1.6929586834     1.5551552982     0.0000000000
    2      I      -2.2317248849     1.1155283290     0.0000000000
    3      I       2.2317248849    -1.1155283290     0.0000000000
    4      Br     -1.6929586834    -1.5551552982     0.0000000000
    5      C       0.7051763788     0.0847267649     0.0000000000
    6      C      -0.7051763788    -0.0847267649     0.0000000000
 ----------------------------------------------------------------
 Molecular Point Group                 C2h   NOp =  4
 Largest Abelian Subgroup              C2h   NOp =  4
 Nuclear Repulsion Energy =  2153.4210260802 hartrees
 There are       94 alpha and       94 beta electrons
 Applying Cartesian multipole field
    Component          Value
    ---------          -----
     (2,0,0)        1.00000E-11
     (0,2,0)        2.00000E-11
     (0,0,2)       -3.00000E-11
 Nucleus-field energy     =     0.0000000477 hartrees
 Requested basis set is 6-311++G(d,p)
 There are 98 shells and 264 basis functions
 A cutoff of  1.0D-11 yielded   3320 shell pairs
 There are     26193 function pairs (     29822 Cartesian)
 Smallest overlap matrix eigenvalue = 1.49E-05
 Guess MOs from SCF MO coefficient file

 -----------------------------------------------------------------------
  General SCF calculation program by
  Eric Jon Sundstrom, Paul Horn, Yuezhi Mao, Dmitri Zuev, Alec White,
  David Stuck, Shaama M.S., Shane Yost, Joonho Lee, David Small,
  Daniel Levine, Susi Lehtola, Hugh Burton, Evgeny Epifanovsky
 -----------------------------------------------------------------------
 Exchange:     0.2000 Hartree-Fock + 0.0800 Slater + 0.7200 B88
 Correlation:  0.1900 VWN1RPA + 0.8100 LYP
 Using SG-1 standard quadrature grid
 using 8 threads for integral computing
 -------------------------------------------------------
 OpenMP Integral computing Module                
 Release: version 2.0, May 2017, Q-Chem Inc. Pleasanton 
 -------------------------------------------------------
 -------------------------------------------------------
 OpenMP BLAS3 based DFT computing Module                
 Release: version 1.0, May 2013, Q-Chem Inc. Pittsburgh 
 -------------------------------------------------------
 A restricted SCF calculation will be
 performed using DIIS
 SCF converges when DIIS error is below 1.0e-08
 ---------------------------------------
  Cycle       Energy         DIIS error
 ---------------------------------------
    1  -19063.3718385754      1.03e-03  
    2  -19063.3775158870      2.16e-04  
    3  -19063.3775418624      2.00e-04  
    4  -19063.3778199225      9.51e-05  
    5  -19063.3778942780      1.65e-05  
    6  -19063.3778967914      4.32e-06  
    7  -19063.3778968696      5.98e-07  
    8  -19063.3778968719      2.61e-07  
    9  -19063.3778968721      3.10e-08  
   10  -19063.3778968721      8.10e-09  Convergence criterion met
 ---------------------------------------
 SCF time:   CPU 176.90s  wall 23.00s 
 SCF   energy in the final basis set =   -19063.3778968721
 Total energy in the final basis set =   -19063.3778968721

 --------------------------------------------------------------
             Orbital Energies (a.u.) and Symmetries
 --------------------------------------------------------------

 Alpha MOs, Restricted
 -- Occupied --                  
*******-1165.89 -482.86 -482.86 -176.32 -176.32 -165.72 -165.72
  1 Bu    1 Ag    2 Bu    2 Ag    3 Ag    3 Bu    4 Bu    4 Ag                 
-165.72 -165.72 -165.72 -165.72  -62.51  -62.51  -56.33  -56.33
  1 Au    1 Bg    5 Ag    5 Bu    6 Ag    6 Bu    7 Ag    7 Bu                 
-56.330 -56.330 -56.329 -56.329 -35.817 -35.817 -31.310 -31.310
  2 Au    2 Bg    8 Ag    8 Bu    9 Bu    9 Ag   10 Ag   10 Bu                 
-31.304 -31.304 -31.304 -31.304 -22.960 -22.960 -22.959 -22.959
  3 Bg    3 Au   11 Bu   11 Ag   12 Ag   12 Bu    4 Bg    4 Au                 
-22.959 -22.959 -22.955 -22.955 -22.955 -22.955 -10.288 -10.287
 13 Bu   13 Ag    5 Bg    5 Au   14 Ag   14 Bu   15 Ag   15 Bu                 
 -8.724  -8.724  -6.556  -6.556  -6.543  -6.543  -6.542  -6.542
 16 Bu   16 Ag   17 Ag   17 Bu    6 Au    6 Bg   18 Bu   18 Ag                 
 -6.368  -6.368  -4.782  -4.782  -4.766  -4.766  -4.765  -4.765
 19 Ag   19 Bu   20 Ag   20 Bu    7 Bg    7 Au   21 Ag   21 Bu                 
 -2.667  -2.667  -2.663  -2.663  -2.663  -2.663  -2.652  -2.652
 22 Ag   22 Bu    8 Bg    8 Au   23 Bu   23 Ag   24 Ag   24 Bu                 
 -2.652  -2.652  -2.049  -2.049  -2.043  -2.043  -2.043  -2.043
  9 Bg    9 Au   25 Ag   25 Bu   10 Bg   10 Au   26 Bu   26 Ag                 
 -2.029  -2.029  -2.029  -2.029  -0.924  -0.890  -0.740  -0.720
 27 Ag   27 Bu   11 Bg   11 Au   28 Ag   28 Bu   29 Ag   29 Bu                 
 -0.664  -0.540  -0.492  -0.453  -0.433  -0.390  -0.376  -0.362
 30 Ag   30 Bu   31 Ag   31 Bu   12 Au   32 Ag   12 Bg   32 Bu                 
 -0.350  -0.291  -0.289  -0.250  -0.244  -0.233
 33 Ag   13 Bg   13 Au   33 Bu   14 Au   34 Ag                                 
 -- Virtual --                   
 -0.071  -0.053  -0.039  -0.033   0.003   0.035   0.040   0.046
 14 Bg   34 Bu   35 Ag   35 Bu   36 Ag   36 Bu   37 Ag   37 Bu                 
  0.047   0.056   0.064   0.085   0.091   0.091   0.104   0.113
 15 Au   38 Ag   15 Bg   38 Bu   39 Ag   39 Bu   16 Au   40 Ag                 
  0.125   0.139   0.140   0.153   0.176   0.182   0.225   0.240
 16 Bg   41 Ag   40 Bu   41 Bu   42 Ag   42 Bu   17 Au   43 Ag                 
  0.255   0.266   0.285   0.298   0.317   0.343   0.357   0.364
 17 Bg   43 Bu   44 Ag   44 Bu   45 Ag   18 Au   46 Ag   18 Bg                 
  0.377   0.409   0.411   0.413   0.416   0.424   0.424   0.426
 45 Bu   19 Au   20 Au   19 Bg   47 Ag   46 Bu   20 Bg   48 Ag                 
  0.444   0.469   0.492   0.494   0.506   0.524   0.524   0.571
 47 Bu   48 Bu   49 Bu   49 Ag   21 Au   50 Ag   21 Bg   50 Bu                 
  0.582   0.583   0.607   0.615   0.638   0.650   0.704   0.726
 22 Bg   22 Au   23 Au   51 Bu   51 Ag   52 Bu   52 Ag   53 Ag                 
  0.741   0.779   0.792   0.819   0.838   0.860   0.963   0.981
 53 Bu   54 Ag   23 Bg   54 Bu   55 Bu   55 Ag   56 Ag   56 Bu                 
  1.022   1.129   1.195   1.256   1.316   1.351   1.389   1.403
 57 Ag   57 Bu   24 Au   24 Bg   25 Au   25 Bg   58 Ag   58 Bu                 
  1.429   1.446   1.456   1.539   1.608   1.698   1.781   1.815
 59 Bu   59 Ag   60 Ag   26 Au   60 Bu   61 Ag   61 Bu   26 Bg                 
  1.985   1.998   2.015   2.054   2.069   2.164   2.176   2.240
 27 Au   27 Bg   62 Ag   62 Bu   63 Bu   64 Bu   63 Ag   64 Ag                 
  2.608   2.765   2.810   2.938   3.059   3.438   3.916   3.925
 28 Au   65 Bu   28 Bg   65 Ag   66 Ag   66 Bu   29 Au   29 Bg                 
  3.945   3.964   3.978   3.980   3.998   4.011   4.034   4.053
 67 Ag   67 Bu   30 Au   30 Bg   68 Ag   68 Bu   31 Au   31 Bg                 
  4.072   4.087   4.107   4.136   4.216   4.227   4.282   4.290
 32 Au   69 Ag   32 Bg   69 Bu   70 Ag   70 Bu   71 Ag   71 Bu                 
  4.348   4.378   4.480   4.523   5.986   6.020   6.056   6.080
 72 Bu   72 Ag   73 Bu   73 Ag   33 Au   33 Bg   74 Ag   74 Bu                 
  6.153   6.156   6.675   6.719   7.527   7.534   7.566   7.588
 75 Ag   75 Bu   76 Ag   76 Bu   34 Au   34 Bg   77 Ag   77 Bu                 
  7.636   7.715  23.281  23.804  27.904  27.922  28.331  28.356
 78 Bu   78 Ag   79 Ag   79 Bu   80 Bu   80 Ag   35 Au   35 Bg                 
 28.379  28.388  28.425  28.430  28.526  28.526  28.548  28.549
 81 Ag   81 Bu   82 Ag   82 Bu   36 Au   36 Bg   37 Au   83 Bu                 
 28.549  28.565  28.604  28.620  28.697  28.720  47.939  47.970
 83 Ag   37 Bg   84 Ag   84 Bu   85 Bu   85 Ag   86 Ag   86 Bu                 
127.876 127.895 127.915 127.929 127.965 127.977 151.698 151.713
 38 Au   38 Bg   87 Ag   87 Bu   88 Bu   88 Ag   89 Bu   89 Ag                 
289.729 289.735 289.769 289.792 289.863 289.9441020.7441020.783
 39 Au   39 Bg   90 Ag   90 Bu   91 Bu   91 Ag   92 Ag   92 Bu                 
*******1901.879
 93 Bu   93 Ag                                                                 

 Beta MOs, Restricted
 -- Occupied --                  
*******-1165.89 -482.86 -482.86 -176.32 -176.32 -165.72 -165.72
  1 Bu    1 Ag    2 Bu    2 Ag    3 Ag    3 Bu    4 Bu    4 Ag                 
-165.72 -165.72 -165.72 -165.72  -62.51  -62.51  -56.33  -56.33
  1 Au    1 Bg    5 Ag    5 Bu    6 Ag    6 Bu    7 Ag    7 Bu                 
-56.330 -56.330 -56.329 -56.329 -35.817 -35.817 -31.310 -31.310
  2 Au    2 Bg    8 Ag    8 Bu    9 Bu    9 Ag   10 Ag   10 Bu                 
-31.304 -31.304 -31.304 -31.304 -22.960 -22.960 -22.959 -22.959
  3 Bg    3 Au   11 Bu   11 Ag   12 Ag   12 Bu    4 Bg    4 Au                 
-22.959 -22.959 -22.955 -22.955 -22.955 -22.955 -10.288 -10.287
 13 Bu   13 Ag    5 Bg    5 Au   14 Ag   14 Bu   15 Ag   15 Bu                 
 -8.724  -8.724  -6.556  -6.556  -6.543  -6.543  -6.542  -6.542
 16 Bu   16 Ag   17 Ag   17 Bu    6 Au    6 Bg   18 Bu   18 Ag                 
 -6.368  -6.368  -4.782  -4.782  -4.766  -4.766  -4.765  -4.765
 19 Ag   19 Bu   20 Ag   20 Bu    7 Bg    7 Au   21 Ag   21 Bu                 
 -2.667  -2.667  -2.663  -2.663  -2.663  -2.663  -2.652  -2.652
 22 Ag   22 Bu    8 Bg    8 Au   23 Bu   23 Ag   24 Ag   24 Bu                 
 -2.652  -2.652  -2.049  -2.049  -2.043  -2.043  -2.043  -2.043
  9 Bg    9 Au   25 Ag   25 Bu   10 Bg   10 Au   26 Bu   26 Ag                 
 -2.029  -2.029  -2.029  -2.029  -0.924  -0.890  -0.740  -0.720
 27 Ag   27 Bu   11 Bg   11 Au   28 Ag   28 Bu   29 Ag   29 Bu                 
 -0.664  -0.540  -0.492  -0.453  -0.433  -0.390  -0.376  -0.362
 30 Ag   30 Bu   31 Ag   31 Bu   12 Au   32 Ag   12 Bg   32 Bu                 
 -0.350  -0.291  -0.289  -0.250  -0.244  -0.233
 33 Ag   13 Bg   13 Au   33 Bu   14 Au   34 Ag                                 
 -- Virtual --                   
 -0.071  -0.053  -0.039  -0.033   0.003   0.035   0.040   0.046
 14 Bg   34 Bu   35 Ag   35 Bu   36 Ag   36 Bu   37 Ag   37 Bu                 
  0.047   0.056   0.064   0.085   0.091   0.091   0.104   0.113
 15 Au   38 Ag   15 Bg   38 Bu   39 Ag   39 Bu   16 Au   40 Ag                 
  0.125   0.139   0.140   0.153   0.176   0.182   0.225   0.240
 16 Bg   41 Ag   40 Bu   41 Bu   42 Ag   42 Bu   17 Au   43 Ag                 
  0.255   0.266   0.285   0.298   0.317   0.343   0.357   0.364
 17 Bg   43 Bu   44 Ag   44 Bu   45 Ag   18 Au   46 Ag   18 Bg                 
  0.377   0.409   0.411   0.413   0.416   0.424   0.424   0.426
 45 Bu   19 Au   20 Au   19 Bg   47 Ag   46 Bu   20 Bg   48 Ag                 
  0.444   0.469   0.492   0.494   0.506   0.524   0.524   0.571
 47 Bu   48 Bu   49 Bu   49 Ag   21 Au   50 Ag   21 Bg   50 Bu                 
  0.582   0.583   0.607   0.615   0.638   0.650   0.704   0.726
 22 Bg   22 Au   23 Au   51 Bu   51 Ag   52 Bu   52 Ag   53 Ag                 
  0.741   0.779   0.792   0.819   0.838   0.860   0.963   0.981
 53 Bu   54 Ag   23 Bg   54 Bu   55 Bu   55 Ag   56 Ag   56 Bu                 
  1.022   1.129   1.195   1.256   1.316   1.351   1.389   1.403
 57 Ag   57 Bu   24 Au   24 Bg   25 Au   25 Bg   58 Ag   58 Bu                 
  1.429   1.446   1.456   1.539   1.608   1.698   1.781   1.815
 59 Bu   59 Ag   60 Ag   26 Au   60 Bu   61 Ag   61 Bu   26 Bg                 
  1.985   1.998   2.015   2.054   2.069   2.164   2.176   2.240
 27 Au   27 Bg   62 Ag   62 Bu   63 Bu   64 Bu   63 Ag   64 Ag                 
  2.608   2.765   2.810   2.938   3.059   3.438   3.916   3.925
 28 Au   65 Bu   28 Bg   65 Ag   66 Ag   66 Bu   29 Au   29 Bg                 
  3.945   3.964   3.978   3.980   3.998   4.011   4.034   4.053
 67 Ag   67 Bu   30 Au   30 Bg   68 Ag   68 Bu   31 Au   31 Bg                 
  4.072   4.087   4.107   4.136   4.216   4.227   4.282   4.290
 32 Au   69 Ag   32 Bg   69 Bu   70 Ag   70 Bu   71 Ag   71 Bu                 
  4.348   4.378   4.480   4.523   5.986   6.020   6.056   6.080
 72 Bu   72 Ag   73 Bu   73 Ag   33 Au   33 Bg   74 Ag   74 Bu                 
  6.153   6.156   6.675   6.719   7.527   7.534   7.566   7.588
 75 Ag   75 Bu   76 Ag   76 Bu   34 Au   34 Bg   77 Ag   77 Bu                 
  7.636   7.715  23.281  23.804  27.904  27.922  28.331  28.356
 78 Bu   78 Ag   79 Ag   79 Bu   80 Bu   80 Ag   35 Au   35 Bg                 
 28.379  28.388  28.425  28.430  28.526  28.526  28.548  28.549
 81 Ag   81 Bu   82 Ag   82 Bu   36 Au   36 Bg   37 Au   83 Bu                 
 28.549  28.565  28.604  28.620  28.697  28.720  47.939  47.970
 83 Ag   37 Bg   84 Ag   84 Bu   85 Bu   85 Ag   86 Ag   86 Bu                 
127.876 127.895 127.915 127.929 127.965 127.977 151.698 151.713
 38 Au   38 Bg   87 Ag   87 Bu   88 Bu   88 Ag   89 Bu   89 Ag                 
289.729 289.735 289.769 289.792 289.863 289.9441020.7441020.783
 39 Au   39 Bg   90 Ag   90 Bu   91 Bu   91 Ag   92 Ag   92 Bu                 
*******1901.879
 93 Bu   93 Ag                                                                 
 --------------------------------------------------------------

          Ground-State Mulliken Net Atomic Charges

     Atom                 Charge (a.u.)
  ----------------------------------------
      1 Br                   -0.069944
      2 I                     0.129243
      3 I                     0.129243
      4 Br                   -0.069944
      5 C                    -0.059299
      6 C                    -0.059299
  ----------------------------------------
  Sum of atomic charges =    -0.000000

 -----------------------------------------------------------------
                    Cartesian Multipole Moments
 -----------------------------------------------------------------
    Charge (ESU x 10^10)
                -0.0000
    Dipole Moment (Debye)
         X      -0.0000      Y      -0.0000      Z      -0.0000
       Tot       0.0000
    Quadrupole Moments (Debye-Ang)
        XX     -96.2322     XY       0.4593     YY    -105.3105
        XZ      -0.0000     YZ       0.0000     ZZ    -105.2710
    Octopole Moments (Debye-Ang^2)
       XXX       0.0000    XXY      -0.0000    XYY       0.0000
       YYY      -0.0000    XXZ      -0.0000    XYZ       0.0000
       YYZ       0.0000    XZZ      -0.0000    YZZ      -0.0000
       ZZZ      -0.0000
    Hexadecapole Moments (Debye-Ang^3)
      XXXX   -2324.2799   XXXY      97.0162   XXYY    -530.0597
      XYYY     151.7694   YYYY   -1092.2155   XXXZ       0.0000
      XXYZ      -0.0000   XYYZ      -0.0000   YYYZ      -0.0000
      XXZZ    -440.4789   XYZZ      46.1176   YYZZ    -210.7279
      XZZZ      -0.0000   YZZZ       0.0000   ZZZZ    -137.3893
 -----------------------------------------------------------------
 Calculating analytic gradient of the SCF energy
 Gradient of SCF Energy
            1           2           3           4           5           6
    1   0.0047720   0.0499159  -0.0499159  -0.0047721   0.1215266  -0.1215266
    2  -0.1314757  -0.1257946   0.1257945   0.1314757   0.0168694  -0.0168694
    3  -0.0000000   0.0000000  -0.0000000  -0.0000000   0.0000000  -0.0000000
 Max gradient component =       1.315E-01
 RMS gradient           =       7.504E-02
 Gradient time:  CPU 75.24 s  wall 9.56 s
 Geometry Optimization Parameters
   NAtoms,    NIC,     NZ,  NCons,   NDum,   NFix, NCnnct, MaxDiis
        6      37       0       0       0       0       0       0

 Cartesian Hessian Update
 Hessian Updated using BFGS Update


** GEOMETRY OPTIMIZATION IN DELOCALIZED INTERNAL COORDINATES **
   Searching for a Minimum

   Optimization Cycle:  11

                       Coordinates (Angstroms)
     ATOM                X               Y               Z
      1  Br        1.6929586834    1.5551552982    0.0000000000
      2  I        -2.2317248849    1.1155283290    0.0000000000
      3  I         2.2317248849   -1.1155283290    0.0000000000
      4  Br       -1.6929586834   -1.5551552982    0.0000000000
      5  C         0.7051763788    0.0847267649    0.0000000000
      6  C        -0.7051763788   -0.0847267649    0.0000000000
   Point Group: c2h   Number of degrees of freedom:     5


   Energy is -19063.377896872

 Hessian Updated using BFGS Update

  5 Hessian modes will be used to form the next step
  Hessian Eigenvalues:
     0.154672    0.225493    0.253034    0.461151    1.091474

 Minimum Search - Taking Simple RFO Step
 Searching for Lamda that Minimizes Along All modes
 Value Taken    Lamda =  -0.11033380
 Calculated Step too Large.  Step scaled by  0.481659
 Step Taken.  Stepsize is  0.300000

                             Maximum     Tolerance    Cnvgd?
         Gradient           0.125181      0.000300      NO
         Displacement       0.236676      0.001200      NO
         Energy change     -0.060741      0.000001      NO


 New Cartesian Coordinates Obtained by Inverse Iteration

 Displacement from previous Coordinates is:  0.218598
 ----------------------------------------------------------------
             Standard Nuclear Orientation (Angstroms)
    I     Atom           X                Y                Z
 ----------------------------------------------------------------
    1      Br      1.6533976934     1.5956856033     0.0000000000
    2      I      -2.2126188751     1.1641689752     0.0000000000
    3      I       2.2126188751    -1.1641689752     0.0000000000
    4      Br     -1.6533976934    -1.5956856033     0.0000000000
    5      C       0.6780019354     0.0810660622     0.0000000000
    6      C      -0.6780019354    -0.0810660622     0.0000000000
 ----------------------------------------------------------------
 Molecular Point Group                 C2h   NOp =  4
 Largest Abelian Subgroup              C2h   NOp =  4
 Nuclear Repulsion Energy =  2134.2437488367 hartrees
 There are       94 alpha and       94 beta electrons
 Applying Cartesian multipole field
    Component          Value
    ---------          -----
     (2,0,0)        1.00000E-11
     (0,2,0)        2.00000E-11
     (0,0,2)       -3.00000E-11
 Nucleus-field energy     =     0.0000000486 hartrees
 Requested basis set is 6-311++G(d,p)
 There are 98 shells and 264 basis functions
 A cutoff of  1.0D-11 yielded   3304 shell pairs
 There are     26021 function pairs (     29604 Cartesian)
 Smallest overlap matrix eigenvalue = 1.32E-05
 Guess MOs from SCF MO coefficient file

 -----------------------------------------------------------------------
  General SCF calculation program by
  Eric Jon Sundstrom, Paul Horn, Yuezhi Mao, Dmitri Zuev, Alec White,
  David Stuck, Shaama M.S., Shane Yost, Joonho Lee, David Small,
  Daniel Levine, Susi Lehtola, Hugh Burton, Evgeny Epifanovsky
 -----------------------------------------------------------------------
 Exchange:     0.2000 Hartree-Fock + 0.0800 Slater + 0.7200 B88
 Correlation:  0.1900 VWN1RPA + 0.8100 LYP
 Using SG-1 standard quadrature grid
 using 8 threads for integral computing
 -------------------------------------------------------
 OpenMP Integral computing Module                
 Release: version 2.0, May 2017, Q-Chem Inc. Pleasanton 
 -------------------------------------------------------
 -------------------------------------------------------
 OpenMP BLAS3 based DFT computing Module                
 Release: version 1.0, May 2013, Q-Chem Inc. Pittsburgh 
 -------------------------------------------------------
 A restricted SCF calculation will be
 performed using DIIS
 SCF converges when DIIS error is below 1.0e-08
 ---------------------------------------
  Cycle       Energy         DIIS error
 ---------------------------------------
    1  -19063.4194113023      7.41e-04  
    2  -19063.4229026023      2.15e-04  
    3  -19063.4227613354      2.37e-04  
    4  -19063.4232092705      9.45e-05  
    5  -19063.4232914266      1.10e-05  
    6  -19063.4232924629      3.17e-06  
    7  -19063.4232924855      5.13e-07  
    8  -19063.4232924870      1.97e-07  
    9  -19063.4232924871      2.01e-08  
   10  -19063.4232924873      6.21e-09  Convergence criterion met
 ---------------------------------------
 SCF time:   CPU 175.52s  wall 22.00s 
 SCF   energy in the final basis set =   -19063.4232924873
 Total energy in the final basis set =   -19063.4232924873

 --------------------------------------------------------------
             Orbital Energies (a.u.) and Symmetries
 --------------------------------------------------------------

 Alpha MOs, Restricted
 -- Occupied --                  
*******-1165.89 -482.86 -482.86 -176.32 -176.32 -165.72 -165.72
  1 Bu    1 Ag    2 Bu    2 Ag    3 Ag    3 Bu    4 Bu    4 Ag                 
-165.72 -165.72 -165.72 -165.72  -62.51  -62.51  -56.33  -56.33
  1 Au    1 Bg    5 Ag    5 Bu    6 Ag    6 Bu    7 Ag    7 Bu                 
-56.329 -56.329 -56.328 -56.328 -35.818 -35.818 -31.311 -31.311
  2 Au    2 Bg    8 Ag    8 Bu    9 Bu    9 Ag   10 Ag   10 Bu                 
-31.305 -31.305 -31.304 -31.304 -22.961 -22.961 -22.960 -22.960
  3 Bg    3 Au   11 Bu   11 Ag   12 Ag   12 Bu    4 Bg    4 Au                 
-22.960 -22.960 -22.955 -22.955 -22.955 -22.955 -10.287 -10.287
 13 Bu   13 Ag    5 Bg    5 Au   14 Ag   14 Bu   15 Ag   15 Bu                 
 -8.722  -8.722  -6.555  -6.555  -6.541  -6.541  -6.540  -6.540
 16 Bu   16 Ag   17 Ag   17 Bu    6 Au    6 Bg   18 Bu   18 Ag                 
 -6.369  -6.369  -4.782  -4.782  -4.766  -4.766  -4.765  -4.765
 19 Ag   19 Bu   20 Ag   20 Bu    7 Bg    7 Au   21 Ag   21 Bu                 
 -2.666  -2.666  -2.662  -2.662  -2.661  -2.661  -2.650  -2.650
 22 Ag   22 Bu    8 Bg    8 Au   23 Bu   23 Ag   24 Ag   24 Bu                 
 -2.650  -2.650  -2.049  -2.049  -2.043  -2.043  -2.043  -2.043
  9 Bg    9 Au   25 Ag   25 Bu   10 Bg   10 Au   26 Bu   26 Ag                 
 -2.029  -2.029  -2.029  -2.029  -0.916  -0.874  -0.748  -0.718
 11 Bg   11 Au   27 Ag   27 Bu   28 Ag   28 Bu   29 Ag   29 Bu                 
 -0.667  -0.537  -0.489  -0.457  -0.431  -0.385  -0.366  -0.352
 30 Ag   30 Bu   31 Ag   31 Bu   12 Au   32 Ag   12 Bg   32 Bu                 
 -0.347  -0.293  -0.291  -0.259  -0.250  -0.241
 33 Ag   13 Bg   13 Au   33 Bu   14 Au   34 Ag                                 
 -- Virtual --                   
 -0.063  -0.062  -0.044  -0.040   0.003   0.036   0.040   0.046
 14 Bg   34 Bu   35 Ag   35 Bu   36 Ag   36 Bu   37 Ag   37 Bu                 
  0.048   0.057   0.064   0.085   0.091   0.092   0.105   0.112
 15 Au   38 Ag   15 Bg   38 Bu   39 Ag   39 Bu   16 Au   40 Ag                 
  0.124   0.138   0.139   0.156   0.178   0.193   0.225   0.239
 16 Bg   40 Bu   41 Ag   41 Bu   42 Ag   42 Bu   17 Au   43 Ag                 
  0.255   0.261   0.282   0.301   0.310   0.348   0.361   0.368
 17 Bg   43 Bu   44 Ag   44 Bu   45 Ag   18 Au   46 Ag   18 Bg                 
  0.375   0.406   0.407   0.416   0.417   0.424   0.425   0.427
 45 Bu   47 Ag   19 Au   20 Au   19 Bg   46 Bu   20 Bg   48 Ag                 
  0.456   0.474   0.488   0.494   0.501   0.523   0.525   0.572
 47 Bu   48 Bu   49 Bu   49 Ag   21 Au   21 Bg   50 Ag   22 Au                 
  0.573   0.594   0.617   0.618   0.635   0.640   0.690   0.724
 22 Bg   50 Bu   23 Au   51 Bu   52 Bu   51 Ag   52 Ag   53 Ag                 
  0.739   0.761   0.795   0.803   0.847   0.869   0.947   0.968
 53 Bu   54 Ag   23 Bg   54 Bu   55 Bu   55 Ag   56 Ag   56 Bu                 
  1.027   1.135   1.194   1.238   1.318   1.350   1.381   1.394
 57 Ag   57 Bu   24 Au   24 Bg   25 Au   25 Bg   58 Ag   58 Bu                 
  1.426   1.439   1.452   1.549   1.611   1.707   1.804   1.844
 59 Bu   59 Ag   60 Ag   26 Au   60 Bu   61 Ag   61 Bu   26 Bg                 
  1.989   2.002   2.014   2.056   2.104   2.169   2.185   2.254
 27 Au   27 Bg   62 Ag   62 Bu   63 Bu   63 Ag   64 Bu   64 Ag                 
  2.614   2.757   2.824   2.964   3.115   3.366   3.923   3.934
 28 Au   65 Bu   28 Bg   65 Ag   66 Ag   66 Bu   29 Au   29 Bg                 
  3.939   3.965   3.978   3.980   3.997   4.004   4.029   4.040
 67 Ag   67 Bu   30 Au   30 Bg   68 Ag   68 Bu   31 Au   31 Bg                 
  4.065   4.090   4.107   4.137   4.220   4.225   4.249   4.269
 32 Au   69 Ag   32 Bg   69 Bu   70 Ag   70 Bu   71 Ag   71 Bu                 
  4.345   4.381   4.479   4.512   5.986   6.019   6.051   6.075
 72 Bu   72 Ag   73 Bu   73 Ag   33 Au   33 Bg   74 Ag   74 Bu                 
  6.136   6.145   6.667   6.708   7.530   7.536   7.567   7.590
 75 Ag   75 Bu   76 Ag   76 Bu   34 Au   34 Bg   77 Ag   77 Bu                 
  7.639   7.710  23.253  23.980  27.896  27.912  28.330  28.354
 78 Bu   78 Ag   79 Ag   79 Bu   80 Bu   80 Ag   35 Au   35 Bg                 
 28.376  28.383  28.418  28.424  28.524  28.525  28.544  28.545
 81 Ag   81 Bu   82 Ag   82 Bu   36 Au   36 Bg   83 Bu   83 Ag                 
 28.546  28.563  28.595  28.617  28.694  28.715  47.929  47.961
 37 Au   37 Bg   84 Ag   84 Bu   85 Bu   85 Ag   86 Ag   86 Bu                 
127.875 127.894 127.911 127.925 127.958 127.969 151.689 151.703
 38 Au   38 Bg   87 Ag   87 Bu   88 Bu   88 Ag   89 Bu   89 Ag                 
289.730 289.736 289.767 289.792 289.865 289.9371020.7311020.770
 39 Au   39 Bg   90 Ag   90 Bu   91 Bu   91 Ag   92 Ag   92 Bu                 
*******1901.869
 93 Bu   93 Ag                                                                 

 Beta MOs, Restricted
 -- Occupied --                  
*******-1165.89 -482.86 -482.86 -176.32 -176.32 -165.72 -165.72
  1 Bu    1 Ag    2 Bu    2 Ag    3 Ag    3 Bu    4 Bu    4 Ag                 
-165.72 -165.72 -165.72 -165.72  -62.51  -62.51  -56.33  -56.33
  1 Au    1 Bg    5 Ag    5 Bu    6 Ag    6 Bu    7 Ag    7 Bu                 
-56.329 -56.329 -56.328 -56.328 -35.818 -35.818 -31.311 -31.311
  2 Au    2 Bg    8 Ag    8 Bu    9 Bu    9 Ag   10 Ag   10 Bu                 
-31.305 -31.305 -31.304 -31.304 -22.961 -22.961 -22.960 -22.960
  3 Bg    3 Au   11 Bu   11 Ag   12 Ag   12 Bu    4 Bg    4 Au                 
-22.960 -22.960 -22.955 -22.955 -22.955 -22.955 -10.287 -10.287
 13 Bu   13 Ag    5 Bg    5 Au   14 Ag   14 Bu   15 Ag   15 Bu                 
 -8.722  -8.722  -6.555  -6.555  -6.541  -6.541  -6.540  -6.540
 16 Bu   16 Ag   17 Ag   17 Bu    6 Au    6 Bg   18 Bu   18 Ag                 
 -6.369  -6.369  -4.782  -4.782  -4.766  -4.766  -4.765  -4.765
 19 Ag   19 Bu   20 Ag   20 Bu    7 Bg    7 Au   21 Ag   21 Bu                 
 -2.666  -2.666  -2.662  -2.662  -2.661  -2.661  -2.650  -2.650
 22 Ag   22 Bu    8 Bg    8 Au   23 Bu   23 Ag   24 Ag   24 Bu                 
 -2.650  -2.650  -2.049  -2.049  -2.043  -2.043  -2.043  -2.043
  9 Bg    9 Au   25 Ag   25 Bu   10 Bg   10 Au   26 Bu   26 Ag                 
 -2.029  -2.029  -2.029  -2.029  -0.916  -0.874  -0.748  -0.718
 11 Bg   11 Au   27 Ag   27 Bu   28 Ag   28 Bu   29 Ag   29 Bu                 
 -0.667  -0.537  -0.489  -0.457  -0.431  -0.385  -0.366  -0.352
 30 Ag   30 Bu   31 Ag   31 Bu   12 Au   32 Ag   12 Bg   32 Bu                 
 -0.347  -0.293  -0.291  -0.259  -0.250  -0.241
 33 Ag   13 Bg   13 Au   33 Bu   14 Au   34 Ag                                 
 -- Virtual --                   
 -0.063  -0.062  -0.044  -0.040   0.003   0.036   0.040   0.046
 14 Bg   34 Bu   35 Ag   35 Bu   36 Ag   36 Bu   37 Ag   37 Bu                 
  0.048   0.057   0.064   0.085   0.091   0.092   0.105   0.112
 15 Au   38 Ag   15 Bg   38 Bu   39 Ag   39 Bu   16 Au   40 Ag                 
  0.124   0.138   0.139   0.156   0.178   0.193   0.225   0.239
 16 Bg   40 Bu   41 Ag   41 Bu   42 Ag   42 Bu   17 Au   43 Ag                 
  0.255   0.261   0.282   0.301   0.310   0.348   0.361   0.368
 17 Bg   43 Bu   44 Ag   44 Bu   45 Ag   18 Au   46 Ag   18 Bg                 
  0.375   0.406   0.407   0.416   0.417   0.424   0.425   0.427
 45 Bu   47 Ag   19 Au   20 Au   19 Bg   46 Bu   20 Bg   48 Ag                 
  0.456   0.474   0.488   0.494   0.501   0.523   0.525   0.572
 47 Bu   48 Bu   49 Bu   49 Ag   21 Au   21 Bg   50 Ag   22 Au                 
  0.573   0.594   0.617   0.618   0.635   0.640   0.690   0.724
 22 Bg   50 Bu   23 Au   51 Bu   52 Bu   51 Ag   52 Ag   53 Ag                 
  0.739   0.761   0.795   0.803   0.847   0.869   0.947   0.968
 53 Bu   54 Ag   23 Bg   54 Bu   55 Bu   55 Ag   56 Ag   56 Bu                 
  1.027   1.135   1.194   1.238   1.318   1.350   1.381   1.394
 57 Ag   57 Bu   24 Au   24 Bg   25 Au   25 Bg   58 Ag   58 Bu                 
  1.426   1.439   1.452   1.549   1.611   1.707   1.804   1.844
 59 Bu   59 Ag   60 Ag   26 Au   60 Bu   61 Ag   61 Bu   26 Bg                 
  1.989   2.002   2.014   2.056   2.104   2.169   2.185   2.254
 27 Au   27 Bg   62 Ag   62 Bu   63 Bu   63 Ag   64 Bu   64 Ag                 
  2.614   2.757   2.824   2.964   3.115   3.366   3.923   3.934
 28 Au   65 Bu   28 Bg   65 Ag   66 Ag   66 Bu   29 Au   29 Bg                 
  3.939   3.965   3.978   3.980   3.997   4.004   4.029   4.040
 67 Ag   67 Bu   30 Au   30 Bg   68 Ag   68 Bu   31 Au   31 Bg                 
  4.065   4.090   4.107   4.137   4.220   4.225   4.249   4.269
 32 Au   69 Ag   32 Bg   69 Bu   70 Ag   70 Bu   71 Ag   71 Bu                 
  4.345   4.381   4.479   4.512   5.986   6.019   6.051   6.075
 72 Bu   72 Ag   73 Bu   73 Ag   33 Au   33 Bg   74 Ag   74 Bu                 
  6.136   6.145   6.667   6.708   7.530   7.536   7.567   7.590
 75 Ag   75 Bu   76 Ag   76 Bu   34 Au   34 Bg   77 Ag   77 Bu                 
  7.639   7.710  23.253  23.980  27.896  27.912  28.330  28.354
 78 Bu   78 Ag   79 Ag   79 Bu   80 Bu   80 Ag   35 Au   35 Bg                 
 28.376  28.383  28.418  28.424  28.524  28.525  28.544  28.545
 81 Ag   81 Bu   82 Ag   82 Bu   36 Au   36 Bg   83 Bu   83 Ag                 
 28.546  28.563  28.595  28.617  28.694  28.715  47.929  47.961
 37 Au   37 Bg   84 Ag   84 Bu   85 Bu   85 Ag   86 Ag   86 Bu                 
127.875 127.894 127.911 127.925 127.958 127.969 151.689 151.703
 38 Au   38 Bg   87 Ag   87 Bu   88 Bu   88 Ag   89 Bu   89 Ag                 
289.730 289.736 289.767 289.792 289.865 289.9371020.7311020.770
 39 Au   39 Bg   90 Ag   90 Bu   91 Bu   91 Ag   92 Ag   92 Bu                 
*******1901.869
 93 Bu   93 Ag                                                                 
 --------------------------------------------------------------

          Ground-State Mulliken Net Atomic Charges

     Atom                 Charge (a.u.)
  ----------------------------------------
      1 Br                   -0.073576
      2 I                     0.134537
      3 I                     0.134537
      4 Br                   -0.073576
      5 C                    -0.060961
      6 C                    -0.060960
  ----------------------------------------
  Sum of atomic charges =    -0.000000

 -----------------------------------------------------------------
                    Cartesian Multipole Moments
 -----------------------------------------------------------------
    Charge (ESU x 10^10)
                -0.0000
    Dipole Moment (Debye)
         X      -0.0000      Y      -0.0000      Z      -0.0000
       Tot       0.0000
    Quadrupole Moments (Debye-Ang)
        XX     -96.8333     XY      -0.2275     YY    -104.3866
        XZ       0.0000     YZ       0.0000     ZZ    -105.4842
    Octopole Moments (Debye-Ang^2)
       XXX       0.0000    XXY      -0.0000    XYY       0.0000
       YYY       0.0000    XXZ      -0.0000    XYZ      -0.0000
       YYZ      -0.0000    XZZ      -0.0000    YZZ      -0.0000
       ZZZ      -0.0000
    Hexadecapole Moments (Debye-Ang^3)
      XXXX   -2276.9033   XXXY     103.4416   XXYY    -525.8975
      XYYY     162.9603   YYYY   -1145.3290   XXXZ       0.0000
      XXYZ       0.0000   XYYZ      -0.0000   YYYZ       0.0000
      XXZZ    -431.6402   XYZZ      50.3995   YYZZ    -221.6114
      XZZZ       0.0000   YZZZ       0.0000   ZZZZ    -138.1081
 -----------------------------------------------------------------
 Calculating analytic gradient of the SCF energy
 Gradient of SCF Energy
            1           2           3           4           5           6
    1   0.0067075   0.0333030  -0.0333031  -0.0067075   0.0631416  -0.0631416
    2  -0.0987192  -0.0951494   0.0951494   0.0987192   0.0083923  -0.0083923
    3   0.0000000   0.0000000  -0.0000000  -0.0000000   0.0000000   0.0000000
 Max gradient component =       9.872E-02
 RMS gradient           =       5.165E-02
 Gradient time:  CPU 74.84 s  wall 9.50 s
 Geometry Optimization Parameters
   NAtoms,    NIC,     NZ,  NCons,   NDum,   NFix, NCnnct, MaxDiis
        6      37       0       0       0       0       0       0

 Cartesian Hessian Update
 Hessian Updated using BFGS Update


** GEOMETRY OPTIMIZATION IN DELOCALIZED INTERNAL COORDINATES **
   Searching for a Minimum

   Optimization Cycle:  12

                       Coordinates (Angstroms)
     ATOM                X               Y               Z
      1  Br        1.6533976934    1.5956856033    0.0000000000
      2  I        -2.2126188751    1.1641689752    0.0000000000
      3  I         2.2126188751   -1.1641689752    0.0000000000
      4  Br       -1.6533976934   -1.5956856033    0.0000000000
      5  C         0.6780019354    0.0810660622    0.0000000000
      6  C        -0.6780019354   -0.0810660622    0.0000000000
   Point Group: c2h   Number of degrees of freedom:     5


   Energy is -19063.423292487

 Hessian Updated using BFGS Update

  5 Hessian modes will be used to form the next step
  Hessian Eigenvalues:
     0.114119    0.247420    0.302199    0.467502    1.091493

 Minimum Search - Taking Simple RFO Step
 Searching for Lamda that Minimizes Along All modes
 Value Taken    Lamda =  -0.07385544
 Calculated Step too Large.  Step scaled by  0.496528
 Step Taken.  Stepsize is  0.300000

                             Maximum     Tolerance    Cnvgd?
         Gradient           0.101752      0.000300      NO
         Displacement       0.278315      0.001200      NO
         Energy change     -0.045396      0.000001      NO


 New Cartesian Coordinates Obtained by Inverse Iteration

 Displacement from previous Coordinates is:  0.197707
 ----------------------------------------------------------------
             Standard Nuclear Orientation (Angstroms)
    I     Atom           X                Y                Z
 ----------------------------------------------------------------
    1      Br      1.6272157496     1.6422824183     0.0000000000
    2      I      -2.2056487900     1.2145245060     0.0000000000
    3      I       2.2056487900    -1.2145245060     0.0000000000
    4      Br     -1.6272157496    -1.6422824183     0.0000000000
    5      C       0.6723667304     0.0814312289     0.0000000000
    6      C      -0.6723667304    -0.0814312289     0.0000000000
 ----------------------------------------------------------------
 Molecular Point Group                 C2h   NOp =  4
 Largest Abelian Subgroup              C2h   NOp =  4
 Nuclear Repulsion Energy =  2107.2937181221 hartrees
 There are       94 alpha and       94 beta electrons
 Applying Cartesian multipole field
    Component          Value
    ---------          -----
     (2,0,0)        1.00000E-11
     (0,2,0)        2.00000E-11
     (0,0,2)       -3.00000E-11
 Nucleus-field energy     =     0.0000000499 hartrees
 Requested basis set is 6-311++G(d,p)
 There are 98 shells and 264 basis functions
 A cutoff of  1.0D-11 yielded   3294 shell pairs
 There are     25947 function pairs (     29520 Cartesian)
 Smallest overlap matrix eigenvalue = 1.45E-05
 Guess MOs from SCF MO coefficient file

 -----------------------------------------------------------------------
  General SCF calculation program by
  Eric Jon Sundstrom, Paul Horn, Yuezhi Mao, Dmitri Zuev, Alec White,
  David Stuck, Shaama M.S., Shane Yost, Joonho Lee, David Small,
  Daniel Levine, Susi Lehtola, Hugh Burton, Evgeny Epifanovsky
 -----------------------------------------------------------------------
 Exchange:     0.2000 Hartree-Fock + 0.0800 Slater + 0.7200 B88
 Correlation:  0.1900 VWN1RPA + 0.8100 LYP
 Using SG-1 standard quadrature grid
 using 8 threads for integral computing
 -------------------------------------------------------
 OpenMP Integral computing Module                
 Release: version 2.0, May 2017, Q-Chem Inc. Pleasanton 
 -------------------------------------------------------
 -------------------------------------------------------
 OpenMP BLAS3 based DFT computing Module                
 Release: version 1.0, May 2013, Q-Chem Inc. Pittsburgh 
 -------------------------------------------------------
 A restricted SCF calculation will be
 performed using DIIS
 SCF converges when DIIS error is below 1.0e-08
 ---------------------------------------
  Cycle       Energy         DIIS error
 ---------------------------------------
    1  -19063.4523913293      4.74e-04  
    2  -19063.4540835560      2.86e-04  
    3  -19063.4539291205      3.06e-04  
    4  -19063.4547698718      6.08e-05  
    5  -19063.4548052701      6.47e-06  
    6  -19063.4548056689      2.04e-06  
    7  -19063.4548056808      4.92e-07  
    8  -19063.4548056819      1.07e-07  
    9  -19063.4548056820      1.46e-08  
   10  -19063.4548056818      3.34e-09  Convergence criterion met
 ---------------------------------------
 SCF time:   CPU 174.23s  wall 23.00s 
 SCF   energy in the final basis set =   -19063.4548056818
 Total energy in the final basis set =   -19063.4548056818

 --------------------------------------------------------------
             Orbital Energies (a.u.) and Symmetries
 --------------------------------------------------------------

 Alpha MOs, Restricted
 -- Occupied --                  
*******-1165.89 -482.86 -482.86 -176.32 -176.32 -165.73 -165.73
  1 Bu    1 Ag    2 Bu    2 Ag    3 Ag    3 Bu    4 Bu    4 Ag                 
-165.72 -165.72 -165.72 -165.72  -62.51  -62.51  -56.33  -56.33
  1 Au    1 Bg    5 Ag    5 Bu    6 Ag    6 Bu    7 Ag    7 Bu                 
-56.328 -56.328 -56.328 -56.328 -35.819 -35.819 -31.312 -31.312
  2 Au    2 Bg    8 Ag    8 Bu    9 Bu    9 Ag   10 Ag   10 Bu                 
-31.306 -31.306 -31.305 -31.305 -22.962 -22.962 -22.961 -22.961
  3 Bg    3 Au   11 Bu   11 Ag   12 Ag   12 Bu    4 Bg    4 Au                 
-22.961 -22.961 -22.956 -22.956 -22.956 -22.956 -10.290 -10.289
 13 Bu   13 Ag    5 Bg    5 Au   14 Ag   14 Bu   15 Ag   15 Bu                 
 -8.722  -8.722  -6.554  -6.554  -6.540  -6.540  -6.539  -6.539
 16 Bu   16 Ag   17 Ag   17 Bu    6 Au    6 Bg   18 Bu   18 Ag                 
 -6.369  -6.369  -4.782  -4.782  -4.767  -4.767  -4.766  -4.766
 19 Ag   19 Bu   20 Ag   20 Bu    7 Bg    7 Au   21 Ag   21 Bu                 
 -2.665  -2.665  -2.661  -2.661  -2.660  -2.660  -2.649  -2.649
 22 Ag   22 Bu    8 Bg    8 Au   23 Bu   23 Ag   24 Ag   24 Bu                 
 -2.649  -2.649  -2.049  -2.049  -2.043  -2.043  -2.043  -2.043
  9 Bg    9 Au   25 Ag   25 Bu   10 Bg   10 Au   26 Bu   26 Ag                 
 -2.029  -2.029  -2.029  -2.029  -0.907  -0.861  -0.750  -0.715
 11 Bg   11 Au   27 Ag   27 Bu   28 Ag   28 Bu   29 Ag   29 Bu                 
 -0.665  -0.534  -0.485  -0.457  -0.426  -0.382  -0.359  -0.343
 30 Ag   30 Bu   31 Ag   31 Bu   12 Au   32 Ag   12 Bg   32 Bu                 
 -0.343  -0.295  -0.292  -0.267  -0.252  -0.248
 33 Ag   13 Bg   13 Au   33 Bu   14 Au   34 Ag                                 
 -- Virtual --                   
 -0.070  -0.060  -0.050  -0.047   0.003   0.036   0.039   0.046
 34 Bu   14 Bg   35 Ag   35 Bu   36 Ag   36 Bu   37 Ag   37 Bu                 
  0.049   0.059   0.064   0.085   0.089   0.092   0.105   0.111
 15 Au   38 Ag   15 Bg   38 Bu   39 Ag   39 Bu   16 Au   40 Ag                 
  0.122   0.136   0.138   0.156   0.180   0.201   0.225   0.238
 16 Bg   40 Bu   41 Ag   41 Bu   42 Ag   42 Bu   17 Au   43 Ag                 
  0.249   0.254   0.278   0.304   0.307   0.354   0.367   0.370
 43 Bu   17 Bg   44 Ag   44 Bu   45 Ag   18 Au   46 Ag   18 Bg                 
  0.374   0.398   0.405   0.418   0.420   0.421   0.425   0.427
 45 Bu   47 Ag   19 Au   46 Bu   19 Bg   20 Au   20 Bg   48 Ag                 
  0.458   0.479   0.490   0.493   0.499   0.520   0.526   0.563
 47 Bu   48 Bu   49 Bu   49 Ag   21 Au   21 Bg   50 Ag   22 Au                 
  0.565   0.601   0.615   0.622   0.625   0.639   0.675   0.726
 22 Bg   50 Bu   51 Bu   23 Au   52 Bu   51 Ag   52 Ag   53 Ag                 
  0.733   0.745   0.786   0.794   0.849   0.876   0.930   0.954
 53 Bu   54 Ag   54 Bu   23 Bg   55 Bu   55 Ag   56 Ag   56 Bu                 
  1.029   1.133   1.187   1.231   1.317   1.348   1.374   1.388
 57 Ag   57 Bu   24 Au   24 Bg   25 Au   25 Bg   58 Ag   58 Bu                 
  1.418   1.436   1.454   1.548   1.606   1.701   1.809   1.852
 59 Bu   59 Ag   60 Ag   26 Au   60 Bu   61 Ag   61 Bu   26 Bg                 
  1.991   2.002   2.012   2.055   2.121   2.147   2.189   2.255
 27 Au   27 Bg   62 Ag   62 Bu   63 Bu   63 Ag   64 Bu   64 Ag                 
  2.615   2.752   2.824   2.969   3.117   3.337   3.930   3.938
 28 Au   65 Bu   28 Bg   65 Ag   66 Ag   66 Bu   29 Au   67 Ag                 
  3.940   3.969   3.977   3.979   3.997   3.998   4.020   4.026
 29 Bg   67 Bu   30 Au   30 Bg   68 Ag   68 Bu   31 Au   31 Bg                 
  4.059   4.091   4.105   4.138   4.208   4.210   4.225   4.253
 32 Au   69 Ag   32 Bg   69 Bu   70 Bu   70 Ag   71 Ag   71 Bu                 
  4.345   4.382   4.476   4.497   5.985   6.016   6.045   6.067
 72 Bu   72 Ag   73 Bu   73 Ag   33 Au   33 Bg   74 Ag   74 Bu                 
  6.115   6.129   6.658   6.692   7.532   7.536   7.568   7.590
 75 Ag   75 Bu   76 Ag   76 Bu   34 Au   34 Bg   77 Ag   77 Bu                 
  7.640   7.702  23.240  24.014  27.886  27.899  28.329  28.352
 78 Bu   78 Ag   79 Ag   79 Bu   80 Bu   80 Ag   35 Au   35 Bg                 
 28.372  28.377  28.409  28.415  28.522  28.523  28.539  28.541
 81 Ag   81 Bu   82 Ag   82 Bu   36 Au   36 Bg   83 Bu   83 Ag                 
 28.544  28.561  28.588  28.613  28.690  28.709  47.918  47.949
 37 Au   37 Bg   84 Ag   84 Bu   85 Bu   85 Ag   86 Ag   86 Bu                 
127.873 127.891 127.907 127.920 127.950 127.959 151.679 151.691
 38 Au   38 Bg   87 Ag   87 Bu   88 Bu   88 Ag   89 Bu   89 Ag                 
289.731 289.735 289.766 289.791 289.866 289.9281020.7151020.753
 39 Au   39 Bg   90 Ag   90 Bu   91 Bu   91 Ag   92 Ag   92 Bu                 
*******1901.856
 93 Bu   93 Ag                                                                 

 Beta MOs, Restricted
 -- Occupied --                  
*******-1165.89 -482.86 -482.86 -176.32 -176.32 -165.73 -165.73
  1 Bu    1 Ag    2 Bu    2 Ag    3 Ag    3 Bu    4 Bu    4 Ag                 
-165.72 -165.72 -165.72 -165.72  -62.51  -62.51  -56.33  -56.33
  1 Au    1 Bg    5 Ag    5 Bu    6 Ag    6 Bu    7 Ag    7 Bu                 
-56.328 -56.328 -56.328 -56.328 -35.819 -35.819 -31.312 -31.312
  2 Au    2 Bg    8 Ag    8 Bu    9 Bu    9 Ag   10 Ag   10 Bu                 
-31.306 -31.306 -31.305 -31.305 -22.962 -22.962 -22.961 -22.961
  3 Bg    3 Au   11 Bu   11 Ag   12 Ag   12 Bu    4 Bg    4 Au                 
-22.961 -22.961 -22.956 -22.956 -22.956 -22.956 -10.290 -10.289
 13 Bu   13 Ag    5 Bg    5 Au   14 Ag   14 Bu   15 Ag   15 Bu                 
 -8.722  -8.722  -6.554  -6.554  -6.540  -6.540  -6.539  -6.539
 16 Bu   16 Ag   17 Ag   17 Bu    6 Au    6 Bg   18 Bu   18 Ag                 
 -6.369  -6.369  -4.782  -4.782  -4.767  -4.767  -4.766  -4.766
 19 Ag   19 Bu   20 Ag   20 Bu    7 Bg    7 Au   21 Ag   21 Bu                 
 -2.665  -2.665  -2.661  -2.661  -2.660  -2.660  -2.649  -2.649
 22 Ag   22 Bu    8 Bg    8 Au   23 Bu   23 Ag   24 Ag   24 Bu                 
 -2.649  -2.649  -2.049  -2.049  -2.043  -2.043  -2.043  -2.043
  9 Bg    9 Au   25 Ag   25 Bu   10 Bg   10 Au   26 Bu   26 Ag                 
 -2.029  -2.029  -2.029  -2.029  -0.907  -0.861  -0.750  -0.715
 11 Bg   11 Au   27 Ag   27 Bu   28 Ag   28 Bu   29 Ag   29 Bu                 
 -0.665  -0.534  -0.485  -0.457  -0.426  -0.382  -0.359  -0.343
 30 Ag   30 Bu   31 Ag   31 Bu   12 Au   32 Ag   12 Bg   32 Bu                 
 -0.343  -0.295  -0.292  -0.267  -0.252  -0.248
 33 Ag   13 Bg   13 Au   33 Bu   14 Au   34 Ag                                 
 -- Virtual --                   
 -0.070  -0.060  -0.050  -0.047   0.003   0.036   0.039   0.046
 34 Bu   14 Bg   35 Ag   35 Bu   36 Ag   36 Bu   37 Ag   37 Bu                 
  0.049   0.059   0.064   0.085   0.089   0.092   0.105   0.111
 15 Au   38 Ag   15 Bg   38 Bu   39 Ag   39 Bu   16 Au   40 Ag                 
  0.122   0.136   0.138   0.156   0.180   0.201   0.225   0.238
 16 Bg   40 Bu   41 Ag   41 Bu   42 Ag   42 Bu   17 Au   43 Ag                 
  0.249   0.254   0.278   0.304   0.307   0.354   0.367   0.370
 43 Bu   17 Bg   44 Ag   44 Bu   45 Ag   18 Au   46 Ag   18 Bg                 
  0.374   0.398   0.405   0.418   0.420   0.421   0.425   0.427
 45 Bu   47 Ag   19 Au   46 Bu   19 Bg   20 Au   20 Bg   48 Ag                 
  0.458   0.479   0.490   0.493   0.499   0.520   0.526   0.563
 47 Bu   48 Bu   49 Bu   49 Ag   21 Au   21 Bg   50 Ag   22 Au                 
  0.565   0.601   0.615   0.622   0.625   0.639   0.675   0.726
 22 Bg   50 Bu   51 Bu   23 Au   52 Bu   51 Ag   52 Ag   53 Ag                 
  0.733   0.745   0.786   0.794   0.849   0.876   0.930   0.954
 53 Bu   54 Ag   54 Bu   23 Bg   55 Bu   55 Ag   56 Ag   56 Bu                 
  1.029   1.133   1.187   1.231   1.317   1.348   1.374   1.388
 57 Ag   57 Bu   24 Au   24 Bg   25 Au   25 Bg   58 Ag   58 Bu                 
  1.418   1.436   1.454   1.548   1.606   1.701   1.809   1.852
 59 Bu   59 Ag   60 Ag   26 Au   60 Bu   61 Ag   61 Bu   26 Bg                 
  1.991   2.002   2.012   2.055   2.121   2.147   2.189   2.255
 27 Au   27 Bg   62 Ag   62 Bu   63 Bu   63 Ag   64 Bu   64 Ag                 
  2.615   2.752   2.824   2.969   3.117   3.337   3.930   3.938
 28 Au   65 Bu   28 Bg   65 Ag   66 Ag   66 Bu   29 Au   67 Ag                 
  3.940   3.969   3.977   3.979   3.997   3.998   4.020   4.026
 29 Bg   67 Bu   30 Au   30 Bg   68 Ag   68 Bu   31 Au   31 Bg                 
  4.059   4.091   4.105   4.138   4.208   4.210   4.225   4.253
 32 Au   69 Ag   32 Bg   69 Bu   70 Bu   70 Ag   71 Ag   71 Bu                 
  4.345   4.382   4.476   4.497   5.985   6.016   6.045   6.067
 72 Bu   72 Ag   73 Bu   73 Ag   33 Au   33 Bg   74 Ag   74 Bu                 
  6.115   6.129   6.658   6.692   7.532   7.536   7.568   7.590
 75 Ag   75 Bu   76 Ag   76 Bu   34 Au   34 Bg   77 Ag   77 Bu                 
  7.640   7.702  23.240  24.014  27.886  27.899  28.329  28.352
 78 Bu   78 Ag   79 Ag   79 Bu   80 Bu   80 Ag   35 Au   35 Bg                 
 28.372  28.377  28.409  28.415  28.522  28.523  28.539  28.541
 81 Ag   81 Bu   82 Ag   82 Bu   36 Au   36 Bg   83 Bu   83 Ag                 
 28.544  28.561  28.588  28.613  28.690  28.709  47.918  47.949
 37 Au   37 Bg   84 Ag   84 Bu   85 Bu   85 Ag   86 Ag   86 Bu                 
127.873 127.891 127.907 127.920 127.950 127.959 151.679 151.691
 38 Au   38 Bg   87 Ag   87 Bu   88 Bu   88 Ag   89 Bu   89 Ag                 
289.731 289.735 289.766 289.791 289.866 289.9281020.7151020.753
 39 Au   39 Bg   90 Ag   90 Bu   91 Bu   91 Ag   92 Ag   92 Bu                 
*******1901.856
 93 Bu   93 Ag                                                                 
 --------------------------------------------------------------

          Ground-State Mulliken Net Atomic Charges

     Atom                 Charge (a.u.)
  ----------------------------------------
      1 Br                   -0.074873
      2 I                     0.142166
      3 I                     0.142166
      4 Br                   -0.074873
      5 C                    -0.067293
      6 C                    -0.067293
  ----------------------------------------
  Sum of atomic charges =    -0.000000

 -----------------------------------------------------------------
                    Cartesian Multipole Moments
 -----------------------------------------------------------------
    Charge (ESU x 10^10)
                -0.0000
    Dipole Moment (Debye)
         X      -0.0000      Y      -0.0000      Z      -0.0000
       Tot       0.0000
    Quadrupole Moments (Debye-Ang)
        XX     -97.3785     XY      -0.8757     YY    -103.3908
        XZ       0.0000     YZ       0.0000     ZZ    -105.7494
    Octopole Moments (Debye-Ang^2)
       XXX       0.0000    XXY      -0.0000    XYY       0.0000
       YYY       0.0000    XXZ      -0.0000    XYZ      -0.0000
       YYZ      -0.0000    XZZ      -0.0000    YZZ      -0.0000
       ZZZ      -0.0000
    Hexadecapole Moments (Debye-Ang^3)
      XXXX   -2259.4112   XXXY     109.9867   XXYY    -527.7780
      XYYY     173.2669   YYYY   -1204.9544   XXXZ       0.0000
      XXYZ      -0.0000   XYYZ      -0.0000   YYYZ       0.0000
      XXZZ    -427.7372   XYZZ      54.5434   YYZZ    -233.8460
      XZZZ       0.0000   YZZZ       0.0000   ZZZZ    -138.9165
 -----------------------------------------------------------------
 Calculating analytic gradient of the SCF energy
 Gradient of SCF Energy
            1           2           3           4           5           6
    1   0.0087838   0.0195045  -0.0195045  -0.0087838   0.0377540  -0.0377540
    2  -0.0700917  -0.0693010   0.0693010   0.0700917   0.0036735  -0.0036735
    3  -0.0000000   0.0000000   0.0000000  -0.0000000   0.0000000   0.0000000
 Max gradient component =       7.009E-02
 RMS gradient           =       3.592E-02
 Gradient time:  CPU 74.63 s  wall 9.48 s
 Geometry Optimization Parameters
   NAtoms,    NIC,     NZ,  NCons,   NDum,   NFix, NCnnct, MaxDiis
        6      37       0       0       0       0       0       0

 Cartesian Hessian Update
 Hessian Updated using BFGS Update


** GEOMETRY OPTIMIZATION IN DELOCALIZED INTERNAL COORDINATES **
   Searching for a Minimum

   Optimization Cycle:  13

                       Coordinates (Angstroms)
     ATOM                X               Y               Z
      1  Br        1.6272157496    1.6422824183    0.0000000000
      2  I        -2.2056487900    1.2145245060    0.0000000000
      3  I         2.2056487900   -1.2145245060    0.0000000000
      4  Br       -1.6272157496   -1.6422824183    0.0000000000
      5  C         0.6723667304    0.0814312289    0.0000000000
      6  C        -0.6723667304   -0.0814312289    0.0000000000
   Point Group: c2h   Number of degrees of freedom:     5


   Energy is -19063.454805682

 Hessian Updated using BFGS Update

  5 Hessian modes will be used to form the next step
  Hessian Eigenvalues:
     0.101636    0.244743    0.284000    0.488532    1.091561

 Minimum Search - Taking Simple RFO Step
 Searching for Lamda that Minimizes Along All modes
 Value Taken    Lamda =  -0.05049473
 Calculated Step too Large.  Step scaled by  0.530802
 Step Taken.  Stepsize is  0.300000

                             Maximum     Tolerance    Cnvgd?
         Gradient           0.076158      0.000300      NO
         Displacement       0.278933      0.001200      NO
         Energy change     -0.031513      0.000001      NO


 New Cartesian Coordinates Obtained by Inverse Iteration

 Displacement from previous Coordinates is:  0.223334
 ----------------------------------------------------------------
             Standard Nuclear Orientation (Angstroms)
    I     Atom           X                Y                Z
 ----------------------------------------------------------------
    1      Br      1.5879304742     1.6886009172     0.0000000000
    2      I      -2.1829122275     1.2663953707     0.0000000000
    3      I       2.1829122275    -1.2663953707     0.0000000000
    4      Br     -1.5879304742    -1.6886009172     0.0000000000
    5      C       0.6632510014     0.0834910987     0.0000000000
    6      C      -0.6632510014    -0.0834910987     0.0000000000
 ----------------------------------------------------------------
 Molecular Point Group                 C2h   NOp =  4
 Largest Abelian Subgroup              C2h   NOp =  4
 Nuclear Repulsion Energy =  2089.6302124580 hartrees
 There are       94 alpha and       94 beta electrons
 Applying Cartesian multipole field
    Component          Value
    ---------          -----
     (2,0,0)        1.00000E-11
     (0,2,0)        2.00000E-11
     (0,0,2)       -3.00000E-11
 Nucleus-field energy     =     0.0000000509 hartrees
 Requested basis set is 6-311++G(d,p)
 There are 98 shells and 264 basis functions
 A cutoff of  1.0D-11 yielded   3288 shell pairs
 There are     25837 function pairs (     29376 Cartesian)
 Smallest overlap matrix eigenvalue = 1.57E-05
 Guess MOs from SCF MO coefficient file

 -----------------------------------------------------------------------
  General SCF calculation program by
  Eric Jon Sundstrom, Paul Horn, Yuezhi Mao, Dmitri Zuev, Alec White,
  David Stuck, Shaama M.S., Shane Yost, Joonho Lee, David Small,
  Daniel Levine, Susi Lehtola, Hugh Burton, Evgeny Epifanovsky
 -----------------------------------------------------------------------
 Exchange:     0.2000 Hartree-Fock + 0.0800 Slater + 0.7200 B88
 Correlation:  0.1900 VWN1RPA + 0.8100 LYP
 Using SG-1 standard quadrature grid
 using 8 threads for integral computing
 -------------------------------------------------------
 OpenMP Integral computing Module                
 Release: version 2.0, May 2017, Q-Chem Inc. Pleasanton 
 -------------------------------------------------------
 -------------------------------------------------------
 OpenMP BLAS3 based DFT computing Module                
 Release: version 1.0, May 2013, Q-Chem Inc. Pittsburgh 
 -------------------------------------------------------
 A restricted SCF calculation will be
 performed using DIIS
 SCF converges when DIIS error is below 1.0e-08
 ---------------------------------------
  Cycle       Energy         DIIS error
 ---------------------------------------
    1  -19063.4750974365      4.76e-04  
    2  -19063.4770623591      2.07e-04  
    3  -19063.4768773226      2.46e-04  
    4  -19063.4773967512      7.07e-05  
    5  -19063.4774444908      6.59e-06  
    6  -19063.4774449041      1.88e-06  
    7  -19063.4774449146      5.47e-07  
    8  -19063.4774449160      8.36e-08  
    9  -19063.4774449160      1.82e-08  
   10  -19063.4774449162      3.81e-09  Convergence criterion met
 ---------------------------------------
 SCF time:   CPU 173.12s  wall 23.00s 
 SCF   energy in the final basis set =   -19063.4774449162
 Total energy in the final basis set =   -19063.4774449162

 --------------------------------------------------------------
             Orbital Energies (a.u.) and Symmetries
 --------------------------------------------------------------

 Alpha MOs, Restricted
 -- Occupied --                  
*******-1165.89 -482.86 -482.86 -176.32 -176.32 -165.73 -165.73
  1 Bu    1 Ag    2 Bu    2 Ag    3 Ag    3 Bu    4 Bu    4 Ag                 
-165.72 -165.72 -165.72 -165.72  -62.51  -62.51  -56.33  -56.33
  1 Au    1 Bg    5 Ag    5 Bu    6 Ag    6 Bu    7 Ag    7 Bu                 
-56.328 -56.328 -56.328 -56.328 -35.819 -35.819 -31.313 -31.313
  2 Au    2 Bg    8 Ag    8 Bu    9 Bu    9 Ag   10 Ag   10 Bu                 
-31.307 -31.307 -31.306 -31.306 -22.963 -22.963 -22.962 -22.962
  3 Bg    3 Au   11 Bu   11 Ag   12 Ag   12 Bu    4 Bg    4 Au                 
-22.961 -22.961 -22.957 -22.957 -22.957 -22.957 -10.291 -10.290
 13 Bu   13 Ag    5 Bg    5 Au   14 Ag   14 Bu   15 Ag   15 Bu                 
 -8.721  -8.721  -6.553  -6.553  -6.539  -6.539  -6.539  -6.539
 16 Bu   16 Ag   17 Ag   17 Bu    6 Au    6 Bg   18 Bu   18 Ag                 
 -6.369  -6.369  -4.783  -4.783  -4.767  -4.767  -4.766  -4.766
 19 Ag   19 Bu   20 Ag   20 Bu    7 Bg    7 Au   21 Ag   21 Bu                 
 -2.664  -2.664  -2.661  -2.661  -2.660  -2.660  -2.649  -2.649
 22 Ag   22 Bu    8 Bg    8 Au   23 Bu   23 Ag   24 Ag   24 Bu                 
 -2.649  -2.649  -2.049  -2.049  -2.044  -2.044  -2.043  -2.043
  9 Bg    9 Au   25 Ag   25 Bu   10 Bg   10 Au   26 Bu   26 Ag                 
 -2.030  -2.030  -2.030  -2.030  -0.902  -0.851  -0.752  -0.713
 11 Bg   11 Au   27 Ag   27 Bu   28 Ag   28 Bu   29 Ag   29 Bu                 
 -0.663  -0.532  -0.481  -0.459  -0.423  -0.379  -0.353  -0.340
 30 Ag   30 Bu   31 Ag   31 Bu   12 Au   32 Ag   12 Bg   33 Ag                 
 -0.335  -0.296  -0.294  -0.275  -0.254  -0.254
 32 Bu   13 Bg   13 Au   33 Bu   34 Ag   14 Au                                 
 -- Virtual --                   
 -0.075  -0.057  -0.055  -0.053   0.002   0.036   0.038   0.046
 34 Bu   14 Bg   35 Ag   35 Bu   36 Ag   36 Bu   37 Ag   37 Bu                 
  0.050   0.060   0.064   0.086   0.088   0.093   0.106   0.110
 15 Au   38 Ag   15 Bg   38 Bu   39 Ag   39 Bu   16 Au   40 Ag                 
  0.121   0.134   0.138   0.157   0.181   0.211   0.225   0.237
 16 Bg   40 Bu   41 Ag   41 Bu   42 Ag   42 Bu   17 Au   43 Ag                 
  0.237   0.254   0.273   0.305   0.308   0.359   0.370   0.371
 43 Bu   17 Bg   44 Ag   45 Ag   44 Bu   18 Au   46 Ag   18 Bg                 
  0.371   0.395   0.403   0.412   0.422   0.424   0.426   0.431
 45 Bu   47 Ag   19 Au   46 Bu   19 Bg   20 Au   20 Bg   48 Ag                 
  0.457   0.475   0.492   0.496   0.504   0.519   0.529   0.555
 47 Bu   48 Bu   49 Ag   21 Au   49 Bu   21 Bg   50 Ag   22 Au                 
  0.560   0.600   0.614   0.628   0.628   0.636   0.662   0.724
 22 Bg   50 Bu   51 Bu   23 Au   52 Bu   51 Ag   52 Ag   53 Ag                 
  0.724   0.735   0.776   0.794   0.853   0.887   0.915   0.942
 53 Bu   54 Ag   54 Bu   23 Bg   55 Bu   55 Ag   56 Ag   56 Bu                 
  1.032   1.125   1.184   1.224   1.316   1.347   1.371   1.392
 57 Ag   57 Bu   24 Au   24 Bg   25 Au   25 Bg   58 Ag   58 Bu                 
  1.413   1.428   1.461   1.550   1.604   1.701   1.819   1.864
 59 Bu   59 Ag   60 Ag   26 Au   60 Bu   61 Ag   61 Bu   26 Bg                 
  1.992   2.001   2.012   2.054   2.133   2.144   2.194   2.253
 27 Au   27 Bg   62 Ag   62 Bu   63 Ag   63 Bu   64 Bu   64 Ag                 
  2.618   2.749   2.826   2.975   3.129   3.304   3.936   3.941
 28 Au   65 Bu   28 Bg   65 Ag   66 Ag   66 Bu   29 Au   67 Ag                 
  3.946   3.972   3.977   3.980   3.997   4.001   4.012   4.014
 29 Bg   67 Bu   30 Au   30 Bg   68 Bu   68 Ag   31 Au   31 Bg                 
  4.055   4.092   4.105   4.139   4.177   4.187   4.225   4.252
 32 Au   69 Ag   32 Bg   69 Bu   70 Ag   70 Bu   71 Ag   71 Bu                 
  4.345   4.383   4.471   4.485   5.985   6.014   6.041   6.061
 72 Bu   72 Ag   73 Bu   73 Ag   33 Au   33 Bg   74 Ag   74 Bu                 
  6.096   6.119   6.651   6.680   7.532   7.536   7.571   7.590
 75 Ag   75 Bu   76 Ag   76 Bu   34 Au   34 Bg   77 Ag   77 Bu                 
  7.643   7.697  23.228  24.077  27.876  27.888  28.328  28.350
 78 Bu   78 Ag   79 Ag   79 Bu   80 Bu   80 Ag   35 Au   35 Bg                 
 28.370  28.373  28.400  28.410  28.521  28.523  28.536  28.537
 81 Ag   81 Bu   82 Ag   82 Bu   36 Au   36 Bg   83 Bu   83 Ag                 
 28.542  28.558  28.585  28.612  28.689  28.703  47.908  47.939
 37 Au   37 Bg   84 Ag   84 Bu   85 Bu   85 Ag   86 Ag   86 Bu                 
127.873 127.890 127.905 127.917 127.945 127.950 151.669 151.681
 38 Au   38 Bg   87 Ag   87 Bu   88 Bu   88 Ag   89 Bu   89 Ag                 
289.730 289.734 289.768 289.789 289.868 289.9231020.7021020.741
 39 Au   39 Bg   90 Ag   90 Bu   91 Bu   91 Ag   92 Ag   92 Bu                 
*******1901.846
 93 Bu   93 Ag                                                                 

 Beta MOs, Restricted
 -- Occupied --                  
*******-1165.89 -482.86 -482.86 -176.32 -176.32 -165.73 -165.73
  1 Bu    1 Ag    2 Bu    2 Ag    3 Ag    3 Bu    4 Bu    4 Ag                 
-165.72 -165.72 -165.72 -165.72  -62.51  -62.51  -56.33  -56.33
  1 Au    1 Bg    5 Ag    5 Bu    6 Ag    6 Bu    7 Ag    7 Bu                 
-56.328 -56.328 -56.328 -56.328 -35.819 -35.819 -31.313 -31.313
  2 Au    2 Bg    8 Ag    8 Bu    9 Bu    9 Ag   10 Ag   10 Bu                 
-31.307 -31.307 -31.306 -31.306 -22.963 -22.963 -22.962 -22.962
  3 Bg    3 Au   11 Bu   11 Ag   12 Ag   12 Bu    4 Bg    4 Au                 
-22.961 -22.961 -22.957 -22.957 -22.957 -22.957 -10.291 -10.290
 13 Bu   13 Ag    5 Bg    5 Au   14 Ag   14 Bu   15 Ag   15 Bu                 
 -8.721  -8.721  -6.553  -6.553  -6.539  -6.539  -6.539  -6.539
 16 Bu   16 Ag   17 Ag   17 Bu    6 Au    6 Bg   18 Bu   18 Ag                 
 -6.369  -6.369  -4.783  -4.783  -4.767  -4.767  -4.766  -4.766
 19 Ag   19 Bu   20 Ag   20 Bu    7 Bg    7 Au   21 Ag   21 Bu                 
 -2.664  -2.664  -2.661  -2.661  -2.660  -2.660  -2.649  -2.649
 22 Ag   22 Bu    8 Bg    8 Au   23 Bu   23 Ag   24 Ag   24 Bu                 
 -2.649  -2.649  -2.049  -2.049  -2.044  -2.044  -2.043  -2.043
  9 Bg    9 Au   25 Ag   25 Bu   10 Bg   10 Au   26 Bu   26 Ag                 
 -2.030  -2.030  -2.030  -2.030  -0.902  -0.851  -0.752  -0.713
 11 Bg   11 Au   27 Ag   27 Bu   28 Ag   28 Bu   29 Ag   29 Bu                 
 -0.663  -0.532  -0.481  -0.459  -0.423  -0.379  -0.353  -0.340
 30 Ag   30 Bu   31 Ag   31 Bu   12 Au   32 Ag   12 Bg   33 Ag                 
 -0.335  -0.296  -0.294  -0.275  -0.254  -0.254
 32 Bu   13 Bg   13 Au   33 Bu   34 Ag   14 Au                                 
 -- Virtual --                   
 -0.075  -0.057  -0.055  -0.053   0.002   0.036   0.038   0.046
 34 Bu   14 Bg   35 Ag   35 Bu   36 Ag   36 Bu   37 Ag   37 Bu                 
  0.050   0.060   0.064   0.086   0.088   0.093   0.106   0.110
 15 Au   38 Ag   15 Bg   38 Bu   39 Ag   39 Bu   16 Au   40 Ag                 
  0.121   0.134   0.138   0.157   0.181   0.211   0.225   0.237
 16 Bg   40 Bu   41 Ag   41 Bu   42 Ag   42 Bu   17 Au   43 Ag                 
  0.237   0.254   0.273   0.305   0.308   0.359   0.370   0.371
 43 Bu   17 Bg   44 Ag   45 Ag   44 Bu   18 Au   46 Ag   18 Bg                 
  0.371   0.395   0.403   0.412   0.422   0.424   0.426   0.431
 45 Bu   47 Ag   19 Au   46 Bu   19 Bg   20 Au   20 Bg   48 Ag                 
  0.457   0.475   0.492   0.496   0.504   0.519   0.529   0.555
 47 Bu   48 Bu   49 Ag   21 Au   49 Bu   21 Bg   50 Ag   22 Au                 
  0.560   0.600   0.614   0.628   0.628   0.636   0.662   0.724
 22 Bg   50 Bu   51 Bu   23 Au   52 Bu   51 Ag   52 Ag   53 Ag                 
  0.724   0.735   0.776   0.794   0.853   0.887   0.915   0.942
 53 Bu   54 Ag   54 Bu   23 Bg   55 Bu   55 Ag   56 Ag   56 Bu                 
  1.032   1.125   1.184   1.224   1.316   1.347   1.371   1.392
 57 Ag   57 Bu   24 Au   24 Bg   25 Au   25 Bg   58 Ag   58 Bu                 
  1.413   1.428   1.461   1.550   1.604   1.701   1.819   1.864
 59 Bu   59 Ag   60 Ag   26 Au   60 Bu   61 Ag   61 Bu   26 Bg                 
  1.992   2.001   2.012   2.054   2.133   2.144   2.194   2.253
 27 Au   27 Bg   62 Ag   62 Bu   63 Ag   63 Bu   64 Bu   64 Ag                 
  2.618   2.749   2.826   2.975   3.129   3.304   3.936   3.941
 28 Au   65 Bu   28 Bg   65 Ag   66 Ag   66 Bu   29 Au   67 Ag                 
  3.946   3.972   3.977   3.980   3.997   4.001   4.012   4.014
 29 Bg   67 Bu   30 Au   30 Bg   68 Bu   68 Ag   31 Au   31 Bg                 
  4.055   4.092   4.105   4.139   4.177   4.187   4.225   4.252
 32 Au   69 Ag   32 Bg   69 Bu   70 Ag   70 Bu   71 Ag   71 Bu                 
  4.345   4.383   4.471   4.485   5.985   6.014   6.041   6.061
 72 Bu   72 Ag   73 Bu   73 Ag   33 Au   33 Bg   74 Ag   74 Bu                 
  6.096   6.119   6.651   6.680   7.532   7.536   7.571   7.590
 75 Ag   75 Bu   76 Ag   76 Bu   34 Au   34 Bg   77 Ag   77 Bu                 
  7.643   7.697  23.228  24.077  27.876  27.888  28.328  28.350
 78 Bu   78 Ag   79 Ag   79 Bu   80 Bu   80 Ag   35 Au   35 Bg                 
 28.370  28.373  28.400  28.410  28.521  28.523  28.536  28.537
 81 Ag   81 Bu   82 Ag   82 Bu   36 Au   36 Bg   83 Bu   83 Ag                 
 28.542  28.558  28.585  28.612  28.689  28.703  47.908  47.939
 37 Au   37 Bg   84 Ag   84 Bu   85 Bu   85 Ag   86 Ag   86 Bu                 
127.873 127.890 127.905 127.917 127.945 127.950 151.669 151.681
 38 Au   38 Bg   87 Ag   87 Bu   88 Bu   88 Ag   89 Bu   89 Ag                 
289.730 289.734 289.768 289.789 289.868 289.9231020.7021020.741
 39 Au   39 Bg   90 Ag   90 Bu   91 Bu   91 Ag   92 Ag   92 Bu                 
*******1901.846
 93 Bu   93 Ag                                                                 
 --------------------------------------------------------------

          Ground-State Mulliken Net Atomic Charges

     Atom                 Charge (a.u.)
  ----------------------------------------
      1 Br                   -0.077758
      2 I                     0.146861
      3 I                     0.146861
      4 Br                   -0.077758
      5 C                    -0.069104
      6 C                    -0.069104
  ----------------------------------------
  Sum of atomic charges =     0.000000

 -----------------------------------------------------------------
                    Cartesian Multipole Moments
 -----------------------------------------------------------------
    Charge (ESU x 10^10)
                 0.0000
    Dipole Moment (Debye)
         X       0.0000      Y       0.0000      Z       0.0000
       Tot       0.0000
    Quadrupole Moments (Debye-Ang)
        XX     -98.1351     XY      -1.4257     YY    -102.3429
        XZ       0.0000     YZ      -0.0000     ZZ    -105.9387
    Octopole Moments (Debye-Ang^2)
       XXX      -0.0000    XXY       0.0000    XYY      -0.0000
       YYY      -0.0000    XXZ      -0.0000    XYZ       0.0000
       YYZ       0.0000    XZZ       0.0000    YZZ       0.0000
       ZZZ      -0.0000
    Hexadecapole Moments (Debye-Ang^3)
      XXXX   -2214.4851   XXXY     118.2849   XXYY    -526.0860
      XYYY     182.7498   YYYY   -1266.6267   XXXZ       0.0000
      XXYZ      -0.0000   XYYZ      -0.0000   YYYZ      -0.0000
      XXZZ    -418.2665   XYZZ      58.7293   YYZZ    -246.7157
      XZZZ       0.0000   YZZZ       0.0000   ZZZZ    -139.5466
 -----------------------------------------------------------------
 Calculating analytic gradient of the SCF energy
 Gradient of SCF Energy
            1           2           3           4           5           6
    1   0.0086031   0.0110584  -0.0110584  -0.0086031   0.0109351  -0.0109351
    2  -0.0479394  -0.0488778   0.0488778   0.0479394  -0.0003819   0.0003819
    3  -0.0000000  -0.0000000   0.0000000   0.0000000   0.0000000  -0.0000000
 Max gradient component =       4.888E-02
 RMS gradient           =       2.358E-02
 Gradient time:  CPU 72.98 s  wall 9.27 s
 Geometry Optimization Parameters
   NAtoms,    NIC,     NZ,  NCons,   NDum,   NFix, NCnnct, MaxDiis
        6      37       0       0       0       0       0       0

 Cartesian Hessian Update
 Hessian Updated using BFGS Update


** GEOMETRY OPTIMIZATION IN DELOCALIZED INTERNAL COORDINATES **
   Searching for a Minimum

   Optimization Cycle:  14

                       Coordinates (Angstroms)
     ATOM                X               Y               Z
      1  Br        1.5879304742    1.6886009172    0.0000000000
      2  I        -2.1829122275    1.2663953707    0.0000000000
      3  I         2.1829122275   -1.2663953707    0.0000000000
      4  Br       -1.5879304742   -1.6886009172    0.0000000000
      5  C         0.6632510014    0.0834910987    0.0000000000
      6  C        -0.6632510014   -0.0834910987    0.0000000000
   Point Group: c2h   Number of degrees of freedom:     5


   Energy is -19063.477444916

 Hessian Updated using BFGS Update

  5 Hessian modes will be used to form the next step
  Hessian Eigenvalues:
     0.076348    0.247039    0.307972    0.499317    1.091696

 Minimum Search - Taking Simple RFO Step
 Searching for Lamda that Minimizes Along All modes
 Value Taken    Lamda =  -0.03362221
 Calculated Step too Large.  Step scaled by  0.546710
 Step Taken.  Stepsize is  0.300000

                             Maximum     Tolerance    Cnvgd?
         Gradient           0.057423      0.000300      NO
         Displacement       0.292648      0.001200      NO
         Energy change     -0.022639      0.000001      NO


 New Cartesian Coordinates Obtained by Inverse Iteration

 Displacement from previous Coordinates is:  0.215012
 ----------------------------------------------------------------
             Standard Nuclear Orientation (Angstroms)
    I     Atom           X                Y                Z
 ----------------------------------------------------------------
    1      Br      1.5529044329     1.7356699695     0.0000000000
    2      I      -2.1645286377     1.3180955793     0.0000000000
    3      I       2.1645286377    -1.3180955793     0.0000000000
    4      Br     -1.5529044329    -1.7356699695     0.0000000000
    5      C       0.6657101886     0.0871864242     0.0000000000
    6      C      -0.6657101886    -0.0871864242     0.0000000000
 ----------------------------------------------------------------
 Molecular Point Group                 C2h   NOp =  4
 Largest Abelian Subgroup              C2h   NOp =  4
 Nuclear Repulsion Energy =  2070.8013340430 hartrees
 There are       94 alpha and       94 beta electrons
 Applying Cartesian multipole field
    Component          Value
    ---------          -----
     (2,0,0)        1.00000E-11
     (0,2,0)        2.00000E-11
     (0,0,2)       -3.00000E-11
 Nucleus-field energy     =     0.0000000522 hartrees
 Requested basis set is 6-311++G(d,p)
 There are 98 shells and 264 basis functions
 A cutoff of  1.0D-11 yielded   3278 shell pairs
 There are     25803 function pairs (     29336 Cartesian)
 Smallest overlap matrix eigenvalue = 1.91E-05
 Guess MOs from SCF MO coefficient file

 -----------------------------------------------------------------------
  General SCF calculation program by
  Eric Jon Sundstrom, Paul Horn, Yuezhi Mao, Dmitri Zuev, Alec White,
  David Stuck, Shaama M.S., Shane Yost, Joonho Lee, David Small,
  Daniel Levine, Susi Lehtola, Hugh Burton, Evgeny Epifanovsky
 -----------------------------------------------------------------------
 Exchange:     0.2000 Hartree-Fock + 0.0800 Slater + 0.7200 B88
 Correlation:  0.1900 VWN1RPA + 0.8100 LYP
 Using SG-1 standard quadrature grid
 using 8 threads for integral computing
 -------------------------------------------------------
 OpenMP Integral computing Module                
 Release: version 2.0, May 2017, Q-Chem Inc. Pleasanton 
 -------------------------------------------------------
 -------------------------------------------------------
 OpenMP BLAS3 based DFT computing Module                
 Release: version 1.0, May 2013, Q-Chem Inc. Pittsburgh 
 -------------------------------------------------------
 A restricted SCF calculation will be
 performed using DIIS
 SCF converges when DIIS error is below 1.0e-08
 ---------------------------------------
  Cycle       Energy         DIIS error
 ---------------------------------------
    1  -19063.4905832882      4.11e-04  
    2  -19063.4920328216      2.52e-04  
    3  -19063.4918815839      2.78e-04  
    4  -19063.4925812098      5.26e-05  
    5  -19063.4926090193      5.34e-06  
    6  -19063.4926092900      1.30e-06  
    7  -19063.4926092972      4.52e-07  
    8  -19063.4926092978      4.03e-08  
    9  -19063.4926092981      1.34e-08  
   10  -19063.4926092984      5.20e-09  Convergence criterion met
 ---------------------------------------
 SCF time:   CPU 172.39s  wall 23.00s 
 SCF   energy in the final basis set =   -19063.4926092984
 Total energy in the final basis set =   -19063.4926092984

 --------------------------------------------------------------
             Orbital Energies (a.u.) and Symmetries
 --------------------------------------------------------------

 Alpha MOs, Restricted
 -- Occupied --                  
*******-1165.89 -482.86 -482.86 -176.32 -176.32 -165.73 -165.73
  1 Bu    1 Ag    2 Bu    2 Ag    3 Ag    3 Bu    4 Bu    4 Ag                 
-165.73 -165.73 -165.72 -165.72  -62.51  -62.51  -56.33  -56.33
  1 Au    1 Bg    5 Ag    5 Bu    6 Bu    6 Ag    7 Ag    7 Bu                 
-56.328 -56.328 -56.328 -56.328 -35.820 -35.820 -31.314 -31.314
  2 Au    2 Bg    8 Ag    8 Bu    9 Bu    9 Ag   10 Ag   10 Bu                 
-31.307 -31.307 -31.307 -31.307 -22.964 -22.964 -22.963 -22.962
  3 Bg    3 Au   11 Bu   11 Ag   12 Ag   12 Bu    4 Bg    4 Au                 
-22.962 -22.962 -22.958 -22.958 -22.958 -22.958 -10.293 -10.292
 13 Bu   13 Ag    5 Bg   14 Bu    5 Au   14 Ag   15 Ag   15 Bu                 
 -8.721  -8.721  -6.553  -6.553  -6.539  -6.539  -6.539  -6.539
 16 Bu   16 Ag   17 Ag   17 Bu    6 Au    6 Bg   18 Bu   18 Ag                 
 -6.370  -6.370  -4.783  -4.783  -4.767  -4.767  -4.767  -4.767
 19 Ag   19 Bu   20 Ag   20 Bu    7 Bg    7 Au   21 Ag   21 Bu                 
 -2.664  -2.664  -2.660  -2.660  -2.660  -2.660  -2.648  -2.648
 22 Ag   22 Bu    8 Bg    8 Au   23 Bu   23 Ag   24 Ag   24 Bu                 
 -2.648  -2.648  -2.050  -2.050  -2.044  -2.044  -2.043  -2.043
  9 Bg    9 Au   25 Bu   25 Ag   10 Bg   10 Au   26 Bu   26 Ag                 
 -2.030  -2.030  -2.030  -2.030  -0.896  -0.843  -0.752  -0.711
 11 Bg   11 Au   27 Bu   27 Ag   28 Ag   28 Bu   29 Ag   29 Bu                 
 -0.660  -0.531  -0.477  -0.458  -0.418  -0.378  -0.348  -0.337
 30 Ag   30 Bu   31 Ag   31 Bu   12 Au   32 Ag   12 Bg   33 Ag                 
 -0.328  -0.298  -0.295  -0.282  -0.259  -0.254
 32 Bu   13 Bg   13 Au   33 Bu   34 Ag   14 Au                                 
 -- Virtual --                   
 -0.079  -0.060  -0.057  -0.057   0.002   0.036   0.037   0.046
 34 Bu   35 Ag   35 Bu   14 Bg   36 Ag   36 Bu   37 Ag   37 Bu                 
  0.051   0.061   0.064   0.086   0.086   0.093   0.107   0.110
 15 Au   38 Ag   15 Bg   39 Ag   38 Bu   39 Bu   16 Au   40 Ag                 
  0.120   0.132   0.137   0.156   0.181   0.217   0.225   0.227
 16 Bg   40 Bu   41 Ag   41 Bu   42 Ag   42 Bu   17 Au   43 Bu                 
  0.236   0.252   0.267   0.306   0.311   0.365   0.368   0.371
 43 Ag   17 Bg   44 Ag   45 Ag   44 Bu   18 Au   45 Bu   18 Bg                 
  0.372   0.395   0.400   0.406   0.423   0.426   0.427   0.436
 46 Ag   47 Ag   19 Au   46 Bu   19 Bg   20 Bg   20 Au   48 Ag                 
  0.453   0.471   0.489   0.494   0.515   0.516   0.533   0.550
 47 Bu   48 Bu   49 Ag   21 Au   49 Bu   21 Bg   50 Ag   22 Au                 
  0.557   0.589   0.615   0.627   0.628   0.632   0.653   0.711
 22 Bg   50 Bu   51 Bu   52 Bu   51 Ag   23 Au   52 Ag   53 Bu                 
  0.715   0.736   0.770   0.791   0.853   0.897   0.901   0.931
 53 Ag   54 Ag   54 Bu   23 Bg   55 Bu   55 Ag   56 Ag   56 Bu                 
  1.034   1.107   1.176   1.223   1.314   1.347   1.369   1.397
 57 Ag   57 Bu   24 Au   24 Bg   25 Au   25 Bg   58 Ag   58 Bu                 
  1.407   1.423   1.474   1.546   1.596   1.693   1.820   1.864
 59 Bu   59 Ag   60 Ag   26 Au   60 Bu   61 Ag   61 Bu   26 Bg                 
  1.992   1.998   2.011   2.050   2.114   2.148   2.194   2.244
 27 Au   27 Bg   62 Ag   62 Bu   63 Ag   63 Bu   64 Bu   64 Ag                 
  2.618   2.747   2.821   2.972   3.112   3.302   3.939   3.946
 28 Au   65 Bu   28 Bg   65 Ag   66 Ag   66 Bu   29 Au   67 Ag                 
  3.949   3.969   3.978   3.981   4.003   4.004   4.004   4.007
 29 Bg   67 Bu   30 Au   30 Bg   68 Bu   31 Au   31 Bg   68 Ag                 
  4.053   4.093   4.103   4.122   4.149   4.182   4.228   4.257
 32 Au   69 Ag   32 Bg   69 Bu   70 Ag   70 Bu   71 Ag   71 Bu                 
  4.345   4.383   4.462   4.470   5.984   6.012   6.039   6.057
 72 Bu   72 Ag   73 Bu   73 Ag   33 Au   33 Bg   74 Ag   74 Bu                 
  6.081   6.108   6.642   6.667   7.533   7.536   7.575   7.589
 75 Ag   75 Bu   76 Ag   76 Bu   34 Au   34 Bg   77 Ag   77 Bu                 
  7.644   7.691  23.225  24.050  27.866  27.875  28.328  28.349
 78 Bu   78 Ag   79 Ag   79 Bu   80 Bu   80 Ag   35 Au   35 Bg                 
 28.369  28.371  28.393  28.403  28.520  28.522  28.534  28.534
 81 Ag   81 Bu   82 Ag   82 Bu   36 Au   36 Bg   83 Bu   83 Ag                 
 28.541  28.556  28.584  28.609  28.688  28.698  47.898  47.930
 37 Au   37 Bg   84 Ag   84 Bu   85 Bu   85 Ag   86 Ag   86 Bu                 
127.872 127.888 127.904 127.916 127.939 127.942 151.660 151.669
 38 Au   38 Bg   87 Ag   87 Bu   88 Bu   88 Ag   89 Bu   89 Ag                 
289.730 289.733 289.770 289.786 289.868 289.9171020.6881020.729
 39 Au   39 Bg   90 Ag   90 Bu   91 Bu   91 Ag   92 Ag   92 Bu                 
*******1901.833
 93 Bu   93 Ag                                                                 

 Beta MOs, Restricted
 -- Occupied --                  
*******-1165.89 -482.86 -482.86 -176.32 -176.32 -165.73 -165.73
  1 Bu    1 Ag    2 Bu    2 Ag    3 Ag    3 Bu    4 Bu    4 Ag                 
-165.73 -165.73 -165.72 -165.72  -62.51  -62.51  -56.33  -56.33
  1 Au    1 Bg    5 Ag    5 Bu    6 Bu    6 Ag    7 Ag    7 Bu                 
-56.328 -56.328 -56.328 -56.328 -35.820 -35.820 -31.314 -31.314
  2 Au    2 Bg    8 Ag    8 Bu    9 Bu    9 Ag   10 Ag   10 Bu                 
-31.307 -31.307 -31.307 -31.307 -22.964 -22.964 -22.963 -22.962
  3 Bg    3 Au   11 Bu   11 Ag   12 Ag   12 Bu    4 Bg    4 Au                 
-22.962 -22.962 -22.958 -22.958 -22.958 -22.958 -10.293 -10.292
 13 Bu   13 Ag    5 Bg   14 Bu    5 Au   14 Ag   15 Ag   15 Bu                 
 -8.721  -8.721  -6.553  -6.553  -6.539  -6.539  -6.539  -6.539
 16 Bu   16 Ag   17 Ag   17 Bu    6 Au    6 Bg   18 Bu   18 Ag                 
 -6.370  -6.370  -4.783  -4.783  -4.767  -4.767  -4.767  -4.767
 19 Ag   19 Bu   20 Ag   20 Bu    7 Bg    7 Au   21 Ag   21 Bu                 
 -2.664  -2.664  -2.660  -2.660  -2.660  -2.660  -2.648  -2.648
 22 Ag   22 Bu    8 Bg    8 Au   23 Bu   23 Ag   24 Ag   24 Bu                 
 -2.648  -2.648  -2.050  -2.050  -2.044  -2.044  -2.043  -2.043
  9 Bg    9 Au   25 Bu   25 Ag   10 Bg   10 Au   26 Bu   26 Ag                 
 -2.030  -2.030  -2.030  -2.030  -0.896  -0.843  -0.752  -0.711
 11 Bg   11 Au   27 Bu   27 Ag   28 Ag   28 Bu   29 Ag   29 Bu                 
 -0.660  -0.531  -0.477  -0.458  -0.418  -0.378  -0.348  -0.337
 30 Ag   30 Bu   31 Ag   31 Bu   12 Au   32 Ag   12 Bg   33 Ag                 
 -0.328  -0.298  -0.295  -0.282  -0.259  -0.254
 32 Bu   13 Bg   13 Au   33 Bu   34 Ag   14 Au                                 
 -- Virtual --                   
 -0.079  -0.060  -0.057  -0.057   0.002   0.036   0.037   0.046
 34 Bu   35 Ag   35 Bu   14 Bg   36 Ag   36 Bu   37 Ag   37 Bu                 
  0.051   0.061   0.064   0.086   0.086   0.093   0.107   0.110
 15 Au   38 Ag   15 Bg   39 Ag   38 Bu   39 Bu   16 Au   40 Ag                 
  0.120   0.132   0.137   0.156   0.181   0.217   0.225   0.227
 16 Bg   40 Bu   41 Ag   41 Bu   42 Ag   42 Bu   17 Au   43 Bu                 
  0.236   0.252   0.267   0.306   0.311   0.365   0.368   0.371
 43 Ag   17 Bg   44 Ag   45 Ag   44 Bu   18 Au   45 Bu   18 Bg                 
  0.372   0.395   0.400   0.406   0.423   0.426   0.427   0.436
 46 Ag   47 Ag   19 Au   46 Bu   19 Bg   20 Bg   20 Au   48 Ag                 
  0.453   0.471   0.489   0.494   0.515   0.516   0.533   0.550
 47 Bu   48 Bu   49 Ag   21 Au   49 Bu   21 Bg   50 Ag   22 Au                 
  0.557   0.589   0.615   0.627   0.628   0.632   0.653   0.711
 22 Bg   50 Bu   51 Bu   52 Bu   51 Ag   23 Au   52 Ag   53 Bu                 
  0.715   0.736   0.770   0.791   0.853   0.897   0.901   0.931
 53 Ag   54 Ag   54 Bu   23 Bg   55 Bu   55 Ag   56 Ag   56 Bu                 
  1.034   1.107   1.176   1.223   1.314   1.347   1.369   1.397
 57 Ag   57 Bu   24 Au   24 Bg   25 Au   25 Bg   58 Ag   58 Bu                 
  1.407   1.423   1.474   1.546   1.596   1.693   1.820   1.864
 59 Bu   59 Ag   60 Ag   26 Au   60 Bu   61 Ag   61 Bu   26 Bg                 
  1.992   1.998   2.011   2.050   2.114   2.148   2.194   2.244
 27 Au   27 Bg   62 Ag   62 Bu   63 Ag   63 Bu   64 Bu   64 Ag                 
  2.618   2.747   2.821   2.972   3.112   3.302   3.939   3.946
 28 Au   65 Bu   28 Bg   65 Ag   66 Ag   66 Bu   29 Au   67 Ag                 
  3.949   3.969   3.978   3.981   4.003   4.004   4.004   4.007
 29 Bg   67 Bu   30 Au   30 Bg   68 Bu   31 Au   31 Bg   68 Ag                 
  4.053   4.093   4.103   4.122   4.149   4.182   4.228   4.257
 32 Au   69 Ag   32 Bg   69 Bu   70 Ag   70 Bu   71 Ag   71 Bu                 
  4.345   4.383   4.462   4.470   5.984   6.012   6.039   6.057
 72 Bu   72 Ag   73 Bu   73 Ag   33 Au   33 Bg   74 Ag   74 Bu                 
  6.081   6.108   6.642   6.667   7.533   7.536   7.575   7.589
 75 Ag   75 Bu   76 Ag   76 Bu   34 Au   34 Bg   77 Ag   77 Bu                 
  7.644   7.691  23.225  24.050  27.866  27.875  28.328  28.349
 78 Bu   78 Ag   79 Ag   79 Bu   80 Bu   80 Ag   35 Au   35 Bg                 
 28.369  28.371  28.393  28.403  28.520  28.522  28.534  28.534
 81 Ag   81 Bu   82 Ag   82 Bu   36 Au   36 Bg   83 Bu   83 Ag                 
 28.541  28.556  28.584  28.609  28.688  28.698  47.898  47.930
 37 Au   37 Bg   84 Ag   84 Bu   85 Bu   85 Ag   86 Ag   86 Bu                 
127.872 127.888 127.904 127.916 127.939 127.942 151.660 151.669
 38 Au   38 Bg   87 Ag   87 Bu   88 Bu   88 Ag   89 Bu   89 Ag                 
289.730 289.733 289.770 289.786 289.868 289.9171020.6881020.729
 39 Au   39 Bg   90 Ag   90 Bu   91 Bu   91 Ag   92 Ag   92 Bu                 
*******1901.833
 93 Bu   93 Ag                                                                 
 --------------------------------------------------------------

          Ground-State Mulliken Net Atomic Charges

     Atom                 Charge (a.u.)
  ----------------------------------------
      1 Br                   -0.080495
      2 I                     0.150737
      3 I                     0.150737
      4 Br                   -0.080495
      5 C                    -0.070242
      6 C                    -0.070242
  ----------------------------------------
  Sum of atomic charges =    -0.000000

 -----------------------------------------------------------------
                    Cartesian Multipole Moments
 -----------------------------------------------------------------
    Charge (ESU x 10^10)
                -0.0000
    Dipole Moment (Debye)
         X      -0.0000      Y      -0.0000      Z      -0.0000
       Tot       0.0000
    Quadrupole Moments (Debye-Ang)
        XX     -98.8708     XY      -1.9124     YY    -101.2919
        XZ       0.0000     YZ      -0.0000     ZZ    -106.1381
    Octopole Moments (Debye-Ang^2)
       XXX       0.0000    XXY      -0.0000    XYY       0.0000
       YYY       0.0000    XXZ      -0.0000    XYZ       0.0000
       YYZ      -0.0000    XZZ      -0.0000    YZZ      -0.0000
       ZZZ      -0.0000
    Hexadecapole Moments (Debye-Ang^3)
      XXXX   -2180.3246   XXXY     127.5996   XXYY    -527.4774
      XYYY     191.7360   YYYY   -1330.4123   XXXZ       0.0000
      XXYZ      -0.0000   XYYZ       0.0000   YYYZ      -0.0000
      XXZZ    -410.4963   XYZZ      62.9472   YYZZ    -260.1146
      XZZZ       0.0000   YZZZ      -0.0000   ZZZZ    -140.1446
 -----------------------------------------------------------------
 Calculating analytic gradient of the SCF energy
 Gradient of SCF Energy
            1           2           3           4           5           6
    1   0.0080322   0.0045406  -0.0045406  -0.0080322   0.0088377  -0.0088377
    2  -0.0297326  -0.0313880   0.0313880   0.0297326  -0.0004112   0.0004112
    3  -0.0000000   0.0000000   0.0000000   0.0000000   0.0000000  -0.0000000
 Max gradient component =       3.139E-02
 RMS gradient           =       1.503E-02
 Gradient time:  CPU 72.13 s  wall 9.16 s
 Geometry Optimization Parameters
   NAtoms,    NIC,     NZ,  NCons,   NDum,   NFix, NCnnct, MaxDiis
        6      37       0       0       0       0       0       0

 Cartesian Hessian Update
 Hessian Updated using BFGS Update


** GEOMETRY OPTIMIZATION IN DELOCALIZED INTERNAL COORDINATES **
   Searching for a Minimum

   Optimization Cycle:  15

                       Coordinates (Angstroms)
     ATOM                X               Y               Z
      1  Br        1.5529044329    1.7356699695    0.0000000000
      2  I        -2.1645286377    1.3180955793    0.0000000000
      3  I         2.1645286377   -1.3180955793    0.0000000000
      4  Br       -1.5529044329   -1.7356699695    0.0000000000
      5  C         0.6657101886    0.0871864242    0.0000000000
      6  C        -0.6657101886   -0.0871864242    0.0000000000
   Point Group: c2h   Number of degrees of freedom:     5


   Energy is -19063.492609298

 Hessian Updated using BFGS Update

  5 Hessian modes will be used to form the next step
  Hessian Eigenvalues:
     0.067935    0.247047    0.304831    0.507419    1.091705

 Minimum Search - Taking Simple RFO Step
 Searching for Lamda that Minimizes Along All modes
 Value Taken    Lamda =  -0.01978663
 Calculated Step too Large.  Step scaled by  0.637072
 Step Taken.  Stepsize is  0.300000

                             Maximum     Tolerance    Cnvgd?
         Gradient           0.036909      0.000300      NO
         Displacement       0.283239      0.001200      NO
         Energy change     -0.015164      0.000001      NO


 New Cartesian Coordinates Obtained by Inverse Iteration

 Displacement from previous Coordinates is:  0.258156
 ----------------------------------------------------------------
             Standard Nuclear Orientation (Angstroms)
    I     Atom           X                Y                Z
 ----------------------------------------------------------------
    1      Br      1.4985991627     1.7802008283     0.0000000000
    2      I      -2.1261343821     1.3715152780     0.0000000000
    3      I       2.1261343821    -1.3715152780     0.0000000000
    4      Br     -1.4985991627    -1.7802008283     0.0000000000
    5      C       0.6578984806     0.0903930014     0.0000000000
    6      C      -0.6578984806    -0.0903930014     0.0000000000
 ----------------------------------------------------------------
 Molecular Point Group                 C2h   NOp =  4
 Largest Abelian Subgroup              C2h   NOp =  4
 Nuclear Repulsion Energy =  2064.3874077317 hartrees
 There are       94 alpha and       94 beta electrons
 Applying Cartesian multipole field
    Component          Value
    ---------          -----
     (2,0,0)        1.00000E-11
     (0,2,0)        2.00000E-11
     (0,0,2)       -3.00000E-11
 Nucleus-field energy     =     0.0000000530 hartrees
 Requested basis set is 6-311++G(d,p)
 There are 98 shells and 264 basis functions
 A cutoff of  1.0D-11 yielded   3270 shell pairs
 There are     25783 function pairs (     29322 Cartesian)
 Smallest overlap matrix eigenvalue = 2.18E-05
 Guess MOs from SCF MO coefficient file

 -----------------------------------------------------------------------
  General SCF calculation program by
  Eric Jon Sundstrom, Paul Horn, Yuezhi Mao, Dmitri Zuev, Alec White,
  David Stuck, Shaama M.S., Shane Yost, Joonho Lee, David Small,
  Daniel Levine, Susi Lehtola, Hugh Burton, Evgeny Epifanovsky
 -----------------------------------------------------------------------
 Exchange:     0.2000 Hartree-Fock + 0.0800 Slater + 0.7200 B88
 Correlation:  0.1900 VWN1RPA + 0.8100 LYP
 Using SG-1 standard quadrature grid
 using 8 threads for integral computing
 -------------------------------------------------------
 OpenMP Integral computing Module                
 Release: version 2.0, May 2017, Q-Chem Inc. Pleasanton 
 -------------------------------------------------------
 -------------------------------------------------------
 OpenMP BLAS3 based DFT computing Module                
 Release: version 1.0, May 2013, Q-Chem Inc. Pittsburgh 
 -------------------------------------------------------
 A restricted SCF calculation will be
 performed using DIIS
 SCF converges when DIIS error is below 1.0e-08
 ---------------------------------------
  Cycle       Energy         DIIS error
 ---------------------------------------
    1  -19063.4999777562      4.38e-04  
    2  -19063.5019356487      1.59e-04  
    3  -19063.5019056061      1.66e-04  
    4  -19063.5021188464      7.35e-05  
    5  -19063.5021705208      6.84e-06  
    6  -19063.5021709682      1.29e-06  
    7  -19063.5021709747      5.57e-07  
    8  -19063.5021709759      3.85e-08  
    9  -19063.5021709757      2.54e-08  
   10  -19063.5021709760      3.65e-09  Convergence criterion met
 ---------------------------------------
 SCF time:   CPU 172.18s  wall 23.00s 
 SCF   energy in the final basis set =   -19063.5021709760
 Total energy in the final basis set =   -19063.5021709760

 --------------------------------------------------------------
             Orbital Energies (a.u.) and Symmetries
 --------------------------------------------------------------

 Alpha MOs, Restricted
 -- Occupied --                  
*******-1165.89 -482.86 -482.86 -176.32 -176.32 -165.73 -165.73
  1 Bu    1 Ag    2 Bu    2 Ag    3 Ag    3 Bu    4 Ag    4 Bu                 
-165.73 -165.73 -165.73 -165.73  -62.51  -62.51  -56.33  -56.33
  1 Au    1 Bg    5 Ag    5 Bu    6 Bu    6 Ag    7 Ag    7 Bu                 
-56.329 -56.329 -56.328 -56.328 -35.820 -35.820 -31.314 -31.314
  2 Au    2 Bg    8 Ag    8 Bu    9 Bu    9 Ag   10 Bu   10 Ag                 
-31.308 -31.308 -31.307 -31.307 -22.964 -22.964 -22.963 -22.963
  3 Bg    3 Au   11 Bu   11 Ag   12 Ag   12 Bu    4 Bg    4 Au                 
-22.963 -22.963 -22.958 -22.958 -22.958 -22.958 -10.293 -10.292
 13 Bu   13 Ag    5 Bg   14 Ag   14 Bu    5 Au   15 Ag   15 Bu                 
 -8.721  -8.721  -6.553  -6.553  -6.539  -6.539  -6.538  -6.538
 16 Bu   16 Ag   17 Ag   17 Bu    6 Au    6 Bg   18 Bu   18 Ag                 
 -6.370  -6.370  -4.783  -4.783  -4.767  -4.767  -4.767  -4.767
 19 Bu   19 Ag   20 Bu   20 Ag    7 Bg    7 Au   21 Ag   21 Bu                 
 -2.664  -2.664  -2.660  -2.660  -2.660  -2.660  -2.648  -2.648
 22 Ag   22 Bu    8 Bg    8 Au   23 Bu   23 Ag    9 Bg    9 Au                 
 -2.648  -2.648  -2.050  -2.050  -2.044  -2.044  -2.044  -2.044
 24 Ag   24 Bu   25 Bu   25 Ag   10 Bg   10 Au   26 Bu   26 Ag                 
 -2.030  -2.030  -2.030  -2.030  -0.894  -0.837  -0.754  -0.710
 11 Bg   11 Au   27 Ag   27 Bu   28 Ag   28 Bu   29 Ag   29 Bu                 
 -0.658  -0.529  -0.473  -0.460  -0.417  -0.377  -0.344  -0.337
 30 Ag   30 Bu   31 Ag   31 Bu   12 Au   32 Ag   12 Bg   33 Ag                 
 -0.322  -0.299  -0.295  -0.288  -0.262  -0.255
 32 Bu   13 Bg   13 Au   33 Bu   34 Ag   14 Au                                 
 -- Virtual --                   
 -0.082  -0.064  -0.061  -0.054   0.002   0.036   0.037   0.047
 34 Bu   35 Ag   35 Bu   14 Bg   36 Ag   36 Bu   37 Ag   37 Bu                 
  0.051   0.062   0.064   0.085   0.086   0.093   0.107   0.109
 15 Au   38 Ag   15 Bg   39 Ag   38 Bu   39 Bu   16 Au   40 Ag                 
  0.118   0.130   0.136   0.157   0.179   0.213   0.225   0.231
 16 Bg   40 Bu   41 Ag   41 Bu   42 Ag   42 Bu   17 Au   43 Bu                 
  0.233   0.253   0.264   0.307   0.316   0.363   0.368   0.371
 43 Ag   17 Bg   44 Ag   45 Ag   44 Bu   45 Bu   18 Bg   18 Au                 
  0.373   0.396   0.397   0.401   0.423   0.427   0.428   0.445
 46 Ag   47 Ag   19 Au   46 Bu   19 Bg   20 Bg   20 Au   48 Ag                 
  0.446   0.468   0.483   0.491   0.516   0.527   0.542   0.546
 47 Bu   48 Bu   49 Ag   21 Au   21 Bg   49 Bu   50 Ag   22 Au                 
  0.555   0.584   0.615   0.619   0.638   0.638   0.648   0.702
 22 Bg   50 Bu   51 Bu   51 Ag   52 Bu   23 Au   52 Ag   53 Bu                 
  0.707   0.738   0.768   0.789   0.857   0.889   0.911   0.924
 53 Ag   54 Ag   54 Bu   23 Bg   55 Bu   55 Ag   56 Ag   56 Bu                 
  1.036   1.084   1.175   1.218   1.312   1.347   1.371   1.403
 57 Ag   57 Bu   24 Au   24 Bg   25 Au   25 Bg   58 Ag   58 Bu                 
  1.409   1.416   1.488   1.550   1.591   1.696   1.830   1.877
 59 Bu   59 Ag   60 Ag   26 Au   60 Bu   61 Ag   61 Bu   26 Bg                 
  1.993   1.997   2.012   2.045   2.105   2.167   2.198   2.238
 27 Au   27 Bg   62 Ag   62 Bu   63 Ag   63 Bu   64 Bu   64 Ag                 
  2.621   2.748   2.821   2.977   3.121   3.278   3.941   3.950
 28 Au   65 Bu   28 Bg   65 Ag   66 Ag   66 Bu   29 Au   29 Bg                 
  3.951   3.963   3.980   3.982   3.996   3.998   4.011   4.018
 67 Ag   67 Bu   30 Au   30 Bg   31 Bg   31 Au   68 Bu   68 Ag                 
  4.051   4.091   4.099   4.102   4.132   4.188   4.235   4.268
 32 Au   69 Ag   69 Bu   32 Bg   70 Ag   70 Bu   71 Ag   71 Bu                 
  4.348   4.384   4.451   4.457   5.985   6.012   6.041   6.059
 72 Bu   72 Ag   73 Bu   73 Ag   33 Au   33 Bg   74 Ag   74 Bu                 
  6.071   6.102   6.634   6.660   7.533   7.536   7.579   7.587
 75 Ag   75 Bu   76 Ag   76 Bu   34 Au   34 Bg   77 Ag   77 Bu                 
  7.645   7.688  23.217  24.105  27.859  27.864  28.327  28.348
 78 Bu   78 Ag   79 Ag   79 Bu   80 Bu   80 Ag   35 Au   35 Bg                 
 28.370  28.371  28.388  28.399  28.519  28.522  28.533  28.533
 81 Ag   81 Bu   82 Ag   82 Bu   36 Au   36 Bg   83 Bu   83 Ag                 
 28.540  28.554  28.585  28.608  28.688  28.694  47.890  47.925
 37 Au   37 Bg   84 Ag   84 Bu   85 Bu   85 Ag   86 Ag   86 Bu                 
127.871 127.887 127.905 127.917 127.936 127.937 151.653 151.660
 38 Au   38 Bg   87 Ag   87 Bu   88 Bu   88 Ag   89 Bu   89 Ag                 
289.729 289.732 289.774 289.783 289.869 289.9141020.6781020.723
 39 Au   39 Bg   90 Ag   90 Bu   91 Bu   91 Ag   92 Ag   92 Bu                 
*******1901.823
 93 Bu   93 Ag                                                                 

 Beta MOs, Restricted
 -- Occupied --                  
*******-1165.89 -482.86 -482.86 -176.32 -176.32 -165.73 -165.73
  1 Bu    1 Ag    2 Bu    2 Ag    3 Ag    3 Bu    4 Ag    4 Bu                 
-165.73 -165.73 -165.73 -165.73  -62.51  -62.51  -56.33  -56.33
  1 Au    1 Bg    5 Ag    5 Bu    6 Bu    6 Ag    7 Ag    7 Bu                 
-56.329 -56.329 -56.328 -56.328 -35.820 -35.820 -31.314 -31.314
  2 Au    2 Bg    8 Ag    8 Bu    9 Bu    9 Ag   10 Bu   10 Ag                 
-31.308 -31.308 -31.307 -31.307 -22.964 -22.964 -22.963 -22.963
  3 Bg    3 Au   11 Bu   11 Ag   12 Ag   12 Bu    4 Bg    4 Au                 
-22.963 -22.963 -22.958 -22.958 -22.958 -22.958 -10.293 -10.292
 13 Bu   13 Ag    5 Bg   14 Ag   14 Bu    5 Au   15 Ag   15 Bu                 
 -8.721  -8.721  -6.553  -6.553  -6.539  -6.539  -6.538  -6.538
 16 Bu   16 Ag   17 Ag   17 Bu    6 Au    6 Bg   18 Bu   18 Ag                 
 -6.370  -6.370  -4.783  -4.783  -4.767  -4.767  -4.767  -4.767
 19 Bu   19 Ag   20 Bu   20 Ag    7 Bg    7 Au   21 Ag   21 Bu                 
 -2.664  -2.664  -2.660  -2.660  -2.660  -2.660  -2.648  -2.648
 22 Ag   22 Bu    8 Bg    8 Au   23 Bu   23 Ag    9 Bg    9 Au                 
 -2.648  -2.648  -2.050  -2.050  -2.044  -2.044  -2.044  -2.044
 24 Ag   24 Bu   25 Bu   25 Ag   10 Bg   10 Au   26 Bu   26 Ag                 
 -2.030  -2.030  -2.030  -2.030  -0.894  -0.837  -0.754  -0.710
 11 Bg   11 Au   27 Ag   27 Bu   28 Ag   28 Bu   29 Ag   29 Bu                 
 -0.658  -0.529  -0.473  -0.460  -0.417  -0.377  -0.344  -0.337
 30 Ag   30 Bu   31 Ag   31 Bu   12 Au   32 Ag   12 Bg   33 Ag                 
 -0.322  -0.299  -0.295  -0.288  -0.262  -0.255
 32 Bu   13 Bg   13 Au   33 Bu   34 Ag   14 Au                                 
 -- Virtual --                   
 -0.082  -0.064  -0.061  -0.054   0.002   0.036   0.037   0.047
 34 Bu   35 Ag   35 Bu   14 Bg   36 Ag   36 Bu   37 Ag   37 Bu                 
  0.051   0.062   0.064   0.085   0.086   0.093   0.107   0.109
 15 Au   38 Ag   15 Bg   39 Ag   38 Bu   39 Bu   16 Au   40 Ag                 
  0.118   0.130   0.136   0.157   0.179   0.213   0.225   0.231
 16 Bg   40 Bu   41 Ag   41 Bu   42 Ag   42 Bu   17 Au   43 Bu                 
  0.233   0.253   0.264   0.307   0.316   0.363   0.368   0.371
 43 Ag   17 Bg   44 Ag   45 Ag   44 Bu   45 Bu   18 Bg   18 Au                 
  0.373   0.396   0.397   0.401   0.423   0.427   0.428   0.445
 46 Ag   47 Ag   19 Au   46 Bu   19 Bg   20 Bg   20 Au   48 Ag                 
  0.446   0.468   0.483   0.491   0.516   0.527   0.542   0.546
 47 Bu   48 Bu   49 Ag   21 Au   21 Bg   49 Bu   50 Ag   22 Au                 
  0.555   0.584   0.615   0.619   0.638   0.638   0.648   0.702
 22 Bg   50 Bu   51 Bu   51 Ag   52 Bu   23 Au   52 Ag   53 Bu                 
  0.707   0.738   0.768   0.789   0.857   0.889   0.911   0.924
 53 Ag   54 Ag   54 Bu   23 Bg   55 Bu   55 Ag   56 Ag   56 Bu                 
  1.036   1.084   1.175   1.218   1.312   1.347   1.371   1.403
 57 Ag   57 Bu   24 Au   24 Bg   25 Au   25 Bg   58 Ag   58 Bu                 
  1.409   1.416   1.488   1.550   1.591   1.696   1.830   1.877
 59 Bu   59 Ag   60 Ag   26 Au   60 Bu   61 Ag   61 Bu   26 Bg                 
  1.993   1.997   2.012   2.045   2.105   2.167   2.198   2.238
 27 Au   27 Bg   62 Ag   62 Bu   63 Ag   63 Bu   64 Bu   64 Ag                 
  2.621   2.748   2.821   2.977   3.121   3.278   3.941   3.950
 28 Au   65 Bu   28 Bg   65 Ag   66 Ag   66 Bu   29 Au   29 Bg                 
  3.951   3.963   3.980   3.982   3.996   3.998   4.011   4.018
 67 Ag   67 Bu   30 Au   30 Bg   31 Bg   31 Au   68 Bu   68 Ag                 
  4.051   4.091   4.099   4.102   4.132   4.188   4.235   4.268
 32 Au   69 Ag   69 Bu   32 Bg   70 Ag   70 Bu   71 Ag   71 Bu                 
  4.348   4.384   4.451   4.457   5.985   6.012   6.041   6.059
 72 Bu   72 Ag   73 Bu   73 Ag   33 Au   33 Bg   74 Ag   74 Bu                 
  6.071   6.102   6.634   6.660   7.533   7.536   7.579   7.587
 75 Ag   75 Bu   76 Ag   76 Bu   34 Au   34 Bg   77 Ag   77 Bu                 
  7.645   7.688  23.217  24.105  27.859  27.864  28.327  28.348
 78 Bu   78 Ag   79 Ag   79 Bu   80 Bu   80 Ag   35 Au   35 Bg                 
 28.370  28.371  28.388  28.399  28.519  28.522  28.533  28.533
 81 Ag   81 Bu   82 Ag   82 Bu   36 Au   36 Bg   83 Bu   83 Ag                 
 28.540  28.554  28.585  28.608  28.688  28.694  47.890  47.925
 37 Au   37 Bg   84 Ag   84 Bu   85 Bu   85 Ag   86 Ag   86 Bu                 
127.871 127.887 127.905 127.917 127.936 127.937 151.653 151.660
 38 Au   38 Bg   87 Ag   87 Bu   88 Bu   88 Ag   89 Bu   89 Ag                 
289.729 289.732 289.774 289.783 289.869 289.9141020.6781020.723
 39 Au   39 Bg   90 Ag   90 Bu   91 Bu   91 Ag   92 Ag   92 Bu                 
*******1901.823
 93 Bu   93 Ag                                                                 
 --------------------------------------------------------------

          Ground-State Mulliken Net Atomic Charges

     Atom                 Charge (a.u.)
  ----------------------------------------
      1 Br                   -0.086820
      2 I                     0.150934
      3 I                     0.150934
      4 Br                   -0.086820
      5 C                    -0.064114
      6 C                    -0.064114
  ----------------------------------------
  Sum of atomic charges =    -0.000000

 -----------------------------------------------------------------
                    Cartesian Multipole Moments
 -----------------------------------------------------------------
    Charge (ESU x 10^10)
                -0.0000
    Dipole Moment (Debye)
         X       0.0000      Y       0.0000      Z       0.0000
       Tot       0.0000
    Quadrupole Moments (Debye-Ang)
        XX     -99.8627     XY      -2.3209     YY    -100.1987
        XZ      -0.0000     YZ       0.0000     ZZ    -106.2449
    Octopole Moments (Debye-Ang^2)
       XXX      -0.0000    XXY       0.0000    XYY      -0.0000
       YYY      -0.0000    XXZ       0.0000    XYZ      -0.0000
       YYZ       0.0000    XZZ       0.0000    YZZ       0.0000
       ZZZ       0.0000
    Hexadecapole Moments (Debye-Ang^3)
      XXXX   -2108.6827   XXXY     139.4586   XXYY    -524.6036
      XYYY     200.1243   YYYY   -1394.6778   XXXZ      -0.0000
      XXYZ       0.0000   XYYZ       0.0000   YYYZ       0.0000
      XXZZ    -395.6427   XYZZ      67.3592   YYZZ    -273.9201
      XZZZ      -0.0000   YZZZ       0.0000   ZZZZ    -140.5316
 -----------------------------------------------------------------
 Calculating analytic gradient of the SCF energy
 Gradient of SCF Energy
            1           2           3           4           5           6
    1   0.0048113   0.0024382  -0.0024382  -0.0048113  -0.0099220   0.0099220
    2  -0.0161469  -0.0173899   0.0173899   0.0161469  -0.0023137   0.0023137
    3  -0.0000000   0.0000000  -0.0000000   0.0000000  -0.0000000   0.0000000
 Max gradient component =       1.739E-02
 RMS gradient           =       8.794E-03
 Gradient time:  CPU 71.99 s  wall 9.14 s
 Geometry Optimization Parameters
   NAtoms,    NIC,     NZ,  NCons,   NDum,   NFix, NCnnct, MaxDiis
        6      37       0       0       0       0       0       0

 Cartesian Hessian Update
 Hessian Updated using BFGS Update


** GEOMETRY OPTIMIZATION IN DELOCALIZED INTERNAL COORDINATES **
   Searching for a Minimum

   Optimization Cycle:  16

                       Coordinates (Angstroms)
     ATOM                X               Y               Z
      1  Br        1.4985991627    1.7802008283    0.0000000000
      2  I        -2.1261343821    1.3715152780    0.0000000000
      3  I         2.1261343821   -1.3715152780    0.0000000000
      4  Br       -1.4985991627   -1.7802008283    0.0000000000
      5  C         0.6578984806    0.0903930014    0.0000000000
      6  C        -0.6578984806   -0.0903930014    0.0000000000
   Point Group: c2h   Number of degrees of freedom:     5


   Energy is -19063.502170976

 Hessian Updated using BFGS Update

  5 Hessian modes will be used to form the next step
  Hessian Eigenvalues:
     0.054213    0.249717    0.363360    0.507629    1.091623

 Minimum Search - Taking Simple RFO Step
 Searching for Lamda that Minimizes Along All modes
 Value Taken    Lamda =  -0.00881703
 Calculated Step too Large.  Step scaled by  0.805017
 Step Taken.  Stepsize is  0.300000

                             Maximum     Tolerance    Cnvgd?
         Gradient           0.023960      0.000300      NO
         Displacement       0.298607      0.001200      NO
         Energy change     -0.009562      0.000001      NO


 New Cartesian Coordinates Obtained by Inverse Iteration

 Displacement from previous Coordinates is:  0.218446
 ----------------------------------------------------------------
             Standard Nuclear Orientation (Angstroms)
    I     Atom           X                Y                Z
 ----------------------------------------------------------------
    1      Br      1.4604292759     1.8252090108     0.0000000000
    2      I      -2.1059730024     1.4229911320     0.0000000000
    3      I       2.1059730024    -1.4229911320     0.0000000000
    4      Br     -1.4604292759    -1.8252090108     0.0000000000
    5      C       0.6691012789     0.0945001822     0.0000000000
    6      C      -0.6691012789    -0.0945001822     0.0000000000
 ----------------------------------------------------------------
 Molecular Point Group                 C2h   NOp =  4
 Largest Abelian Subgroup              C2h   NOp =  4
 Nuclear Repulsion Energy =  2049.7488010164 hartrees
 There are       94 alpha and       94 beta electrons
 Applying Cartesian multipole field
    Component          Value
    ---------          -----
     (2,0,0)        1.00000E-11
     (0,2,0)        2.00000E-11
     (0,0,2)       -3.00000E-11
 Nucleus-field energy     =     0.0000000543 hartrees
 Requested basis set is 6-311++G(d,p)
 There are 98 shells and 264 basis functions
 A cutoff of  1.0D-11 yielded   3244 shell pairs
 There are     25565 function pairs (     29074 Cartesian)
 Smallest overlap matrix eigenvalue = 2.94E-05
 Guess MOs from SCF MO coefficient file

 -----------------------------------------------------------------------
  General SCF calculation program by
  Eric Jon Sundstrom, Paul Horn, Yuezhi Mao, Dmitri Zuev, Alec White,
  David Stuck, Shaama M.S., Shane Yost, Joonho Lee, David Small,
  Daniel Levine, Susi Lehtola, Hugh Burton, Evgeny Epifanovsky
 -----------------------------------------------------------------------
 Exchange:     0.2000 Hartree-Fock + 0.0800 Slater + 0.7200 B88
 Correlation:  0.1900 VWN1RPA + 0.8100 LYP
 Using SG-1 standard quadrature grid
 using 8 threads for integral computing
 -------------------------------------------------------
 OpenMP Integral computing Module                
 Release: version 2.0, May 2017, Q-Chem Inc. Pleasanton 
 -------------------------------------------------------
 -------------------------------------------------------
 OpenMP BLAS3 based DFT computing Module                
 Release: version 1.0, May 2013, Q-Chem Inc. Pittsburgh 
 -------------------------------------------------------
 A restricted SCF calculation will be
 performed using DIIS
 SCF converges when DIIS error is below 1.0e-08
 ---------------------------------------
  Cycle       Energy         DIIS error
 ---------------------------------------
    1  -19063.5044580789      4.28e-04  
    2  -19063.5058276634      2.75e-04  
    3  -19063.5055984445      3.14e-04  
    4  -19063.5065125459      4.35e-05  
    5  -19063.5065323924      5.81e-06  
    6  -19063.5065326909      1.66e-06  
    7  -19063.5065327034      4.10e-07  
    8  -19063.5065327040      9.86e-08  
    9  -19063.5065327043      1.86e-08  
   10  -19063.5065327042      3.15e-09  Convergence criterion met
 ---------------------------------------
 SCF time:   CPU 170.91s  wall 22.00s 
 SCF   energy in the final basis set =   -19063.5065327042
 Total energy in the final basis set =   -19063.5065327042

 --------------------------------------------------------------
             Orbital Energies (a.u.) and Symmetries
 --------------------------------------------------------------

 Alpha MOs, Restricted
 -- Occupied --                  
*******-1165.89 -482.86 -482.86 -176.32 -176.32 -165.73 -165.73
  1 Bu    1 Ag    2 Bu    2 Ag    3 Bu    3 Ag    4 Ag    4 Bu                 
-165.73 -165.73 -165.73 -165.73  -62.51  -62.51  -56.33  -56.33
  1 Au    1 Bg    5 Ag    5 Bu    6 Bu    6 Ag    7 Ag    7 Bu                 
-56.329 -56.329 -56.329 -56.329 -35.821 -35.821 -31.315 -31.315
  2 Au    2 Bg    8 Ag    8 Bu    9 Bu    9 Ag   10 Bu   10 Ag                 
-31.308 -31.308 -31.308 -31.308 -22.965 -22.965 -22.964 -22.964
  3 Bg    3 Au   11 Bu   11 Ag   12 Ag   12 Bu    4 Bg    4 Au                 
-22.963 -22.963 -22.959 -22.959 -22.959 -22.959 -10.296 -10.295
 13 Bu   13 Ag    5 Bg   14 Ag   14 Bu    5 Au   15 Ag   15 Bu                 
 -8.721  -8.721  -6.554  -6.554  -6.539  -6.539  -6.539  -6.539
 16 Bu   16 Ag   17 Ag   17 Bu    6 Au    6 Bg   18 Bu   18 Ag                 
 -6.371  -6.371  -4.784  -4.784  -4.768  -4.768  -4.767  -4.767
 19 Bu   19 Ag   20 Bu   20 Ag    7 Bg    7 Au   21 Ag   21 Bu                 
 -2.664  -2.664  -2.660  -2.660  -2.660  -2.660  -2.648  -2.648
 22 Ag   22 Bu    8 Bg    8 Au   23 Bu   23 Ag    9 Bg    9 Au                 
 -2.648  -2.648  -2.050  -2.050  -2.044  -2.044  -2.044  -2.044
 24 Ag   24 Bu   25 Bu   25 Ag   10 Bg   10 Au   26 Bu   26 Ag                 
 -2.031  -2.031  -2.030  -2.030  -0.887  -0.832  -0.751  -0.708
 11 Bg   11 Au   27 Ag   27 Bu   28 Ag   28 Bu   29 Ag   29 Bu                 
 -0.655  -0.528  -0.468  -0.459  -0.412  -0.377  -0.341  -0.335
 30 Ag   30 Bu   31 Ag   31 Bu   12 Au   32 Ag   12 Bg   33 Ag                 
 -0.319  -0.300  -0.296  -0.291  -0.264  -0.254
 32 Bu   13 Bg   13 Au   33 Bu   34 Ag   14 Au                                 
 -- Virtual --                   
 -0.085  -0.070  -0.063  -0.057   0.002   0.036   0.036   0.047
 34 Bu   35 Ag   35 Bu   14 Bg   36 Ag   37 Ag   36 Bu   37 Bu                 
  0.051   0.063   0.064   0.082   0.086   0.093   0.108   0.108
 15 Au   38 Ag   15 Bg   39 Ag   38 Bu   39 Bu   40 Ag   16 Au                 
  0.117   0.129   0.135   0.154   0.175   0.206   0.225   0.230
 16 Bg   40 Bu   41 Ag   41 Bu   42 Ag   42 Bu   17 Au   43 Ag                 
  0.235   0.251   0.260   0.312   0.317   0.358   0.366   0.374
 43 Bu   17 Bg   44 Ag   45 Ag   44 Bu   45 Bu   18 Bg   46 Ag                 
  0.376   0.394   0.396   0.398   0.421   0.429   0.430   0.439
 18 Au   19 Au   46 Bu   47 Ag   19 Bg   20 Bg   20 Au   47 Bu                 
  0.453   0.467   0.476   0.490   0.514   0.526   0.544   0.545
 48 Ag   48 Bu   49 Ag   21 Au   21 Bg   49 Bu   22 Au   50 Ag                 
  0.555   0.576   0.610   0.614   0.629   0.640   0.644   0.693
 22 Bg   50 Bu   51 Ag   51 Bu   52 Bu   23 Au   52 Ag   53 Bu                 
  0.698   0.744   0.764   0.783   0.855   0.877   0.915   0.916
 53 Ag   54 Ag   54 Bu   23 Bg   55 Bu   55 Ag   56 Ag   56 Bu                 
  1.035   1.055   1.164   1.222   1.308   1.346   1.370   1.394
 57 Ag   57 Bu   24 Au   24 Bg   25 Au   25 Bg   58 Ag   58 Bu                 
  1.411   1.414   1.506   1.541   1.578   1.684   1.825   1.868
 59 Bu   59 Ag   60 Ag   26 Au   60 Bu   61 Ag   61 Bu   26 Bg                 
  1.992   1.993   2.001   2.035   2.087   2.147   2.201   2.226
 27 Au   27 Bg   62 Ag   62 Bu   63 Ag   63 Bu   64 Bu   64 Ag                 
  2.618   2.746   2.812   2.967   3.085   3.302   3.941   3.950
 28 Au   65 Bu   28 Bg   65 Ag   66 Ag   66 Bu   29 Au   29 Bg                 
  3.954   3.957   3.981   3.984   3.990   3.993   4.018   4.023
 67 Ag   67 Bu   30 Au   30 Bg   31 Bg   31 Au   68 Bu   68 Ag                 
  4.049   4.076   4.083   4.098   4.122   4.188   4.243   4.274
 32 Au   69 Bu   69 Ag   32 Bg   70 Ag   70 Bu   71 Ag   71 Bu                 
  4.351   4.380   4.437   4.441   5.984   6.010   6.041   6.061
 72 Bu   72 Ag   73 Bu   73 Ag   33 Au   33 Bg   74 Ag   74 Bu                 
  6.065   6.091   6.623   6.651   7.533   7.535   7.581   7.583
 75 Ag   75 Bu   76 Ag   76 Bu   34 Au   34 Bg   77 Ag   77 Bu                 
  7.643   7.684  23.221  24.011  27.851  27.852  28.327  28.346
 78 Bu   78 Ag   79 Ag   79 Bu   80 Ag   80 Bu   35 Au   35 Bg                 
 28.370  28.370  28.384  28.394  28.518  28.521  28.532  28.532
 81 Bu   81 Ag   82 Ag   82 Bu   36 Au   36 Bg   83 Bu   83 Ag                 
 28.539  28.552  28.585  28.603  28.685  28.690  47.881  47.918
 37 Au   37 Bg   84 Ag   84 Bu   85 Bu   85 Ag   86 Ag   86 Bu                 
127.871 127.885 127.905 127.917 127.930 127.934 151.648 151.649
 38 Au   38 Bg   87 Ag   87 Bu   88 Bu   88 Ag   89 Bu   89 Ag                 
289.728 289.731 289.774 289.777 289.866 289.9091020.6671020.715
 39 Au   39 Bg   90 Ag   90 Bu   91 Bu   91 Ag   92 Ag   92 Bu                 
*******1901.812
 93 Bu   93 Ag                                                                 

 Beta MOs, Restricted
 -- Occupied --                  
*******-1165.89 -482.86 -482.86 -176.32 -176.32 -165.73 -165.73
  1 Bu    1 Ag    2 Bu    2 Ag    3 Bu    3 Ag    4 Ag    4 Bu                 
-165.73 -165.73 -165.73 -165.73  -62.51  -62.51  -56.33  -56.33
  1 Au    1 Bg    5 Ag    5 Bu    6 Bu    6 Ag    7 Ag    7 Bu                 
-56.329 -56.329 -56.329 -56.329 -35.821 -35.821 -31.315 -31.315
  2 Au    2 Bg    8 Ag    8 Bu    9 Bu    9 Ag   10 Bu   10 Ag                 
-31.308 -31.308 -31.308 -31.308 -22.965 -22.965 -22.964 -22.964
  3 Bg    3 Au   11 Bu   11 Ag   12 Ag   12 Bu    4 Bg    4 Au                 
-22.963 -22.963 -22.959 -22.959 -22.959 -22.959 -10.296 -10.295
 13 Bu   13 Ag    5 Bg   14 Ag   14 Bu    5 Au   15 Ag   15 Bu                 
 -8.721  -8.721  -6.554  -6.554  -6.539  -6.539  -6.539  -6.539
 16 Bu   16 Ag   17 Ag   17 Bu    6 Au    6 Bg   18 Bu   18 Ag                 
 -6.371  -6.371  -4.784  -4.784  -4.768  -4.768  -4.767  -4.767
 19 Bu   19 Ag   20 Bu   20 Ag    7 Bg    7 Au   21 Ag   21 Bu                 
 -2.664  -2.664  -2.660  -2.660  -2.660  -2.660  -2.648  -2.648
 22 Ag   22 Bu    8 Bg    8 Au   23 Bu   23 Ag    9 Bg    9 Au                 
 -2.648  -2.648  -2.050  -2.050  -2.044  -2.044  -2.044  -2.044
 24 Ag   24 Bu   25 Bu   25 Ag   10 Bg   10 Au   26 Bu   26 Ag                 
 -2.031  -2.031  -2.030  -2.030  -0.887  -0.832  -0.751  -0.708
 11 Bg   11 Au   27 Ag   27 Bu   28 Ag   28 Bu   29 Ag   29 Bu                 
 -0.655  -0.528  -0.468  -0.459  -0.412  -0.377  -0.341  -0.335
 30 Ag   30 Bu   31 Ag   31 Bu   12 Au   32 Ag   12 Bg   33 Ag                 
 -0.319  -0.300  -0.296  -0.291  -0.264  -0.254
 32 Bu   13 Bg   13 Au   33 Bu   34 Ag   14 Au                                 
 -- Virtual --                   
 -0.085  -0.070  -0.063  -0.057   0.002   0.036   0.036   0.047
 34 Bu   35 Ag   35 Bu   14 Bg   36 Ag   37 Ag   36 Bu   37 Bu                 
  0.051   0.063   0.064   0.082   0.086   0.093   0.108   0.108
 15 Au   38 Ag   15 Bg   39 Ag   38 Bu   39 Bu   40 Ag   16 Au                 
  0.117   0.129   0.135   0.154   0.175   0.206   0.225   0.230
 16 Bg   40 Bu   41 Ag   41 Bu   42 Ag   42 Bu   17 Au   43 Ag                 
  0.235   0.251   0.260   0.312   0.317   0.358   0.366   0.374
 43 Bu   17 Bg   44 Ag   45 Ag   44 Bu   45 Bu   18 Bg   46 Ag                 
  0.376   0.394   0.396   0.398   0.421   0.429   0.430   0.439
 18 Au   19 Au   46 Bu   47 Ag   19 Bg   20 Bg   20 Au   47 Bu                 
  0.453   0.467   0.476   0.490   0.514   0.526   0.544   0.545
 48 Ag   48 Bu   49 Ag   21 Au   21 Bg   49 Bu   22 Au   50 Ag                 
  0.555   0.576   0.610   0.614   0.629   0.640   0.644   0.693
 22 Bg   50 Bu   51 Ag   51 Bu   52 Bu   23 Au   52 Ag   53 Bu                 
  0.698   0.744   0.764   0.783   0.855   0.877   0.915   0.916
 53 Ag   54 Ag   54 Bu   23 Bg   55 Bu   55 Ag   56 Ag   56 Bu                 
  1.035   1.055   1.164   1.222   1.308   1.346   1.370   1.394
 57 Ag   57 Bu   24 Au   24 Bg   25 Au   25 Bg   58 Ag   58 Bu                 
  1.411   1.414   1.506   1.541   1.578   1.684   1.825   1.868
 59 Bu   59 Ag   60 Ag   26 Au   60 Bu   61 Ag   61 Bu   26 Bg                 
  1.992   1.993   2.001   2.035   2.087   2.147   2.201   2.226
 27 Au   27 Bg   62 Ag   62 Bu   63 Ag   63 Bu   64 Bu   64 Ag                 
  2.618   2.746   2.812   2.967   3.085   3.302   3.941   3.950
 28 Au   65 Bu   28 Bg   65 Ag   66 Ag   66 Bu   29 Au   29 Bg                 
  3.954   3.957   3.981   3.984   3.990   3.993   4.018   4.023
 67 Ag   67 Bu   30 Au   30 Bg   31 Bg   31 Au   68 Bu   68 Ag                 
  4.049   4.076   4.083   4.098   4.122   4.188   4.243   4.274
 32 Au   69 Bu   69 Ag   32 Bg   70 Ag   70 Bu   71 Ag   71 Bu                 
  4.351   4.380   4.437   4.441   5.984   6.010   6.041   6.061
 72 Bu   72 Ag   73 Bu   73 Ag   33 Au   33 Bg   74 Ag   74 Bu                 
  6.065   6.091   6.623   6.651   7.533   7.535   7.581   7.583
 75 Ag   75 Bu   76 Ag   76 Bu   34 Au   34 Bg   77 Ag   77 Bu                 
  7.643   7.684  23.221  24.011  27.851  27.852  28.327  28.346
 78 Bu   78 Ag   79 Ag   79 Bu   80 Ag   80 Bu   35 Au   35 Bg                 
 28.370  28.370  28.384  28.394  28.518  28.521  28.532  28.532
 81 Bu   81 Ag   82 Ag   82 Bu   36 Au   36 Bg   83 Bu   83 Ag                 
 28.539  28.552  28.585  28.603  28.685  28.690  47.881  47.918
 37 Au   37 Bg   84 Ag   84 Bu   85 Bu   85 Ag   86 Ag   86 Bu                 
127.871 127.885 127.905 127.917 127.930 127.934 151.648 151.649
 38 Au   38 Bg   87 Ag   87 Bu   88 Bu   88 Ag   89 Bu   89 Ag                 
289.728 289.731 289.774 289.777 289.866 289.9091020.6671020.715
 39 Au   39 Bg   90 Ag   90 Bu   91 Bu   91 Ag   92 Ag   92 Bu                 
*******1901.812
 93 Bu   93 Ag                                                                 
 --------------------------------------------------------------

          Ground-State Mulliken Net Atomic Charges

     Atom                 Charge (a.u.)
  ----------------------------------------
      1 Br                   -0.091070
      2 I                     0.152441
      3 I                     0.152441
      4 Br                   -0.091070
      5 C                    -0.061371
      6 C                    -0.061371
  ----------------------------------------
  Sum of atomic charges =    -0.000000

 -----------------------------------------------------------------
                    Cartesian Multipole Moments
 -----------------------------------------------------------------
    Charge (ESU x 10^10)
                -0.0000
    Dipole Moment (Debye)
         X      -0.0000      Y      -0.0000      Z       0.0000
       Tot       0.0000
    Quadrupole Moments (Debye-Ang)
        XX    -100.6397     XY      -2.7257     YY     -99.1706
        XZ       0.0000     YZ       0.0000     ZZ    -106.4237
    Octopole Moments (Debye-Ang^2)
       XXX       0.0000    XXY      -0.0000    XYY       0.0000
       YYY      -0.0000    XXZ       0.0000    XYZ       0.0000
       YYZ       0.0000    XZZ      -0.0000    YZZ      -0.0000
       ZZZ       0.0000
    Hexadecapole Moments (Debye-Ang^3)
      XXXX   -2072.3032   XXXY     151.4460   XXYY    -528.6761
      XYYY     208.4066   YYYY   -1460.3021   XXXZ       0.0000
      XXYZ       0.0000   XYYZ       0.0000   YYYZ       0.0000
      XXZZ    -387.3226   XYZZ      71.8153   YYZZ    -287.9523
      XZZZ       0.0000   YZZZ       0.0000   ZZZZ    -141.0008
 -----------------------------------------------------------------
 Calculating analytic gradient of the SCF energy
 Gradient of SCF Energy
            1           2           3           4           5           6
    1   0.0026742   0.0003926  -0.0003926  -0.0026742   0.0097338  -0.0097338
    2  -0.0039747  -0.0058497   0.0058497   0.0039747  -0.0001792   0.0001792
    3  -0.0000000   0.0000000  -0.0000000   0.0000000   0.0000000  -0.0000000
 Max gradient component =       9.734E-03
 RMS gradient           =       4.111E-03
 Gradient time:  CPU 71.19 s  wall 9.05 s
 Geometry Optimization Parameters
   NAtoms,    NIC,     NZ,  NCons,   NDum,   NFix, NCnnct, MaxDiis
        6      37       0       0       0       0       0       0

 Cartesian Hessian Update
 Hessian Updated using BFGS Update


** GEOMETRY OPTIMIZATION IN DELOCALIZED INTERNAL COORDINATES **
   Searching for a Minimum

   Optimization Cycle:  17

                       Coordinates (Angstroms)
     ATOM                X               Y               Z
      1  Br        1.4604292759    1.8252090108    0.0000000000
      2  I        -2.1059730024    1.4229911320    0.0000000000
      3  I         2.1059730024   -1.4229911320    0.0000000000
      4  Br       -1.4604292759   -1.8252090108    0.0000000000
      5  C         0.6691012789    0.0945001822    0.0000000000
      6  C        -0.6691012789   -0.0945001822    0.0000000000
   Point Group: c2h   Number of degrees of freedom:     5


   Energy is -19063.506532704

 Hessian Updated using BFGS Update

  5 Hessian modes will be used to form the next step
  Hessian Eigenvalues:
     0.049999    0.250463    0.425787    0.507230    1.091607

 Minimum Search - Taking Simple RFO Step
 Searching for Lamda that Minimizes Along All modes
 Value Taken    Lamda =  -0.00157487
 Step Taken.  Stepsize is  0.156197

                             Maximum     Tolerance    Cnvgd?
         Gradient           0.012137      0.000300      NO
         Displacement       0.141535      0.001200      NO
         Energy change     -0.004362      0.000001      NO


 New Cartesian Coordinates Obtained by Inverse Iteration

 Displacement from previous Coordinates is:  0.157783
 ----------------------------------------------------------------
             Standard Nuclear Orientation (Angstroms)
    I     Atom           X                Y                Z
 ----------------------------------------------------------------
    1      Br      1.4231058606     1.8459455574     0.0000000000
    2      I      -2.0780309092     1.4515362502     0.0000000000
    3      I       2.0780309092    -1.4515362502     0.0000000000
    4      Br     -1.4231058606    -1.8459455574     0.0000000000
    5      C       0.6609776630     0.0955439227     0.0000000000
    6      C      -0.6609776630    -0.0955439227     0.0000000000
 ----------------------------------------------------------------
 Molecular Point Group                 C2h   NOp =  4
 Largest Abelian Subgroup              C2h   NOp =  4
 Nuclear Repulsion Energy =  2052.7116837795 hartrees
 There are       94 alpha and       94 beta electrons
 Applying Cartesian multipole field
    Component          Value
    ---------          -----
     (2,0,0)        1.00000E-11
     (0,2,0)        2.00000E-11
     (0,0,2)       -3.00000E-11
 Nucleus-field energy     =     0.0000000546 hartrees
 Requested basis set is 6-311++G(d,p)
 There are 98 shells and 264 basis functions
 A cutoff of  1.0D-11 yielded   3246 shell pairs
 There are     25579 function pairs (     29090 Cartesian)
 Smallest overlap matrix eigenvalue = 3.06E-05
 Guess MOs from SCF MO coefficient file

 -----------------------------------------------------------------------
  General SCF calculation program by
  Eric Jon Sundstrom, Paul Horn, Yuezhi Mao, Dmitri Zuev, Alec White,
  David Stuck, Shaama M.S., Shane Yost, Joonho Lee, David Small,
  Daniel Levine, Susi Lehtola, Hugh Burton, Evgeny Epifanovsky
 -----------------------------------------------------------------------
 Exchange:     0.2000 Hartree-Fock + 0.0800 Slater + 0.7200 B88
 Correlation:  0.1900 VWN1RPA + 0.8100 LYP
 Using SG-1 standard quadrature grid
 using 8 threads for integral computing
 -------------------------------------------------------
 OpenMP Integral computing Module                
 Release: version 2.0, May 2017, Q-Chem Inc. Pleasanton 
 -------------------------------------------------------
 -------------------------------------------------------
 OpenMP BLAS3 based DFT computing Module                
 Release: version 1.0, May 2013, Q-Chem Inc. Pittsburgh 
 -------------------------------------------------------
 A restricted SCF calculation will be
 performed using DIIS
 SCF converges when DIIS error is below 1.0e-08
 ---------------------------------------
  Cycle       Energy         DIIS error
 ---------------------------------------
    1  -19063.5064620039      2.54e-04  
    2  -19063.5071037210      7.52e-05  
    3  -19063.5071350778      4.61e-05  
    4  -19063.5071552784      1.54e-05  
    5  -19063.5071570827      6.99e-06  
    6  -19063.5071575480      6.46e-07  
    7  -19063.5071575513      2.87e-07  
    8  -19063.5071575514      3.16e-08  
    9  -19063.5071575515      1.52e-08  
   10  -19063.5071575515      1.72e-09  Convergence criterion met
 ---------------------------------------
 SCF time:   CPU 171.35s  wall 23.00s 
 SCF   energy in the final basis set =   -19063.5071575515
 Total energy in the final basis set =   -19063.5071575515

 --------------------------------------------------------------
             Orbital Energies (a.u.) and Symmetries
 --------------------------------------------------------------

 Alpha MOs, Restricted
 -- Occupied --                  
*******-1165.89 -482.86 -482.86 -176.32 -176.32 -165.73 -165.73
  1 Bu    1 Ag    2 Bu    2 Ag    3 Bu    3 Ag    4 Ag    4 Bu                 
-165.73 -165.73 -165.73 -165.73  -62.51  -62.51  -56.33  -56.33
  1 Au    1 Bg    5 Ag    5 Bu    6 Bu    6 Ag    7 Ag    7 Bu                 
-56.329 -56.329 -56.329 -56.329 -35.821 -35.821 -31.315 -31.315
  2 Au    2 Bg    8 Ag    8 Bu    9 Bu    9 Ag   10 Bu   10 Ag                 
-31.308 -31.308 -31.308 -31.308 -22.965 -22.965 -22.964 -22.964
  3 Bg    3 Au   11 Bu   11 Ag   12 Ag   12 Bu    4 Bg    4 Au                 
-22.963 -22.963 -22.959 -22.959 -22.959 -22.959 -10.295 -10.294
 13 Bu   13 Ag   14 Ag   14 Bu    5 Bg    5 Au   15 Ag   15 Bu                 
 -8.721  -8.721  -6.554  -6.554  -6.539  -6.539  -6.539  -6.539
 16 Bu   16 Ag   17 Ag   17 Bu    6 Au    6 Bg   18 Bu   18 Ag                 
 -6.370  -6.370  -4.784  -4.784  -4.768  -4.768  -4.767  -4.767
 19 Bu   19 Ag   20 Bu   20 Ag    7 Bg    7 Au   21 Ag   21 Bu                 
 -2.664  -2.664  -2.660  -2.660  -2.660  -2.660  -2.648  -2.648
 22 Ag   22 Bu    8 Bg    8 Au   23 Bu   23 Ag    9 Bg    9 Au                 
 -2.648  -2.648  -2.050  -2.050  -2.044  -2.044  -2.044  -2.044
 24 Ag   24 Bu   25 Bu   25 Ag   10 Bg   10 Au   26 Bu   26 Ag                 
 -2.030  -2.030  -2.030  -2.030  -0.889  -0.830  -0.753  -0.708
 11 Bg   11 Au   27 Bu   27 Ag   28 Ag   28 Bu   29 Ag   29 Bu                 
 -0.655  -0.527  -0.467  -0.461  -0.413  -0.376  -0.340  -0.336
 30 Ag   30 Bu   31 Ag   31 Bu   12 Au   32 Ag   12 Bg   33 Ag                 
 -0.318  -0.300  -0.296  -0.292  -0.264  -0.256
 32 Bu   13 Bg   13 Au   33 Bu   34 Ag   14 Au                                 
 -- Virtual --                   
 -0.086  -0.072  -0.065  -0.054   0.001   0.036   0.037   0.047
 34 Bu   35 Ag   35 Bu   14 Bg   36 Ag   36 Bu   37 Ag   37 Bu                 
  0.052   0.063   0.064   0.082   0.087   0.093   0.108   0.108
 15 Au   38 Ag   15 Bg   39 Ag   38 Bu   39 Bu   40 Ag   16 Au                 
  0.116   0.128   0.133   0.154   0.173   0.203   0.225   0.228
 16 Bg   40 Bu   41 Ag   41 Bu   42 Ag   42 Bu   17 Au   43 Ag                 
  0.242   0.252   0.260   0.314   0.321   0.354   0.364   0.374
 43 Bu   17 Bg   44 Ag   45 Ag   44 Bu   45 Bu   18 Bg   46 Ag                 
  0.378   0.391   0.393   0.399   0.420   0.430   0.430   0.434
 18 Au   19 Au   46 Bu   47 Ag   19 Bg   20 Bg   20 Au   47 Bu                 
  0.457   0.467   0.472   0.489   0.515   0.528   0.543   0.547
 48 Ag   48 Bu   49 Ag   21 Au   21 Bg   49 Bu   22 Au   50 Ag                 
  0.555   0.581   0.610   0.615   0.633   0.644   0.644   0.695
 22 Bg   50 Bu   51 Ag   51 Bu   52 Bu   52 Ag   23 Au   53 Ag                 
  0.696   0.745   0.764   0.781   0.859   0.873   0.915   0.919
 53 Bu   54 Ag   54 Bu   23 Bg   55 Bu   55 Ag   56 Bu   56 Ag                 
  1.035   1.040   1.166   1.218   1.306   1.347   1.372   1.395
 57 Ag   57 Bu   24 Au   24 Bg   25 Au   25 Bg   58 Ag   58 Bu                 
  1.411   1.413   1.513   1.546   1.575   1.691   1.832   1.880
 59 Ag   59 Bu   60 Ag   26 Au   60 Bu   61 Ag   61 Bu   26 Bg                 
  1.993   1.993   2.000   2.030   2.086   2.161   2.205   2.225
 27 Au   27 Bg   62 Ag   62 Bu   63 Ag   63 Bu   64 Bu   64 Ag                 
  2.621   2.748   2.814   2.973   3.099   3.281   3.941   3.950
 28 Au   65 Bu   28 Bg   65 Ag   66 Ag   66 Bu   29 Au   29 Bg                 
  3.953   3.955   3.981   3.984   3.988   3.993   4.023   4.026
 67 Bu   67 Ag   30 Au   30 Bg   31 Bg   31 Au   68 Bu   68 Ag                 
  4.049   4.067   4.082   4.098   4.122   4.190   4.248   4.278
 32 Au   69 Bu   69 Ag   32 Bg   70 Ag   70 Bu   71 Ag   71 Bu                 
  4.353   4.378   4.432   4.437   5.985   6.010   6.042   6.064
 72 Bu   72 Ag   73 Bu   73 Ag   33 Au   33 Bg   74 Ag   74 Bu                 
  6.066   6.088   6.622   6.651   7.533   7.535   7.581   7.582
 75 Ag   75 Bu   76 Ag   76 Bu   34 Au   34 Bg   77 Bu   77 Ag                 
  7.642   7.685  23.215  24.071  27.848  27.851  28.327  28.346
 78 Bu   78 Ag   79 Ag   79 Bu   80 Ag   80 Bu   35 Au   35 Bg                 
 28.371  28.371  28.384  28.393  28.518  28.521  28.532  28.533
 81 Bu   81 Ag   82 Ag   82 Bu   36 Au   36 Bg   83 Bu   83 Ag                 
 28.539  28.551  28.586  28.602  28.686  28.689  47.880  47.919
 37 Au   37 Bg   84 Ag   84 Bu   85 Bu   85 Ag   86 Ag   86 Bu                 
127.871 127.885 127.905 127.918 127.929 127.933 151.646 151.647
 38 Au   38 Bg   87 Ag   87 Bu   88 Bu   88 Ag   89 Ag   89 Bu                 
289.728 289.730 289.775 289.775 289.866 289.9091020.6661020.715
 39 Au   39 Bg   90 Ag   90 Bu   91 Bu   91 Ag   92 Ag   92 Bu                 
*******1901.809
 93 Ag   93 Bu                                                                 

 Beta MOs, Restricted
 -- Occupied --                  
*******-1165.89 -482.86 -482.86 -176.32 -176.32 -165.73 -165.73
  1 Bu    1 Ag    2 Bu    2 Ag    3 Bu    3 Ag    4 Ag    4 Bu                 
-165.73 -165.73 -165.73 -165.73  -62.51  -62.51  -56.33  -56.33
  1 Au    1 Bg    5 Ag    5 Bu    6 Bu    6 Ag    7 Ag    7 Bu                 
-56.329 -56.329 -56.329 -56.329 -35.821 -35.821 -31.315 -31.315
  2 Au    2 Bg    8 Ag    8 Bu    9 Bu    9 Ag   10 Bu   10 Ag                 
-31.308 -31.308 -31.308 -31.308 -22.965 -22.965 -22.964 -22.964
  3 Bg    3 Au   11 Bu   11 Ag   12 Ag   12 Bu    4 Bg    4 Au                 
-22.963 -22.963 -22.959 -22.959 -22.959 -22.959 -10.295 -10.294
 13 Bu   13 Ag   14 Ag   14 Bu    5 Bg    5 Au   15 Ag   15 Bu                 
 -8.721  -8.721  -6.554  -6.554  -6.539  -6.539  -6.539  -6.539
 16 Bu   16 Ag   17 Ag   17 Bu    6 Au    6 Bg   18 Bu   18 Ag                 
 -6.370  -6.370  -4.784  -4.784  -4.768  -4.768  -4.767  -4.767
 19 Bu   19 Ag   20 Bu   20 Ag    7 Bg    7 Au   21 Ag   21 Bu                 
 -2.664  -2.664  -2.660  -2.660  -2.660  -2.660  -2.648  -2.648
 22 Ag   22 Bu    8 Bg    8 Au   23 Bu   23 Ag    9 Bg    9 Au                 
 -2.648  -2.648  -2.050  -2.050  -2.044  -2.044  -2.044  -2.044
 24 Ag   24 Bu   25 Bu   25 Ag   10 Bg   10 Au   26 Bu   26 Ag                 
 -2.030  -2.030  -2.030  -2.030  -0.889  -0.830  -0.753  -0.708
 11 Bg   11 Au   27 Bu   27 Ag   28 Ag   28 Bu   29 Ag   29 Bu                 
 -0.655  -0.527  -0.467  -0.461  -0.413  -0.376  -0.340  -0.336
 30 Ag   30 Bu   31 Ag   31 Bu   12 Au   32 Ag   12 Bg   33 Ag                 
 -0.318  -0.300  -0.296  -0.292  -0.264  -0.256
 32 Bu   13 Bg   13 Au   33 Bu   34 Ag   14 Au                                 
 -- Virtual --                   
 -0.086  -0.072  -0.065  -0.054   0.001   0.036   0.037   0.047
 34 Bu   35 Ag   35 Bu   14 Bg   36 Ag   36 Bu   37 Ag   37 Bu                 
  0.052   0.063   0.064   0.082   0.087   0.093   0.108   0.108
 15 Au   38 Ag   15 Bg   39 Ag   38 Bu   39 Bu   40 Ag   16 Au                 
  0.116   0.128   0.133   0.154   0.173   0.203   0.225   0.228
 16 Bg   40 Bu   41 Ag   41 Bu   42 Ag   42 Bu   17 Au   43 Ag                 
  0.242   0.252   0.260   0.314   0.321   0.354   0.364   0.374
 43 Bu   17 Bg   44 Ag   45 Ag   44 Bu   45 Bu   18 Bg   46 Ag                 
  0.378   0.391   0.393   0.399   0.420   0.430   0.430   0.434
 18 Au   19 Au   46 Bu   47 Ag   19 Bg   20 Bg   20 Au   47 Bu                 
  0.457   0.467   0.472   0.489   0.515   0.528   0.543   0.547
 48 Ag   48 Bu   49 Ag   21 Au   21 Bg   49 Bu   22 Au   50 Ag                 
  0.555   0.581   0.610   0.615   0.633   0.644   0.644   0.695
 22 Bg   50 Bu   51 Ag   51 Bu   52 Bu   52 Ag   23 Au   53 Ag                 
  0.696   0.745   0.764   0.781   0.859   0.873   0.915   0.919
 53 Bu   54 Ag   54 Bu   23 Bg   55 Bu   55 Ag   56 Bu   56 Ag                 
  1.035   1.040   1.166   1.218   1.306   1.347   1.372   1.395
 57 Ag   57 Bu   24 Au   24 Bg   25 Au   25 Bg   58 Ag   58 Bu                 
  1.411   1.413   1.513   1.546   1.575   1.691   1.832   1.880
 59 Ag   59 Bu   60 Ag   26 Au   60 Bu   61 Ag   61 Bu   26 Bg                 
  1.993   1.993   2.000   2.030   2.086   2.161   2.205   2.225
 27 Au   27 Bg   62 Ag   62 Bu   63 Ag   63 Bu   64 Bu   64 Ag                 
  2.621   2.748   2.814   2.973   3.099   3.281   3.941   3.950
 28 Au   65 Bu   28 Bg   65 Ag   66 Ag   66 Bu   29 Au   29 Bg                 
  3.953   3.955   3.981   3.984   3.988   3.993   4.023   4.026
 67 Bu   67 Ag   30 Au   30 Bg   31 Bg   31 Au   68 Bu   68 Ag                 
  4.049   4.067   4.082   4.098   4.122   4.190   4.248   4.278
 32 Au   69 Bu   69 Ag   32 Bg   70 Ag   70 Bu   71 Ag   71 Bu                 
  4.353   4.378   4.432   4.437   5.985   6.010   6.042   6.064
 72 Bu   72 Ag   73 Bu   73 Ag   33 Au   33 Bg   74 Ag   74 Bu                 
  6.066   6.088   6.622   6.651   7.533   7.535   7.581   7.582
 75 Ag   75 Bu   76 Ag   76 Bu   34 Au   34 Bg   77 Bu   77 Ag                 
  7.642   7.685  23.215  24.071  27.848  27.851  28.327  28.346
 78 Bu   78 Ag   79 Ag   79 Bu   80 Ag   80 Bu   35 Au   35 Bg                 
 28.371  28.371  28.384  28.393  28.518  28.521  28.532  28.533
 81 Bu   81 Ag   82 Ag   82 Bu   36 Au   36 Bg   83 Bu   83 Ag                 
 28.539  28.551  28.586  28.602  28.686  28.689  47.880  47.919
 37 Au   37 Bg   84 Ag   84 Bu   85 Bu   85 Ag   86 Ag   86 Bu                 
127.871 127.885 127.905 127.918 127.929 127.933 151.646 151.647
 38 Au   38 Bg   87 Ag   87 Bu   88 Bu   88 Ag   89 Ag   89 Bu                 
289.728 289.730 289.775 289.775 289.866 289.9091020.6661020.715
 39 Au   39 Bg   90 Ag   90 Bu   91 Bu   91 Ag   92 Ag   92 Bu                 
*******1901.809
 93 Ag   93 Bu                                                                 
 --------------------------------------------------------------

          Ground-State Mulliken Net Atomic Charges

     Atom                 Charge (a.u.)
  ----------------------------------------
      1 Br                   -0.096228
      2 I                     0.150171
      3 I                     0.150171
      4 Br                   -0.096228
      5 C                    -0.053943
      6 C                    -0.053943
  ----------------------------------------
  Sum of atomic charges =    -0.000000

 -----------------------------------------------------------------
                    Cartesian Multipole Moments
 -----------------------------------------------------------------
    Charge (ESU x 10^10)
                -0.0000
    Dipole Moment (Debye)
         X       0.0000      Y       0.0000      Z      -0.0000
       Tot       0.0000
    Quadrupole Moments (Debye-Ang)
        XX    -101.2823     XY      -2.8906     YY     -98.6010
        XZ      -0.0000     YZ      -0.0000     ZZ    -106.4365
    Octopole Moments (Debye-Ang^2)
       XXX      -0.0000    XXY       0.0000    XYY      -0.0000
       YYY      -0.0000    XXZ      -0.0000    XYZ      -0.0000
       YYZ       0.0000    XZZ       0.0000    YZZ       0.0000
       ZZZ       0.0000
    Hexadecapole Moments (Debye-Ang^3)
      XXXX   -2020.2498   XXXY     159.5865   XXYY    -526.6166
      XYYY     212.5867   YYYY   -1493.9456   XXXZ      -0.0000
      XXYZ      -0.0000   XYYZ      -0.0000   YYYZ      -0.0000
      XXZZ    -376.9353   XYZZ      74.3399   YYZZ    -295.3613
      XZZZ      -0.0000   YZZZ      -0.0000   ZZZZ    -141.0880
 -----------------------------------------------------------------
 Calculating analytic gradient of the SCF energy
 Gradient of SCF Energy
            1           2           3           4           5           6
    1  -0.0007067   0.0022172  -0.0022172   0.0007067  -0.0053879   0.0053879
    2   0.0003750  -0.0016953   0.0016953  -0.0003750  -0.0031371   0.0031371
    3   0.0000000  -0.0000000  -0.0000000  -0.0000000  -0.0000000   0.0000000
 Max gradient component =       5.388E-03
 RMS gradient           =       2.293E-03
 Gradient time:  CPU 71.48 s  wall 9.08 s
 Geometry Optimization Parameters
   NAtoms,    NIC,     NZ,  NCons,   NDum,   NFix, NCnnct, MaxDiis
        6      37       0       0       0       0       0       0

 Cartesian Hessian Update
 Hessian Updated using BFGS Update


** GEOMETRY OPTIMIZATION IN DELOCALIZED INTERNAL COORDINATES **
   Searching for a Minimum

   Optimization Cycle:  18

                       Coordinates (Angstroms)
     ATOM                X               Y               Z
      1  Br        1.4231058606    1.8459455574    0.0000000000
      2  I        -2.0780309092    1.4515362502    0.0000000000
      3  I         2.0780309092   -1.4515362502    0.0000000000
      4  Br       -1.4231058606   -1.8459455574    0.0000000000
      5  C         0.6609776630    0.0955439227    0.0000000000
      6  C        -0.6609776630   -0.0955439227    0.0000000000
   Point Group: c2h   Number of degrees of freedom:     5


   Energy is -19063.507157552

 Hessian Updated using BFGS Update

  5 Hessian modes will be used to form the next step
  Hessian Eigenvalues:
     0.046712    0.250767    0.497663    0.578049    1.090152

 Minimum Search - Taking Simple RFO Step
 Searching for Lamda that Minimizes Along All modes
 Value Taken    Lamda =  -0.00015202
 Step Taken.  Stepsize is  0.016179

                             Maximum     Tolerance    Cnvgd?
         Gradient           0.008590      0.000300      NO
         Displacement       0.014662      0.001200      NO
         Energy change     -0.000625      0.000001      NO


 New Cartesian Coordinates Obtained by Inverse Iteration

 Displacement from previous Coordinates is:  0.025133
 ----------------------------------------------------------------
             Standard Nuclear Orientation (Angstroms)
    I     Atom           X                Y                Z
 ----------------------------------------------------------------
    1      Br      1.4286365686     1.8463781409     0.0000000000
    2      I      -2.0845411861     1.4514192651     0.0000000000
    3      I       2.0845411861    -1.4514192651     0.0000000000
    4      Br     -1.4286365686    -1.8463781409     0.0000000000
    5      C       0.6648635431     0.0959555118     0.0000000000
    6      C      -0.6648635431    -0.0959555118     0.0000000000
 ----------------------------------------------------------------
 Molecular Point Group                 C2h   NOp =  4
 Largest Abelian Subgroup              C2h   NOp =  4
 Nuclear Repulsion Energy =  2049.0918913433 hartrees
 There are       94 alpha and       94 beta electrons
 Applying Cartesian multipole field
    Component          Value
    ---------          -----
     (2,0,0)        1.00000E-11
     (0,2,0)        2.00000E-11
     (0,0,2)       -3.00000E-11
 Nucleus-field energy     =     0.0000000547 hartrees
 Requested basis set is 6-311++G(d,p)
 There are 98 shells and 264 basis functions
 A cutoff of  1.0D-11 yielded   3244 shell pairs
 There are     25569 function pairs (     29078 Cartesian)
 Smallest overlap matrix eigenvalue = 3.15E-05
 Guess MOs from SCF MO coefficient file

 -----------------------------------------------------------------------
  General SCF calculation program by
  Eric Jon Sundstrom, Paul Horn, Yuezhi Mao, Dmitri Zuev, Alec White,
  David Stuck, Shaama M.S., Shane Yost, Joonho Lee, David Small,
  Daniel Levine, Susi Lehtola, Hugh Burton, Evgeny Epifanovsky
 -----------------------------------------------------------------------
 Exchange:     0.2000 Hartree-Fock + 0.0800 Slater + 0.7200 B88
 Correlation:  0.1900 VWN1RPA + 0.8100 LYP
 Using SG-1 standard quadrature grid
 using 8 threads for integral computing
 -------------------------------------------------------
 OpenMP Integral computing Module                
 Release: version 2.0, May 2017, Q-Chem Inc. Pleasanton 
 -------------------------------------------------------
 -------------------------------------------------------
 OpenMP BLAS3 based DFT computing Module                
 Release: version 1.0, May 2013, Q-Chem Inc. Pittsburgh 
 -------------------------------------------------------
 A restricted SCF calculation will be
 performed using DIIS
 SCF converges when DIIS error is below 1.0e-08
 ---------------------------------------
  Cycle       Energy         DIIS error
 ---------------------------------------
    1  -19063.5072041148      7.34e-05  
    2  -19063.5072145511      4.79e-05  
    3  -19063.5072061429      5.56e-05  
    4  -19063.5072354160      4.44e-06  
    5  -19063.5072356055      6.39e-07  
    6  -19063.5072356093      2.01e-07  
    7  -19063.5072356092      3.80e-08  
    8  -19063.5072356096      5.73e-09  Convergence criterion met
 ---------------------------------------
 SCF time:   CPU 136.82s  wall 18.00s 
 SCF   energy in the final basis set =   -19063.5072356096
 Total energy in the final basis set =   -19063.5072356096

 --------------------------------------------------------------
             Orbital Energies (a.u.) and Symmetries
 --------------------------------------------------------------

 Alpha MOs, Restricted
 -- Occupied --                  
*******-1165.89 -482.86 -482.86 -176.32 -176.32 -165.73 -165.73
  1 Bu    1 Ag    2 Bu    2 Ag    3 Bu    3 Ag    4 Ag    4 Bu                 
-165.73 -165.73 -165.73 -165.73  -62.51  -62.51  -56.33  -56.33
  1 Au    1 Bg    5 Ag    5 Bu    6 Bu    6 Ag    7 Ag    7 Bu                 
-56.329 -56.329 -56.329 -56.329 -35.821 -35.821 -31.315 -31.315
  2 Au    2 Bg    8 Ag    8 Bu    9 Bu    9 Ag   10 Bu   10 Ag                 
-31.308 -31.308 -31.308 -31.308 -22.965 -22.965 -22.964 -22.964
  3 Bg    3 Au   11 Bu   11 Ag   12 Ag   12 Bu    4 Bg    4 Au                 
-22.963 -22.963 -22.959 -22.959 -22.959 -22.959 -10.296 -10.295
 13 Bu   13 Ag   14 Ag   14 Bu    5 Bg    5 Au   15 Ag   15 Bu                 
 -8.721  -8.721  -6.554  -6.554  -6.539  -6.539  -6.539  -6.539
 16 Bu   16 Ag   17 Ag   17 Bu    6 Au    6 Bg   18 Bu   18 Ag                 
 -6.371  -6.371  -4.784  -4.784  -4.768  -4.768  -4.767  -4.767
 19 Bu   19 Ag   20 Bu   20 Ag    7 Bg    7 Au   21 Ag   21 Bu                 
 -2.664  -2.664  -2.660  -2.660  -2.660  -2.660  -2.649  -2.649
 22 Ag   22 Bu    8 Bg    8 Au   23 Bu   23 Ag    9 Bg    9 Au                 
 -2.648  -2.648  -2.050  -2.050  -2.044  -2.044  -2.044  -2.044
 24 Ag   24 Bu   25 Bu   25 Ag   10 Bg   10 Au   26 Bu   26 Ag                 
 -2.031  -2.031  -2.030  -2.030  -0.887  -0.830  -0.752  -0.707
 11 Bg   11 Au   27 Bu   27 Ag   28 Ag   28 Bu   29 Ag   29 Bu                 
 -0.654  -0.527  -0.466  -0.460  -0.412  -0.376  -0.340  -0.336
 30 Ag   30 Bu   31 Ag   31 Bu   12 Au   32 Ag   12 Bg   33 Ag                 
 -0.318  -0.300  -0.296  -0.292  -0.265  -0.255
 32 Bu   13 Bg   13 Au   33 Bu   34 Ag   14 Au                                 
 -- Virtual --                   
 -0.086  -0.073  -0.065  -0.056   0.001   0.036   0.036   0.047
 34 Bu   35 Ag   35 Bu   14 Bg   36 Ag   36 Bu   37 Ag   37 Bu                 
  0.052   0.063   0.064   0.081   0.087   0.093   0.107   0.108
 15 Au   38 Ag   15 Bg   39 Ag   38 Bu   39 Bu   40 Ag   16 Au                 
  0.116   0.128   0.134   0.153   0.173   0.203   0.225   0.229
 16 Bg   40 Bu   41 Ag   41 Bu   42 Ag   42 Bu   17 Au   43 Ag                 
  0.240   0.252   0.260   0.314   0.320   0.354   0.364   0.374
 43 Bu   17 Bg   44 Ag   45 Ag   44 Bu   45 Bu   18 Bg   46 Ag                 
  0.378   0.392   0.393   0.399   0.420   0.430   0.430   0.435
 18 Au   19 Au   46 Bu   47 Ag   19 Bg   20 Bg   20 Au   47 Bu                 
  0.456   0.466   0.472   0.489   0.514   0.526   0.543   0.546
 48 Ag   48 Bu   49 Ag   21 Au   21 Bg   49 Bu   22 Au   50 Ag                 
  0.555   0.579   0.609   0.614   0.631   0.643   0.643   0.693
 22 Bg   50 Bu   51 Ag   51 Bu   52 Bu   23 Au   52 Ag   53 Bu                 
  0.694   0.745   0.763   0.780   0.858   0.872   0.914   0.918
 53 Ag   54 Ag   54 Bu   23 Bg   55 Bu   55 Ag   56 Bu   56 Ag                 
  1.036   1.040   1.164   1.220   1.306   1.346   1.371   1.392
 57 Ag   57 Bu   24 Au   24 Bg   25 Au   25 Bg   58 Ag   58 Bu                 
  1.411   1.412   1.513   1.543   1.575   1.687   1.829   1.875
 59 Ag   59 Bu   60 Ag   26 Au   60 Bu   61 Ag   61 Bu   26 Bg                 
  1.992   1.992   1.998   2.030   2.084   2.154   2.204   2.224
 27 Bg   27 Au   62 Ag   62 Bu   63 Ag   63 Bu   64 Bu   64 Ag                 
  2.620   2.747   2.813   2.969   3.090   3.291   3.941   3.950
 28 Au   65 Bu   28 Bg   65 Ag   66 Ag   66 Bu   29 Au   29 Bg                 
  3.953   3.955   3.981   3.984   3.988   3.992   4.022   4.025
 67 Bu   67 Ag   30 Au   30 Bg   31 Bg   31 Au   68 Bu   68 Ag                 
  4.049   4.067   4.081   4.097   4.121   4.189   4.248   4.277
 32 Au   69 Bu   69 Ag   32 Bg   70 Ag   70 Bu   71 Ag   71 Bu                 
  4.353   4.378   4.431   4.435   5.984   6.010   6.042   6.063
 72 Bu   72 Ag   73 Bu   73 Ag   33 Au   33 Bg   74 Ag   74 Bu                 
  6.065   6.087   6.621   6.650   7.533   7.535   7.580   7.581
 75 Ag   75 Bu   76 Ag   76 Bu   34 Au   34 Bg   77 Bu   77 Ag                 
  7.642   7.684  23.218  24.040  27.847  27.850  28.327  28.346
 78 Bu   78 Ag   79 Ag   79 Bu   80 Ag   80 Bu   35 Au   35 Bg                 
 28.370  28.371  28.383  28.393  28.518  28.521  28.532  28.532
 81 Bu   81 Ag   82 Ag   82 Bu   36 Au   36 Bg   83 Bu   83 Ag                 
 28.539  28.551  28.585  28.601  28.685  28.689  47.879  47.918
 37 Au   37 Bg   84 Ag   84 Bu   85 Bu   85 Ag   86 Ag   86 Bu                 
127.871 127.885 127.905 127.917 127.928 127.932 151.645 151.646
 38 Au   38 Bg   87 Ag   87 Bu   88 Bu   88 Ag   89 Ag   89 Bu                 
289.728 289.730 289.775 289.775 289.866 289.9091020.6651020.714
 39 Au   39 Bg   90 Ag   90 Bu   91 Bu   91 Ag   92 Ag   92 Bu                 
*******1901.809
 93 Ag   93 Bu                                                                 

 Beta MOs, Restricted
 -- Occupied --                  
*******-1165.89 -482.86 -482.86 -176.32 -176.32 -165.73 -165.73
  1 Bu    1 Ag    2 Bu    2 Ag    3 Bu    3 Ag    4 Ag    4 Bu                 
-165.73 -165.73 -165.73 -165.73  -62.51  -62.51  -56.33  -56.33
  1 Au    1 Bg    5 Ag    5 Bu    6 Bu    6 Ag    7 Ag    7 Bu                 
-56.329 -56.329 -56.329 -56.329 -35.821 -35.821 -31.315 -31.315
  2 Au    2 Bg    8 Ag    8 Bu    9 Bu    9 Ag   10 Bu   10 Ag                 
-31.308 -31.308 -31.308 -31.308 -22.965 -22.965 -22.964 -22.964
  3 Bg    3 Au   11 Bu   11 Ag   12 Ag   12 Bu    4 Bg    4 Au                 
-22.963 -22.963 -22.959 -22.959 -22.959 -22.959 -10.296 -10.295
 13 Bu   13 Ag   14 Ag   14 Bu    5 Bg    5 Au   15 Ag   15 Bu                 
 -8.721  -8.721  -6.554  -6.554  -6.539  -6.539  -6.539  -6.539
 16 Bu   16 Ag   17 Ag   17 Bu    6 Au    6 Bg   18 Bu   18 Ag                 
 -6.371  -6.371  -4.784  -4.784  -4.768  -4.768  -4.767  -4.767
 19 Bu   19 Ag   20 Bu   20 Ag    7 Bg    7 Au   21 Ag   21 Bu                 
 -2.664  -2.664  -2.660  -2.660  -2.660  -2.660  -2.649  -2.649
 22 Ag   22 Bu    8 Bg    8 Au   23 Bu   23 Ag    9 Bg    9 Au                 
 -2.648  -2.648  -2.050  -2.050  -2.044  -2.044  -2.044  -2.044
 24 Ag   24 Bu   25 Bu   25 Ag   10 Bg   10 Au   26 Bu   26 Ag                 
 -2.031  -2.031  -2.030  -2.030  -0.887  -0.830  -0.752  -0.707
 11 Bg   11 Au   27 Bu   27 Ag   28 Ag   28 Bu   29 Ag   29 Bu                 
 -0.654  -0.527  -0.466  -0.460  -0.412  -0.376  -0.340  -0.336
 30 Ag   30 Bu   31 Ag   31 Bu   12 Au   32 Ag   12 Bg   33 Ag                 
 -0.318  -0.300  -0.296  -0.292  -0.265  -0.255
 32 Bu   13 Bg   13 Au   33 Bu   34 Ag   14 Au                                 
 -- Virtual --                   
 -0.086  -0.073  -0.065  -0.056   0.001   0.036   0.036   0.047
 34 Bu   35 Ag   35 Bu   14 Bg   36 Ag   36 Bu   37 Ag   37 Bu                 
  0.052   0.063   0.064   0.081   0.087   0.093   0.107   0.108
 15 Au   38 Ag   15 Bg   39 Ag   38 Bu   39 Bu   40 Ag   16 Au                 
  0.116   0.128   0.134   0.153   0.173   0.203   0.225   0.229
 16 Bg   40 Bu   41 Ag   41 Bu   42 Ag   42 Bu   17 Au   43 Ag                 
  0.240   0.252   0.260   0.314   0.320   0.354   0.364   0.374
 43 Bu   17 Bg   44 Ag   45 Ag   44 Bu   45 Bu   18 Bg   46 Ag                 
  0.378   0.392   0.393   0.399   0.420   0.430   0.430   0.435
 18 Au   19 Au   46 Bu   47 Ag   19 Bg   20 Bg   20 Au   47 Bu                 
  0.456   0.466   0.472   0.489   0.514   0.526   0.543   0.546
 48 Ag   48 Bu   49 Ag   21 Au   21 Bg   49 Bu   22 Au   50 Ag                 
  0.555   0.579   0.609   0.614   0.631   0.643   0.643   0.693
 22 Bg   50 Bu   51 Ag   51 Bu   52 Bu   23 Au   52 Ag   53 Bu                 
  0.694   0.745   0.763   0.780   0.858   0.872   0.914   0.918
 53 Ag   54 Ag   54 Bu   23 Bg   55 Bu   55 Ag   56 Bu   56 Ag                 
  1.036   1.040   1.164   1.220   1.306   1.346   1.371   1.392
 57 Ag   57 Bu   24 Au   24 Bg   25 Au   25 Bg   58 Ag   58 Bu                 
  1.411   1.412   1.513   1.543   1.575   1.687   1.829   1.875
 59 Ag   59 Bu   60 Ag   26 Au   60 Bu   61 Ag   61 Bu   26 Bg                 
  1.992   1.992   1.998   2.030   2.084   2.154   2.204   2.224
 27 Bg   27 Au   62 Ag   62 Bu   63 Ag   63 Bu   64 Bu   64 Ag                 
  2.620   2.747   2.813   2.969   3.090   3.291   3.941   3.950
 28 Au   65 Bu   28 Bg   65 Ag   66 Ag   66 Bu   29 Au   29 Bg                 
  3.953   3.955   3.981   3.984   3.988   3.992   4.022   4.025
 67 Bu   67 Ag   30 Au   30 Bg   31 Bg   31 Au   68 Bu   68 Ag                 
  4.049   4.067   4.081   4.097   4.121   4.189   4.248   4.277
 32 Au   69 Bu   69 Ag   32 Bg   70 Ag   70 Bu   71 Ag   71 Bu                 
  4.353   4.378   4.431   4.435   5.984   6.010   6.042   6.063
 72 Bu   72 Ag   73 Bu   73 Ag   33 Au   33 Bg   74 Ag   74 Bu                 
  6.065   6.087   6.621   6.650   7.533   7.535   7.580   7.581
 75 Ag   75 Bu   76 Ag   76 Bu   34 Au   34 Bg   77 Bu   77 Ag                 
  7.642   7.684  23.218  24.040  27.847  27.850  28.327  28.346
 78 Bu   78 Ag   79 Ag   79 Bu   80 Ag   80 Bu   35 Au   35 Bg                 
 28.370  28.371  28.383  28.393  28.518  28.521  28.532  28.532
 81 Bu   81 Ag   82 Ag   82 Bu   36 Au   36 Bg   83 Bu   83 Ag                 
 28.539  28.551  28.585  28.601  28.685  28.689  47.879  47.918
 37 Au   37 Bg   84 Ag   84 Bu   85 Bu   85 Ag   86 Ag   86 Bu                 
127.871 127.885 127.905 127.917 127.928 127.932 151.645 151.646
 38 Au   38 Bg   87 Ag   87 Bu   88 Bu   88 Ag   89 Ag   89 Bu                 
289.728 289.730 289.775 289.775 289.866 289.9091020.6651020.714
 39 Au   39 Bg   90 Ag   90 Bu   91 Bu   91 Ag   92 Ag   92 Bu                 
*******1901.809
 93 Ag   93 Bu                                                                 
 --------------------------------------------------------------

          Ground-State Mulliken Net Atomic Charges

     Atom                 Charge (a.u.)
  ----------------------------------------
      1 Br                   -0.095159
      2 I                     0.150581
      3 I                     0.150581
      4 Br                   -0.095159
      5 C                    -0.055421
      6 C                    -0.055421
  ----------------------------------------
  Sum of atomic charges =    -0.000000

 -----------------------------------------------------------------
                    Cartesian Multipole Moments
 -----------------------------------------------------------------
    Charge (ESU x 10^10)
                -0.0000
    Dipole Moment (Debye)
         X      -0.0000      Y      -0.0000      Z       0.0000
       Tot       0.0000
    Quadrupole Moments (Debye-Ang)
        XX    -101.2000     XY      -2.8944     YY     -98.6210
        XZ      -0.0000     YZ       0.0000     ZZ    -106.4642
    Octopole Moments (Debye-Ang^2)
       XXX       0.0000    XXY      -0.0000    XYY       0.0000
       YYY      -0.0000    XXZ       0.0000    XYZ      -0.0000
       YYZ       0.0000    XZZ       0.0000    YZZ      -0.0000
       ZZZ       0.0000
    Hexadecapole Moments (Debye-Ang^3)
      XXXX   -2031.8482   XXXY     159.4957   XXYY    -528.2746
      XYYY     213.0856   YYYY   -1494.5786   XXXZ      -0.0000
      XXYZ       0.0000   XYYZ      -0.0000   YYYZ       0.0000
      XXZZ    -379.1050   XYZZ      74.4552   YYZZ    -295.4152
      XZZZ      -0.0000   YZZZ       0.0000   ZZZZ    -141.1449
 -----------------------------------------------------------------
 Calculating analytic gradient of the SCF energy
 Gradient of SCF Energy
            1           2           3           4           5           6
    1   0.0000010   0.0012348  -0.0012348  -0.0000010   0.0018001  -0.0018001
    2   0.0007824  -0.0013516   0.0013516  -0.0007824  -0.0020128   0.0020128
    3  -0.0000000   0.0000000   0.0000000   0.0000000   0.0000000  -0.0000000
 Max gradient component =       2.013E-03
 RMS gradient           =       1.118E-03
 Gradient time:  CPU 72.08 s  wall 9.15 s
 Geometry Optimization Parameters
   NAtoms,    NIC,     NZ,  NCons,   NDum,   NFix, NCnnct, MaxDiis
        6      37       0       0       0       0       0       0

 Cartesian Hessian Update
 Hessian Updated using BFGS Update


** GEOMETRY OPTIMIZATION IN DELOCALIZED INTERNAL COORDINATES **
   Searching for a Minimum

   Optimization Cycle:  19

                       Coordinates (Angstroms)
     ATOM                X               Y               Z
      1  Br        1.4286365686    1.8463781409    0.0000000000
      2  I        -2.0845411861    1.4514192651    0.0000000000
      3  I         2.0845411861   -1.4514192651    0.0000000000
      4  Br       -1.4286365686   -1.8463781409    0.0000000000
      5  C         0.6648635431    0.0959555118    0.0000000000
      6  C        -0.6648635431   -0.0959555118    0.0000000000
   Point Group: c2h   Number of degrees of freedom:     5


   Energy is -19063.507235610

 Hessian Updated using BFGS Update

  5 Hessian modes will be used to form the next step
  Hessian Eigenvalues:
     0.046646    0.251500    0.451048    0.620752    1.080585

 Minimum Search - Taking Simple RFO Step
 Searching for Lamda that Minimizes Along All modes
 Value Taken    Lamda =  -0.00001119
 Step Taken.  Stepsize is  0.004528

                             Maximum     Tolerance    Cnvgd?
         Gradient           0.002175      0.000300      NO
         Displacement       0.002831      0.001200      NO
         Energy change     -0.000078      0.000001      NO


 New Cartesian Coordinates Obtained by Inverse Iteration

 Displacement from previous Coordinates is:  0.004112
 ----------------------------------------------------------------
             Standard Nuclear Orientation (Angstroms)
    I     Atom           X                Y                Z
 ----------------------------------------------------------------
    1      Br      1.4292691057     1.8463571941     0.0000000000
    2      I      -2.0858434941     1.4518452610     0.0000000000
    3      I       2.0858434941    -1.4518452610     0.0000000000
    4      Br     -1.4292691057    -1.8463571941     0.0000000000
    5      C       0.6647510725     0.0962335340     0.0000000000
    6      C      -0.6647510725    -0.0962335340     0.0000000000
 ----------------------------------------------------------------
 Molecular Point Group                 C2h   NOp =  4
 Largest Abelian Subgroup              C2h   NOp =  4
 Nuclear Repulsion Energy =  2048.3648957191 hartrees
 There are       94 alpha and       94 beta electrons
 Applying Cartesian multipole field
    Component          Value
    ---------          -----
     (2,0,0)        1.00000E-11
     (0,2,0)        2.00000E-11
     (0,0,2)       -3.00000E-11
 Nucleus-field energy     =     0.0000000548 hartrees
 Requested basis set is 6-311++G(d,p)
 There are 98 shells and 264 basis functions
 A cutoff of  1.0D-11 yielded   3244 shell pairs
 There are     25569 function pairs (     29078 Cartesian)
 Smallest overlap matrix eigenvalue = 3.15E-05
 Guess MOs from SCF MO coefficient file

 -----------------------------------------------------------------------
  General SCF calculation program by
  Eric Jon Sundstrom, Paul Horn, Yuezhi Mao, Dmitri Zuev, Alec White,
  David Stuck, Shaama M.S., Shane Yost, Joonho Lee, David Small,
  Daniel Levine, Susi Lehtola, Hugh Burton, Evgeny Epifanovsky
 -----------------------------------------------------------------------
 Exchange:     0.2000 Hartree-Fock + 0.0800 Slater + 0.7200 B88
 Correlation:  0.1900 VWN1RPA + 0.8100 LYP
 Using SG-1 standard quadrature grid
 using 8 threads for integral computing
 -------------------------------------------------------
 OpenMP Integral computing Module                
 Release: version 2.0, May 2017, Q-Chem Inc. Pleasanton 
 -------------------------------------------------------
 -------------------------------------------------------
 OpenMP BLAS3 based DFT computing Module                
 Release: version 1.0, May 2013, Q-Chem Inc. Pittsburgh 
 -------------------------------------------------------
 A restricted SCF calculation will be
 performed using DIIS
 SCF converges when DIIS error is below 1.0e-08
 ---------------------------------------
  Cycle       Energy         DIIS error
 ---------------------------------------
    1  -19063.5072446261      9.49e-06  
    2  -19063.5072452739      6.00e-06  
    3  -19063.5072450748      7.56e-06  
    4  -19063.5072456193      4.88e-07  
    5  -19063.5072456220      1.91e-07  
    6  -19063.5072456219      4.26e-08  
    7  -19063.5072456221      6.65e-09  Convergence criterion met
 ---------------------------------------
 SCF time:   CPU 119.65s  wall 16.00s 
 SCF   energy in the final basis set =   -19063.5072456221
 Total energy in the final basis set =   -19063.5072456221

 --------------------------------------------------------------
             Orbital Energies (a.u.) and Symmetries
 --------------------------------------------------------------

 Alpha MOs, Restricted
 -- Occupied --                  
*******-1165.89 -482.86 -482.86 -176.32 -176.32 -165.73 -165.73
  1 Bu    1 Ag    2 Bu    2 Ag    3 Bu    3 Ag    4 Ag    4 Bu                 
-165.73 -165.73 -165.73 -165.73  -62.51  -62.51  -56.33  -56.33
  1 Au    1 Bg    5 Ag    5 Bu    6 Bu    6 Ag    7 Ag    7 Bu                 
-56.329 -56.329 -56.329 -56.329 -35.821 -35.821 -31.315 -31.315
  2 Au    2 Bg    8 Ag    8 Bu    9 Bu    9 Ag   10 Bu   10 Ag                 
-31.308 -31.308 -31.308 -31.308 -22.965 -22.965 -22.964 -22.964
  3 Bg    3 Au   11 Bu   11 Ag   12 Ag   12 Bu    4 Bg    4 Au                 
-22.963 -22.963 -22.959 -22.959 -22.959 -22.959 -10.296 -10.295
 13 Bu   13 Ag   14 Ag   14 Bu    5 Bg    5 Au   15 Ag   15 Bu                 
 -8.721  -8.721  -6.554  -6.554  -6.539  -6.539  -6.539  -6.539
 16 Bu   16 Ag   17 Ag   17 Bu    6 Au    6 Bg   18 Bu   18 Ag                 
 -6.371  -6.371  -4.784  -4.784  -4.768  -4.768  -4.767  -4.767
 19 Bu   19 Ag   20 Bu   20 Ag    7 Bg    7 Au   21 Ag   21 Bu                 
 -2.664  -2.664  -2.660  -2.660  -2.660  -2.660  -2.649  -2.649
 22 Ag   22 Bu    8 Bg    8 Au   23 Bu   23 Ag    9 Bg    9 Au                 
 -2.648  -2.648  -2.050  -2.050  -2.044  -2.044  -2.044  -2.044
 24 Ag   24 Bu   25 Bu   25 Ag   10 Bg   10 Au   26 Bu   26 Ag                 
 -2.031  -2.031  -2.030  -2.030  -0.887  -0.830  -0.752  -0.707
 11 Bg   11 Au   27 Bu   27 Ag   28 Ag   28 Bu   29 Ag   29 Bu                 
 -0.654  -0.527  -0.466  -0.460  -0.412  -0.376  -0.340  -0.336
 30 Ag   30 Bu   31 Ag   31 Bu   12 Au   32 Ag   12 Bg   33 Ag                 
 -0.318  -0.300  -0.296  -0.292  -0.265  -0.255
 32 Bu   13 Bg   13 Au   33 Bu   34 Ag   14 Au                                 
 -- Virtual --                   
 -0.087  -0.073  -0.065  -0.055   0.001   0.036   0.036   0.047
 34 Bu   35 Ag   35 Bu   14 Bg   36 Ag   36 Bu   37 Ag   37 Bu                 
  0.052   0.063   0.064   0.081   0.087   0.093   0.107   0.108
 15 Au   38 Ag   15 Bg   39 Ag   38 Bu   39 Bu   40 Ag   16 Au                 
  0.116   0.128   0.134   0.153   0.173   0.203   0.225   0.229
 16 Bg   40 Bu   41 Ag   41 Bu   42 Ag   42 Bu   17 Au   43 Ag                 
  0.240   0.251   0.259   0.314   0.320   0.355   0.364   0.375
 43 Bu   17 Bg   44 Ag   45 Ag   44 Bu   45 Bu   18 Bg   46 Ag                 
  0.378   0.392   0.393   0.399   0.420   0.430   0.430   0.435
 18 Au   19 Au   46 Bu   47 Ag   19 Bg   20 Bg   20 Au   47 Bu                 
  0.456   0.466   0.472   0.489   0.514   0.526   0.543   0.546
 48 Ag   48 Bu   49 Ag   21 Au   21 Bg   49 Bu   22 Au   50 Ag                 
  0.555   0.579   0.609   0.614   0.630   0.643   0.643   0.693
 22 Bg   50 Bu   51 Ag   51 Bu   52 Bu   23 Au   52 Ag   53 Bu                 
  0.694   0.745   0.763   0.780   0.858   0.872   0.914   0.918
 53 Ag   54 Ag   54 Bu   23 Bg   55 Bu   55 Ag   56 Bu   56 Ag                 
  1.036   1.040   1.164   1.220   1.306   1.346   1.371   1.392
 57 Ag   57 Bu   24 Au   24 Bg   25 Au   25 Bg   58 Ag   58 Bu                 
  1.411   1.412   1.513   1.543   1.575   1.687   1.829   1.875
 59 Ag   59 Bu   60 Ag   26 Au   60 Bu   61 Ag   61 Bu   26 Bg                 
  1.992   1.992   1.998   2.030   2.084   2.154   2.204   2.224
 27 Bg   27 Au   62 Ag   62 Bu   63 Ag   63 Bu   64 Bu   64 Ag                 
  2.620   2.747   2.813   2.969   3.091   3.290   3.941   3.950
 28 Au   65 Bu   28 Bg   65 Ag   66 Ag   66 Bu   29 Au   29 Bg                 
  3.953   3.955   3.981   3.984   3.988   3.992   4.022   4.025
 67 Bu   67 Ag   30 Au   30 Bg   31 Bg   31 Au   68 Bu   68 Ag                 
  4.049   4.066   4.081   4.097   4.121   4.189   4.247   4.277
 32 Au   69 Bu   69 Ag   32 Bg   70 Ag   70 Bu   71 Ag   71 Bu                 
  4.353   4.378   4.430   4.435   5.984   6.010   6.042   6.063
 72 Bu   72 Ag   73 Bu   73 Ag   33 Au   33 Bg   74 Ag   74 Bu                 
  6.065   6.086   6.620   6.650   7.533   7.535   7.580   7.581
 75 Ag   75 Bu   76 Ag   76 Bu   34 Au   34 Bg   77 Bu   77 Ag                 
  7.642   7.684  23.217  24.041  27.846  27.850  28.327  28.346
 78 Bu   78 Ag   79 Ag   79 Bu   80 Ag   80 Bu   35 Au   35 Bg                 
 28.370  28.371  28.383  28.393  28.518  28.521  28.532  28.532
 81 Bu   81 Ag   82 Ag   82 Bu   36 Au   36 Bg   83 Bu   83 Ag                 
 28.538  28.551  28.585  28.601  28.685  28.689  47.879  47.917
 37 Au   37 Bg   84 Ag   84 Bu   85 Bu   85 Ag   86 Ag   86 Bu                 
127.870 127.885 127.905 127.917 127.928 127.932 151.644 151.646
 38 Au   38 Bg   87 Ag   87 Bu   88 Bu   88 Ag   89 Ag   89 Bu                 
289.728 289.730 289.774 289.775 289.865 289.9081020.6651020.713
 39 Au   39 Bg   90 Ag   90 Bu   91 Bu   91 Ag   92 Ag   92 Bu                 
*******1901.808
 93 Ag   93 Bu                                                                 

 Beta MOs, Restricted
 -- Occupied --                  
*******-1165.89 -482.86 -482.86 -176.32 -176.32 -165.73 -165.73
  1 Bu    1 Ag    2 Bu    2 Ag    3 Bu    3 Ag    4 Ag    4 Bu                 
-165.73 -165.73 -165.73 -165.73  -62.51  -62.51  -56.33  -56.33
  1 Au    1 Bg    5 Ag    5 Bu    6 Bu    6 Ag    7 Ag    7 Bu                 
-56.329 -56.329 -56.329 -56.329 -35.821 -35.821 -31.315 -31.315
  2 Au    2 Bg    8 Ag    8 Bu    9 Bu    9 Ag   10 Bu   10 Ag                 
-31.308 -31.308 -31.308 -31.308 -22.965 -22.965 -22.964 -22.964
  3 Bg    3 Au   11 Bu   11 Ag   12 Ag   12 Bu    4 Bg    4 Au                 
-22.963 -22.963 -22.959 -22.959 -22.959 -22.959 -10.296 -10.295
 13 Bu   13 Ag   14 Ag   14 Bu    5 Bg    5 Au   15 Ag   15 Bu                 
 -8.721  -8.721  -6.554  -6.554  -6.539  -6.539  -6.539  -6.539
 16 Bu   16 Ag   17 Ag   17 Bu    6 Au    6 Bg   18 Bu   18 Ag                 
 -6.371  -6.371  -4.784  -4.784  -4.768  -4.768  -4.767  -4.767
 19 Bu   19 Ag   20 Bu   20 Ag    7 Bg    7 Au   21 Ag   21 Bu                 
 -2.664  -2.664  -2.660  -2.660  -2.660  -2.660  -2.649  -2.649
 22 Ag   22 Bu    8 Bg    8 Au   23 Bu   23 Ag    9 Bg    9 Au                 
 -2.648  -2.648  -2.050  -2.050  -2.044  -2.044  -2.044  -2.044
 24 Ag   24 Bu   25 Bu   25 Ag   10 Bg   10 Au   26 Bu   26 Ag                 
 -2.031  -2.031  -2.030  -2.030  -0.887  -0.830  -0.752  -0.707
 11 Bg   11 Au   27 Bu   27 Ag   28 Ag   28 Bu   29 Ag   29 Bu                 
 -0.654  -0.527  -0.466  -0.460  -0.412  -0.376  -0.340  -0.336
 30 Ag   30 Bu   31 Ag   31 Bu   12 Au   32 Ag   12 Bg   33 Ag                 
 -0.318  -0.300  -0.296  -0.292  -0.265  -0.255
 32 Bu   13 Bg   13 Au   33 Bu   34 Ag   14 Au                                 
 -- Virtual --                   
 -0.087  -0.073  -0.065  -0.055   0.001   0.036   0.036   0.047
 34 Bu   35 Ag   35 Bu   14 Bg   36 Ag   36 Bu   37 Ag   37 Bu                 
  0.052   0.063   0.064   0.081   0.087   0.093   0.107   0.108
 15 Au   38 Ag   15 Bg   39 Ag   38 Bu   39 Bu   40 Ag   16 Au                 
  0.116   0.128   0.134   0.153   0.173   0.203   0.225   0.229
 16 Bg   40 Bu   41 Ag   41 Bu   42 Ag   42 Bu   17 Au   43 Ag                 
  0.240   0.251   0.259   0.314   0.320   0.355   0.364   0.375
 43 Bu   17 Bg   44 Ag   45 Ag   44 Bu   45 Bu   18 Bg   46 Ag                 
  0.378   0.392   0.393   0.399   0.420   0.430   0.430   0.435
 18 Au   19 Au   46 Bu   47 Ag   19 Bg   20 Bg   20 Au   47 Bu                 
  0.456   0.466   0.472   0.489   0.514   0.526   0.543   0.546
 48 Ag   48 Bu   49 Ag   21 Au   21 Bg   49 Bu   22 Au   50 Ag                 
  0.555   0.579   0.609   0.614   0.630   0.643   0.643   0.693
 22 Bg   50 Bu   51 Ag   51 Bu   52 Bu   23 Au   52 Ag   53 Bu                 
  0.694   0.745   0.763   0.780   0.858   0.872   0.914   0.918
 53 Ag   54 Ag   54 Bu   23 Bg   55 Bu   55 Ag   56 Bu   56 Ag                 
  1.036   1.040   1.164   1.220   1.306   1.346   1.371   1.392
 57 Ag   57 Bu   24 Au   24 Bg   25 Au   25 Bg   58 Ag   58 Bu                 
  1.411   1.412   1.513   1.543   1.575   1.687   1.829   1.875
 59 Ag   59 Bu   60 Ag   26 Au   60 Bu   61 Ag   61 Bu   26 Bg                 
  1.992   1.992   1.998   2.030   2.084   2.154   2.204   2.224
 27 Bg   27 Au   62 Ag   62 Bu   63 Ag   63 Bu   64 Bu   64 Ag                 
  2.620   2.747   2.813   2.969   3.091   3.290   3.941   3.950
 28 Au   65 Bu   28 Bg   65 Ag   66 Ag   66 Bu   29 Au   29 Bg                 
  3.953   3.955   3.981   3.984   3.988   3.992   4.022   4.025
 67 Bu   67 Ag   30 Au   30 Bg   31 Bg   31 Au   68 Bu   68 Ag                 
  4.049   4.066   4.081   4.097   4.121   4.189   4.247   4.277
 32 Au   69 Bu   69 Ag   32 Bg   70 Ag   70 Bu   71 Ag   71 Bu                 
  4.353   4.378   4.430   4.435   5.984   6.010   6.042   6.063
 72 Bu   72 Ag   73 Bu   73 Ag   33 Au   33 Bg   74 Ag   74 Bu                 
  6.065   6.086   6.620   6.650   7.533   7.535   7.580   7.581
 75 Ag   75 Bu   76 Ag   76 Bu   34 Au   34 Bg   77 Bu   77 Ag                 
  7.642   7.684  23.217  24.041  27.846  27.850  28.327  28.346
 78 Bu   78 Ag   79 Ag   79 Bu   80 Ag   80 Bu   35 Au   35 Bg                 
 28.370  28.371  28.383  28.393  28.518  28.521  28.532  28.532
 81 Bu   81 Ag   82 Ag   82 Bu   36 Au   36 Bg   83 Bu   83 Ag                 
 28.538  28.551  28.585  28.601  28.685  28.689  47.879  47.917
 37 Au   37 Bg   84 Ag   84 Bu   85 Bu   85 Ag   86 Ag   86 Bu                 
127.870 127.885 127.905 127.917 127.928 127.932 151.644 151.646
 38 Au   38 Bg   87 Ag   87 Bu   88 Bu   88 Ag   89 Ag   89 Bu                 
289.728 289.730 289.774 289.775 289.865 289.9081020.6651020.713
 39 Au   39 Bg   90 Ag   90 Bu   91 Bu   91 Ag   92 Ag   92 Bu                 
*******1901.808
 93 Ag   93 Bu                                                                 
 --------------------------------------------------------------

          Ground-State Mulliken Net Atomic Charges

     Atom                 Charge (a.u.)
  ----------------------------------------
      1 Br                   -0.094876
      2 I                     0.150209
      3 I                     0.150209
      4 Br                   -0.094876
      5 C                    -0.055334
      6 C                    -0.055334
  ----------------------------------------
  Sum of atomic charges =    -0.000000

 -----------------------------------------------------------------
                    Cartesian Multipole Moments
 -----------------------------------------------------------------
    Charge (ESU x 10^10)
                -0.0000
    Dipole Moment (Debye)
         X      -0.0000      Y       0.0000      Z       0.0000
       Tot       0.0000
    Quadrupole Moments (Debye-Ang)
        XX    -101.1911     XY      -2.8845     YY     -98.6225
        XZ      -0.0000     YZ       0.0000     ZZ    -106.4696
    Octopole Moments (Debye-Ang^2)
       XXX       0.0000    XXY      -0.0000    XYY       0.0000
       YYY       0.0000    XXZ       0.0000    XYZ       0.0000
       YYZ       0.0000    XZZ       0.0000    YZZ       0.0000
       ZZZ       0.0000
    Hexadecapole Moments (Debye-Ang^3)
      XXXX   -2033.8637   XXXY     159.7911   XXYY    -528.5846
      XYYY     213.4937   YYYY   -1495.0380   XXXZ       0.0000
      XXYZ       0.0000   XYYZ       0.0000   YYYZ       0.0000
      XXZZ    -379.4973   XYZZ      74.5882   YYZZ    -295.4918
      XZZZ       0.0000   YZZZ       0.0000   ZZZZ    -141.1610
 -----------------------------------------------------------------
 Calculating analytic gradient of the SCF energy
 Gradient of SCF Energy
            1           2           3           4           5           6
    1   0.0001027   0.0009349  -0.0009349  -0.0001027   0.0014813  -0.0014813
    2   0.0008338  -0.0011544   0.0011544  -0.0008338  -0.0018354   0.0018354
    3  -0.0000000   0.0000000   0.0000000  -0.0000000   0.0000000   0.0000000
 Max gradient component =       1.835E-03
 RMS gradient           =       9.704E-04
 Gradient time:  CPU 71.43 s  wall 9.07 s
 Geometry Optimization Parameters
   NAtoms,    NIC,     NZ,  NCons,   NDum,   NFix, NCnnct, MaxDiis
        6      37       0       0       0       0       0       0

 Cartesian Hessian Update
 Hessian Updated using BFGS Update


** GEOMETRY OPTIMIZATION IN DELOCALIZED INTERNAL COORDINATES **
   Searching for a Minimum

   Optimization Cycle:  20

                       Coordinates (Angstroms)
     ATOM                X               Y               Z
      1  Br        1.4292691057    1.8463571941    0.0000000000
      2  I        -2.0858434941    1.4518452610    0.0000000000
      3  I         2.0858434941   -1.4518452610    0.0000000000
      4  Br       -1.4292691057   -1.8463571941    0.0000000000
      5  C         0.6647510725    0.0962335340    0.0000000000
      6  C        -0.6647510725   -0.0962335340    0.0000000000
   Point Group: c2h   Number of degrees of freedom:     5


   Energy is -19063.507245622

 Hessian Updated using BFGS Update

  5 Hessian modes will be used to form the next step
  Hessian Eigenvalues:
     0.042630    0.126808    0.275240    0.617192    0.813018

 Minimum Search - Taking Simple RFO Step
 Searching for Lamda that Minimizes Along All modes
 Value Taken    Lamda =  -0.00003927
 Step Taken.  Stepsize is  0.019593

                             Maximum     Tolerance    Cnvgd?
         Gradient           0.001957      0.000300      NO
         Displacement       0.013360      0.001200      NO
         Energy change     -0.000010      0.000001      NO


 New Cartesian Coordinates Obtained by Inverse Iteration

 Displacement from previous Coordinates is:  0.013701
 ----------------------------------------------------------------
             Standard Nuclear Orientation (Angstroms)
    I     Atom           X                Y                Z
 ----------------------------------------------------------------
    1      Br      1.4302982201     1.8463919502     0.0000000000
    2      I      -2.0899056778     1.4542790737     0.0000000000
    3      I       2.0899056778    -1.4542790737     0.0000000000
    4      Br     -1.4302982201    -1.8463919502     0.0000000000
    5      C       0.6638690799     0.0976542918     0.0000000000
    6      C      -0.6638690799    -0.0976542918     0.0000000000
 ----------------------------------------------------------------
 Molecular Point Group                 C2h   NOp =  4
 Largest Abelian Subgroup              C2h   NOp =  4
 Nuclear Repulsion Energy =  2045.9363227435 hartrees
 There are       94 alpha and       94 beta electrons
 Applying Cartesian multipole field
    Component          Value
    ---------          -----
     (2,0,0)        1.00000E-11
     (0,2,0)        2.00000E-11
     (0,0,2)       -3.00000E-11
 Nucleus-field energy     =     0.0000000549 hartrees
 Requested basis set is 6-311++G(d,p)
 There are 98 shells and 264 basis functions
 A cutoff of  1.0D-11 yielded   3244 shell pairs
 There are     25569 function pairs (     29078 Cartesian)
 Smallest overlap matrix eigenvalue = 3.11E-05
 Guess MOs from SCF MO coefficient file

 -----------------------------------------------------------------------
  General SCF calculation program by
  Eric Jon Sundstrom, Paul Horn, Yuezhi Mao, Dmitri Zuev, Alec White,
  David Stuck, Shaama M.S., Shane Yost, Joonho Lee, David Small,
  Daniel Levine, Susi Lehtola, Hugh Burton, Evgeny Epifanovsky
 -----------------------------------------------------------------------
 Exchange:     0.2000 Hartree-Fock + 0.0800 Slater + 0.7200 B88
 Correlation:  0.1900 VWN1RPA + 0.8100 LYP
 Using SG-1 standard quadrature grid
 using 8 threads for integral computing
 -------------------------------------------------------
 OpenMP Integral computing Module                
 Release: version 2.0, May 2017, Q-Chem Inc. Pleasanton 
 -------------------------------------------------------
 -------------------------------------------------------
 OpenMP BLAS3 based DFT computing Module                
 Release: version 1.0, May 2013, Q-Chem Inc. Pittsburgh 
 -------------------------------------------------------
 A restricted SCF calculation will be
 performed using DIIS
 SCF converges when DIIS error is below 1.0e-08
 ---------------------------------------
  Cycle       Energy         DIIS error
 ---------------------------------------
    1  -19063.5072500048      4.13e-05  
    2  -19063.5072636849      1.97e-05  
    3  -19063.5072580938      3.13e-05  
    4  -19063.5072674472      1.94e-06  
    5  -19063.5072674802      8.14e-07  
    6  -19063.5072674845      1.72e-07  
    7  -19063.5072674849      2.94e-08  
    8  -19063.5072674846      5.84e-09  Convergence criterion met
 ---------------------------------------
 SCF time:   CPU 136.48s  wall 18.00s 
 SCF   energy in the final basis set =   -19063.5072674846
 Total energy in the final basis set =   -19063.5072674846

 --------------------------------------------------------------
             Orbital Energies (a.u.) and Symmetries
 --------------------------------------------------------------

 Alpha MOs, Restricted
 -- Occupied --                  
*******-1165.89 -482.86 -482.86 -176.32 -176.32 -165.73 -165.73
  1 Bu    1 Ag    2 Bu    2 Ag    3 Bu    3 Ag    4 Ag    4 Bu                 
-165.73 -165.73 -165.73 -165.73  -62.51  -62.51  -56.33  -56.33
  1 Au    1 Bg    5 Ag    5 Bu    6 Bu    6 Ag    7 Ag    7 Bu                 
-56.329 -56.329 -56.329 -56.329 -35.821 -35.821 -31.315 -31.315
  2 Au    2 Bg    8 Ag    8 Bu    9 Bu    9 Ag   10 Bu   10 Ag                 
-31.308 -31.308 -31.308 -31.308 -22.965 -22.965 -22.964 -22.964
  3 Bg    3 Au   11 Bu   11 Ag   12 Ag   12 Bu    4 Bg    4 Au                 
-22.963 -22.963 -22.959 -22.959 -22.959 -22.959 -10.296 -10.295
 13 Bu   13 Ag   14 Ag   14 Bu    5 Bg    5 Au   15 Ag   15 Bu                 
 -8.721  -8.721  -6.554  -6.554  -6.540  -6.540  -6.539  -6.539
 16 Bu   16 Ag   17 Ag   17 Bu    6 Au    6 Bg   18 Bu   18 Ag                 
 -6.370  -6.370  -4.784  -4.784  -4.768  -4.768  -4.767  -4.767
 19 Bu   19 Ag   20 Bu   20 Ag    7 Bg    7 Au   21 Ag   21 Bu                 
 -2.665  -2.665  -2.660  -2.660  -2.660  -2.660  -2.649  -2.649
 22 Ag   22 Bu    8 Bg    8 Au   23 Bu   23 Ag    9 Bg    9 Au                 
 -2.649  -2.649  -2.050  -2.050  -2.044  -2.044  -2.044  -2.044
 24 Ag   24 Bu   25 Bu   25 Ag   10 Bg   10 Au   26 Bu   26 Ag                 
 -2.030  -2.030  -2.030  -2.030  -0.887  -0.831  -0.752  -0.706
 11 Bg   11 Au   27 Bu   27 Ag   28 Ag   28 Bu   29 Ag   29 Bu                 
 -0.654  -0.527  -0.466  -0.459  -0.412  -0.376  -0.340  -0.336
 30 Ag   30 Bu   31 Ag   31 Bu   12 Au   32 Ag   12 Bg   33 Ag                 
 -0.318  -0.300  -0.296  -0.292  -0.265  -0.256
 32 Bu   13 Bg   13 Au   33 Bu   34 Ag   14 Au                                 
 -- Virtual --                   
 -0.088  -0.073  -0.065  -0.055   0.001   0.036   0.036   0.047
 34 Bu   35 Ag   35 Bu   14 Bg   36 Ag   37 Ag   36 Bu   37 Bu                 
  0.052   0.063   0.064   0.082   0.087   0.093   0.107   0.108
 15 Au   38 Ag   15 Bg   39 Ag   38 Bu   39 Bu   40 Ag   16 Au                 
  0.116   0.128   0.134   0.153   0.173   0.202   0.225   0.229
 16 Bg   40 Bu   41 Ag   41 Bu   42 Ag   42 Bu   17 Au   43 Ag                 
  0.240   0.251   0.259   0.313   0.320   0.355   0.364   0.375
 43 Bu   17 Bg   44 Ag   45 Ag   44 Bu   45 Bu   18 Bg   46 Ag                 
  0.378   0.392   0.393   0.398   0.420   0.430   0.430   0.436
 18 Au   19 Au   46 Bu   47 Ag   19 Bg   20 Au   20 Bg   47 Bu                 
  0.456   0.466   0.472   0.489   0.514   0.525   0.543   0.545
 48 Ag   48 Bu   49 Ag   21 Au   21 Bg   49 Bu   22 Au   50 Ag                 
  0.555   0.579   0.608   0.614   0.630   0.643   0.644   0.692
 22 Bg   50 Bu   51 Ag   51 Bu   52 Bu   23 Au   52 Ag   53 Ag                 
  0.692   0.746   0.763   0.780   0.859   0.872   0.914   0.917
 53 Bu   54 Ag   54 Bu   23 Bg   55 Bu   55 Ag   56 Bu   56 Ag                 
  1.037   1.040   1.164   1.219   1.306   1.346   1.370   1.390
 57 Ag   57 Bu   24 Au   24 Bg   25 Au   25 Bg   58 Ag   58 Bu                 
  1.409   1.411   1.513   1.543   1.575   1.688   1.828   1.876
 59 Ag   59 Bu   60 Ag   26 Au   60 Bu   61 Ag   61 Bu   26 Bg                 
  1.992   1.992   1.998   2.030   2.085   2.156   2.203   2.224
 27 Au   27 Bg   62 Ag   62 Bu   63 Ag   63 Bu   64 Bu   64 Ag                 
  2.620   2.746   2.813   2.969   3.092   3.289   3.941   3.950
 28 Au   65 Bu   28 Bg   65 Ag   66 Ag   66 Bu   29 Au   29 Bg                 
  3.953   3.955   3.981   3.984   3.987   3.992   4.022   4.025
 67 Bu   67 Ag   30 Au   30 Bg   31 Bg   31 Au   68 Bu   68 Ag                 
  4.048   4.066   4.080   4.097   4.121   4.189   4.247   4.277
 32 Au   69 Bu   69 Ag   32 Bg   70 Ag   70 Bu   71 Ag   71 Bu                 
  4.352   4.378   4.428   4.432   5.984   6.009   6.042   6.062
 72 Bu   72 Ag   73 Bu   73 Ag   33 Au   33 Bg   74 Ag   74 Bu                 
  6.064   6.085   6.620   6.649   7.532   7.535   7.580   7.581
 75 Ag   75 Bu   76 Ag   76 Bu   34 Au   34 Bg   77 Bu   77 Ag                 
  7.641   7.684  23.217  24.045  27.845  27.849  28.327  28.345
 78 Bu   78 Ag   79 Ag   79 Bu   80 Ag   80 Bu   35 Au   35 Bg                 
 28.369  28.370  28.382  28.392  28.518  28.521  28.532  28.532
 81 Bu   81 Ag   82 Ag   82 Bu   36 Au   36 Bg   83 Bu   83 Ag                 
 28.538  28.551  28.585  28.601  28.684  28.688  47.879  47.917
 37 Au   37 Bg   84 Ag   84 Bu   85 Bu   85 Ag   86 Ag   86 Bu                 
127.870 127.885 127.905 127.917 127.927 127.932 151.643 151.645
 38 Au   38 Bg   87 Ag   87 Bu   88 Bu   88 Ag   89 Ag   89 Bu                 
289.728 289.730 289.774 289.775 289.865 289.9081020.6651020.713
 39 Au   39 Bg   90 Ag   90 Bu   91 Bu   91 Ag   92 Ag   92 Bu                 
*******1901.808
 93 Ag   93 Bu                                                                 

 Beta MOs, Restricted
 -- Occupied --                  
*******-1165.89 -482.86 -482.86 -176.32 -176.32 -165.73 -165.73
  1 Bu    1 Ag    2 Bu    2 Ag    3 Bu    3 Ag    4 Ag    4 Bu                 
-165.73 -165.73 -165.73 -165.73  -62.51  -62.51  -56.33  -56.33
  1 Au    1 Bg    5 Ag    5 Bu    6 Bu    6 Ag    7 Ag    7 Bu                 
-56.329 -56.329 -56.329 -56.329 -35.821 -35.821 -31.315 -31.315
  2 Au    2 Bg    8 Ag    8 Bu    9 Bu    9 Ag   10 Bu   10 Ag                 
-31.308 -31.308 -31.308 -31.308 -22.965 -22.965 -22.964 -22.964
  3 Bg    3 Au   11 Bu   11 Ag   12 Ag   12 Bu    4 Bg    4 Au                 
-22.963 -22.963 -22.959 -22.959 -22.959 -22.959 -10.296 -10.295
 13 Bu   13 Ag   14 Ag   14 Bu    5 Bg    5 Au   15 Ag   15 Bu                 
 -8.721  -8.721  -6.554  -6.554  -6.540  -6.540  -6.539  -6.539
 16 Bu   16 Ag   17 Ag   17 Bu    6 Au    6 Bg   18 Bu   18 Ag                 
 -6.370  -6.370  -4.784  -4.784  -4.768  -4.768  -4.767  -4.767
 19 Bu   19 Ag   20 Bu   20 Ag    7 Bg    7 Au   21 Ag   21 Bu                 
 -2.665  -2.665  -2.660  -2.660  -2.660  -2.660  -2.649  -2.649
 22 Ag   22 Bu    8 Bg    8 Au   23 Bu   23 Ag    9 Bg    9 Au                 
 -2.649  -2.649  -2.050  -2.050  -2.044  -2.044  -2.044  -2.044
 24 Ag   24 Bu   25 Bu   25 Ag   10 Bg   10 Au   26 Bu   26 Ag                 
 -2.030  -2.030  -2.030  -2.030  -0.887  -0.831  -0.752  -0.706
 11 Bg   11 Au   27 Bu   27 Ag   28 Ag   28 Bu   29 Ag   29 Bu                 
 -0.654  -0.527  -0.466  -0.459  -0.412  -0.376  -0.340  -0.336
 30 Ag   30 Bu   31 Ag   31 Bu   12 Au   32 Ag   12 Bg   33 Ag                 
 -0.318  -0.300  -0.296  -0.292  -0.265  -0.256
 32 Bu   13 Bg   13 Au   33 Bu   34 Ag   14 Au                                 
 -- Virtual --                   
 -0.088  -0.073  -0.065  -0.055   0.001   0.036   0.036   0.047
 34 Bu   35 Ag   35 Bu   14 Bg   36 Ag   37 Ag   36 Bu   37 Bu                 
  0.052   0.063   0.064   0.082   0.087   0.093   0.107   0.108
 15 Au   38 Ag   15 Bg   39 Ag   38 Bu   39 Bu   40 Ag   16 Au                 
  0.116   0.128   0.134   0.153   0.173   0.202   0.225   0.229
 16 Bg   40 Bu   41 Ag   41 Bu   42 Ag   42 Bu   17 Au   43 Ag                 
  0.240   0.251   0.259   0.313   0.320   0.355   0.364   0.375
 43 Bu   17 Bg   44 Ag   45 Ag   44 Bu   45 Bu   18 Bg   46 Ag                 
  0.378   0.392   0.393   0.398   0.420   0.430   0.430   0.436
 18 Au   19 Au   46 Bu   47 Ag   19 Bg   20 Au   20 Bg   47 Bu                 
  0.456   0.466   0.472   0.489   0.514   0.525   0.543   0.545
 48 Ag   48 Bu   49 Ag   21 Au   21 Bg   49 Bu   22 Au   50 Ag                 
  0.555   0.579   0.608   0.614   0.630   0.643   0.644   0.692
 22 Bg   50 Bu   51 Ag   51 Bu   52 Bu   23 Au   52 Ag   53 Ag                 
  0.692   0.746   0.763   0.780   0.859   0.872   0.914   0.917
 53 Bu   54 Ag   54 Bu   23 Bg   55 Bu   55 Ag   56 Bu   56 Ag                 
  1.037   1.040   1.164   1.219   1.306   1.346   1.370   1.390
 57 Ag   57 Bu   24 Au   24 Bg   25 Au   25 Bg   58 Ag   58 Bu                 
  1.409   1.411   1.513   1.543   1.575   1.688   1.828   1.876
 59 Ag   59 Bu   60 Ag   26 Au   60 Bu   61 Ag   61 Bu   26 Bg                 
  1.992   1.992   1.998   2.030   2.085   2.156   2.203   2.224
 27 Au   27 Bg   62 Ag   62 Bu   63 Ag   63 Bu   64 Bu   64 Ag                 
  2.620   2.746   2.813   2.969   3.092   3.289   3.941   3.950
 28 Au   65 Bu   28 Bg   65 Ag   66 Ag   66 Bu   29 Au   29 Bg                 
  3.953   3.955   3.981   3.984   3.987   3.992   4.022   4.025
 67 Bu   67 Ag   30 Au   30 Bg   31 Bg   31 Au   68 Bu   68 Ag                 
  4.048   4.066   4.080   4.097   4.121   4.189   4.247   4.277
 32 Au   69 Bu   69 Ag   32 Bg   70 Ag   70 Bu   71 Ag   71 Bu                 
  4.352   4.378   4.428   4.432   5.984   6.009   6.042   6.062
 72 Bu   72 Ag   73 Bu   73 Ag   33 Au   33 Bg   74 Ag   74 Bu                 
  6.064   6.085   6.620   6.649   7.532   7.535   7.580   7.581
 75 Ag   75 Bu   76 Ag   76 Bu   34 Au   34 Bg   77 Bu   77 Ag                 
  7.641   7.684  23.217  24.045  27.845  27.849  28.327  28.345
 78 Bu   78 Ag   79 Ag   79 Bu   80 Ag   80 Bu   35 Au   35 Bg                 
 28.369  28.370  28.382  28.392  28.518  28.521  28.532  28.532
 81 Bu   81 Ag   82 Ag   82 Bu   36 Au   36 Bg   83 Bu   83 Ag                 
 28.538  28.551  28.585  28.601  28.684  28.688  47.879  47.917
 37 Au   37 Bg   84 Ag   84 Bu   85 Bu   85 Ag   86 Ag   86 Bu                 
127.870 127.885 127.905 127.917 127.927 127.932 151.643 151.645
 38 Au   38 Bg   87 Ag   87 Bu   88 Bu   88 Ag   89 Ag   89 Bu                 
289.728 289.730 289.774 289.775 289.865 289.9081020.6651020.713
 39 Au   39 Bg   90 Ag   90 Bu   91 Bu   91 Ag   92 Ag   92 Bu                 
*******1901.808
 93 Ag   93 Bu                                                                 
 --------------------------------------------------------------

          Ground-State Mulliken Net Atomic Charges

     Atom                 Charge (a.u.)
  ----------------------------------------
      1 Br                   -0.093702
      2 I                     0.148403
      3 I                     0.148403
      4 Br                   -0.093702
      5 C                    -0.054700
      6 C                    -0.054700
  ----------------------------------------
  Sum of atomic charges =    -0.000000

 -----------------------------------------------------------------
                    Cartesian Multipole Moments
 -----------------------------------------------------------------
    Charge (ESU x 10^10)
                -0.0000
    Dipole Moment (Debye)
         X       0.0000      Y       0.0000      Z      -0.0000
       Tot       0.0000
    Quadrupole Moments (Debye-Ang)
        XX    -101.1826     XY      -2.8356     YY     -98.6110
        XZ       0.0000     YZ       0.0000     ZZ    -106.4884
    Octopole Moments (Debye-Ang^2)
       XXX      -0.0000    XXY       0.0000    XYY      -0.0000
       YYY       0.0000    XXZ       0.0000    XYZ       0.0000
       YYZ       0.0000    XZZ       0.0000    YZZ       0.0000
       ZZZ      -0.0000
    Hexadecapole Moments (Debye-Ang^3)
      XXXX   -2039.8119   XXXY     161.3737   XXYY    -529.6244
      XYYY     215.3401   YYYY   -1497.4017   XXXZ       0.0000
      XXYZ       0.0000   XYYZ       0.0000   YYYZ       0.0000
      XXZZ    -380.6452   XYZZ      75.2234   YYZZ    -295.9290
      XZZZ       0.0000   YZZZ       0.0000   ZZZZ    -141.2229
 -----------------------------------------------------------------
 Calculating analytic gradient of the SCF energy
 Gradient of SCF Energy
            1           2           3           4           5           6
    1   0.0002940  -0.0000959   0.0000959  -0.0002940  -0.0004105   0.0004105
    2   0.0009157  -0.0003538   0.0003538  -0.0009157  -0.0010786   0.0010786
    3  -0.0000000   0.0000000  -0.0000000   0.0000000   0.0000000  -0.0000000
 Max gradient component =       1.079E-03
 RMS gradient           =       5.155E-04
 Gradient time:  CPU 71.42 s  wall 9.09 s
 Geometry Optimization Parameters
   NAtoms,    NIC,     NZ,  NCons,   NDum,   NFix, NCnnct, MaxDiis
        6      37       0       0       0       0       0       0

 Cartesian Hessian Update
 Hessian Updated using BFGS Update


** GEOMETRY OPTIMIZATION IN DELOCALIZED INTERNAL COORDINATES **
   Searching for a Minimum

   Optimization Cycle:  21

                       Coordinates (Angstroms)
     ATOM                X               Y               Z
      1  Br        1.4302982201    1.8463919502    0.0000000000
      2  I        -2.0899056778    1.4542790737    0.0000000000
      3  I         2.0899056778   -1.4542790737    0.0000000000
      4  Br       -1.4302982201   -1.8463919502    0.0000000000
      5  C         0.6638690799    0.0976542918    0.0000000000
      6  C        -0.6638690799   -0.0976542918    0.0000000000
   Point Group: c2h   Number of degrees of freedom:     5


   Energy is -19063.507267485

 Hessian Updated using BFGS Update

  5 Hessian modes will be used to form the next step
  Hessian Eigenvalues:
     0.041380    0.114610    0.282269    0.620449    0.785983

 Minimum Search - Taking Simple RFO Step
 Searching for Lamda that Minimizes Along All modes
 Value Taken    Lamda =  -0.00000337
 Step Taken.  Stepsize is  0.004087

                             Maximum     Tolerance    Cnvgd?
         Gradient           0.000977      0.000300      NO
         Displacement       0.003661      0.001200      NO
         Energy change     -0.000022      0.000001      NO


 New Cartesian Coordinates Obtained by Inverse Iteration

 Displacement from previous Coordinates is:  0.002465
 ----------------------------------------------------------------
             Standard Nuclear Orientation (Angstroms)
    I     Atom           X                Y                Z
 ----------------------------------------------------------------
    1      Br      1.4299242116     1.8462401747     0.0000000000
    2      I      -2.0902072490     1.4548730721     0.0000000000
    3      I       2.0902072490    -1.4548730721     0.0000000000
    4      Br     -1.4299242116    -1.8462401747     0.0000000000
    5      C       0.6637393928     0.0981313221     0.0000000000
    6      C      -0.6637393928    -0.0981313221     0.0000000000
 ----------------------------------------------------------------
 Molecular Point Group                 C2h   NOp =  4
 Largest Abelian Subgroup              C2h   NOp =  4
 Nuclear Repulsion Energy =  2045.7730934102 hartrees
 There are       94 alpha and       94 beta electrons
 Applying Cartesian multipole field
    Component          Value
    ---------          -----
     (2,0,0)        1.00000E-11
     (0,2,0)        2.00000E-11
     (0,0,2)       -3.00000E-11
 Nucleus-field energy     =     0.0000000549 hartrees
 Requested basis set is 6-311++G(d,p)
 There are 98 shells and 264 basis functions
 A cutoff of  1.0D-11 yielded   3240 shell pairs
 There are     25537 function pairs (     29040 Cartesian)
 Smallest overlap matrix eigenvalue = 3.11E-05
 Guess MOs from SCF MO coefficient file

 -----------------------------------------------------------------------
  General SCF calculation program by
  Eric Jon Sundstrom, Paul Horn, Yuezhi Mao, Dmitri Zuev, Alec White,
  David Stuck, Shaama M.S., Shane Yost, Joonho Lee, David Small,
  Daniel Levine, Susi Lehtola, Hugh Burton, Evgeny Epifanovsky
 -----------------------------------------------------------------------
 Exchange:     0.2000 Hartree-Fock + 0.0800 Slater + 0.7200 B88
 Correlation:  0.1900 VWN1RPA + 0.8100 LYP
 Using SG-1 standard quadrature grid
 using 8 threads for integral computing
 -------------------------------------------------------
 OpenMP Integral computing Module                
 Release: version 2.0, May 2017, Q-Chem Inc. Pleasanton 
 -------------------------------------------------------
 -------------------------------------------------------
 OpenMP BLAS3 based DFT computing Module                
 Release: version 1.0, May 2013, Q-Chem Inc. Pittsburgh 
 -------------------------------------------------------
 A restricted SCF calculation will be
 performed using DIIS
 SCF converges when DIIS error is below 1.0e-08
 ---------------------------------------
  Cycle       Energy         DIIS error
 ---------------------------------------
    1  -19063.5072693201      9.79e-06  
    2  -19063.5072701875      2.18e-06  
    3  -19063.5072700941      3.86e-06  
    4  -19063.5072702332      6.76e-07  
    5  -19063.5072702378      1.53e-07  
    6  -19063.5072702374      4.89e-08  
    7  -19063.5072702374      6.93e-09  Convergence criterion met
 ---------------------------------------
 SCF time:   CPU 119.33s  wall 16.00s 
 SCF   energy in the final basis set =   -19063.5072702374
 Total energy in the final basis set =   -19063.5072702374

 --------------------------------------------------------------
             Orbital Energies (a.u.) and Symmetries
 --------------------------------------------------------------

 Alpha MOs, Restricted
 -- Occupied --                  
*******-1165.89 -482.86 -482.86 -176.32 -176.32 -165.73 -165.73
  1 Bu    1 Ag    2 Bu    2 Ag    3 Bu    3 Ag    4 Ag    4 Bu                 
-165.73 -165.73 -165.73 -165.73  -62.51  -62.51  -56.33  -56.33
  1 Au    1 Bg    5 Ag    5 Bu    6 Bu    6 Ag    7 Ag    7 Bu                 
-56.329 -56.329 -56.329 -56.329 -35.821 -35.821 -31.315 -31.315
  2 Au    2 Bg    8 Ag    8 Bu    9 Bu    9 Ag   10 Bu   10 Ag                 
-31.308 -31.308 -31.308 -31.308 -22.965 -22.965 -22.964 -22.964
  3 Bg    3 Au   11 Bu   11 Ag   12 Ag   12 Bu    4 Bg    4 Au                 
-22.963 -22.963 -22.959 -22.959 -22.959 -22.959 -10.296 -10.295
 13 Bu   13 Ag   14 Ag   14 Bu    5 Bg    5 Au   15 Ag   15 Bu                 
 -8.722  -8.722  -6.554  -6.554  -6.540  -6.540  -6.539  -6.539
 16 Bu   16 Ag   17 Ag   17 Bu    6 Au    6 Bg   18 Bu   18 Ag                 
 -6.370  -6.370  -4.784  -4.784  -4.768  -4.768  -4.767  -4.767
 19 Bu   19 Ag   20 Bu   20 Ag    7 Bg    7 Au   21 Ag   21 Bu                 
 -2.665  -2.665  -2.661  -2.661  -2.660  -2.660  -2.649  -2.649
 22 Ag   22 Bu    8 Bg    8 Au   23 Bu   23 Ag    9 Bg    9 Au                 
 -2.649  -2.649  -2.050  -2.050  -2.044  -2.044  -2.044  -2.044
 24 Ag   24 Bu   25 Bu   25 Ag   10 Bg   10 Au   26 Bu   26 Ag                 
 -2.030  -2.030  -2.030  -2.030  -0.887  -0.831  -0.752  -0.706
 11 Bg   11 Au   27 Bu   27 Ag   28 Ag   28 Bu   29 Ag   29 Bu                 
 -0.654  -0.527  -0.466  -0.459  -0.412  -0.376  -0.340  -0.336
 30 Ag   30 Bu   31 Ag   31 Bu   12 Au   32 Ag   12 Bg   33 Ag                 
 -0.318  -0.300  -0.296  -0.292  -0.265  -0.256
 32 Bu   13 Bg   13 Au   33 Bu   34 Ag   14 Au                                 
 -- Virtual --                   
 -0.089  -0.073  -0.065  -0.055   0.001   0.036   0.036   0.047
 34 Bu   35 Ag   35 Bu   14 Bg   36 Ag   37 Ag   36 Bu   37 Bu                 
  0.051   0.063   0.064   0.082   0.087   0.093   0.107   0.108
 15 Au   38 Ag   15 Bg   39 Ag   38 Bu   39 Bu   40 Ag   16 Au                 
  0.116   0.128   0.134   0.153   0.173   0.202   0.225   0.229
 16 Bg   40 Bu   41 Ag   41 Bu   42 Ag   42 Bu   17 Au   43 Ag                 
  0.241   0.251   0.258   0.313   0.320   0.355   0.364   0.375
 43 Bu   17 Bg   44 Ag   45 Ag   44 Bu   45 Bu   18 Bg   46 Ag                 
  0.378   0.392   0.393   0.398   0.420   0.430   0.430   0.436
 18 Au   19 Au   46 Bu   47 Ag   19 Bg   20 Au   20 Bg   47 Bu                 
  0.456   0.466   0.472   0.489   0.514   0.525   0.543   0.545
 48 Ag   48 Bu   49 Ag   21 Au   21 Bg   49 Bu   22 Au   50 Ag                 
  0.555   0.579   0.608   0.614   0.629   0.643   0.644   0.692
 22 Bg   50 Bu   51 Ag   51 Bu   52 Bu   23 Au   52 Ag   53 Ag                 
  0.692   0.746   0.763   0.780   0.859   0.872   0.914   0.917
 53 Bu   54 Ag   54 Bu   23 Bg   55 Bu   55 Ag   56 Bu   56 Ag                 
  1.037   1.040   1.164   1.219   1.306   1.346   1.370   1.390
 57 Ag   57 Bu   24 Au   24 Bg   25 Au   25 Bg   58 Ag   58 Bu                 
  1.409   1.411   1.513   1.544   1.575   1.689   1.828   1.876
 59 Ag   59 Bu   60 Ag   26 Au   60 Bu   61 Ag   61 Bu   26 Bg                 
  1.992   1.992   1.998   2.030   2.085   2.156   2.203   2.224
 27 Au   27 Bg   62 Ag   62 Bu   63 Ag   63 Bu   64 Bu   64 Ag                 
  2.621   2.746   2.813   2.969   3.092   3.289   3.941   3.950
 28 Au   65 Bu   28 Bg   65 Ag   66 Ag   66 Bu   29 Au   29 Bg                 
  3.953   3.955   3.981   3.984   3.987   3.992   4.022   4.025
 67 Bu   67 Ag   30 Au   30 Bg   31 Bg   31 Au   68 Bu   68 Ag                 
  4.048   4.066   4.080   4.097   4.121   4.189   4.247   4.277
 32 Au   69 Bu   69 Ag   32 Bg   70 Ag   70 Bu   71 Ag   71 Bu                 
  4.352   4.378   4.428   4.431   5.984   6.009   6.042   6.062
 72 Bu   72 Ag   73 Bu   73 Ag   33 Au   33 Bg   74 Ag   74 Bu                 
  6.063   6.084   6.620   6.650   7.532   7.535   7.580   7.581
 75 Ag   75 Bu   76 Ag   76 Bu   34 Au   34 Bg   77 Bu   77 Ag                 
  7.641   7.684  23.217  24.046  27.844  27.849  28.327  28.345
 78 Bu   78 Ag   79 Ag   79 Bu   80 Ag   80 Bu   35 Au   35 Bg                 
 28.369  28.370  28.382  28.392  28.518  28.521  28.532  28.533
 81 Bu   81 Ag   82 Ag   82 Bu   36 Au   36 Bg   83 Bu   83 Ag                 
 28.538  28.551  28.585  28.601  28.684  28.688  47.879  47.917
 37 Au   37 Bg   84 Ag   84 Bu   85 Bu   85 Ag   86 Ag   86 Bu                 
127.871 127.885 127.905 127.917 127.927 127.932 151.643 151.645
 38 Au   38 Bg   87 Ag   87 Bu   88 Bu   88 Ag   89 Ag   89 Bu                 
289.728 289.730 289.774 289.775 289.865 289.9081020.6651020.713
 39 Au   39 Bg   90 Ag   90 Bu   91 Bu   91 Ag   92 Ag   92 Bu                 
*******1901.807
 93 Ag   93 Bu                                                                 

 Beta MOs, Restricted
 -- Occupied --                  
*******-1165.89 -482.86 -482.86 -176.32 -176.32 -165.73 -165.73
  1 Bu    1 Ag    2 Bu    2 Ag    3 Bu    3 Ag    4 Ag    4 Bu                 
-165.73 -165.73 -165.73 -165.73  -62.51  -62.51  -56.33  -56.33
  1 Au    1 Bg    5 Ag    5 Bu    6 Bu    6 Ag    7 Ag    7 Bu                 
-56.329 -56.329 -56.329 -56.329 -35.821 -35.821 -31.315 -31.315
  2 Au    2 Bg    8 Ag    8 Bu    9 Bu    9 Ag   10 Bu   10 Ag                 
-31.308 -31.308 -31.308 -31.308 -22.965 -22.965 -22.964 -22.964
  3 Bg    3 Au   11 Bu   11 Ag   12 Ag   12 Bu    4 Bg    4 Au                 
-22.963 -22.963 -22.959 -22.959 -22.959 -22.959 -10.296 -10.295
 13 Bu   13 Ag   14 Ag   14 Bu    5 Bg    5 Au   15 Ag   15 Bu                 
 -8.722  -8.722  -6.554  -6.554  -6.540  -6.540  -6.539  -6.539
 16 Bu   16 Ag   17 Ag   17 Bu    6 Au    6 Bg   18 Bu   18 Ag                 
 -6.370  -6.370  -4.784  -4.784  -4.768  -4.768  -4.767  -4.767
 19 Bu   19 Ag   20 Bu   20 Ag    7 Bg    7 Au   21 Ag   21 Bu                 
 -2.665  -2.665  -2.661  -2.661  -2.660  -2.660  -2.649  -2.649
 22 Ag   22 Bu    8 Bg    8 Au   23 Bu   23 Ag    9 Bg    9 Au                 
 -2.649  -2.649  -2.050  -2.050  -2.044  -2.044  -2.044  -2.044
 24 Ag   24 Bu   25 Bu   25 Ag   10 Bg   10 Au   26 Bu   26 Ag                 
 -2.030  -2.030  -2.030  -2.030  -0.887  -0.831  -0.752  -0.706
 11 Bg   11 Au   27 Bu   27 Ag   28 Ag   28 Bu   29 Ag   29 Bu                 
 -0.654  -0.527  -0.466  -0.459  -0.412  -0.376  -0.340  -0.336
 30 Ag   30 Bu   31 Ag   31 Bu   12 Au   32 Ag   12 Bg   33 Ag                 
 -0.318  -0.300  -0.296  -0.292  -0.265  -0.256
 32 Bu   13 Bg   13 Au   33 Bu   34 Ag   14 Au                                 
 -- Virtual --                   
 -0.089  -0.073  -0.065  -0.055   0.001   0.036   0.036   0.047
 34 Bu   35 Ag   35 Bu   14 Bg   36 Ag   37 Ag   36 Bu   37 Bu                 
  0.051   0.063   0.064   0.082   0.087   0.093   0.107   0.108
 15 Au   38 Ag   15 Bg   39 Ag   38 Bu   39 Bu   40 Ag   16 Au                 
  0.116   0.128   0.134   0.153   0.173   0.202   0.225   0.229
 16 Bg   40 Bu   41 Ag   41 Bu   42 Ag   42 Bu   17 Au   43 Ag                 
  0.241   0.251   0.258   0.313   0.320   0.355   0.364   0.375
 43 Bu   17 Bg   44 Ag   45 Ag   44 Bu   45 Bu   18 Bg   46 Ag                 
  0.378   0.392   0.393   0.398   0.420   0.430   0.430   0.436
 18 Au   19 Au   46 Bu   47 Ag   19 Bg   20 Au   20 Bg   47 Bu                 
  0.456   0.466   0.472   0.489   0.514   0.525   0.543   0.545
 48 Ag   48 Bu   49 Ag   21 Au   21 Bg   49 Bu   22 Au   50 Ag                 
  0.555   0.579   0.608   0.614   0.629   0.643   0.644   0.692
 22 Bg   50 Bu   51 Ag   51 Bu   52 Bu   23 Au   52 Ag   53 Ag                 
  0.692   0.746   0.763   0.780   0.859   0.872   0.914   0.917
 53 Bu   54 Ag   54 Bu   23 Bg   55 Bu   55 Ag   56 Bu   56 Ag                 
  1.037   1.040   1.164   1.219   1.306   1.346   1.370   1.390
 57 Ag   57 Bu   24 Au   24 Bg   25 Au   25 Bg   58 Ag   58 Bu                 
  1.409   1.411   1.513   1.544   1.575   1.689   1.828   1.876
 59 Ag   59 Bu   60 Ag   26 Au   60 Bu   61 Ag   61 Bu   26 Bg                 
  1.992   1.992   1.998   2.030   2.085   2.156   2.203   2.224
 27 Au   27 Bg   62 Ag   62 Bu   63 Ag   63 Bu   64 Bu   64 Ag                 
  2.621   2.746   2.813   2.969   3.092   3.289   3.941   3.950
 28 Au   65 Bu   28 Bg   65 Ag   66 Ag   66 Bu   29 Au   29 Bg                 
  3.953   3.955   3.981   3.984   3.987   3.992   4.022   4.025
 67 Bu   67 Ag   30 Au   30 Bg   31 Bg   31 Au   68 Bu   68 Ag                 
  4.048   4.066   4.080   4.097   4.121   4.189   4.247   4.277
 32 Au   69 Bu   69 Ag   32 Bg   70 Ag   70 Bu   71 Ag   71 Bu                 
  4.352   4.378   4.428   4.431   5.984   6.009   6.042   6.062
 72 Bu   72 Ag   73 Bu   73 Ag   33 Au   33 Bg   74 Ag   74 Bu                 
  6.063   6.084   6.620   6.650   7.532   7.535   7.580   7.581
 75 Ag   75 Bu   76 Ag   76 Bu   34 Au   34 Bg   77 Bu   77 Ag                 
  7.641   7.684  23.217  24.046  27.844  27.849  28.327  28.345
 78 Bu   78 Ag   79 Ag   79 Bu   80 Ag   80 Bu   35 Au   35 Bg                 
 28.369  28.370  28.382  28.392  28.518  28.521  28.532  28.533
 81 Bu   81 Ag   82 Ag   82 Bu   36 Au   36 Bg   83 Bu   83 Ag                 
 28.538  28.551  28.585  28.601  28.684  28.688  47.879  47.917
 37 Au   37 Bg   84 Ag   84 Bu   85 Bu   85 Ag   86 Ag   86 Bu                 
127.871 127.885 127.905 127.917 127.927 127.932 151.643 151.645
 38 Au   38 Bg   87 Ag   87 Bu   88 Bu   88 Ag   89 Ag   89 Bu                 
289.728 289.730 289.774 289.775 289.865 289.9081020.6651020.713
 39 Au   39 Bg   90 Ag   90 Bu   91 Bu   91 Ag   92 Ag   92 Bu                 
*******1901.807
 93 Ag   93 Bu                                                                 
 --------------------------------------------------------------

          Ground-State Mulliken Net Atomic Charges

     Atom                 Charge (a.u.)
  ----------------------------------------
      1 Br                   -0.093371
      2 I                     0.147931
      3 I                     0.147931
      4 Br                   -0.093371
      5 C                    -0.054560
      6 C                    -0.054560
  ----------------------------------------
  Sum of atomic charges =    -0.000000

 -----------------------------------------------------------------
                    Cartesian Multipole Moments
 -----------------------------------------------------------------
    Charge (ESU x 10^10)
                -0.0000
    Dipole Moment (Debye)
         X      -0.0000      Y       0.0000      Z       0.0000
       Tot       0.0000
    Quadrupole Moments (Debye-Ang)
        XX    -101.1920     XY      -2.8191     YY     -98.6022
        XZ       0.0000     YZ       0.0000     ZZ    -106.4903
    Octopole Moments (Debye-Ang^2)
       XXX      -0.0000    XXY       0.0000    XYY      -0.0000
       YYY      -0.0000    XXZ       0.0000    XYZ       0.0000
       YYZ       0.0000    XZZ      -0.0000    YZZ      -0.0000
       ZZZ      -0.0000
    Hexadecapole Moments (Debye-Ang^3)
      XXXX   -2040.1290   XXXY     161.8304   XXYY    -529.7095
      XYYY     215.7565   YYYY   -1497.7644   XXXZ       0.0000
      XXYZ       0.0000   XYYZ       0.0000   YYYZ       0.0000
      XXZZ    -380.6944   XYZZ      75.3760   YYZZ    -296.0064
      XZZZ       0.0000   YZZZ       0.0000   ZZZZ    -141.2316
 -----------------------------------------------------------------
 Calculating analytic gradient of the SCF energy
 Gradient of SCF Energy
            1           2           3           4           5           6
    1   0.0002125  -0.0002056   0.0002056  -0.0002125  -0.0005589   0.0005589
    2   0.0007773  -0.0002266   0.0002266  -0.0007773  -0.0007726   0.0007726
    3  -0.0000000   0.0000000  -0.0000000   0.0000000  -0.0000000   0.0000000
 Max gradient component =       7.773E-04
 RMS gradient           =       4.285E-04
 Gradient time:  CPU 70.91 s  wall 9.01 s
 Geometry Optimization Parameters
   NAtoms,    NIC,     NZ,  NCons,   NDum,   NFix, NCnnct, MaxDiis
        6      37       0       0       0       0       0       0

 Cartesian Hessian Update
 Hessian Updated using BFGS Update


** GEOMETRY OPTIMIZATION IN DELOCALIZED INTERNAL COORDINATES **
   Searching for a Minimum

   Optimization Cycle:  22

                       Coordinates (Angstroms)
     ATOM                X               Y               Z
      1  Br        1.4299242116    1.8462401747    0.0000000000
      2  I        -2.0902072490    1.4548730721    0.0000000000
      3  I         2.0902072490   -1.4548730721    0.0000000000
      4  Br       -1.4299242116   -1.8462401747    0.0000000000
      5  C         0.6637393928    0.0981313221    0.0000000000
      6  C        -0.6637393928   -0.0981313221    0.0000000000
   Point Group: c2h   Number of degrees of freedom:     5


   Energy is -19063.507270237

 Hessian Updated using BFGS Update

  5 Hessian modes will be used to form the next step
  Hessian Eigenvalues:
     0.042234    0.092140    0.276625    0.350630    0.631135

 Minimum Search - Taking Simple RFO Step
 Searching for Lamda that Minimizes Along All modes
 Value Taken    Lamda =  -0.00000607
 Step Taken.  Stepsize is  0.007000

                             Maximum     Tolerance    Cnvgd?
         Gradient           0.000690      0.000300      NO
         Displacement       0.006617      0.001200      NO
         Energy change     -0.000003      0.000001      NO


 New Cartesian Coordinates Obtained by Inverse Iteration

 Displacement from previous Coordinates is:  0.004796
 ----------------------------------------------------------------
             Standard Nuclear Orientation (Angstroms)
    I     Atom           X                Y                Z
 ----------------------------------------------------------------
    1      Br      1.4287881172     1.8456326890     0.0000000000
    2      I      -2.0900915630     1.4556828821     0.0000000000
    3      I       2.0900915630    -1.4556828821     0.0000000000
    4      Br     -1.4287881172    -1.8456326890     0.0000000000
    5      C       0.6636630657     0.0990724220     0.0000000000
    6      C      -0.6636630657    -0.0990724220     0.0000000000
 ----------------------------------------------------------------
 Molecular Point Group                 C2h   NOp =  4
 Largest Abelian Subgroup              C2h   NOp =  4
 Nuclear Repulsion Energy =  2045.9930327875 hartrees
 There are       94 alpha and       94 beta electrons
 Applying Cartesian multipole field
    Component          Value
    ---------          -----
     (2,0,0)        1.00000E-11
     (0,2,0)        2.00000E-11
     (0,0,2)       -3.00000E-11
 Nucleus-field energy     =     0.0000000549 hartrees
 Requested basis set is 6-311++G(d,p)
 There are 98 shells and 264 basis functions
 A cutoff of  1.0D-11 yielded   3240 shell pairs
 There are     25537 function pairs (     29040 Cartesian)
 Smallest overlap matrix eigenvalue = 3.12E-05
 Guess MOs from SCF MO coefficient file

 -----------------------------------------------------------------------
  General SCF calculation program by
  Eric Jon Sundstrom, Paul Horn, Yuezhi Mao, Dmitri Zuev, Alec White,
  David Stuck, Shaama M.S., Shane Yost, Joonho Lee, David Small,
  Daniel Levine, Susi Lehtola, Hugh Burton, Evgeny Epifanovsky
 -----------------------------------------------------------------------
 Exchange:     0.2000 Hartree-Fock + 0.0800 Slater + 0.7200 B88
 Correlation:  0.1900 VWN1RPA + 0.8100 LYP
 Using SG-1 standard quadrature grid
 using 8 threads for integral computing
 -------------------------------------------------------
 OpenMP Integral computing Module                
 Release: version 2.0, May 2017, Q-Chem Inc. Pleasanton 
 -------------------------------------------------------
 -------------------------------------------------------
 OpenMP BLAS3 based DFT computing Module                
 Release: version 1.0, May 2013, Q-Chem Inc. Pittsburgh 
 -------------------------------------------------------
 A restricted SCF calculation will be
 performed using DIIS
 SCF converges when DIIS error is below 1.0e-08
 ---------------------------------------
  Cycle       Energy         DIIS error
 ---------------------------------------
    1  -19063.5072704389      1.85e-05  
    2  -19063.5072737219      2.79e-06  
    3  -19063.5072737423      2.65e-06  
    4  -19063.5072737950      1.34e-06  
    5  -19063.5072738107      3.24e-07  
    6  -19063.5072738116      9.83e-08  
    7  -19063.5072738114      1.47e-08  
    8  -19063.5072738117      4.18e-09  Convergence criterion met
 ---------------------------------------
 SCF time:   CPU 136.39s  wall 18.00s 
 SCF   energy in the final basis set =   -19063.5072738117
 Total energy in the final basis set =   -19063.5072738117

 --------------------------------------------------------------
             Orbital Energies (a.u.) and Symmetries
 --------------------------------------------------------------

 Alpha MOs, Restricted
 -- Occupied --                  
*******-1165.89 -482.86 -482.86 -176.32 -176.32 -165.73 -165.73
  1 Bu    1 Ag    2 Bu    2 Ag    3 Bu    3 Ag    4 Ag    4 Bu                 
-165.73 -165.73 -165.73 -165.73  -62.51  -62.51  -56.33  -56.33
  1 Au    1 Bg    5 Ag    5 Bu    6 Bu    6 Ag    7 Ag    7 Bu                 
-56.329 -56.329 -56.329 -56.329 -35.821 -35.821 -31.315 -31.315
  2 Au    2 Bg    8 Ag    8 Bu    9 Bu    9 Ag   10 Bu   10 Ag                 
-31.308 -31.308 -31.308 -31.308 -22.965 -22.965 -22.963 -22.963
  3 Bg    3 Au   11 Bu   11 Ag   12 Ag   12 Bu    4 Bg    4 Au                 
-22.963 -22.963 -22.959 -22.959 -22.959 -22.959 -10.296 -10.295
 13 Bu   13 Ag   14 Ag   14 Bu    5 Bg    5 Au   15 Ag   15 Bu                 
 -8.722  -8.722  -6.554  -6.554  -6.540  -6.540  -6.539  -6.539
 16 Bu   16 Ag   17 Ag   17 Bu    6 Au    6 Bg   18 Bu   18 Ag                 
 -6.370  -6.370  -4.784  -4.784  -4.768  -4.768  -4.767  -4.767
 19 Bu   19 Ag   20 Bu   20 Ag    7 Bg    7 Au   21 Ag   21 Bu                 
 -2.665  -2.665  -2.661  -2.661  -2.660  -2.660  -2.649  -2.649
 22 Ag   22 Bu    8 Bg    8 Au   23 Bu   23 Ag    9 Bg    9 Au                 
 -2.649  -2.649  -2.050  -2.050  -2.044  -2.044  -2.044  -2.044
 24 Ag   24 Bu   25 Bu   25 Ag   10 Bg   10 Au   26 Bu   26 Ag                 
 -2.030  -2.030  -2.030  -2.030  -0.887  -0.831  -0.752  -0.705
 11 Bg   11 Au   27 Bu   27 Ag   28 Ag   28 Bu   29 Ag   29 Bu                 
 -0.654  -0.528  -0.467  -0.459  -0.412  -0.376  -0.340  -0.336
 30 Ag   30 Bu   31 Ag   31 Bu   12 Au   32 Ag   12 Bg   33 Ag                 
 -0.319  -0.300  -0.296  -0.292  -0.265  -0.256
 32 Bu   13 Bg   13 Au   33 Bu   34 Ag   14 Au                                 
 -- Virtual --                   
 -0.089  -0.073  -0.065  -0.055   0.001   0.036   0.036   0.047
 34 Bu   35 Ag   35 Bu   14 Bg   36 Ag   37 Ag   36 Bu   37 Bu                 
  0.051   0.064   0.064   0.082   0.087   0.093   0.107   0.108
 15 Au   38 Ag   15 Bg   39 Ag   38 Bu   39 Bu   40 Ag   16 Au                 
  0.116   0.128   0.134   0.153   0.173   0.202   0.225   0.229
 16 Bg   40 Bu   41 Ag   41 Bu   42 Ag   42 Bu   17 Au   43 Ag                 
  0.241   0.251   0.258   0.313   0.320   0.355   0.364   0.375
 43 Bu   17 Bg   44 Ag   45 Ag   44 Bu   45 Bu   18 Bg   46 Ag                 
  0.378   0.391   0.393   0.398   0.420   0.430   0.430   0.436
 18 Au   19 Au   46 Bu   47 Ag   19 Bg   20 Au   20 Bg   47 Bu                 
  0.456   0.466   0.472   0.489   0.514   0.525   0.543   0.545
 48 Ag   48 Bu   49 Ag   21 Au   21 Bg   49 Bu   22 Au   50 Ag                 
  0.554   0.579   0.608   0.614   0.629   0.643   0.644   0.692
 22 Bg   50 Bu   51 Ag   51 Bu   52 Bu   23 Au   52 Ag   53 Ag                 
  0.693   0.746   0.762   0.780   0.859   0.872   0.915   0.917
 53 Bu   54 Ag   54 Bu   23 Bg   55 Bu   55 Ag   56 Bu   56 Ag                 
  1.037   1.040   1.164   1.219   1.306   1.346   1.370   1.390
 57 Ag   57 Bu   24 Au   24 Bg   25 Au   25 Bg   58 Ag   58 Bu                 
  1.408   1.411   1.513   1.544   1.576   1.689   1.829   1.876
 59 Ag   59 Bu   60 Ag   26 Au   60 Bu   61 Ag   61 Bu   26 Bg                 
  1.992   1.992   1.998   2.030   2.086   2.156   2.203   2.224
 27 Au   27 Bg   62 Ag   62 Bu   63 Ag   63 Bu   64 Bu   64 Ag                 
  2.621   2.747   2.813   2.969   3.093   3.290   3.941   3.950
 28 Au   65 Bu   28 Bg   65 Ag   66 Ag   66 Bu   29 Au   29 Bg                 
  3.953   3.955   3.981   3.984   3.987   3.992   4.022   4.025
 67 Bu   67 Ag   30 Au   30 Bg   31 Bg   31 Au   68 Bu   68 Ag                 
  4.049   4.066   4.080   4.097   4.121   4.189   4.247   4.277
 32 Au   69 Bu   69 Ag   32 Bg   70 Ag   70 Bu   71 Ag   71 Bu                 
  4.352   4.378   4.428   4.431   5.985   6.009   6.042   6.062
 72 Bu   72 Ag   73 Bu   73 Ag   33 Au   33 Bg   74 Ag   74 Bu                 
  6.063   6.084   6.621   6.650   7.532   7.534   7.580   7.581
 75 Ag   75 Bu   76 Ag   76 Bu   34 Au   34 Bg   77 Bu   77 Ag                 
  7.641   7.684  23.217  24.045  27.844  27.849  28.327  28.345
 78 Bu   78 Ag   79 Ag   79 Bu   80 Ag   80 Bu   35 Au   35 Bg                 
 28.369  28.370  28.382  28.392  28.518  28.521  28.532  28.533
 81 Bu   81 Ag   82 Ag   82 Bu   36 Au   36 Bg   83 Bu   83 Ag                 
 28.538  28.551  28.585  28.601  28.684  28.688  47.880  47.918
 37 Au   37 Bg   84 Ag   84 Bu   85 Bu   85 Ag   86 Ag   86 Bu                 
127.871 127.885 127.905 127.917 127.927 127.931 151.642 151.645
 38 Au   38 Bg   87 Ag   87 Bu   88 Bu   88 Ag   89 Ag   89 Bu                 
289.727 289.730 289.774 289.774 289.865 289.9091020.6661020.714
 39 Au   39 Bg   90 Ag   90 Bu   91 Bu   91 Ag   92 Ag   92 Bu                 
*******1901.807
 93 Ag   93 Bu                                                                 

 Beta MOs, Restricted
 -- Occupied --                  
*******-1165.89 -482.86 -482.86 -176.32 -176.32 -165.73 -165.73
  1 Bu    1 Ag    2 Bu    2 Ag    3 Bu    3 Ag    4 Ag    4 Bu                 
-165.73 -165.73 -165.73 -165.73  -62.51  -62.51  -56.33  -56.33
  1 Au    1 Bg    5 Ag    5 Bu    6 Bu    6 Ag    7 Ag    7 Bu                 
-56.329 -56.329 -56.329 -56.329 -35.821 -35.821 -31.315 -31.315
  2 Au    2 Bg    8 Ag    8 Bu    9 Bu    9 Ag   10 Bu   10 Ag                 
-31.308 -31.308 -31.308 -31.308 -22.965 -22.965 -22.963 -22.963
  3 Bg    3 Au   11 Bu   11 Ag   12 Ag   12 Bu    4 Bg    4 Au                 
-22.963 -22.963 -22.959 -22.959 -22.959 -22.959 -10.296 -10.295
 13 Bu   13 Ag   14 Ag   14 Bu    5 Bg    5 Au   15 Ag   15 Bu                 
 -8.722  -8.722  -6.554  -6.554  -6.540  -6.540  -6.539  -6.539
 16 Bu   16 Ag   17 Ag   17 Bu    6 Au    6 Bg   18 Bu   18 Ag                 
 -6.370  -6.370  -4.784  -4.784  -4.768  -4.768  -4.767  -4.767
 19 Bu   19 Ag   20 Bu   20 Ag    7 Bg    7 Au   21 Ag   21 Bu                 
 -2.665  -2.665  -2.661  -2.661  -2.660  -2.660  -2.649  -2.649
 22 Ag   22 Bu    8 Bg    8 Au   23 Bu   23 Ag    9 Bg    9 Au                 
 -2.649  -2.649  -2.050  -2.050  -2.044  -2.044  -2.044  -2.044
 24 Ag   24 Bu   25 Bu   25 Ag   10 Bg   10 Au   26 Bu   26 Ag                 
 -2.030  -2.030  -2.030  -2.030  -0.887  -0.831  -0.752  -0.705
 11 Bg   11 Au   27 Bu   27 Ag   28 Ag   28 Bu   29 Ag   29 Bu                 
 -0.654  -0.528  -0.467  -0.459  -0.412  -0.376  -0.340  -0.336
 30 Ag   30 Bu   31 Ag   31 Bu   12 Au   32 Ag   12 Bg   33 Ag                 
 -0.319  -0.300  -0.296  -0.292  -0.265  -0.256
 32 Bu   13 Bg   13 Au   33 Bu   34 Ag   14 Au                                 
 -- Virtual --                   
 -0.089  -0.073  -0.065  -0.055   0.001   0.036   0.036   0.047
 34 Bu   35 Ag   35 Bu   14 Bg   36 Ag   37 Ag   36 Bu   37 Bu                 
  0.051   0.064   0.064   0.082   0.087   0.093   0.107   0.108
 15 Au   38 Ag   15 Bg   39 Ag   38 Bu   39 Bu   40 Ag   16 Au                 
  0.116   0.128   0.134   0.153   0.173   0.202   0.225   0.229
 16 Bg   40 Bu   41 Ag   41 Bu   42 Ag   42 Bu   17 Au   43 Ag                 
  0.241   0.251   0.258   0.313   0.320   0.355   0.364   0.375
 43 Bu   17 Bg   44 Ag   45 Ag   44 Bu   45 Bu   18 Bg   46 Ag                 
  0.378   0.391   0.393   0.398   0.420   0.430   0.430   0.436
 18 Au   19 Au   46 Bu   47 Ag   19 Bg   20 Au   20 Bg   47 Bu                 
  0.456   0.466   0.472   0.489   0.514   0.525   0.543   0.545
 48 Ag   48 Bu   49 Ag   21 Au   21 Bg   49 Bu   22 Au   50 Ag                 
  0.554   0.579   0.608   0.614   0.629   0.643   0.644   0.692
 22 Bg   50 Bu   51 Ag   51 Bu   52 Bu   23 Au   52 Ag   53 Ag                 
  0.693   0.746   0.762   0.780   0.859   0.872   0.915   0.917
 53 Bu   54 Ag   54 Bu   23 Bg   55 Bu   55 Ag   56 Bu   56 Ag                 
  1.037   1.040   1.164   1.219   1.306   1.346   1.370   1.390
 57 Ag   57 Bu   24 Au   24 Bg   25 Au   25 Bg   58 Ag   58 Bu                 
  1.408   1.411   1.513   1.544   1.576   1.689   1.829   1.876
 59 Ag   59 Bu   60 Ag   26 Au   60 Bu   61 Ag   61 Bu   26 Bg                 
  1.992   1.992   1.998   2.030   2.086   2.156   2.203   2.224
 27 Au   27 Bg   62 Ag   62 Bu   63 Ag   63 Bu   64 Bu   64 Ag                 
  2.621   2.747   2.813   2.969   3.093   3.290   3.941   3.950
 28 Au   65 Bu   28 Bg   65 Ag   66 Ag   66 Bu   29 Au   29 Bg                 
  3.953   3.955   3.981   3.984   3.987   3.992   4.022   4.025
 67 Bu   67 Ag   30 Au   30 Bg   31 Bg   31 Au   68 Bu   68 Ag                 
  4.049   4.066   4.080   4.097   4.121   4.189   4.247   4.277
 32 Au   69 Bu   69 Ag   32 Bg   70 Ag   70 Bu   71 Ag   71 Bu                 
  4.352   4.378   4.428   4.431   5.985   6.009   6.042   6.062
 72 Bu   72 Ag   73 Bu   73 Ag   33 Au   33 Bg   74 Ag   74 Bu                 
  6.063   6.084   6.621   6.650   7.532   7.534   7.580   7.581
 75 Ag   75 Bu   76 Ag   76 Bu   34 Au   34 Bg   77 Bu   77 Ag                 
  7.641   7.684  23.217  24.045  27.844  27.849  28.327  28.345
 78 Bu   78 Ag   79 Ag   79 Bu   80 Ag   80 Bu   35 Au   35 Bg                 
 28.369  28.370  28.382  28.392  28.518  28.521  28.532  28.533
 81 Bu   81 Ag   82 Ag   82 Bu   36 Au   36 Bg   83 Bu   83 Ag                 
 28.538  28.551  28.585  28.601  28.684  28.688  47.880  47.918
 37 Au   37 Bg   84 Ag   84 Bu   85 Bu   85 Ag   86 Ag   86 Bu                 
127.871 127.885 127.905 127.917 127.927 127.931 151.642 151.645
 38 Au   38 Bg   87 Ag   87 Bu   88 Bu   88 Ag   89 Ag   89 Bu                 
289.727 289.730 289.774 289.774 289.865 289.9091020.6661020.714
 39 Au   39 Bg   90 Ag   90 Bu   91 Bu   91 Ag   92 Ag   92 Bu                 
*******1901.807
 93 Ag   93 Bu                                                                 
 --------------------------------------------------------------

          Ground-State Mulliken Net Atomic Charges

     Atom                 Charge (a.u.)
  ----------------------------------------
      1 Br                   -0.092727
      2 I                     0.147113
      3 I                     0.147113
      4 Br                   -0.092727
      5 C                    -0.054386
      6 C                    -0.054386
  ----------------------------------------
  Sum of atomic charges =    -0.000000

 -----------------------------------------------------------------
                    Cartesian Multipole Moments
 -----------------------------------------------------------------
    Charge (ESU x 10^10)
                -0.0000
    Dipole Moment (Debye)
         X       0.0000      Y      -0.0000      Z      -0.0000
       Tot       0.0000
    Quadrupole Moments (Debye-Ang)
        XX    -101.2170     XY      -2.7849     YY     -98.5843
        XZ       0.0000     YZ      -0.0000     ZZ    -106.4904
    Octopole Moments (Debye-Ang^2)
       XXX       0.0000    XXY      -0.0000    XYY       0.0000
       YYY      -0.0000    XXZ      -0.0000    XYZ      -0.0000
       YYZ      -0.0000    XZZ       0.0000    YZZ      -0.0000
       ZZZ      -0.0000
    Hexadecapole Moments (Debye-Ang^3)
      XXXX   -2039.6598   XXXY     162.6326   XXYY    -529.6625
      XYYY     216.3966   YYYY   -1497.8801   XXXZ       0.0000
      XXYZ      -0.0000   XYYZ       0.0000   YYYZ      -0.0000
      XXZZ    -380.5725   XYZZ      75.6159   YYZZ    -296.0489
      XZZZ       0.0000   YZZZ      -0.0000   ZZZZ    -141.2381
 -----------------------------------------------------------------
 Calculating analytic gradient of the SCF energy
 Gradient of SCF Energy
            1           2           3           4           5           6
    1  -0.0000587  -0.0002491   0.0002491   0.0000587  -0.0003715   0.0003715
    2   0.0003186  -0.0001053   0.0001053  -0.0003186  -0.0000773   0.0000773
    3   0.0000000   0.0000000  -0.0000000   0.0000000  -0.0000000  -0.0000000
 Max gradient component =       3.715E-04
 RMS gradient           =       1.892E-04
 Gradient time:  CPU 71.59 s  wall 9.12 s
 Geometry Optimization Parameters
   NAtoms,    NIC,     NZ,  NCons,   NDum,   NFix, NCnnct, MaxDiis
[truncated: 68,478 more chars]
