# Supplementary material for: Geometric and energetic data from ab initio calculations of haloethene, haloimine, halomethylenephosphine, haloiminophosphine, halodiazene, halodiphosphene and halocyclopropane
Source: Data Brief. 2019 Nov 2;27:104738. doi: 10.1016/j.dib.2019.104738 (PMC6861602; doi:10.1016/j.dib.2019.104738)
Supplement: Multimedia component 2 [file mmc2.zip › CC/B3LYP/BrICCII.out]

Q-Chem Developer Version!
                  Welcome to Q-Chem
     A Quantum Leap Into The Future Of Chemistry


 Q-Chem 5.1, Q-Chem, Inc., Pleasanton, CA (2018)

 Yihan Shao,  Zhengting Gan,  E. Epifanovsky,  A. T. B. Gilbert,  M. Wormit,  
 J. Kussmann,  A. W. Lange,  A. Behn,  Jia Deng,  Xintian Feng,  D. Ghosh,  
 M. Goldey,  P. R. Horn,  L. D. Jacobson,  I. Kaliman,  T. Kus,  A. Landau,  
 Jie Liu,  E. I. Proynov,  R. M. Richard,  R. P. Steele,  E. J. Sundstrom,  
 H. L. Woodcock III,  P. M. Zimmerman,  D. Zuev,  B. Albrecht,  E. Alguire,  
 S. A. Baeppler,  D. Barton,  Z. Benda,  Y. A. Bernard,  E. J. Berquist,  
 K. B. Bravaya,  H. Burton,  D. Casanova,  Chun-Min Chang,  Yunqing Chen,  
 A. Chien,  K. D. Closser,  M. P. Coons,  S. Coriani,  S. Dasgupta,  
 A. L. Dempwolff,  M. Diedenhofen,  Hainam Do,  R. G. Edgar,  Po-Tung Fang,  
 S. Faraji,  S. Fatehi,  Qingguo Feng,  K. D. Fenk,  J. Fosso-Tande,  
 Qinghui Ge,  A. Ghysels,  G. Gidofalvi,  J. Gomes,  J. Gonthier,  A. Gunina,  
 D. Hait,  M. W. D. Hanson-Heine,  P. H. P. Harbach,  A. W. Hauser,  
 J. E. Herr,  E. G. Hohenstein,  Z. C. Holden,  Kerwin Hui,  B. C. Huynh,  
 T.-C. Jagau,  Hyunjun Ji,  B. Kaduk,  K. Khistyaev,  Jaehoon Kim,  
 P. Klunzinger,  K. Koh,  D. Kosenkov,  L. Koulias,  T. Kowalczyk,  
 C. M. Krauter,  A. Kunitsa,  Ka Un Lao,  A. Laurent,  K. V. Lawler,  
 Joonho Lee,  D. Lefrancois,  S. Lehtola,  D. S. Levine,  Yi-Pei Li,  
 You-Sheng Lin,  Fenglai Liu,  E. Livshits,  A. Luenser,  P. Manohar,  
 E. Mansoor,  S. F. Manzer,  Shan-Ping Mao,  Yuezhi Mao,  N. Mardirossian,  
 A. V. Marenich,  T. Markovich,  L. A. Martinez-Martinez,  S. A. Maurer,  
 N. J. Mayhall,  S. C. McKenzie,  J.-M. Mewes,  A. F. Morrison,  
 J. W. Mullinax,  K. Nanda,  T. S. Nguyen-Beck,  R. Olivares-Amaya,  
 J. A. Parkhill,  T. M. Perrine,  F. Plasser,  P. Pokhilko,  S. Prager,  
 A. Prociuk,  E. Ramos,  D. R. Rehn,  F. Rob,  M. Schneider,  N. Sergueev,  
 S. M. Sharada,  S. Sharma,  D. W. Small,  T. Stauch,  T. Stein,  
 Yu-Chuan Su,  A. J. W. Thom,  A. Tkatchenko,  T. Tsuchimochi,  N. M. Tubman,  
 L. Vogt,  M. L. Vidal,  O. Vydrov,  M. A. Watson,  J. Wenzel,  
 M. de Wergifosse,  T. A. Wesolowski,  A. White,  J. Witte,  A. Yamada,  
 Jun Yang,  K. Yao,  S. Yeganeh,  S. R. Yost,  Zhi-Qiang You,  A. Zech,  
 Igor Ying Zhang,  Xing Zhang,  Yan Zhao,  Ying Zhu,  B. R. Brooks,  
 G. K. L. Chan,  C. J. Cramer,  M. S. Gordon,  W. J. Hehre,  A. Klamt,  
 M. W. Schmidt,  C. D. Sherrill,  D. G. Truhlar,  A. Aspuru-Guzik,  R. Baer,  
 A. T. Bell,  N. A. Besley,  Jeng-Da Chai,  A. E. DePrince, III,  
 R. A. DiStasio Jr.,  A. Dreuw,  B. D. Dunietz,  T. R. Furlani,  
 Chao-Ping Hsu,  Yousung Jung,  Jing Kong,  D. S. Lambrecht,  WanZhen Liang,  
 C. Ochsenfeld,  V. A. Rassolov,  L. V. Slipchenko,  J. E. Subotnik,  
 T. Van Voorhis,  J. M. Herbert,  A. I. Krylov,  P. M. W. Gill,  M. Head-Gordon

 Contributors to earlier versions of Q-Chem not listed above: 
 R. D. Adamson,  B. Austin,  J. Baker,  G. J. O. Beran,  K. Brandhorst,  
 S. T. Brown,  E. F. C. Byrd,  A. K. Chakraborty,  C.-L. Cheng,  
 Siu Hung Chien,  D. M. Chipman,  D. L. Crittenden,  H. Dachsel,  
 R. J. Doerksen,  A. D. Dutoi,  L. Fusti-Molnar,  W. A. Goddard III,  
 A. Golubeva-Zadorozhnaya,  S. R. Gwaltney,  G. Hawkins,  A. Heyden,  
 S. Hirata,  G. Kedziora,  F. J. Keil,  C. Kelley,  Jihan Kim,  R. A. King,  
 R. Z. Khaliullin,  P. P. Korambath,  W. Kurlancheek,  A. M. Lee,  M. S. Lee,  
 S. V. Levchenko,  Ching Yeh Lin,  D. Liotard,  R. C. Lochan,  I. Lotan,  
 P. E. Maslen,  N. Nair,  D. P. O'Neill,  D. Neuhauser,  E. Neuscamman,  
 C. M. Oana,  R. Olson,  B. Peters,  R. Peverati,  P. A. Pieniazek,  
 Y. M. Rhee,  J. Ritchie,  M. A. Rohrdanz,  E. Rosta,  N. J. Russ,  
 H. F. Schaefer III,  N. E. Schultz,  N. Shenvi,  A. C. Simmonett,  A. Sodt,  
 D. Stuck,  K. S. Thanthiriwatte,  V. Vanovschi,  Tao Wang,  A. Warshel,  
 C. F. Williams,  Q. Wu,  X. Xu,  W. Zhang

 Please cite Q-Chem as follows:
 Y. Shao et al., Mol. Phys. 113, 184-215 (2015)
 DOI: 10.1080/00268976.2014.952696

 Q-Chem 5.1.1 for Intel X86 EM64T Linux

 Parts of Q-Chem use Armadillo 8.300.2 (Tropical Shenanigans).
 http://arma.sourceforge.net/

 Q-Chem begins on Mon Aug 27 03:10:00 2018  

Host: 
0

     Scratch files written to /scratch/taweetham/qchem6725//
Input Ideriv = 2
Curr. Ideriv = -1
Max.  Ideriv = 2

Checking the input file for inconsistencies... 	...done.

--------------------------------------------------------------
User input:
--------------------------------------------------------------
inp/BrIII.inp
$molecule
0	1
Br	-2.0	1.0	0.0
I	2.0	1.0	0.0
I	-2.0	-1.0	0.0
I	2.0	-1.0	0.0
C	-1.0	0.0	0.0
C	1.0	0.0	0.0
$end
$rem
   JOB_TYPE		OPTIMIZATION
   BASIS		6-311++G**
   EXCHANGE		B3LYP
$end

--------------------------------------------------------------
 ----------------------------------------------------------------
             Standard Nuclear Orientation (Angstroms)
    I     Atom           X                Y                Z
 ----------------------------------------------------------------
    1      Br      2.0982550883     1.2285304744     0.0000000000
    2      I      -1.8930248192     0.9645518770     0.0000000000
    3      I       2.2302443870    -0.7671094794    -0.0000000000
    4      I      -1.7610355205    -1.0310880767    -0.0000000000
    5      C       1.1664297608     0.1647158482    -0.0000000000
    6      C      -0.8292101930     0.0327265495     0.0000000000
 ----------------------------------------------------------------
 Molecular Point Group                 Cs    NOp =  2
 Largest Abelian Subgroup              Cs    NOp =  2
 Nuclear Repulsion Energy =  3042.8025741932 hartrees
 There are      103 alpha and      103 beta electrons
 Requested basis set is 6-311++G(d,p)
 There are 103 shells and 278 basis functions

 Total QAlloc Memory Limit   2000 MB
 Mega-Array Size       188 MB
 MEM_STATIC part       192 MB
 A cutoff of  1.0D-11 yielded   3710 shell pairs
 There are     28997 function pairs (     33266 Cartesian)

 -------------------------------------------------------
 OpenMP Integral Computing Module                       
 Release: version 1.0, May 2013, Q-Chem Inc. Pittsburgh 
 -------------------------------------------------------
 Integral Job Info:
 Integral job number is                      11
 Integral operator is                         1
 short-range coefficients                     0
 long-range coefficients              100000000
 Omega coefficients                           0
 if combine SR and LR in K                    0
 Integral screening is                        0
 Integral computing path is                   2
 max size of driver memory is            800000
 size of driver memory is                593474
 size of scratch memory is             29623520
 max col of scratch BK array               1296
 max len of scratch array in speh3          155
 max len of scratch index in speh4           18
 max int batch size is                      520
 min int batch size is                       52
 fixed nKL is                                45
 max L of basis functions is                  2
 order of int derivative is                   0
 number of shells is                        103
 number of basis is                         298
 number of cartesian basis is               298
 number of contracted shell pairs          3710
 number of primitive shell pairs           7300
 maxK2 (contraction) of shell pair           36
 max number of K2 of shell pair               1
 max number of CS2 of shell pair            595
 max number of PS2 of shell pair            595
 mem total for path MDJ                  576492
 -------------------------------------------------------
 Smallest overlap matrix eigenvalue = 1.40E-04

 Scale SEOQF with 1.000000e-01/1.000000e-01/1.000000e-01

 Standard Electronic Orientation quadrupole field applied
 Nucleus-field energy     =     0.0000000416 hartrees
 Guess from superposition of atomic densities
 Warning:  Energy on first SCF cycle will be non-variational
 SAD guess density has 206.000000 electrons

 -----------------------------------------------------------------------
  General SCF calculation program by
  Eric Jon Sundstrom, Paul Horn, Yuezhi Mao, Dmitri Zuev, Alec White,
  David Stuck, Shaama M.S., Shane Yost, Joonho Lee, David Small,
  Daniel Levine, Susi Lehtola, Hugh Burton, Evgeny Epifanovsky
 -----------------------------------------------------------------------
 Exchange:     0.2000 Hartree-Fock + 0.0800 Slater + 0.7200 B88
 Correlation:  0.1900 VWN1RPA + 0.8100 LYP
 Using SG-1 standard quadrature grid
 using 8 threads for integral computing
 -------------------------------------------------------
 OpenMP Integral computing Module                
 Release: version 2.0, May 2017, Q-Chem Inc. Pleasanton 
 -------------------------------------------------------
 -------------------------------------------------------
 OpenMP BLAS3 based DFT computing Module                
 Release: version 1.0, May 2013, Q-Chem Inc. Pittsburgh 
 -------------------------------------------------------
 A restricted SCF calculation will be
 performed using DIIS
 SCF converges when DIIS error is below 1.0e-08
 ---------------------------------------
  Cycle       Energy         DIIS error
 ---------------------------------------
    1  -23415.5386991070      1.12e-01  
    2  -23405.2917208196      1.16e-02  
    3  -23397.1261193566      2.59e-02  
    4  -23406.3016320819      3.49e-03  
    5  -23405.9142695148      5.68e-03  
    6  -23406.3616536247      2.42e-03  
    7  -23406.4388970644      6.03e-04  
    8  -23406.4443387356      1.81e-04  
    9  -23406.4445562544      1.58e-04  
   10  -23406.4449696758      5.82e-05  
   11  -23406.4450163278      2.29e-05  
   12  -23406.4450259419      3.80e-06  
   13  -23406.4450260797      6.86e-07  
   14  -23406.4450260787      7.44e-07  
   15  -23406.4450260850      4.80e-07  
   16  -23406.4450260891      4.55e-08  
   17  -23406.4450260889      3.09e-08  
   18  -23406.4450260892      1.47e-08  
   19  -23406.4450260899      5.91e-09  Convergence criterion met
 ---------------------------------------
 SCF time:   CPU 400.29s  wall 51.00s 
 SCF   energy in the final basis set =   -23406.4450260899
 Total energy in the final basis set =   -23406.4450260899

 --------------------------------------------------------------
             Orbital Energies (a.u.) and Symmetries
 --------------------------------------------------------------

 Alpha MOs, Restricted
 -- Occupied --                  
*******-1165.93-1165.89 -482.90 -176.38 -176.37 -176.33 -165.78
  1 A'    2 A'    3 A'    4 A'    5 A'    6 A'    7 A'    8 A'                 
-165.78 -165.78 -165.78 -165.77 -165.77 -165.73 -165.73 -165.73
  1 A"    9 A'   10 A'    2 A"   11 A'   12 A'    3 A"   13 A'                 
-62.555 -56.374 -56.372 -56.370 -35.883 -35.879 -35.834 -31.376
 14 A'   15 A'   16 A'    4 A"   17 A'   18 A'   19 A'   20 A'                 
-31.373 -31.370 -31.368 -31.367 -31.365 -31.327 -31.322 -31.320
 21 A'   22 A'    5 A"   23 A'    6 A"   24 A'   25 A'    7 A"                 
-23.025 -23.024 -23.023 -23.022 -23.020 -23.020 -23.019 -23.018
 26 A'   27 A'    8 A"   28 A'   29 A'    9 A"   30 A'   10 A"                 
-23.016 -23.015 -22.976 -22.975 -22.975 -22.971 -22.971 -10.198
 31 A'   11 A"   32 A'   33 A'   12 A"   34 A'   13 A"   35 A'                 
-10.190  -8.778  -6.612  -6.601  -6.591  -6.456  -6.453  -6.405
 36 A'   37 A'   38 A'   39 A'   14 A"   40 A'   41 A'   42 A'                 
 -4.883  -4.871  -4.858  -4.854  -4.843  -4.840  -4.825  -4.807
 43 A'   44 A'   45 A'   46 A'   15 A"   16 A"   47 A'   48 A'                 
 -4.794  -2.727  -2.724  -2.714  -2.706  -2.705  -2.196  -2.169
 17 A"   49 A'   50 A'   18 A"   19 A"   51 A'   52 A'   53 A'                 
 -2.147  -2.143  -2.124  -2.120  -2.116  -2.115  -2.113  -2.110
 54 A'   20 A"   55 A'   21 A"   56 A'   22 A"   57 A'   23 A"                 
 -2.109  -2.097  -2.080  -2.065  -2.065  -1.132  -1.107  -0.749
 58 A'   59 A'   24 A"   60 A'   25 A"   61 A'   62 A'   63 A'                 
 -0.705  -0.623  -0.579  -0.556  -0.528  -0.521  -0.471  -0.432
 64 A'   65 A'   66 A'   26 A"   27 A"   67 A'   68 A'   69 A'                 
 -0.415  -0.336  -0.275  -0.268  -0.203  -0.159  -0.153
 70 A'   71 A'   28 A"   29 A"   30 A"   72 A'   31 A"                         
 -- Virtual --                   
 -0.109  -0.076  -0.017   0.001   0.015   0.024   0.029   0.040
 73 A'   74 A'   75 A'   76 A'   77 A'   32 A"   78 A'   79 A'                 
  0.061   0.071   0.072   0.093   0.100   0.113   0.117   0.137
 80 A'   81 A'   33 A"   82 A'   83 A'   34 A"   84 A'   85 A'                 
  0.150   0.167   0.180   0.199   0.218   0.238   0.247   0.247
 86 A'   87 A'   88 A'   35 A"   36 A"   89 A'   37 A"   90 A'                 
  0.280   0.290   0.295   0.304   0.319   0.349   0.368   0.376
 91 A'   38 A"   92 A'   39 A"   93 A'   94 A'   95 A'   40 A"                 
  0.381   0.383   0.437   0.445   0.446   0.459   0.483   0.495
 96 A'   41 A"   42 A"   97 A'   98 A'   43 A"   99 A'  100 A'                 
  0.506   0.522   0.532   0.548   0.573   0.600   0.613   0.618
 44 A"  101 A'  102 A'  103 A'   45 A"  104 A'  105 A'   46 A"                 
  0.663   0.675   0.719   0.730   0.766   0.769   0.800   0.877
106 A'  107 A'   47 A"  108 A'   48 A"  109 A'  110 A'  111 A'                 
  0.895   0.979   1.001   1.040   1.109   1.146   1.227   1.232
112 A'  113 A'  114 A'  115 A'  116 A'  117 A'   49 A"  118 A'                 
  1.269   1.324   1.333   1.357   1.377   1.377   1.395   1.396
 50 A"  119 A'   51 A"  120 A'  121 A'   52 A"   53 A"  122 A'                 
  1.428   1.458   1.496   1.592   1.656   1.710   1.750   1.852
123 A'  124 A'   54 A"   55 A"  125 A'  126 A'  127 A'  128 A'                 
  1.927   1.927   2.044   2.140   2.603   2.688   2.789   2.985
 56 A"  129 A'  130 A'  131 A'   57 A"   58 A"  132 A'  133 A'                 
  3.064   3.294   3.895   3.907   3.921   3.946   3.953   3.964
134 A'  135 A'   59 A"   60 A"   61 A"   62 A"  136 A'   63 A"                 
  3.980   3.991   4.017   4.029   4.037   4.050   4.065   4.116
137 A'  138 A'  139 A'   64 A"  140 A'   65 A"  141 A'  142 A'                 
  4.151   4.223   4.395   4.518   4.610   4.655   4.696   4.779
 66 A"  143 A'  144 A'  145 A'  146 A'  147 A'  148 A'  149 A'                 
  4.840   5.864   5.944   5.965   6.041   6.054   6.112   6.128
150 A'  151 A'   67 A"   68 A"   69 A"  152 A'  153 A'  154 A'                 
  6.210   6.329   6.840   7.477   7.596   7.762  23.731  23.780
155 A'  156 A'  157 A'   70 A"  158 A'  159 A'  160 A'  161 A'                 
 27.880  28.023  28.147  28.263  28.280  28.300  28.318  28.356
162 A'  163 A'  164 A'  165 A'   71 A"   72 A"  166 A'   73 A"                 
 28.374  28.378  28.407  28.441  28.467  28.474  28.505  28.508
167 A'  168 A'  169 A'  170 A'   74 A"   75 A"  171 A'   76 A"                 
 28.519  28.528  28.543  28.554  28.591  28.664  28.726  28.737
 77 A"  172 A'   78 A"  173 A'   79 A"  174 A'  175 A'  176 A'                 
 28.888  28.932  28.958  48.062 127.820 127.832 127.851 127.903
177 A'  178 A'  179 A'  180 A'  181 A'   80 A"   81 A"   82 A"                 
127.923 127.939 127.959 128.018 128.058 151.732 151.822 151.936
182 A'  183 A'  184 A'  185 A'  186 A'  187 A'  188 A'  189 A'                 
289.692 289.819 290.0161020.9301901.9091902.0071902.127
 83 A"  190 A'  191 A'  192 A'  193 A'  194 A'  195 A'                         

 Beta MOs, Restricted
 -- Occupied --                  
*******-1165.93-1165.89 -482.90 -176.38 -176.37 -176.33 -165.78
  1 A'    2 A'    3 A'    4 A'    5 A'    6 A'    7 A'    8 A'                 
-165.78 -165.78 -165.78 -165.77 -165.77 -165.73 -165.73 -165.73
  1 A"    9 A'   10 A'    2 A"   11 A'   12 A'    3 A"   13 A'                 
-62.555 -56.374 -56.372 -56.370 -35.883 -35.879 -35.834 -31.376
 14 A'   15 A'   16 A'    4 A"   17 A'   18 A'   19 A'   20 A'                 
-31.373 -31.370 -31.368 -31.367 -31.365 -31.327 -31.322 -31.320
 21 A'   22 A'    5 A"   23 A'    6 A"   24 A'   25 A'    7 A"                 
-23.025 -23.024 -23.023 -23.022 -23.020 -23.020 -23.019 -23.018
 26 A'   27 A'    8 A"   28 A'   29 A'    9 A"   30 A'   10 A"                 
-23.016 -23.015 -22.976 -22.975 -22.975 -22.971 -22.971 -10.198
 31 A'   11 A"   32 A'   33 A'   12 A"   34 A'   13 A"   35 A'                 
-10.190  -8.778  -6.612  -6.601  -6.591  -6.456  -6.453  -6.405
 36 A'   37 A'   38 A'   39 A'   14 A"   40 A'   41 A'   42 A'                 
 -4.883  -4.871  -4.858  -4.854  -4.843  -4.840  -4.825  -4.807
 43 A'   44 A'   45 A'   46 A'   15 A"   16 A"   47 A'   48 A'                 
 -4.794  -2.727  -2.724  -2.714  -2.706  -2.705  -2.196  -2.169
 17 A"   49 A'   50 A'   18 A"   19 A"   51 A'   52 A'   53 A'                 
 -2.147  -2.143  -2.124  -2.120  -2.116  -2.115  -2.113  -2.110
 54 A'   20 A"   55 A'   21 A"   56 A'   22 A"   57 A'   23 A"                 
 -2.109  -2.097  -2.080  -2.065  -2.065  -1.132  -1.107  -0.749
 58 A'   59 A'   24 A"   60 A'   25 A"   61 A'   62 A'   63 A'                 
 -0.705  -0.623  -0.579  -0.556  -0.528  -0.521  -0.471  -0.432
 64 A'   65 A'   66 A'   26 A"   27 A"   67 A'   68 A'   69 A'                 
 -0.415  -0.336  -0.275  -0.268  -0.203  -0.159  -0.153
 70 A'   71 A'   28 A"   29 A"   30 A"   72 A'   31 A"                         
 -- Virtual --                   
 -0.109  -0.076  -0.017   0.001   0.015   0.024   0.029   0.040
 73 A'   74 A'   75 A'   76 A'   77 A'   32 A"   78 A'   79 A'                 
  0.061   0.071   0.072   0.093   0.100   0.113   0.117   0.137
 80 A'   81 A'   33 A"   82 A'   83 A'   34 A"   84 A'   85 A'                 
  0.150   0.167   0.180   0.199   0.218   0.238   0.247   0.247
 86 A'   87 A'   88 A'   35 A"   36 A"   89 A'   37 A"   90 A'                 
  0.280   0.290   0.295   0.304   0.319   0.349   0.368   0.376
 91 A'   38 A"   92 A'   39 A"   93 A'   94 A'   95 A'   40 A"                 
  0.381   0.383   0.437   0.445   0.446   0.459   0.483   0.495
 96 A'   41 A"   42 A"   97 A'   98 A'   43 A"   99 A'  100 A'                 
  0.506   0.522   0.532   0.548   0.573   0.600   0.613   0.618
 44 A"  101 A'  102 A'  103 A'   45 A"  104 A'  105 A'   46 A"                 
  0.663   0.675   0.719   0.730   0.766   0.769   0.800   0.877
106 A'  107 A'   47 A"  108 A'   48 A"  109 A'  110 A'  111 A'                 
  0.895   0.979   1.001   1.040   1.109   1.146   1.227   1.232
112 A'  113 A'  114 A'  115 A'  116 A'  117 A'   49 A"  118 A'                 
  1.269   1.324   1.333   1.357   1.377   1.377   1.395   1.396
 50 A"  119 A'   51 A"  120 A'  121 A'   52 A"   53 A"  122 A'                 
  1.428   1.458   1.496   1.592   1.656   1.710   1.750   1.852
123 A'  124 A'   54 A"   55 A"  125 A'  126 A'  127 A'  128 A'                 
  1.927   1.927   2.044   2.140   2.603   2.688   2.789   2.985
 56 A"  129 A'  130 A'  131 A'   57 A"   58 A"  132 A'  133 A'                 
  3.064   3.294   3.895   3.907   3.921   3.946   3.953   3.964
134 A'  135 A'   59 A"   60 A"   61 A"   62 A"  136 A'   63 A"                 
  3.980   3.991   4.017   4.029   4.037   4.050   4.065   4.116
137 A'  138 A'  139 A'   64 A"  140 A'   65 A"  141 A'  142 A'                 
  4.151   4.223   4.395   4.518   4.610   4.655   4.696   4.779
 66 A"  143 A'  144 A'  145 A'  146 A'  147 A'  148 A'  149 A'                 
  4.840   5.864   5.944   5.965   6.041   6.054   6.112   6.128
150 A'  151 A'   67 A"   68 A"   69 A"  152 A'  153 A'  154 A'                 
  6.210   6.329   6.840   7.477   7.596   7.762  23.731  23.780
155 A'  156 A'  157 A'   70 A"  158 A'  159 A'  160 A'  161 A'                 
 27.880  28.023  28.147  28.263  28.280  28.300  28.318  28.356
162 A'  163 A'  164 A'  165 A'   71 A"   72 A"  166 A'   73 A"                 
 28.374  28.378  28.407  28.441  28.467  28.474  28.505  28.508
167 A'  168 A'  169 A'  170 A'   74 A"   75 A"  171 A'   76 A"                 
 28.519  28.528  28.543  28.554  28.591  28.664  28.726  28.737
 77 A"  172 A'   78 A"  173 A'   79 A"  174 A'  175 A'  176 A'                 
 28.888  28.932  28.958  48.062 127.820 127.832 127.851 127.903
177 A'  178 A'  179 A'  180 A'  181 A'   80 A"   81 A"   82 A"                 
127.923 127.939 127.959 128.018 128.058 151.732 151.822 151.936
182 A'  183 A'  184 A'  185 A'  186 A'  187 A'  188 A'  189 A'                 
289.692 289.819 290.0161020.9301901.9091902.0071902.127
 83 A"  190 A'  191 A'  192 A'  193 A'  194 A'  195 A'                         
 --------------------------------------------------------------

          Ground-State Mulliken Net Atomic Charges

     Atom                 Charge (a.u.)
  ----------------------------------------
      1 Br                   -0.147653
      2 I                     0.431263
      3 I                     0.294049
      4 I                     0.459954
      5 C                    -0.367079
      6 C                    -0.670533
  ----------------------------------------
  Sum of atomic charges =    -0.000000

 -----------------------------------------------------------------
                    Cartesian Multipole Moments
 -----------------------------------------------------------------
    Charge (ESU x 10^10)
                -0.0000
    Dipole Moment (Debye)
         X      -2.2757      Y       0.5797      Z      -0.0000
       Tot       2.3483
    Quadrupole Moments (Debye-Ang)
        XX    -107.4952     XY       3.0569     YY    -115.1423
        XZ       0.0000     YZ       0.0000     ZZ    -117.4079
    Octopole Moments (Debye-Ang^2)
       XXX     -17.0604    XXY       5.6212    XYY      -6.2616
       YYY      -0.4127    XXZ      -0.0000    XYZ      -0.0000
       YYZ      -0.0000    XZZ      -4.0148    YZZ       0.7299
       ZZZ      -0.0000
    Hexadecapole Moments (Debye-Ang^3)
      XXXX   -2546.2192   XXXY      26.4524   XXYY    -554.5494
      XYYY      11.9480   YYYY    -788.7099   XXXZ       0.0000
      XXYZ       0.0000   XYYZ       0.0000   YYYZ       0.0000
      XXZZ    -506.7237   XYZZ       3.3315   YYZZ    -172.2053
      XZZZ       0.0000   YZZZ       0.0000   ZZZZ    -169.6181
 -----------------------------------------------------------------
 Calculating analytic gradient of the SCF energy
 Gradient of SCF Energy
            1           2           3           4           5           6
    1  -0.2907297   0.8312040  -0.8418781   0.6331517   1.2207372  -1.5524850
    2  -0.8923348  -1.4262276   1.2294844   1.5135119  -0.3259847  -0.0984491
    3   0.0000000  -0.0000000  -0.0000000  -0.0000000   0.0000000   0.0000000
 Max gradient component =       1.552E+00
 RMS gradient           =       8.345E-01
 Gradient time:  CPU 95.88 s  wall 12.14 s
 Geometry Optimization Parameters
   NAtoms,    NIC,     NZ,  NCons,   NDum,   NFix, NCnnct, MaxDiis
        6      37       0       0       0       0       0       0


** GEOMETRY OPTIMIZATION IN DELOCALIZED INTERNAL COORDINATES **
   Searching for a Minimum

   Optimization Cycle:   1

                       Coordinates (Angstroms)
     ATOM                X               Y               Z
      1  Br        2.0982550883    1.2285304744    0.0000000000
      2  I        -1.8930248192    0.9645518770    0.0000000000
      3  I         2.2302443870   -0.7671094794    0.0000000000
      4  I        -1.7610355205   -1.0310880767    0.0000000000
      5  C         1.1664297608    0.1647158482    0.0000000000
      6  C        -0.8292101930    0.0327265495    0.0000000000
   Point Group: cs    Number of degrees of freedom:     9


   Energy is -23406.445026090


 Attempting to Generate Delocalized Internal Coordinates

 ** Taking Steepest Descent Step **
 Calculated Step too Large.  Step scaled by  0.147711
 Step Taken.  Stepsize is  0.300000

                             Maximum     Tolerance    Cnvgd?
         Gradient           1.433417      0.000300      NO
         Displacement       0.211732      0.001200      NO
         Energy change     *********      0.000001      NO


 New Cartesian Coordinates Obtained by Inverse Iteration

 Displacement from previous Coordinates is:  0.237446
 ----------------------------------------------------------------
             Standard Nuclear Orientation (Angstroms)
    I     Atom           X                Y                Z
 ----------------------------------------------------------------
    1      Br      2.1309614998     1.2502566300     0.0000000000
    2      I      -1.9517325597     0.9993597421     0.0000000000
    3      I       2.2981409376    -0.7956844065     0.0000000000
    4      I      -1.8125396121    -1.0684057454     0.0000000000
    5      C       1.1677013679     0.1702872348     0.0000000000
    6      C      -0.8208729303     0.0365137380     0.0000000000
 ----------------------------------------------------------------
 Molecular Point Group                 Cs    NOp =  2
 Largest Abelian Subgroup              Cs    NOp =  2
 Nuclear Repulsion Energy =  2950.4144372787 hartrees
 There are      103 alpha and      103 beta electrons
 Applying Cartesian multipole field
    Component          Value
    ---------          -----
     (2,0,0)        1.00000E-11
     (0,2,0)        2.00000E-11
     (0,0,2)       -3.00000E-11
 Nucleus-field energy     =     0.0000000440 hartrees
 Requested basis set is 6-311++G(d,p)
 There are 103 shells and 278 basis functions
 A cutoff of  1.0D-11 yielded   3681 shell pairs
 There are     28793 function pairs (     33024 Cartesian)
 Smallest overlap matrix eigenvalue = 1.33E-04
 Guess MOs from SCF MO coefficient file

 -----------------------------------------------------------------------
  General SCF calculation program by
  Eric Jon Sundstrom, Paul Horn, Yuezhi Mao, Dmitri Zuev, Alec White,
  David Stuck, Shaama M.S., Shane Yost, Joonho Lee, David Small,
  Daniel Levine, Susi Lehtola, Hugh Burton, Evgeny Epifanovsky
 -----------------------------------------------------------------------
 Exchange:     0.2000 Hartree-Fock + 0.0800 Slater + 0.7200 B88
 Correlation:  0.1900 VWN1RPA + 0.8100 LYP
 Using SG-1 standard quadrature grid
 using 8 threads for integral computing
 -------------------------------------------------------
 OpenMP Integral computing Module                
 Release: version 2.0, May 2017, Q-Chem Inc. Pleasanton 
 -------------------------------------------------------
 -------------------------------------------------------
 OpenMP BLAS3 based DFT computing Module                
 Release: version 1.0, May 2013, Q-Chem Inc. Pittsburgh 
 -------------------------------------------------------
 A restricted SCF calculation will be
 performed using DIIS
 SCF converges when DIIS error is below 1.0e-08
 ---------------------------------------
  Cycle       Energy         DIIS error
 ---------------------------------------
    1  -23406.9597925898      1.70e-03  
    2  -23406.9516829883      1.74e-03  
    3  -23406.9678920411      8.65e-04  
    4  -23406.9465487051      1.29e-03  
    5  -23406.9764255230      1.62e-04  
    6  -23406.9767526259      2.68e-05  
    7  -23406.9767594792      1.48e-05  
    8  -23406.9767614466      4.68e-06  
    9  -23406.9767617938      1.20e-06  
   10  -23406.9767618104      2.80e-07  
   11  -23406.9767618117      8.35e-08  
   12  -23406.9767618114      1.70e-08  
   13  -23406.9767618110      9.83e-09  Convergence criterion met
 ---------------------------------------
 SCF time:   CPU 257.96s  wall 34.00s 
 SCF   energy in the final basis set =   -23406.9767618110
 Total energy in the final basis set =   -23406.9767618110

 --------------------------------------------------------------
             Orbital Energies (a.u.) and Symmetries
 --------------------------------------------------------------

 Alpha MOs, Restricted
 -- Occupied --                  
*******-1165.93-1165.89 -482.89 -176.37 -176.37 -176.33 -165.77
  1 A'    2 A'    3 A'    4 A'    5 A'    6 A'    7 A'    8 A'                 
-165.77 -165.77 -165.77 -165.77 -165.77 -165.73 -165.73 -165.73
  9 A'    1 A"   10 A'   11 A'    2 A"   12 A'   13 A'    3 A"                 
-62.549 -56.367 -56.366 -56.364 -35.876 -35.872 -35.832 -31.369
 14 A'   15 A'   16 A'    4 A"   17 A'   18 A'   19 A'   20 A'                 
-31.365 -31.363 -31.362 -31.360 -31.358 -31.325 -31.320 -31.318
 21 A'   22 A'    5 A"   23 A'    6 A"   24 A'   25 A'    7 A"                 
-23.018 -23.017 -23.016 -23.014 -23.013 -23.012 -23.012 -23.012
 26 A'   27 A'    8 A"   28 A'   29 A'   30 A'    9 A"   10 A"                 
-23.009 -23.009 -22.975 -22.974 -22.973 -22.969 -22.969 -10.183
 31 A'   11 A"   32 A'   33 A'   12 A"   34 A'   13 A"   35 A'                 
-10.179  -8.770  -6.602  -6.593  -6.583  -6.444  -6.440  -6.398
 36 A'   37 A'   38 A'   39 A'   14 A"   40 A'   41 A'   42 A'                 
 -4.865  -4.857  -4.846  -4.842  -4.833  -4.829  -4.815  -4.800
 43 A'   44 A'   45 A'   46 A'   15 A"   16 A"   47 A'   48 A'                 
 -4.789  -2.717  -2.714  -2.705  -2.698  -2.697  -2.166  -2.147
 17 A"   49 A'   50 A'   18 A"   19 A"   51 A'   52 A'   53 A'                 
 -2.130  -2.125  -2.114  -2.108  -2.105  -2.104  -2.099  -2.099
 54 A'   20 A"   55 A'   21 A"   56 A'   22 A"   23 A"   57 A'                 
 -2.098  -2.087  -2.072  -2.059  -2.059  -1.102  -1.075  -0.740
 58 A'   59 A'   24 A"   60 A'   25 A"   61 A'   62 A'   63 A'                 
 -0.695  -0.612  -0.573  -0.524  -0.509  -0.503  -0.462  -0.430
 64 A'   65 A'   66 A'   26 A"   67 A'   27 A"   68 A'   69 A'                 
 -0.413  -0.336  -0.273  -0.268  -0.197  -0.164  -0.147
 70 A'   71 A'   28 A"   29 A"   30 A"   72 A'   31 A"                         
 -- Virtual --                   
 -0.119  -0.066  -0.019   0.003   0.017   0.028   0.030   0.041
 73 A'   74 A'   75 A'   76 A'   77 A'   78 A'   32 A"   79 A'                 
  0.061   0.068   0.074   0.089   0.103   0.117   0.118   0.133
 80 A'   81 A'   33 A"   82 A'   83 A'   34 A"   84 A'   85 A'                 
  0.150   0.168   0.177   0.200   0.223   0.229   0.243   0.246
 86 A'   87 A'   88 A'   35 A"   36 A"   89 A'   37 A"   90 A'                 
  0.277   0.294   0.298   0.301   0.321   0.349   0.376   0.378
 91 A'   38 A"   92 A'   39 A"   93 A'   94 A'   95 A'   40 A"                 
  0.383   0.384   0.432   0.441   0.449   0.464   0.472   0.486
 41 A"   96 A'   97 A'   98 A'   42 A"   43 A"   99 A'  100 A'                 
  0.510   0.521   0.523   0.539   0.572   0.593   0.602   0.607
 44 A"  101 A'  102 A'  103 A'   45 A"  104 A'  105 A'   46 A"                 
  0.663   0.673   0.709   0.731   0.756   0.780   0.796   0.862
106 A'  107 A'   47 A"  108 A'   48 A"  109 A'  110 A'  111 A'                 
  0.883   0.954   0.990   1.037   1.089   1.133   1.241   1.250
112 A'  113 A'  114 A'  115 A'  116 A'  117 A'   49 A"  118 A'                 
  1.280   1.321   1.341   1.350   1.379   1.382   1.390   1.404
 50 A"  119 A'   51 A"  120 A'   52 A"  121 A'  122 A'   53 A"                 
  1.422   1.445   1.497   1.607   1.648   1.704   1.758   1.881
123 A'  124 A'   54 A"   55 A"  125 A'  126 A'  127 A'  128 A'                 
  1.937   1.950   2.043   2.129   2.622   2.704   2.785   2.917
 56 A"  129 A'  130 A'  131 A'   57 A"   58 A"  132 A'  133 A'                 
  3.009   3.287   3.895   3.911   3.916   3.962   3.964   3.972
134 A'  135 A'   59 A"   60 A"   61 A"  136 A'   62 A"   63 A"                 
  3.980   3.995   4.013   4.020   4.042   4.065   4.074   4.126
137 A'  138 A'   64 A"  139 A'  140 A'   65 A"  141 A'  142 A'                 
  4.127   4.214   4.372   4.455   4.527   4.621   4.657   4.662
 66 A"  143 A'  144 A'  145 A'  146 A'  147 A'  148 A'  149 A'                 
  4.727   5.859   5.944   5.968   6.037   6.062   6.106   6.128
150 A'  151 A'   67 A"   68 A"   69 A"  152 A'  153 A'  154 A'                 
  6.205   6.334   6.819   7.485   7.592   7.743  23.621  23.695
155 A'  156 A'  157 A'   70 A"  158 A'  159 A'  160 A'  161 A'                 
 27.849  27.998  28.105  28.247  28.284  28.304  28.353  28.356
162 A'  163 A'  164 A'  165 A'   71 A"   72 A"  166 A'   73 A"                 
 28.375  28.390  28.414  28.434  28.471  28.480  28.508  28.515
167 A'  168 A'  169 A'  170 A'   74 A"   75 A"  171 A'   76 A"                 
 28.521  28.526  28.537  28.553  28.579  28.641  28.673  28.700
 77 A"  172 A'   78 A"  173 A'   79 A"  174 A'  175 A'  176 A'                 
 28.838  28.877  28.910  48.047 127.810 127.833 127.853 127.899
177 A'  178 A'  179 A'  180 A'  181 A'   80 A"   81 A"   82 A"                 
127.924 127.935 127.957 128.014 128.068 151.693 151.797 151.891
182 A'  183 A'  184 A'  185 A'  186 A'  187 A'  188 A'  189 A'                 
289.697 289.815 289.9921020.9061901.8671901.9791902.077
 83 A"  190 A'  191 A'  192 A'  193 A'  194 A'  195 A'                         

 Beta MOs, Restricted
 -- Occupied --                  
*******-1165.93-1165.89 -482.89 -176.37 -176.37 -176.33 -165.77
  1 A'    2 A'    3 A'    4 A'    5 A'    6 A'    7 A'    8 A'                 
-165.77 -165.77 -165.77 -165.77 -165.77 -165.73 -165.73 -165.73
  9 A'    1 A"   10 A'   11 A'    2 A"   12 A'   13 A'    3 A"                 
-62.549 -56.367 -56.366 -56.364 -35.876 -35.872 -35.832 -31.369
 14 A'   15 A'   16 A'    4 A"   17 A'   18 A'   19 A'   20 A'                 
-31.365 -31.363 -31.362 -31.360 -31.358 -31.325 -31.320 -31.318
 21 A'   22 A'    5 A"   23 A'    6 A"   24 A'   25 A'    7 A"                 
-23.018 -23.017 -23.016 -23.014 -23.013 -23.012 -23.012 -23.012
 26 A'   27 A'    8 A"   28 A'   29 A'   30 A'    9 A"   10 A"                 
-23.009 -23.009 -22.975 -22.974 -22.973 -22.969 -22.969 -10.183
 31 A'   11 A"   32 A'   33 A'   12 A"   34 A'   13 A"   35 A'                 
-10.179  -8.770  -6.602  -6.593  -6.583  -6.444  -6.440  -6.398
 36 A'   37 A'   38 A'   39 A'   14 A"   40 A'   41 A'   42 A'                 
 -4.865  -4.857  -4.846  -4.842  -4.833  -4.829  -4.815  -4.800
 43 A'   44 A'   45 A'   46 A'   15 A"   16 A"   47 A'   48 A'                 
 -4.789  -2.717  -2.714  -2.705  -2.698  -2.697  -2.166  -2.147
 17 A"   49 A'   50 A'   18 A"   19 A"   51 A'   52 A'   53 A'                 
 -2.130  -2.125  -2.114  -2.108  -2.105  -2.104  -2.099  -2.099
 54 A'   20 A"   55 A'   21 A"   56 A'   22 A"   23 A"   57 A'                 
 -2.098  -2.087  -2.072  -2.059  -2.059  -1.102  -1.075  -0.740
 58 A'   59 A'   24 A"   60 A'   25 A"   61 A'   62 A'   63 A'                 
 -0.695  -0.612  -0.573  -0.524  -0.509  -0.503  -0.462  -0.430
 64 A'   65 A'   66 A'   26 A"   67 A'   27 A"   68 A'   69 A'                 
 -0.413  -0.336  -0.273  -0.268  -0.197  -0.164  -0.147
 70 A'   71 A'   28 A"   29 A"   30 A"   72 A'   31 A"                         
 -- Virtual --                   
 -0.119  -0.066  -0.019   0.003   0.017   0.028   0.030   0.041
 73 A'   74 A'   75 A'   76 A'   77 A'   78 A'   32 A"   79 A'                 
  0.061   0.068   0.074   0.089   0.103   0.117   0.118   0.133
 80 A'   81 A'   33 A"   82 A'   83 A'   34 A"   84 A'   85 A'                 
  0.150   0.168   0.177   0.200   0.223   0.229   0.243   0.246
 86 A'   87 A'   88 A'   35 A"   36 A"   89 A'   37 A"   90 A'                 
  0.277   0.294   0.298   0.301   0.321   0.349   0.376   0.378
 91 A'   38 A"   92 A'   39 A"   93 A'   94 A'   95 A'   40 A"                 
  0.383   0.384   0.432   0.441   0.449   0.464   0.472   0.486
 41 A"   96 A'   97 A'   98 A'   42 A"   43 A"   99 A'  100 A'                 
  0.510   0.521   0.523   0.539   0.572   0.593   0.602   0.607
 44 A"  101 A'  102 A'  103 A'   45 A"  104 A'  105 A'   46 A"                 
  0.663   0.673   0.709   0.731   0.756   0.780   0.796   0.862
106 A'  107 A'   47 A"  108 A'   48 A"  109 A'  110 A'  111 A'                 
  0.883   0.954   0.990   1.037   1.089   1.133   1.241   1.250
112 A'  113 A'  114 A'  115 A'  116 A'  117 A'   49 A"  118 A'                 
  1.280   1.321   1.341   1.350   1.379   1.382   1.390   1.404
 50 A"  119 A'   51 A"  120 A'   52 A"  121 A'  122 A'   53 A"                 
  1.422   1.445   1.497   1.607   1.648   1.704   1.758   1.881
123 A'  124 A'   54 A"   55 A"  125 A'  126 A'  127 A'  128 A'                 
  1.937   1.950   2.043   2.129   2.622   2.704   2.785   2.917
 56 A"  129 A'  130 A'  131 A'   57 A"   58 A"  132 A'  133 A'                 
  3.009   3.287   3.895   3.911   3.916   3.962   3.964   3.972
134 A'  135 A'   59 A"   60 A"   61 A"  136 A'   62 A"   63 A"                 
  3.980   3.995   4.013   4.020   4.042   4.065   4.074   4.126
137 A'  138 A'   64 A"  139 A'  140 A'   65 A"  141 A'  142 A'                 
  4.127   4.214   4.372   4.455   4.527   4.621   4.657   4.662
 66 A"  143 A'  144 A'  145 A'  146 A'  147 A'  148 A'  149 A'                 
  4.727   5.859   5.944   5.968   6.037   6.062   6.106   6.128
150 A'  151 A'   67 A"   68 A"   69 A"  152 A'  153 A'  154 A'                 
  6.205   6.334   6.819   7.485   7.592   7.743  23.621  23.695
155 A'  156 A'  157 A'   70 A"  158 A'  159 A'  160 A'  161 A'                 
 27.849  27.998  28.105  28.247  28.284  28.304  28.353  28.356
162 A'  163 A'  164 A'  165 A'   71 A"   72 A"  166 A'   73 A"                 
 28.375  28.390  28.414  28.434  28.471  28.480  28.508  28.515
167 A'  168 A'  169 A'  170 A'   74 A"   75 A"  171 A'   76 A"                 
 28.521  28.526  28.537  28.553  28.579  28.641  28.673  28.700
 77 A"  172 A'   78 A"  173 A'   79 A"  174 A'  175 A'  176 A'                 
 28.838  28.877  28.910  48.047 127.810 127.833 127.853 127.899
177 A'  178 A'  179 A'  180 A'  181 A'   80 A"   81 A"   82 A"                 
127.924 127.935 127.957 128.014 128.068 151.693 151.797 151.891
182 A'  183 A'  184 A'  185 A'  186 A'  187 A'  188 A'  189 A'                 
289.697 289.815 289.9921020.9061901.8671901.9791902.077
 83 A"  190 A'  191 A'  192 A'  193 A'  194 A'  195 A'                         
 --------------------------------------------------------------

          Ground-State Mulliken Net Atomic Charges

     Atom                 Charge (a.u.)
  ----------------------------------------
      1 Br                   -0.146539
      2 I                     0.374190
      3 I                     0.267299
      4 I                     0.409925
      5 C                    -0.340923
      6 C                    -0.563952
  ----------------------------------------
  Sum of atomic charges =     0.000000

 -----------------------------------------------------------------
                    Cartesian Multipole Moments
 -----------------------------------------------------------------
    Charge (ESU x 10^10)
                 0.0000
    Dipole Moment (Debye)
         X      -2.2523      Y       0.3231      Z      -0.0000
       Tot       2.2754
    Quadrupole Moments (Debye-Ang)
        XX    -106.6599     XY       2.4264     YY    -114.2170
        XZ      -0.0000     YZ       0.0000     ZZ    -117.8051
    Octopole Moments (Debye-Ang^2)
       XXX     -15.4408    XXY       4.2148    XYY      -5.9392
       YYY       0.0908    XXZ       0.0000    XYZ       0.0000
       YYZ       0.0000    XZZ      -3.3781    YZZ       0.7911
       ZZZ       0.0000
    Hexadecapole Moments (Debye-Ang^3)
      XXXX   -2669.0444   XXXY      26.4937   XXYY    -579.8704
      XYYY      14.9011   YYYY    -818.3246   XXXZ      -0.0000
      XXYZ      -0.0000   XYYZ      -0.0000   YYYZ       0.0000
      XXZZ    -529.7416   XYZZ       4.1931   YYZZ    -177.6928
      XZZZ      -0.0000   YZZZ      -0.0000   ZZZZ    -169.2907
 -----------------------------------------------------------------
 Calculating analytic gradient of the SCF energy
 Gradient of SCF Energy
            1           2           3           4           5           6
    1  -0.2441422   0.6136445  -0.6163243   0.4626257   0.9528019  -1.1686056
    2  -0.7535872  -1.0821229   0.9387786   1.1462596  -0.1744610  -0.0748671
    3   0.0000000  -0.0000000   0.0000000  -0.0000000   0.0000000  -0.0000000
 Max gradient component =       1.169E+00
 RMS gradient           =       6.357E-01
 Gradient time:  CPU 91.51 s  wall 11.58 s
 Geometry Optimization Parameters
   NAtoms,    NIC,     NZ,  NCons,   NDum,   NFix, NCnnct, MaxDiis
        6      37       0       0       0       0       0       0


** GEOMETRY OPTIMIZATION IN DELOCALIZED INTERNAL COORDINATES **
   Searching for a Minimum

   Optimization Cycle:   2

                       Coordinates (Angstroms)
     ATOM                X               Y               Z
      1  Br        2.1309614998    1.2502566300    0.0000000000
      2  I        -1.9517325597    0.9993597421    0.0000000000
      3  I         2.2981409376   -0.7956844065    0.0000000000
      4  I        -1.8125396121   -1.0684057454    0.0000000000
      5  C         1.1677013679    0.1702872348    0.0000000000
      6  C        -0.8208729303    0.0365137380    0.0000000000
   Point Group: cs    Number of degrees of freedom:     9


   Energy is -23406.976761811

 Hessian Updated using BFGS Update

 ** Taking Steepest Descent Step **
 Calculated Step too Large.  Step scaled by  0.195708
 Step Taken.  Stepsize is  0.300000

                             Maximum     Tolerance    Cnvgd?
         Gradient           1.095371      0.000300      NO
         Displacement       0.214372      0.001200      NO
         Energy change     -0.531736      0.000001      NO


 New Cartesian Coordinates Obtained by Inverse Iteration

 Displacement from previous Coordinates is:  0.230850
 ----------------------------------------------------------------
             Standard Nuclear Orientation (Angstroms)
    I     Atom           X                Y                Z
 ----------------------------------------------------------------
    1      Br      2.1650375511     1.2750449521     0.0000000000
    2      I      -2.0076867504     1.0340950631     0.0000000000
    3      I       2.3612560357    -0.8244891985     0.0000000000
    4      I      -1.8621236422    -1.1062298684     0.0000000000
    5      C       1.1670218357     0.1743548045     0.0000000000
    6      C      -0.8118463267     0.0395514402     0.0000000000
 ----------------------------------------------------------------
 Molecular Point Group                 Cs    NOp =  2
 Largest Abelian Subgroup              Cs    NOp =  2
 Nuclear Repulsion Energy =  2864.2698342170 hartrees
 There are      103 alpha and      103 beta electrons
 Applying Cartesian multipole field
    Component          Value
    ---------          -----
     (2,0,0)        1.00000E-11
     (0,2,0)        2.00000E-11
     (0,0,2)       -3.00000E-11
 Nucleus-field energy     =     0.0000000464 hartrees
 Requested basis set is 6-311++G(d,p)
 There are 103 shells and 278 basis functions
 A cutoff of  1.0D-11 yielded   3654 shell pairs
 There are     28553 function pairs (     32755 Cartesian)
 Smallest overlap matrix eigenvalue = 1.25E-04
 Guess MOs from SCF MO coefficient file

 -----------------------------------------------------------------------
  General SCF calculation program by
  Eric Jon Sundstrom, Paul Horn, Yuezhi Mao, Dmitri Zuev, Alec White,
  David Stuck, Shaama M.S., Shane Yost, Joonho Lee, David Small,
  Daniel Levine, Susi Lehtola, Hugh Burton, Evgeny Epifanovsky
 -----------------------------------------------------------------------
 Exchange:     0.2000 Hartree-Fock + 0.0800 Slater + 0.7200 B88
 Correlation:  0.1900 VWN1RPA + 0.8100 LYP
 Using SG-1 standard quadrature grid
 using 8 threads for integral computing
 -------------------------------------------------------
 OpenMP Integral computing Module                
 Release: version 2.0, May 2017, Q-Chem Inc. Pleasanton 
 -------------------------------------------------------
 -------------------------------------------------------
 OpenMP BLAS3 based DFT computing Module                
 Release: version 1.0, May 2013, Q-Chem Inc. Pittsburgh 
 -------------------------------------------------------
 A restricted SCF calculation will be
 performed using DIIS
 SCF converges when DIIS error is below 1.0e-08
 ---------------------------------------
  Cycle       Energy         DIIS error
 ---------------------------------------
    1  -23407.3613445467      1.45e-03  
    2  -23407.1997474059      4.04e-03  
    3  -23407.2946734170      2.12e-03  
    4  -23407.3028656150      2.03e-03  
    5  -23407.3554944327      9.61e-04  
    6  -23407.3738188868      3.17e-04  
    7  -23407.3746874931      1.13e-04  
    8  -23407.3747754218      7.28e-05  
    9  -23407.3748732548      1.24e-05  
   10  -23407.3748756806      3.57e-06  
   11  -23407.3748758766      7.02e-07  
   12  -23407.3748758811      3.68e-07  
   13  -23407.3748758816      1.60e-07  
   14  -23407.3748758818      8.93e-08  
   15  -23407.3748758816      4.41e-08  
   16  -23407.3748758824      7.90e-09  Convergence criterion met
 ---------------------------------------
 SCF time:   CPU 306.40s  wall 40.00s 
 SCF   energy in the final basis set =   -23407.3748758824
 Total energy in the final basis set =   -23407.3748758824

 --------------------------------------------------------------
             Orbital Energies (a.u.) and Symmetries
 --------------------------------------------------------------

 Alpha MOs, Restricted
 -- Occupied --                  
*******-1165.93-1165.89 -482.89 -176.37 -176.36 -176.33 -165.77
  1 A'    2 A'    3 A'    4 A'    5 A'    6 A'    7 A'    8 A'                 
-165.77 -165.77 -165.77 -165.77 -165.77 -165.73 -165.73 -165.73
  9 A'    1 A"   10 A'   11 A'    2 A"   12 A'   13 A'    3 A"                 
-62.543 -56.362 -56.361 -56.359 -35.871 -35.866 -35.831 -31.363
 14 A'   15 A'   16 A'    4 A"   17 A'   18 A'   19 A'   20 A'                 
-31.359 -31.359 -31.356 -31.355 -31.352 -31.324 -31.320 -31.318
 21 A'   22 A'    5 A"   23 A'    6 A"   24 A'   25 A'    7 A"                 
-23.013 -23.013 -23.011 -23.009 -23.008 -23.008 -23.008 -23.007
 26 A'   27 A'    8 A"   28 A'   29 A'   30 A'    9 A"   10 A"                 
-23.004 -23.004 -22.974 -22.973 -22.972 -22.969 -22.969 -10.176
 31 A'   11 A"   32 A'   33 A'   12 A"   34 A'   13 A"   35 A'                 
-10.175  -8.762  -6.594  -6.586  -6.576  -6.434  -6.430  -6.393
 36 A'   37 A'   38 A'   39 A'   14 A"   40 A'   41 A'   42 A'                 
 -4.852  -4.846  -4.837  -4.832  -4.825  -4.821  -4.809  -4.796
 43 A'   44 A'   45 A'   46 A'   15 A"   16 A"   47 A'   48 A'                 
 -4.785  -2.708  -2.706  -2.697  -2.691  -2.690  -2.143  -2.131
 17 A"   49 A'   50 A'   18 A"   19 A"   51 A'   52 A'   53 A'                 
 -2.117  -2.112  -2.106  -2.099  -2.096  -2.095  -2.091  -2.090
 54 A'   20 A"   55 A'   21 A"   56 A'   22 A"   23 A"   57 A'                 
 -2.087  -2.079  -2.066  -2.055  -2.055  -1.071  -1.039  -0.730
 58 A'   59 A'   24 A"   60 A'   25 A"   61 A'   62 A'   63 A'                 
 -0.686  -0.603  -0.567  -0.497  -0.496  -0.479  -0.453  -0.427
 64 A'   65 A'   66 A'   67 A'   26 A"   27 A"   68 A'   69 A'                 
 -0.409  -0.336  -0.273  -0.269  -0.192  -0.169  -0.141
 70 A'   71 A'   28 A"   29 A"   30 A"   72 A'   31 A"                         
 -- Virtual --                   
 -0.128  -0.059  -0.021   0.004   0.019   0.027   0.035   0.042
 73 A'   74 A'   75 A'   76 A'   77 A'   78 A'   32 A"   79 A'                 
  0.060   0.066   0.077   0.087   0.105   0.121   0.121   0.130
 80 A'   81 A'   33 A"   82 A'   83 A'   84 A'   34 A"   85 A'                 
  0.148   0.168   0.176   0.201   0.221   0.227   0.240   0.246
 86 A'   87 A'   88 A'   35 A"   89 A'   36 A"   37 A"   90 A'                 
  0.273   0.289   0.299   0.304   0.323   0.350   0.377   0.384
 91 A'   38 A"   92 A'   39 A"   93 A'   94 A'   40 A"   95 A'                 
  0.386   0.388   0.417   0.431   0.445   0.462   0.481   0.481
 41 A"   96 A'   97 A'   98 A'   42 A"   99 A'  100 A'   43 A"                 
  0.507   0.510   0.520   0.533   0.572   0.581   0.595   0.597
 44 A"  101 A'  102 A'  103 A'   45 A"  104 A'   46 A"  105 A'                 
  0.663   0.674   0.698   0.733   0.749   0.782   0.795   0.842
106 A'  107 A'   47 A"  108 A'   48 A"  109 A'  110 A'  111 A'                 
  0.872   0.926   0.967   1.040   1.070   1.117   1.251   1.268
112 A'  113 A'  114 A'  115 A'  116 A'  117 A'   49 A"  118 A'                 
  1.286   1.317   1.346   1.348   1.379   1.380   1.388   1.413
 50 A"  119 A'   51 A"  120 A'   52 A"  121 A'  122 A'   53 A"                 
  1.414   1.446   1.500   1.616   1.635   1.702   1.763   1.910
123 A'  124 A'   54 A"   55 A"  125 A'  126 A'  127 A'  128 A'                 
  1.947   1.977   2.040   2.117   2.638   2.718   2.778   2.872
 56 A"  129 A'  130 A'  131 A'   57 A"   58 A"  132 A'  133 A'                 
  2.972   3.283   3.890   3.909   3.919   3.969   3.971   3.977
134 A'  135 A'   59 A"   60 A"   61 A"  136 A'   62 A"  137 A'                 
  3.990   4.003   4.011   4.019   4.043   4.079   4.091   4.109
 63 A"   64 A"  138 A'  139 A'  140 A'   65 A"  141 A'   66 A"                 
  4.134   4.205   4.366   4.388   4.433   4.542   4.574   4.608
142 A'  143 A'  144 A'  145 A'  146 A'  147 A'  148 A'  149 A'                 
  4.667   5.879   5.941   5.970   6.033   6.067   6.098   6.122
150 A'  151 A'   67 A"   68 A"   69 A"  152 A'  153 A'  154 A'                 
  6.199   6.318   6.796   7.492   7.587   7.723  23.538  23.624
155 A'  156 A'  157 A'   70 A"  158 A'  159 A'  160 A'  161 A'                 
 27.833  27.977  28.067  28.242  28.285  28.307  28.354  28.356
162 A'  163 A'  164 A'  165 A'   71 A"   72 A"   73 A"  166 A'                 
 28.375  28.398  28.426  28.451  28.471  28.485  28.511  28.520
167 A'  168 A'  169 A'  170 A'   74 A"   75 A"  171 A'   76 A"                 
 28.523  28.525  28.532  28.551  28.571  28.617  28.626  28.672
172 A'   77 A"   78 A"  173 A'   79 A"  174 A'  175 A'  176 A'                 
 28.793  28.826  28.863  48.031 127.814 127.832 127.854 127.895
177 A'  178 A'  179 A'  180 A'  181 A'   80 A"   81 A"   82 A"                 
127.922 127.929 127.953 128.006 128.060 151.666 151.777 151.852
182 A'  183 A'  184 A'  185 A'  186 A'  187 A'  188 A'  189 A'                 
289.702 289.809 289.9671020.8811901.8381901.9551902.033
 83 A"  190 A'  191 A'  192 A'  193 A'  194 A'  195 A'                         

 Beta MOs, Restricted
 -- Occupied --                  
*******-1165.93-1165.89 -482.89 -176.37 -176.36 -176.33 -165.77
  1 A'    2 A'    3 A'    4 A'    5 A'    6 A'    7 A'    8 A'                 
-165.77 -165.77 -165.77 -165.77 -165.77 -165.73 -165.73 -165.73
  9 A'    1 A"   10 A'   11 A'    2 A"   12 A'   13 A'    3 A"                 
-62.543 -56.362 -56.361 -56.359 -35.871 -35.866 -35.831 -31.363
 14 A'   15 A'   16 A'    4 A"   17 A'   18 A'   19 A'   20 A'                 
-31.359 -31.359 -31.356 -31.355 -31.352 -31.324 -31.320 -31.318
 21 A'   22 A'    5 A"   23 A'    6 A"   24 A'   25 A'    7 A"                 
-23.013 -23.013 -23.011 -23.009 -23.008 -23.008 -23.008 -23.007
 26 A'   27 A'    8 A"   28 A'   29 A'   30 A'    9 A"   10 A"                 
-23.004 -23.004 -22.974 -22.973 -22.972 -22.969 -22.969 -10.176
 31 A'   11 A"   32 A'   33 A'   12 A"   34 A'   13 A"   35 A'                 
-10.175  -8.762  -6.594  -6.586  -6.576  -6.434  -6.430  -6.393
 36 A'   37 A'   38 A'   39 A'   14 A"   40 A'   41 A'   42 A'                 
 -4.852  -4.846  -4.837  -4.832  -4.825  -4.821  -4.809  -4.796
 43 A'   44 A'   45 A'   46 A'   15 A"   16 A"   47 A'   48 A'                 
 -4.785  -2.708  -2.706  -2.697  -2.691  -2.690  -2.143  -2.131
 17 A"   49 A'   50 A'   18 A"   19 A"   51 A'   52 A'   53 A'                 
 -2.117  -2.112  -2.106  -2.099  -2.096  -2.095  -2.091  -2.090
 54 A'   20 A"   55 A'   21 A"   56 A'   22 A"   23 A"   57 A'                 
 -2.087  -2.079  -2.066  -2.055  -2.055  -1.071  -1.039  -0.730
 58 A'   59 A'   24 A"   60 A'   25 A"   61 A'   62 A'   63 A'                 
 -0.686  -0.603  -0.567  -0.497  -0.496  -0.479  -0.453  -0.427
 64 A'   65 A'   66 A'   67 A'   26 A"   27 A"   68 A'   69 A'                 
 -0.409  -0.336  -0.273  -0.269  -0.192  -0.169  -0.141
 70 A'   71 A'   28 A"   29 A"   30 A"   72 A'   31 A"                         
 -- Virtual --                   
 -0.128  -0.059  -0.021   0.004   0.019   0.027   0.035   0.042
 73 A'   74 A'   75 A'   76 A'   77 A'   78 A'   32 A"   79 A'                 
  0.060   0.066   0.077   0.087   0.105   0.121   0.121   0.130
 80 A'   81 A'   33 A"   82 A'   83 A'   84 A'   34 A"   85 A'                 
  0.148   0.168   0.176   0.201   0.221   0.227   0.240   0.246
 86 A'   87 A'   88 A'   35 A"   89 A'   36 A"   37 A"   90 A'                 
  0.273   0.289   0.299   0.304   0.323   0.350   0.377   0.384
 91 A'   38 A"   92 A'   39 A"   93 A'   94 A'   40 A"   95 A'                 
  0.386   0.388   0.417   0.431   0.445   0.462   0.481   0.481
 41 A"   96 A'   97 A'   98 A'   42 A"   99 A'  100 A'   43 A"                 
  0.507   0.510   0.520   0.533   0.572   0.581   0.595   0.597
 44 A"  101 A'  102 A'  103 A'   45 A"  104 A'   46 A"  105 A'                 
  0.663   0.674   0.698   0.733   0.749   0.782   0.795   0.842
106 A'  107 A'   47 A"  108 A'   48 A"  109 A'  110 A'  111 A'                 
  0.872   0.926   0.967   1.040   1.070   1.117   1.251   1.268
112 A'  113 A'  114 A'  115 A'  116 A'  117 A'   49 A"  118 A'                 
  1.286   1.317   1.346   1.348   1.379   1.380   1.388   1.413
 50 A"  119 A'   51 A"  120 A'   52 A"  121 A'  122 A'   53 A"                 
  1.414   1.446   1.500   1.616   1.635   1.702   1.763   1.910
123 A'  124 A'   54 A"   55 A"  125 A'  126 A'  127 A'  128 A'                 
  1.947   1.977   2.040   2.117   2.638   2.718   2.778   2.872
 56 A"  129 A'  130 A'  131 A'   57 A"   58 A"  132 A'  133 A'                 
  2.972   3.283   3.890   3.909   3.919   3.969   3.971   3.977
134 A'  135 A'   59 A"   60 A"   61 A"  136 A'   62 A"  137 A'                 
  3.990   4.003   4.011   4.019   4.043   4.079   4.091   4.109
 63 A"   64 A"  138 A'  139 A'  140 A'   65 A"  141 A'   66 A"                 
  4.134   4.205   4.366   4.388   4.433   4.542   4.574   4.608
142 A'  143 A'  144 A'  145 A'  146 A'  147 A'  148 A'  149 A'                 
  4.667   5.879   5.941   5.970   6.033   6.067   6.098   6.122
150 A'  151 A'   67 A"   68 A"   69 A"  152 A'  153 A'  154 A'                 
  6.199   6.318   6.796   7.492   7.587   7.723  23.538  23.624
155 A'  156 A'  157 A'   70 A"  158 A'  159 A'  160 A'  161 A'                 
 27.833  27.977  28.067  28.242  28.285  28.307  28.354  28.356
162 A'  163 A'  164 A'  165 A'   71 A"   72 A"   73 A"  166 A'                 
 28.375  28.398  28.426  28.451  28.471  28.485  28.511  28.520
167 A'  168 A'  169 A'  170 A'   74 A"   75 A"  171 A'   76 A"                 
 28.523  28.525  28.532  28.551  28.571  28.617  28.626  28.672
172 A'   77 A"   78 A"  173 A'   79 A"  174 A'  175 A'  176 A'                 
 28.793  28.826  28.863  48.031 127.814 127.832 127.854 127.895
177 A'  178 A'  179 A'  180 A'  181 A'   80 A"   81 A"   82 A"                 
127.922 127.929 127.953 128.006 128.060 151.666 151.777 151.852
182 A'  183 A'  184 A'  185 A'  186 A'  187 A'  188 A'  189 A'                 
289.702 289.809 289.9671020.8811901.8381901.9551902.033
 83 A"  190 A'  191 A'  192 A'  193 A'  194 A'  195 A'                         
 --------------------------------------------------------------

          Ground-State Mulliken Net Atomic Charges

     Atom                 Charge (a.u.)
  ----------------------------------------
      1 Br                   -0.142452
      2 I                     0.332948
      3 I                     0.246590
      4 I                     0.371022
      5 C                    -0.320255
      6 C                    -0.487851
  ----------------------------------------
  Sum of atomic charges =     0.000000

 -----------------------------------------------------------------
                    Cartesian Multipole Moments
 -----------------------------------------------------------------
    Charge (ESU x 10^10)
                 0.0000
    Dipole Moment (Debye)
         X      -2.2102      Y       0.1122      Z      -0.0000
       Tot       2.2131
    Quadrupole Moments (Debye-Ang)
        XX    -105.7368     XY       1.8765     YY    -113.2409
        XZ      -0.0000     YZ      -0.0000     ZZ    -118.1976
    Octopole Moments (Debye-Ang^2)
       XXX     -13.5449    XXY       3.1181    XYY      -5.5801
       YYY       0.7120    XXZ       0.0000    XYZ       0.0000
       YYZ       0.0000    XZZ      -2.7664    YZZ       0.8949
       ZZZ      -0.0000
    Hexadecapole Moments (Debye-Ang^3)
      XXXX   -2787.8673   XXXY      26.4679   XXYY    -604.4188
      XYYY      17.5242   YYYY    -849.7291   XXXZ      -0.0000
      XXYZ      -0.0000   XYYZ      -0.0000   YYYZ      -0.0000
      XXZZ    -551.9540   XYZZ       5.0417   YYZZ    -183.5004
      XZZZ      -0.0000   YZZZ      -0.0000   ZZZZ    -169.0318
 -----------------------------------------------------------------
 Calculating analytic gradient of the SCF energy
 Gradient of SCF Energy
            1           2           3           4           5           6
    1  -0.1962937   0.4411728  -0.4426617   0.3257252   0.7342081  -0.8621507
    2  -0.6237652  -0.8160152   0.7140926   0.8564547  -0.0797060  -0.0510609
    3  -0.0000000  -0.0000000   0.0000000  -0.0000000   0.0000000   0.0000000
 Max gradient component =       8.622E-01
 RMS gradient           =       4.787E-01
 Gradient time:  CPU 88.37 s  wall 11.19 s
 Geometry Optimization Parameters
   NAtoms,    NIC,     NZ,  NCons,   NDum,   NFix, NCnnct, MaxDiis
        6      37       0       0       0       0       0       0


** GEOMETRY OPTIMIZATION IN DELOCALIZED INTERNAL COORDINATES **
   Searching for a Minimum

   Optimization Cycle:   3

                       Coordinates (Angstroms)
     ATOM                X               Y               Z
      1  Br        2.1650375511    1.2750449521    0.0000000000
      2  I        -2.0076867504    1.0340950631    0.0000000000
      3  I         2.3612560357   -0.8244891985    0.0000000000
      4  I        -1.8621236422   -1.1062298684    0.0000000000
      5  C         1.1670218357    0.1743548045    0.0000000000
      6  C        -0.8118463267    0.0395514402    0.0000000000
   Point Group: cs    Number of degrees of freedom:     9


   Energy is -23407.374875882

 Hessian Updated using BFGS Update

 ** Taking Steepest Descent Step **
 Calculated Step too Large.  Step scaled by  0.262732
 Step Taken.  Stepsize is  0.300000

                             Maximum     Tolerance    Cnvgd?
         Gradient           0.823184      0.000300      NO
         Displacement       0.216277      0.001200      NO
         Energy change     -0.398114      0.000001      NO


 New Cartesian Coordinates Obtained by Inverse Iteration

 Displacement from previous Coordinates is:  0.220768
 ----------------------------------------------------------------
             Standard Nuclear Orientation (Angstroms)
    I     Atom           X                Y                Z
 ----------------------------------------------------------------
    1      Br      2.1983228854     1.3032328551     0.0000000000
    2      I      -2.0588578394     1.0695196662     0.0000000000
    3      I       2.4186290963    -0.8539310438     0.0000000000
    4      I      -1.9082114405    -1.1445660982     0.0000000000
    5      C       1.1636347127     0.1766853018     0.0000000000
    6      C      -0.8018587112     0.0413865118     0.0000000000
 ----------------------------------------------------------------
 Molecular Point Group                 Cs    NOp =  2
 Largest Abelian Subgroup              Cs    NOp =  2
 Nuclear Repulsion Energy =  2784.3373554263 hartrees
 There are      103 alpha and      103 beta electrons
 Applying Cartesian multipole field
    Component          Value
    ---------          -----
     (2,0,0)        1.00000E-11
     (0,2,0)        2.00000E-11
     (0,0,2)       -3.00000E-11
 Nucleus-field energy     =     0.0000000488 hartrees
 Requested basis set is 6-311++G(d,p)
 There are 103 shells and 278 basis functions
 A cutoff of  1.0D-11 yielded   3635 shell pairs
 There are     28415 function pairs (     32591 Cartesian)
 Smallest overlap matrix eigenvalue = 1.19E-04
 Guess MOs from SCF MO coefficient file

 -----------------------------------------------------------------------
  General SCF calculation program by
  Eric Jon Sundstrom, Paul Horn, Yuezhi Mao, Dmitri Zuev, Alec White,
  David Stuck, Shaama M.S., Shane Yost, Joonho Lee, David Small,
  Daniel Levine, Susi Lehtola, Hugh Burton, Evgeny Epifanovsky
 -----------------------------------------------------------------------
 Exchange:     0.2000 Hartree-Fock + 0.0800 Slater + 0.7200 B88
 Correlation:  0.1900 VWN1RPA + 0.8100 LYP
 Using SG-1 standard quadrature grid
 using 8 threads for integral computing
 -------------------------------------------------------
 OpenMP Integral computing Module                
 Release: version 2.0, May 2017, Q-Chem Inc. Pleasanton 
 -------------------------------------------------------
 -------------------------------------------------------
 OpenMP BLAS3 based DFT computing Module                
 Release: version 1.0, May 2013, Q-Chem Inc. Pittsburgh 
 -------------------------------------------------------
 A restricted SCF calculation will be
 performed using DIIS
 SCF converges when DIIS error is below 1.0e-08
 ---------------------------------------
  Cycle       Energy         DIIS error
 ---------------------------------------
    1  -23407.6623011781      1.24e-03  
    2  -23407.5338432550      3.95e-03  
    3  -23407.6117378287      1.83e-03  
    4  -23407.5482277553      3.12e-03  
    5  -23407.6051541348      2.54e-03  
    6  -23407.6409754482      2.09e-03  
    7  -23407.6882099157      9.27e-04  
    8  -23407.6948503251      4.65e-04  
    9  -23407.6976762221      1.68e-04  
   10  -23407.6980247987      5.64e-05  
   11  -23407.6980574894      2.42e-05  
   12  -23407.6980631522      1.17e-05  
   13  -23407.6980646957      4.74e-06  
   14  -23407.6980649330      1.92e-06  
   15  -23407.6980649753      4.44e-07  
   16  -23407.6980649786      9.03e-08  
   17  -23407.6980649781      1.87e-08  
   18  -23407.6980649789      6.26e-09  Convergence criterion met
 ---------------------------------------
 SCF time:   CPU 333.67s  wall 43.00s 
 SCF   energy in the final basis set =   -23407.6980649789
 Total energy in the final basis set =   -23407.6980649789

 --------------------------------------------------------------
             Orbital Energies (a.u.) and Symmetries
 --------------------------------------------------------------

 Alpha MOs, Restricted
 -- Occupied --                  
*******-1165.89-1165.89 -482.88 -176.33 -176.33 -176.32 -165.73
  1 A'    2 A'    3 A'    4 A'    5 A'    6 A'    7 A'    8 A'                 
-165.73 -165.73 -165.73 -165.73 -165.73 -165.73 -165.73 -165.73
  1 A"    9 A'   10 A'    2 A"   11 A'   12 A'    3 A"   13 A'                 
-62.542 -56.360 -56.358 -56.358 -35.830 -35.829 -35.825 -31.321
 14 A'   15 A'   16 A'    4 A"   17 A'   18 A'   19 A'   20 A'                 
-31.320 -31.318 -31.318 -31.317 -31.317 -31.316 -31.314 -31.312
 21 A'    5 A"   22 A'    6 A"   23 A'   24 A'    7 A"   25 A'                 
-22.971 -22.970 -22.970 -22.970 -22.969 -22.969 -22.968 -22.968
 26 A'   27 A'    8 A"   28 A'    9 A"   29 A'   30 A'   10 A"                 
-22.967 -22.967 -22.967 -22.966 -22.965 -22.964 -22.964 -10.276
 31 A'   11 A"   32 A'   12 A"   33 A'   13 A"   34 A'   35 A'                 
-10.250  -8.760  -6.591  -6.580  -6.578  -6.392  -6.391  -6.385
 36 A'   37 A'   38 A'   39 A'   14 A"   40 A'   41 A'   42 A'                 
 -4.807  -4.804  -4.800  -4.791  -4.789  -4.788  -4.787  -4.784
 43 A'   44 A'   45 A'   46 A'   47 A'   15 A"   16 A"   17 A"                 
 -4.783  -2.705  -2.700  -2.698  -2.689  -2.689  -2.093  -2.081
 48 A'   49 A'   50 A'   18 A"   19 A"   51 A'   52 A'   53 A'                 
 -2.076  -2.075  -2.072  -2.065  -2.065  -2.063  -2.063  -2.055
 54 A'   55 A'   20 A"   56 A'   21 A"   22 A"   57 A'   58 A'                 
 -2.055  -2.052  -2.052  -2.048  -2.048  -1.073  -1.011  -0.745
 23 A"   24 A"   59 A'   60 A'   25 A"   61 A'   62 A'   63 A'                 
 -0.670  -0.619  -0.566  -0.501  -0.496  -0.474  -0.439  -0.432
 64 A'   65 A'   66 A'   26 A"   67 A'   27 A"   68 A'   69 A'                 
 -0.408  -0.353  -0.287  -0.259  -0.206  -0.180  -0.150
 70 A'   71 A'   28 A"   29 A"   30 A"   72 A'   73 A'                         
 -- Virtual --                   
 -0.130  -0.090  -0.024   0.002   0.007   0.023   0.030   0.037
 31 A"   74 A'   75 A'   76 A'   77 A'   78 A'   32 A"   79 A'                 
  0.059   0.063   0.072   0.087   0.096   0.116   0.124   0.125
 80 A'   81 A'   33 A"   82 A'   83 A'   34 A"   84 A'   85 A'                 
  0.129   0.155   0.180   0.207   0.207   0.228   0.245   0.250
 86 A'   87 A'   88 A'   89 A'   35 A"   36 A"   90 A'   37 A"                 
  0.282   0.285   0.299   0.301   0.319   0.340   0.370   0.385
 38 A"   91 A'   92 A'   39 A"   93 A'   94 A'   40 A"   41 A"                 
  0.386   0.396   0.401   0.419   0.423   0.467   0.467   0.479
 95 A'   96 A'   97 A'   98 A'   42 A"   99 A'   43 A"  100 A'                 
  0.490   0.503   0.511   0.520   0.537   0.565   0.582   0.600
 44 A"  101 A'  102 A'  103 A'   45 A"  104 A'  105 A'   46 A"                 
  0.658   0.664   0.673   0.708   0.722   0.756   0.774   0.811
106 A'  107 A'   47 A"  108 A'   48 A"  109 A'  110 A'  111 A'                 
  0.858   0.893   0.939   1.021   1.043   1.072   1.263   1.266
112 A'  113 A'  114 A'  115 A'  116 A'  117 A'  118 A'   49 A"                 
  1.284   1.318   1.324   1.349   1.366   1.378   1.391   1.396
 50 A"  119 A'   51 A"   52 A"  120 A'   53 A"  121 A'  122 A'                 
  1.410   1.448   1.455   1.565   1.594   1.653   1.732   1.893
123 A'   54 A"  124 A'   55 A"  125 A'  126 A'  127 A'  128 A'                 
  1.936   1.972   2.031   2.078   2.588   2.651   2.716   2.806
 56 A"  129 A'  130 A'  131 A'   57 A"   58 A"  132 A'  133 A'                 
  2.889   3.225   3.901   3.917   3.952   3.969   4.004   4.005
134 A'  135 A'   59 A"   60 A"   61 A"   62 A"  136 A'   63 A"                 
  4.008   4.023   4.037   4.039   4.070   4.084   4.095   4.113
137 A'  138 A'   64 A"  139 A'  140 A'   65 A"   66 A"  141 A'                 
  4.157   4.196   4.322   4.347   4.398   4.452   4.485   4.602
142 A'  143 A'  144 A'  145 A'  146 A'  147 A'  148 A'  149 A'                 
  4.649   5.953   5.961   5.976   6.040   6.082   6.120   6.139
150 A'  151 A'   67 A"   68 A"   69 A"  152 A'  153 A'  154 A'                 
  6.194   6.311   6.764   7.486   7.583   7.692  23.405  23.468
155 A'  156 A'  157 A'   70 A"  158 A'  159 A'  160 A'  161 A'                 
 27.860  27.975  28.052  28.286  28.314  28.323  28.366  28.386
162 A'  163 A'  164 A'  165 A'   71 A"   72 A"   73 A"  166 A'                 
 28.394  28.416  28.444  28.506  28.506  28.522  28.527  28.547
167 A'  168 A'  169 A'  170 A'   74 A"   75 A"   76 A"   77 A"                 
 28.550  28.553  28.559  28.568  28.579  28.630  28.635  28.666
171 A'  172 A'  173 A'   78 A"   79 A"  174 A'  175 A'  176 A'                 
 28.767  28.816  28.843  48.009 127.865 127.866 127.873 127.908
177 A'  178 A'  179 A'  180 A'   80 A"  181 A'   81 A"   82 A"                 
127.936 127.954 127.978 128.006 128.073 151.685 151.775 151.840
182 A'  183 A'  184 A'  185 A'  186 A'  187 A'  188 A'  189 A'                 
289.704 289.802 289.9411020.8531901.8571901.9511902.019
 83 A"  190 A'  191 A'  192 A'  193 A'  194 A'  195 A'                         

 Beta MOs, Restricted
 -- Occupied --                  
*******-1165.89-1165.89 -482.88 -176.33 -176.33 -176.32 -165.73
  1 A'    2 A'    3 A'    4 A'    5 A'    6 A'    7 A'    8 A'                 
-165.73 -165.73 -165.73 -165.73 -165.73 -165.73 -165.73 -165.73
  1 A"    9 A'   10 A'    2 A"   11 A'   12 A'    3 A"   13 A'                 
-62.542 -56.360 -56.358 -56.358 -35.830 -35.829 -35.825 -31.321
 14 A'   15 A'   16 A'    4 A"   17 A'   18 A'   19 A'   20 A'                 
-31.320 -31.318 -31.318 -31.317 -31.317 -31.316 -31.314 -31.312
 21 A'    5 A"   22 A'    6 A"   23 A'   24 A'    7 A"   25 A'                 
-22.971 -22.970 -22.970 -22.970 -22.969 -22.969 -22.968 -22.968
 26 A'   27 A'    8 A"   28 A'    9 A"   29 A'   30 A'   10 A"                 
-22.967 -22.967 -22.967 -22.966 -22.965 -22.964 -22.964 -10.276
 31 A'   11 A"   32 A'   12 A"   33 A'   13 A"   34 A'   35 A'                 
-10.250  -8.760  -6.591  -6.580  -6.578  -6.392  -6.391  -6.385
 36 A'   37 A'   38 A'   39 A'   14 A"   40 A'   41 A'   42 A'                 
 -4.807  -4.804  -4.800  -4.791  -4.789  -4.788  -4.787  -4.784
 43 A'   44 A'   45 A'   46 A'   47 A'   15 A"   16 A"   17 A"                 
 -4.783  -2.705  -2.700  -2.698  -2.689  -2.689  -2.093  -2.081
 48 A'   49 A'   50 A'   18 A"   19 A"   51 A'   52 A'   53 A'                 
 -2.076  -2.075  -2.072  -2.065  -2.065  -2.063  -2.063  -2.055
 54 A'   55 A'   20 A"   56 A'   21 A"   22 A"   57 A'   58 A'                 
 -2.055  -2.052  -2.052  -2.048  -2.048  -1.073  -1.011  -0.745
 23 A"   24 A"   59 A'   60 A'   25 A"   61 A'   62 A'   63 A'                 
 -0.670  -0.619  -0.566  -0.501  -0.496  -0.474  -0.439  -0.432
 64 A'   65 A'   66 A'   26 A"   67 A'   27 A"   68 A'   69 A'                 
 -0.408  -0.353  -0.287  -0.259  -0.206  -0.180  -0.150
 70 A'   71 A'   28 A"   29 A"   30 A"   72 A'   73 A'                         
 -- Virtual --                   
 -0.130  -0.090  -0.024   0.002   0.007   0.023   0.030   0.037
 31 A"   74 A'   75 A'   76 A'   77 A'   78 A'   32 A"   79 A'                 
  0.059   0.063   0.072   0.087   0.096   0.116   0.124   0.125
 80 A'   81 A'   33 A"   82 A'   83 A'   34 A"   84 A'   85 A'                 
  0.129   0.155   0.180   0.207   0.207   0.228   0.245   0.250
 86 A'   87 A'   88 A'   89 A'   35 A"   36 A"   90 A'   37 A"                 
  0.282   0.285   0.299   0.301   0.319   0.340   0.370   0.385
 38 A"   91 A'   92 A'   39 A"   93 A'   94 A'   40 A"   41 A"                 
  0.386   0.396   0.401   0.419   0.423   0.467   0.467   0.479
 95 A'   96 A'   97 A'   98 A'   42 A"   99 A'   43 A"  100 A'                 
  0.490   0.503   0.511   0.520   0.537   0.565   0.582   0.600
 44 A"  101 A'  102 A'  103 A'   45 A"  104 A'  105 A'   46 A"                 
  0.658   0.664   0.673   0.708   0.722   0.756   0.774   0.811
106 A'  107 A'   47 A"  108 A'   48 A"  109 A'  110 A'  111 A'                 
  0.858   0.893   0.939   1.021   1.043   1.072   1.263   1.266
112 A'  113 A'  114 A'  115 A'  116 A'  117 A'  118 A'   49 A"                 
  1.284   1.318   1.324   1.349   1.366   1.378   1.391   1.396
 50 A"  119 A'   51 A"   52 A"  120 A'   53 A"  121 A'  122 A'                 
  1.410   1.448   1.455   1.565   1.594   1.653   1.732   1.893
123 A'   54 A"  124 A'   55 A"  125 A'  126 A'  127 A'  128 A'                 
  1.936   1.972   2.031   2.078   2.588   2.651   2.716   2.806
 56 A"  129 A'  130 A'  131 A'   57 A"   58 A"  132 A'  133 A'                 
  2.889   3.225   3.901   3.917   3.952   3.969   4.004   4.005
134 A'  135 A'   59 A"   60 A"   61 A"   62 A"  136 A'   63 A"                 
  4.008   4.023   4.037   4.039   4.070   4.084   4.095   4.113
137 A'  138 A'   64 A"  139 A'  140 A'   65 A"   66 A"  141 A'                 
  4.157   4.196   4.322   4.347   4.398   4.452   4.485   4.602
142 A'  143 A'  144 A'  145 A'  146 A'  147 A'  148 A'  149 A'                 
  4.649   5.953   5.961   5.976   6.040   6.082   6.120   6.139
150 A'  151 A'   67 A"   68 A"   69 A"  152 A'  153 A'  154 A'                 
  6.194   6.311   6.764   7.486   7.583   7.692  23.405  23.468
155 A'  156 A'  157 A'   70 A"  158 A'  159 A'  160 A'  161 A'                 
 27.860  27.975  28.052  28.286  28.314  28.323  28.366  28.386
162 A'  163 A'  164 A'  165 A'   71 A"   72 A"   73 A"  166 A'                 
 28.394  28.416  28.444  28.506  28.506  28.522  28.527  28.547
167 A'  168 A'  169 A'  170 A'   74 A"   75 A"   76 A"   77 A"                 
 28.550  28.553  28.559  28.568  28.579  28.630  28.635  28.666
171 A'  172 A'  173 A'   78 A"   79 A"  174 A'  175 A'  176 A'                 
 28.767  28.816  28.843  48.009 127.865 127.866 127.873 127.908
177 A'  178 A'  179 A'  180 A'   80 A"  181 A'   81 A"   82 A"                 
127.936 127.954 127.978 128.006 128.073 151.685 151.775 151.840
182 A'  183 A'  184 A'  185 A'  186 A'  187 A'  188 A'  189 A'                 
289.704 289.802 289.9411020.8531901.8571901.9511902.019
 83 A"  190 A'  191 A'  192 A'  193 A'  194 A'  195 A'                         
 --------------------------------------------------------------

          Ground-State Mulliken Net Atomic Charges

     Atom                 Charge (a.u.)
  ----------------------------------------
      1 Br                   -0.020741
      2 I                     0.226654
      3 I                     0.169309
      4 I                     0.221133
      5 C                    -0.107082
      6 C                    -0.489273
  ----------------------------------------
  Sum of atomic charges =     0.000000

 -----------------------------------------------------------------
                    Cartesian Multipole Moments
 -----------------------------------------------------------------
    Charge (ESU x 10^10)
                 0.0000
    Dipole Moment (Debye)
         X       0.3086      Y       0.8546      Z       0.0000
       Tot       0.9086
    Quadrupole Moments (Debye-Ang)
        XX    -101.7457     XY       3.4423     YY    -123.1376
        XZ       0.0000     YZ       0.0000     ZZ    -112.7325
    Octopole Moments (Debye-Ang^2)
       XXX       6.8920    XXY       6.7434    XYY       3.6276
       YYY       5.3128    XXZ       0.0000    XYZ      -0.0000
       YYZ      -0.0000    XZZ       2.2316    YZZ       1.7865
       ZZZ       0.0000
    Hexadecapole Moments (Debye-Ang^3)
      XXXX   -2851.9157   XXXY      37.2785   XXYY    -629.2517
      XYYY      35.7288   YYYY    -968.7107   XXXZ       0.0000
      XXYZ      -0.0000   XYYZ      -0.0000   YYYZ       0.0000
      XXZZ    -529.0897   XYZZ       8.5851   YYZZ    -184.0431
      XZZZ       0.0000   YZZZ       0.0000   ZZZZ    -147.4630
 -----------------------------------------------------------------
 Calculating analytic gradient of the SCF energy
 Gradient of SCF Energy
            1           2           3           4           5           6
    1  -0.1151803   0.3138898  -0.3289797   0.2111224   0.5672398  -0.6480920
    2  -0.6140589  -0.7616580   0.6664677   0.7954543  -0.0397748  -0.0464304
    3   0.0000000  -0.0000000   0.0000000   0.0000000  -0.0000000   0.0000000
 Max gradient component =       7.955E-01
 RMS gradient           =       4.112E-01
 Gradient time:  CPU 84.88 s  wall 10.75 s
 Geometry Optimization Parameters
   NAtoms,    NIC,     NZ,  NCons,   NDum,   NFix, NCnnct, MaxDiis
        6      37       0       0       0       0       0       0


** GEOMETRY OPTIMIZATION IN DELOCALIZED INTERNAL COORDINATES **
   Searching for a Minimum

   Optimization Cycle:   4

                       Coordinates (Angstroms)
     ATOM                X               Y               Z
      1  Br        2.1983228854    1.3032328551    0.0000000000
      2  I        -2.0588578394    1.0695196662    0.0000000000
      3  I         2.4186290963   -0.8539310438    0.0000000000
      4  I        -1.9082114405   -1.1445660982    0.0000000000
      5  C         1.1636347127    0.1766853018    0.0000000000
      6  C        -0.8018587112    0.0413865118    0.0000000000
   Point Group: cs    Number of degrees of freedom:     9


   Energy is -23407.698064979

 Hessian Updated using BFGS Update

 ** Taking Steepest Descent Step **
 Calculated Step too Large.  Step scaled by  0.309008
 Step Taken.  Stepsize is  0.300000

                             Maximum     Tolerance    Cnvgd?
         Gradient           0.689943      0.000300      NO
         Displacement       0.213198      0.001200      NO
         Energy change     -0.323189      0.000001      NO


 New Cartesian Coordinates Obtained by Inverse Iteration

 Displacement from previous Coordinates is:  0.187859
 ----------------------------------------------------------------
             Standard Nuclear Orientation (Angstroms)
    I     Atom           X                Y                Z
 ----------------------------------------------------------------
    1      Br      2.2135923432     1.3370551847     0.0000000000
    2      I      -2.0903409216     1.1121688907     0.0000000000
    3      I       2.4587801999    -0.8888503968     0.0000000000
    4      I      -1.9363696492    -1.1876517346     0.0000000000
    5      C       1.1556576182     0.1767821974     0.0000000000
    6      C      -0.7896608871     0.0428230516     0.0000000000
 ----------------------------------------------------------------
 Molecular Point Group                 Cs    NOp =  2
 Largest Abelian Subgroup              Cs    NOp =  2
 Nuclear Repulsion Energy =  2713.4905065201 hartrees
 There are      103 alpha and      103 beta electrons
 Applying Cartesian multipole field
    Component          Value
    ---------          -----
     (2,0,0)        1.00000E-11
     (0,2,0)        2.00000E-11
     (0,0,2)       -3.00000E-11
 Nucleus-field energy     =     0.0000000508 hartrees
 Requested basis set is 6-311++G(d,p)
 There are 103 shells and 278 basis functions
 A cutoff of  1.0D-11 yielded   3613 shell pairs
 There are     28239 function pairs (     32375 Cartesian)
 Smallest overlap matrix eigenvalue = 1.14E-04
 Guess MOs from SCF MO coefficient file

 -----------------------------------------------------------------------
  General SCF calculation program by
  Eric Jon Sundstrom, Paul Horn, Yuezhi Mao, Dmitri Zuev, Alec White,
  David Stuck, Shaama M.S., Shane Yost, Joonho Lee, David Small,
  Daniel Levine, Susi Lehtola, Hugh Burton, Evgeny Epifanovsky
 -----------------------------------------------------------------------
 Exchange:     0.2000 Hartree-Fock + 0.0800 Slater + 0.7200 B88
 Correlation:  0.1900 VWN1RPA + 0.8100 LYP
 Using SG-1 standard quadrature grid
 using 8 threads for integral computing
 -------------------------------------------------------
 OpenMP Integral computing Module                
 Release: version 2.0, May 2017, Q-Chem Inc. Pleasanton 
 -------------------------------------------------------
 -------------------------------------------------------
 OpenMP BLAS3 based DFT computing Module                
 Release: version 1.0, May 2013, Q-Chem Inc. Pittsburgh 
 -------------------------------------------------------
 A restricted SCF calculation will be
 performed using DIIS
 SCF converges when DIIS error is below 1.0e-08
 ---------------------------------------
  Cycle       Energy         DIIS error
 ---------------------------------------
    1  -23407.9481864781      1.02e-03  
    2  -23407.9454741097      1.08e-03  
    3  -23407.9486893761      8.17e-04  
    4  -23407.9474276801      8.52e-04  
    5  -23407.9562485161      9.51e-05  
    6  -23407.9563421952      1.25e-05  
    7  -23407.9563435687      6.91e-06  
    8  -23407.9563438647      1.40e-06  
    9  -23407.9563438872      1.05e-06  
   10  -23407.9563439000      2.01e-07  
   11  -23407.9563439007      1.40e-07  
   12  -23407.9563439009      2.51e-08  
   13  -23407.9563439014      9.73e-09  Convergence criterion met
 ---------------------------------------
 SCF time:   CPU 234.40s  wall 31.00s 
 SCF   energy in the final basis set =   -23407.9563439014
 Total energy in the final basis set =   -23407.9563439014

 --------------------------------------------------------------
             Orbital Energies (a.u.) and Symmetries
 --------------------------------------------------------------

 Alpha MOs, Restricted
 -- Occupied --                  
*******-1165.89-1165.89 -482.88 -176.33 -176.33 -176.32 -165.73
  1 A'    2 A'    3 A'    4 A'    5 A'    6 A'    7 A'    8 A'                 
-165.73 -165.73 -165.73 -165.73 -165.73 -165.72 -165.72 -165.72
  9 A'    1 A"   10 A'    2 A"   11 A'   12 A'    3 A"   13 A'                 
-62.535 -56.354 -56.352 -56.352 -35.826 -35.826 -35.822 -31.318
 14 A'   15 A'    4 A"   16 A'   17 A'   18 A'   19 A'   20 A'                 
-31.317 -31.314 -31.314 -31.314 -31.313 -31.313 -31.310 -31.309
 21 A'    5 A"   22 A'    6 A"   23 A'   24 A'    7 A"   25 A'                 
-22.968 -22.968 -22.967 -22.967 -22.967 -22.967 -22.965 -22.965
 26 A'   27 A'    8 A"   28 A'    9 A"   29 A'   30 A'   10 A"                 
-22.964 -22.964 -22.964 -22.963 -22.963 -22.960 -22.960 -10.279
 31 A'   11 A"   32 A'   12 A"   33 A'   13 A"   34 A'   35 A'                 
-10.256  -8.752  -6.583  -6.572  -6.570  -6.386  -6.385  -6.380
 36 A'   37 A'   38 A'   39 A'   14 A"   40 A'   41 A'   42 A'                 
 -4.799  -4.798  -4.793  -4.784  -4.783  -4.783  -4.782  -4.778
 43 A'   44 A'   45 A'   46 A'   47 A'   15 A"   16 A"   17 A"                 
 -4.777  -2.696  -2.692  -2.690  -2.681  -2.681  -2.080  -2.070
 48 A'   49 A'   50 A'   18 A"   19 A"   51 A'   52 A'   53 A'                 
 -2.068  -2.067  -2.064  -2.059  -2.058  -2.058  -2.057  -2.049
 54 A'   55 A'   20 A"   21 A"   56 A'   57 A'   22 A"   58 A'                 
 -2.049  -2.047  -2.046  -2.042  -2.042  -1.039  -0.975  -0.737
 23 A"   24 A"   59 A'   60 A'   25 A"   61 A'   62 A'   63 A'                 
 -0.665  -0.612  -0.558  -0.487  -0.480  -0.452  -0.436  -0.423
 64 A'   65 A'   66 A'   67 A'   26 A"   27 A"   68 A'   69 A'                 
 -0.405  -0.352  -0.286  -0.262  -0.206  -0.188  -0.162
 70 A'   71 A'   28 A"   29 A"   30 A"   72 A'   73 A'                         
 -- Virtual --                   
 -0.126  -0.087  -0.026   0.004   0.007   0.024   0.035   0.037
 31 A"   74 A'   75 A'   76 A'   77 A'   78 A'   32 A"   79 A'                 
  0.056   0.058   0.075   0.085   0.097   0.119   0.121   0.124
 80 A'   81 A'   33 A"   82 A'   83 A'   34 A"   84 A'   85 A'                 
  0.128   0.154   0.181   0.203   0.207   0.228   0.244   0.255
 86 A'   87 A'   88 A'   89 A'   35 A"   36 A"   90 A'   37 A"                 
  0.277   0.277   0.299   0.310   0.320   0.342   0.373   0.376
 91 A'   38 A"   92 A'   39 A"   93 A'   94 A'   95 A'   40 A"                 
  0.382   0.398   0.403   0.415   0.421   0.456   0.476   0.478
 41 A"   96 A'   97 A'   98 A'   42 A"   99 A'   43 A"  100 A'                 
  0.489   0.494   0.505   0.508   0.535   0.550   0.583   0.584
 44 A"  101 A'  102 A'  103 A'   45 A"  104 A'  105 A'   46 A"                 
  0.656   0.660   0.672   0.717   0.722   0.754   0.766   0.788
106 A'   47 A"  107 A'  108 A'   48 A"  109 A'  110 A'  111 A'                 
  0.842   0.866   0.918   1.001   1.040   1.061   1.268   1.271
112 A'  113 A'  114 A'  115 A'  116 A'  117 A'   49 A"  118 A'                 
  1.281   1.324   1.327   1.348   1.372   1.378   1.393   1.396
 50 A"   51 A"  119 A'   52 A"  120 A'   53 A"  121 A'  122 A'                 
  1.412   1.451   1.464   1.568   1.588   1.645   1.721   1.912
123 A'   54 A"  124 A'   55 A"  125 A'  126 A'  127 A'  128 A'                 
  1.946   1.990   2.028   2.076   2.592   2.661   2.705   2.787
 56 A"  129 A'  130 A'  131 A'   57 A"   58 A"  132 A'  133 A'                 
  2.874   3.233   3.897   3.908   3.958   3.974   4.003   4.006
134 A'  135 A'   59 A"   60 A"   61 A"   62 A"  136 A'   63 A"                 
  4.010   4.020   4.036   4.054   4.085   4.096   4.104   4.110
137 A'  138 A'  139 A'   64 A"   65 A"   66 A"  140 A'  141 A'                 
  4.165   4.195   4.273   4.299   4.359   4.411   4.425   4.579
142 A'  143 A'  144 A'  145 A'  146 A'  147 A'  148 A'  149 A'                 
  4.621   5.959   5.979   6.000   6.039   6.083   6.105   6.132
150 A'   67 A"   68 A"  151 A'   69 A"  152 A'  153 A'  154 A'                 
  6.181   6.270   6.743   7.494   7.582   7.679  23.362  23.425
155 A'  156 A'  157 A'   70 A"  158 A'  159 A'  160 A'  161 A'                 
 27.861  27.955  28.020  28.304  28.313  28.326  28.367  28.387
162 A'  163 A'  164 A'  165 A'   71 A"   72 A"   73 A"  166 A'                 
 28.393  28.417  28.444  28.491  28.502  28.526  28.529  28.548
167 A'  168 A'  169 A'  170 A'   74 A"   75 A"   76 A"   77 A"                 
 28.551  28.553  28.559  28.575  28.576  28.616  28.635  28.651
171 A'  172 A'  173 A'   78 A"   79 A"  174 A'  175 A'  176 A'                 
 28.734  28.785  28.808  47.995 127.864 127.874 127.888 127.907
177 A'  178 A'  179 A'  180 A'   80 A"   81 A"  181 A'   82 A"                 
127.935 127.945 127.974 127.996 128.046 151.675 151.754 151.807
182 A'  183 A'  184 A'  185 A'  186 A'  187 A'  188 A'  189 A'                 
289.710 289.798 289.9221020.8301901.8471901.9271901.982
 83 A"  190 A'  191 A'  192 A'  193 A'  194 A'  195 A'                         

 Beta MOs, Restricted
 -- Occupied --                  
*******-1165.89-1165.89 -482.88 -176.33 -176.33 -176.32 -165.73
  1 A'    2 A'    3 A'    4 A'    5 A'    6 A'    7 A'    8 A'                 
-165.73 -165.73 -165.73 -165.73 -165.73 -165.72 -165.72 -165.72
  9 A'    1 A"   10 A'    2 A"   11 A'   12 A'    3 A"   13 A'                 
-62.535 -56.354 -56.352 -56.352 -35.826 -35.826 -35.822 -31.318
 14 A'   15 A'    4 A"   16 A'   17 A'   18 A'   19 A'   20 A'                 
-31.317 -31.314 -31.314 -31.314 -31.313 -31.313 -31.310 -31.309
 21 A'    5 A"   22 A'    6 A"   23 A'   24 A'    7 A"   25 A'                 
-22.968 -22.968 -22.967 -22.967 -22.967 -22.967 -22.965 -22.965
 26 A'   27 A'    8 A"   28 A'    9 A"   29 A'   30 A'   10 A"                 
-22.964 -22.964 -22.964 -22.963 -22.963 -22.960 -22.960 -10.279
 31 A'   11 A"   32 A'   12 A"   33 A'   13 A"   34 A'   35 A'                 
-10.256  -8.752  -6.583  -6.572  -6.570  -6.386  -6.385  -6.380
 36 A'   37 A'   38 A'   39 A'   14 A"   40 A'   41 A'   42 A'                 
 -4.799  -4.798  -4.793  -4.784  -4.783  -4.783  -4.782  -4.778
 43 A'   44 A'   45 A'   46 A'   47 A'   15 A"   16 A"   17 A"                 
 -4.777  -2.696  -2.692  -2.690  -2.681  -2.681  -2.080  -2.070
 48 A'   49 A'   50 A'   18 A"   19 A"   51 A'   52 A'   53 A'                 
 -2.068  -2.067  -2.064  -2.059  -2.058  -2.058  -2.057  -2.049
 54 A'   55 A'   20 A"   21 A"   56 A'   57 A'   22 A"   58 A'                 
 -2.049  -2.047  -2.046  -2.042  -2.042  -1.039  -0.975  -0.737
 23 A"   24 A"   59 A'   60 A'   25 A"   61 A'   62 A'   63 A'                 
 -0.665  -0.612  -0.558  -0.487  -0.480  -0.452  -0.436  -0.423
 64 A'   65 A'   66 A'   67 A'   26 A"   27 A"   68 A'   69 A'                 
 -0.405  -0.352  -0.286  -0.262  -0.206  -0.188  -0.162
 70 A'   71 A'   28 A"   29 A"   30 A"   72 A'   73 A'                         
 -- Virtual --                   
 -0.126  -0.087  -0.026   0.004   0.007   0.024   0.035   0.037
 31 A"   74 A'   75 A'   76 A'   77 A'   78 A'   32 A"   79 A'                 
  0.056   0.058   0.075   0.085   0.097   0.119   0.121   0.124
 80 A'   81 A'   33 A"   82 A'   83 A'   34 A"   84 A'   85 A'                 
  0.128   0.154   0.181   0.203   0.207   0.228   0.244   0.255
 86 A'   87 A'   88 A'   89 A'   35 A"   36 A"   90 A'   37 A"                 
  0.277   0.277   0.299   0.310   0.320   0.342   0.373   0.376
 91 A'   38 A"   92 A'   39 A"   93 A'   94 A'   95 A'   40 A"                 
  0.382   0.398   0.403   0.415   0.421   0.456   0.476   0.478
 41 A"   96 A'   97 A'   98 A'   42 A"   99 A'   43 A"  100 A'                 
  0.489   0.494   0.505   0.508   0.535   0.550   0.583   0.584
 44 A"  101 A'  102 A'  103 A'   45 A"  104 A'  105 A'   46 A"                 
  0.656   0.660   0.672   0.717   0.722   0.754   0.766   0.788
106 A'   47 A"  107 A'  108 A'   48 A"  109 A'  110 A'  111 A'                 
  0.842   0.866   0.918   1.001   1.040   1.061   1.268   1.271
112 A'  113 A'  114 A'  115 A'  116 A'  117 A'   49 A"  118 A'                 
  1.281   1.324   1.327   1.348   1.372   1.378   1.393   1.396
 50 A"   51 A"  119 A'   52 A"  120 A'   53 A"  121 A'  122 A'                 
  1.412   1.451   1.464   1.568   1.588   1.645   1.721   1.912
123 A'   54 A"  124 A'   55 A"  125 A'  126 A'  127 A'  128 A'                 
  1.946   1.990   2.028   2.076   2.592   2.661   2.705   2.787
 56 A"  129 A'  130 A'  131 A'   57 A"   58 A"  132 A'  133 A'                 
  2.874   3.233   3.897   3.908   3.958   3.974   4.003   4.006
134 A'  135 A'   59 A"   60 A"   61 A"   62 A"  136 A'   63 A"                 
  4.010   4.020   4.036   4.054   4.085   4.096   4.104   4.110
137 A'  138 A'  139 A'   64 A"   65 A"   66 A"  140 A'  141 A'                 
  4.165   4.195   4.273   4.299   4.359   4.411   4.425   4.579
142 A'  143 A'  144 A'  145 A'  146 A'  147 A'  148 A'  149 A'                 
  4.621   5.959   5.979   6.000   6.039   6.083   6.105   6.132
150 A'   67 A"   68 A"  151 A'   69 A"  152 A'  153 A'  154 A'                 
  6.181   6.270   6.743   7.494   7.582   7.679  23.362  23.425
155 A'  156 A'  157 A'   70 A"  158 A'  159 A'  160 A'  161 A'                 
 27.861  27.955  28.020  28.304  28.313  28.326  28.367  28.387
162 A'  163 A'  164 A'  165 A'   71 A"   72 A"   73 A"  166 A'                 
 28.393  28.417  28.444  28.491  28.502  28.526  28.529  28.548
167 A'  168 A'  169 A'  170 A'   74 A"   75 A"   76 A"   77 A"                 
 28.551  28.553  28.559  28.575  28.576  28.616  28.635  28.651
171 A'  172 A'  173 A'   78 A"   79 A"  174 A'  175 A'  176 A'                 
 28.734  28.785  28.808  47.995 127.864 127.874 127.888 127.907
177 A'  178 A'  179 A'  180 A'   80 A"   81 A"  181 A'   82 A"                 
127.935 127.945 127.974 127.996 128.046 151.675 151.754 151.807
182 A'  183 A'  184 A'  185 A'  186 A'  187 A'  188 A'  189 A'                 
289.710 289.798 289.9221020.8301901.8471901.9271901.982
 83 A"  190 A'  191 A'  192 A'  193 A'  194 A'  195 A'                         
 --------------------------------------------------------------

          Ground-State Mulliken Net Atomic Charges

     Atom                 Charge (a.u.)
  ----------------------------------------
      1 Br                   -0.026157
      2 I                     0.206642
      3 I                     0.149410
      4 I                     0.205485
      5 C                    -0.094647
      6 C                    -0.440734
  ----------------------------------------
  Sum of atomic charges =     0.000000

 -----------------------------------------------------------------
                    Cartesian Multipole Moments
 -----------------------------------------------------------------
    Charge (ESU x 10^10)
                 0.0000
    Dipole Moment (Debye)
         X       0.1542      Y       0.7119      Z       0.0000
       Tot       0.7284
    Quadrupole Moments (Debye-Ang)
        XX    -101.5188     XY       3.0415     YY    -122.0317
        XZ       0.0000     YZ      -0.0000     ZZ    -113.2971
    Octopole Moments (Debye-Ang^2)
       XXX       7.0813    XXY       6.0592    XYY       3.0015
       YYY       6.0489    XXZ      -0.0000    XYZ      -0.0000
       YYZ       0.0000    XZZ       2.2324    YZZ       2.1774
       ZZZ      -0.0000
    Hexadecapole Moments (Debye-Ang^3)
      XXXX   -2918.8971   XXXY      38.1874   XXYY    -644.2737
      XYYY      40.6145   YYYY   -1011.6035   XXXZ      -0.0000
      XXYZ      -0.0000   XYYZ       0.0000   YYYZ      -0.0000
      XXZZ    -543.7441   XYZZ      10.3105   YYZZ    -191.7932
      XZZZ       0.0000   YZZZ       0.0000   ZZZZ    -148.6420
 -----------------------------------------------------------------
 Calculating analytic gradient of the SCF energy
 Gradient of SCF Energy
            1           2           3           4           5           6
    1  -0.0826741   0.2293695  -0.2442254   0.1513548   0.4557116  -0.5095363
    2  -0.5057339  -0.5956193   0.5292608   0.6243206  -0.0106247  -0.0416035
    3  -0.0000000  -0.0000000   0.0000000   0.0000000   0.0000000  -0.0000000
 Max gradient component =       6.243E-01
 RMS gradient           =       3.242E-01
 Gradient time:  CPU 83.98 s  wall 10.65 s
 Geometry Optimization Parameters
   NAtoms,    NIC,     NZ,  NCons,   NDum,   NFix, NCnnct, MaxDiis
        6      37       0       0       0       0       0       0


** GEOMETRY OPTIMIZATION IN DELOCALIZED INTERNAL COORDINATES **
   Searching for a Minimum

   Optimization Cycle:   5

                       Coordinates (Angstroms)
     ATOM                X               Y               Z
      1  Br        2.2135923432    1.3370551847    0.0000000000
      2  I        -2.0903409216    1.1121688907    0.0000000000
      3  I         2.4587801999   -0.8888503968    0.0000000000
      4  I        -1.9363696492   -1.1876517346    0.0000000000
      5  C         1.1556576182    0.1767821974    0.0000000000
      6  C        -0.7896608871    0.0428230516    0.0000000000
   Point Group: cs    Number of degrees of freedom:     9


   Energy is -23407.956343901

 Hessian Updated using BFGS Update

 ** Taking Steepest Descent Step **
 Calculated Step too Large.  Step scaled by  0.394932
 Step Taken.  Stepsize is  0.300000

                             Maximum     Tolerance    Cnvgd?
         Gradient           0.549580      0.000300      NO
         Displacement       0.217047      0.001200      NO
         Energy change     -0.258279      0.000001      NO


 New Cartesian Coordinates Obtained by Inverse Iteration

 Displacement from previous Coordinates is:  0.177474
 ----------------------------------------------------------------
             Standard Nuclear Orientation (Angstroms)
    I     Atom           X                Y                Z
 ----------------------------------------------------------------
    1      Br      2.2227486825     1.3728121727     0.0000000000
    2      I      -2.1141745869     1.1555700117     0.0000000000
    3      I       2.4903009204    -0.9253376235     0.0000000000
    4      I      -1.9566798424    -1.2311950292     0.0000000000
    5      C       1.1439357436     0.1757928081     0.0000000000
    6      C      -0.7744722140     0.0446848532     0.0000000000
 ----------------------------------------------------------------
 Molecular Point Group                 Cs    NOp =  2
 Largest Abelian Subgroup              Cs    NOp =  2
 Nuclear Repulsion Energy =  2650.0160454100 hartrees
 There are      103 alpha and      103 beta electrons
 Applying Cartesian multipole field
    Component          Value
    ---------          -----
     (2,0,0)        1.00000E-11
     (0,2,0)        2.00000E-11
     (0,0,2)       -3.00000E-11
 Nucleus-field energy     =     0.0000000528 hartrees
 Requested basis set is 6-311++G(d,p)
 There are 103 shells and 278 basis functions
 A cutoff of  1.0D-11 yielded   3588 shell pairs
 There are     28136 function pairs (     32262 Cartesian)
 Smallest overlap matrix eigenvalue = 1.08E-04
 Guess MOs from SCF MO coefficient file

 -----------------------------------------------------------------------
  General SCF calculation program by
  Eric Jon Sundstrom, Paul Horn, Yuezhi Mao, Dmitri Zuev, Alec White,
  David Stuck, Shaama M.S., Shane Yost, Joonho Lee, David Small,
  Daniel Levine, Susi Lehtola, Hugh Burton, Evgeny Epifanovsky
 -----------------------------------------------------------------------
 Exchange:     0.2000 Hartree-Fock + 0.0800 Slater + 0.7200 B88
 Correlation:  0.1900 VWN1RPA + 0.8100 LYP
 Using SG-1 standard quadrature grid
 using 8 threads for integral computing
 -------------------------------------------------------
 OpenMP Integral computing Module                
 Release: version 2.0, May 2017, Q-Chem Inc. Pleasanton 
 -------------------------------------------------------
 -------------------------------------------------------
 OpenMP BLAS3 based DFT computing Module                
 Release: version 1.0, May 2013, Q-Chem Inc. Pittsburgh 
 -------------------------------------------------------
 A restricted SCF calculation will be
 performed using DIIS
 SCF converges when DIIS error is below 1.0e-08
 ---------------------------------------
  Cycle       Energy         DIIS error
 ---------------------------------------
    1  -23408.1508412092      8.91e-04  
    2  -23408.1499009191      9.02e-04  
    3  -23408.1526565073      6.64e-04  
    4  -23408.1524819790      6.48e-04  
    5  -23408.1574611358      9.41e-05  
    6  -23408.1575574815      1.06e-05  
    7  -23408.1575585401      5.02e-06  
    8  -23408.1575586607      8.79e-07  
    9  -23408.1575586670      6.90e-07  
   10  -23408.1575586713      9.20e-08  
   11  -23408.1575586713      6.18e-08  
   12  -23408.1575586712      1.07e-08  
   13  -23408.1575586716      4.48e-09  Convergence criterion met
 ---------------------------------------
 SCF time:   CPU 228.94s  wall 29.00s 
 SCF   energy in the final basis set =   -23408.1575586716
 Total energy in the final basis set =   -23408.1575586716

 --------------------------------------------------------------
             Orbital Energies (a.u.) and Symmetries
 --------------------------------------------------------------

 Alpha MOs, Restricted
 -- Occupied --                  
*******-1165.89-1165.89 -482.87 -176.32 -176.32 -176.32 -165.73
  1 A'    2 A'    3 A'    4 A'    5 A'    6 A'    7 A'    8 A'                 
-165.73 -165.73 -165.73 -165.73 -165.73 -165.72 -165.72 -165.72
  9 A'    1 A"   10 A'    2 A"   11 A'   12 A'    3 A"   13 A'                 
-62.530 -56.349 -56.347 -56.346 -35.824 -35.824 -35.820 -31.315
 14 A'   15 A'    4 A"   16 A'   17 A'   18 A'   19 A'   20 A'                 
-31.315 -31.312 -31.312 -31.312 -31.311 -31.311 -31.308 -31.307
 21 A'    5 A"   22 A'   23 A'    6 A"   24 A'    7 A"   25 A'                 
-22.966 -22.966 -22.965 -22.965 -22.965 -22.965 -22.962 -22.962
 26 A'   27 A'    8 A"   28 A'    9 A"   29 A'   30 A'   10 A"                 
-22.962 -22.962 -22.962 -22.962 -22.961 -22.958 -22.958 -10.284
 31 A'   32 A'   11 A"   12 A"   33 A'   13 A"   34 A'   35 A'                 
-10.263  -8.745  -6.576  -6.564  -6.563  -6.381  -6.380  -6.376
 36 A'   37 A'   38 A'   39 A'   14 A"   40 A'   41 A'   42 A'                 
 -4.794  -4.793  -4.789  -4.779  -4.779  -4.778  -4.778  -4.775
 43 A'   44 A'   45 A'   46 A'   47 A'   15 A"   16 A"   17 A"                 
 -4.773  -2.689  -2.685  -2.683  -2.674  -2.674  -2.070  -2.063
 48 A'   49 A'   50 A'   18 A"   51 A'   19 A"   52 A'   53 A'                 
 -2.062  -2.061  -2.057  -2.054  -2.053  -2.053  -2.052  -2.044
 54 A'   55 A'   20 A"   21 A"   56 A'   57 A'   22 A"   58 A'                 
 -2.044  -2.043  -2.042  -2.038  -2.038  -1.008  -0.942  -0.730
 23 A"   24 A"   59 A'   60 A'   25 A"   61 A'   62 A'   63 A'                 
 -0.662  -0.608  -0.551  -0.480  -0.461  -0.433  -0.432  -0.414
 64 A'   65 A'   66 A'   67 A'   26 A"   68 A'   27 A"   69 A'                 
 -0.401  -0.350  -0.285  -0.264  -0.207  -0.197  -0.173
 70 A'   71 A'   28 A"   29 A"   30 A"   72 A'   73 A'                         
 -- Virtual --                   
 -0.122  -0.085  -0.029   0.005   0.008   0.023   0.036   0.039
 31 A"   74 A'   75 A'   76 A'   77 A'   78 A'   79 A'   32 A"                 
  0.052   0.055   0.078   0.082   0.096   0.118   0.121   0.123
 80 A'   81 A'   33 A"   82 A'   83 A'   84 A'   34 A"   85 A'                 
  0.128   0.153   0.183   0.200   0.206   0.227   0.242   0.261
 86 A'   87 A'   88 A'   89 A'   35 A"   36 A"   90 A'   37 A"                 
  0.270   0.274   0.297   0.317   0.319   0.345   0.364   0.379
 91 A'   38 A"   92 A'   39 A"   93 A'   94 A'   95 A'   40 A"                 
  0.382   0.390   0.407   0.417   0.419   0.446   0.475   0.475
 41 A"   96 A'   97 A'   98 A'   42 A"   99 A'   43 A"  100 A'                 
  0.480   0.496   0.498   0.501   0.534   0.536   0.567   0.585
101 A'   44 A"  102 A'  103 A'   45 A"  104 A'   46 A"  105 A'                 
  0.647   0.651   0.685   0.725   0.726   0.744   0.755   0.772
 47 A"  106 A'  107 A'   48 A"  108 A'  109 A'  110 A'  111 A'                 
  0.825   0.843   0.896   0.981   1.030   1.057   1.263   1.274
112 A'  113 A'  114 A'  115 A'  116 A'  117 A'   49 A"   50 A"                 
  1.279   1.325   1.338   1.345   1.377   1.381   1.390   1.399
118 A'   51 A"  119 A'   52 A"   53 A"  120 A'  121 A'  122 A'                 
  1.416   1.454   1.474   1.574   1.589   1.634   1.706   1.926
123 A'   54 A"  124 A'   55 A"  125 A'  126 A'  127 A'  128 A'                 
  1.956   1.999   2.026   2.084   2.594   2.671   2.695   2.772
 56 A"  129 A'  130 A'  131 A'   57 A"   58 A"  132 A'  133 A'                 
  2.863   3.248   3.895   3.901   3.963   3.977   4.000   4.008
134 A'  135 A'   59 A"   60 A"   61 A"   62 A"  136 A'   63 A"                 
  4.009   4.015   4.029   4.064   4.081   4.086   4.101   4.146
137 A'  138 A'  139 A'   64 A"   65 A"  140 A'   66 A"  141 A'                 
  4.147   4.208   4.237   4.285   4.301   4.382   4.421   4.552
142 A'  143 A'  144 A'  145 A'  146 A'  147 A'  148 A'  149 A'                 
  4.595   5.959   5.980   6.033   6.036   6.082   6.084   6.126
150 A'   67 A"   68 A"  151 A'   69 A"  152 A'  153 A'  154 A'                 
  6.166   6.239   6.725   7.502   7.581   7.668  23.332  23.391
155 A'  156 A'  157 A'   70 A"  158 A'  159 A'  160 A'  161 A'                 
 27.863  27.935  27.989  28.313  28.327  28.328  28.367  28.387
162 A'  163 A'  164 A'   71 A"   72 A"  165 A'   73 A"  166 A'                 
 28.391  28.414  28.439  28.459  28.499  28.528  28.530  28.548
167 A'  168 A'  169 A'  170 A'   74 A"   75 A"   76 A"   77 A"                 
 28.550  28.552  28.558  28.573  28.579  28.603  28.638  28.657
171 A'  172 A'  173 A'   78 A"   79 A"  174 A'  175 A'  176 A'                 
 28.710  28.754  28.780  47.981 127.863 127.875 127.904 127.906
177 A'  178 A'  179 A'  180 A'   80 A"   81 A"  181 A'   82 A"                 
127.933 127.935 127.968 127.984 128.024 151.672 151.733 151.776
182 A'  183 A'  184 A'  185 A'  186 A'  187 A'  188 A'  189 A'                 
289.715 289.793 289.9071020.8081901.8421901.9031901.948
 83 A"  190 A'  191 A'  192 A'  193 A'  194 A'  195 A'                         

 Beta MOs, Restricted
 -- Occupied --                  
*******-1165.89-1165.89 -482.87 -176.32 -176.32 -176.32 -165.73
  1 A'    2 A'    3 A'    4 A'    5 A'    6 A'    7 A'    8 A'                 
-165.73 -165.73 -165.73 -165.73 -165.73 -165.72 -165.72 -165.72
  9 A'    1 A"   10 A'    2 A"   11 A'   12 A'    3 A"   13 A'                 
-62.530 -56.349 -56.347 -56.346 -35.824 -35.824 -35.820 -31.315
 14 A'   15 A'    4 A"   16 A'   17 A'   18 A'   19 A'   20 A'                 
-31.315 -31.312 -31.312 -31.312 -31.311 -31.311 -31.308 -31.307
 21 A'    5 A"   22 A'   23 A'    6 A"   24 A'    7 A"   25 A'                 
-22.966 -22.966 -22.965 -22.965 -22.965 -22.965 -22.962 -22.962
 26 A'   27 A'    8 A"   28 A'    9 A"   29 A'   30 A'   10 A"                 
-22.962 -22.962 -22.962 -22.962 -22.961 -22.958 -22.958 -10.284
 31 A'   32 A'   11 A"   12 A"   33 A'   13 A"   34 A'   35 A'                 
-10.263  -8.745  -6.576  -6.564  -6.563  -6.381  -6.380  -6.376
 36 A'   37 A'   38 A'   39 A'   14 A"   40 A'   41 A'   42 A'                 
 -4.794  -4.793  -4.789  -4.779  -4.779  -4.778  -4.778  -4.775
 43 A'   44 A'   45 A'   46 A'   47 A'   15 A"   16 A"   17 A"                 
 -4.773  -2.689  -2.685  -2.683  -2.674  -2.674  -2.070  -2.063
 48 A'   49 A'   50 A'   18 A"   51 A'   19 A"   52 A'   53 A'                 
 -2.062  -2.061  -2.057  -2.054  -2.053  -2.053  -2.052  -2.044
 54 A'   55 A'   20 A"   21 A"   56 A'   57 A'   22 A"   58 A'                 
 -2.044  -2.043  -2.042  -2.038  -2.038  -1.008  -0.942  -0.730
 23 A"   24 A"   59 A'   60 A'   25 A"   61 A'   62 A'   63 A'                 
 -0.662  -0.608  -0.551  -0.480  -0.461  -0.433  -0.432  -0.414
 64 A'   65 A'   66 A'   67 A'   26 A"   68 A'   27 A"   69 A'                 
 -0.401  -0.350  -0.285  -0.264  -0.207  -0.197  -0.173
 70 A'   71 A'   28 A"   29 A"   30 A"   72 A'   73 A'                         
 -- Virtual --                   
 -0.122  -0.085  -0.029   0.005   0.008   0.023   0.036   0.039
 31 A"   74 A'   75 A'   76 A'   77 A'   78 A'   79 A'   32 A"                 
  0.052   0.055   0.078   0.082   0.096   0.118   0.121   0.123
 80 A'   81 A'   33 A"   82 A'   83 A'   84 A'   34 A"   85 A'                 
  0.128   0.153   0.183   0.200   0.206   0.227   0.242   0.261
 86 A'   87 A'   88 A'   89 A'   35 A"   36 A"   90 A'   37 A"                 
  0.270   0.274   0.297   0.317   0.319   0.345   0.364   0.379
 91 A'   38 A"   92 A'   39 A"   93 A'   94 A'   95 A'   40 A"                 
  0.382   0.390   0.407   0.417   0.419   0.446   0.475   0.475
 41 A"   96 A'   97 A'   98 A'   42 A"   99 A'   43 A"  100 A'                 
  0.480   0.496   0.498   0.501   0.534   0.536   0.567   0.585
101 A'   44 A"  102 A'  103 A'   45 A"  104 A'   46 A"  105 A'                 
  0.647   0.651   0.685   0.725   0.726   0.744   0.755   0.772
 47 A"  106 A'  107 A'   48 A"  108 A'  109 A'  110 A'  111 A'                 
  0.825   0.843   0.896   0.981   1.030   1.057   1.263   1.274
112 A'  113 A'  114 A'  115 A'  116 A'  117 A'   49 A"   50 A"                 
  1.279   1.325   1.338   1.345   1.377   1.381   1.390   1.399
118 A'   51 A"  119 A'   52 A"   53 A"  120 A'  121 A'  122 A'                 
  1.416   1.454   1.474   1.574   1.589   1.634   1.706   1.926
123 A'   54 A"  124 A'   55 A"  125 A'  126 A'  127 A'  128 A'                 
  1.956   1.999   2.026   2.084   2.594   2.671   2.695   2.772
 56 A"  129 A'  130 A'  131 A'   57 A"   58 A"  132 A'  133 A'                 
  2.863   3.248   3.895   3.901   3.963   3.977   4.000   4.008
134 A'  135 A'   59 A"   60 A"   61 A"   62 A"  136 A'   63 A"                 
  4.009   4.015   4.029   4.064   4.081   4.086   4.101   4.146
137 A'  138 A'  139 A'   64 A"   65 A"  140 A'   66 A"  141 A'                 
  4.147   4.208   4.237   4.285   4.301   4.382   4.421   4.552
142 A'  143 A'  144 A'  145 A'  146 A'  147 A'  148 A'  149 A'                 
  4.595   5.959   5.980   6.033   6.036   6.082   6.084   6.126
150 A'   67 A"   68 A"  151 A'   69 A"  152 A'  153 A'  154 A'                 
  6.166   6.239   6.725   7.502   7.581   7.668  23.332  23.391
155 A'  156 A'  157 A'   70 A"  158 A'  159 A'  160 A'  161 A'                 
 27.863  27.935  27.989  28.313  28.327  28.328  28.367  28.387
162 A'  163 A'  164 A'   71 A"   72 A"  165 A'   73 A"  166 A'                 
 28.391  28.414  28.439  28.459  28.499  28.528  28.530  28.548
167 A'  168 A'  169 A'  170 A'   74 A"   75 A"   76 A"   77 A"                 
 28.550  28.552  28.558  28.573  28.579  28.603  28.638  28.657
171 A'  172 A'  173 A'   78 A"   79 A"  174 A'  175 A'  176 A'                 
 28.710  28.754  28.780  47.981 127.863 127.875 127.904 127.906
177 A'  178 A'  179 A'  180 A'   80 A"   81 A"  181 A'   82 A"                 
127.933 127.935 127.968 127.984 128.024 151.672 151.733 151.776
182 A'  183 A'  184 A'  185 A'  186 A'  187 A'  188 A'  189 A'                 
289.715 289.793 289.9071020.8081901.8421901.9031901.948
 83 A"  190 A'  191 A'  192 A'  193 A'  194 A'  195 A'                         
 --------------------------------------------------------------

          Ground-State Mulliken Net Atomic Charges

     Atom                 Charge (a.u.)
  ----------------------------------------
      1 Br                   -0.031494
      2 I                     0.194981
      3 I                     0.138680
      4 I                     0.194777
      5 C                    -0.090336
      6 C                    -0.406608
  ----------------------------------------
  Sum of atomic charges =     0.000000

 -----------------------------------------------------------------
                    Cartesian Multipole Moments
 -----------------------------------------------------------------
    Charge (ESU x 10^10)
                 0.0000
    Dipole Moment (Debye)
         X       0.0405      Y       0.5756      Z      -0.0000
       Tot       0.5771
    Quadrupole Moments (Debye-Ang)
        XX    -101.3957     XY       2.6024     YY    -120.9284
        XZ       0.0000     YZ       0.0000     ZZ    -113.8453
    Octopole Moments (Debye-Ang^2)
       XXX       7.2519    XXY       5.3667    XYY       2.3960
       YYY       6.8469    XXZ       0.0000    XYZ      -0.0000
       YYZ       0.0000    XZZ       2.2351    YZZ       2.5340
       ZZZ      -0.0000
    Hexadecapole Moments (Debye-Ang^3)
      XXXX   -2969.1372   XXXY      38.7313   XXYY    -655.8201
      XYYY      45.7492   YYYY   -1057.7957   XXXZ       0.0000
      XXYZ      -0.0000   XYYZ      -0.0000   YYYZ       0.0000
      XXZZ    -555.1924   XYZZ      12.0441   YYZZ    -200.3122
      XZZZ       0.0000   YZZZ       0.0000   ZZZZ    -149.9036
 -----------------------------------------------------------------
 Calculating analytic gradient of the SCF energy
 Gradient of SCF Energy
            1           2           3           4           5           6
    1  -0.0543648   0.1601300  -0.1739092   0.1024653   0.3623681  -0.3966894
    2  -0.4093202  -0.4631497   0.4173567   0.4816459   0.0049801  -0.0315128
    3   0.0000000  -0.0000000   0.0000000   0.0000000  -0.0000000   0.0000000
 Max gradient component =       4.816E-01
 RMS gradient           =       2.525E-01
 Gradient time:  CPU 79.67 s  wall 10.10 s
 Geometry Optimization Parameters
   NAtoms,    NIC,     NZ,  NCons,   NDum,   NFix, NCnnct, MaxDiis
        6      37       0       0       0       0       0       0


** GEOMETRY OPTIMIZATION IN DELOCALIZED INTERNAL COORDINATES **
   Searching for a Minimum

   Optimization Cycle:   6

                       Coordinates (Angstroms)
     ATOM                X               Y               Z
      1  Br        2.2227486825    1.3728121727    0.0000000000
      2  I        -2.1141745869    1.1555700117    0.0000000000
      3  I         2.4903009204   -0.9253376235    0.0000000000
      4  I        -1.9566798424   -1.2311950292    0.0000000000
      5  C         1.1439357436    0.1757928081    0.0000000000
      6  C        -0.7744722140    0.0446848532    0.0000000000
   Point Group: cs    Number of degrees of freedom:     9


   Energy is -23408.157558672

 Hessian Updated using BFGS Update

 ** Taking Steepest Descent Step **
 Calculated Step too Large.  Step scaled by  0.509323
 Step Taken.  Stepsize is  0.300000

                             Maximum     Tolerance    Cnvgd?
         Gradient           0.433265      0.000300      NO
         Displacement       0.220672      0.001200      NO
         Energy change     -0.201215      0.000001      NO


 New Cartesian Coordinates Obtained by Inverse Iteration

 Displacement from previous Coordinates is:  0.170403
 ----------------------------------------------------------------
             Standard Nuclear Orientation (Angstroms)
    I     Atom           X                Y                Z
 ----------------------------------------------------------------
    1      Br      2.2219813854     1.4108261561     0.0000000000
    2      I      -2.1259204206     1.2004303283     0.0000000000
    3      I       2.5104375160    -0.9633377137     0.0000000000
    4      I      -1.9670296102    -1.2749598851     0.0000000000
    5      C       1.1272175248     0.1736545947     0.0000000000
    6      C      -0.7550276921     0.0457137126     0.0000000000
 ----------------------------------------------------------------
 Molecular Point Group                 Cs    NOp =  2
 Largest Abelian Subgroup              Cs    NOp =  2
 Nuclear Repulsion Energy =  2595.0512312637 hartrees
 There are      103 alpha and      103 beta electrons
 Applying Cartesian multipole field
    Component          Value
    ---------          -----
     (2,0,0)        1.00000E-11
     (0,2,0)        2.00000E-11
     (0,0,2)       -3.00000E-11
 Nucleus-field energy     =     0.0000000545 hartrees
 Requested basis set is 6-311++G(d,p)
 There are 103 shells and 278 basis functions
 A cutoff of  1.0D-11 yielded   3570 shell pairs
 There are     27988 function pairs (     32088 Cartesian)
 Smallest overlap matrix eigenvalue = 1.00E-04
 Guess MOs from SCF MO coefficient file

 -----------------------------------------------------------------------
  General SCF calculation program by
  Eric Jon Sundstrom, Paul Horn, Yuezhi Mao, Dmitri Zuev, Alec White,
  David Stuck, Shaama M.S., Shane Yost, Joonho Lee, David Small,
  Daniel Levine, Susi Lehtola, Hugh Burton, Evgeny Epifanovsky
 -----------------------------------------------------------------------
 Exchange:     0.2000 Hartree-Fock + 0.0800 Slater + 0.7200 B88
 Correlation:  0.1900 VWN1RPA + 0.8100 LYP
 Using SG-1 standard quadrature grid
 using 8 threads for integral computing
 -------------------------------------------------------
 OpenMP Integral computing Module                
 Release: version 2.0, May 2017, Q-Chem Inc. Pleasanton 
 -------------------------------------------------------
 -------------------------------------------------------
 OpenMP BLAS3 based DFT computing Module                
 Release: version 1.0, May 2013, Q-Chem Inc. Pittsburgh 
 -------------------------------------------------------
 A restricted SCF calculation will be
 performed using DIIS
 SCF converges when DIIS error is below 1.0e-08
 ---------------------------------------
  Cycle       Energy         DIIS error
 ---------------------------------------
    1  -23408.3081311532      7.78e-04  
    2  -23408.3085602500      7.34e-04  
    3  -23408.3102607042      5.64e-04  
    4  -23408.3112750422      4.52e-04  
    5  -23408.3135960441      9.67e-05  
    6  -23408.3137010731      9.48e-06  
    7  -23408.3137019546      4.00e-06  
    8  -23408.3137020206      5.84e-07  
    9  -23408.3137020240      4.34e-07  
   10  -23408.3137020252      6.11e-08  
   11  -23408.3137020252      3.33e-08  
   12  -23408.3137020254      5.70e-09  Convergence criterion met
 ---------------------------------------
 SCF time:   CPU 207.55s  wall 27.00s 
 SCF   energy in the final basis set =   -23408.3137020254
 Total energy in the final basis set =   -23408.3137020254

 --------------------------------------------------------------
             Orbital Energies (a.u.) and Symmetries
 --------------------------------------------------------------

 Alpha MOs, Restricted
 -- Occupied --                  
*******-1165.89-1165.89 -482.87 -176.32 -176.32 -176.32 -165.73
  1 A'    2 A'    3 A'    4 A'    5 A'    6 A'    7 A'    8 A'                 
-165.73 -165.72 -165.72 -165.72 -165.72 -165.72 -165.72 -165.72
  9 A'    1 A"    2 A"   10 A'   11 A'   12 A'    3 A"   13 A'                 
-62.526 -56.345 -56.342 -56.342 -35.822 -35.822 -35.819 -31.314
 14 A'   15 A'    4 A"   16 A'   17 A'   18 A'   19 A'   20 A'                 
-31.314 -31.311 -31.310 -31.310 -31.309 -31.309 -31.307 -31.306
 21 A'   22 A'    5 A"    6 A"   23 A'   24 A'    7 A"   25 A'                 
-22.965 -22.965 -22.964 -22.964 -22.963 -22.963 -22.961 -22.961
 26 A'   27 A'    8 A"    9 A"   28 A'   29 A'   30 A'   10 A"                 
-22.960 -22.960 -22.960 -22.960 -22.960 -22.957 -22.957 -10.289
 31 A'   11 A"   32 A'   12 A"   33 A'   13 A"   34 A'   35 A'                 
-10.270  -8.739  -6.571  -6.558  -6.558  -6.377  -6.377  -6.373
 36 A'   37 A'   38 A'   39 A'   14 A"   40 A'   41 A'   42 A'                 
 -4.790  -4.789  -4.786  -4.776  -4.775  -4.775  -4.775  -4.772
 43 A'   44 A'   45 A'   46 A'   47 A'   15 A"   16 A"   17 A"                 
 -4.771  -2.683  -2.679  -2.678  -2.668  -2.668  -2.063  -2.058
 48 A'   49 A'   50 A'   18 A"   51 A'   19 A"   52 A'   53 A'                 
 -2.057  -2.057  -2.053  -2.051  -2.050  -2.049  -2.049  -2.040
 54 A'   55 A'   20 A"   21 A"   56 A'   57 A'   22 A"   58 A'                 
 -2.040  -2.039  -2.039  -2.035  -2.035  -0.979  -0.912  -0.726
 23 A"   24 A"   59 A'   60 A'   25 A"   61 A'   62 A'   63 A'                 
 -0.659  -0.606  -0.545  -0.475  -0.445  -0.431  -0.414  -0.404
 64 A'   65 A'   66 A'   67 A'   26 A"   68 A'   27 A"   69 A'                 
 -0.397  -0.347  -0.285  -0.266  -0.209  -0.206  -0.184
 70 A'   71 A'   28 A"   29 A"   30 A"   72 A'   73 A'                         
 -- Virtual --                   
 -0.119  -0.082  -0.033   0.004   0.010   0.018   0.035   0.043
 31 A"   74 A'   75 A'   76 A'   77 A'   78 A'   79 A'   32 A"                 
  0.050   0.054   0.080   0.081   0.094   0.116   0.123   0.123
 80 A'   81 A'   33 A"   82 A'   83 A'   84 A'   85 A'   34 A"                 
  0.128   0.152   0.185   0.201   0.206   0.227   0.239   0.262
 86 A'   87 A'   88 A'   89 A'   35 A"   36 A"   90 A'   91 A'                 
  0.265   0.275   0.295   0.317   0.325   0.347   0.359   0.377
 37 A"   38 A"   92 A'   93 A'   39 A"   94 A'   95 A'   40 A"                 
  0.383   0.388   0.409   0.417   0.420   0.438   0.465   0.470
 96 A'   41 A"   97 A'   42 A"   98 A'   99 A'  100 A'   43 A"                 
  0.470   0.490   0.501   0.506   0.525   0.532   0.551   0.588
101 A'  102 A'  103 A'   44 A"  104 A'   45 A"   46 A"  105 A'                 
  0.633   0.647   0.699   0.727   0.729   0.736   0.740   0.765
 47 A"  106 A'  107 A'  108 A'   48 A"  109 A'  110 A'  111 A'                 
  0.809   0.825   0.874   0.965   1.014   1.057   1.249   1.270
112 A'  113 A'  114 A'  115 A'  116 A'  117 A'   49 A"   50 A"                 
  1.290   1.323   1.342   1.350   1.373   1.381   1.389   1.407
118 A'   51 A"   52 A"  119 A'   53 A"  120 A'  121 A'  122 A'                 
  1.419   1.457   1.485   1.584   1.596   1.621   1.688   1.937
123 A'   54 A"  124 A'   55 A"  125 A'  126 A'  127 A'  128 A'                 
  1.965   2.000   2.025   2.103   2.593   2.682   2.684   2.760
 56 A"  129 A'  130 A'  131 A'   57 A"   58 A"  132 A'  133 A'                 
  2.857   3.272   3.895   3.896   3.965   3.978   3.994   4.004
134 A'  135 A'   59 A"   60 A"   61 A"   62 A"  136 A'  137 A'                 
  4.007   4.010   4.022   4.065   4.067   4.077   4.100   4.129
138 A'   63 A"  139 A'  140 A'   64 A"   65 A"   66 A"  141 A'                 
  4.169   4.197   4.234   4.267   4.309   4.356   4.427   4.523
142 A'  143 A'  144 A'  145 A'  146 A'  147 A'  148 A'  149 A'                 
  4.568   5.961   5.981   6.034   6.046   6.055   6.082   6.117
150 A'   67 A"   68 A"   69 A"  151 A'  152 A'  153 A'  154 A'                 
  6.161   6.218   6.710   7.509   7.579   7.659  23.314  23.365
155 A'  156 A'  157 A'   70 A"  158 A'  159 A'  160 A'  161 A'                 
 27.867  27.916  27.963  28.313  28.327  28.353  28.366  28.386
162 A'  163 A'  164 A'   71 A"   72 A"  165 A'   73 A"  166 A'                 
 28.387  28.403  28.429  28.443  28.497  28.529  28.530  28.548
167 A'  168 A'  169 A'  170 A'   74 A"   75 A"   76 A"   77 A"                 
 28.549  28.551  28.556  28.571  28.580  28.593  28.629  28.673
171 A'  172 A'  173 A'   78 A"   79 A"  174 A'  175 A'  176 A'                 
 28.695  28.724  28.762  47.968 127.864 127.875 127.904 127.911
177 A'  178 A'  179 A'  180 A'   80 A"   81 A"   82 A"  181 A'                 
127.922 127.935 127.957 127.979 128.010 151.671 151.712 151.750
182 A'  183 A'  184 A'  185 A'  186 A'  187 A'  188 A'  189 A'                 
289.719 289.789 289.8951020.7891901.8401901.8811901.920
 83 A"  190 A'  191 A'  192 A'  193 A'  194 A'  195 A'                         

 Beta MOs, Restricted
 -- Occupied --                  
*******-1165.89-1165.89 -482.87 -176.32 -176.32 -176.32 -165.73
  1 A'    2 A'    3 A'    4 A'    5 A'    6 A'    7 A'    8 A'                 
-165.73 -165.72 -165.72 -165.72 -165.72 -165.72 -165.72 -165.72
  9 A'    1 A"    2 A"   10 A'   11 A'   12 A'    3 A"   13 A'                 
-62.526 -56.345 -56.342 -56.342 -35.822 -35.822 -35.819 -31.314
 14 A'   15 A'    4 A"   16 A'   17 A'   18 A'   19 A'   20 A'                 
-31.314 -31.311 -31.310 -31.310 -31.309 -31.309 -31.307 -31.306
 21 A'   22 A'    5 A"    6 A"   23 A'   24 A'    7 A"   25 A'                 
-22.965 -22.965 -22.964 -22.964 -22.963 -22.963 -22.961 -22.961
 26 A'   27 A'    8 A"    9 A"   28 A'   29 A'   30 A'   10 A"                 
-22.960 -22.960 -22.960 -22.960 -22.960 -22.957 -22.957 -10.289
 31 A'   11 A"   32 A'   12 A"   33 A'   13 A"   34 A'   35 A'                 
-10.270  -8.739  -6.571  -6.558  -6.558  -6.377  -6.377  -6.373
 36 A'   37 A'   38 A'   39 A'   14 A"   40 A'   41 A'   42 A'                 
 -4.790  -4.789  -4.786  -4.776  -4.775  -4.775  -4.775  -4.772
 43 A'   44 A'   45 A'   46 A'   47 A'   15 A"   16 A"   17 A"                 
 -4.771  -2.683  -2.679  -2.678  -2.668  -2.668  -2.063  -2.058
 48 A'   49 A'   50 A'   18 A"   51 A'   19 A"   52 A'   53 A'                 
 -2.057  -2.057  -2.053  -2.051  -2.050  -2.049  -2.049  -2.040
 54 A'   55 A'   20 A"   21 A"   56 A'   57 A'   22 A"   58 A'                 
 -2.040  -2.039  -2.039  -2.035  -2.035  -0.979  -0.912  -0.726
 23 A"   24 A"   59 A'   60 A'   25 A"   61 A'   62 A'   63 A'                 
 -0.659  -0.606  -0.545  -0.475  -0.445  -0.431  -0.414  -0.404
 64 A'   65 A'   66 A'   67 A'   26 A"   68 A'   27 A"   69 A'                 
 -0.397  -0.347  -0.285  -0.266  -0.209  -0.206  -0.184
 70 A'   71 A'   28 A"   29 A"   30 A"   72 A'   73 A'                         
 -- Virtual --                   
 -0.119  -0.082  -0.033   0.004   0.010   0.018   0.035   0.043
 31 A"   74 A'   75 A'   76 A'   77 A'   78 A'   79 A'   32 A"                 
  0.050   0.054   0.080   0.081   0.094   0.116   0.123   0.123
 80 A'   81 A'   33 A"   82 A'   83 A'   84 A'   85 A'   34 A"                 
  0.128   0.152   0.185   0.201   0.206   0.227   0.239   0.262
 86 A'   87 A'   88 A'   89 A'   35 A"   36 A"   90 A'   91 A'                 
  0.265   0.275   0.295   0.317   0.325   0.347   0.359   0.377
 37 A"   38 A"   92 A'   93 A'   39 A"   94 A'   95 A'   40 A"                 
  0.383   0.388   0.409   0.417   0.420   0.438   0.465   0.470
 96 A'   41 A"   97 A'   42 A"   98 A'   99 A'  100 A'   43 A"                 
  0.470   0.490   0.501   0.506   0.525   0.532   0.551   0.588
101 A'  102 A'  103 A'   44 A"  104 A'   45 A"   46 A"  105 A'                 
  0.633   0.647   0.699   0.727   0.729   0.736   0.740   0.765
 47 A"  106 A'  107 A'  108 A'   48 A"  109 A'  110 A'  111 A'                 
  0.809   0.825   0.874   0.965   1.014   1.057   1.249   1.270
112 A'  113 A'  114 A'  115 A'  116 A'  117 A'   49 A"   50 A"                 
  1.290   1.323   1.342   1.350   1.373   1.381   1.389   1.407
118 A'   51 A"   52 A"  119 A'   53 A"  120 A'  121 A'  122 A'                 
  1.419   1.457   1.485   1.584   1.596   1.621   1.688   1.937
123 A'   54 A"  124 A'   55 A"  125 A'  126 A'  127 A'  128 A'                 
  1.965   2.000   2.025   2.103   2.593   2.682   2.684   2.760
 56 A"  129 A'  130 A'  131 A'   57 A"   58 A"  132 A'  133 A'                 
  2.857   3.272   3.895   3.896   3.965   3.978   3.994   4.004
134 A'  135 A'   59 A"   60 A"   61 A"   62 A"  136 A'  137 A'                 
  4.007   4.010   4.022   4.065   4.067   4.077   4.100   4.129
138 A'   63 A"  139 A'  140 A'   64 A"   65 A"   66 A"  141 A'                 
  4.169   4.197   4.234   4.267   4.309   4.356   4.427   4.523
142 A'  143 A'  144 A'  145 A'  146 A'  147 A'  148 A'  149 A'                 
  4.568   5.961   5.981   6.034   6.046   6.055   6.082   6.117
150 A'   67 A"   68 A"   69 A"  151 A'  152 A'  153 A'  154 A'                 
  6.161   6.218   6.710   7.509   7.579   7.659  23.314  23.365
155 A'  156 A'  157 A'   70 A"  158 A'  159 A'  160 A'  161 A'                 
 27.867  27.916  27.963  28.313  28.327  28.353  28.366  28.386
162 A'  163 A'  164 A'   71 A"   72 A"  165 A'   73 A"  166 A'                 
 28.387  28.403  28.429  28.443  28.497  28.529  28.530  28.548
167 A'  168 A'  169 A'  170 A'   74 A"   75 A"   76 A"   77 A"                 
 28.549  28.551  28.556  28.571  28.580  28.593  28.629  28.673
171 A'  172 A'  173 A'   78 A"   79 A"  174 A'  175 A'  176 A'                 
 28.695  28.724  28.762  47.968 127.864 127.875 127.904 127.911
177 A'  178 A'  179 A'  180 A'   80 A"   81 A"   82 A"  181 A'                 
127.922 127.935 127.957 127.979 128.010 151.671 151.712 151.750
182 A'  183 A'  184 A'  185 A'  186 A'  187 A'  188 A'  189 A'                 
289.719 289.789 289.8951020.7891901.8401901.8811901.920
 83 A"  190 A'  191 A'  192 A'  193 A'  194 A'  195 A'                         
 --------------------------------------------------------------

          Ground-State Mulliken Net Atomic Charges

     Atom                 Charge (a.u.)
  ----------------------------------------
      1 Br                   -0.037066
      2 I                     0.188622
      3 I                     0.134890
      4 I                     0.188324
      5 C                    -0.091669
      6 C                    -0.383101
  ----------------------------------------
  Sum of atomic charges =     0.000000

 -----------------------------------------------------------------
                    Cartesian Multipole Moments
 -----------------------------------------------------------------
    Charge (ESU x 10^10)
                -0.0000
    Dipole Moment (Debye)
         X      -0.0422      Y       0.4407      Z      -0.0000
       Tot       0.4427
    Quadrupole Moments (Debye-Ang)
        XX    -101.4567     XY       2.1368     YY    -119.8135
        XZ      -0.0000     YZ       0.0000     ZZ    -114.3566
    Octopole Moments (Debye-Ang^2)
       XXX       7.2498    XXY       4.6256    XYY       1.7496
       YYY       7.6118    XXZ      -0.0000    XYZ      -0.0000
       YYZ      -0.0000    XZZ       2.1801    YZZ       2.8382
       ZZZ       0.0000
    Hexadecapole Moments (Debye-Ang^3)
      XXXX   -2995.1265   XXXY      38.9612   XXYY    -662.4508
      XYYY      50.9668   YYYY   -1107.4207   XXXZ      -0.0000
      XXYZ       0.0000   XYYZ      -0.0000   YYYZ       0.0000
      XXZZ    -561.8257   XYZZ      13.7747   YYZZ    -209.6432
      XZZZ      -0.0000   YZZZ       0.0000   ZZZZ    -151.1723
 -----------------------------------------------------------------
 Calculating analytic gradient of the SCF energy
 Gradient of SCF Energy
            1           2           3           4           5           6
    1  -0.0311026   0.1106259  -0.1238888   0.0641876   0.2941164  -0.3139385
    2  -0.3258484  -0.3602773   0.3284362   0.3684810   0.0105739  -0.0213654
    3   0.0000000   0.0000000  -0.0000000  -0.0000000   0.0000000   0.0000000
 Max gradient component =       3.685E-01
 RMS gradient           =       1.969E-01
 Gradient time:  CPU 77.72 s  wall 9.87 s
 Geometry Optimization Parameters
   NAtoms,    NIC,     NZ,  NCons,   NDum,   NFix, NCnnct, MaxDiis
        6      37       0       0       0       0       0       0


** GEOMETRY OPTIMIZATION IN DELOCALIZED INTERNAL COORDINATES **
   Searching for a Minimum

   Optimization Cycle:   7

                       Coordinates (Angstroms)
     ATOM                X               Y               Z
      1  Br        2.2219813854    1.4108261561    0.0000000000
      2  I        -2.1259204206    1.2004303283    0.0000000000
      3  I         2.5104375160   -0.9633377137    0.0000000000
      4  I        -1.9670296102   -1.2749598851    0.0000000000
      5  C         1.1272175248    0.1736545947    0.0000000000
      6  C        -0.7550276921    0.0457137126    0.0000000000
   Point Group: cs    Number of degrees of freedom:     9


   Energy is -23408.313702025

 Hessian Updated using BFGS Update

 ** Taking Steepest Descent Step **
 Calculated Step too Large.  Step scaled by  0.651969
 Step Taken.  Stepsize is  0.300000

                             Maximum     Tolerance    Cnvgd?
         Gradient           0.338151      0.000300      NO
         Displacement       0.220464      0.001200      NO
         Energy change     -0.156143      0.000001      NO


 New Cartesian Coordinates Obtained by Inverse Iteration

 Displacement from previous Coordinates is:  0.174415
 ----------------------------------------------------------------
             Standard Nuclear Orientation (Angstroms)
    I     Atom           X                Y                Z
 ----------------------------------------------------------------
    1      Br      2.2081646081     1.4497400043     0.0000000000
    2      I      -2.1242443661     1.2468647432     0.0000000000
    3      I       2.5176281944    -1.0030166467     0.0000000000
    4      I      -1.9637719398    -1.3179864429     0.0000000000
    5      C       1.1040460952     0.1703511504     0.0000000000
    6      C      -0.7301638886     0.0463743847     0.0000000000
 ----------------------------------------------------------------
 Molecular Point Group                 Cs    NOp =  2
 Largest Abelian Subgroup              Cs    NOp =  2
 Nuclear Repulsion Energy =  2549.8299245356 hartrees
 There are      103 alpha and      103 beta electrons
 Applying Cartesian multipole field
    Component          Value
    ---------          -----
     (2,0,0)        1.00000E-11
     (0,2,0)        2.00000E-11
     (0,0,2)       -3.00000E-11
 Nucleus-field energy     =     0.0000000558 hartrees
 Requested basis set is 6-311++G(d,p)
 There are 103 shells and 278 basis functions
 A cutoff of  1.0D-11 yielded   3545 shell pairs
 There are     27843 function pairs (     31927 Cartesian)
 Smallest overlap matrix eigenvalue = 9.07E-05
 Guess MOs from SCF MO coefficient file

 -----------------------------------------------------------------------
  General SCF calculation program by
  Eric Jon Sundstrom, Paul Horn, Yuezhi Mao, Dmitri Zuev, Alec White,
  David Stuck, Shaama M.S., Shane Yost, Joonho Lee, David Small,
  Daniel Levine, Susi Lehtola, Hugh Burton, Evgeny Epifanovsky
 -----------------------------------------------------------------------
 Exchange:     0.2000 Hartree-Fock + 0.0800 Slater + 0.7200 B88
 Correlation:  0.1900 VWN1RPA + 0.8100 LYP
 Using SG-1 standard quadrature grid
 using 8 threads for integral computing
 -------------------------------------------------------
 OpenMP Integral computing Module                
 Release: version 2.0, May 2017, Q-Chem Inc. Pleasanton 
 -------------------------------------------------------
 -------------------------------------------------------
 OpenMP BLAS3 based DFT computing Module                
 Release: version 1.0, May 2013, Q-Chem Inc. Pittsburgh 
 -------------------------------------------------------
 A restricted SCF calculation will be
 performed using DIIS
 SCF converges when DIIS error is below 1.0e-08
 ---------------------------------------
  Cycle       Energy         DIIS error
 ---------------------------------------
    1  -23408.4326035185      6.88e-04  
    2  -23408.4340573968      5.79e-04  
    3  -23408.4346694977      4.96e-04  
    4  -23408.4363324940      2.87e-04  
    5  -23408.4371683743      1.02e-04  
    6  -23408.4372855857      8.71e-06  
    7  -23408.4372863487      3.34e-06  
    8  -23408.4372863912      4.59e-07  
    9  -23408.4372863929      2.85e-07  
   10  -23408.4372863935      4.80e-08  
   11  -23408.4372863940      1.92e-08  
   12  -23408.4372863936      3.62e-09  Convergence criterion met
 ---------------------------------------
 SCF time:   CPU 204.70s  wall 27.00s 
 SCF   energy in the final basis set =   -23408.4372863936
 Total energy in the final basis set =   -23408.4372863936

 --------------------------------------------------------------
             Orbital Energies (a.u.) and Symmetries
 --------------------------------------------------------------

 Alpha MOs, Restricted
 -- Occupied --                  
*******-1165.89-1165.89 -482.87 -176.32 -176.32 -176.32 -165.73
  1 A'    2 A'    3 A'    4 A'    5 A'    6 A'    7 A'    8 A'                 
-165.73 -165.72 -165.72 -165.72 -165.72 -165.72 -165.72 -165.72
  9 A'    1 A"    2 A"   10 A'   11 A'   12 A'    3 A"   13 A'                 
-62.522 -56.342 -56.339 -56.338 -35.821 -35.821 -35.818 -31.313
 14 A'   15 A'    4 A"   16 A'   17 A'   18 A'   19 A'   20 A'                 
-31.313 -31.311 -31.309 -31.308 -31.308 -31.308 -31.306 -31.305
 21 A'   22 A'    5 A"    6 A"   23 A'   24 A'    7 A"   25 A'                 
-22.964 -22.963 -22.963 -22.962 -22.962 -22.962 -22.961 -22.960
 26 A'   27 A'    8 A"    9 A"   28 A'   29 A'   30 A'   10 A"                 
-22.960 -22.959 -22.959 -22.959 -22.959 -22.956 -22.956 -10.294
 31 A'   11 A"   32 A'   33 A'   12 A"   13 A"   34 A'   35 A'                 
-10.277  -8.735  -6.566  -6.553  -6.553  -6.375  -6.374  -6.372
 36 A'   37 A'   38 A'   14 A"   39 A'   40 A'   41 A'   42 A'                 
 -4.787  -4.787  -4.784  -4.773  -4.773  -4.772  -4.772  -4.770
 43 A'   44 A'   45 A'   46 A'   15 A"   16 A"   47 A'   17 A"                 
 -4.769  -2.678  -2.674  -2.673  -2.663  -2.663  -2.058  -2.055
 48 A'   49 A'   50 A'   18 A"   51 A'   19 A"   52 A'   53 A'                 
 -2.054  -2.052  -2.050  -2.049  -2.048  -2.047  -2.047  -2.037
 54 A'   55 A'   20 A"   21 A"   56 A'   22 A"   57 A'   58 A'                 
 -2.037  -2.036  -2.036  -2.033  -2.033  -0.953  -0.885  -0.722
 23 A"   24 A"   59 A'   60 A'   25 A"   61 A'   62 A'   63 A'                 
 -0.658  -0.607  -0.540  -0.471  -0.432  -0.429  -0.399  -0.396
 64 A'   65 A'   66 A'   67 A'   26 A"   68 A'   27 A"   69 A'                 
 -0.390  -0.344  -0.286  -0.268  -0.216  -0.212  -0.195
 70 A'   71 A'   28 A"   29 A"   72 A'   30 A"   73 A'                         
 -- Virtual --                   
 -0.115  -0.080  -0.036   0.001   0.011   0.016   0.035   0.046
 31 A"   74 A'   75 A'   76 A'   77 A'   78 A'   79 A'   32 A"                 
  0.050   0.055   0.079   0.082   0.093   0.115   0.122   0.124
 80 A'   81 A'   82 A'   33 A"   83 A'   84 A'   85 A'   34 A"                 
  0.127   0.151   0.188   0.204   0.206   0.226   0.237   0.255
 86 A'   87 A'   88 A'   89 A'   35 A"   36 A"   90 A'   91 A'                 
  0.265   0.283   0.291   0.313   0.333   0.350   0.357   0.375
 37 A"   38 A"   92 A'   93 A'   39 A"   94 A'   95 A'   40 A"                 
  0.378   0.395   0.407   0.415   0.422   0.430   0.456   0.462
 96 A'   41 A"   97 A'   42 A"   98 A'   99 A'  100 A'  101 A'                 
  0.465   0.484   0.501   0.515   0.518   0.529   0.536   0.593
 43 A"  102 A'  103 A'   44 A"  104 A'   45 A"   46 A"  105 A'                 
  0.619   0.642   0.710   0.712   0.721   0.734   0.747   0.760
 47 A"  106 A'  107 A'  108 A'  109 A'   48 A"  110 A'  111 A'                 
  0.794   0.812   0.854   0.955   0.998   1.060   1.230   1.268
112 A'  113 A'  114 A'  115 A'  116 A'  117 A'   49 A"   50 A"                 
  1.306   1.319   1.340   1.354   1.367   1.375   1.392   1.416
118 A'   51 A"   52 A"  119 A'   53 A"  120 A'  121 A'  122 A'                 
  1.418   1.460   1.497   1.601   1.605   1.610   1.669   1.948
123 A'   54 A"  124 A'   55 A"  125 A'  126 A'  127 A'  128 A'                 
  1.972   2.000   2.027   2.126   2.590   2.678   2.694   2.750
 56 A"  129 A'  130 A'  131 A'   57 A"  132 A'   58 A"  133 A'                 
  2.856   3.307   3.894   3.898   3.966   3.979   3.983   3.987
134 A'  135 A'   59 A"   60 A"   61 A"   62 A"  136 A'  137 A'                 
  4.002   4.012   4.017   4.051   4.066   4.074   4.096   4.118
138 A'   63 A"  139 A'  140 A'   64 A"   65 A"   66 A"  141 A'                 
  4.166   4.189   4.247   4.264   4.326   4.347   4.432   4.492
142 A'  143 A'  144 A'  145 A'  146 A'  147 A'  148 A'  149 A'                 
  4.543   5.963   5.982   6.031   6.033   6.048   6.080   6.107
150 A'   67 A"   68 A"   69 A"  151 A'  152 A'  153 A'  154 A'                 
  6.159   6.204   6.697   7.516   7.578   7.654  23.305  23.346
155 A'  156 A'  157 A'   70 A"  158 A'  159 A'  160 A'  161 A'                 
 27.870  27.899  27.942  28.314  28.328  28.364  28.369  28.374
162 A'  163 A'  164 A'   71 A"   72 A"   73 A"  165 A'  166 A'                 
 28.389  28.394  28.423  28.438  28.497  28.529  28.529  28.546
167 A'  168 A'  169 A'  170 A'   74 A"   75 A"   76 A"  171 A'                 
 28.548  28.548  28.555  28.569  28.578  28.586  28.623  28.673
 77 A"  172 A'  173 A'   78 A"   79 A"  174 A'  175 A'  176 A'                 
 28.688  28.705  28.753  47.957 127.864 127.874 127.902 127.912
177 A'  178 A'  179 A'  180 A'   80 A"   81 A"   82 A"  181 A'                 
127.913 127.933 127.947 127.975 128.000 151.672 151.694 151.731
182 A'  183 A'  184 A'  185 A'  186 A'  187 A'  188 A'  189 A'                 
289.723 289.785 289.8881020.7721901.8401901.8611901.899
 83 A"  190 A'  191 A'  192 A'  193 A'  194 A'  195 A'                         

 Beta MOs, Restricted
 -- Occupied --                  
*******-1165.89-1165.89 -482.87 -176.32 -176.32 -176.32 -165.73
  1 A'    2 A'    3 A'    4 A'    5 A'    6 A'    7 A'    8 A'                 
-165.73 -165.72 -165.72 -165.72 -165.72 -165.72 -165.72 -165.72
  9 A'    1 A"    2 A"   10 A'   11 A'   12 A'    3 A"   13 A'                 
-62.522 -56.342 -56.339 -56.338 -35.821 -35.821 -35.818 -31.313
 14 A'   15 A'    4 A"   16 A'   17 A'   18 A'   19 A'   20 A'                 
-31.313 -31.311 -31.309 -31.308 -31.308 -31.308 -31.306 -31.305
 21 A'   22 A'    5 A"    6 A"   23 A'   24 A'    7 A"   25 A'                 
-22.964 -22.963 -22.963 -22.962 -22.962 -22.962 -22.961 -22.960
 26 A'   27 A'    8 A"    9 A"   28 A'   29 A'   30 A'   10 A"                 
-22.960 -22.959 -22.959 -22.959 -22.959 -22.956 -22.956 -10.294
 31 A'   11 A"   32 A'   33 A'   12 A"   13 A"   34 A'   35 A'                 
-10.277  -8.735  -6.566  -6.553  -6.553  -6.375  -6.374  -6.372
 36 A'   37 A'   38 A'   14 A"   39 A'   40 A'   41 A'   42 A'                 
 -4.787  -4.787  -4.784  -4.773  -4.773  -4.772  -4.772  -4.770
 43 A'   44 A'   45 A'   46 A'   15 A"   16 A"   47 A'   17 A"                 
 -4.769  -2.678  -2.674  -2.673  -2.663  -2.663  -2.058  -2.055
 48 A'   49 A'   50 A'   18 A"   51 A'   19 A"   52 A'   53 A'                 
 -2.054  -2.052  -2.050  -2.049  -2.048  -2.047  -2.047  -2.037
 54 A'   55 A'   20 A"   21 A"   56 A'   22 A"   57 A'   58 A'                 
 -2.037  -2.036  -2.036  -2.033  -2.033  -0.953  -0.885  -0.722
 23 A"   24 A"   59 A'   60 A'   25 A"   61 A'   62 A'   63 A'                 
 -0.658  -0.607  -0.540  -0.471  -0.432  -0.429  -0.399  -0.396
 64 A'   65 A'   66 A'   67 A'   26 A"   68 A'   27 A"   69 A'                 
 -0.390  -0.344  -0.286  -0.268  -0.216  -0.212  -0.195
 70 A'   71 A'   28 A"   29 A"   72 A'   30 A"   73 A'                         
 -- Virtual --                   
 -0.115  -0.080  -0.036   0.001   0.011   0.016   0.035   0.046
 31 A"   74 A'   75 A'   76 A'   77 A'   78 A'   79 A'   32 A"                 
  0.050   0.055   0.079   0.082   0.093   0.115   0.122   0.124
 80 A'   81 A'   82 A'   33 A"   83 A'   84 A'   85 A'   34 A"                 
  0.127   0.151   0.188   0.204   0.206   0.226   0.237   0.255
 86 A'   87 A'   88 A'   89 A'   35 A"   36 A"   90 A'   91 A'                 
  0.265   0.283   0.291   0.313   0.333   0.350   0.357   0.375
 37 A"   38 A"   92 A'   93 A'   39 A"   94 A'   95 A'   40 A"                 
  0.378   0.395   0.407   0.415   0.422   0.430   0.456   0.462
 96 A'   41 A"   97 A'   42 A"   98 A'   99 A'  100 A'  101 A'                 
  0.465   0.484   0.501   0.515   0.518   0.529   0.536   0.593
 43 A"  102 A'  103 A'   44 A"  104 A'   45 A"   46 A"  105 A'                 
  0.619   0.642   0.710   0.712   0.721   0.734   0.747   0.760
 47 A"  106 A'  107 A'  108 A'  109 A'   48 A"  110 A'  111 A'                 
  0.794   0.812   0.854   0.955   0.998   1.060   1.230   1.268
112 A'  113 A'  114 A'  115 A'  116 A'  117 A'   49 A"   50 A"                 
  1.306   1.319   1.340   1.354   1.367   1.375   1.392   1.416
118 A'   51 A"   52 A"  119 A'   53 A"  120 A'  121 A'  122 A'                 
  1.418   1.460   1.497   1.601   1.605   1.610   1.669   1.948
123 A'   54 A"  124 A'   55 A"  125 A'  126 A'  127 A'  128 A'                 
  1.972   2.000   2.027   2.126   2.590   2.678   2.694   2.750
 56 A"  129 A'  130 A'  131 A'   57 A"  132 A'   58 A"  133 A'                 
  2.856   3.307   3.894   3.898   3.966   3.979   3.983   3.987
134 A'  135 A'   59 A"   60 A"   61 A"   62 A"  136 A'  137 A'                 
  4.002   4.012   4.017   4.051   4.066   4.074   4.096   4.118
138 A'   63 A"  139 A'  140 A'   64 A"   65 A"   66 A"  141 A'                 
  4.166   4.189   4.247   4.264   4.326   4.347   4.432   4.492
142 A'  143 A'  144 A'  145 A'  146 A'  147 A'  148 A'  149 A'                 
  4.543   5.963   5.982   6.031   6.033   6.048   6.080   6.107
150 A'   67 A"   68 A"   69 A"  151 A'  152 A'  153 A'  154 A'                 
  6.159   6.204   6.697   7.516   7.578   7.654  23.305  23.346
155 A'  156 A'  157 A'   70 A"  158 A'  159 A'  160 A'  161 A'                 
 27.870  27.899  27.942  28.314  28.328  28.364  28.369  28.374
162 A'  163 A'  164 A'   71 A"   72 A"   73 A"  165 A'  166 A'                 
 28.389  28.394  28.423  28.438  28.497  28.529  28.529  28.546
167 A'  168 A'  169 A'  170 A'   74 A"   75 A"   76 A"  171 A'                 
 28.548  28.548  28.555  28.569  28.578  28.586  28.623  28.673
 77 A"  172 A'  173 A'   78 A"   79 A"  174 A'  175 A'  176 A'                 
 28.688  28.705  28.753  47.957 127.864 127.874 127.902 127.912
177 A'  178 A'  179 A'  180 A'   80 A"   81 A"   82 A"  181 A'                 
127.913 127.933 127.947 127.975 128.000 151.672 151.694 151.731
182 A'  183 A'  184 A'  185 A'  186 A'  187 A'  188 A'  189 A'                 
289.723 289.785 289.8881020.7721901.8401901.8611901.899
 83 A"  190 A'  191 A'  192 A'  193 A'  194 A'  195 A'                         
 --------------------------------------------------------------

          Ground-State Mulliken Net Atomic Charges

     Atom                 Charge (a.u.)
  ----------------------------------------
      1 Br                   -0.042237
      2 I                     0.184825
      3 I                     0.134751
      4 I                     0.185356
      5 C                    -0.095560
      6 C                    -0.367136
  ----------------------------------------
  Sum of atomic charges =     0.000000

 -----------------------------------------------------------------
                    Cartesian Multipole Moments
 -----------------------------------------------------------------
    Charge (ESU x 10^10)
                 0.0000
    Dipole Moment (Debye)
         X      -0.1019      Y       0.3113      Z      -0.0000
       Tot       0.3276
    Quadrupole Moments (Debye-Ang)
        XX    -101.7574     XY       1.6728     YY    -118.6945
        XZ       0.0000     YZ      -0.0000     ZZ    -114.8125
    Octopole Moments (Debye-Ang^2)
       XXX       6.9200    XXY       3.8672    XYY       1.0061
       YYY       8.3289    XXZ      -0.0000    XYZ      -0.0000
       YYZ      -0.0000    XZZ       2.0071    YZZ       3.0986
       ZZZ      -0.0000
    Hexadecapole Moments (Debye-Ang^3)
      XXXX   -2991.4234   XXXY      39.7354   XXYY    -663.2863
      XYYY      57.0428   YYYY   -1159.8082   XXXZ       0.0000
      XXYZ       0.0000   XYYZ       0.0000   YYYZ      -0.0000
      XXZZ    -562.4632   XYZZ      15.7898   YYZZ    -219.6772
      XZZZ       0.0000   YZZZ      -0.0000   ZZZZ    -152.3811
 -----------------------------------------------------------------
 Calculating analytic gradient of the SCF energy
 Gradient of SCF Energy
            1           2           3           4           5           6
    1  -0.0140593   0.0786714  -0.0910440   0.0410328   0.2490258  -0.2636267
    2  -0.2581406  -0.2817974   0.2593366   0.2885850   0.0120379  -0.0200216
    3  -0.0000000  -0.0000000  -0.0000000   0.0000000  -0.0000000   0.0000000
 Max gradient component =       2.886E-01
 RMS gradient           =       1.572E-01
 Gradient time:  CPU 76.77 s  wall 9.76 s
 Geometry Optimization Parameters
   NAtoms,    NIC,     NZ,  NCons,   NDum,   NFix, NCnnct, MaxDiis
        6      37       0       0       0       0       0       0

 Cartesian Hessian Update
 Hessian Updated using BFGS Update


** GEOMETRY OPTIMIZATION IN DELOCALIZED INTERNAL COORDINATES **
   Searching for a Minimum

   Optimization Cycle:   8

                       Coordinates (Angstroms)
     ATOM                X               Y               Z
      1  Br        2.2081646081    1.4497400043    0.0000000000
      2  I        -2.1242443661    1.2468647432    0.0000000000
      3  I         2.5176281944   -1.0030166467    0.0000000000
      4  I        -1.9637719398   -1.3179864429    0.0000000000
      5  C         1.1040460952    0.1703511504    0.0000000000
      6  C        -0.7301638886    0.0463743847    0.0000000000
   Point Group: cs    Number of degrees of freedom:     9


   Energy is -23408.437286394

 Hessian Updated using BFGS Update

  9 Hessian modes will be used to form the next step
  Hessian Eigenvalues:
     0.083567    0.249029    0.250134    0.310315    0.336720    0.591722
     0.920304    1.030394    1.051662

 Minimum Search - Taking Simple RFO Step
 Searching for Lamda that Minimizes Along All modes
 Value Taken    Lamda =  -0.26824027
 Calculated Step too Large.  Step scaled by  0.398263
 Step Taken.  Stepsize is  0.300000

                             Maximum     Tolerance    Cnvgd?
         Gradient           0.263057      0.000300      NO
         Displacement       0.221686      0.001200      NO
         Energy change     -0.123584      0.000001      NO


 New Cartesian Coordinates Obtained by Inverse Iteration

 Displacement from previous Coordinates is:  0.245863
 ----------------------------------------------------------------
             Standard Nuclear Orientation (Angstroms)
    I     Atom           X                Y                Z
 ----------------------------------------------------------------
    1      Br      2.1586500577     1.4800438571     0.0000000000
    2      I      -2.0891268840     1.2881952631     0.0000000000
    3      I       2.4855044762    -1.0415477702     0.0000000000
    4      I      -1.9187820070    -1.3521259691     0.0000000000
    5      C       1.0555960500     0.1652282701     0.0000000000
    6      C      -0.6801829896     0.0525335419     0.0000000000
 ----------------------------------------------------------------
 Molecular Point Group                 Cs    NOp =  2
 Largest Abelian Subgroup              Cs    NOp =  2
 Nuclear Repulsion Energy =  2533.9677089728 hartrees
 There are      103 alpha and      103 beta electrons
 Applying Cartesian multipole field
    Component          Value
    ---------          -----
     (2,0,0)        1.00000E-11
     (0,2,0)        2.00000E-11
     (0,0,2)       -3.00000E-11
 Nucleus-field energy     =     0.0000000559 hartrees
 Requested basis set is 6-311++G(d,p)
 There are 103 shells and 278 basis functions
 A cutoff of  1.0D-11 yielded   3533 shell pairs
 There are     27780 function pairs (     31856 Cartesian)
 Smallest overlap matrix eigenvalue = 6.93E-05
 Guess MOs from SCF MO coefficient file

 -----------------------------------------------------------------------
  General SCF calculation program by
  Eric Jon Sundstrom, Paul Horn, Yuezhi Mao, Dmitri Zuev, Alec White,
  David Stuck, Shaama M.S., Shane Yost, Joonho Lee, David Small,
  Daniel Levine, Susi Lehtola, Hugh Burton, Evgeny Epifanovsky
 -----------------------------------------------------------------------
 Exchange:     0.2000 Hartree-Fock + 0.0800 Slater + 0.7200 B88
 Correlation:  0.1900 VWN1RPA + 0.8100 LYP
 Using SG-1 standard quadrature grid
 using 8 threads for integral computing
 -------------------------------------------------------
 OpenMP Integral computing Module                
 Release: version 2.0, May 2017, Q-Chem Inc. Pleasanton 
 -------------------------------------------------------
 -------------------------------------------------------
 OpenMP BLAS3 based DFT computing Module                
 Release: version 1.0, May 2013, Q-Chem Inc. Pittsburgh 
 -------------------------------------------------------
 A restricted SCF calculation will be
 performed using DIIS
 SCF converges when DIIS error is below 1.0e-08
 ---------------------------------------
  Cycle       Energy         DIIS error
 ---------------------------------------
    1  -23408.5331224164      6.51e-04  
    2  -23408.5363906486      2.97e-04  
    3  -23408.5355277405      4.02e-04  
    4  -23408.5369314627      1.67e-04  
    5  -23408.5371737306      7.66e-05  
    6  -23408.5372379471      9.04e-06  
    7  -23408.5372387728      2.76e-06  
    8  -23408.5372387956      4.16e-07  
    9  -23408.5372387974      2.33e-07  
   10  -23408.5372387978      3.71e-08  
   11  -23408.5372387977      1.36e-08  
   12  -23408.5372387978      2.79e-09  Convergence criterion met
 ---------------------------------------
 SCF time:   CPU 205.44s  wall 27.00s 
 SCF   energy in the final basis set =   -23408.5372387978
 Total energy in the final basis set =   -23408.5372387978

 --------------------------------------------------------------
             Orbital Energies (a.u.) and Symmetries
 --------------------------------------------------------------

 Alpha MOs, Restricted
 -- Occupied --                  
*******-1165.89-1165.89 -482.86 -176.32 -176.32 -176.32 -165.73
  1 A'    2 A'    3 A'    4 A'    5 A'    6 A'    7 A'    8 A'                 
-165.72 -165.72 -165.72 -165.72 -165.72 -165.72 -165.72 -165.72
  9 A'    1 A"    2 A"   10 A'   11 A'   12 A'    3 A"   13 A'                 
-62.519 -56.339 -56.335 -56.335 -35.820 -35.820 -35.818 -31.312
 14 A'   15 A'    4 A"   16 A'   17 A'   18 A'   19 A'   20 A'                 
-31.312 -31.310 -31.307 -31.307 -31.307 -31.307 -31.305 -31.304
 21 A'   22 A'    5 A"    6 A"   23 A'   24 A'    7 A"   25 A'                 
-22.963 -22.963 -22.962 -22.961 -22.961 -22.961 -22.961 -22.960
 26 A'   27 A'    8 A"    9 A"   28 A'   29 A'   30 A'   10 A"                 
-22.959 -22.958 -22.958 -22.958 -22.958 -22.956 -22.956 -10.295
 31 A'   11 A"   32 A'   12 A"   33 A'   13 A"   34 A'   35 A'                 
-10.280  -8.731  -6.562  -6.550  -6.549  -6.373  -6.372  -6.370
 36 A'   37 A'   38 A'   14 A"   39 A'   40 A'   41 A'   42 A'                 
 -4.785  -4.785  -4.783  -4.771  -4.771  -4.770  -4.770  -4.769
 43 A'   44 A'   45 A'   15 A"   16 A"   46 A'   47 A'   17 A"                 
 -4.767  -2.674  -2.670  -2.670  -2.659  -2.659  -2.055  -2.053
 48 A'   49 A'   18 A"   50 A'   51 A'   19 A"   52 A'   53 A'                 
 -2.052  -2.049  -2.048  -2.047  -2.046  -2.045  -2.045  -2.035
 54 A'   55 A'   20 A"   21 A"   56 A'   22 A"   57 A'   58 A'                 
 -2.035  -2.034  -2.034  -2.032  -2.032  -0.936  -0.867  -0.721
 23 A"   24 A"   59 A'   25 A"   60 A'   61 A'   62 A'   63 A'                 
 -0.658  -0.618  -0.536  -0.471  -0.431  -0.425  -0.391  -0.388
 64 A'   65 A'   66 A'   67 A'   68 A'   26 A"   69 A'   27 A"                 
 -0.381  -0.343  -0.287  -0.270  -0.224  -0.219  -0.203
 70 A'   71 A'   28 A"   29 A"   72 A'   30 A"   73 A'                         
 -- Virtual --                   
 -0.107  -0.070  -0.039  -0.007   0.010   0.022   0.036   0.048
 31 A"   74 A'   75 A'   76 A'   77 A'   78 A'   79 A'   32 A"                 
  0.052   0.062   0.078   0.083   0.094   0.114   0.121   0.124
 80 A'   81 A'   82 A'   33 A"   83 A'   84 A'   85 A'   34 A"                 
  0.127   0.151   0.191   0.206   0.213   0.226   0.238   0.251
 86 A'   87 A'   88 A'   35 A"   89 A'   36 A"   90 A'   91 A'                 
  0.266   0.289   0.291   0.311   0.340   0.346   0.357   0.373
 37 A"   92 A'   38 A"   93 A'   39 A"   94 A'   95 A'   40 A"                 
  0.380   0.399   0.402   0.415   0.422   0.427   0.452   0.457
 96 A'   41 A"   97 A'   42 A"   98 A'   99 A'  100 A'  101 A'                 
  0.461   0.482   0.504   0.517   0.518   0.523   0.537   0.599
 43 A"  102 A'  103 A'  104 A'   44 A"   45 A"   46 A"  105 A'                 
  0.608   0.639   0.703   0.706   0.716   0.744   0.746   0.763
 47 A"  106 A'  107 A'  108 A'  109 A'   48 A"  110 A'  111 A'                 
  0.786   0.812   0.839   0.960   0.987   1.072   1.204   1.264
112 A'  113 A'  114 A'  115 A'  116 A'  117 A'   49 A"   50 A"                 
  1.313   1.331   1.338   1.355   1.357   1.391   1.397   1.412
 51 A"  118 A'   52 A"  119 A'   53 A"  120 A'  121 A'  122 A'                 
  1.422   1.472   1.511   1.589   1.623   1.644   1.658   1.974
123 A'   54 A"  124 A'  125 A'  126 A'   55 A"  127 A'  128 A'                 
  1.977   2.019   2.036   2.147   2.583   2.693   2.717   2.749
 56 A"  129 A'  130 A'  131 A'   57 A"  132 A'   58 A"  133 A'                 
  2.871   3.385   3.895   3.903   3.966   3.972   3.973   3.979
134 A'  135 A'   59 A"   60 A"   61 A"  136 A'  137 A'   62 A"                 
  3.997   4.014   4.015   4.049   4.061   4.073   4.093   4.116
138 A'  139 A'   63 A"  140 A'   64 A"   65 A"   66 A"  141 A'                 
  4.165   4.191   4.252   4.279   4.323   4.357   4.436   4.469
142 A'  143 A'  144 A'  145 A'  146 A'  147 A'  148 A'  149 A'                 
  4.534   5.966   5.982   6.024   6.031   6.051   6.080   6.106
150 A'   67 A"   68 A"  151 A'   69 A"  152 A'  153 A'  154 A'                 
  6.154   6.199   6.692   7.521   7.577   7.656  23.311  23.348
155 A'  156 A'  157 A'   70 A"  158 A'  159 A'  160 A'  161 A'                 
 27.873  27.888  27.935  28.316  28.328  28.364  28.365  28.375
162 A'  163 A'  164 A'   71 A"   72 A"   73 A"  165 A'  166 A'                 
 28.390  28.398  28.422  28.435  28.498  28.528  28.530  28.540
167 A'  168 A'  169 A'  170 A'   74 A"   75 A"   76 A"  171 A'                 
 28.546  28.548  28.554  28.570  28.575  28.581  28.620  28.665
172 A'   77 A"  173 A'   78 A"   79 A"  174 A'  175 A'  176 A'                 
 28.679  28.704  28.757  47.952 127.866 127.874 127.901 127.908
177 A'  178 A'  179 A'  180 A'   80 A"   81 A"   82 A"  181 A'                 
127.913 127.932 127.944 127.970 127.997 151.674 151.684 151.724
182 A'  183 A'  184 A'  185 A'  186 A'  187 A'  188 A'  189 A'                 
289.726 289.783 289.8891020.7641901.8411901.8501901.892
 83 A"  190 A'  191 A'  192 A'  193 A'  194 A'  195 A'                         

 Beta MOs, Restricted
 -- Occupied --                  
*******-1165.89-1165.89 -482.86 -176.32 -176.32 -176.32 -165.73
  1 A'    2 A'    3 A'    4 A'    5 A'    6 A'    7 A'    8 A'                 
-165.72 -165.72 -165.72 -165.72 -165.72 -165.72 -165.72 -165.72
  9 A'    1 A"    2 A"   10 A'   11 A'   12 A'    3 A"   13 A'                 
-62.519 -56.339 -56.335 -56.335 -35.820 -35.820 -35.818 -31.312
 14 A'   15 A'    4 A"   16 A'   17 A'   18 A'   19 A'   20 A'                 
-31.312 -31.310 -31.307 -31.307 -31.307 -31.307 -31.305 -31.304
 21 A'   22 A'    5 A"    6 A"   23 A'   24 A'    7 A"   25 A'                 
-22.963 -22.963 -22.962 -22.961 -22.961 -22.961 -22.961 -22.960
 26 A'   27 A'    8 A"    9 A"   28 A'   29 A'   30 A'   10 A"                 
-22.959 -22.958 -22.958 -22.958 -22.958 -22.956 -22.956 -10.295
 31 A'   11 A"   32 A'   12 A"   33 A'   13 A"   34 A'   35 A'                 
-10.280  -8.731  -6.562  -6.550  -6.549  -6.373  -6.372  -6.370
 36 A'   37 A'   38 A'   14 A"   39 A'   40 A'   41 A'   42 A'                 
 -4.785  -4.785  -4.783  -4.771  -4.771  -4.770  -4.770  -4.769
 43 A'   44 A'   45 A'   15 A"   16 A"   46 A'   47 A'   17 A"                 
 -4.767  -2.674  -2.670  -2.670  -2.659  -2.659  -2.055  -2.053
 48 A'   49 A'   18 A"   50 A'   51 A'   19 A"   52 A'   53 A'                 
 -2.052  -2.049  -2.048  -2.047  -2.046  -2.045  -2.045  -2.035
 54 A'   55 A'   20 A"   21 A"   56 A'   22 A"   57 A'   58 A'                 
 -2.035  -2.034  -2.034  -2.032  -2.032  -0.936  -0.867  -0.721
 23 A"   24 A"   59 A'   25 A"   60 A'   61 A'   62 A'   63 A'                 
 -0.658  -0.618  -0.536  -0.471  -0.431  -0.425  -0.391  -0.388
 64 A'   65 A'   66 A'   67 A'   68 A'   26 A"   69 A'   27 A"                 
 -0.381  -0.343  -0.287  -0.270  -0.224  -0.219  -0.203
 70 A'   71 A'   28 A"   29 A"   72 A'   30 A"   73 A'                         
 -- Virtual --                   
 -0.107  -0.070  -0.039  -0.007   0.010   0.022   0.036   0.048
 31 A"   74 A'   75 A'   76 A'   77 A'   78 A'   79 A'   32 A"                 
  0.052   0.062   0.078   0.083   0.094   0.114   0.121   0.124
 80 A'   81 A'   82 A'   33 A"   83 A'   84 A'   85 A'   34 A"                 
  0.127   0.151   0.191   0.206   0.213   0.226   0.238   0.251
 86 A'   87 A'   88 A'   35 A"   89 A'   36 A"   90 A'   91 A'                 
  0.266   0.289   0.291   0.311   0.340   0.346   0.357   0.373
 37 A"   92 A'   38 A"   93 A'   39 A"   94 A'   95 A'   40 A"                 
  0.380   0.399   0.402   0.415   0.422   0.427   0.452   0.457
 96 A'   41 A"   97 A'   42 A"   98 A'   99 A'  100 A'  101 A'                 
  0.461   0.482   0.504   0.517   0.518   0.523   0.537   0.599
 43 A"  102 A'  103 A'  104 A'   44 A"   45 A"   46 A"  105 A'                 
  0.608   0.639   0.703   0.706   0.716   0.744   0.746   0.763
 47 A"  106 A'  107 A'  108 A'  109 A'   48 A"  110 A'  111 A'                 
  0.786   0.812   0.839   0.960   0.987   1.072   1.204   1.264
112 A'  113 A'  114 A'  115 A'  116 A'  117 A'   49 A"   50 A"                 
  1.313   1.331   1.338   1.355   1.357   1.391   1.397   1.412
 51 A"  118 A'   52 A"  119 A'   53 A"  120 A'  121 A'  122 A'                 
  1.422   1.472   1.511   1.589   1.623   1.644   1.658   1.974
123 A'   54 A"  124 A'  125 A'  126 A'   55 A"  127 A'  128 A'                 
  1.977   2.019   2.036   2.147   2.583   2.693   2.717   2.749
 56 A"  129 A'  130 A'  131 A'   57 A"  132 A'   58 A"  133 A'                 
  2.871   3.385   3.895   3.903   3.966   3.972   3.973   3.979
134 A'  135 A'   59 A"   60 A"   61 A"  136 A'  137 A'   62 A"                 
  3.997   4.014   4.015   4.049   4.061   4.073   4.093   4.116
138 A'  139 A'   63 A"  140 A'   64 A"   65 A"   66 A"  141 A'                 
  4.165   4.191   4.252   4.279   4.323   4.357   4.436   4.469
142 A'  143 A'  144 A'  145 A'  146 A'  147 A'  148 A'  149 A'                 
  4.534   5.966   5.982   6.024   6.031   6.051   6.080   6.106
150 A'   67 A"   68 A"  151 A'   69 A"  152 A'  153 A'  154 A'                 
  6.154   6.199   6.692   7.521   7.577   7.656  23.311  23.348
155 A'  156 A'  157 A'   70 A"  158 A'  159 A'  160 A'  161 A'                 
 27.873  27.888  27.935  28.316  28.328  28.364  28.365  28.375
162 A'  163 A'  164 A'   71 A"   72 A"   73 A"  165 A'  166 A'                 
 28.390  28.398  28.422  28.435  28.498  28.528  28.530  28.540
167 A'  168 A'  169 A'  170 A'   74 A"   75 A"   76 A"  171 A'                 
 28.546  28.548  28.554  28.570  28.575  28.581  28.620  28.665
172 A'   77 A"  173 A'   78 A"   79 A"  174 A'  175 A'  176 A'                 
 28.679  28.704  28.757  47.952 127.866 127.874 127.901 127.908
177 A'  178 A'  179 A'  180 A'   80 A"   81 A"   82 A"  181 A'                 
127.913 127.932 127.944 127.970 127.997 151.674 151.684 151.724
182 A'  183 A'  184 A'  185 A'  186 A'  187 A'  188 A'  189 A'                 
289.726 289.783 289.8891020.7641901.8411901.8501901.892
 83 A"  190 A'  191 A'  192 A'  193 A'  194 A'  195 A'                         
 --------------------------------------------------------------

          Ground-State Mulliken Net Atomic Charges

     Atom                 Charge (a.u.)
  ----------------------------------------
      1 Br                   -0.046683
      2 I                     0.180791
      3 I                     0.133784
      4 I                     0.182126
      5 C                    -0.087247
      6 C                    -0.362770
  ----------------------------------------
  Sum of atomic charges =     0.000000

 -----------------------------------------------------------------
                    Cartesian Multipole Moments
 -----------------------------------------------------------------
    Charge (ESU x 10^10)
                 0.0000
    Dipole Moment (Debye)
         X      -0.1319      Y       0.2053      Z       0.0000
       Tot       0.2440
    Quadrupole Moments (Debye-Ang)
        XX    -102.5468     XY       1.2510     YY    -117.7467
        XZ      -0.0000     YZ       0.0000     ZZ    -115.0753
    Octopole Moments (Debye-Ang^2)
       XXX       5.6223    XXY       3.2533    XYY       0.0401
       YYY       8.9907    XXZ      -0.0000    XYZ      -0.0000
       YYZ      -0.0000    XZZ       1.5334    YZZ       3.3892
       ZZZ       0.0000
    Hexadecapole Moments (Debye-Ang^3)
      XXXX   -2896.6970   XXXY      42.6894   XXYY    -647.3216
      XYYY      65.4400   YYYY   -1205.7430   XXXZ      -0.0000
      XXYZ       0.0000   XYYZ      -0.0000   YYYZ       0.0000
      XXZZ    -545.5546   XYZZ      18.5900   YYZZ    -228.7021
      XZZZ      -0.0000   YZZZ       0.0000   ZZZZ    -153.1336
 -----------------------------------------------------------------
 Calculating analytic gradient of the SCF energy
 Gradient of SCF Energy
            1           2           3           4           5           6
    1  -0.0071015   0.0627111  -0.0724805   0.0303073   0.2279227  -0.2413591
    2  -0.2138683  -0.2302738   0.2129902   0.2388108   0.0134670  -0.0211260
    3  -0.0000000   0.0000000  -0.0000000   0.0000000   0.0000000  -0.0000000
 Max gradient component =       2.414E-01
 RMS gradient           =       1.338E-01
 Gradient time:  CPU 76.79 s  wall 9.74 s
 Geometry Optimization Parameters
   NAtoms,    NIC,     NZ,  NCons,   NDum,   NFix, NCnnct, MaxDiis
        6      37       0       0       0       0       0       0

 Cartesian Hessian Update
 Hessian Updated using BFGS Update


** GEOMETRY OPTIMIZATION IN DELOCALIZED INTERNAL COORDINATES **
   Searching for a Minimum

   Optimization Cycle:   9

                       Coordinates (Angstroms)
     ATOM                X               Y               Z
      1  Br        2.1586500577    1.4800438571    0.0000000000
      2  I        -2.0891268840    1.2881952631    0.0000000000
      3  I         2.4855044762   -1.0415477702    0.0000000000
      4  I        -1.9187820070   -1.3521259691    0.0000000000
      5  C         1.0555960500    0.1652282701    0.0000000000
      6  C        -0.6801829896    0.0525335419    0.0000000000
   Point Group: cs    Number of degrees of freedom:     9


   Energy is -23408.537238798

 Hessian Updated using BFGS Update

  9 Hessian modes will be used to form the next step
  Hessian Eigenvalues:
     0.059574    0.247714    0.250134    0.309490    0.339327    0.607632
     0.920327    1.030513    1.051696

 Minimum Search - Taking Simple RFO Step
 Searching for Lamda that Minimizes Along All modes
 Value Taken    Lamda =  -0.24861100
 Calculated Step too Large.  Step scaled by  0.363570
 Step Taken.  Stepsize is  0.300000

                             Maximum     Tolerance    Cnvgd?
         Gradient           0.221249      0.000300      NO
         Displacement       0.225618      0.001200      NO
         Energy change     -0.099952      0.000001      NO


 New Cartesian Coordinates Obtained by Inverse Iteration

 Displacement from previous Coordinates is:  0.275306
 ----------------------------------------------------------------
             Standard Nuclear Orientation (Angstroms)
    I     Atom           X                Y                Z
 ----------------------------------------------------------------
    1      Br      2.1003303323     1.5060642866     0.0000000000
    2      I      -2.0451494723     1.3256599145     0.0000000000
    3      I       2.4416199435    -1.0779228930     0.0000000000
    4      I      -1.8624483840    -1.3820291424     0.0000000000
    5      C       0.9999925429     0.1599070396     0.0000000000
    6      C      -0.6226862590     0.0606479877     0.0000000000
 ----------------------------------------------------------------
 Molecular Point Group                 Cs    NOp =  2
 Largest Abelian Subgroup              Cs    NOp =  2
 Nuclear Repulsion Energy =  2529.5919335343 hartrees
 There are      103 alpha and      103 beta electrons
 Applying Cartesian multipole field
    Component          Value
    ---------          -----
     (2,0,0)        1.00000E-11
     (0,2,0)        2.00000E-11
     (0,0,2)       -3.00000E-11
 Nucleus-field energy     =     0.0000000555 hartrees
 Requested basis set is 6-311++G(d,p)
 There are 103 shells and 278 basis functions
 A cutoff of  1.0D-11 yielded   3525 shell pairs
 There are     27781 function pairs (     31847 Cartesian)
 Smallest overlap matrix eigenvalue = 4.94E-05
 Guess MOs from SCF MO coefficient file

 -----------------------------------------------------------------------
  General SCF calculation program by
  Eric Jon Sundstrom, Paul Horn, Yuezhi Mao, Dmitri Zuev, Alec White,
  David Stuck, Shaama M.S., Shane Yost, Joonho Lee, David Small,
  Daniel Levine, Susi Lehtola, Hugh Burton, Evgeny Epifanovsky
 -----------------------------------------------------------------------
 Exchange:     0.2000 Hartree-Fock + 0.0800 Slater + 0.7200 B88
 Correlation:  0.1900 VWN1RPA + 0.8100 LYP
 Using SG-1 standard quadrature grid
 using 8 threads for integral computing
 -------------------------------------------------------
 OpenMP Integral computing Module                
 Release: version 2.0, May 2017, Q-Chem Inc. Pleasanton 
 -------------------------------------------------------
 -------------------------------------------------------
 OpenMP BLAS3 based DFT computing Module                
 Release: version 1.0, May 2013, Q-Chem Inc. Pittsburgh 
 -------------------------------------------------------
 A restricted SCF calculation will be
 performed using DIIS
 SCF converges when DIIS error is below 1.0e-08
 ---------------------------------------
  Cycle       Energy         DIIS error
 ---------------------------------------
    1  -23408.6180544753      7.06e-04  
    2  -23408.6221211996      1.98e-04  
    3  -23408.6219550597      2.24e-04  
    4  -23408.6222870378      1.41e-04  
    5  -23408.6224887283      2.99e-05  
    6  -23408.6224964579      1.25e-05  
    7  -23408.6224980892      2.82e-06  
    8  -23408.6224981206      3.82e-07  
    9  -23408.6224981213      1.96e-07  
   10  -23408.6224981220      3.00e-08  
   11  -23408.6224981220      9.87e-09  Convergence criterion met
 ---------------------------------------
 SCF time:   CPU 189.83s  wall 24.00s 
 SCF   energy in the final basis set =   -23408.6224981220
 Total energy in the final basis set =   -23408.6224981220

 --------------------------------------------------------------
             Orbital Energies (a.u.) and Symmetries
 --------------------------------------------------------------

 Alpha MOs, Restricted
 -- Occupied --                  
*******-1165.89-1165.89 -482.86 -176.32 -176.32 -176.32 -165.72
  1 A'    2 A'    3 A'    4 A'    5 A'    6 A'    7 A'    8 A'                 
-165.72 -165.72 -165.72 -165.72 -165.72 -165.72 -165.72 -165.72
  9 A'   10 A'    1 A"    2 A"   11 A'   12 A'    3 A"   13 A'                 
-62.516 -56.336 -56.333 -56.332 -35.819 -35.819 -35.817 -31.311
 14 A'   15 A'    4 A"   16 A'   17 A'   18 A'   19 A'   20 A'                 
-31.311 -31.310 -31.306 -31.306 -31.306 -31.306 -31.305 -31.304
 21 A'   22 A'    5 A"    6 A"   23 A'   24 A'    7 A"   25 A'                 
-22.962 -22.962 -22.961 -22.961 -22.960 -22.960 -22.960 -22.959
 26 A'   27 A'    8 A"    9 A"   28 A'   29 A'   30 A'   10 A"                 
-22.959 -22.957 -22.957 -22.957 -22.957 -22.955 -22.955 -10.295
 31 A'   11 A"   32 A'   12 A"   33 A'   13 A"   34 A'   35 A'                 
-10.280  -8.728  -6.559  -6.546  -6.546  -6.371  -6.371  -6.369
 36 A'   37 A'   38 A'   14 A"   39 A'   40 A'   41 A'   42 A'                 
 -4.784  -4.784  -4.782  -4.769  -4.769  -4.769  -4.768  -4.767
 43 A'   44 A'   45 A'   15 A"   16 A"   46 A'   47 A'   17 A"                 
 -4.766  -2.671  -2.667  -2.666  -2.656  -2.656  -2.053  -2.051
 48 A'   49 A'   18 A"   50 A'   51 A'   19 A"   52 A'   53 A'                 
 -2.050  -2.047  -2.046  -2.045  -2.044  -2.044  -2.044  -2.033
 54 A'   55 A'   20 A"   21 A"   56 A'   22 A"   57 A'   58 A'                 
 -2.033  -2.032  -2.032  -2.030  -2.030  -0.924  -0.854  -0.721
 23 A"   24 A"   59 A'   25 A"   60 A'   61 A'   62 A'   63 A'                 
 -0.659  -0.634  -0.532  -0.473  -0.434  -0.422  -0.386  -0.378
 64 A'   65 A'   66 A'   67 A'   68 A'   26 A"   69 A'   27 A"                 
 -0.371  -0.343  -0.288  -0.271  -0.231  -0.227  -0.210
 70 A'   71 A'   28 A"   29 A"   72 A'   30 A"   73 A'                         
 -- Virtual --                   
 -0.098  -0.063  -0.041  -0.017   0.009   0.027   0.039   0.050
 31 A"   74 A'   75 A'   76 A'   77 A'   78 A'   79 A'   32 A"                 
  0.054   0.074   0.080   0.084   0.098   0.112   0.118   0.123
 80 A'   81 A'   82 A'   33 A"   83 A'   84 A'   85 A'   34 A"                 
  0.130   0.151   0.194   0.206   0.221   0.225   0.243   0.252
 86 A'   87 A'   88 A'   35 A"   89 A'   36 A"   90 A'   91 A'                 
  0.268   0.287   0.298   0.308   0.335   0.347   0.363   0.372
 37 A"   92 A'   38 A"   93 A'   94 A'   39 A"   95 A'   40 A"                 
  0.385   0.397   0.404   0.415   0.422   0.427   0.448   0.457
 96 A'   97 A'   41 A"   42 A"   98 A'   99 A'  100 A'   43 A"                 
  0.458   0.484   0.507   0.507   0.520   0.521   0.550   0.599
101 A'  102 A'  103 A'   44 A"   45 A"  104 A'   46 A"   47 A"                 
  0.605   0.630   0.692   0.704   0.717   0.736   0.754   0.767
105 A'  106 A'  107 A'  108 A'  109 A'  110 A'   48 A"  111 A'                 
  0.781   0.818   0.832   0.970   0.980   1.084   1.181   1.256
112 A'  113 A'  114 A'  115 A'  116 A'  117 A'   49 A"   50 A"                 
  1.309   1.327   1.331   1.353   1.370   1.397   1.400   1.421
 51 A"  118 A'   52 A"   53 A"  119 A'  120 A'  121 A'  122 A'                 
  1.431   1.490   1.524   1.579   1.629   1.683   1.700   1.983
123 A'   54 A"  124 A'  125 A'  126 A'  127 A'   55 A"   56 A"                 
  2.006   2.029   2.065   2.167   2.579   2.710   2.748   2.786
128 A'  129 A'  130 A'  131 A'   57 A"  132 A'   58 A"  133 A'                 
  2.899   3.442   3.898   3.909   3.959   3.966   3.966   3.979
134 A'  135 A'   59 A"   60 A"  136 A'  137 A'   61 A"   62 A"                 
  3.994   4.012   4.017   4.051   4.055   4.069   4.092   4.116
138 A'  139 A'   63 A"  140 A'   64 A"   65 A"   66 A"  141 A'                 
  4.169   4.197   4.256   4.288   4.315   4.363   4.434   4.457
142 A'  143 A'  144 A'  145 A'  146 A'  147 A'  148 A'  149 A'                 
  4.534   5.970   5.983   6.024   6.031   6.054   6.079   6.107
150 A'   67 A"   68 A"  151 A'   69 A"  152 A'  153 A'  154 A'                 
  6.146   6.198   6.690   7.525   7.578   7.660  23.306  23.414
155 A'  156 A'  157 A'   70 A"  158 A'  159 A'  160 A'  161 A'                 
 27.872  27.884  27.933  28.318  28.329  28.360  28.365  28.377
162 A'  163 A'  164 A'   71 A"   72 A"  165 A'   73 A"  166 A'                 
 28.389  28.402  28.421  28.433  28.500  28.527  28.530  28.533
167 A'  168 A'  169 A'  170 A'   74 A"   75 A"   76 A"  171 A'                 
 28.545  28.548  28.554  28.571  28.572  28.578  28.618  28.659
172 A'   77 A"  173 A'   78 A"   79 A"  174 A'  175 A'  176 A'                 
 28.674  28.704  28.764  47.950 127.867 127.875 127.902 127.907
177 A'  178 A'  179 A'  180 A'   80 A"   81 A"   82 A"  181 A'                 
127.914 127.931 127.943 127.963 127.996 151.670 151.681 151.723
182 A'  183 A'  184 A'  185 A'  186 A'  187 A'  188 A'  189 A'                 
289.729 289.783 289.8921020.7591901.8361901.8481901.890
 83 A"  190 A'  191 A'  192 A'  193 A'  194 A'  195 A'                         

 Beta MOs, Restricted
 -- Occupied --                  
*******-1165.89-1165.89 -482.86 -176.32 -176.32 -176.32 -165.72
  1 A'    2 A'    3 A'    4 A'    5 A'    6 A'    7 A'    8 A'                 
-165.72 -165.72 -165.72 -165.72 -165.72 -165.72 -165.72 -165.72
  9 A'   10 A'    1 A"    2 A"   11 A'   12 A'    3 A"   13 A'                 
-62.516 -56.336 -56.333 -56.332 -35.819 -35.819 -35.817 -31.311
 14 A'   15 A'    4 A"   16 A'   17 A'   18 A'   19 A'   20 A'                 
-31.311 -31.310 -31.306 -31.306 -31.306 -31.306 -31.305 -31.304
 21 A'   22 A'    5 A"    6 A"   23 A'   24 A'    7 A"   25 A'                 
-22.962 -22.962 -22.961 -22.961 -22.960 -22.960 -22.960 -22.959
 26 A'   27 A'    8 A"    9 A"   28 A'   29 A'   30 A'   10 A"                 
-22.959 -22.957 -22.957 -22.957 -22.957 -22.955 -22.955 -10.295
 31 A'   11 A"   32 A'   12 A"   33 A'   13 A"   34 A'   35 A'                 
-10.280  -8.728  -6.559  -6.546  -6.546  -6.371  -6.371  -6.369
 36 A'   37 A'   38 A'   14 A"   39 A'   40 A'   41 A'   42 A'                 
 -4.784  -4.784  -4.782  -4.769  -4.769  -4.769  -4.768  -4.767
 43 A'   44 A'   45 A'   15 A"   16 A"   46 A'   47 A'   17 A"                 
 -4.766  -2.671  -2.667  -2.666  -2.656  -2.656  -2.053  -2.051
 48 A'   49 A'   18 A"   50 A'   51 A'   19 A"   52 A'   53 A'                 
 -2.050  -2.047  -2.046  -2.045  -2.044  -2.044  -2.044  -2.033
 54 A'   55 A'   20 A"   21 A"   56 A'   22 A"   57 A'   58 A'                 
 -2.033  -2.032  -2.032  -2.030  -2.030  -0.924  -0.854  -0.721
 23 A"   24 A"   59 A'   25 A"   60 A'   61 A'   62 A'   63 A'                 
 -0.659  -0.634  -0.532  -0.473  -0.434  -0.422  -0.386  -0.378
 64 A'   65 A'   66 A'   67 A'   68 A'   26 A"   69 A'   27 A"                 
 -0.371  -0.343  -0.288  -0.271  -0.231  -0.227  -0.210
 70 A'   71 A'   28 A"   29 A"   72 A'   30 A"   73 A'                         
 -- Virtual --                   
 -0.098  -0.063  -0.041  -0.017   0.009   0.027   0.039   0.050
 31 A"   74 A'   75 A'   76 A'   77 A'   78 A'   79 A'   32 A"                 
  0.054   0.074   0.080   0.084   0.098   0.112   0.118   0.123
 80 A'   81 A'   82 A'   33 A"   83 A'   84 A'   85 A'   34 A"                 
  0.130   0.151   0.194   0.206   0.221   0.225   0.243   0.252
 86 A'   87 A'   88 A'   35 A"   89 A'   36 A"   90 A'   91 A'                 
  0.268   0.287   0.298   0.308   0.335   0.347   0.363   0.372
 37 A"   92 A'   38 A"   93 A'   94 A'   39 A"   95 A'   40 A"                 
  0.385   0.397   0.404   0.415   0.422   0.427   0.448   0.457
 96 A'   97 A'   41 A"   42 A"   98 A'   99 A'  100 A'   43 A"                 
  0.458   0.484   0.507   0.507   0.520   0.521   0.550   0.599
101 A'  102 A'  103 A'   44 A"   45 A"  104 A'   46 A"   47 A"                 
  0.605   0.630   0.692   0.704   0.717   0.736   0.754   0.767
105 A'  106 A'  107 A'  108 A'  109 A'  110 A'   48 A"  111 A'                 
  0.781   0.818   0.832   0.970   0.980   1.084   1.181   1.256
112 A'  113 A'  114 A'  115 A'  116 A'  117 A'   49 A"   50 A"                 
  1.309   1.327   1.331   1.353   1.370   1.397   1.400   1.421
 51 A"  118 A'   52 A"   53 A"  119 A'  120 A'  121 A'  122 A'                 
  1.431   1.490   1.524   1.579   1.629   1.683   1.700   1.983
123 A'   54 A"  124 A'  125 A'  126 A'  127 A'   55 A"   56 A"                 
  2.006   2.029   2.065   2.167   2.579   2.710   2.748   2.786
128 A'  129 A'  130 A'  131 A'   57 A"  132 A'   58 A"  133 A'                 
  2.899   3.442   3.898   3.909   3.959   3.966   3.966   3.979
134 A'  135 A'   59 A"   60 A"  136 A'  137 A'   61 A"   62 A"                 
  3.994   4.012   4.017   4.051   4.055   4.069   4.092   4.116
138 A'  139 A'   63 A"  140 A'   64 A"   65 A"   66 A"  141 A'                 
  4.169   4.197   4.256   4.288   4.315   4.363   4.434   4.457
142 A'  143 A'  144 A'  145 A'  146 A'  147 A'  148 A'  149 A'                 
  4.534   5.970   5.983   6.024   6.031   6.054   6.079   6.107
150 A'   67 A"   68 A"  151 A'   69 A"  152 A'  153 A'  154 A'                 
  6.146   6.198   6.690   7.525   7.578   7.660  23.306  23.414
155 A'  156 A'  157 A'   70 A"  158 A'  159 A'  160 A'  161 A'                 
 27.872  27.884  27.933  28.318  28.329  28.360  28.365  28.377
162 A'  163 A'  164 A'   71 A"   72 A"  165 A'   73 A"  166 A'                 
 28.389  28.402  28.421  28.433  28.500  28.527  28.530  28.533
167 A'  168 A'  169 A'  170 A'   74 A"   75 A"   76 A"  171 A'                 
 28.545  28.548  28.554  28.571  28.572  28.578  28.618  28.659
172 A'   77 A"  173 A'   78 A"   79 A"  174 A'  175 A'  176 A'                 
 28.674  28.704  28.764  47.950 127.867 127.875 127.902 127.907
177 A'  178 A'  179 A'  180 A'   80 A"   81 A"   82 A"  181 A'                 
127.914 127.931 127.943 127.963 127.996 151.670 151.681 151.723
182 A'  183 A'  184 A'  185 A'  186 A'  187 A'  188 A'  189 A'                 
289.729 289.783 289.8921020.7591901.8361901.8481901.890
 83 A"  190 A'  191 A'  192 A'  193 A'  194 A'  195 A'                         
 --------------------------------------------------------------

          Ground-State Mulliken Net Atomic Charges

     Atom                 Charge (a.u.)
  ----------------------------------------
      1 Br                   -0.050729
      2 I                     0.176889
      3 I                     0.131350
      4 I                     0.177791
      5 C                    -0.079072
      6 C                    -0.356229
  ----------------------------------------
  Sum of atomic charges =     0.000000

 -----------------------------------------------------------------
                    Cartesian Multipole Moments
 -----------------------------------------------------------------
    Charge (ESU x 10^10)
                 0.0000
    Dipole Moment (Debye)
         X      -0.1535      Y       0.1246      Z       0.0000
       Tot       0.1977
    Quadrupole Moments (Debye-Ang)
        XX    -103.4570     XY       0.8759     YY    -116.9261
        XZ      -0.0000     YZ       0.0000     ZZ    -115.2489
    Octopole Moments (Debye-Ang^2)
       XXX       4.0103    XXY       2.8462    XYY      -0.9128
       YYY       9.6709    XXZ      -0.0000    XYZ      -0.0000
       YYZ       0.0000    XZZ       1.0099    YZZ       3.7014
       ZZZ       0.0000
    Hexadecapole Moments (Debye-Ang^3)
      XXXX   -2779.4553   XXXY      46.3382   XXYY    -627.8836
      XYYY      73.8095   YYYY   -1248.1067   XXXZ      -0.0000
      XXYZ       0.0000   XYYZ      -0.0000   YYYZ       0.0000
      XXZZ    -524.2531   XYZZ      21.4239   YYZZ    -237.1872
      XZZZ      -0.0000   YZZZ       0.0000   ZZZZ    -153.7143
 -----------------------------------------------------------------
 Calculating analytic gradient of the SCF energy
 Gradient of SCF Energy
            1           2           3           4           5           6
    1  -0.0038007   0.0518258  -0.0593127   0.0229984   0.2069385  -0.2186494
    2  -0.1803791  -0.1919934   0.1781807   0.2007929   0.0130307  -0.0196318
    3  -0.0000000  -0.0000000  -0.0000000   0.0000000   0.0000000  -0.0000000
 Max gradient component =       2.186E-01
 RMS gradient           =       1.153E-01
 Gradient time:  CPU 77.01 s  wall 9.77 s
 Geometry Optimization Parameters
   NAtoms,    NIC,     NZ,  NCons,   NDum,   NFix, NCnnct, MaxDiis
        6      37       0       0       0       0       0       0

 Cartesian Hessian Update
 Hessian Updated using BFGS Update


** GEOMETRY OPTIMIZATION IN DELOCALIZED INTERNAL COORDINATES **
   Searching for a Minimum

   Optimization Cycle:  10

                       Coordinates (Angstroms)
     ATOM                X               Y               Z
      1  Br        2.1003303323    1.5060642866    0.0000000000
      2  I        -2.0451494723    1.3256599145    0.0000000000
      3  I         2.4416199435   -1.0779228930    0.0000000000
      4  I        -1.8624483840   -1.3820291424    0.0000000000
      5  C         0.9999925429    0.1599070396    0.0000000000
      6  C        -0.6226862590    0.0606479877    0.0000000000
   Point Group: cs    Number of degrees of freedom:     9


   Energy is -23408.622498122

 Hessian Updated using BFGS Update

  9 Hessian modes will be used to form the next step
  Hessian Eigenvalues:
     0.067958    0.246994    0.250177    0.295222    0.315180    0.604347
     0.920329    1.030543    1.051786

 Minimum Search - Taking Simple RFO Step
 Searching for Lamda that Minimizes Along All modes
 Value Taken    Lamda =  -0.21437868
 Calculated Step too Large.  Step scaled by  0.369418
 Step Taken.  Stepsize is  0.300000

                             Maximum     Tolerance    Cnvgd?
         Gradient           0.195701      0.000300      NO
         Displacement       0.225502      0.001200      NO
         Energy change     -0.085259      0.000001      NO


 New Cartesian Coordinates Obtained by Inverse Iteration

 Displacement from previous Coordinates is:  0.284438
 ----------------------------------------------------------------
             Standard Nuclear Orientation (Angstroms)
    I     Atom           X                Y                Z
 ----------------------------------------------------------------
    1      Br      2.0403493069     1.5313736546     0.0000000000
    2      I      -1.9980485649     1.3618929926     0.0000000000
    3      I       2.3932052553    -1.1137384685     0.0000000000
    4      I      -1.8030728681    -1.4112151231     0.0000000000
    5      C       0.9426456104     0.1555147571     0.0000000000
    6      C      -0.5634200362     0.0684993804     0.0000000000
 ----------------------------------------------------------------
 Molecular Point Group                 Cs    NOp =  2
 Largest Abelian Subgroup              Cs    NOp =  2
 Nuclear Repulsion Energy =  2530.0205238481 hartrees
 There are      103 alpha and      103 beta electrons
 Applying Cartesian multipole field
    Component          Value
    ---------          -----
     (2,0,0)        1.00000E-11
     (0,2,0)        2.00000E-11
     (0,0,2)       -3.00000E-11
 Nucleus-field energy     =     0.0000000551 hartrees
 Requested basis set is 6-311++G(d,p)
 There are 103 shells and 278 basis functions
 A cutoff of  1.0D-11 yielded   3526 shell pairs
 There are     27853 function pairs (     31931 Cartesian)
 Smallest overlap matrix eigenvalue = 3.38E-05
 Guess MOs from SCF MO coefficient file

 -----------------------------------------------------------------------
  General SCF calculation program by
  Eric Jon Sundstrom, Paul Horn, Yuezhi Mao, Dmitri Zuev, Alec White,
  David Stuck, Shaama M.S., Shane Yost, Joonho Lee, David Small,
  Daniel Levine, Susi Lehtola, Hugh Burton, Evgeny Epifanovsky
 -----------------------------------------------------------------------
 Exchange:     0.2000 Hartree-Fock + 0.0800 Slater + 0.7200 B88
 Correlation:  0.1900 VWN1RPA + 0.8100 LYP
 Using SG-1 standard quadrature grid
 using 8 threads for integral computing
 -------------------------------------------------------
 OpenMP Integral computing Module                
 Release: version 2.0, May 2017, Q-Chem Inc. Pleasanton 
 -------------------------------------------------------
 -------------------------------------------------------
 OpenMP BLAS3 based DFT computing Module                
 Release: version 1.0, May 2013, Q-Chem Inc. Pittsburgh 
 -------------------------------------------------------
 A restricted SCF calculation will be
 performed using DIIS
 SCF converges when DIIS error is below 1.0e-08
 ---------------------------------------
  Cycle       Energy         DIIS error
 ---------------------------------------
    1  -23408.6902734357      8.02e-04  
    2  -23408.6951219355      1.93e-04  
    3  -23408.6951816218      1.68e-04  
    4  -23408.6953771368      9.97e-05  
    5  -23408.6954699448      2.16e-05  
    6  -23408.6954737601      9.05e-06  
    7  -23408.6954743658      3.60e-06  
    8  -23408.6954744938      5.39e-07  
    9  -23408.6954744958      1.65e-07  
   10  -23408.6954744956      2.74e-08  
   11  -23408.6954744965      7.53e-09  Convergence criterion met
 ---------------------------------------
 SCF time:   CPU 192.09s  wall 25.00s 
 SCF   energy in the final basis set =   -23408.6954744965
 Total energy in the final basis set =   -23408.6954744965

 --------------------------------------------------------------
             Orbital Energies (a.u.) and Symmetries
 --------------------------------------------------------------

 Alpha MOs, Restricted
 -- Occupied --                  
*******-1165.89-1165.89 -482.86 -176.32 -176.32 -176.32 -165.72
  1 A'    2 A'    3 A'    4 A'    5 A'    6 A'    7 A'    8 A'                 
-165.72 -165.72 -165.72 -165.72 -165.72 -165.72 -165.72 -165.72
  9 A'   10 A'    1 A"   11 A'    2 A"   12 A'    3 A"   13 A'                 
-62.514 -56.334 -56.331 -56.330 -35.818 -35.818 -35.817 -31.311
 14 A'   15 A'    4 A"   16 A'   17 A'   18 A'   19 A'   20 A'                 
-31.311 -31.310 -31.306 -31.305 -31.305 -31.305 -31.304 -31.304
 21 A'   22 A'    5 A"    6 A"   23 A'   24 A'    7 A"   25 A'                 
-22.962 -22.961 -22.960 -22.960 -22.960 -22.960 -22.960 -22.959
 26 A'   27 A'    8 A"   28 A'   29 A'    9 A"   30 A'   10 A"                 
-22.958 -22.956 -22.956 -22.956 -22.956 -22.955 -22.955 -10.293
 31 A'   11 A"   32 A'   33 A'   12 A"   13 A"   34 A'   35 A'                 
-10.278  -8.725  -6.557  -6.544  -6.543  -6.370  -6.370  -6.368
 36 A'   37 A'   38 A'   14 A"   39 A'   40 A'   41 A'   42 A'                 
 -4.783  -4.783  -4.781  -4.768  -4.768  -4.767  -4.767  -4.766
 43 A'   44 A'   45 A'   15 A"   16 A"   46 A'   47 A'   17 A"                 
 -4.765  -2.668  -2.664  -2.664  -2.653  -2.653  -2.051  -2.050
 48 A'   49 A'   18 A"   50 A'   51 A'   19 A"   52 A'   53 A'                 
 -2.049  -2.046  -2.045  -2.044  -2.043  -2.043  -2.043  -2.031
 54 A'   55 A'   20 A"   21 A"   56 A'   22 A"   57 A'   58 A'                 
 -2.031  -2.031  -2.031  -2.029  -2.029  -0.915  -0.843  -0.723
 23 A"   24 A"   59 A'   25 A"   60 A'   61 A'   62 A'   63 A'                 
 -0.660  -0.652  -0.529  -0.475  -0.439  -0.422  -0.380  -0.369
 64 A'   65 A'   66 A'   67 A'   68 A'   26 A"   69 A'   27 A"                 
 -0.362  -0.343  -0.289  -0.273  -0.238  -0.236  -0.216
 70 A'   71 A'   28 A"   29 A"   72 A'   30 A"   73 A'                         
 -- Virtual --                   
 -0.085  -0.060  -0.045  -0.028   0.008   0.029   0.041   0.051
 31 A"   74 A'   75 A'   76 A'   77 A'   78 A'   79 A'   32 A"                 
  0.056   0.075   0.085   0.088   0.108   0.110   0.116   0.122
 80 A'   81 A'   33 A"   82 A'   83 A'   84 A'   85 A'   34 A"                 
  0.140   0.153   0.196   0.206   0.222   0.225   0.244   0.267
 86 A'   87 A'   88 A'   35 A"   89 A'   36 A"   90 A'   91 A'                 
  0.270   0.285   0.305   0.307   0.323   0.354   0.370   0.372
 37 A"   92 A'   38 A"   93 A'   94 A'   39 A"   40 A"   95 A'                 
  0.388   0.393   0.408   0.415   0.425   0.427   0.448   0.453
 96 A'   97 A'   41 A"   42 A"   98 A'   99 A'  100 A'   43 A"                 
  0.462   0.487   0.497   0.510   0.518   0.534   0.565   0.590
101 A'  102 A'   44 A"  103 A'   45 A"  104 A'   46 A"   47 A"                 
  0.610   0.620   0.681   0.702   0.719   0.730   0.763   0.764
105 A'  106 A'  107 A'  108 A'  109 A'  110 A'   48 A"  111 A'                 
  0.777   0.814   0.842   0.969   0.986   1.096   1.171   1.241
112 A'  113 A'  114 A'  115 A'  116 A'  117 A'   49 A"   50 A"                 
  1.306   1.317   1.324   1.354   1.376   1.388   1.404   1.419
 51 A"  118 A'   52 A"   53 A"  119 A'  120 A'  121 A'  122 A'                 
  1.442   1.512   1.534   1.584   1.655   1.722   1.761   1.988
123 A'   54 A"  124 A'  125 A'  126 A'  127 A'   55 A"   56 A"                 
  2.030   2.049   2.101   2.188   2.582   2.711   2.783   2.881
128 A'  129 A'  130 A'  131 A'   57 A"  132 A'   58 A"  133 A'                 
  2.941   3.436   3.901   3.916   3.949   3.961   3.965   3.979
134 A'  135 A'   59 A"   60 A"  136 A'  137 A'   61 A"   62 A"                 
  3.992   4.008   4.019   4.048   4.054   4.063   4.093   4.117
138 A'  139 A'   63 A"   64 A"  140 A'   65 A"   66 A"  141 A'                 
  4.176   4.204   4.257   4.286   4.310   4.363   4.427   4.456
142 A'  143 A'  144 A'  145 A'  146 A'  147 A'  148 A'  149 A'                 
  4.538   5.972   5.984   6.027   6.032   6.055   6.078   6.103
150 A'   67 A"   68 A"  151 A'   69 A"  152 A'  153 A'  154 A'                 
  6.140   6.198   6.689   7.528   7.580   7.666  23.285  23.583
155 A'  156 A'  157 A'   70 A"  158 A'  159 A'  160 A'  161 A'                 
 27.868  27.884  27.934  28.320  28.330  28.359  28.365  28.377
162 A'  163 A'  164 A'   71 A"   72 A"  165 A'   73 A"  166 A'                 
 28.388  28.403  28.417  28.431  28.502  28.526  28.527  28.529
167 A'  168 A'  169 A'  170 A'   74 A"  171 A'   75 A"   76 A"                 
 28.543  28.548  28.552  28.568  28.572  28.577  28.616  28.657
172 A'   77 A"  173 A'   78 A"   79 A"  174 A'  175 A'  176 A'                 
 28.670  28.704  28.770  47.948 127.868 127.875 127.902 127.907
177 A'  178 A'  179 A'  180 A'   80 A"   81 A"   82 A"  181 A'                 
127.915 127.929 127.942 127.957 127.996 151.665 151.682 151.723
182 A'  183 A'  184 A'  185 A'  186 A'  187 A'  188 A'  189 A'                 
289.732 289.784 289.8961020.7561901.8301901.8481901.890
 83 A"  190 A'  191 A'  192 A'  193 A'  194 A'  195 A'                         

 Beta MOs, Restricted
 -- Occupied --                  
*******-1165.89-1165.89 -482.86 -176.32 -176.32 -176.32 -165.72
  1 A'    2 A'    3 A'    4 A'    5 A'    6 A'    7 A'    8 A'                 
-165.72 -165.72 -165.72 -165.72 -165.72 -165.72 -165.72 -165.72
  9 A'   10 A'    1 A"   11 A'    2 A"   12 A'    3 A"   13 A'                 
-62.514 -56.334 -56.331 -56.330 -35.818 -35.818 -35.817 -31.311
 14 A'   15 A'    4 A"   16 A'   17 A'   18 A'   19 A'   20 A'                 
-31.311 -31.310 -31.306 -31.305 -31.305 -31.305 -31.304 -31.304
 21 A'   22 A'    5 A"    6 A"   23 A'   24 A'    7 A"   25 A'                 
-22.962 -22.961 -22.960 -22.960 -22.960 -22.960 -22.960 -22.959
 26 A'   27 A'    8 A"   28 A'   29 A'    9 A"   30 A'   10 A"                 
-22.958 -22.956 -22.956 -22.956 -22.956 -22.955 -22.955 -10.293
 31 A'   11 A"   32 A'   33 A'   12 A"   13 A"   34 A'   35 A'                 
-10.278  -8.725  -6.557  -6.544  -6.543  -6.370  -6.370  -6.368
 36 A'   37 A'   38 A'   14 A"   39 A'   40 A'   41 A'   42 A'                 
 -4.783  -4.783  -4.781  -4.768  -4.768  -4.767  -4.767  -4.766
 43 A'   44 A'   45 A'   15 A"   16 A"   46 A'   47 A'   17 A"                 
 -4.765  -2.668  -2.664  -2.664  -2.653  -2.653  -2.051  -2.050
 48 A'   49 A'   18 A"   50 A'   51 A'   19 A"   52 A'   53 A'                 
 -2.049  -2.046  -2.045  -2.044  -2.043  -2.043  -2.043  -2.031
 54 A'   55 A'   20 A"   21 A"   56 A'   22 A"   57 A'   58 A'                 
 -2.031  -2.031  -2.031  -2.029  -2.029  -0.915  -0.843  -0.723
 23 A"   24 A"   59 A'   25 A"   60 A'   61 A'   62 A'   63 A'                 
 -0.660  -0.652  -0.529  -0.475  -0.439  -0.422  -0.380  -0.369
 64 A'   65 A'   66 A'   67 A'   68 A'   26 A"   69 A'   27 A"                 
 -0.362  -0.343  -0.289  -0.273  -0.238  -0.236  -0.216
 70 A'   71 A'   28 A"   29 A"   72 A'   30 A"   73 A'                         
 -- Virtual --                   
 -0.085  -0.060  -0.045  -0.028   0.008   0.029   0.041   0.051
 31 A"   74 A'   75 A'   76 A'   77 A'   78 A'   79 A'   32 A"                 
  0.056   0.075   0.085   0.088   0.108   0.110   0.116   0.122
 80 A'   81 A'   33 A"   82 A'   83 A'   84 A'   85 A'   34 A"                 
  0.140   0.153   0.196   0.206   0.222   0.225   0.244   0.267
 86 A'   87 A'   88 A'   35 A"   89 A'   36 A"   90 A'   91 A'                 
  0.270   0.285   0.305   0.307   0.323   0.354   0.370   0.372
 37 A"   92 A'   38 A"   93 A'   94 A'   39 A"   40 A"   95 A'                 
  0.388   0.393   0.408   0.415   0.425   0.427   0.448   0.453
 96 A'   97 A'   41 A"   42 A"   98 A'   99 A'  100 A'   43 A"                 
  0.462   0.487   0.497   0.510   0.518   0.534   0.565   0.590
101 A'  102 A'   44 A"  103 A'   45 A"  104 A'   46 A"   47 A"                 
  0.610   0.620   0.681   0.702   0.719   0.730   0.763   0.764
105 A'  106 A'  107 A'  108 A'  109 A'  110 A'   48 A"  111 A'                 
  0.777   0.814   0.842   0.969   0.986   1.096   1.171   1.241
112 A'  113 A'  114 A'  115 A'  116 A'  117 A'   49 A"   50 A"                 
  1.306   1.317   1.324   1.354   1.376   1.388   1.404   1.419
 51 A"  118 A'   52 A"   53 A"  119 A'  120 A'  121 A'  122 A'                 
  1.442   1.512   1.534   1.584   1.655   1.722   1.761   1.988
123 A'   54 A"  124 A'  125 A'  126 A'  127 A'   55 A"   56 A"                 
  2.030   2.049   2.101   2.188   2.582   2.711   2.783   2.881
128 A'  129 A'  130 A'  131 A'   57 A"  132 A'   58 A"  133 A'                 
  2.941   3.436   3.901   3.916   3.949   3.961   3.965   3.979
134 A'  135 A'   59 A"   60 A"  136 A'  137 A'   61 A"   62 A"                 
  3.992   4.008   4.019   4.048   4.054   4.063   4.093   4.117
138 A'  139 A'   63 A"   64 A"  140 A'   65 A"   66 A"  141 A'                 
  4.176   4.204   4.257   4.286   4.310   4.363   4.427   4.456
142 A'  143 A'  144 A'  145 A'  146 A'  147 A'  148 A'  149 A'                 
  4.538   5.972   5.984   6.027   6.032   6.055   6.078   6.103
150 A'   67 A"   68 A"  151 A'   69 A"  152 A'  153 A'  154 A'                 
  6.140   6.198   6.689   7.528   7.580   7.666  23.285  23.583
155 A'  156 A'  157 A'   70 A"  158 A'  159 A'  160 A'  161 A'                 
 27.868  27.884  27.934  28.320  28.330  28.359  28.365  28.377
162 A'  163 A'  164 A'   71 A"   72 A"  165 A'   73 A"  166 A'                 
 28.388  28.403  28.417  28.431  28.502  28.526  28.527  28.529
167 A'  168 A'  169 A'  170 A'   74 A"  171 A'   75 A"   76 A"                 
 28.543  28.548  28.552  28.568  28.572  28.577  28.616  28.657
172 A'   77 A"  173 A'   78 A"   79 A"  174 A'  175 A'  176 A'                 
 28.670  28.704  28.770  47.948 127.868 127.875 127.902 127.907
177 A'  178 A'  179 A'  180 A'   80 A"   81 A"   82 A"  181 A'                 
127.915 127.929 127.942 127.957 127.996 151.665 151.682 151.723
182 A'  183 A'  184 A'  185 A'  186 A'  187 A'  188 A'  189 A'                 
289.732 289.784 289.8961020.7561901.8301901.8481901.890
 83 A"  190 A'  191 A'  192 A'  193 A'  194 A'  195 A'                         
 --------------------------------------------------------------

          Ground-State Mulliken Net Atomic Charges

     Atom                 Charge (a.u.)
  ----------------------------------------
      1 Br                   -0.055506
      2 I                     0.173584
      3 I                     0.128253
      4 I                     0.173300
      5 C                    -0.079447
      6 C                    -0.340183
  ----------------------------------------
  Sum of atomic charges =     0.000000

 -----------------------------------------------------------------
                    Cartesian Multipole Moments
 -----------------------------------------------------------------
    Charge (ESU x 10^10)
                 0.0000
    Dipole Moment (Debye)
         X      -0.1778      Y       0.0579      Z      -0.0000
       Tot       0.1870
    Quadrupole Moments (Debye-Ang)
        XX    -104.4052     XY       0.5293     YY    -116.1375
        XZ       0.0000     YZ       0.0000     ZZ    -115.3736
    Octopole Moments (Debye-Ang^2)
       XXX       2.2471    XXY       2.5916    XYY      -1.8520
       YYY      10.3963    XXZ       0.0000    XYZ      -0.0000
       YYZ      -0.0000    XZZ       0.4811    YZZ       4.0334
       ZZZ      -0.0000
    Hexadecapole Moments (Debye-Ang^3)
      XXXX   -2658.1065   XXXY      50.1311   XXYY    -608.5581
      XYYY      81.3893   YYYY   -1290.2703   XXXZ       0.0000
      XXYZ       0.0000   XYYZ      -0.0000   YYYZ       0.0000
      XXZZ    -502.0740   XYZZ      24.0853   YYZZ    -245.7915
      XZZZ       0.0000   YZZZ       0.0000   ZZZZ    -154.2565
 -----------------------------------------------------------------
 Calculating analytic gradient of the SCF energy
 Gradient of SCF Energy
            1           2           3           4           5           6
    1  -0.0022891   0.0427042  -0.0486077   0.0170699   0.1700426  -0.1789200
    2  -0.1520439  -0.1605512   0.1494932   0.1672848   0.0103222  -0.0145052
    3   0.0000000   0.0000000  -0.0000000  -0.0000000  -0.0000000   0.0000000
 Max gradient component =       1.789E-01
 RMS gradient           =       9.573E-02
 Gradient time:  CPU 78.08 s  wall 9.91 s
 Geometry Optimization Parameters
   NAtoms,    NIC,     NZ,  NCons,   NDum,   NFix, NCnnct, MaxDiis
        6      37       0       0       0       0       0       0

 Cartesian Hessian Update
 Hessian Updated using BFGS Update


** GEOMETRY OPTIMIZATION IN DELOCALIZED INTERNAL COORDINATES **
   Searching for a Minimum

   Optimization Cycle:  11

                       Coordinates (Angstroms)
     ATOM                X               Y               Z
      1  Br        2.0403493069    1.5313736546    0.0000000000
      2  I        -1.9980485649    1.3618929926    0.0000000000
      3  I         2.3932052553   -1.1137384685    0.0000000000
      4  I        -1.8030728681   -1.4112151231    0.0000000000
      5  C         0.9426456104    0.1555147571    0.0000000000
      6  C        -0.5634200362    0.0684993804    0.0000000000
   Point Group: cs    Number of degrees of freedom:     9


   Energy is -23408.695474496

 Hessian Updated using BFGS Update

  9 Hessian modes will be used to form the next step
  Hessian Eigenvalues:
     0.127042    0.209799    0.250239    0.252915    0.312262    0.596688
     0.920370    1.030566    1.051831

 Minimum Search - Taking Simple RFO Step
 Searching for Lamda that Minimizes Along All modes
 Value Taken    Lamda =  -0.16064914
 Calculated Step too Large.  Step scaled by  0.423011
 Step Taken.  Stepsize is  0.300000

                             Maximum     Tolerance    Cnvgd?
         Gradient           0.161483      0.000300      NO
         Displacement       0.214107      0.001200      NO
         Energy change     -0.072976      0.000001      NO


 New Cartesian Coordinates Obtained by Inverse Iteration

 Displacement from previous Coordinates is:  0.264943
 ----------------------------------------------------------------
             Standard Nuclear Orientation (Angstroms)
    I     Atom           X                Y                Z
 ----------------------------------------------------------------
    1      Br      1.9859593157     1.5628488060     0.0000000000
    2      I      -1.9558764505     1.4031236418     0.0000000000
    3      I       2.3518794773    -1.1535280029     0.0000000000
    4      I      -1.7513655204    -1.4459702431     0.0000000000
    5      C       0.8934881925     0.1520709781     0.0000000000
    6      C      -0.5124263114     0.0737820131     0.0000000000
 ----------------------------------------------------------------
 Molecular Point Group                 Cs    NOp =  2
 Largest Abelian Subgroup              Cs    NOp =  2
 Nuclear Repulsion Energy =  2524.1272873638 hartrees
 There are      103 alpha and      103 beta electrons
 Applying Cartesian multipole field
    Component          Value
    ---------          -----
     (2,0,0)        1.00000E-11
     (0,2,0)        2.00000E-11
     (0,0,2)       -3.00000E-11
 Nucleus-field energy     =     0.0000000552 hartrees
 Requested basis set is 6-311++G(d,p)
 There are 103 shells and 278 basis functions
 A cutoff of  1.0D-11 yielded   3529 shell pairs
 There are     27848 function pairs (     31919 Cartesian)
 Smallest overlap matrix eigenvalue = 2.43E-05
 Guess MOs from SCF MO coefficient file

 -----------------------------------------------------------------------
  General SCF calculation program by
  Eric Jon Sundstrom, Paul Horn, Yuezhi Mao, Dmitri Zuev, Alec White,
  David Stuck, Shaama M.S., Shane Yost, Joonho Lee, David Small,
  Daniel Levine, Susi Lehtola, Hugh Burton, Evgeny Epifanovsky
 -----------------------------------------------------------------------
 Exchange:     0.2000 Hartree-Fock + 0.0800 Slater + 0.7200 B88
 Correlation:  0.1900 VWN1RPA + 0.8100 LYP
 Using SG-1 standard quadrature grid
 using 8 threads for integral computing
 -------------------------------------------------------
 OpenMP Integral computing Module                
 Release: version 2.0, May 2017, Q-Chem Inc. Pleasanton 
 -------------------------------------------------------
 -------------------------------------------------------
 OpenMP BLAS3 based DFT computing Module                
 Release: version 1.0, May 2013, Q-Chem Inc. Pittsburgh 
 -------------------------------------------------------
 A restricted SCF calculation will be
 performed using DIIS
 SCF converges when DIIS error is below 1.0e-08
 ---------------------------------------
  Cycle       Energy         DIIS error
 ---------------------------------------
    1  -23408.7493561337      8.35e-04  
    2  -23408.7543658275      2.05e-04  
    3  -23408.7544797318      1.63e-04  
    4  -23408.7546884580      8.53e-05  
    5  -23408.7547540874      1.74e-05  
    6  -23408.7547571746      4.80e-06  
    7  -23408.7547572621      1.92e-06  
    8  -23408.7547572901      9.94e-07  
    9  -23408.7547572996      1.34e-07  
   10  -23408.7547572994      2.53e-08  
   11  -23408.7547572997      5.99e-09  Convergence criterion met
 ---------------------------------------
 SCF time:   CPU 193.53s  wall 25.00s 
 SCF   energy in the final basis set =   -23408.7547572997
 Total energy in the final basis set =   -23408.7547572997

 --------------------------------------------------------------
             Orbital Energies (a.u.) and Symmetries
 --------------------------------------------------------------

 Alpha MOs, Restricted
 -- Occupied --                  
*******-1165.89-1165.89 -482.86 -176.32 -176.32 -176.32 -165.72
  1 A'    2 A'    3 A'    4 A'    5 A'    6 A'    7 A'    8 A'                 
-165.72 -165.72 -165.72 -165.72 -165.72 -165.72 -165.72 -165.72
  9 A'   10 A'    1 A"   11 A'    2 A"   12 A'    3 A"   13 A'                 
-62.512 -56.332 -56.329 -56.328 -35.818 -35.817 -35.817 -31.311
 14 A'   15 A'    4 A"   16 A'   17 A'   18 A'   19 A'   20 A'                 
-31.311 -31.310 -31.306 -31.305 -31.305 -31.304 -31.304 -31.303
 21 A'   22 A'    5 A"   23 A'    6 A"   24 A'    7 A"   25 A'                 
-22.962 -22.961 -22.960 -22.960 -22.960 -22.960 -22.959 -22.959
 26 A'   27 A'    8 A"   28 A'   29 A'    9 A"   30 A'   10 A"                 
-22.958 -22.956 -22.956 -22.955 -22.955 -22.954 -22.954 -10.289
 31 A'   11 A"   32 A'   33 A'   12 A"   13 A"   34 A'   35 A'                 
-10.275  -8.723  -6.555  -6.541  -6.540  -6.369  -6.369  -6.368
 36 A'   37 A'   38 A'   14 A"   39 A'   40 A'   41 A'   42 A'                 
 -4.783  -4.782  -4.781  -4.767  -4.767  -4.766  -4.766  -4.766
 43 A'   44 A'   45 A'   15 A"   16 A"   46 A'   47 A'   17 A"                 
 -4.765  -2.666  -2.662  -2.661  -2.651  -2.651  -2.050  -2.049
 48 A'   49 A'   18 A"   50 A'   51 A'   19 A"   52 A'   53 A'                 
 -2.048  -2.044  -2.044  -2.043  -2.043  -2.042  -2.042  -2.030
 54 A'   55 A'   20 A"   21 A"   56 A'   22 A"   57 A'   23 A"                 
 -2.030  -2.030  -2.030  -2.029  -2.028  -0.908  -0.834  -0.725
 58 A'   24 A"   59 A'   25 A"   60 A'   61 A'   62 A'   63 A'                 
 -0.670  -0.658  -0.525  -0.475  -0.445  -0.424  -0.374  -0.360
 64 A'   65 A'   66 A'   67 A'   68 A'   26 A"   69 A'   27 A"                 
 -0.354  -0.340  -0.290  -0.274  -0.246  -0.245  -0.222
 70 A'   71 A'   28 A"   29 A"   72 A'   30 A"   73 A'                         
 -- Virtual --                   
 -0.072  -0.061  -0.053  -0.037   0.007   0.031   0.043   0.052
 31 A"   74 A'   75 A'   76 A'   77 A'   78 A'   79 A'   32 A"                 
  0.057   0.074   0.085   0.091   0.108   0.113   0.117   0.120
 80 A'   81 A'   33 A"   82 A'   83 A'   84 A'   85 A'   34 A"                 
  0.153   0.156   0.197   0.206   0.221   0.224   0.242   0.271
 86 A'   87 A'   88 A'   35 A"   89 A'   36 A"   90 A'   91 A'                 
  0.272   0.288   0.308   0.313   0.315   0.360   0.369   0.378
 37 A"   92 A'   93 A'   38 A"   94 A'   39 A"   40 A"   95 A'                 
  0.386   0.393   0.410   0.416   0.420   0.434   0.449   0.451
 96 A'   97 A'   41 A"   42 A"   98 A'   99 A'   43 A"  100 A'                 
  0.469   0.485   0.490   0.512   0.515   0.563   0.576   0.584
101 A'   44 A"  102 A'  103 A'   45 A"  104 A'   46 A"   47 A"                 
  0.601   0.621   0.669   0.699   0.718   0.730   0.759   0.770
105 A'  106 A'  107 A'  108 A'  109 A'  110 A'  111 A'   48 A"                 
  0.773   0.807   0.857   0.960   0.996   1.105   1.171   1.223
112 A'  113 A'  114 A'  115 A'  116 A'  117 A'   49 A"   50 A"                 
  1.302   1.305   1.323   1.356   1.373   1.381   1.407   1.413
 51 A"  118 A'   52 A"   53 A"  119 A'  120 A'  121 A'  122 A'                 
  1.438   1.535   1.540   1.599   1.685   1.765   1.818   1.994
123 A'   54 A"  124 A'  125 A'  126 A'  127 A'   55 A"   56 A"                 
  2.035   2.099   2.125   2.211   2.591   2.709   2.812   2.948
128 A'  129 A'  130 A'  131 A'   57 A"  132 A'   58 A"  133 A'                 
  3.024   3.364   3.906   3.924   3.941   3.960   3.964   3.979
134 A'  135 A'   59 A"   60 A"  136 A'  137 A'   61 A"   62 A"                 
  3.990   4.003   4.020   4.038   4.055   4.057   4.095   4.118
138 A'  139 A'   63 A"   64 A"   65 A"  140 A'   66 A"  141 A'                 
  4.182   4.207   4.249   4.279   4.302   4.361   4.422   4.458
142 A'  143 A'  144 A'  145 A'  146 A'  147 A'  148 A'  149 A'                 
  4.538   5.975   5.985   6.032   6.033   6.053   6.076   6.089
150 A'   67 A"   68 A"   69 A"  151 A'  152 A'  153 A'  154 A'                 
  6.134   6.197   6.686   7.532   7.581   7.670  23.254  23.838
155 A'  156 A'  157 A'   70 A"  158 A'  159 A'  160 A'  161 A'                 
 27.861  27.884  27.932  28.321  28.330  28.360  28.365  28.375
162 A'  163 A'  164 A'   71 A"   72 A"  165 A'   73 A"  166 A'                 
 28.387  28.395  28.413  28.429  28.505  28.522  28.526  28.529
167 A'  168 A'  169 A'  170 A'   74 A"  171 A'   75 A"   76 A"                 
 28.542  28.548  28.549  28.563  28.573  28.577  28.614  28.654
172 A'   77 A"  173 A'   78 A"   79 A"  174 A'  175 A'  176 A'                 
 28.665  28.703  28.773  47.944 127.869 127.875 127.902 127.907
177 A'  178 A'  179 A'  180 A'   80 A"   81 A"   82 A"  181 A'                 
127.913 127.926 127.935 127.953 127.995 151.659 151.680 151.722
182 A'  183 A'  184 A'  185 A'  186 A'  187 A'  188 A'  189 A'                 
289.733 289.784 289.8991020.7501901.8231901.8461901.888
 83 A"  190 A'  191 A'  192 A'  193 A'  194 A'  195 A'                         

 Beta MOs, Restricted
 -- Occupied --                  
*******-1165.89-1165.89 -482.86 -176.32 -176.32 -176.32 -165.72
  1 A'    2 A'    3 A'    4 A'    5 A'    6 A'    7 A'    8 A'                 
-165.72 -165.72 -165.72 -165.72 -165.72 -165.72 -165.72 -165.72
  9 A'   10 A'    1 A"   11 A'    2 A"   12 A'    3 A"   13 A'                 
-62.512 -56.332 -56.329 -56.328 -35.818 -35.817 -35.817 -31.311
 14 A'   15 A'    4 A"   16 A'   17 A'   18 A'   19 A'   20 A'                 
-31.311 -31.310 -31.306 -31.305 -31.305 -31.304 -31.304 -31.303
 21 A'   22 A'    5 A"   23 A'    6 A"   24 A'    7 A"   25 A'                 
-22.962 -22.961 -22.960 -22.960 -22.960 -22.960 -22.959 -22.959
 26 A'   27 A'    8 A"   28 A'   29 A'    9 A"   30 A'   10 A"                 
-22.958 -22.956 -22.956 -22.955 -22.955 -22.954 -22.954 -10.289
 31 A'   11 A"   32 A'   33 A'   12 A"   13 A"   34 A'   35 A'                 
-10.275  -8.723  -6.555  -6.541  -6.540  -6.369  -6.369  -6.368
 36 A'   37 A'   38 A'   14 A"   39 A'   40 A'   41 A'   42 A'                 
 -4.783  -4.782  -4.781  -4.767  -4.767  -4.766  -4.766  -4.766
 43 A'   44 A'   45 A'   15 A"   16 A"   46 A'   47 A'   17 A"                 
 -4.765  -2.666  -2.662  -2.661  -2.651  -2.651  -2.050  -2.049
 48 A'   49 A'   18 A"   50 A'   51 A'   19 A"   52 A'   53 A'                 
 -2.048  -2.044  -2.044  -2.043  -2.043  -2.042  -2.042  -2.030
 54 A'   55 A'   20 A"   21 A"   56 A'   22 A"   57 A'   23 A"                 
 -2.030  -2.030  -2.030  -2.029  -2.028  -0.908  -0.834  -0.725
 58 A'   24 A"   59 A'   25 A"   60 A'   61 A'   62 A'   63 A'                 
 -0.670  -0.658  -0.525  -0.475  -0.445  -0.424  -0.374  -0.360
 64 A'   65 A'   66 A'   67 A'   68 A'   26 A"   69 A'   27 A"                 
 -0.354  -0.340  -0.290  -0.274  -0.246  -0.245  -0.222
 70 A'   71 A'   28 A"   29 A"   72 A'   30 A"   73 A'                         
 -- Virtual --                   
 -0.072  -0.061  -0.053  -0.037   0.007   0.031   0.043   0.052
 31 A"   74 A'   75 A'   76 A'   77 A'   78 A'   79 A'   32 A"                 
  0.057   0.074   0.085   0.091   0.108   0.113   0.117   0.120
 80 A'   81 A'   33 A"   82 A'   83 A'   84 A'   85 A'   34 A"                 
  0.153   0.156   0.197   0.206   0.221   0.224   0.242   0.271
 86 A'   87 A'   88 A'   35 A"   89 A'   36 A"   90 A'   91 A'                 
  0.272   0.288   0.308   0.313   0.315   0.360   0.369   0.378
 37 A"   92 A'   93 A'   38 A"   94 A'   39 A"   40 A"   95 A'                 
  0.386   0.393   0.410   0.416   0.420   0.434   0.449   0.451
 96 A'   97 A'   41 A"   42 A"   98 A'   99 A'   43 A"  100 A'                 
  0.469   0.485   0.490   0.512   0.515   0.563   0.576   0.584
101 A'   44 A"  102 A'  103 A'   45 A"  104 A'   46 A"   47 A"                 
  0.601   0.621   0.669   0.699   0.718   0.730   0.759   0.770
105 A'  106 A'  107 A'  108 A'  109 A'  110 A'  111 A'   48 A"                 
  0.773   0.807   0.857   0.960   0.996   1.105   1.171   1.223
112 A'  113 A'  114 A'  115 A'  116 A'  117 A'   49 A"   50 A"                 
  1.302   1.305   1.323   1.356   1.373   1.381   1.407   1.413
 51 A"  118 A'   52 A"   53 A"  119 A'  120 A'  121 A'  122 A'                 
  1.438   1.535   1.540   1.599   1.685   1.765   1.818   1.994
123 A'   54 A"  124 A'  125 A'  126 A'  127 A'   55 A"   56 A"                 
  2.035   2.099   2.125   2.211   2.591   2.709   2.812   2.948
128 A'  129 A'  130 A'  131 A'   57 A"  132 A'   58 A"  133 A'                 
  3.024   3.364   3.906   3.924   3.941   3.960   3.964   3.979
134 A'  135 A'   59 A"   60 A"  136 A'  137 A'   61 A"   62 A"                 
  3.990   4.003   4.020   4.038   4.055   4.057   4.095   4.118
138 A'  139 A'   63 A"   64 A"   65 A"  140 A'   66 A"  141 A'                 
  4.182   4.207   4.249   4.279   4.302   4.361   4.422   4.458
142 A'  143 A'  144 A'  145 A'  146 A'  147 A'  148 A'  149 A'                 
  4.538   5.975   5.985   6.032   6.033   6.053   6.076   6.089
150 A'   67 A"   68 A"   69 A"  151 A'  152 A'  153 A'  154 A'                 
  6.134   6.197   6.686   7.532   7.581   7.670  23.254  23.838
155 A'  156 A'  157 A'   70 A"  158 A'  159 A'  160 A'  161 A'                 
 27.861  27.884  27.932  28.321  28.330  28.360  28.365  28.375
162 A'  163 A'  164 A'   71 A"   72 A"  165 A'   73 A"  166 A'                 
 28.387  28.395  28.413  28.429  28.505  28.522  28.526  28.529
167 A'  168 A'  169 A'  170 A'   74 A"  171 A'   75 A"   76 A"                 
 28.542  28.548  28.549  28.563  28.573  28.577  28.614  28.654
172 A'   77 A"  173 A'   78 A"   79 A"  174 A'  175 A'  176 A'                 
 28.665  28.703  28.773  47.944 127.869 127.875 127.902 127.907
177 A'  178 A'  179 A'  180 A'   80 A"   81 A"   82 A"  181 A'                 
127.913 127.926 127.935 127.953 127.995 151.659 151.680 151.722
182 A'  183 A'  184 A'  185 A'  186 A'  187 A'  188 A'  189 A'                 
289.733 289.784 289.8991020.7501901.8231901.8461901.888
 83 A"  190 A'  191 A'  192 A'  193 A'  194 A'  195 A'                         
 --------------------------------------------------------------

          Ground-State Mulliken Net Atomic Charges

     Atom                 Charge (a.u.)
  ----------------------------------------
      1 Br                   -0.061203
      2 I                     0.172074
      3 I                     0.127371
      4 I                     0.170432
      5 C                    -0.102268
      6 C                    -0.306405
  ----------------------------------------
  Sum of atomic charges =     0.000000

 -----------------------------------------------------------------
                    Cartesian Multipole Moments
 -----------------------------------------------------------------
    Charge (ESU x 10^10)
                 0.0000
    Dipole Moment (Debye)
         X      -0.2052      Y      -0.0106      Z       0.0000
       Tot       0.2055
    Quadrupole Moments (Debye-Ang)
        XX    -105.3381     XY       0.1712     YY    -115.2164
        XZ      -0.0000     YZ      -0.0000     ZZ    -115.5241
    Octopole Moments (Debye-Ang^2)
       XXX       0.6053    XXY       2.3684    XYY      -2.7407
       YYY      11.2385    XXZ       0.0000    XYZ       0.0000
       YYZ       0.0000    XZZ      -0.0023    YZZ       4.3742
       ZZZ       0.0000
    Hexadecapole Moments (Debye-Ang^3)
      XXXX   -2557.0167   XXXY      53.9145   XXYY    -594.0685
      XYYY      88.3695   YYYY   -1340.4139   XXXZ      -0.0000
      XXYZ      -0.0000   XYYZ      -0.0000   YYYZ      -0.0000
      XXZZ    -483.4060   XYZZ      26.6574   YYZZ    -256.1147
      XZZZ      -0.0000   YZZZ      -0.0000   ZZZZ    -154.9590
 -----------------------------------------------------------------
 Calculating analytic gradient of the SCF energy
 Gradient of SCF Energy
            1           2           3           4           5           6
    1  -0.0007991   0.0325675  -0.0375881   0.0110015   0.1086667  -0.1138485
    2  -0.1233816  -0.1300152   0.1213467   0.1328059   0.0056152  -0.0063710
    3  -0.0000000   0.0000000   0.0000000  -0.0000000  -0.0000000  -0.0000000
 Max gradient component =       1.328E-01
 RMS gradient           =       7.146E-02
 Gradient time:  CPU 78.09 s  wall 9.91 s
 Geometry Optimization Parameters
   NAtoms,    NIC,     NZ,  NCons,   NDum,   NFix, NCnnct, MaxDiis
        6      37       0       0       0       0       0       0

 Cartesian Hessian Update
 Hessian Updated using BFGS Update


** GEOMETRY OPTIMIZATION IN DELOCALIZED INTERNAL COORDINATES **
   Searching for a Minimum

   Optimization Cycle:  12

                       Coordinates (Angstroms)
     ATOM                X               Y               Z
      1  Br        1.9859593157    1.5628488060    0.0000000000
      2  I        -1.9558764505    1.4031236418    0.0000000000
      3  I         2.3518794773   -1.1535280029    0.0000000000
      4  I        -1.7513655204   -1.4459702431    0.0000000000
      5  C         0.8934881925    0.1520709781    0.0000000000
      6  C        -0.5124263114    0.0737820131    0.0000000000
   Point Group: cs    Number of degrees of freedom:     9


   Energy is -23408.754757300

 Hessian Updated using BFGS Update

  9 Hessian modes will be used to form the next step
  Hessian Eigenvalues:
     0.142448    0.233410    0.250225    0.259415    0.312023    0.593776
     0.920481    1.030698    1.051845

 Minimum Search - Taking Simple RFO Step
 Searching for Lamda that Minimizes Along All modes
 Value Taken    Lamda =  -0.10655613
 Calculated Step too Large.  Step scaled by  0.478079
 Step Taken.  Stepsize is  0.300000

                             Maximum     Tolerance    Cnvgd?
         Gradient           0.124719      0.000300      NO
         Displacement       0.247437      0.001200      NO
         Energy change     -0.059283      0.000001      NO


 New Cartesian Coordinates Obtained by Inverse Iteration

 Displacement from previous Coordinates is:  0.209429
 ----------------------------------------------------------------
             Standard Nuclear Orientation (Angstroms)
    I     Atom           X                Y                Z
 ----------------------------------------------------------------
    1      Br      1.9517855879     1.6060080690     0.0000000000
    2      I      -1.9344077905     1.4535742237     0.0000000000
    3      I       2.3359208076    -1.2003802439     0.0000000000
    4      I      -1.7241806901    -1.4914971167     0.0000000000
    5      C       0.8721189952     0.1499619005     0.0000000000
    6      C      -0.4895782068     0.0746603604     0.0000000000
 ----------------------------------------------------------------
 Molecular Point Group                 Cs    NOp =  2
 Largest Abelian Subgroup              Cs    NOp =  2
 Nuclear Repulsion Energy =  2497.8435845928 hartrees
 There are      103 alpha and      103 beta electrons
 Applying Cartesian multipole field
    Component          Value
    ---------          -----
     (2,0,0)        1.00000E-11
     (0,2,0)        2.00000E-11
     (0,0,2)       -3.00000E-11
 Nucleus-field energy     =     0.0000000563 hartrees
 Requested basis set is 6-311++G(d,p)
 There are 103 shells and 278 basis functions
 A cutoff of  1.0D-11 yielded   3510 shell pairs
 There are     27583 function pairs (     31565 Cartesian)
 Smallest overlap matrix eigenvalue = 2.22E-05
 Guess MOs from SCF MO coefficient file

 -----------------------------------------------------------------------
  General SCF calculation program by
  Eric Jon Sundstrom, Paul Horn, Yuezhi Mao, Dmitri Zuev, Alec White,
  David Stuck, Shaama M.S., Shane Yost, Joonho Lee, David Small,
  Daniel Levine, Susi Lehtola, Hugh Burton, Evgeny Epifanovsky
 -----------------------------------------------------------------------
 Exchange:     0.2000 Hartree-Fock + 0.0800 Slater + 0.7200 B88
 Correlation:  0.1900 VWN1RPA + 0.8100 LYP
 Using SG-1 standard quadrature grid
 using 8 threads for integral computing
 -------------------------------------------------------
 OpenMP Integral computing Module                
 Release: version 2.0, May 2017, Q-Chem Inc. Pleasanton 
 -------------------------------------------------------
 -------------------------------------------------------
 OpenMP BLAS3 based DFT computing Module                
 Release: version 1.0, May 2013, Q-Chem Inc. Pittsburgh 
 -------------------------------------------------------
 A restricted SCF calculation will be
 performed using DIIS
 SCF converges when DIIS error is below 1.0e-08
 ---------------------------------------
  Cycle       Energy         DIIS error
 ---------------------------------------
    1  -23408.7952484725      5.76e-04  
    2  -23408.7979767227      2.32e-04  
    3  -23408.7977011463      2.75e-04  
    4  -23408.7984244235      8.82e-05  
    5  -23408.7985052514      1.00e-05  
    6  -23408.7985061704      3.87e-06  
    7  -23408.7985062189      2.06e-06  
    8  -23408.7985062566      6.14e-07  
    9  -23408.7985062602      8.49e-08  
   10  -23408.7985062601      1.50e-08  
   11  -23408.7985062599      3.83e-09  Convergence criterion met
 ---------------------------------------
 SCF time:   CPU 191.68s  wall 24.00s 
 SCF   energy in the final basis set =   -23408.7985062599
 Total energy in the final basis set =   -23408.7985062599

 --------------------------------------------------------------
             Orbital Energies (a.u.) and Symmetries
 --------------------------------------------------------------

 Alpha MOs, Restricted
 -- Occupied --                  
*******-1165.89-1165.89 -482.86 -176.32 -176.32 -176.32 -165.72
  1 A'    2 A'    3 A'    4 A'    5 A'    6 A'    7 A'    8 A'                 
-165.72 -165.72 -165.72 -165.72 -165.72 -165.72 -165.72 -165.72
  9 A'   10 A'    1 A"   11 A'    2 A"   12 A'    3 A"   13 A'                 
-62.511 -56.331 -56.328 -56.327 -35.818 -35.818 -35.817 -31.311
 14 A'   15 A'    4 A"   16 A'   17 A'   18 A'   19 A'   20 A'                 
-31.311 -31.311 -31.305 -31.305 -31.305 -31.305 -31.304 -31.304
 21 A'   22 A'    5 A"    6 A"   23 A'    7 A"   24 A'   25 A'                 
-22.962 -22.961 -22.961 -22.960 -22.960 -22.960 -22.960 -22.960
 26 A'   27 A'   28 A'    8 A"   29 A'    9 A"   10 A"   30 A'                 
-22.959 -22.956 -22.956 -22.955 -22.955 -22.955 -22.955 -10.289
 31 A'   11 A"   32 A'   33 A'   12 A"   13 A"   34 A'   35 A'                 
-10.276  -8.721  -6.553  -6.540  -6.539  -6.369  -6.368  -6.368
 36 A'   37 A'   38 A'   14 A"   39 A'   40 A'   41 A'   42 A'                 
 -4.782  -4.782  -4.781  -4.767  -4.766  -4.766  -4.766  -4.765
 43 A'   44 A'   45 A'   15 A"   16 A"   46 A'   17 A"   47 A'                 
 -4.765  -2.664  -2.660  -2.660  -2.649  -2.649  -2.049  -2.048
 48 A'   49 A'   18 A"   50 A'   51 A'   19 A"   52 A'   53 A'                 
 -2.048  -2.043  -2.043  -2.043  -2.042  -2.042  -2.042  -2.030
 54 A'   55 A'   20 A"   21 A"   22 A"   56 A'   57 A'   23 A"                 
 -2.029  -2.029  -2.029  -2.029  -2.028  -0.900  -0.822  -0.725
 58 A'   24 A"   59 A'   25 A"   60 A'   61 A'   62 A'   63 A'                 
 -0.672  -0.659  -0.523  -0.473  -0.448  -0.422  -0.369  -0.351
 64 A'   65 A'   66 A'   67 A'   68 A'   26 A"   69 A'   27 A"                 
 -0.347  -0.334  -0.292  -0.276  -0.254  -0.250  -0.230
 70 A'   71 A'   28 A"   29 A"   72 A'   30 A"   73 A'                         
 -- Virtual --                   
 -0.067  -0.064  -0.062  -0.044   0.007   0.032   0.044   0.053
 74 A'   31 A"   75 A'   76 A'   77 A'   78 A'   79 A'   32 A"                 
  0.058   0.074   0.085   0.091   0.107   0.114   0.118   0.119
 80 A'   81 A'   33 A"   82 A'   83 A'   84 A'   85 A'   34 A"                 
  0.157   0.163   0.198   0.206   0.220   0.224   0.241   0.263
 86 A'   87 A'   88 A'   35 A"   89 A'   36 A"   90 A'   91 A'                 
  0.271   0.284   0.303   0.318   0.322   0.363   0.372   0.374
 37 A"   92 A'   93 A'   94 A'   38 A"   39 A"   40 A"   95 A'                 
  0.382   0.399   0.409   0.414   0.419   0.437   0.446   0.454
 96 A'   97 A'   41 A"   98 A'   42 A"   99 A'   43 A"  100 A'                 
  0.471   0.472   0.490   0.513   0.514   0.570   0.581   0.587
 44 A"  101 A'  102 A'   45 A"  103 A'   46 A"  104 A'   47 A"                 
  0.588   0.624   0.654   0.699   0.712   0.724   0.752   0.765
105 A'  106 A'  107 A'  108 A'  109 A'  110 A'  111 A'  112 A'                 
  0.772   0.799   0.865   0.947   1.001   1.108   1.169   1.212
 48 A"  113 A'  114 A'  115 A'  116 A'  117 A'   49 A"   50 A"                 
  1.292   1.299   1.325   1.357   1.366   1.375   1.402   1.404
118 A'   51 A"   52 A"   53 A"  119 A'  120 A'  121 A'  122 A'                 
  1.441   1.539   1.544   1.609   1.692   1.788   1.846   1.997
123 A'  124 A'   54 A"  125 A'  126 A'  127 A'   55 A"   56 A"                 
  2.034   2.123   2.131   2.223   2.597   2.706   2.823   2.966
128 A'  129 A'  130 A'  131 A'   57 A"  132 A'   58 A"  133 A'                 
  3.071   3.308   3.912   3.932   3.934   3.961   3.962   3.979
134 A'  135 A'   59 A"   60 A"  136 A'  137 A'   61 A"   62 A"                 
  3.986   3.999   4.019   4.026   4.044   4.058   4.094   4.118
138 A'  139 A'   63 A"   64 A"   65 A"  140 A'   66 A"  141 A'                 
  4.186   4.196   4.232   4.261   4.291   4.361   4.418   4.455
142 A'  143 A'  144 A'  145 A'  146 A'  147 A'  148 A'  149 A'                 
  4.527   5.976   5.985   6.030   6.039   6.046   6.064   6.071
150 A'   67 A"   68 A"   69 A"  151 A'  152 A'  153 A'  154 A'                 
  6.124   6.191   6.677   7.534   7.582   7.669  23.233  23.983
155 A'  156 A'  157 A'   70 A"  158 A'  159 A'  160 A'  161 A'                 
 27.854  27.878  27.924  28.321  28.330  28.362  28.364  28.369
162 A'  163 A'  164 A'   71 A"   72 A"  165 A'   73 A"  166 A'                 
 28.379  28.384  28.408  28.425  28.507  28.521  28.525  28.528
167 A'  168 A'  169 A'  170 A'   74 A"  171 A'   75 A"   76 A"                 
 28.540  28.545  28.546  28.557  28.571  28.575  28.610  28.648
172 A'  173 A'   77 A"   78 A"   79 A"  174 A'  175 A'  176 A'                 
 28.659  28.698  28.770  47.935 127.869 127.874 127.900 127.905
177 A'  178 A'  179 A'  180 A'   80 A"   81 A"   82 A"  181 A'                 
127.908 127.918 127.928 127.947 127.992 151.652 151.674 151.713
182 A'  183 A'  184 A'  185 A'  186 A'  187 A'  188 A'  189 A'                 
289.734 289.783 289.8961020.7371901.8161901.8391901.879
 83 A"  190 A'  191 A'  192 A'  193 A'  194 A'  195 A'                         

 Beta MOs, Restricted
 -- Occupied --                  
*******-1165.89-1165.89 -482.86 -176.32 -176.32 -176.32 -165.72
  1 A'    2 A'    3 A'    4 A'    5 A'    6 A'    7 A'    8 A'                 
-165.72 -165.72 -165.72 -165.72 -165.72 -165.72 -165.72 -165.72
  9 A'   10 A'    1 A"   11 A'    2 A"   12 A'    3 A"   13 A'                 
-62.511 -56.331 -56.328 -56.327 -35.818 -35.818 -35.817 -31.311
 14 A'   15 A'    4 A"   16 A'   17 A'   18 A'   19 A'   20 A'                 
-31.311 -31.311 -31.305 -31.305 -31.305 -31.305 -31.304 -31.304
 21 A'   22 A'    5 A"    6 A"   23 A'    7 A"   24 A'   25 A'                 
-22.962 -22.961 -22.961 -22.960 -22.960 -22.960 -22.960 -22.960
 26 A'   27 A'   28 A'    8 A"   29 A'    9 A"   10 A"   30 A'                 
-22.959 -22.956 -22.956 -22.955 -22.955 -22.955 -22.955 -10.289
 31 A'   11 A"   32 A'   33 A'   12 A"   13 A"   34 A'   35 A'                 
-10.276  -8.721  -6.553  -6.540  -6.539  -6.369  -6.368  -6.368
 36 A'   37 A'   38 A'   14 A"   39 A'   40 A'   41 A'   42 A'                 
 -4.782  -4.782  -4.781  -4.767  -4.766  -4.766  -4.766  -4.765
 43 A'   44 A'   45 A'   15 A"   16 A"   46 A'   17 A"   47 A'                 
 -4.765  -2.664  -2.660  -2.660  -2.649  -2.649  -2.049  -2.048
 48 A'   49 A'   18 A"   50 A'   51 A'   19 A"   52 A'   53 A'                 
 -2.048  -2.043  -2.043  -2.043  -2.042  -2.042  -2.042  -2.030
 54 A'   55 A'   20 A"   21 A"   22 A"   56 A'   57 A'   23 A"                 
 -2.029  -2.029  -2.029  -2.029  -2.028  -0.900  -0.822  -0.725
 58 A'   24 A"   59 A'   25 A"   60 A'   61 A'   62 A'   63 A'                 
 -0.672  -0.659  -0.523  -0.473  -0.448  -0.422  -0.369  -0.351
 64 A'   65 A'   66 A'   67 A'   68 A'   26 A"   69 A'   27 A"                 
 -0.347  -0.334  -0.292  -0.276  -0.254  -0.250  -0.230
 70 A'   71 A'   28 A"   29 A"   72 A'   30 A"   73 A'                         
 -- Virtual --                   
 -0.067  -0.064  -0.062  -0.044   0.007   0.032   0.044   0.053
 74 A'   31 A"   75 A'   76 A'   77 A'   78 A'   79 A'   32 A"                 
  0.058   0.074   0.085   0.091   0.107   0.114   0.118   0.119
 80 A'   81 A'   33 A"   82 A'   83 A'   84 A'   85 A'   34 A"                 
  0.157   0.163   0.198   0.206   0.220   0.224   0.241   0.263
 86 A'   87 A'   88 A'   35 A"   89 A'   36 A"   90 A'   91 A'                 
  0.271   0.284   0.303   0.318   0.322   0.363   0.372   0.374
 37 A"   92 A'   93 A'   94 A'   38 A"   39 A"   40 A"   95 A'                 
  0.382   0.399   0.409   0.414   0.419   0.437   0.446   0.454
 96 A'   97 A'   41 A"   98 A'   42 A"   99 A'   43 A"  100 A'                 
  0.471   0.472   0.490   0.513   0.514   0.570   0.581   0.587
 44 A"  101 A'  102 A'   45 A"  103 A'   46 A"  104 A'   47 A"                 
  0.588   0.624   0.654   0.699   0.712   0.724   0.752   0.765
105 A'  106 A'  107 A'  108 A'  109 A'  110 A'  111 A'  112 A'                 
  0.772   0.799   0.865   0.947   1.001   1.108   1.169   1.212
 48 A"  113 A'  114 A'  115 A'  116 A'  117 A'   49 A"   50 A"                 
  1.292   1.299   1.325   1.357   1.366   1.375   1.402   1.404
118 A'   51 A"   52 A"   53 A"  119 A'  120 A'  121 A'  122 A'                 
  1.441   1.539   1.544   1.609   1.692   1.788   1.846   1.997
123 A'  124 A'   54 A"  125 A'  126 A'  127 A'   55 A"   56 A"                 
  2.034   2.123   2.131   2.223   2.597   2.706   2.823   2.966
128 A'  129 A'  130 A'  131 A'   57 A"  132 A'   58 A"  133 A'                 
  3.071   3.308   3.912   3.932   3.934   3.961   3.962   3.979
134 A'  135 A'   59 A"   60 A"  136 A'  137 A'   61 A"   62 A"                 
  3.986   3.999   4.019   4.026   4.044   4.058   4.094   4.118
138 A'  139 A'   63 A"   64 A"   65 A"  140 A'   66 A"  141 A'                 
  4.186   4.196   4.232   4.261   4.291   4.361   4.418   4.455
142 A'  143 A'  144 A'  145 A'  146 A'  147 A'  148 A'  149 A'                 
  4.527   5.976   5.985   6.030   6.039   6.046   6.064   6.071
150 A'   67 A"   68 A"   69 A"  151 A'  152 A'  153 A'  154 A'                 
  6.124   6.191   6.677   7.534   7.582   7.669  23.233  23.983
155 A'  156 A'  157 A'   70 A"  158 A'  159 A'  160 A'  161 A'                 
 27.854  27.878  27.924  28.321  28.330  28.362  28.364  28.369
162 A'  163 A'  164 A'   71 A"   72 A"  165 A'   73 A"  166 A'                 
 28.379  28.384  28.408  28.425  28.507  28.521  28.525  28.528
167 A'  168 A'  169 A'  170 A'   74 A"  171 A'   75 A"   76 A"                 
 28.540  28.545  28.546  28.557  28.571  28.575  28.610  28.648
172 A'  173 A'   77 A"   78 A"   79 A"  174 A'  175 A'  176 A'                 
 28.659  28.698  28.770  47.935 127.869 127.874 127.900 127.905
177 A'  178 A'  179 A'  180 A'   80 A"   81 A"   82 A"  181 A'                 
127.908 127.918 127.928 127.947 127.992 151.652 151.674 151.713
182 A'  183 A'  184 A'  185 A'  186 A'  187 A'  188 A'  189 A'                 
289.734 289.783 289.8961020.7371901.8161901.8391901.879
 83 A"  190 A'  191 A'  192 A'  193 A'  194 A'  195 A'                         
 --------------------------------------------------------------

          Ground-State Mulliken Net Atomic Charges

     Atom                 Charge (a.u.)
  ----------------------------------------
      1 Br                   -0.065818
      2 I                     0.173494
      3 I                     0.132558
      4 I                     0.170804
      5 C                    -0.147804
      6 C                    -0.263234
  ----------------------------------------
  Sum of atomic charges =     0.000000

 -----------------------------------------------------------------
                    Cartesian Multipole Moments
 -----------------------------------------------------------------
    Charge (ESU x 10^10)
                 0.0000
    Dipole Moment (Debye)
         X      -0.2159      Y      -0.0895      Z       0.0000
       Tot       0.2337
    Quadrupole Moments (Debye-Ang)
        XX    -106.1210     XY      -0.2166     YY    -114.0904
        XZ      -0.0000     YZ       0.0000     ZZ    -115.7933
    Octopole Moments (Debye-Ang^2)
       XXX      -0.3027    XXY       2.0754    XYY      -3.3803
       YYY      12.2791    XXZ      -0.0000    XYZ      -0.0000
       YYZ      -0.0000    XZZ      -0.3096    YZZ       4.7131
       ZZZ       0.0000
    Hexadecapole Moments (Debye-Ang^3)
      XXXX   -2514.5116   XXXY      57.5452   XXYY    -591.4417
      XYYY      95.1206   YYYY   -1406.0542   XXXZ      -0.0000
      XXYZ       0.0000   XYYZ      -0.0000   YYYZ       0.0000
      XXZZ    -475.0527   XYZZ      29.2408   YYZZ    -269.5183
      XZZZ      -0.0000   YZZZ       0.0000   ZZZZ    -155.9498
 -----------------------------------------------------------------
 Calculating analytic gradient of the SCF energy
 Gradient of SCF Energy
            1           2           3           4           5           6
    1   0.0025328   0.0195791  -0.0240032   0.0038194   0.0583773  -0.0603054
    2  -0.0924263  -0.0980388   0.0915023   0.0975272   0.0016651  -0.0002295
    3   0.0000000  -0.0000000  -0.0000000  -0.0000000  -0.0000000   0.0000000
 Max gradient component =       9.804E-02
 RMS gradient           =       4.948E-02
 Gradient time:  CPU 77.72 s  wall 9.87 s
 Geometry Optimization Parameters
   NAtoms,    NIC,     NZ,  NCons,   NDum,   NFix, NCnnct, MaxDiis
        6      37       0       0       0       0       0       0

 Cartesian Hessian Update
 Hessian Updated using BFGS Update


** GEOMETRY OPTIMIZATION IN DELOCALIZED INTERNAL COORDINATES **
   Searching for a Minimum

   Optimization Cycle:  13

                       Coordinates (Angstroms)
     ATOM                X               Y               Z
      1  Br        1.9517855879    1.6060080690    0.0000000000
      2  I        -1.9344077905    1.4535742237    0.0000000000
      3  I         2.3359208076   -1.2003802439    0.0000000000
      4  I        -1.7241806901   -1.4914971167    0.0000000000
      5  C         0.8721189952    0.1499619005    0.0000000000
      6  C        -0.4895782068    0.0746603604    0.0000000000
   Point Group: cs    Number of degrees of freedom:     9


   Energy is -23408.798506260

 Hessian Updated using BFGS Update

  9 Hessian modes will be used to form the next step
  Hessian Eigenvalues:
     0.113546    0.243491    0.250310    0.293950    0.312247    0.604014
     0.920583    1.030727    1.051872

 Minimum Search - Taking Simple RFO Step
 Searching for Lamda that Minimizes Along All modes
 Value Taken    Lamda =  -0.07118767
 Calculated Step too Large.  Step scaled by  0.502024
 Step Taken.  Stepsize is  0.300000

                             Maximum     Tolerance    Cnvgd?
         Gradient           0.099890      0.000300      NO
         Displacement       0.277772      0.001200      NO
         Energy change     -0.043749      0.000001      NO


 New Cartesian Coordinates Obtained by Inverse Iteration

 Displacement from previous Coordinates is:  0.199977
 ----------------------------------------------------------------
             Standard Nuclear Orientation (Angstroms)
    I     Atom           X                Y                Z
 ----------------------------------------------------------------
    1      Br      1.9258378583     1.6530245275     0.0000000000
    2      I      -1.9183380560     1.5060448577     0.0000000000
    3      I       2.3263243522    -1.2486503689     0.0000000000
    4      I      -1.7050351491    -1.5408403173     0.0000000000
    5      C       0.8662096325     0.1504919354     0.0000000000
    6      C      -0.4833399346     0.0722565586     0.0000000000
 ----------------------------------------------------------------
 Molecular Point Group                 Cs    NOp =  2
 Largest Abelian Subgroup              Cs    NOp =  2
 Nuclear Repulsion Energy =  2467.1117512077 hartrees
 There are      103 alpha and      103 beta electrons
 Applying Cartesian multipole field
    Component          Value
    ---------          -----
     (2,0,0)        1.00000E-11
     (0,2,0)        2.00000E-11
     (0,0,2)       -3.00000E-11
 Nucleus-field energy     =     0.0000000579 hartrees
 Requested basis set is 6-311++G(d,p)
 There are 103 shells and 278 basis functions
 A cutoff of  1.0D-11 yielded   3505 shell pairs
 There are     27564 function pairs (     31544 Cartesian)
 Smallest overlap matrix eigenvalue = 2.34E-05
 Guess MOs from SCF MO coefficient file

 -----------------------------------------------------------------------
  General SCF calculation program by
  Eric Jon Sundstrom, Paul Horn, Yuezhi Mao, Dmitri Zuev, Alec White,
  David Stuck, Shaama M.S., Shane Yost, Joonho Lee, David Small,
  Daniel Levine, Susi Lehtola, Hugh Burton, Evgeny Epifanovsky
 -----------------------------------------------------------------------
 Exchange:     0.2000 Hartree-Fock + 0.0800 Slater + 0.7200 B88
 Correlation:  0.1900 VWN1RPA + 0.8100 LYP
 Using SG-1 standard quadrature grid
 using 8 threads for integral computing
 -------------------------------------------------------
 OpenMP Integral computing Module                
 Release: version 2.0, May 2017, Q-Chem Inc. Pleasanton 
 -------------------------------------------------------
 -------------------------------------------------------
 OpenMP BLAS3 based DFT computing Module                
 Release: version 1.0, May 2013, Q-Chem Inc. Pittsburgh 
 -------------------------------------------------------
 A restricted SCF calculation will be
 performed using DIIS
 SCF converges when DIIS error is below 1.0e-08
 ---------------------------------------
  Cycle       Energy         DIIS error
 ---------------------------------------
    1  -23408.8268806600      4.24e-04  
    2  -23408.8284072482      2.73e-04  
    3  -23408.8283131385      2.83e-04  
    4  -23408.8291222266      6.37e-05  
    5  -23408.8291661393      7.18e-06  
    6  -23408.8291665588      3.96e-06  
    7  -23408.8291666509      1.85e-06  
    8  -23408.8291666823      4.44e-07  
    9  -23408.8291666840      5.86e-08  
   10  -23408.8291666838      1.21e-08  
   11  -23408.8291666833      2.52e-09  Convergence criterion met
 ---------------------------------------
 SCF time:   CPU 189.91s  wall 25.00s 
 SCF   energy in the final basis set =   -23408.8291666833
 Total energy in the final basis set =   -23408.8291666833

 --------------------------------------------------------------
             Orbital Energies (a.u.) and Symmetries
 --------------------------------------------------------------

 Alpha MOs, Restricted
 -- Occupied --                  
*******-1165.89-1165.89 -482.86 -176.32 -176.32 -176.32 -165.73
  1 A'    2 A'    3 A'    4 A'    5 A'    6 A'    7 A'    8 A'                 
-165.73 -165.72 -165.72 -165.72 -165.72 -165.72 -165.72 -165.72
  9 A'   10 A'    1 A"    2 A"    3 A"   11 A'   12 A'   13 A'                 
-62.511 -56.331 -56.327 -56.327 -35.818 -35.818 -35.818 -31.312
 14 A'   15 A'    4 A"   16 A'   17 A'   18 A'   19 A'   20 A'                 
-31.312 -31.311 -31.306 -31.306 -31.305 -31.305 -31.305 -31.305
 21 A'   22 A'    5 A"    6 A"    7 A"   23 A'   24 A'   25 A'                 
-22.962 -22.962 -22.962 -22.961 -22.961 -22.960 -22.960 -22.960
 26 A'   27 A'   28 A'    8 A"    9 A"   10 A"   29 A'   30 A'                 
-22.960 -22.956 -22.956 -22.956 -22.956 -22.956 -22.956 -10.291
 31 A'   11 A"   32 A'   12 A"   33 A'   34 A'   13 A"   35 A'                 
-10.279  -8.720  -6.552  -6.539  -6.538  -6.369  -6.369  -6.369
 36 A'   37 A'   38 A'   14 A"   39 A'   40 A'   41 A'   42 A'                 
 -4.782  -4.782  -4.782  -4.766  -4.766  -4.766  -4.765  -4.765
 43 A'   44 A'   45 A'   15 A"   16 A"   17 A"   46 A'   47 A'                 
 -4.765  -2.663  -2.660  -2.659  -2.648  -2.648  -2.049  -2.049
 48 A'   49 A'   18 A"   50 A'   51 A'   19 A"   52 A'   53 A'                 
 -2.048  -2.043  -2.043  -2.043  -2.043  -2.042  -2.042  -2.029
 54 A'   20 A"   55 A'   21 A"   22 A"   56 A'   57 A'   23 A"                 
 -2.029  -2.029  -2.029  -2.029  -2.029  -0.892  -0.813  -0.722
 58 A'   24 A"   25 A"   59 A'   60 A'   61 A'   62 A'   63 A'                 
 -0.671  -0.659  -0.521  -0.470  -0.448  -0.417  -0.366  -0.345
 64 A'   65 A'   66 A'   67 A'   68 A'   26 A"   69 A'   27 A"                 
 -0.342  -0.327  -0.293  -0.278  -0.263  -0.251  -0.238
 70 A'   71 A'   28 A"   29 A"   72 A'   30 A"   73 A'                         
 -- Virtual --                   
 -0.073  -0.068  -0.061  -0.050   0.008   0.033   0.045   0.054
 74 A'   75 A'   31 A"   76 A'   77 A'   78 A'   79 A'   32 A"                 
  0.058   0.074   0.086   0.090   0.106   0.114   0.118   0.119
 80 A'   81 A'   33 A"   82 A'   83 A'   84 A'   34 A"   85 A'                 
  0.158   0.170   0.198   0.206   0.218   0.224   0.240   0.252
 86 A'   87 A'   88 A'   35 A"   89 A'   36 A"   90 A'   91 A'                 
  0.269   0.278   0.298   0.323   0.332   0.362   0.368   0.378
 37 A"   92 A'   93 A'   94 A'   38 A"   39 A"   95 A'   40 A"                 
  0.378   0.400   0.407   0.414   0.422   0.437   0.443   0.456
 96 A'   97 A'   41 A"   98 A'   42 A"   99 A'   43 A"  100 A'                 
  0.458   0.474   0.489   0.511   0.514   0.562   0.569   0.592
 44 A"  101 A'  102 A'   45 A"  103 A'   46 A"  104 A'   47 A"                 
  0.595   0.624   0.639   0.697   0.706   0.714   0.745   0.756
105 A'  106 A'  107 A'  108 A'  109 A'  110 A'  111 A'  112 A'                 
  0.771   0.798   0.871   0.932   1.003   1.102   1.164   1.206
 48 A"  113 A'  114 A'  115 A'  116 A'  117 A'   49 A"   50 A"                 
  1.286   1.296   1.325   1.358   1.360   1.370   1.394   1.397
118 A'   51 A"   52 A"   53 A"  119 A'  120 A'  121 A'  122 A'                 
  1.447   1.532   1.545   1.612   1.689   1.797   1.856   1.998
123 A'  124 A'   54 A"  125 A'  126 A'  127 A'   55 A"   56 A"                 
  2.032   2.109   2.144   2.225   2.600   2.703   2.824   2.970
128 A'  129 A'  130 A'  131 A'   57 A"  132 A'   58 A"  133 A'                 
  3.078   3.285   3.919   3.931   3.939   3.960   3.965   3.978
134 A'  135 A'   59 A"  136 A'   60 A"   61 A"  137 A'   62 A"                 
  3.980   3.998   4.014   4.015   4.034   4.058   4.093   4.120
138 A'  139 A'   63 A"   64 A"   65 A"  140 A'   66 A"  141 A'                 
  4.172   4.191   4.206   4.247   4.283   4.362   4.414   4.449
142 A'  143 A'  144 A'  145 A'  146 A'  147 A'  148 A'  149 A'                 
  4.514   5.976   5.985   6.026   6.027   6.039   6.050   6.064
150 A'   67 A"   68 A"  151 A'   69 A"  152 A'  153 A'  154 A'                 
  6.112   6.186   6.666   7.535   7.582   7.667  23.223  24.022
155 A'  156 A'  157 A'   70 A"  158 A'  159 A'  160 A'  161 A'                 
 27.846  27.868  27.913  28.321  28.329  28.353  28.362  28.364
162 A'  163 A'  164 A'   71 A"   72 A"  165 A'   73 A"  166 A'                 
 28.370  28.380  28.403  28.421  28.510  28.522  28.523  28.527
167 A'  168 A'  169 A'  170 A'   74 A"  171 A'   75 A"   76 A"                 
 28.537  28.540  28.544  28.550  28.570  28.575  28.607  28.636
172 A'  173 A'   77 A"   78 A"   79 A"  174 A'  175 A'  176 A'                 
 28.656  28.692  28.761  47.925 127.868 127.874 127.894 127.899
177 A'  178 A'  179 A'  180 A'   80 A"   81 A"  181 A'   82 A"                 
127.905 127.912 127.924 127.941 127.989 151.645 151.665 151.703
182 A'  183 A'  184 A'  185 A'  186 A'  187 A'  188 A'  189 A'                 
289.734 289.782 289.8931020.7231901.8081901.8291901.869
 83 A"  190 A'  191 A'  192 A'  193 A'  194 A'  195 A'                         

 Beta MOs, Restricted
 -- Occupied --                  
*******-1165.89-1165.89 -482.86 -176.32 -176.32 -176.32 -165.73
  1 A'    2 A'    3 A'    4 A'    5 A'    6 A'    7 A'    8 A'                 
-165.73 -165.72 -165.72 -165.72 -165.72 -165.72 -165.72 -165.72
  9 A'   10 A'    1 A"    2 A"    3 A"   11 A'   12 A'   13 A'                 
-62.511 -56.331 -56.327 -56.327 -35.818 -35.818 -35.818 -31.312
 14 A'   15 A'    4 A"   16 A'   17 A'   18 A'   19 A'   20 A'                 
-31.312 -31.311 -31.306 -31.306 -31.305 -31.305 -31.305 -31.305
 21 A'   22 A'    5 A"    6 A"    7 A"   23 A'   24 A'   25 A'                 
-22.962 -22.962 -22.962 -22.961 -22.961 -22.960 -22.960 -22.960
 26 A'   27 A'   28 A'    8 A"    9 A"   10 A"   29 A'   30 A'                 
-22.960 -22.956 -22.956 -22.956 -22.956 -22.956 -22.956 -10.291
 31 A'   11 A"   32 A'   12 A"   33 A'   34 A'   13 A"   35 A'                 
-10.279  -8.720  -6.552  -6.539  -6.538  -6.369  -6.369  -6.369
 36 A'   37 A'   38 A'   14 A"   39 A'   40 A'   41 A'   42 A'                 
 -4.782  -4.782  -4.782  -4.766  -4.766  -4.766  -4.765  -4.765
 43 A'   44 A'   45 A'   15 A"   16 A"   17 A"   46 A'   47 A'                 
 -4.765  -2.663  -2.660  -2.659  -2.648  -2.648  -2.049  -2.049
 48 A'   49 A'   18 A"   50 A'   51 A'   19 A"   52 A'   53 A'                 
 -2.048  -2.043  -2.043  -2.043  -2.043  -2.042  -2.042  -2.029
 54 A'   20 A"   55 A'   21 A"   22 A"   56 A'   57 A'   23 A"                 
 -2.029  -2.029  -2.029  -2.029  -2.029  -0.892  -0.813  -0.722
 58 A'   24 A"   25 A"   59 A'   60 A'   61 A'   62 A'   63 A'                 
 -0.671  -0.659  -0.521  -0.470  -0.448  -0.417  -0.366  -0.345
 64 A'   65 A'   66 A'   67 A'   68 A'   26 A"   69 A'   27 A"                 
 -0.342  -0.327  -0.293  -0.278  -0.263  -0.251  -0.238
 70 A'   71 A'   28 A"   29 A"   72 A'   30 A"   73 A'                         
 -- Virtual --                   
 -0.073  -0.068  -0.061  -0.050   0.008   0.033   0.045   0.054
 74 A'   75 A'   31 A"   76 A'   77 A'   78 A'   79 A'   32 A"                 
  0.058   0.074   0.086   0.090   0.106   0.114   0.118   0.119
 80 A'   81 A'   33 A"   82 A'   83 A'   84 A'   34 A"   85 A'                 
  0.158   0.170   0.198   0.206   0.218   0.224   0.240   0.252
 86 A'   87 A'   88 A'   35 A"   89 A'   36 A"   90 A'   91 A'                 
  0.269   0.278   0.298   0.323   0.332   0.362   0.368   0.378
 37 A"   92 A'   93 A'   94 A'   38 A"   39 A"   95 A'   40 A"                 
  0.378   0.400   0.407   0.414   0.422   0.437   0.443   0.456
 96 A'   97 A'   41 A"   98 A'   42 A"   99 A'   43 A"  100 A'                 
  0.458   0.474   0.489   0.511   0.514   0.562   0.569   0.592
 44 A"  101 A'  102 A'   45 A"  103 A'   46 A"  104 A'   47 A"                 
  0.595   0.624   0.639   0.697   0.706   0.714   0.745   0.756
105 A'  106 A'  107 A'  108 A'  109 A'  110 A'  111 A'  112 A'                 
  0.771   0.798   0.871   0.932   1.003   1.102   1.164   1.206
 48 A"  113 A'  114 A'  115 A'  116 A'  117 A'   49 A"   50 A"                 
  1.286   1.296   1.325   1.358   1.360   1.370   1.394   1.397
118 A'   51 A"   52 A"   53 A"  119 A'  120 A'  121 A'  122 A'                 
  1.447   1.532   1.545   1.612   1.689   1.797   1.856   1.998
123 A'  124 A'   54 A"  125 A'  126 A'  127 A'   55 A"   56 A"                 
  2.032   2.109   2.144   2.225   2.600   2.703   2.824   2.970
128 A'  129 A'  130 A'  131 A'   57 A"  132 A'   58 A"  133 A'                 
  3.078   3.285   3.919   3.931   3.939   3.960   3.965   3.978
134 A'  135 A'   59 A"  136 A'   60 A"   61 A"  137 A'   62 A"                 
  3.980   3.998   4.014   4.015   4.034   4.058   4.093   4.120
138 A'  139 A'   63 A"   64 A"   65 A"  140 A'   66 A"  141 A'                 
  4.172   4.191   4.206   4.247   4.283   4.362   4.414   4.449
142 A'  143 A'  144 A'  145 A'  146 A'  147 A'  148 A'  149 A'                 
  4.514   5.976   5.985   6.026   6.027   6.039   6.050   6.064
150 A'   67 A"   68 A"  151 A'   69 A"  152 A'  153 A'  154 A'                 
  6.112   6.186   6.666   7.535   7.582   7.667  23.223  24.022
155 A'  156 A'  157 A'   70 A"  158 A'  159 A'  160 A'  161 A'                 
 27.846  27.868  27.913  28.321  28.329  28.353  28.362  28.364
162 A'  163 A'  164 A'   71 A"   72 A"  165 A'   73 A"  166 A'                 
 28.370  28.380  28.403  28.421  28.510  28.522  28.523  28.527
167 A'  168 A'  169 A'  170 A'   74 A"  171 A'   75 A"   76 A"                 
 28.537  28.540  28.544  28.550  28.570  28.575  28.607  28.636
172 A'  173 A'   77 A"   78 A"   79 A"  174 A'  175 A'  176 A'                 
 28.656  28.692  28.761  47.925 127.868 127.874 127.894 127.899
177 A'  178 A'  179 A'  180 A'   80 A"   81 A"  181 A'   82 A"                 
127.905 127.912 127.924 127.941 127.989 151.645 151.665 151.703
182 A'  183 A'  184 A'  185 A'  186 A'  187 A'  188 A'  189 A'                 
289.734 289.782 289.8931020.7231901.8081901.8291901.869
 83 A"  190 A'  191 A'  192 A'  193 A'  194 A'  195 A'                         
 --------------------------------------------------------------

          Ground-State Mulliken Net Atomic Charges

     Atom                 Charge (a.u.)
  ----------------------------------------
      1 Br                   -0.069290
      2 I                     0.175043
      3 I                     0.138900
      4 I                     0.172835
      5 C                    -0.187513
      6 C                    -0.229976
  ----------------------------------------
  Sum of atomic charges =     0.000000

 -----------------------------------------------------------------
                    Cartesian Multipole Moments
 -----------------------------------------------------------------
    Charge (ESU x 10^10)
                 0.0000
    Dipole Moment (Debye)
         X      -0.2108      Y      -0.1637      Z      -0.0000
       Tot       0.2669
    Quadrupole Moments (Debye-Ang)
        XX    -106.8744     XY      -0.5428     YY    -112.9163
        XZ      -0.0000     YZ      -0.0000     ZZ    -116.0758
    Octopole Moments (Debye-Ang^2)
       XXX      -0.9280    XXY       1.8370    XYY      -3.8837
       YYY      13.4022    XXZ       0.0000    XYZ       0.0000
       YYZ       0.0000    XZZ      -0.5666    YZZ       5.0601
       ZZZ      -0.0000
    Hexadecapole Moments (Debye-Ang^3)
      XXXX   -2490.7676   XXXY      61.2806   XXYY    -593.3135
      XYYY     100.9077   YYYY   -1477.6943   XXXZ      -0.0000
      XXYZ      -0.0000   XYYZ      -0.0000   YYYZ      -0.0000
      XXZZ    -469.6216   XYZZ      31.6074   YYZZ    -284.2003
      XZZZ       0.0000   YZZZ      -0.0000   ZZZZ    -156.9078
 -----------------------------------------------------------------
 Calculating analytic gradient of the SCF energy
 Gradient of SCF Energy
            1           2           3           4           5           6
    1   0.0055834   0.0081266  -0.0120606  -0.0012724   0.0327335  -0.0331106
    2  -0.0658807  -0.0696622   0.0654278   0.0701351   0.0005596  -0.0005796
    3  -0.0000000  -0.0000000   0.0000000  -0.0000000  -0.0000000   0.0000000
 Max gradient component =       7.014E-02
 RMS gradient           =       3.400E-02
 Gradient time:  CPU 76.05 s  wall 9.66 s
 Geometry Optimization Parameters
   NAtoms,    NIC,     NZ,  NCons,   NDum,   NFix, NCnnct, MaxDiis
        6      37       0       0       0       0       0       0

 Cartesian Hessian Update
 Hessian Updated using BFGS Update


** GEOMETRY OPTIMIZATION IN DELOCALIZED INTERNAL COORDINATES **
   Searching for a Minimum

   Optimization Cycle:  14

                       Coordinates (Angstroms)
     ATOM                X               Y               Z
      1  Br        1.9258378583    1.6530245275    0.0000000000
      2  I        -1.9183380560    1.5060448577    0.0000000000
      3  I         2.3263243522   -1.2486503689    0.0000000000
      4  I        -1.7050351491   -1.5408403173    0.0000000000
      5  C         0.8662096325    0.1504919354    0.0000000000
      6  C        -0.4833399346    0.0722565586    0.0000000000
   Point Group: cs    Number of degrees of freedom:     9


   Energy is -23408.829166683

 Hessian Updated using BFGS Update

  9 Hessian modes will be used to form the next step
  Hessian Eigenvalues:
     0.100470    0.237742    0.250920    0.280158    0.312275    0.625953
     0.920578    1.031160    1.051950

 Minimum Search - Taking Simple RFO Step
 Searching for Lamda that Minimizes Along All modes
 Value Taken    Lamda =  -0.04862625
 Calculated Step too Large.  Step scaled by  0.536159
 Step Taken.  Stepsize is  0.300000

                             Maximum     Tolerance    Cnvgd?
         Gradient           0.074988      0.000300      NO
         Displacement       0.279552      0.001200      NO
         Energy change     -0.030660      0.000001      NO


 New Cartesian Coordinates Obtained by Inverse Iteration

 Displacement from previous Coordinates is:  0.223380
 ----------------------------------------------------------------
             Standard Nuclear Orientation (Angstroms)
    I     Atom           X                Y                Z
 ----------------------------------------------------------------
    1      Br      1.8943071484     1.6995472426     0.0000000000
    2      I      -1.8929877125     1.5573332566     0.0000000000
    3      I       2.2974824437    -1.2994504581     0.0000000000
    4      I      -1.6687389021    -1.5923249750     0.0000000000
    5      C       0.8573568900     0.1554610472     0.0000000000
    6      C      -0.4757611642     0.0717610798     0.0000000000
 ----------------------------------------------------------------
 Molecular Point Group                 Cs    NOp =  2
 Largest Abelian Subgroup              Cs    NOp =  2
 Nuclear Repulsion Energy =  2446.0640835719 hartrees
 There are      103 alpha and      103 beta electrons
 Applying Cartesian multipole field
    Component          Value
    ---------          -----
     (2,0,0)        1.00000E-11
     (0,2,0)        2.00000E-11
     (0,0,2)       -3.00000E-11
 Nucleus-field energy     =     0.0000000591 hartrees
 Requested basis set is 6-311++G(d,p)
 There are 103 shells and 278 basis functions
 A cutoff of  1.0D-11 yielded   3496 shell pairs
 There are     27409 function pairs (     31339 Cartesian)
 Smallest overlap matrix eigenvalue = 2.45E-05
 Guess MOs from SCF MO coefficient file

 -----------------------------------------------------------------------
  General SCF calculation program by
  Eric Jon Sundstrom, Paul Horn, Yuezhi Mao, Dmitri Zuev, Alec White,
  David Stuck, Shaama M.S., Shane Yost, Joonho Lee, David Small,
  Daniel Levine, Susi Lehtola, Hugh Burton, Evgeny Epifanovsky
 -----------------------------------------------------------------------
 Exchange:     0.2000 Hartree-Fock + 0.0800 Slater + 0.7200 B88
 Correlation:  0.1900 VWN1RPA + 0.8100 LYP
 Using SG-1 standard quadrature grid
 using 8 threads for integral computing
 -------------------------------------------------------
 OpenMP Integral computing Module                
 Release: version 2.0, May 2017, Q-Chem Inc. Pleasanton 
 -------------------------------------------------------
 -------------------------------------------------------
 OpenMP BLAS3 based DFT computing Module                
 Release: version 1.0, May 2013, Q-Chem Inc. Pittsburgh 
 -------------------------------------------------------
 A restricted SCF calculation will be
 performed using DIIS
 SCF converges when DIIS error is below 1.0e-08
 ---------------------------------------
  Cycle       Energy         DIIS error
 ---------------------------------------
    1  -23408.8489776098      4.08e-04  
    2  -23408.8507044675      2.09e-04  
    3  -23408.8505867514      2.30e-04  
    4  -23408.8510980035      7.26e-05  
    5  -23408.8511551464      6.61e-06  
    6  -23408.8511555814      2.64e-06  
    7  -23408.8511556045      1.37e-06  
    8  -23408.8511556190      6.38e-07  
    9  -23408.8511556226      6.24e-08  
   10  -23408.8511556226      1.33e-08  
   11  -23408.8511556227      2.29e-09  Convergence criterion met
 ---------------------------------------
 SCF time:   CPU 188.81s  wall 25.00s 
 SCF   energy in the final basis set =   -23408.8511556227
 Total energy in the final basis set =   -23408.8511556227

 --------------------------------------------------------------
             Orbital Energies (a.u.) and Symmetries
 --------------------------------------------------------------

 Alpha MOs, Restricted
 -- Occupied --                  
*******-1165.89-1165.89 -482.86 -176.32 -176.32 -176.32 -165.73
  1 A'    2 A'    3 A'    4 A'    5 A'    6 A'    7 A'    8 A'                 
-165.73 -165.73 -165.72 -165.72 -165.72 -165.72 -165.72 -165.72
  9 A'   10 A'    1 A"   11 A'    2 A"   12 A'    3 A"   13 A'                 
-62.511 -56.331 -56.327 -56.327 -35.819 -35.819 -35.818 -31.312
 14 A'   15 A'    4 A"   16 A'   17 A'   18 A'   19 A'   20 A'                 
-31.312 -31.312 -31.306 -31.306 -31.306 -31.306 -31.305 -31.305
 21 A'   22 A'    5 A"    6 A"   23 A'    7 A"   24 A'   25 A'                 
-22.963 -22.962 -22.962 -22.961 -22.961 -22.961 -22.961 -22.961
 26 A'   27 A'   28 A'    8 A"    9 A"   29 A'   10 A"   30 A'                 
-22.960 -22.957 -22.957 -22.956 -22.956 -22.956 -22.956 -10.291
 31 A'   11 A"   32 A'   33 A'   12 A"   13 A"   34 A'   35 A'                 
-10.280  -8.720  -6.552  -6.538  -6.537  -6.369  -6.369  -6.368
 36 A'   37 A'   38 A'   14 A"   39 A'   40 A'   41 A'   42 A'                 
 -4.782  -4.782  -4.782  -4.766  -4.766  -4.766  -4.766  -4.766
 43 A'   44 A'   45 A'   15 A"   16 A"   17 A"   46 A'   47 A'                 
 -4.765  -2.663  -2.659  -2.659  -2.647  -2.647  -2.049  -2.048
 48 A'   49 A'   18 A"   50 A'   51 A'   19 A"   52 A'   53 A'                 
 -2.048  -2.043  -2.043  -2.043  -2.042  -2.042  -2.042  -2.029
 54 A'   20 A"   21 A"   55 A'   56 A'   22 A"   57 A'   23 A"                 
 -2.029  -2.029  -2.029  -2.029  -2.028  -0.887  -0.806  -0.719
 58 A'   59 A'   24 A"   25 A"   60 A'   61 A'   62 A'   63 A'                 
 -0.670  -0.659  -0.519  -0.467  -0.449  -0.414  -0.364  -0.339
 64 A'   65 A'   66 A'   67 A'   68 A'   26 A"   69 A'   27 A"                 
 -0.337  -0.320  -0.295  -0.279  -0.270  -0.253  -0.244
 70 A'   71 A'   28 A"   29 A"   72 A'   30 A"   73 A'                         
 -- Virtual --                   
 -0.078  -0.074  -0.058  -0.056   0.008   0.033   0.046   0.055
 74 A'   75 A'   31 A"   76 A'   77 A'   78 A'   79 A'   32 A"                 
  0.058   0.074   0.086   0.089   0.105   0.114   0.117   0.120
 80 A'   81 A'   33 A"   82 A'   83 A'   84 A'   34 A"   85 A'                 
  0.160   0.178   0.197   0.207   0.217   0.224   0.238   0.240
 86 A'   87 A'   88 A'   35 A"   89 A'   36 A"   90 A'   91 A'                 
  0.268   0.273   0.293   0.330   0.342   0.361   0.365   0.374
 37 A"   92 A'   93 A'   94 A'   38 A"   39 A"   95 A'   96 A'                 
  0.384   0.396   0.405   0.423   0.425   0.439   0.440   0.447
 40 A"   97 A'   41 A"   98 A'   42 A"   43 A"   99 A'   44 A"                 
  0.459   0.474   0.489   0.509   0.515   0.556   0.559   0.596
100 A'  101 A'  102 A'   45 A"  103 A'   46 A"  104 A'   47 A"                 
  0.602   0.623   0.630   0.688   0.700   0.709   0.738   0.752
105 A'  106 A'  107 A'  108 A'  109 A'  110 A'  111 A'  112 A'                 
  0.770   0.802   0.878   0.919   1.009   1.090   1.162   1.200
 48 A"  113 A'  114 A'  115 A'  116 A'  117 A'   49 A"   50 A"                 
  1.290   1.293   1.326   1.357   1.359   1.365   1.389   1.394
118 A'   51 A"   52 A"  119 A'   53 A"  120 A'  121 A'  122 A'                 
  1.452   1.523   1.547   1.610   1.691   1.808   1.869   1.998
123 A'  124 A'   54 A"  125 A'  126 A'  127 A'   55 A"   56 A"                 
  2.031   2.100   2.160   2.226   2.603   2.702   2.825   2.974
128 A'  129 A'  130 A'  131 A'   57 A"  132 A'   58 A"  133 A'                 
  3.089   3.259   3.926   3.933   3.944   3.958   3.968   3.978
134 A'  135 A'   59 A"  136 A'   60 A"   61 A"  137 A'  138 A'                 
  3.978   4.001   4.003   4.010   4.029   4.061   4.092   4.124
 62 A"  139 A'   63 A"   64 A"   65 A"  140 A'   66 A"  141 A'                 
  4.145   4.179   4.194   4.242   4.278   4.364   4.408   4.443
142 A'  143 A'  144 A'  145 A'  146 A'  147 A'  148 A'  149 A'                 
  4.504   5.975   5.985   6.006   6.026   6.037   6.043   6.058
150 A'   67 A"   68 A"  151 A'   69 A"  152 A'  153 A'  154 A'                 
  6.106   6.182   6.658   7.536   7.583   7.666  23.213  24.080
155 A'  156 A'  157 A'   70 A"  158 A'  159 A'  160 A'  161 A'                 
 27.837  27.858  27.906  28.320  28.329  28.342  28.360  28.364
162 A'  163 A'  164 A'   71 A"   72 A"  165 A'   73 A"  166 A'                 
 28.366  28.377  28.400  28.421  28.513  28.523  28.524  28.525
167 A'  168 A'  169 A'  170 A'   74 A"   75 A"  171 A'   76 A"                 
 28.534  28.539  28.543  28.545  28.569  28.575  28.608  28.621
172 A'  173 A'   77 A"   78 A"   79 A"  174 A'  175 A'  176 A'                 
 28.655  28.689  28.752  47.916 127.867 127.873 127.885 127.897
177 A'  178 A'  179 A'  180 A'   80 A"   81 A"  181 A'   82 A"                 
127.903 127.908 127.921 127.938 127.986 151.637 151.656 151.696
182 A'  183 A'  184 A'  185 A'  186 A'  187 A'  188 A'  189 A'                 
289.733 289.782 289.8921020.7111901.8001901.8191901.861
 83 A"  190 A'  191 A'  192 A'  193 A'  194 A'  195 A'                         

 Beta MOs, Restricted
 -- Occupied --                  
*******-1165.89-1165.89 -482.86 -176.32 -176.32 -176.32 -165.73
  1 A'    2 A'    3 A'    4 A'    5 A'    6 A'    7 A'    8 A'                 
-165.73 -165.73 -165.72 -165.72 -165.72 -165.72 -165.72 -165.72
  9 A'   10 A'    1 A"   11 A'    2 A"   12 A'    3 A"   13 A'                 
-62.511 -56.331 -56.327 -56.327 -35.819 -35.819 -35.818 -31.312
 14 A'   15 A'    4 A"   16 A'   17 A'   18 A'   19 A'   20 A'                 
-31.312 -31.312 -31.306 -31.306 -31.306 -31.306 -31.305 -31.305
 21 A'   22 A'    5 A"    6 A"   23 A'    7 A"   24 A'   25 A'                 
-22.963 -22.962 -22.962 -22.961 -22.961 -22.961 -22.961 -22.961
 26 A'   27 A'   28 A'    8 A"    9 A"   29 A'   10 A"   30 A'                 
-22.960 -22.957 -22.957 -22.956 -22.956 -22.956 -22.956 -10.291
 31 A'   11 A"   32 A'   33 A'   12 A"   13 A"   34 A'   35 A'                 
-10.280  -8.720  -6.552  -6.538  -6.537  -6.369  -6.369  -6.368
 36 A'   37 A'   38 A'   14 A"   39 A'   40 A'   41 A'   42 A'                 
 -4.782  -4.782  -4.782  -4.766  -4.766  -4.766  -4.766  -4.766
 43 A'   44 A'   45 A'   15 A"   16 A"   17 A"   46 A'   47 A'                 
 -4.765  -2.663  -2.659  -2.659  -2.647  -2.647  -2.049  -2.048
 48 A'   49 A'   18 A"   50 A'   51 A'   19 A"   52 A'   53 A'                 
 -2.048  -2.043  -2.043  -2.043  -2.042  -2.042  -2.042  -2.029
 54 A'   20 A"   21 A"   55 A'   56 A'   22 A"   57 A'   23 A"                 
 -2.029  -2.029  -2.029  -2.029  -2.028  -0.887  -0.806  -0.719
 58 A'   59 A'   24 A"   25 A"   60 A'   61 A'   62 A'   63 A'                 
 -0.670  -0.659  -0.519  -0.467  -0.449  -0.414  -0.364  -0.339
 64 A'   65 A'   66 A'   67 A'   68 A'   26 A"   69 A'   27 A"                 
 -0.337  -0.320  -0.295  -0.279  -0.270  -0.253  -0.244
 70 A'   71 A'   28 A"   29 A"   72 A'   30 A"   73 A'                         
 -- Virtual --                   
 -0.078  -0.074  -0.058  -0.056   0.008   0.033   0.046   0.055
 74 A'   75 A'   31 A"   76 A'   77 A'   78 A'   79 A'   32 A"                 
  0.058   0.074   0.086   0.089   0.105   0.114   0.117   0.120
 80 A'   81 A'   33 A"   82 A'   83 A'   84 A'   34 A"   85 A'                 
  0.160   0.178   0.197   0.207   0.217   0.224   0.238   0.240
 86 A'   87 A'   88 A'   35 A"   89 A'   36 A"   90 A'   91 A'                 
  0.268   0.273   0.293   0.330   0.342   0.361   0.365   0.374
 37 A"   92 A'   93 A'   94 A'   38 A"   39 A"   95 A'   96 A'                 
  0.384   0.396   0.405   0.423   0.425   0.439   0.440   0.447
 40 A"   97 A'   41 A"   98 A'   42 A"   43 A"   99 A'   44 A"                 
  0.459   0.474   0.489   0.509   0.515   0.556   0.559   0.596
100 A'  101 A'  102 A'   45 A"  103 A'   46 A"  104 A'   47 A"                 
  0.602   0.623   0.630   0.688   0.700   0.709   0.738   0.752
105 A'  106 A'  107 A'  108 A'  109 A'  110 A'  111 A'  112 A'                 
  0.770   0.802   0.878   0.919   1.009   1.090   1.162   1.200
 48 A"  113 A'  114 A'  115 A'  116 A'  117 A'   49 A"   50 A"                 
  1.290   1.293   1.326   1.357   1.359   1.365   1.389   1.394
118 A'   51 A"   52 A"  119 A'   53 A"  120 A'  121 A'  122 A'                 
  1.452   1.523   1.547   1.610   1.691   1.808   1.869   1.998
123 A'  124 A'   54 A"  125 A'  126 A'  127 A'   55 A"   56 A"                 
  2.031   2.100   2.160   2.226   2.603   2.702   2.825   2.974
128 A'  129 A'  130 A'  131 A'   57 A"  132 A'   58 A"  133 A'                 
  3.089   3.259   3.926   3.933   3.944   3.958   3.968   3.978
134 A'  135 A'   59 A"  136 A'   60 A"   61 A"  137 A'  138 A'                 
  3.978   4.001   4.003   4.010   4.029   4.061   4.092   4.124
 62 A"  139 A'   63 A"   64 A"   65 A"  140 A'   66 A"  141 A'                 
  4.145   4.179   4.194   4.242   4.278   4.364   4.408   4.443
142 A'  143 A'  144 A'  145 A'  146 A'  147 A'  148 A'  149 A'                 
  4.504   5.975   5.985   6.006   6.026   6.037   6.043   6.058
150 A'   67 A"   68 A"  151 A'   69 A"  152 A'  153 A'  154 A'                 
  6.106   6.182   6.658   7.536   7.583   7.666  23.213  24.080
155 A'  156 A'  157 A'   70 A"  158 A'  159 A'  160 A'  161 A'                 
 27.837  27.858  27.906  28.320  28.329  28.342  28.360  28.364
162 A'  163 A'  164 A'   71 A"   72 A"  165 A'   73 A"  166 A'                 
 28.366  28.377  28.400  28.421  28.513  28.523  28.524  28.525
167 A'  168 A'  169 A'  170 A'   74 A"   75 A"  171 A'   76 A"                 
 28.534  28.539  28.543  28.545  28.569  28.575  28.608  28.621
172 A'  173 A'   77 A"   78 A"   79 A"  174 A'  175 A'  176 A'                 
 28.655  28.689  28.752  47.916 127.867 127.873 127.885 127.897
177 A'  178 A'  179 A'  180 A'   80 A"   81 A"  181 A'   82 A"                 
127.903 127.908 127.921 127.938 127.986 151.637 151.656 151.696
182 A'  183 A'  184 A'  185 A'  186 A'  187 A'  188 A'  189 A'                 
289.733 289.782 289.8921020.7111901.8001901.8191901.861
 83 A"  190 A'  191 A'  192 A'  193 A'  194 A'  195 A'                         
 --------------------------------------------------------------

          Ground-State Mulliken Net Atomic Charges

     Atom                 Charge (a.u.)
  ----------------------------------------
      1 Br                   -0.074069
      2 I                     0.175393
      3 I                     0.142550
      4 I                     0.174149
      5 C                    -0.217114
      6 C                    -0.200909
  ----------------------------------------
  Sum of atomic charges =     0.000000

 -----------------------------------------------------------------
                    Cartesian Multipole Moments
 -----------------------------------------------------------------
    Charge (ESU x 10^10)
                 0.0000
    Dipole Moment (Debye)
         X      -0.2028      Y      -0.2269      Z      -0.0000
       Tot       0.3043
    Quadrupole Moments (Debye-Ang)
        XX    -107.8158     XY      -0.7966     YY    -111.6982
        XZ       0.0000     YZ       0.0000     ZZ    -116.2859
    Octopole Moments (Debye-Ang^2)
       XXX      -1.9300    XXY       2.0217    XYY      -4.3828
       YYY      14.7175    XXZ      -0.0000    XYZ       0.0000
       YYZ      -0.0000    XZZ      -0.9114    YZZ       5.5698
       ZZZ      -0.0000
    Hexadecapole Moments (Debye-Ang^3)
      XXXX   -2438.5984   XXXY      66.0237   XXYY    -592.0639
      XYYY     106.0290   YYYY   -1551.7143   XXXZ       0.0000
      XXYZ       0.0000   XYYZ       0.0000   YYYZ       0.0000
      XXZZ    -458.4931   XYZZ      33.9029   YYZZ    -299.6457
      XZZZ       0.0000   YZZZ       0.0000   ZZZZ    -157.6703
 -----------------------------------------------------------------
 Calculating analytic gradient of the SCF energy
 Gradient of SCF Energy
            1           2           3           4           5           6
    1   0.0065564   0.0016577  -0.0045879  -0.0030280   0.0070189  -0.0076171
    2  -0.0450212  -0.0469999   0.0441373   0.0501816   0.0005644  -0.0028623
    3   0.0000000  -0.0000000   0.0000000  -0.0000000   0.0000000  -0.0000000
 Max gradient component =       5.018E-02
 RMS gradient           =       2.223E-02
 Gradient time:  CPU 75.69 s  wall 9.62 s
 Geometry Optimization Parameters
   NAtoms,    NIC,     NZ,  NCons,   NDum,   NFix, NCnnct, MaxDiis
        6      37       0       0       0       0       0       0

 Cartesian Hessian Update
 Hessian Updated using BFGS Update


** GEOMETRY OPTIMIZATION IN DELOCALIZED INTERNAL COORDINATES **
   Searching for a Minimum

   Optimization Cycle:  15

                       Coordinates (Angstroms)
     ATOM                X               Y               Z
      1  Br        1.8943071484    1.6995472426    0.0000000000
      2  I        -1.8929877125    1.5573332566    0.0000000000
      3  I         2.2974824437   -1.2994504581    0.0000000000
      4  I        -1.6687389021   -1.5923249750    0.0000000000
      5  C         0.8573568900    0.1554610472    0.0000000000
      6  C        -0.4757611642    0.0717610798    0.0000000000
   Point Group: cs    Number of degrees of freedom:     9


   Energy is -23408.851155623

 Hessian Updated using BFGS Update

  9 Hessian modes will be used to form the next step
  Hessian Eigenvalues:
     0.075371    0.244225    0.251105    0.294952    0.313215    0.636212
     0.920657    1.032066    1.051979

 Minimum Search - Taking Simple RFO Step
 Searching for Lamda that Minimizes Along All modes
 Value Taken    Lamda =  -0.03246027
 Calculated Step too Large.  Step scaled by  0.552215
 Step Taken.  Stepsize is  0.300000

                             Maximum     Tolerance    Cnvgd?
         Gradient           0.056236      0.000300      NO
         Displacement       0.292430      0.001200      NO
         Energy change     -0.021989      0.000001      NO


 New Cartesian Coordinates Obtained by Inverse Iteration

 Displacement from previous Coordinates is:  0.219174
 ----------------------------------------------------------------
             Standard Nuclear Orientation (Angstroms)
    I     Atom           X                Y                Z
 ----------------------------------------------------------------
    1      Br      1.8692927143     1.7455599923     0.0000000000
    2      I      -1.8743844388     1.6077206239     0.0000000000
    3      I       2.2684364728    -1.3515788314     0.0000000000
    4      I      -1.6314273471    -1.6453123767     0.0000000000
    5      C       0.8591808086     0.1618458706     0.0000000000
    6      C      -0.4794395064     0.0740919143     0.0000000000
 ----------------------------------------------------------------
 Molecular Point Group                 Cs    NOp =  2
 Largest Abelian Subgroup              Cs    NOp =  2
 Nuclear Repulsion Energy =  2424.7347020765 hartrees
 There are      103 alpha and      103 beta electrons
 Applying Cartesian multipole field
    Component          Value
    ---------          -----
     (2,0,0)        1.00000E-11
     (0,2,0)        2.00000E-11
     (0,0,2)       -3.00000E-11
 Nucleus-field energy     =     0.0000000606 hartrees
 Requested basis set is 6-311++G(d,p)
 There are 103 shells and 278 basis functions
 A cutoff of  1.0D-11 yielded   3492 shell pairs
 There are     27413 function pairs (     31341 Cartesian)
 Smallest overlap matrix eigenvalue = 2.86E-05
 Guess MOs from SCF MO coefficient file

 -----------------------------------------------------------------------
  General SCF calculation program by
  Eric Jon Sundstrom, Paul Horn, Yuezhi Mao, Dmitri Zuev, Alec White,
  David Stuck, Shaama M.S., Shane Yost, Joonho Lee, David Small,
  Daniel Levine, Susi Lehtola, Hugh Burton, Evgeny Epifanovsky
 -----------------------------------------------------------------------
 Exchange:     0.2000 Hartree-Fock + 0.0800 Slater + 0.7200 B88
 Correlation:  0.1900 VWN1RPA + 0.8100 LYP
 Using SG-1 standard quadrature grid
 using 8 threads for integral computing
 -------------------------------------------------------
 OpenMP Integral computing Module                
 Release: version 2.0, May 2017, Q-Chem Inc. Pleasanton 
 -------------------------------------------------------
 -------------------------------------------------------
 OpenMP BLAS3 based DFT computing Module                
 Release: version 1.0, May 2013, Q-Chem Inc. Pittsburgh 
 -------------------------------------------------------
 A restricted SCF calculation will be
 performed using DIIS
 SCF converges when DIIS error is below 1.0e-08
 ---------------------------------------
  Cycle       Energy         DIIS error
 ---------------------------------------
    1  -23408.8640611842      3.65e-04  
    2  -23408.8653461430      2.47e-04  
    3  -23408.8653003669      2.52e-04  
    4  -23408.8659457702      5.70e-05  
    5  -23408.8659826963      5.65e-06  
    6  -23408.8659829396      3.63e-06  
    7  -23408.8659830335      1.48e-06  
    8  -23408.8659830535      4.09e-07  
    9  -23408.8659830554      4.92e-08  
   10  -23408.8659830543      1.78e-08  
   11  -23408.8659830548      2.42e-09  Convergence criterion met
 ---------------------------------------
 SCF time:   CPU 188.03s  wall 25.00s 
 SCF   energy in the final basis set =   -23408.8659830548
 Total energy in the final basis set =   -23408.8659830548

 --------------------------------------------------------------
             Orbital Energies (a.u.) and Symmetries
 --------------------------------------------------------------

 Alpha MOs, Restricted
 -- Occupied --                  
*******-1165.89-1165.89 -482.86 -176.32 -176.32 -176.32 -165.73
  1 A'    2 A'    3 A'    4 A'    5 A'    6 A'    7 A'    8 A'                 
-165.73 -165.73 -165.72 -165.72 -165.72 -165.72 -165.72 -165.72
  9 A'   10 A'    1 A"   11 A'    2 A"   12 A'    3 A"   13 A'                 
-62.511 -56.331 -56.327 -56.327 -35.820 -35.819 -35.819 -31.313
 14 A'   15 A'    4 A"   16 A'   17 A'   18 A'   19 A'   20 A'                 
-31.312 -31.312 -31.307 -31.306 -31.306 -31.306 -31.306 -31.305
 21 A'   22 A'    5 A"   23 A'    6 A"    7 A"   24 A'   25 A'                 
-22.963 -22.963 -22.962 -22.962 -22.962 -22.961 -22.961 -22.961
 26 A'   27 A'   28 A'    8 A"   29 A'    9 A"   30 A'   10 A"                 
-22.961 -22.957 -22.957 -22.957 -22.957 -22.956 -22.956 -10.294
 31 A'   11 A"   32 A'   33 A'   12 A"   13 A"   34 A'   35 A'                 
-10.283  -8.720  -6.552  -6.538  -6.537  -6.369  -6.369  -6.368
 36 A'   37 A'   38 A'   14 A"   39 A'   40 A'   41 A'   42 A'                 
 -4.783  -4.782  -4.782  -4.767  -4.766  -4.766  -4.766  -4.766
 43 A'   44 A'   45 A'   15 A"   16 A"   46 A'   17 A"   47 A'                 
 -4.765  -2.663  -2.659  -2.659  -2.647  -2.647  -2.049  -2.048
 48 A'   49 A'   18 A"   50 A'   51 A'   19 A"   52 A'   53 A'                 
 -2.048  -2.043  -2.043  -2.043  -2.043  -2.042  -2.042  -2.029
 54 A'   20 A"   21 A"   55 A'   56 A'   22 A"   57 A'   23 A"                 
 -2.029  -2.029  -2.029  -2.028  -2.028  -0.881  -0.800  -0.716
 58 A'   59 A'   24 A"   25 A"   60 A'   61 A'   62 A'   63 A'                 
 -0.669  -0.657  -0.517  -0.464  -0.449  -0.410  -0.363  -0.334
 64 A'   65 A'   66 A'   67 A'   68 A'   26 A"   69 A'   27 A"                 
 -0.334  -0.313  -0.296  -0.281  -0.278  -0.253  -0.249
 70 A'   71 A'   28 A"   29 A"   72 A'   30 A"   73 A'                         
 -- Virtual --                   
 -0.081  -0.077  -0.060  -0.058   0.008   0.032   0.046   0.056
 74 A'   75 A'   76 A'   31 A"   77 A'   78 A'   79 A'   32 A"                 
  0.058   0.075   0.086   0.088   0.105   0.114   0.116   0.121
 80 A'   81 A'   33 A"   82 A'   83 A'   84 A'   34 A"   85 A'                 
  0.161   0.184   0.195   0.207   0.215   0.225   0.229   0.237
 86 A'   87 A'   88 A'   35 A"   89 A'   36 A"   90 A'   91 A'                 
  0.265   0.267   0.291   0.334   0.351   0.359   0.364   0.372
 37 A"   92 A'   93 A'   94 A'   38 A"   39 A"   95 A'   96 A'                 
  0.389   0.391   0.403   0.426   0.430   0.431   0.443   0.445
 40 A"   97 A'   41 A"   42 A"   98 A'   43 A"   44 A"   99 A'                 
  0.461   0.471   0.488   0.508   0.512   0.552   0.553   0.595
100 A'  101 A'  102 A'   45 A"  103 A'   46 A"  104 A'  105 A'                 
  0.600   0.617   0.627   0.675   0.692   0.710   0.731   0.750
 47 A"  106 A'  107 A'  108 A'  109 A'  110 A'  111 A'  112 A'                 
  0.768   0.807   0.882   0.908   1.012   1.070   1.157   1.197
 48 A"  113 A'  114 A'  115 A'  116 A'  117 A'   49 A"   50 A"                 
  1.291   1.299   1.325   1.354   1.359   1.361   1.388   1.393
 51 A"  118 A'   52 A"  119 A'   53 A"  120 A'  121 A'  122 A'                 
  1.462   1.513   1.544   1.603   1.686   1.812   1.870   1.997
123 A'  124 A'   54 A"  125 A'  126 A'  127 A'   55 A"   56 A"                 
  2.027   2.084   2.156   2.222   2.603   2.701   2.820   2.970
128 A'  129 A'  130 A'  131 A'   57 A"  132 A'   58 A"  133 A'                 
  3.074   3.261   3.931   3.936   3.948   3.956   3.963   3.978
134 A'  135 A'   59 A"  136 A'   60 A"   61 A"  137 A'   62 A"                 
  3.985   3.993   4.003   4.006   4.026   4.064   4.091   4.114
138 A'   63 A"   64 A"  139 A'   65 A"  140 A'   66 A"  141 A'                 
  4.123   4.163   4.197   4.241   4.276   4.366   4.398   4.436
142 A'  143 A'  144 A'  145 A'  146 A'  147 A'  148 A'  149 A'                 
  4.491   5.974   5.985   5.995   6.026   6.030   6.039   6.055
150 A'   67 A"   68 A"  151 A'   69 A"  152 A'  153 A'  154 A'                 
  6.100   6.174   6.648   7.535   7.583   7.664  23.212  24.053
155 A'  156 A'  157 A'   70 A"  158 A'  159 A'  160 A'  161 A'                 
 27.824  27.848  27.899  28.318  28.328  28.337  28.359  28.362
162 A'  163 A'  164 A'   71 A"   72 A"  165 A'   73 A"  166 A'                 
 28.364  28.373  28.398  28.419  28.515  28.522  28.525  28.525
167 A'  168 A'  169 A'  170 A'   74 A"   75 A"   76 A"  171 A'                 
 28.531  28.539  28.539  28.542  28.568  28.576  28.605  28.609
172 A'   77 A"  173 A'   78 A"   79 A"  174 A'  175 A'  176 A'                 
 28.656  28.687  28.743  47.907 127.865 127.873 127.882 127.896
177 A'  178 A'  179 A'  180 A'   80 A"   81 A"  181 A'   82 A"                 
127.902 127.903 127.919 127.934 127.980 151.627 151.648 151.690
182 A'  183 A'  184 A'  185 A'  186 A'  187 A'  188 A'  189 A'                 
289.732 289.780 289.8901020.7001901.7881901.8111901.855
 83 A"  190 A'  191 A'  192 A'  193 A'  194 A'  195 A'                         

 Beta MOs, Restricted
 -- Occupied --                  
*******-1165.89-1165.89 -482.86 -176.32 -176.32 -176.32 -165.73
  1 A'    2 A'    3 A'    4 A'    5 A'    6 A'    7 A'    8 A'                 
-165.73 -165.73 -165.72 -165.72 -165.72 -165.72 -165.72 -165.72
  9 A'   10 A'    1 A"   11 A'    2 A"   12 A'    3 A"   13 A'                 
-62.511 -56.331 -56.327 -56.327 -35.820 -35.819 -35.819 -31.313
 14 A'   15 A'    4 A"   16 A'   17 A'   18 A'   19 A'   20 A'                 
-31.312 -31.312 -31.307 -31.306 -31.306 -31.306 -31.306 -31.305
 21 A'   22 A'    5 A"   23 A'    6 A"    7 A"   24 A'   25 A'                 
-22.963 -22.963 -22.962 -22.962 -22.962 -22.961 -22.961 -22.961
 26 A'   27 A'   28 A'    8 A"   29 A'    9 A"   30 A'   10 A"                 
-22.961 -22.957 -22.957 -22.957 -22.957 -22.956 -22.956 -10.294
 31 A'   11 A"   32 A'   33 A'   12 A"   13 A"   34 A'   35 A'                 
-10.283  -8.720  -6.552  -6.538  -6.537  -6.369  -6.369  -6.368
 36 A'   37 A'   38 A'   14 A"   39 A'   40 A'   41 A'   42 A'                 
 -4.783  -4.782  -4.782  -4.767  -4.766  -4.766  -4.766  -4.766
 43 A'   44 A'   45 A'   15 A"   16 A"   46 A'   17 A"   47 A'                 
 -4.765  -2.663  -2.659  -2.659  -2.647  -2.647  -2.049  -2.048
 48 A'   49 A'   18 A"   50 A'   51 A'   19 A"   52 A'   53 A'                 
 -2.048  -2.043  -2.043  -2.043  -2.043  -2.042  -2.042  -2.029
 54 A'   20 A"   21 A"   55 A'   56 A'   22 A"   57 A'   23 A"                 
 -2.029  -2.029  -2.029  -2.028  -2.028  -0.881  -0.800  -0.716
 58 A'   59 A'   24 A"   25 A"   60 A'   61 A'   62 A'   63 A'                 
 -0.669  -0.657  -0.517  -0.464  -0.449  -0.410  -0.363  -0.334
 64 A'   65 A'   66 A'   67 A'   68 A'   26 A"   69 A'   27 A"                 
 -0.334  -0.313  -0.296  -0.281  -0.278  -0.253  -0.249
 70 A'   71 A'   28 A"   29 A"   72 A'   30 A"   73 A'                         
 -- Virtual --                   
 -0.081  -0.077  -0.060  -0.058   0.008   0.032   0.046   0.056
 74 A'   75 A'   76 A'   31 A"   77 A'   78 A'   79 A'   32 A"                 
  0.058   0.075   0.086   0.088   0.105   0.114   0.116   0.121
 80 A'   81 A'   33 A"   82 A'   83 A'   84 A'   34 A"   85 A'                 
  0.161   0.184   0.195   0.207   0.215   0.225   0.229   0.237
 86 A'   87 A'   88 A'   35 A"   89 A'   36 A"   90 A'   91 A'                 
  0.265   0.267   0.291   0.334   0.351   0.359   0.364   0.372
 37 A"   92 A'   93 A'   94 A'   38 A"   39 A"   95 A'   96 A'                 
  0.389   0.391   0.403   0.426   0.430   0.431   0.443   0.445
 40 A"   97 A'   41 A"   42 A"   98 A'   43 A"   44 A"   99 A'                 
  0.461   0.471   0.488   0.508   0.512   0.552   0.553   0.595
100 A'  101 A'  102 A'   45 A"  103 A'   46 A"  104 A'  105 A'                 
  0.600   0.617   0.627   0.675   0.692   0.710   0.731   0.750
 47 A"  106 A'  107 A'  108 A'  109 A'  110 A'  111 A'  112 A'                 
  0.768   0.807   0.882   0.908   1.012   1.070   1.157   1.197
 48 A"  113 A'  114 A'  115 A'  116 A'  117 A'   49 A"   50 A"                 
  1.291   1.299   1.325   1.354   1.359   1.361   1.388   1.393
 51 A"  118 A'   52 A"  119 A'   53 A"  120 A'  121 A'  122 A'                 
  1.462   1.513   1.544   1.603   1.686   1.812   1.870   1.997
123 A'  124 A'   54 A"  125 A'  126 A'  127 A'   55 A"   56 A"                 
  2.027   2.084   2.156   2.222   2.603   2.701   2.820   2.970
128 A'  129 A'  130 A'  131 A'   57 A"  132 A'   58 A"  133 A'                 
  3.074   3.261   3.931   3.936   3.948   3.956   3.963   3.978
134 A'  135 A'   59 A"  136 A'   60 A"   61 A"  137 A'   62 A"                 
  3.985   3.993   4.003   4.006   4.026   4.064   4.091   4.114
138 A'   63 A"   64 A"  139 A'   65 A"  140 A'   66 A"  141 A'                 
  4.123   4.163   4.197   4.241   4.276   4.366   4.398   4.436
142 A'  143 A'  144 A'  145 A'  146 A'  147 A'  148 A'  149 A'                 
  4.491   5.974   5.985   5.995   6.026   6.030   6.039   6.055
150 A'   67 A"   68 A"  151 A'   69 A"  152 A'  153 A'  154 A'                 
  6.100   6.174   6.648   7.535   7.583   7.664  23.212  24.053
155 A'  156 A'  157 A'   70 A"  158 A'  159 A'  160 A'  161 A'                 
 27.824  27.848  27.899  28.318  28.328  28.337  28.359  28.362
162 A'  163 A'  164 A'   71 A"   72 A"  165 A'   73 A"  166 A'                 
 28.364  28.373  28.398  28.419  28.515  28.522  28.525  28.525
167 A'  168 A'  169 A'  170 A'   74 A"   75 A"   76 A"  171 A'                 
 28.531  28.539  28.539  28.542  28.568  28.576  28.605  28.609
172 A'   77 A"  173 A'   78 A"   79 A"  174 A'  175 A'  176 A'                 
 28.656  28.687  28.743  47.907 127.865 127.873 127.882 127.896
177 A'  178 A'  179 A'  180 A'   80 A"   81 A"  181 A'   82 A"                 
127.902 127.903 127.919 127.934 127.980 151.627 151.648 151.690
182 A'  183 A'  184 A'  185 A'  186 A'  187 A'  188 A'  189 A'                 
289.732 289.780 289.8901020.7001901.7881901.8111901.855
 83 A"  190 A'  191 A'  192 A'  193 A'  194 A'  195 A'                         
 --------------------------------------------------------------

          Ground-State Mulliken Net Atomic Charges

     Atom                 Charge (a.u.)
  ----------------------------------------
      1 Br                   -0.078876
      2 I                     0.176071
      3 I                     0.146078
      4 I                     0.173491
      5 C                    -0.229422
      6 C                    -0.187342
  ----------------------------------------
  Sum of atomic charges =     0.000000

 -----------------------------------------------------------------
                    Cartesian Multipole Moments
 -----------------------------------------------------------------
    Charge (ESU x 10^10)
                 0.0000
    Dipole Moment (Debye)
         X      -0.1856      Y      -0.2776      Z      -0.0000
       Tot       0.3339
    Quadrupole Moments (Debye-Ang)
        XX    -108.7221     XY      -1.0566     YY    -110.4830
        XZ       0.0000     YZ      -0.0000     ZZ    -116.4927
    Octopole Moments (Debye-Ang^2)
       XXX      -2.8090    XXY       2.5665    XYY      -4.7049
       YYY      16.1457    XXZ      -0.0000    XYZ      -0.0000
       YYZ      -0.0000    XZZ      -1.2062    YZZ       6.1842
       ZZZ      -0.0000
    Hexadecapole Moments (Debye-Ang^3)
      XXXX   -2393.8278   XXXY      71.4302   XXYY    -593.8764
      XYYY     111.1498   YYYY   -1628.2240   XXXZ       0.0000
      XXYZ       0.0000   XYYZ      -0.0000   YYYZ       0.0000
      XXZZ    -448.4886   XYZZ      36.3046   YYZZ    -315.7288
      XZZZ       0.0000   YZZZ      -0.0000   ZZZZ    -158.3387
 -----------------------------------------------------------------
 Calculating analytic gradient of the SCF energy
 Gradient of SCF Energy
            1           2           3           4           5           6
    1   0.0070692  -0.0019243  -0.0001688  -0.0032873   0.0057576  -0.0074464
    2  -0.0279303  -0.0302353   0.0272040   0.0337027   0.0009534  -0.0036945
    3  -0.0000000  -0.0000000  -0.0000000  -0.0000000   0.0000000  -0.0000000
 Max gradient component =       3.370E-02
 RMS gradient           =       1.441E-02
 Gradient time:  CPU 74.48 s  wall 9.46 s
 Geometry Optimization Parameters
   NAtoms,    NIC,     NZ,  NCons,   NDum,   NFix, NCnnct, MaxDiis
        6      37       0       0       0       0       0       0

 Cartesian Hessian Update
 Hessian Updated using BFGS Update


** GEOMETRY OPTIMIZATION IN DELOCALIZED INTERNAL COORDINATES **
   Searching for a Minimum

   Optimization Cycle:  16

                       Coordinates (Angstroms)
     ATOM                X               Y               Z
      1  Br        1.8692927143    1.7455599923    0.0000000000
      2  I        -1.8743844388    1.6077206239    0.0000000000
      3  I         2.2684364728   -1.3515788314    0.0000000000
      4  I        -1.6314273471   -1.6453123767    0.0000000000
      5  C         0.8591808086    0.1618458706    0.0000000000
      6  C        -0.4794395064    0.0740919143    0.0000000000
   Point Group: cs    Number of degrees of freedom:     9


   Energy is -23408.865983055

 Hessian Updated using BFGS Update

  9 Hessian modes will be used to form the next step
  Hessian Eigenvalues:
     0.065362    0.243476    0.252150    0.290533    0.313007    0.640076
     0.920942    1.032111    1.051961

 Minimum Search - Taking Simple RFO Step
 Searching for Lamda that Minimizes Along All modes
 Value Taken    Lamda =  -0.02002111
 Calculated Step too Large.  Step scaled by  0.626458
 Step Taken.  Stepsize is  0.300000

                             Maximum     Tolerance    Cnvgd?
         Gradient           0.036541      0.000300      NO
         Displacement       0.282277      0.001200      NO
         Energy change     -0.014827      0.000001      NO


 New Cartesian Coordinates Obtained by Inverse Iteration

 Displacement from previous Coordinates is:  0.258183
 ----------------------------------------------------------------
             Standard Nuclear Orientation (Angstroms)
    I     Atom           X                Y                Z
 ----------------------------------------------------------------
    1      Br      1.8149974778     1.7917140414     0.0000000000
    2      I      -1.8249560785     1.6622940496     0.0000000000
    3      I       2.2317410391    -1.3987781559     0.0000000000
    4      I      -1.5881544213    -1.6960998889     0.0000000000
    5      C       0.8504026113     0.1626672125     0.0000000000
    6      C      -0.4723719252     0.0705299342     0.0000000000
 ----------------------------------------------------------------
 Molecular Point Group                 Cs    NOp =  2
 Largest Abelian Subgroup              Cs    NOp =  2
 Nuclear Repulsion Energy =  2416.1304349832 hartrees
 There are      103 alpha and      103 beta electrons
 Applying Cartesian multipole field
    Component          Value
    ---------          -----
     (2,0,0)        1.00000E-11
     (0,2,0)        2.00000E-11
     (0,0,2)       -3.00000E-11
 Nucleus-field energy     =     0.0000000616 hartrees
 Requested basis set is 6-311++G(d,p)
 There are 103 shells and 278 basis functions
 A cutoff of  1.0D-11 yielded   3484 shell pairs
 There are     27375 function pairs (     31303 Cartesian)
 Smallest overlap matrix eigenvalue = 3.09E-05
 Guess MOs from SCF MO coefficient file

 -----------------------------------------------------------------------
  General SCF calculation program by
  Eric Jon Sundstrom, Paul Horn, Yuezhi Mao, Dmitri Zuev, Alec White,
  David Stuck, Shaama M.S., Shane Yost, Joonho Lee, David Small,
  Daniel Levine, Susi Lehtola, Hugh Burton, Evgeny Epifanovsky
 -----------------------------------------------------------------------
 Exchange:     0.2000 Hartree-Fock + 0.0800 Slater + 0.7200 B88
 Correlation:  0.1900 VWN1RPA + 0.8100 LYP
 Using SG-1 standard quadrature grid
 using 8 threads for integral computing
 -------------------------------------------------------
 OpenMP Integral computing Module                
 Release: version 2.0, May 2017, Q-Chem Inc. Pleasanton 
 -------------------------------------------------------
 -------------------------------------------------------
 OpenMP BLAS3 based DFT computing Module                
 Release: version 1.0, May 2013, Q-Chem Inc. Pittsburgh 
 -------------------------------------------------------
 A restricted SCF calculation will be
 performed using DIIS
 SCF converges when DIIS error is below 1.0e-08
 ---------------------------------------
  Cycle       Energy         DIIS error
 ---------------------------------------
    1  -23408.8736363743      3.82e-04  
    2  -23408.8754178226      1.62e-04  
    3  -23408.8754231122      1.58e-04  
    4  -23408.8756345522      7.75e-05  
    5  -23408.8756992204      6.49e-06  
    6  -23408.8756996841      1.79e-06  
    7  -23408.8756996956      9.56e-07  
    8  -23408.8756997005      5.26e-07  
    9  -23408.8756997033      5.38e-08  
   10  -23408.8756997029      1.75e-08  
   11  -23408.8756997032      2.04e-09  Convergence criterion met
 ---------------------------------------
 SCF time:   CPU 187.63s  wall 24.00s 
 SCF   energy in the final basis set =   -23408.8756997032
 Total energy in the final basis set =   -23408.8756997032

 --------------------------------------------------------------
             Orbital Energies (a.u.) and Symmetries
 --------------------------------------------------------------

 Alpha MOs, Restricted
 -- Occupied --                  
*******-1165.89-1165.89 -482.86 -176.32 -176.32 -176.32 -165.73
  1 A'    2 A'    3 A'    4 A'    5 A'    6 A'    7 A'    8 A'                 
-165.73 -165.73 -165.73 -165.73 -165.72 -165.72 -165.72 -165.72
  9 A'   10 A'    1 A"   11 A'    2 A"   12 A'    3 A"   13 A'                 
-62.511 -56.331 -56.327 -56.327 -35.820 -35.819 -35.818 -31.314
 14 A'   15 A'    4 A"   16 A'   17 A'   18 A'   19 A'   20 A'                 
-31.313 -31.312 -31.307 -31.307 -31.306 -31.306 -31.305 -31.305
 21 A'   22 A'    5 A"   23 A'    6 A"   24 A'    7 A"   25 A'                 
-22.964 -22.963 -22.963 -22.962 -22.962 -22.962 -22.961 -22.961
 26 A'   27 A'    8 A"   28 A'   29 A'    9 A"   30 A'   10 A"                 
-22.961 -22.958 -22.958 -22.957 -22.957 -22.956 -22.956 -10.293
 31 A'   32 A'   11 A"   33 A'   12 A"   34 A'   13 A"   35 A'                 
-10.282  -8.720  -6.552  -6.538  -6.537  -6.370  -6.369  -6.368
 36 A'   37 A'   38 A'   14 A"   39 A'   40 A'   41 A'   42 A'                 
 -4.783  -4.782  -4.781  -4.767  -4.766  -4.766  -4.766  -4.765
 43 A'   44 A'   45 A'   15 A"   46 A'   16 A"   47 A'   17 A"                 
 -4.765  -2.663  -2.659  -2.658  -2.647  -2.647  -2.049  -2.048
 48 A'   49 A'   18 A"   50 A'   51 A'   19 A"   52 A'   53 A'                 
 -2.047  -2.044  -2.043  -2.043  -2.043  -2.042  -2.042  -2.030
 54 A'   20 A"   55 A'   21 A"   56 A'   22 A"   57 A'   23 A"                 
 -2.030  -2.029  -2.029  -2.028  -2.028  -0.879  -0.796  -0.713
 58 A'   59 A'   24 A"   25 A"   60 A'   61 A'   62 A'   63 A'                 
 -0.669  -0.656  -0.515  -0.461  -0.450  -0.409  -0.362  -0.332
 64 A'   65 A'   66 A'   67 A'   68 A'   26 A"   69 A'   70 A'                 
 -0.330  -0.307  -0.297  -0.284  -0.282  -0.254  -0.253
 27 A"   71 A'   28 A"   72 A'   29 A"   30 A"   73 A'                         
 -- Virtual --                   
 -0.084  -0.081  -0.064  -0.054   0.008   0.033   0.047   0.056
 74 A'   75 A'   76 A'   31 A"   77 A'   78 A'   79 A'   32 A"                 
  0.058   0.076   0.086   0.087   0.103   0.114   0.114   0.122
 80 A'   81 A'   33 A"   82 A'   83 A'   84 A'   34 A"   85 A'                 
  0.162   0.188   0.194   0.208   0.214   0.220   0.225   0.236
 86 A'   87 A'   88 A'   35 A"   89 A'   90 A'   36 A"   91 A'                 
  0.265   0.265   0.290   0.335   0.356   0.359   0.361   0.374
 37 A"   92 A'   93 A'   94 A'   38 A"   39 A"   95 A'   96 A'                 
  0.389   0.395   0.400   0.421   0.428   0.435   0.441   0.453
 97 A'   40 A"   41 A"   42 A"   43 A"   98 A'   44 A"   99 A'                 
  0.463   0.468   0.489   0.506   0.507   0.549   0.560   0.585
100 A'  101 A'  102 A'  103 A'   45 A"   46 A"  104 A'  105 A'                 
  0.604   0.622   0.627   0.662   0.689   0.710   0.726   0.752
 47 A"  106 A'  107 A'  108 A'  109 A'  110 A'  111 A'  112 A'                 
  0.766   0.814   0.888   0.901   1.017   1.050   1.157   1.193
 48 A"  113 A'  114 A'  115 A'  116 A'  117 A'   49 A"   50 A"                 
  1.289   1.305   1.325   1.347   1.359   1.360   1.393   1.400
 51 A"  118 A'   52 A"  119 A'   53 A"  120 A'  121 A'  122 A'                 
  1.472   1.506   1.549   1.595   1.692   1.822   1.884   1.996
123 A'  124 A'   54 A"  125 A'  126 A'  127 A'   55 A"   56 A"                 
  2.024   2.079   2.172   2.220   2.607   2.704   2.821   2.974
128 A'  129 A'  130 A'  131 A'   57 A"  132 A'   58 A"  133 A'                 
  3.084   3.239   3.934   3.941   3.950   3.955   3.956   3.978
134 A'  135 A'   59 A"  136 A'   60 A"   61 A"  137 A'   62 A"                 
  3.988   3.994   3.997   4.017   4.025   4.069   4.090   4.091
 63 A"  138 A'   64 A"  139 A'   65 A"  140 A'  141 A'   66 A"                 
  4.108   4.167   4.203   4.245   4.277   4.368   4.386   4.430
142 A'  143 A'  144 A'  145 A'  146 A'  147 A'  148 A'  149 A'                 
  4.481   5.973   5.986   5.995   6.018   6.026   6.040   6.057
150 A'   67 A"   68 A"  151 A'  152 A'   69 A"  153 A'  154 A'                 
  6.098   6.164   6.642   7.536   7.584   7.664  23.205  24.113
155 A'  156 A'  157 A'   70 A"  158 A'  159 A'  160 A'  161 A'                 
 27.810  27.843  27.895  28.317  28.329  28.339  28.356  28.359
162 A'  163 A'  164 A'   71 A"   72 A"  165 A'  166 A'   73 A"                 
 28.365  28.372  28.399  28.417  28.516  28.522  28.524  28.524
167 A'  168 A'  169 A'  170 A'   74 A"   75 A"  171 A'   76 A"                 
 28.531  28.535  28.541  28.542  28.567  28.578  28.591  28.612
172 A'   77 A"   78 A"  173 A'   79 A"  174 A'  175 A'  176 A'                 
 28.658  28.687  28.736  47.901 127.864 127.873 127.885 127.896
177 A'  178 A'  179 A'  180 A'   80 A"   81 A"  181 A'   82 A"                 
127.897 127.903 127.918 127.934 127.974 151.615 151.643 151.687
182 A'  183 A'  184 A'  185 A'  186 A'  187 A'  188 A'  189 A'                 
289.732 289.780 289.8901020.6921901.7761901.8051901.852
 83 A"  190 A'  191 A'  192 A'  193 A'  194 A'  195 A'                         

 Beta MOs, Restricted
 -- Occupied --                  
*******-1165.89-1165.89 -482.86 -176.32 -176.32 -176.32 -165.73
  1 A'    2 A'    3 A'    4 A'    5 A'    6 A'    7 A'    8 A'                 
-165.73 -165.73 -165.73 -165.73 -165.72 -165.72 -165.72 -165.72
  9 A'   10 A'    1 A"   11 A'    2 A"   12 A'    3 A"   13 A'                 
-62.511 -56.331 -56.327 -56.327 -35.820 -35.819 -35.818 -31.314
 14 A'   15 A'    4 A"   16 A'   17 A'   18 A'   19 A'   20 A'                 
-31.313 -31.312 -31.307 -31.307 -31.306 -31.306 -31.305 -31.305
 21 A'   22 A'    5 A"   23 A'    6 A"   24 A'    7 A"   25 A'                 
-22.964 -22.963 -22.963 -22.962 -22.962 -22.962 -22.961 -22.961
 26 A'   27 A'    8 A"   28 A'   29 A'    9 A"   30 A'   10 A"                 
-22.961 -22.958 -22.958 -22.957 -22.957 -22.956 -22.956 -10.293
 31 A'   32 A'   11 A"   33 A'   12 A"   34 A'   13 A"   35 A'                 
-10.282  -8.720  -6.552  -6.538  -6.537  -6.370  -6.369  -6.368
 36 A'   37 A'   38 A'   14 A"   39 A'   40 A'   41 A'   42 A'                 
 -4.783  -4.782  -4.781  -4.767  -4.766  -4.766  -4.766  -4.765
 43 A'   44 A'   45 A'   15 A"   46 A'   16 A"   47 A'   17 A"                 
 -4.765  -2.663  -2.659  -2.658  -2.647  -2.647  -2.049  -2.048
 48 A'   49 A'   18 A"   50 A'   51 A'   19 A"   52 A'   53 A'                 
 -2.047  -2.044  -2.043  -2.043  -2.043  -2.042  -2.042  -2.030
 54 A'   20 A"   55 A'   21 A"   56 A'   22 A"   57 A'   23 A"                 
 -2.030  -2.029  -2.029  -2.028  -2.028  -0.879  -0.796  -0.713
 58 A'   59 A'   24 A"   25 A"   60 A'   61 A'   62 A'   63 A'                 
 -0.669  -0.656  -0.515  -0.461  -0.450  -0.409  -0.362  -0.332
 64 A'   65 A'   66 A'   67 A'   68 A'   26 A"   69 A'   70 A'                 
 -0.330  -0.307  -0.297  -0.284  -0.282  -0.254  -0.253
 27 A"   71 A'   28 A"   72 A'   29 A"   30 A"   73 A'                         
 -- Virtual --                   
 -0.084  -0.081  -0.064  -0.054   0.008   0.033   0.047   0.056
 74 A'   75 A'   76 A'   31 A"   77 A'   78 A'   79 A'   32 A"                 
  0.058   0.076   0.086   0.087   0.103   0.114   0.114   0.122
 80 A'   81 A'   33 A"   82 A'   83 A'   84 A'   34 A"   85 A'                 
  0.162   0.188   0.194   0.208   0.214   0.220   0.225   0.236
 86 A'   87 A'   88 A'   35 A"   89 A'   90 A'   36 A"   91 A'                 
  0.265   0.265   0.290   0.335   0.356   0.359   0.361   0.374
 37 A"   92 A'   93 A'   94 A'   38 A"   39 A"   95 A'   96 A'                 
  0.389   0.395   0.400   0.421   0.428   0.435   0.441   0.453
 97 A'   40 A"   41 A"   42 A"   43 A"   98 A'   44 A"   99 A'                 
  0.463   0.468   0.489   0.506   0.507   0.549   0.560   0.585
100 A'  101 A'  102 A'  103 A'   45 A"   46 A"  104 A'  105 A'                 
  0.604   0.622   0.627   0.662   0.689   0.710   0.726   0.752
 47 A"  106 A'  107 A'  108 A'  109 A'  110 A'  111 A'  112 A'                 
  0.766   0.814   0.888   0.901   1.017   1.050   1.157   1.193
 48 A"  113 A'  114 A'  115 A'  116 A'  117 A'   49 A"   50 A"                 
  1.289   1.305   1.325   1.347   1.359   1.360   1.393   1.400
 51 A"  118 A'   52 A"  119 A'   53 A"  120 A'  121 A'  122 A'                 
  1.472   1.506   1.549   1.595   1.692   1.822   1.884   1.996
123 A'  124 A'   54 A"  125 A'  126 A'  127 A'   55 A"   56 A"                 
  2.024   2.079   2.172   2.220   2.607   2.704   2.821   2.974
128 A'  129 A'  130 A'  131 A'   57 A"  132 A'   58 A"  133 A'                 
  3.084   3.239   3.934   3.941   3.950   3.955   3.956   3.978
134 A'  135 A'   59 A"  136 A'   60 A"   61 A"  137 A'   62 A"                 
  3.988   3.994   3.997   4.017   4.025   4.069   4.090   4.091
 63 A"  138 A'   64 A"  139 A'   65 A"  140 A'  141 A'   66 A"                 
  4.108   4.167   4.203   4.245   4.277   4.368   4.386   4.430
142 A'  143 A'  144 A'  145 A'  146 A'  147 A'  148 A'  149 A'                 
  4.481   5.973   5.986   5.995   6.018   6.026   6.040   6.057
150 A'   67 A"   68 A"  151 A'  152 A'   69 A"  153 A'  154 A'                 
  6.098   6.164   6.642   7.536   7.584   7.664  23.205  24.113
155 A'  156 A'  157 A'   70 A"  158 A'  159 A'  160 A'  161 A'                 
 27.810  27.843  27.895  28.317  28.329  28.339  28.356  28.359
162 A'  163 A'  164 A'   71 A"   72 A"  165 A'  166 A'   73 A"                 
 28.365  28.372  28.399  28.417  28.516  28.522  28.524  28.524
167 A'  168 A'  169 A'  170 A'   74 A"   75 A"  171 A'   76 A"                 
 28.531  28.535  28.541  28.542  28.567  28.578  28.591  28.612
172 A'   77 A"   78 A"  173 A'   79 A"  174 A'  175 A'  176 A'                 
 28.658  28.687  28.736  47.901 127.864 127.873 127.885 127.896
177 A'  178 A'  179 A'  180 A'   80 A"   81 A"  181 A'   82 A"                 
127.897 127.903 127.918 127.934 127.974 151.615 151.643 151.687
182 A'  183 A'  184 A'  185 A'  186 A'  187 A'  188 A'  189 A'                 
289.732 289.780 289.8901020.6921901.7761901.8051901.852
 83 A"  190 A'  191 A'  192 A'  193 A'  194 A'  195 A'                         
 --------------------------------------------------------------

          Ground-State Mulliken Net Atomic Charges

     Atom                 Charge (a.u.)
  ----------------------------------------
      1 Br                   -0.086084
      2 I                     0.173486
      3 I                     0.146554
      4 I                     0.170930
      5 C                    -0.229766
      6 C                    -0.175120
  ----------------------------------------
  Sum of atomic charges =     0.000000

 -----------------------------------------------------------------
                    Cartesian Multipole Moments
 -----------------------------------------------------------------
    Charge (ESU x 10^10)
                 0.0000
    Dipole Moment (Debye)
         X      -0.1615      Y      -0.3191      Z       0.0000
       Tot       0.3576
    Quadrupole Moments (Debye-Ang)
        XX    -109.8398     XY      -1.2572     YY    -109.2520
        XZ       0.0000     YZ      -0.0000     ZZ    -116.6093
    Octopole Moments (Debye-Ang^2)
       XXX      -4.4102    XXY       2.5344    XYY      -5.3637
       YYY      17.3192    XXZ       0.0000    XYZ      -0.0000
       YYZ       0.0000    XZZ      -1.7764    YZZ       6.5515
       ZZZ       0.0000
    Hexadecapole Moments (Debye-Ang^3)
      XXXX   -2311.9265   XXXY      76.9770   XXYY    -592.2764
      XYYY     114.5238   YYYY   -1704.4180   XXXZ       0.0000
      XXYZ      -0.0000   XYYZ       0.0000   YYYZ      -0.0000
      XXZZ    -431.6833   XYZZ      38.2931   YYZZ    -332.1701
      XZZZ       0.0000   YZZZ      -0.0000   ZZZZ    -158.7986
 -----------------------------------------------------------------
 Calculating analytic gradient of the SCF energy
 Gradient of SCF Energy
            1           2           3           4           5           6
    1   0.0044924  -0.0007648   0.0000774  -0.0015660  -0.0127144   0.0104753
    2  -0.0149225  -0.0193820   0.0158930   0.0206177  -0.0015826  -0.0006235
    3  -0.0000000  -0.0000000   0.0000000   0.0000000  -0.0000000  -0.0000000
 Max gradient component =       2.062E-02
 RMS gradient           =       9.350E-03
 Gradient time:  CPU 74.93 s  wall 9.52 s
 Geometry Optimization Parameters
   NAtoms,    NIC,     NZ,  NCons,   NDum,   NFix, NCnnct, MaxDiis
        6      37       0       0       0       0       0       0

 Cartesian Hessian Update
 Hessian Updated using BFGS Update


** GEOMETRY OPTIMIZATION IN DELOCALIZED INTERNAL COORDINATES **
   Searching for a Minimum

   Optimization Cycle:  17

                       Coordinates (Angstroms)
     ATOM                X               Y               Z
      1  Br        1.8149974778    1.7917140414    0.0000000000
      2  I        -1.8249560785    1.6622940496    0.0000000000
      3  I         2.2317410391   -1.3987781559    0.0000000000
      4  I        -1.5881544213   -1.6960998889    0.0000000000
      5  C         0.8504026113    0.1626672125    0.0000000000
      6  C        -0.4723719252    0.0705299342    0.0000000000
   Point Group: cs    Number of degrees of freedom:     9


   Energy is -23408.875699703

 Hessian Updated using BFGS Update

  9 Hessian modes will be used to form the next step
  Hessian Eigenvalues:
     0.047431    0.248666    0.252155    0.310896    0.361387    0.638443
     0.920957    1.032003    1.052208

 Minimum Search - Taking Simple RFO Step
 Searching for Lamda that Minimizes Along All modes
 Value Taken    Lamda =  -0.01082288
 Calculated Step too Large.  Step scaled by  0.698933
 Step Taken.  Stepsize is  0.300000

                             Maximum     Tolerance    Cnvgd?
         Gradient           0.025466      0.000300      NO
         Displacement       0.298001      0.001200      NO
         Energy change     -0.009717      0.000001      NO


 New Cartesian Coordinates Obtained by Inverse Iteration

 Displacement from previous Coordinates is:  0.217451
 ----------------------------------------------------------------
             Standard Nuclear Orientation (Angstroms)
    I     Atom           X                Y                Z
 ----------------------------------------------------------------
    1      Br      1.7775538421     1.8372957420     0.0000000000
    2      I      -1.7941007417     1.7160550817     0.0000000000
    3      I       2.2146600697    -1.4445739599     0.0000000000
    4      I      -1.5630141523    -1.7472079091     0.0000000000
    5      C       0.8612874560     0.1638888301     0.0000000000
    6      C      -0.4847277705     0.0668694081     0.0000000000
 ----------------------------------------------------------------
 Molecular Point Group                 Cs    NOp =  2
 Largest Abelian Subgroup              Cs    NOp =  2
 Nuclear Repulsion Energy =  2397.5439408317 hartrees
 There are      103 alpha and      103 beta electrons
 Applying Cartesian multipole field
    Component          Value
    ---------          -----
     (2,0,0)        1.00000E-11
     (0,2,0)        2.00000E-11
     (0,0,2)       -3.00000E-11
 Nucleus-field energy     =     0.0000000632 hartrees
 Requested basis set is 6-311++G(d,p)
 There are 103 shells and 278 basis functions
 A cutoff of  1.0D-11 yielded   3465 shell pairs
 There are     27244 function pairs (     31154 Cartesian)
 Smallest overlap matrix eigenvalue = 3.94E-05
 Guess MOs from SCF MO coefficient file

 -----------------------------------------------------------------------
  General SCF calculation program by
  Eric Jon Sundstrom, Paul Horn, Yuezhi Mao, Dmitri Zuev, Alec White,
  David Stuck, Shaama M.S., Shane Yost, Joonho Lee, David Small,
  Daniel Levine, Susi Lehtola, Hugh Burton, Evgeny Epifanovsky
 -----------------------------------------------------------------------
 Exchange:     0.2000 Hartree-Fock + 0.0800 Slater + 0.7200 B88
 Correlation:  0.1900 VWN1RPA + 0.8100 LYP
 Using SG-1 standard quadrature grid
 using 8 threads for integral computing
 -------------------------------------------------------
 OpenMP Integral computing Module                
 Release: version 2.0, May 2017, Q-Chem Inc. Pleasanton 
 -------------------------------------------------------
 -------------------------------------------------------
 OpenMP BLAS3 based DFT computing Module                
 Release: version 1.0, May 2013, Q-Chem Inc. Pittsburgh 
 -------------------------------------------------------
 A restricted SCF calculation will be
 performed using DIIS
 SCF converges when DIIS error is below 1.0e-08
 ---------------------------------------
  Cycle       Energy         DIIS error
 ---------------------------------------
    1  -23408.8788530644      3.92e-04  
    2  -23408.8799770311      2.80e-04  
    3  -23408.8798425361      2.99e-04  
    4  -23408.8807816501      4.58e-05  
    5  -23408.8808065526      6.42e-06  
    6  -23408.8808066926      5.54e-06  
    7  -23408.8808069693      1.20e-06  
    8  -23408.8808069828      2.86e-07  
    9  -23408.8808069831      6.74e-08  
   10  -23408.8808069836      1.36e-08  
   11  -23408.8808069831      4.06e-09  Convergence criterion met
 ---------------------------------------
 SCF time:   CPU 186.06s  wall 24.00s 
 SCF   energy in the final basis set =   -23408.8808069831
 Total energy in the final basis set =   -23408.8808069831

 --------------------------------------------------------------
             Orbital Energies (a.u.) and Symmetries
 --------------------------------------------------------------

 Alpha MOs, Restricted
 -- Occupied --                  
*******-1165.89-1165.89 -482.86 -176.32 -176.32 -176.32 -165.73
  1 A'    2 A'    3 A'    4 A'    5 A'    6 A'    7 A'    8 A'                 
-165.73 -165.73 -165.73 -165.73 -165.72 -165.72 -165.72 -165.72
  9 A'    1 A"   10 A'   11 A'    2 A"   12 A'    3 A"   13 A'                 
-62.511 -56.332 -56.328 -56.327 -35.821 -35.820 -35.818 -31.315
 14 A'   15 A'    4 A"   16 A'   17 A'   18 A'   19 A'   20 A'                 
-31.313 -31.312 -31.308 -31.308 -31.307 -31.307 -31.305 -31.305
 21 A'   22 A'    5 A"   23 A'    6 A"   24 A'    7 A"   25 A'                 
-22.965 -22.964 -22.963 -22.963 -22.962 -22.962 -22.962 -22.961
 26 A'   27 A'    8 A"   28 A'   29 A'    9 A"   30 A'   10 A"                 
-22.961 -22.959 -22.959 -22.957 -22.957 -22.956 -22.956 -10.296
 31 A'   32 A'   11 A"   33 A'   12 A"   34 A'   13 A"   35 A'                 
-10.286  -8.720  -6.552  -6.538  -6.537  -6.370  -6.369  -6.368
 36 A'   37 A'   38 A'   14 A"   39 A'   40 A'   41 A'   42 A'                 
 -4.784  -4.782  -4.781  -4.768  -4.767  -4.767  -4.766  -4.765
 43 A'   44 A'   45 A'   15 A"   46 A'   16 A"   47 A'   17 A"                 
 -4.765  -2.663  -2.659  -2.659  -2.647  -2.647  -2.050  -2.048
 48 A'   49 A'   18 A"   50 A'   51 A'   19 A"   52 A'   53 A'                 
 -2.047  -2.044  -2.044  -2.043  -2.043  -2.042  -2.041  -2.030
 54 A'   20 A"   55 A'   21 A"   56 A'   22 A"   57 A'   23 A"                 
 -2.030  -2.029  -2.029  -2.028  -2.028  -0.873  -0.790  -0.710
 58 A'   59 A'   24 A"   25 A"   60 A'   61 A'   62 A'   63 A'                 
 -0.668  -0.653  -0.514  -0.457  -0.448  -0.404  -0.363  -0.331
 64 A'   65 A'   66 A'   67 A'   68 A'   26 A"   69 A'   70 A'                 
 -0.327  -0.302  -0.298  -0.289  -0.282  -0.256  -0.253
 27 A"   71 A'   28 A"   72 A'   29 A"   73 A'   30 A"                         
 -- Virtual --                   
 -0.087  -0.084  -0.069  -0.058   0.008   0.032   0.047   0.056
 74 A'   75 A'   76 A'   31 A"   77 A'   78 A'   79 A'   32 A"                 
  0.057   0.076   0.085   0.087   0.102   0.114   0.115   0.122
 80 A'   81 A'   82 A'   33 A"   83 A'   34 A"   84 A'   85 A'                 
  0.161   0.185   0.190   0.209   0.211   0.217   0.225   0.235
 86 A'   87 A'   88 A'   35 A"   89 A'   90 A'   36 A"   91 A'                 
  0.261   0.262   0.291   0.335   0.354   0.355   0.366   0.378
 92 A'   37 A"   93 A'   94 A'   38 A"   95 A'   39 A"   96 A'                 
  0.389   0.397   0.399   0.412   0.428   0.439   0.441   0.452
 97 A'   40 A"   41 A"   42 A"   43 A"   98 A'   44 A"   99 A'                 
  0.460   0.466   0.488   0.497   0.506   0.548   0.562   0.574
100 A'  101 A'  102 A'  103 A'   45 A"   46 A"  104 A'  105 A'                 
  0.606   0.614   0.621   0.648   0.685   0.709   0.722   0.752
 47 A"  106 A'  107 A'  108 A'  109 A'  110 A'  111 A'  112 A'                 
  0.760   0.818   0.883   0.896   1.011   1.033   1.149   1.193
 48 A"  113 A'  114 A'  115 A'  116 A'  117 A'   49 A"   50 A"                 
  1.287   1.305   1.324   1.337   1.357   1.359   1.387   1.411
 51 A"  118 A'   52 A"  119 A'   53 A"  120 A'  121 A'  122 A'                 
  1.488   1.498   1.541   1.583   1.682   1.819   1.874   1.994
123 A'  124 A'   54 A"  125 A'  126 A'  127 A'   55 A"   56 A"                 
  2.007   2.063   2.150   2.213   2.605   2.702   2.812   2.965
128 A'  129 A'  130 A'  131 A'   57 A"  132 A'   58 A"  133 A'                 
  3.048   3.264   3.936   3.941   3.950   3.953   3.955   3.975
134 A'  135 A'   59 A"  136 A'   60 A"  137 A'   61 A"   62 A"                 
  3.986   3.993   3.998   4.022   4.024   4.065   4.076   4.088
 63 A"   64 A"  138 A'  139 A'   65 A"  140 A'  141 A'   66 A"                 
  4.094   4.171   4.208   4.245   4.280   4.366   4.370   4.420
142 A'  143 A'  144 A'  145 A'  146 A'  147 A'  148 A'  149 A'                 
  4.468   5.971   5.986   5.999   6.008   6.025   6.039   6.060
150 A'   67 A"   68 A"  151 A'  152 A'   69 A"  153 A'  154 A'                 
  6.092   6.150   6.633   7.535   7.583   7.662  23.209  24.017
155 A'  156 A'  157 A'   70 A"  158 A'  159 A'  160 A'  161 A'                 
 27.795  27.839  27.890  28.316  28.328  28.341  28.349  28.358
162 A'  163 A'  164 A'   71 A"   72 A"  165 A'  166 A'   73 A"                 
 28.365  28.370  28.398  28.411  28.517  28.522  28.522  28.523
167 A'  168 A'  169 A'  170 A'   74 A"   75 A"  171 A'   76 A"                 
 28.532  28.532  28.540  28.543  28.566  28.575  28.581  28.611
 77 A"  172 A'   78 A"  173 A'   79 A"  174 A'  175 A'  176 A'                 
 28.661  28.686  28.729  47.894 127.863 127.872 127.887 127.893
177 A'  178 A'  179 A'  180 A'   80 A"   81 A"  181 A'  182 A'                 
127.895 127.902 127.918 127.931 127.965 151.602 151.638 151.683
 82 A"  183 A'  184 A'  185 A'  186 A'  187 A'  188 A'  189 A'                 
289.731 289.778 289.8871020.6831901.7631901.8011901.847
 83 A"  190 A'  191 A'  192 A'  193 A'  194 A'  195 A'                         

 Beta MOs, Restricted
 -- Occupied --                  
*******-1165.89-1165.89 -482.86 -176.32 -176.32 -176.32 -165.73
  1 A'    2 A'    3 A'    4 A'    5 A'    6 A'    7 A'    8 A'                 
-165.73 -165.73 -165.73 -165.73 -165.72 -165.72 -165.72 -165.72
  9 A'    1 A"   10 A'   11 A'    2 A"   12 A'    3 A"   13 A'                 
-62.511 -56.332 -56.328 -56.327 -35.821 -35.820 -35.818 -31.315
 14 A'   15 A'    4 A"   16 A'   17 A'   18 A'   19 A'   20 A'                 
-31.313 -31.312 -31.308 -31.308 -31.307 -31.307 -31.305 -31.305
 21 A'   22 A'    5 A"   23 A'    6 A"   24 A'    7 A"   25 A'                 
-22.965 -22.964 -22.963 -22.963 -22.962 -22.962 -22.962 -22.961
 26 A'   27 A'    8 A"   28 A'   29 A'    9 A"   30 A'   10 A"                 
-22.961 -22.959 -22.959 -22.957 -22.957 -22.956 -22.956 -10.296
 31 A'   32 A'   11 A"   33 A'   12 A"   34 A'   13 A"   35 A'                 
-10.286  -8.720  -6.552  -6.538  -6.537  -6.370  -6.369  -6.368
 36 A'   37 A'   38 A'   14 A"   39 A'   40 A'   41 A'   42 A'                 
 -4.784  -4.782  -4.781  -4.768  -4.767  -4.767  -4.766  -4.765
 43 A'   44 A'   45 A'   15 A"   46 A'   16 A"   47 A'   17 A"                 
 -4.765  -2.663  -2.659  -2.659  -2.647  -2.647  -2.050  -2.048
 48 A'   49 A'   18 A"   50 A'   51 A'   19 A"   52 A'   53 A'                 
 -2.047  -2.044  -2.044  -2.043  -2.043  -2.042  -2.041  -2.030
 54 A'   20 A"   55 A'   21 A"   56 A'   22 A"   57 A'   23 A"                 
 -2.030  -2.029  -2.029  -2.028  -2.028  -0.873  -0.790  -0.710
 58 A'   59 A'   24 A"   25 A"   60 A'   61 A'   62 A'   63 A'                 
 -0.668  -0.653  -0.514  -0.457  -0.448  -0.404  -0.363  -0.331
 64 A'   65 A'   66 A'   67 A'   68 A'   26 A"   69 A'   70 A'                 
 -0.327  -0.302  -0.298  -0.289  -0.282  -0.256  -0.253
 27 A"   71 A'   28 A"   72 A'   29 A"   73 A'   30 A"                         
 -- Virtual --                   
 -0.087  -0.084  -0.069  -0.058   0.008   0.032   0.047   0.056
 74 A'   75 A'   76 A'   31 A"   77 A'   78 A'   79 A'   32 A"                 
  0.057   0.076   0.085   0.087   0.102   0.114   0.115   0.122
 80 A'   81 A'   82 A'   33 A"   83 A'   34 A"   84 A'   85 A'                 
  0.161   0.185   0.190   0.209   0.211   0.217   0.225   0.235
 86 A'   87 A'   88 A'   35 A"   89 A'   90 A'   36 A"   91 A'                 
  0.261   0.262   0.291   0.335   0.354   0.355   0.366   0.378
 92 A'   37 A"   93 A'   94 A'   38 A"   95 A'   39 A"   96 A'                 
  0.389   0.397   0.399   0.412   0.428   0.439   0.441   0.452
 97 A'   40 A"   41 A"   42 A"   43 A"   98 A'   44 A"   99 A'                 
  0.460   0.466   0.488   0.497   0.506   0.548   0.562   0.574
100 A'  101 A'  102 A'  103 A'   45 A"   46 A"  104 A'  105 A'                 
  0.606   0.614   0.621   0.648   0.685   0.709   0.722   0.752
 47 A"  106 A'  107 A'  108 A'  109 A'  110 A'  111 A'  112 A'                 
  0.760   0.818   0.883   0.896   1.011   1.033   1.149   1.193
 48 A"  113 A'  114 A'  115 A'  116 A'  117 A'   49 A"   50 A"                 
  1.287   1.305   1.324   1.337   1.357   1.359   1.387   1.411
 51 A"  118 A'   52 A"  119 A'   53 A"  120 A'  121 A'  122 A'                 
  1.488   1.498   1.541   1.583   1.682   1.819   1.874   1.994
123 A'  124 A'   54 A"  125 A'  126 A'  127 A'   55 A"   56 A"                 
  2.007   2.063   2.150   2.213   2.605   2.702   2.812   2.965
128 A'  129 A'  130 A'  131 A'   57 A"  132 A'   58 A"  133 A'                 
  3.048   3.264   3.936   3.941   3.950   3.953   3.955   3.975
134 A'  135 A'   59 A"  136 A'   60 A"  137 A'   61 A"   62 A"                 
  3.986   3.993   3.998   4.022   4.024   4.065   4.076   4.088
 63 A"   64 A"  138 A'  139 A'   65 A"  140 A'  141 A'   66 A"                 
  4.094   4.171   4.208   4.245   4.280   4.366   4.370   4.420
142 A'  143 A'  144 A'  145 A'  146 A'  147 A'  148 A'  149 A'                 
  4.468   5.971   5.986   5.999   6.008   6.025   6.039   6.060
150 A'   67 A"   68 A"  151 A'  152 A'   69 A"  153 A'  154 A'                 
  6.092   6.150   6.633   7.535   7.583   7.662  23.209  24.017
155 A'  156 A'  157 A'   70 A"  158 A'  159 A'  160 A'  161 A'                 
 27.795  27.839  27.890  28.316  28.328  28.341  28.349  28.358
162 A'  163 A'  164 A'   71 A"   72 A"  165 A'  166 A'   73 A"                 
 28.365  28.370  28.398  28.411  28.517  28.522  28.522  28.523
167 A'  168 A'  169 A'  170 A'   74 A"   75 A"  171 A'   76 A"                 
 28.532  28.532  28.540  28.543  28.566  28.575  28.581  28.611
 77 A"  172 A'   78 A"  173 A'   79 A"  174 A'  175 A'  176 A'                 
 28.661  28.686  28.729  47.894 127.863 127.872 127.887 127.893
177 A'  178 A'  179 A'  180 A'   80 A"   81 A"  181 A'  182 A'                 
127.895 127.902 127.918 127.931 127.965 151.602 151.638 151.683
 82 A"  183 A'  184 A'  185 A'  186 A'  187 A'  188 A'  189 A'                 
289.731 289.778 289.8871020.6831901.7631901.8011901.847
 83 A"  190 A'  191 A'  192 A'  193 A'  194 A'  195 A'                         
 --------------------------------------------------------------

          Ground-State Mulliken Net Atomic Charges

     Atom                 Charge (a.u.)
  ----------------------------------------
      1 Br                   -0.090826
      2 I                     0.171105
      3 I                     0.148349
      4 I                     0.167861
      5 C                    -0.211797
      6 C                    -0.184692
  ----------------------------------------
  Sum of atomic charges =     0.000000

 -----------------------------------------------------------------
                    Cartesian Multipole Moments
 -----------------------------------------------------------------
    Charge (ESU x 10^10)
                 0.0000
    Dipole Moment (Debye)
         X      -0.1279      Y      -0.3559      Z      -0.0000
       Tot       0.3781
    Quadrupole Moments (Debye-Ang)
        XX    -110.6990     XY      -1.4586     YY    -108.0972
        XZ       0.0000     YZ      -0.0000     ZZ    -116.7947
    Octopole Moments (Debye-Ang^2)
       XXX      -5.3945    XXY       2.4390    XYY      -5.7794
       YYY      18.5109    XXZ      -0.0000    XYZ       0.0000
       YYZ      -0.0000    XZZ      -2.1867    YZZ       6.9097
       ZZZ      -0.0000
    Hexadecapole Moments (Debye-Ang^3)
      XXXX   -2270.5145   XXXY      82.5050   XXYY    -598.5740
      XYYY     118.0527   YYYY   -1782.6407   XXXZ      -0.0000
      XXYZ       0.0000   XYYZ      -0.0000   YYYZ      -0.0000
      XXZZ    -422.3947   XYZZ      40.3402   YYZZ    -348.9233
      XZZZ       0.0000   YZZZ      -0.0000   ZZZZ    -159.3036
 -----------------------------------------------------------------
 Calculating analytic gradient of the SCF energy
 Gradient of SCF Energy
            1           2           3           4           5           6
    1   0.0027495  -0.0000528   0.0009431  -0.0011348   0.0084696  -0.0109745
    2  -0.0032291  -0.0106803   0.0072803   0.0091964  -0.0028909   0.0003237
    3   0.0000000  -0.0000000   0.0000000   0.0000000   0.0000000  -0.0000000
 Max gradient component =       1.097E-02
 RMS gradient           =       5.123E-03
 Gradient time:  CPU 73.90 s  wall 9.39 s
 Geometry Optimization Parameters
   NAtoms,    NIC,     NZ,  NCons,   NDum,   NFix, NCnnct, MaxDiis
        6      37       0       0       0       0       0       0

 Cartesian Hessian Update
 Hessian Updated using BFGS Update


** GEOMETRY OPTIMIZATION IN DELOCALIZED INTERNAL COORDINATES **
   Searching for a Minimum

   Optimization Cycle:  18

                       Coordinates (Angstroms)
     ATOM                X               Y               Z
      1  Br        1.7775538421    1.8372957420    0.0000000000
      2  I        -1.7941007417    1.7160550817    0.0000000000
      3  I         2.2146600697   -1.4445739599    0.0000000000
      4  I        -1.5630141523   -1.7472079091    0.0000000000
      5  C         0.8612874560    0.1638888301    0.0000000000
      6  C        -0.4847277705    0.0668694081    0.0000000000
   Point Group: cs    Number of degrees of freedom:     9


   Energy is -23408.880806983

 Hessian Updated using BFGS Update

  9 Hessian modes will be used to form the next step
  Hessian Eigenvalues:
     0.043398    0.250496    0.253600    0.311596    0.434800    0.637215
     0.920761    1.032508    1.053023

 Minimum Search - Taking Simple RFO Step
 Searching for Lamda that Minimizes Along All modes
 Value Taken    Lamda =  -0.00313064
 Step Taken.  Stepsize is  0.245014

                             Maximum     Tolerance    Cnvgd?
         Gradient           0.012755      0.000300      NO
         Displacement       0.227699      0.001200      NO
         Energy change     -0.005107      0.000001      NO


 New Cartesian Coordinates Obtained by Inverse Iteration

 Displacement from previous Coordinates is:  0.229593
 ----------------------------------------------------------------
             Standard Nuclear Orientation (Angstroms)
    I     Atom           X                Y                Z
 ----------------------------------------------------------------
    1      Br      1.7385437711     1.8713635216     0.0000000000
    2      I      -1.7575113778     1.7581914231     0.0000000000
    3      I       2.1664863454    -1.4861813617     0.0000000000
    4      I      -1.5099175409    -1.7907202290     0.0000000000
    5      C       0.8517795471     0.1715672160     0.0000000000
    6      C      -0.4777220418     0.0681066230     0.0000000000
 ----------------------------------------------------------------
 Molecular Point Group                 Cs    NOp =  2
 Largest Abelian Subgroup              Cs    NOp =  2
 Nuclear Repulsion Energy =  2397.8751302053 hartrees
 There are      103 alpha and      103 beta electrons
 Applying Cartesian multipole field
    Component          Value
    ---------          -----
     (2,0,0)        1.00000E-11
     (0,2,0)        2.00000E-11
     (0,0,2)       -3.00000E-11
 Nucleus-field energy     =     0.0000000640 hartrees
 Requested basis set is 6-311++G(d,p)
 There are 103 shells and 278 basis functions
 A cutoff of  1.0D-11 yielded   3460 shell pairs
 There are     27213 function pairs (     31119 Cartesian)
 Smallest overlap matrix eigenvalue = 4.13E-05
 Guess MOs from SCF MO coefficient file

 -----------------------------------------------------------------------
  General SCF calculation program by
  Eric Jon Sundstrom, Paul Horn, Yuezhi Mao, Dmitri Zuev, Alec White,
  David Stuck, Shaama M.S., Shane Yost, Joonho Lee, David Small,
  Daniel Levine, Susi Lehtola, Hugh Burton, Evgeny Epifanovsky
 -----------------------------------------------------------------------
 Exchange:     0.2000 Hartree-Fock + 0.0800 Slater + 0.7200 B88
 Correlation:  0.1900 VWN1RPA + 0.8100 LYP
 Using SG-1 standard quadrature grid
 using 8 threads for integral computing
 -------------------------------------------------------
 OpenMP Integral computing Module                
 Release: version 2.0, May 2017, Q-Chem Inc. Pleasanton 
 -------------------------------------------------------
 -------------------------------------------------------
 OpenMP BLAS3 based DFT computing Module                
 Release: version 1.0, May 2013, Q-Chem Inc. Pittsburgh 
 -------------------------------------------------------
 A restricted SCF calculation will be
 performed using DIIS
 SCF converges when DIIS error is below 1.0e-08
 ---------------------------------------
  Cycle       Energy         DIIS error
 ---------------------------------------
    1  -23408.8808195749      3.08e-04  
    2  -23408.8820183525      1.21e-04  
    3  -23408.8820564715      1.05e-04  
    4  -23408.8821401969      6.21e-05  
    5  -23408.8821809424      6.03e-06  
    6  -23408.8821813320      1.80e-06  
    7  -23408.8821813409      1.50e-06  
    8  -23408.8821813622      3.82e-07  
    9  -23408.8821813633      3.36e-08  
   10  -23408.8821813631      1.68e-08  
   11  -23408.8821813630      3.10e-09  Convergence criterion met
 ---------------------------------------
 SCF time:   CPU 186.10s  wall 25.00s 
 SCF   energy in the final basis set =   -23408.8821813630
 Total energy in the final basis set =   -23408.8821813630

 --------------------------------------------------------------
             Orbital Energies (a.u.) and Symmetries
 --------------------------------------------------------------

 Alpha MOs, Restricted
 -- Occupied --                  
*******-1165.89-1165.89 -482.86 -176.32 -176.32 -176.32 -165.73
  1 A'    2 A'    3 A'    4 A'    5 A'    6 A'    7 A'    8 A'                 
-165.73 -165.73 -165.73 -165.73 -165.73 -165.73 -165.72 -165.72
  9 A'    1 A"   10 A'   11 A'    2 A"   12 A'    3 A"   13 A'                 
-62.511 -56.332 -56.328 -56.328 -35.821 -35.820 -35.818 -31.314
 14 A'   15 A'    4 A"   16 A'   17 A'   18 A'   19 A'   20 A'                 
-31.314 -31.312 -31.308 -31.308 -31.307 -31.307 -31.305 -31.305
 21 A'   22 A'    5 A"   23 A'    6 A"   24 A'    7 A"   25 A'                 
-22.965 -22.964 -22.963 -22.963 -22.962 -22.962 -22.962 -22.961
 26 A'   27 A'    8 A"   28 A'    9 A"   29 A'   30 A'   10 A"                 
-22.960 -22.959 -22.959 -22.958 -22.958 -22.956 -22.956 -10.295
 31 A'   32 A'   11 A"   33 A'   12 A"   34 A'   13 A"   35 A'                 
-10.285  -8.720  -6.553  -6.538  -6.538  -6.370  -6.369  -6.368
 36 A'   37 A'   38 A'   14 A"   39 A'   40 A'   41 A'   42 A'                 
 -4.784  -4.783  -4.781  -4.768  -4.767  -4.767  -4.766  -4.765
 43 A'   44 A'   45 A'   15 A"   46 A'   16 A"   47 A'   17 A"                 
 -4.764  -2.663  -2.659  -2.659  -2.647  -2.647  -2.049  -2.048
 48 A'   49 A'   18 A"   50 A'   51 A'   19 A"   52 A'   53 A'                 
 -2.046  -2.044  -2.044  -2.043  -2.043  -2.042  -2.041  -2.030
 54 A'   20 A"   55 A'   21 A"   56 A'   22 A"   57 A'   23 A"                 
 -2.030  -2.029  -2.029  -2.027  -2.027  -0.874  -0.790  -0.707
 58 A'   59 A'   24 A"   60 A'   25 A"   61 A'   62 A'   63 A'                 
 -0.669  -0.652  -0.513  -0.457  -0.448  -0.404  -0.361  -0.332
 64 A'   65 A'   66 A'   67 A'   68 A'   26 A"   69 A'   70 A'                 
 -0.325  -0.302  -0.299  -0.289  -0.283  -0.256  -0.255
 27 A"   71 A'   28 A"   72 A'   29 A"   73 A'   30 A"                         
 -- Virtual --                   
 -0.090  -0.088  -0.072  -0.054   0.008   0.032   0.048   0.056
 74 A'   75 A'   76 A'   31 A"   77 A'   78 A'   79 A'   32 A"                 
  0.057   0.077   0.084   0.087   0.101   0.113   0.115   0.122
 80 A'   81 A'   82 A'   33 A"   83 A'   34 A"   84 A'   85 A'                 
  0.161   0.183   0.187   0.209   0.213   0.215   0.225   0.236
 86 A'   87 A'   88 A'   35 A"   89 A'   90 A'   36 A"   91 A'                 
  0.261   0.261   0.290   0.335   0.350   0.351   0.370   0.379
 92 A'   37 A"   93 A'   94 A'   38 A"   95 A'   39 A"   96 A'                 
  0.389   0.394   0.404   0.406   0.429   0.441   0.445   0.449
 97 A'   40 A"   41 A"   42 A"   43 A"   44 A"   98 A'   99 A'                 
  0.463   0.463   0.492   0.493   0.506   0.548   0.560   0.580
100 A'  101 A'  102 A'  103 A'   45 A"   46 A"  104 A'  105 A'                 
  0.610   0.617   0.620   0.638   0.689   0.709   0.723   0.755
 47 A"  106 A'  107 A'  108 A'  109 A'  110 A'  111 A'  112 A'                 
  0.756   0.820   0.878   0.896   0.998   1.032   1.151   1.189
 48 A"  113 A'  114 A'  115 A'  116 A'  117 A'   49 A"   50 A"                 
  1.285   1.296   1.323   1.323   1.356   1.361   1.387   1.424
 51 A"  118 A'   52 A"  119 A'   53 A"  120 A'  121 A'  122 A'                 
  1.491   1.504   1.545   1.575   1.692   1.827   1.888   1.994
123 A'  124 A'   54 A"  125 A'  126 A'  127 A'   55 A"   56 A"                 
  2.001   2.060   2.165   2.212   2.609   2.705   2.813   2.968
128 A'  129 A'  130 A'  131 A'   57 A"  132 A'   58 A"  133 A'                 
  3.060   3.244   3.936   3.936   3.949   3.952   3.957   3.972
134 A'  135 A'   59 A"  136 A'   60 A"  137 A'   61 A"   62 A"                 
  3.985   3.993   4.006   4.023   4.025   4.052   4.078   4.086
 63 A"   64 A"  138 A'   65 A"  139 A'  140 A'  141 A'   66 A"                 
  4.091   4.176   4.215   4.248   4.282   4.354   4.371   4.415
142 A'  143 A'  144 A'  145 A'  146 A'  147 A'  148 A'  149 A'                 
  4.463   5.970   5.986   5.991   6.004   6.025   6.042   6.067
150 A'   67 A"   68 A"  151 A'  152 A'   69 A"  153 A'  154 A'                 
  6.092   6.145   6.631   7.535   7.582   7.662  23.203  24.078
155 A'  156 A'  157 A'   70 A"  158 A'  159 A'  160 A'  161 A'                 
 27.788  27.838  27.888  28.315  28.328  28.338  28.342  28.358
162 A'  163 A'  164 A'   71 A"   72 A"  165 A'  166 A'   73 A"                 
 28.367  28.371  28.397  28.411  28.516  28.519  28.522  28.524
167 A'  168 A'  169 A'  170 A'   74 A"  171 A'   75 A"   76 A"                 
 28.530  28.534  28.540  28.547  28.565  28.568  28.580  28.612
 77 A"  172 A'   78 A"  173 A'   79 A"  174 A'  175 A'  176 A'                 
 28.664  28.687  28.725  47.893 127.862 127.872 127.880 127.894
177 A'  178 A'  179 A'  180 A'   80 A"   81 A"  181 A'  182 A'                 
127.895 127.903 127.921 127.932 127.962 151.595 151.638 151.681
 82 A"  183 A'  184 A'  185 A'  186 A'  187 A'  188 A'  189 A'                 
289.730 289.776 289.8871020.6821901.7551901.8001901.846
 83 A"  190 A'  191 A'  192 A'  193 A'  194 A'  195 A'                         

 Beta MOs, Restricted
 -- Occupied --                  
*******-1165.89-1165.89 -482.86 -176.32 -176.32 -176.32 -165.73
  1 A'    2 A'    3 A'    4 A'    5 A'    6 A'    7 A'    8 A'                 
-165.73 -165.73 -165.73 -165.73 -165.73 -165.73 -165.72 -165.72
  9 A'    1 A"   10 A'   11 A'    2 A"   12 A'    3 A"   13 A'                 
-62.511 -56.332 -56.328 -56.328 -35.821 -35.820 -35.818 -31.314
 14 A'   15 A'    4 A"   16 A'   17 A'   18 A'   19 A'   20 A'                 
-31.314 -31.312 -31.308 -31.308 -31.307 -31.307 -31.305 -31.305
 21 A'   22 A'    5 A"   23 A'    6 A"   24 A'    7 A"   25 A'                 
-22.965 -22.964 -22.963 -22.963 -22.962 -22.962 -22.962 -22.961
 26 A'   27 A'    8 A"   28 A'    9 A"   29 A'   30 A'   10 A"                 
-22.960 -22.959 -22.959 -22.958 -22.958 -22.956 -22.956 -10.295
 31 A'   32 A'   11 A"   33 A'   12 A"   34 A'   13 A"   35 A'                 
-10.285  -8.720  -6.553  -6.538  -6.538  -6.370  -6.369  -6.368
 36 A'   37 A'   38 A'   14 A"   39 A'   40 A'   41 A'   42 A'                 
 -4.784  -4.783  -4.781  -4.768  -4.767  -4.767  -4.766  -4.765
 43 A'   44 A'   45 A'   15 A"   46 A'   16 A"   47 A'   17 A"                 
 -4.764  -2.663  -2.659  -2.659  -2.647  -2.647  -2.049  -2.048
 48 A'   49 A'   18 A"   50 A'   51 A'   19 A"   52 A'   53 A'                 
 -2.046  -2.044  -2.044  -2.043  -2.043  -2.042  -2.041  -2.030
 54 A'   20 A"   55 A'   21 A"   56 A'   22 A"   57 A'   23 A"                 
 -2.030  -2.029  -2.029  -2.027  -2.027  -0.874  -0.790  -0.707
 58 A'   59 A'   24 A"   60 A'   25 A"   61 A'   62 A'   63 A'                 
 -0.669  -0.652  -0.513  -0.457  -0.448  -0.404  -0.361  -0.332
 64 A'   65 A'   66 A'   67 A'   68 A'   26 A"   69 A'   70 A'                 
 -0.325  -0.302  -0.299  -0.289  -0.283  -0.256  -0.255
 27 A"   71 A'   28 A"   72 A'   29 A"   73 A'   30 A"                         
 -- Virtual --                   
 -0.090  -0.088  -0.072  -0.054   0.008   0.032   0.048   0.056
 74 A'   75 A'   76 A'   31 A"   77 A'   78 A'   79 A'   32 A"                 
  0.057   0.077   0.084   0.087   0.101   0.113   0.115   0.122
 80 A'   81 A'   82 A'   33 A"   83 A'   34 A"   84 A'   85 A'                 
  0.161   0.183   0.187   0.209   0.213   0.215   0.225   0.236
 86 A'   87 A'   88 A'   35 A"   89 A'   90 A'   36 A"   91 A'                 
  0.261   0.261   0.290   0.335   0.350   0.351   0.370   0.379
 92 A'   37 A"   93 A'   94 A'   38 A"   95 A'   39 A"   96 A'                 
  0.389   0.394   0.404   0.406   0.429   0.441   0.445   0.449
 97 A'   40 A"   41 A"   42 A"   43 A"   44 A"   98 A'   99 A'                 
  0.463   0.463   0.492   0.493   0.506   0.548   0.560   0.580
100 A'  101 A'  102 A'  103 A'   45 A"   46 A"  104 A'  105 A'                 
  0.610   0.617   0.620   0.638   0.689   0.709   0.723   0.755
 47 A"  106 A'  107 A'  108 A'  109 A'  110 A'  111 A'  112 A'                 
  0.756   0.820   0.878   0.896   0.998   1.032   1.151   1.189
 48 A"  113 A'  114 A'  115 A'  116 A'  117 A'   49 A"   50 A"                 
  1.285   1.296   1.323   1.323   1.356   1.361   1.387   1.424
 51 A"  118 A'   52 A"  119 A'   53 A"  120 A'  121 A'  122 A'                 
  1.491   1.504   1.545   1.575   1.692   1.827   1.888   1.994
123 A'  124 A'   54 A"  125 A'  126 A'  127 A'   55 A"   56 A"                 
  2.001   2.060   2.165   2.212   2.609   2.705   2.813   2.968
128 A'  129 A'  130 A'  131 A'   57 A"  132 A'   58 A"  133 A'                 
  3.060   3.244   3.936   3.936   3.949   3.952   3.957   3.972
134 A'  135 A'   59 A"  136 A'   60 A"  137 A'   61 A"   62 A"                 
  3.985   3.993   4.006   4.023   4.025   4.052   4.078   4.086
 63 A"   64 A"  138 A'   65 A"  139 A'  140 A'  141 A'   66 A"                 
  4.091   4.176   4.215   4.248   4.282   4.354   4.371   4.415
142 A'  143 A'  144 A'  145 A'  146 A'  147 A'  148 A'  149 A'                 
  4.463   5.970   5.986   5.991   6.004   6.025   6.042   6.067
150 A'   67 A"   68 A"  151 A'  152 A'   69 A"  153 A'  154 A'                 
  6.092   6.145   6.631   7.535   7.582   7.662  23.203  24.078
155 A'  156 A'  157 A'   70 A"  158 A'  159 A'  160 A'  161 A'                 
 27.788  27.838  27.888  28.315  28.328  28.338  28.342  28.358
162 A'  163 A'  164 A'   71 A"   72 A"  165 A'  166 A'   73 A"                 
 28.367  28.371  28.397  28.411  28.516  28.519  28.522  28.524
167 A'  168 A'  169 A'  170 A'   74 A"  171 A'   75 A"   76 A"                 
 28.530  28.534  28.540  28.547  28.565  28.568  28.580  28.612
 77 A"  172 A'   78 A"  173 A'   79 A"  174 A'  175 A'  176 A'                 
 28.664  28.687  28.725  47.893 127.862 127.872 127.880 127.894
177 A'  178 A'  179 A'  180 A'   80 A"   81 A"  181 A'  182 A'                 
127.895 127.903 127.921 127.932 127.962 151.595 151.638 151.681
 82 A"  183 A'  184 A'  185 A'  186 A'  187 A'  188 A'  189 A'                 
289.730 289.776 289.8871020.6821901.7551901.8001901.846
 83 A"  190 A'  191 A'  192 A'  193 A'  194 A'  195 A'                         
 --------------------------------------------------------------

          Ground-State Mulliken Net Atomic Charges

     Atom                 Charge (a.u.)
  ----------------------------------------
      1 Br                   -0.097749
      2 I                     0.164957
      3 I                     0.144148
      4 I                     0.163106
      5 C                    -0.201231
      6 C                    -0.173231
  ----------------------------------------
  Sum of atomic charges =     0.000000

 -----------------------------------------------------------------
                    Cartesian Multipole Moments
 -----------------------------------------------------------------
    Charge (ESU x 10^10)
                 0.0000
    Dipole Moment (Debye)
         X      -0.1070      Y      -0.3768      Z      -0.0000
       Tot       0.3917
    Quadrupole Moments (Debye-Ang)
        XX    -111.7411     XY      -1.5201     YY    -107.0991
        XZ       0.0000     YZ      -0.0000     ZZ    -116.8505
    Octopole Moments (Debye-Ang^2)
       XXX      -6.9597    XXY       3.2870    XYY      -6.0534
       YYY      19.6185    XXZ      -0.0000    XYZ       0.0000
       YYZ      -0.0000    XZZ      -2.6222    YZZ       7.4532
       ZZZ      -0.0000
    Hexadecapole Moments (Debye-Ang^3)
      XXXX   -2188.2157   XXXY      89.4038   XXYY    -598.4249
      XYYY     121.2199   YYYY   -1847.4641   XXXZ       0.0000
      XXYZ      -0.0000   XYYZ       0.0000   YYYZ      -0.0000
      XXZZ    -405.9887   XYZZ      42.2688   YYZZ    -363.1798
      XZZZ       0.0000   YZZZ      -0.0000   ZZZZ    -159.5372
 -----------------------------------------------------------------
 Calculating analytic gradient of the SCF energy
 Gradient of SCF Energy
            1           2           3           4           5           6
    1  -0.0007154   0.0028707  -0.0025685   0.0023457  -0.0067578   0.0048254
    2   0.0038061  -0.0041914   0.0023029   0.0017134  -0.0053332   0.0017022
    3   0.0000000  -0.0000000  -0.0000000  -0.0000000   0.0000000   0.0000000
 Max gradient component =       6.758E-03
 RMS gradient           =       2.995E-03
 Gradient time:  CPU 74.13 s  wall 9.41 s
 Geometry Optimization Parameters
   NAtoms,    NIC,     NZ,  NCons,   NDum,   NFix, NCnnct, MaxDiis
        6      37       0       0       0       0       0       0

 Cartesian Hessian Update
 Hessian Updated using BFGS Update


** GEOMETRY OPTIMIZATION IN DELOCALIZED INTERNAL COORDINATES **
   Searching for a Minimum

   Optimization Cycle:  19

                       Coordinates (Angstroms)
     ATOM                X               Y               Z
      1  Br        1.7385437711    1.8713635216    0.0000000000
      2  I        -1.7575113778    1.7581914231    0.0000000000
      3  I         2.1664863454   -1.4861813617    0.0000000000
      4  I        -1.5099175409   -1.7907202290    0.0000000000
      5  C         0.8517795471    0.1715672160    0.0000000000
      6  C        -0.4777220418    0.0681066230    0.0000000000
   Point Group: cs    Number of degrees of freedom:     9


   Energy is -23408.882181363

 Hessian Updated using BFGS Update

  9 Hessian modes will be used to form the next step
  Hessian Eigenvalues:
     0.042664    0.251517    0.253094    0.311218    0.516747    0.661391
     0.919278    1.032695    1.053710

 Minimum Search - Taking Simple RFO Step
 Searching for Lamda that Minimizes Along All modes
 Value Taken    Lamda =  -0.00025669
 Step Taken.  Stepsize is  0.021810

                             Maximum     Tolerance    Cnvgd?
         Gradient           0.011095      0.000300      NO
         Displacement       0.018242      0.001200      NO
         Energy change     -0.001374      0.000001      NO


 New Cartesian Coordinates Obtained by Inverse Iteration

 Displacement from previous Coordinates is:  0.032428
 ----------------------------------------------------------------
             Standard Nuclear Orientation (Angstroms)
    I     Atom           X                Y                Z
 ----------------------------------------------------------------
    1      Br      1.7470979501     1.8707125029     0.0000000000
    2      I      -1.7680033489     1.7591049912     0.0000000000
    3      I       2.1724520122    -1.4877478492     0.0000000000
    4      I      -1.5139475873    -1.7921347659     0.0000000000
    5      C       0.8567793464     0.1728633718     0.0000000000
    6      C      -0.4827196693     0.0695289422     0.0000000000
 ----------------------------------------------------------------
 Molecular Point Group                 Cs    NOp =  2
 Largest Abelian Subgroup              Cs    NOp =  2
 Nuclear Repulsion Energy =  2392.6156014153 hartrees
 There are      103 alpha and      103 beta electrons
 Applying Cartesian multipole field
    Component          Value
    ---------          -----
     (2,0,0)        1.00000E-11
     (0,2,0)        2.00000E-11
     (0,0,2)       -3.00000E-11
 Nucleus-field energy     =     0.0000000642 hartrees
 Requested basis set is 6-311++G(d,p)
 There are 103 shells and 278 basis functions
 A cutoff of  1.0D-11 yielded   3454 shell pairs
 There are     27167 function pairs (     31065 Cartesian)
 Smallest overlap matrix eigenvalue = 4.29E-05
 Guess MOs from SCF MO coefficient file

 -----------------------------------------------------------------------
  General SCF calculation program by
  Eric Jon Sundstrom, Paul Horn, Yuezhi Mao, Dmitri Zuev, Alec White,
  David Stuck, Shaama M.S., Shane Yost, Joonho Lee, David Small,
  Daniel Levine, Susi Lehtola, Hugh Burton, Evgeny Epifanovsky
 -----------------------------------------------------------------------
 Exchange:     0.2000 Hartree-Fock + 0.0800 Slater + 0.7200 B88
 Correlation:  0.1900 VWN1RPA + 0.8100 LYP
 Using SG-1 standard quadrature grid
 using 8 threads for integral computing
 -------------------------------------------------------
 OpenMP Integral computing Module                
 Release: version 2.0, May 2017, Q-Chem Inc. Pleasanton 
 -------------------------------------------------------
 -------------------------------------------------------
 OpenMP BLAS3 based DFT computing Module                
 Release: version 1.0, May 2013, Q-Chem Inc. Pittsburgh 
 -------------------------------------------------------
 A restricted SCF calculation will be
 performed using DIIS
 SCF converges when DIIS error is below 1.0e-08
 ---------------------------------------
  Cycle       Energy         DIIS error
 ---------------------------------------
    1  -23408.8822617774      8.68e-05  
    2  -23408.8822755605      6.27e-05  
    3  -23408.8822648409      6.91e-05  
    4  -23408.8823161505      5.84e-06  
    5  -23408.8823165163      1.37e-06  
    6  -23408.8823165249      9.85e-07  
    7  -23408.8823165344      1.99e-07  
    8  -23408.8823165347      4.63e-08  
    9  -23408.8823165346      1.49e-08  
   10  -23408.8823165343      3.76e-09  Convergence criterion met
 ---------------------------------------
 SCF time:   CPU 168.91s  wall 22.00s 
 SCF   energy in the final basis set =   -23408.8823165343
 Total energy in the final basis set =   -23408.8823165343

 --------------------------------------------------------------
             Orbital Energies (a.u.) and Symmetries
 --------------------------------------------------------------

 Alpha MOs, Restricted
 -- Occupied --                  
*******-1165.89-1165.89 -482.86 -176.32 -176.32 -176.32 -165.73
  1 A'    2 A'    3 A'    4 A'    5 A'    6 A'    7 A'    8 A'                 
-165.73 -165.73 -165.73 -165.73 -165.73 -165.73 -165.72 -165.72
  9 A'    1 A"   10 A'   11 A'    2 A"   12 A'    3 A"   13 A'                 
-62.512 -56.332 -56.328 -56.328 -35.821 -35.820 -35.818 -31.315
 14 A'   15 A'    4 A"   16 A'   17 A'   18 A'   19 A'   20 A'                 
-31.314 -31.312 -31.308 -31.308 -31.307 -31.307 -31.305 -31.305
 21 A'   22 A'    5 A"   23 A'    6 A"   24 A'    7 A"   25 A'                 
-22.965 -22.964 -22.963 -22.963 -22.962 -22.962 -22.962 -22.961
 26 A'   27 A'    8 A"   28 A'    9 A"   29 A'   30 A'   10 A"                 
-22.961 -22.959 -22.959 -22.958 -22.958 -22.956 -22.956 -10.297
 31 A'   32 A'   11 A"   33 A'   12 A"   34 A'   13 A"   35 A'                 
-10.286  -8.720  -6.553  -6.538  -6.538  -6.370  -6.369  -6.368
 36 A'   37 A'   38 A'   14 A"   39 A'   40 A'   41 A'   42 A'                 
 -4.784  -4.783  -4.781  -4.768  -4.767  -4.767  -4.766  -4.765
 43 A'   44 A'   45 A'   15 A"   46 A'   16 A"   47 A'   17 A"                 
 -4.764  -2.663  -2.660  -2.659  -2.648  -2.648  -2.049  -2.048
 48 A'   49 A'   18 A"   50 A'   51 A'   19 A"   52 A'   53 A'                 
 -2.047  -2.044  -2.044  -2.043  -2.043  -2.042  -2.041  -2.030
 54 A'   20 A"   55 A'   21 A"   56 A'   22 A"   57 A'   23 A"                 
 -2.030  -2.029  -2.029  -2.028  -2.028  -0.872  -0.789  -0.706
 58 A'   59 A'   24 A"   60 A'   25 A"   61 A'   62 A'   63 A'                 
 -0.669  -0.651  -0.513  -0.456  -0.447  -0.403  -0.361  -0.331
 64 A'   65 A'   66 A'   67 A'   68 A'   26 A"   69 A'   70 A'                 
 -0.325  -0.302  -0.299  -0.289  -0.283  -0.256  -0.254
 27 A"   71 A'   28 A"   72 A'   29 A"   73 A'   30 A"                         
 -- Virtual --                   
 -0.091  -0.088  -0.072  -0.056   0.008   0.032   0.047   0.056
 74 A'   75 A'   76 A'   31 A"   77 A'   78 A'   79 A'   32 A"                 
  0.057   0.077   0.084   0.087   0.101   0.113   0.115   0.122
 80 A'   81 A'   82 A'   33 A"   83 A'   34 A"   84 A'   85 A'                 
  0.161   0.183   0.187   0.209   0.212   0.215   0.225   0.235
 86 A'   87 A'   88 A'   35 A"   89 A'   90 A'   36 A"   91 A'                 
  0.260   0.260   0.290   0.334   0.350   0.351   0.370   0.379
 92 A'   37 A"   93 A'   94 A'   95 A'   38 A"   39 A"   96 A'                 
  0.389   0.394   0.404   0.406   0.428   0.441   0.445   0.449
 97 A'   40 A"   41 A"   42 A"   43 A"   44 A"   98 A'   99 A'                 
  0.462   0.463   0.491   0.493   0.506   0.548   0.560   0.576
100 A'  101 A'  102 A'  103 A'   45 A"   46 A"  104 A'  105 A'                 
  0.609   0.613   0.620   0.638   0.686   0.707   0.723   0.754
 47 A"  106 A'  107 A'  108 A'  109 A'  110 A'  111 A'  112 A'                 
  0.756   0.820   0.877   0.895   0.997   1.033   1.148   1.190
 48 A"  113 A'  114 A'  115 A'  116 A'  117 A'   49 A"   50 A"                 
  1.285   1.296   1.323   1.323   1.356   1.360   1.384   1.423
 51 A"  118 A'   52 A"  119 A'   53 A"  120 A'  121 A'  122 A'                 
  1.490   1.505   1.542   1.574   1.687   1.824   1.881   1.993
123 A'  124 A'   54 A"  125 A'  126 A'  127 A'   55 A"   56 A"                 
  1.998   2.058   2.156   2.211   2.607   2.703   2.811   2.965
128 A'  129 A'  130 A'  131 A'   57 A"  132 A'   58 A"  133 A'                 
  3.048   3.256   3.936   3.937   3.949   3.952   3.957   3.971
134 A'  135 A'   59 A"  136 A'   60 A"  137 A'   61 A"   62 A"                 
  3.985   3.992   4.005   4.023   4.024   4.051   4.076   4.086
 63 A"   64 A"  138 A'   65 A"  139 A'  140 A'  141 A'   66 A"                 
  4.090   4.175   4.214   4.247   4.282   4.353   4.371   4.413
142 A'  143 A'  144 A'  145 A'  146 A'  147 A'  148 A'  149 A'                 
  4.461   5.970   5.986   5.992   6.004   6.025   6.041   6.066
150 A'   67 A"   68 A"  151 A'  152 A'   69 A"  153 A'  154 A'                 
  6.090   6.143   6.630   7.535   7.581   7.662  23.206  24.039
155 A'  156 A'  157 A'   70 A"  158 A'  159 A'  160 A'  161 A'                 
 27.787  27.837  27.887  28.315  28.328  28.339  28.342  28.357
162 A'  163 A'  164 A'   71 A"   72 A"  165 A'  166 A'   73 A"                 
 28.366  28.370  28.397  28.410  28.516  28.520  28.522  28.524
167 A'  168 A'  169 A'  170 A'   74 A"  171 A'   75 A"   76 A"                 
 28.530  28.534  28.539  28.546  28.565  28.568  28.579  28.612
 77 A"  172 A'   78 A"  173 A'   79 A"  174 A'  175 A'  176 A'                 
 28.663  28.686  28.724  47.892 127.862 127.872 127.880 127.894
177 A'  178 A'  179 A'  180 A'   80 A"   81 A"  181 A'  182 A'                 
127.894 127.903 127.920 127.931 127.961 151.595 151.637 151.680
 82 A"  183 A'  184 A'  185 A'  186 A'  187 A'  188 A'  189 A'                 
289.730 289.775 289.8861020.6811901.7551901.7991901.845
 83 A"  190 A'  191 A'  192 A'  193 A'  194 A'  195 A'                         

 Beta MOs, Restricted
 -- Occupied --                  
*******-1165.89-1165.89 -482.86 -176.32 -176.32 -176.32 -165.73
  1 A'    2 A'    3 A'    4 A'    5 A'    6 A'    7 A'    8 A'                 
-165.73 -165.73 -165.73 -165.73 -165.73 -165.73 -165.72 -165.72
  9 A'    1 A"   10 A'   11 A'    2 A"   12 A'    3 A"   13 A'                 
-62.512 -56.332 -56.328 -56.328 -35.821 -35.820 -35.818 -31.315
 14 A'   15 A'    4 A"   16 A'   17 A'   18 A'   19 A'   20 A'                 
-31.314 -31.312 -31.308 -31.308 -31.307 -31.307 -31.305 -31.305
 21 A'   22 A'    5 A"   23 A'    6 A"   24 A'    7 A"   25 A'                 
-22.965 -22.964 -22.963 -22.963 -22.962 -22.962 -22.962 -22.961
 26 A'   27 A'    8 A"   28 A'    9 A"   29 A'   30 A'   10 A"                 
-22.961 -22.959 -22.959 -22.958 -22.958 -22.956 -22.956 -10.297
 31 A'   32 A'   11 A"   33 A'   12 A"   34 A'   13 A"   35 A'                 
-10.286  -8.720  -6.553  -6.538  -6.538  -6.370  -6.369  -6.368
 36 A'   37 A'   38 A'   14 A"   39 A'   40 A'   41 A'   42 A'                 
 -4.784  -4.783  -4.781  -4.768  -4.767  -4.767  -4.766  -4.765
 43 A'   44 A'   45 A'   15 A"   46 A'   16 A"   47 A'   17 A"                 
 -4.764  -2.663  -2.660  -2.659  -2.648  -2.648  -2.049  -2.048
 48 A'   49 A'   18 A"   50 A'   51 A'   19 A"   52 A'   53 A'                 
 -2.047  -2.044  -2.044  -2.043  -2.043  -2.042  -2.041  -2.030
 54 A'   20 A"   55 A'   21 A"   56 A'   22 A"   57 A'   23 A"                 
 -2.030  -2.029  -2.029  -2.028  -2.028  -0.872  -0.789  -0.706
 58 A'   59 A'   24 A"   60 A'   25 A"   61 A'   62 A'   63 A'                 
 -0.669  -0.651  -0.513  -0.456  -0.447  -0.403  -0.361  -0.331
 64 A'   65 A'   66 A'   67 A'   68 A'   26 A"   69 A'   70 A'                 
 -0.325  -0.302  -0.299  -0.289  -0.283  -0.256  -0.254
 27 A"   71 A'   28 A"   72 A'   29 A"   73 A'   30 A"                         
 -- Virtual --                   
 -0.091  -0.088  -0.072  -0.056   0.008   0.032   0.047   0.056
 74 A'   75 A'   76 A'   31 A"   77 A'   78 A'   79 A'   32 A"                 
  0.057   0.077   0.084   0.087   0.101   0.113   0.115   0.122
 80 A'   81 A'   82 A'   33 A"   83 A'   34 A"   84 A'   85 A'                 
  0.161   0.183   0.187   0.209   0.212   0.215   0.225   0.235
 86 A'   87 A'   88 A'   35 A"   89 A'   90 A'   36 A"   91 A'                 
  0.260   0.260   0.290   0.334   0.350   0.351   0.370   0.379
 92 A'   37 A"   93 A'   94 A'   95 A'   38 A"   39 A"   96 A'                 
  0.389   0.394   0.404   0.406   0.428   0.441   0.445   0.449
 97 A'   40 A"   41 A"   42 A"   43 A"   44 A"   98 A'   99 A'                 
  0.462   0.463   0.491   0.493   0.506   0.548   0.560   0.576
100 A'  101 A'  102 A'  103 A'   45 A"   46 A"  104 A'  105 A'                 
  0.609   0.613   0.620   0.638   0.686   0.707   0.723   0.754
 47 A"  106 A'  107 A'  108 A'  109 A'  110 A'  111 A'  112 A'                 
  0.756   0.820   0.877   0.895   0.997   1.033   1.148   1.190
 48 A"  113 A'  114 A'  115 A'  116 A'  117 A'   49 A"   50 A"                 
  1.285   1.296   1.323   1.323   1.356   1.360   1.384   1.423
 51 A"  118 A'   52 A"  119 A'   53 A"  120 A'  121 A'  122 A'                 
  1.490   1.505   1.542   1.574   1.687   1.824   1.881   1.993
123 A'  124 A'   54 A"  125 A'  126 A'  127 A'   55 A"   56 A"                 
  1.998   2.058   2.156   2.211   2.607   2.703   2.811   2.965
128 A'  129 A'  130 A'  131 A'   57 A"  132 A'   58 A"  133 A'                 
  3.048   3.256   3.936   3.937   3.949   3.952   3.957   3.971
134 A'  135 A'   59 A"  136 A'   60 A"  137 A'   61 A"   62 A"                 
  3.985   3.992   4.005   4.023   4.024   4.051   4.076   4.086
 63 A"   64 A"  138 A'   65 A"  139 A'  140 A'  141 A'   66 A"                 
  4.090   4.175   4.214   4.247   4.282   4.353   4.371   4.413
142 A'  143 A'  144 A'  145 A'  146 A'  147 A'  148 A'  149 A'                 
  4.461   5.970   5.986   5.992   6.004   6.025   6.041   6.066
150 A'   67 A"   68 A"  151 A'  152 A'   69 A"  153 A'  154 A'                 
  6.090   6.143   6.630   7.535   7.581   7.662  23.206  24.039
155 A'  156 A'  157 A'   70 A"  158 A'  159 A'  160 A'  161 A'                 
 27.787  27.837  27.887  28.315  28.328  28.339  28.342  28.357
162 A'  163 A'  164 A'   71 A"   72 A"  165 A'  166 A'   73 A"                 
 28.366  28.370  28.397  28.410  28.516  28.520  28.522  28.524
167 A'  168 A'  169 A'  170 A'   74 A"  171 A'   75 A"   76 A"                 
 28.530  28.534  28.539  28.546  28.565  28.568  28.579  28.612
 77 A"  172 A'   78 A"  173 A'   79 A"  174 A'  175 A'  176 A'                 
 28.663  28.686  28.724  47.892 127.862 127.872 127.880 127.894
177 A'  178 A'  179 A'  180 A'   80 A"   81 A"  181 A'  182 A'                 
127.894 127.903 127.920 127.931 127.961 151.595 151.637 151.680
 82 A"  183 A'  184 A'  185 A'  186 A'  187 A'  188 A'  189 A'                 
289.730 289.775 289.8861020.6811901.7551901.7991901.845
 83 A"  190 A'  191 A'  192 A'  193 A'  194 A'  195 A'                         
 --------------------------------------------------------------

          Ground-State Mulliken Net Atomic Charges

     Atom                 Charge (a.u.)
  ----------------------------------------
      1 Br                   -0.096486
      2 I                     0.165510
      3 I                     0.144471
      4 I                     0.163071
      5 C                    -0.201449
      6 C                    -0.175117
  ----------------------------------------
  Sum of atomic charges =     0.000000

 -----------------------------------------------------------------
                    Cartesian Multipole Moments
 -----------------------------------------------------------------
    Charge (ESU x 10^10)
                 0.0000
    Dipole Moment (Debye)
         X      -0.1073      Y      -0.3718      Z      -0.0000
       Tot       0.3870
    Quadrupole Moments (Debye-Ang)
        XX    -111.6425     XY      -1.5357     YY    -107.1116
        XZ       0.0000     YZ      -0.0000     ZZ    -116.8867
    Octopole Moments (Debye-Ang^2)
       XXX      -6.7023    XXY       3.4692    XYY      -5.9728
       YYY      19.6949    XXZ      -0.0000    XYZ       0.0000
       YYZ      -0.0000    XZZ      -2.5390    YZZ       7.5127
       ZZZ      -0.0000
    Hexadecapole Moments (Debye-Ang^3)
      XXXX   -2203.1746   XXXY      90.0367   XXYY    -600.6074
      XYYY     122.2948   YYYY   -1849.7679   XXXZ       0.0000
      XXYZ      -0.0000   XYYZ       0.0000   YYYZ      -0.0000
      XXZZ    -408.7400   XYZZ      42.6406   YYZZ    -363.5221
      XZZZ       0.0000   YZZZ      -0.0000   ZZZZ    -159.6110
 -----------------------------------------------------------------
 Calculating analytic gradient of the SCF energy
 Gradient of SCF Energy
            1           2           3           4           5           6
    1   0.0002219   0.0014553  -0.0015777   0.0017169   0.0026725  -0.0044888
    2   0.0039841  -0.0035662   0.0018428   0.0011110  -0.0044931   0.0011213
    3  -0.0000000  -0.0000000  -0.0000000  -0.0000000  -0.0000000   0.0000000
 Max gradient component =       4.493E-03
 RMS gradient           =       2.231E-03
 Gradient time:  CPU 72.98 s  wall 9.28 s
 Geometry Optimization Parameters
   NAtoms,    NIC,     NZ,  NCons,   NDum,   NFix, NCnnct, MaxDiis
        6      37       0       0       0       0       0       0

 Cartesian Hessian Update
 Hessian Updated using BFGS Update


** GEOMETRY OPTIMIZATION IN DELOCALIZED INTERNAL COORDINATES **
   Searching for a Minimum

   Optimization Cycle:  20

                       Coordinates (Angstroms)
     ATOM                X               Y               Z
      1  Br        1.7470979501    1.8707125029    0.0000000000
      2  I        -1.7680033489    1.7591049912    0.0000000000
      3  I         2.1724520122   -1.4877478492    0.0000000000
      4  I        -1.5139475873   -1.7921347659    0.0000000000
      5  C         0.8567793464    0.1728633718    0.0000000000
      6  C        -0.4827196693    0.0695289422    0.0000000000
   Point Group: cs    Number of degrees of freedom:     9


   Energy is -23408.882316534

 Hessian Updated using BFGS Update

  9 Hessian modes will be used to form the next step
  Hessian Eigenvalues:
     0.042604    0.252150    0.257775    0.303627    0.485123    0.672812
     0.922642    1.025303    1.044409

 Minimum Search - Taking Simple RFO Step
 Searching for Lamda that Minimizes Along All modes
 Value Taken    Lamda =  -0.00004950
 Step Taken.  Stepsize is  0.009705

                             Maximum     Tolerance    Cnvgd?
         Gradient           0.003143      0.000300      NO
         Displacement       0.004690      0.001200      NO
         Energy change     -0.000135      0.000001      NO


 New Cartesian Coordinates Obtained by Inverse Iteration

 Displacement from previous Coordinates is:  0.015649
 ----------------------------------------------------------------
             Standard Nuclear Orientation (Angstroms)
    I     Atom           X                Y                Z
 ----------------------------------------------------------------
    1      Br      1.7456344058     1.8697628620     0.0000000000
    2      I      -1.7678284018     1.7610804616     0.0000000000
    3      I       2.1784471413    -1.4868357223     0.0000000000
    4      I      -1.5187474634    -1.7923361498     0.0000000000
    5      C       0.8568309338     0.1723344452     0.0000000000
    6      C      -0.4826779124     0.0683212964     0.0000000000
 ----------------------------------------------------------------
 Molecular Point Group                 Cs    NOp =  2
 Largest Abelian Subgroup              Cs    NOp =  2
 Nuclear Repulsion Energy =  2390.7265784610 hartrees
 There are      103 alpha and      103 beta electrons
 Applying Cartesian multipole field
    Component          Value
    ---------          -----
     (2,0,0)        1.00000E-11
     (0,2,0)        2.00000E-11
     (0,0,2)       -3.00000E-11
 Nucleus-field energy     =     0.0000000643 hartrees
 Requested basis set is 6-311++G(d,p)
 There are 103 shells and 278 basis functions
 A cutoff of  1.0D-11 yielded   3452 shell pairs
 There are     27137 function pairs (     31029 Cartesian)
 Smallest overlap matrix eigenvalue = 4.28E-05
 Guess MOs from SCF MO coefficient file

 -----------------------------------------------------------------------
  General SCF calculation program by
  Eric Jon Sundstrom, Paul Horn, Yuezhi Mao, Dmitri Zuev, Alec White,
  David Stuck, Shaama M.S., Shane Yost, Joonho Lee, David Small,
  Daniel Levine, Susi Lehtola, Hugh Burton, Evgeny Epifanovsky
 -----------------------------------------------------------------------
 Exchange:     0.2000 Hartree-Fock + 0.0800 Slater + 0.7200 B88
 Correlation:  0.1900 VWN1RPA + 0.8100 LYP
 Using SG-1 standard quadrature grid
 using 8 threads for integral computing
 -------------------------------------------------------
 OpenMP Integral computing Module                
 Release: version 2.0, May 2017, Q-Chem Inc. Pleasanton 
 -------------------------------------------------------
 -------------------------------------------------------
 OpenMP BLAS3 based DFT computing Module                
 Release: version 1.0, May 2013, Q-Chem Inc. Pittsburgh 
 -------------------------------------------------------
 A restricted SCF calculation will be
 performed using DIIS
 SCF converges when DIIS error is below 1.0e-08
 ---------------------------------------
  Cycle       Energy         DIIS error
 ---------------------------------------
    1  -23408.8823512038      2.17e-05  
    2  -23408.8823557653      1.45e-05  
    3  -23408.8823549118      1.70e-05  
    4  -23408.8823579463      2.47e-06  
    5  -23408.8823580111      3.66e-07  
    6  -23408.8823580122      2.02e-07  
    7  -23408.8823580119      7.93e-08  
    8  -23408.8823580120      3.31e-08  
    9  -23408.8823580121      4.14e-09  Convergence criterion met
 ---------------------------------------
 SCF time:   CPU 151.83s  wall 19.00s 
 SCF   energy in the final basis set =   -23408.8823580121
 Total energy in the final basis set =   -23408.8823580121

 --------------------------------------------------------------
             Orbital Energies (a.u.) and Symmetries
 --------------------------------------------------------------

 Alpha MOs, Restricted
 -- Occupied --                  
*******-1165.89-1165.89 -482.86 -176.32 -176.32 -176.32 -165.73
  1 A'    2 A'    3 A'    4 A'    5 A'    6 A'    7 A'    8 A'                 
-165.73 -165.73 -165.73 -165.73 -165.73 -165.73 -165.72 -165.72
  9 A'    1 A"   10 A'   11 A'    2 A"   12 A'    3 A"   13 A'                 
-62.512 -56.333 -56.328 -56.328 -35.821 -35.820 -35.818 -31.315
 14 A'   15 A'    4 A"   16 A'   17 A'   18 A'   19 A'   20 A'                 
-31.314 -31.312 -31.308 -31.308 -31.307 -31.307 -31.305 -31.305
 21 A'   22 A'    5 A"   23 A'    6 A"   24 A'    7 A"   25 A'                 
-22.965 -22.964 -22.963 -22.963 -22.963 -22.962 -22.962 -22.961
 26 A'   27 A'    8 A"   28 A'    9 A"   29 A'   30 A'   10 A"                 
-22.961 -22.959 -22.959 -22.958 -22.958 -22.956 -22.956 -10.297
 31 A'   32 A'   11 A"   33 A'   12 A"   34 A'   13 A"   35 A'                 
-10.287  -8.720  -6.553  -6.539  -6.538  -6.370  -6.369  -6.368
 36 A'   37 A'   38 A'   14 A"   39 A'   40 A'   41 A'   42 A'                 
 -4.784  -4.783  -4.781  -4.768  -4.767  -4.767  -4.766  -4.765
 43 A'   44 A'   45 A'   15 A"   46 A'   16 A"   47 A'   17 A"                 
 -4.764  -2.663  -2.660  -2.659  -2.648  -2.648  -2.049  -2.048
 48 A'   49 A'   18 A"   50 A'   51 A'   19 A"   52 A'   53 A'                 
 -2.047  -2.044  -2.044  -2.043  -2.043  -2.042  -2.041  -2.030
 54 A'   20 A"   55 A'   21 A"   56 A'   22 A"   57 A'   23 A"                 
 -2.030  -2.029  -2.029  -2.028  -2.028  -0.872  -0.789  -0.706
 58 A'   59 A'   24 A"   60 A'   25 A"   61 A'   62 A'   63 A'                 
 -0.669  -0.651  -0.513  -0.456  -0.447  -0.403  -0.361  -0.331
 64 A'   65 A'   66 A'   67 A'   68 A'   26 A"   69 A'   70 A'                 
 -0.325  -0.301  -0.299  -0.289  -0.283  -0.257  -0.254
 27 A"   71 A'   28 A"   72 A'   29 A"   73 A'   30 A"                         
 -- Virtual --                   
 -0.091  -0.088  -0.072  -0.056   0.008   0.032   0.047   0.056
 74 A'   75 A'   76 A'   31 A"   77 A'   78 A'   79 A'   32 A"                 
  0.057   0.077   0.084   0.087   0.101   0.113   0.115   0.122
 80 A'   81 A'   82 A'   33 A"   83 A'   34 A"   84 A'   85 A'                 
  0.161   0.183   0.187   0.209   0.212   0.215   0.225   0.235
 86 A'   87 A'   88 A'   35 A"   89 A'   90 A'   36 A"   91 A'                 
  0.259   0.260   0.290   0.334   0.351   0.351   0.370   0.380
 92 A'   37 A"   93 A'   94 A'   95 A'   38 A"   39 A"   96 A'                 
  0.389   0.394   0.403   0.406   0.428   0.441   0.445   0.449
 97 A'   40 A"   41 A"   42 A"   43 A"   44 A"   98 A'   99 A'                 
  0.462   0.462   0.490   0.493   0.506   0.548   0.560   0.576
100 A'  101 A'  102 A'  103 A'   45 A"   46 A"  104 A'  105 A'                 
  0.609   0.613   0.620   0.637   0.686   0.706   0.722   0.754
 47 A"  106 A'  107 A'  108 A'  109 A'  110 A'  111 A'  112 A'                 
  0.755   0.820   0.878   0.895   0.997   1.033   1.148   1.190
 48 A"  113 A'  114 A'  115 A'  116 A'  117 A'   49 A"   50 A"                 
  1.285   1.297   1.322   1.324   1.355   1.359   1.383   1.422
 51 A"  118 A'   52 A"  119 A'   53 A"  120 A'  121 A'  122 A'                 
  1.489   1.505   1.542   1.575   1.687   1.823   1.881   1.993
123 A'  124 A'   54 A"  125 A'  126 A'  127 A'   55 A"   56 A"                 
  1.998   2.058   2.156   2.211   2.607   2.703   2.811   2.965
128 A'  129 A'  130 A'  131 A'   57 A"  132 A'   58 A"  133 A'                 
  3.048   3.256   3.936   3.937   3.949   3.952   3.957   3.971
134 A'  135 A'   59 A"  136 A'   60 A"  137 A'   61 A"   62 A"                 
  3.985   3.992   4.004   4.023   4.024   4.051   4.076   4.085
 63 A"   64 A"  138 A'   65 A"  139 A'  140 A'  141 A'   66 A"                 
  4.090   4.175   4.214   4.247   4.281   4.352   4.370   4.413
142 A'  143 A'  144 A'  145 A'  146 A'  147 A'  148 A'  149 A'                 
  4.460   5.970   5.986   5.993   6.004   6.025   6.041   6.065
150 A'   67 A"   68 A"  151 A'  152 A'   69 A"  153 A'  154 A'                 
  6.089   6.142   6.630   7.535   7.581   7.661  23.206  24.038
155 A'  156 A'  157 A'   70 A"  158 A'  159 A'  160 A'  161 A'                 
 27.786  27.837  27.887  28.315  28.328  28.339  28.342  28.357
162 A'  163 A'  164 A'   71 A"   72 A"  165 A'  166 A'   73 A"                 
 28.366  28.369  28.396  28.409  28.516  28.520  28.522  28.524
167 A'  168 A'  169 A'  170 A'   74 A"  171 A'   75 A"   76 A"                 
 28.529  28.534  28.539  28.546  28.565  28.567  28.579  28.611
 77 A"  172 A'   78 A"  173 A'   79 A"  174 A'  175 A'  176 A'                 
 28.663  28.685  28.724  47.892 127.862 127.872 127.881 127.894
177 A'  178 A'  179 A'  180 A'   80 A"   81 A"  181 A'  182 A'                 
127.894 127.902 127.920 127.930 127.960 151.594 151.636 151.680
 82 A"  183 A'  184 A'  185 A'  186 A'  187 A'  188 A'  189 A'                 
289.730 289.775 289.8861020.6811901.7541901.7991901.844
 83 A"  190 A'  191 A'  192 A'  193 A'  194 A'  195 A'                         

 Beta MOs, Restricted
 -- Occupied --                  
*******-1165.89-1165.89 -482.86 -176.32 -176.32 -176.32 -165.73
  1 A'    2 A'    3 A'    4 A'    5 A'    6 A'    7 A'    8 A'                 
-165.73 -165.73 -165.73 -165.73 -165.73 -165.73 -165.72 -165.72
  9 A'    1 A"   10 A'   11 A'    2 A"   12 A'    3 A"   13 A'                 
-62.512 -56.333 -56.328 -56.328 -35.821 -35.820 -35.818 -31.315
 14 A'   15 A'    4 A"   16 A'   17 A'   18 A'   19 A'   20 A'                 
-31.314 -31.312 -31.308 -31.308 -31.307 -31.307 -31.305 -31.305
 21 A'   22 A'    5 A"   23 A'    6 A"   24 A'    7 A"   25 A'                 
-22.965 -22.964 -22.963 -22.963 -22.963 -22.962 -22.962 -22.961
 26 A'   27 A'    8 A"   28 A'    9 A"   29 A'   30 A'   10 A"                 
-22.961 -22.959 -22.959 -22.958 -22.958 -22.956 -22.956 -10.297
 31 A'   32 A'   11 A"   33 A'   12 A"   34 A'   13 A"   35 A'                 
-10.287  -8.720  -6.553  -6.539  -6.538  -6.370  -6.369  -6.368
 36 A'   37 A'   38 A'   14 A"   39 A'   40 A'   41 A'   42 A'                 
 -4.784  -4.783  -4.781  -4.768  -4.767  -4.767  -4.766  -4.765
 43 A'   44 A'   45 A'   15 A"   46 A'   16 A"   47 A'   17 A"                 
 -4.764  -2.663  -2.660  -2.659  -2.648  -2.648  -2.049  -2.048
 48 A'   49 A'   18 A"   50 A'   51 A'   19 A"   52 A'   53 A'                 
 -2.047  -2.044  -2.044  -2.043  -2.043  -2.042  -2.041  -2.030
 54 A'   20 A"   55 A'   21 A"   56 A'   22 A"   57 A'   23 A"                 
 -2.030  -2.029  -2.029  -2.028  -2.028  -0.872  -0.789  -0.706
 58 A'   59 A'   24 A"   60 A'   25 A"   61 A'   62 A'   63 A'                 
 -0.669  -0.651  -0.513  -0.456  -0.447  -0.403  -0.361  -0.331
 64 A'   65 A'   66 A'   67 A'   68 A'   26 A"   69 A'   70 A'                 
 -0.325  -0.301  -0.299  -0.289  -0.283  -0.257  -0.254
 27 A"   71 A'   28 A"   72 A'   29 A"   73 A'   30 A"                         
 -- Virtual --                   
 -0.091  -0.088  -0.072  -0.056   0.008   0.032   0.047   0.056
 74 A'   75 A'   76 A'   31 A"   77 A'   78 A'   79 A'   32 A"                 
  0.057   0.077   0.084   0.087   0.101   0.113   0.115   0.122
 80 A'   81 A'   82 A'   33 A"   83 A'   34 A"   84 A'   85 A'                 
  0.161   0.183   0.187   0.209   0.212   0.215   0.225   0.235
 86 A'   87 A'   88 A'   35 A"   89 A'   90 A'   36 A"   91 A'                 
  0.259   0.260   0.290   0.334   0.351   0.351   0.370   0.380
 92 A'   37 A"   93 A'   94 A'   95 A'   38 A"   39 A"   96 A'                 
  0.389   0.394   0.403   0.406   0.428   0.441   0.445   0.449
 97 A'   40 A"   41 A"   42 A"   43 A"   44 A"   98 A'   99 A'                 
  0.462   0.462   0.490   0.493   0.506   0.548   0.560   0.576
100 A'  101 A'  102 A'  103 A'   45 A"   46 A"  104 A'  105 A'                 
  0.609   0.613   0.620   0.637   0.686   0.706   0.722   0.754
 47 A"  106 A'  107 A'  108 A'  109 A'  110 A'  111 A'  112 A'                 
  0.755   0.820   0.878   0.895   0.997   1.033   1.148   1.190
 48 A"  113 A'  114 A'  115 A'  116 A'  117 A'   49 A"   50 A"                 
  1.285   1.297   1.322   1.324   1.355   1.359   1.383   1.422
 51 A"  118 A'   52 A"  119 A'   53 A"  120 A'  121 A'  122 A'                 
  1.489   1.505   1.542   1.575   1.687   1.823   1.881   1.993
123 A'  124 A'   54 A"  125 A'  126 A'  127 A'   55 A"   56 A"                 
  1.998   2.058   2.156   2.211   2.607   2.703   2.811   2.965
128 A'  129 A'  130 A'  131 A'   57 A"  132 A'   58 A"  133 A'                 
  3.048   3.256   3.936   3.937   3.949   3.952   3.957   3.971
134 A'  135 A'   59 A"  136 A'   60 A"  137 A'   61 A"   62 A"                 
  3.985   3.992   4.004   4.023   4.024   4.051   4.076   4.085
 63 A"   64 A"  138 A'   65 A"  139 A'  140 A'  141 A'   66 A"                 
  4.090   4.175   4.214   4.247   4.281   4.352   4.370   4.413
142 A'  143 A'  144 A'  145 A'  146 A'  147 A'  148 A'  149 A'                 
  4.460   5.970   5.986   5.993   6.004   6.025   6.041   6.065
150 A'   67 A"   68 A"  151 A'  152 A'   69 A"  153 A'  154 A'                 
  6.089   6.142   6.630   7.535   7.581   7.661  23.206  24.038
155 A'  156 A'  157 A'   70 A"  158 A'  159 A'  160 A'  161 A'                 
 27.786  27.837  27.887  28.315  28.328  28.339  28.342  28.357
162 A'  163 A'  164 A'   71 A"   72 A"  165 A'  166 A'   73 A"                 
 28.366  28.369  28.396  28.409  28.516  28.520  28.522  28.524
167 A'  168 A'  169 A'  170 A'   74 A"  171 A'   75 A"   76 A"                 
 28.529  28.534  28.539  28.546  28.565  28.567  28.579  28.611
 77 A"  172 A'   78 A"  173 A'   79 A"  174 A'  175 A'  176 A'                 
 28.663  28.685  28.724  47.892 127.862 127.872 127.881 127.894
177 A'  178 A'  179 A'  180 A'   80 A"   81 A"  181 A'  182 A'                 
127.894 127.902 127.920 127.930 127.960 151.594 151.636 151.680
 82 A"  183 A'  184 A'  185 A'  186 A'  187 A'  188 A'  189 A'                 
289.730 289.775 289.8861020.6811901.7541901.7991901.844
 83 A"  190 A'  191 A'  192 A'  193 A'  194 A'  195 A'                         
 --------------------------------------------------------------

          Ground-State Mulliken Net Atomic Charges

     Atom                 Charge (a.u.)
  ----------------------------------------
      1 Br                   -0.095859
      2 I                     0.164784
      3 I                     0.144018
      4 I                     0.163211
      5 C                    -0.202122
      6 C                    -0.174032
  ----------------------------------------
  Sum of atomic charges =     0.000000

 -----------------------------------------------------------------
                    Cartesian Multipole Moments
 -----------------------------------------------------------------
    Charge (ESU x 10^10)
                 0.0000
    Dipole Moment (Debye)
         X      -0.1040      Y      -0.3677      Z      -0.0000
       Tot       0.3821
    Quadrupole Moments (Debye-Ang)
        XX    -111.6037     XY      -1.5151     YY    -107.1256
        XZ       0.0000     YZ      -0.0000     ZZ    -116.8968
    Octopole Moments (Debye-Ang^2)
       XXX      -6.6352    XXY       3.2813    XYY      -6.0318
       YYY      19.6924    XXZ      -0.0000    XYZ      -0.0000
       YYZ      -0.0000    XZZ      -2.5468    YZZ       7.4695
       ZZZ      -0.0000
    Hexadecapole Moments (Debye-Ang^3)
      XXXX   -2208.6303   XXXY      90.3067   XXYY    -601.3901
      XYYY     122.7907   YYYY   -1850.4916   XXXZ       0.0000
      XXYZ      -0.0000   XYYZ       0.0000   YYYZ      -0.0000
      XXZZ    -409.8048   XYZZ      42.7886   YYZZ    -363.6200
      XZZZ       0.0000   YZZZ      -0.0000   ZZZZ    -159.6416
 -----------------------------------------------------------------
 Calculating analytic gradient of the SCF energy
 Gradient of SCF Energy
            1           2           3           4           5           6
    1   0.0000405   0.0012273  -0.0007845   0.0011448   0.0025992  -0.0042273
    2   0.0036557  -0.0031701   0.0015894   0.0007868  -0.0039327   0.0010708
    3  -0.0000000   0.0000000   0.0000000  -0.0000000  -0.0000000   0.0000000
 Max gradient component =       4.227E-03
 RMS gradient           =       1.989E-03
 Gradient time:  CPU 72.87 s  wall 9.28 s
 Geometry Optimization Parameters
   NAtoms,    NIC,     NZ,  NCons,   NDum,   NFix, NCnnct, MaxDiis
        6      37       0       0       0       0       0       0

 Cartesian Hessian Update
 Hessian Updated using BFGS Update


** GEOMETRY OPTIMIZATION IN DELOCALIZED INTERNAL COORDINATES **
   Searching for a Minimum

   Optimization Cycle:  21

                       Coordinates (Angstroms)
     ATOM                X               Y               Z
      1  Br        1.7456344058    1.8697628620    0.0000000000
      2  I        -1.7678284018    1.7610804616    0.0000000000
      3  I         2.1784471413   -1.4868357223    0.0000000000
      4  I        -1.5187474634   -1.7923361498    0.0000000000
      5  C         0.8568309338    0.1723344452    0.0000000000
      6  C        -0.4826779124    0.0683212964    0.0000000000
   Point Group: cs    Number of degrees of freedom:     9


   Energy is -23408.882358012

 Hessian Updated using BFGS Update

  9 Hessian modes will be used to form the next step
  Hessian Eigenvalues:
     0.040511    0.105444    0.255570    0.343589    0.435881    0.653290
     0.831680    0.948544    1.040320

 Minimum Search - Taking Simple RFO Step
 Searching for Lamda that Minimizes Along All modes
 Value Taken    Lamda =  -0.00018116
 Step Taken.  Stepsize is  0.043671

                             Maximum     Tolerance    Cnvgd?
         Gradient           0.002797      0.000300      NO
         Displacement       0.024250      0.001200      NO
         Energy change     -0.000041      0.000001      NO


 New Cartesian Coordinates Obtained by Inverse Iteration

 Displacement from previous Coordinates is:  0.036812
 ----------------------------------------------------------------
             Standard Nuclear Orientation (Angstroms)
    I     Atom           X                Y                Z
 ----------------------------------------------------------------
    1      Br      1.7528294903     1.8645725236     0.0000000000
    2      I      -1.7800423380     1.7670914269     0.0000000000
    3      I       2.1856158508    -1.4897812764     0.0000000000
    4      I      -1.5205944238    -1.7968139618     0.0000000000
    5      C       0.8554301116     0.1774996668     0.0000000000
    6      C      -0.4815799876     0.0697588139     0.0000000000
 ----------------------------------------------------------------
 Molecular Point Group                 Cs    NOp =  2
 Largest Abelian Subgroup              Cs    NOp =  2
 Nuclear Repulsion Energy =  2384.3661773109 hartrees
 There are      103 alpha and      103 beta electrons
 Applying Cartesian multipole field
    Component          Value
    ---------          -----
     (2,0,0)        1.00000E-11
     (0,2,0)        2.00000E-11
     (0,0,2)       -3.00000E-11
 Nucleus-field energy     =     0.0000000646 hartrees
 Requested basis set is 6-311++G(d,p)
 There are 103 shells and 278 basis functions
 A cutoff of  1.0D-11 yielded   3453 shell pairs
 There are     27146 function pairs (     31038 Cartesian)
 Smallest overlap matrix eigenvalue = 4.19E-05
 Guess MOs from SCF MO coefficient file

 -----------------------------------------------------------------------
  General SCF calculation program by
  Eric Jon Sundstrom, Paul Horn, Yuezhi Mao, Dmitri Zuev, Alec White,
  David Stuck, Shaama M.S., Shane Yost, Joonho Lee, David Small,
  Daniel Levine, Susi Lehtola, Hugh Burton, Evgeny Epifanovsky
 -----------------------------------------------------------------------
 Exchange:     0.2000 Hartree-Fock + 0.0800 Slater + 0.7200 B88
 Correlation:  0.1900 VWN1RPA + 0.8100 LYP
 Using SG-1 standard quadrature grid
 using 8 threads for integral computing
 -------------------------------------------------------
 OpenMP Integral computing Module                
 Release: version 2.0, May 2017, Q-Chem Inc. Pleasanton 
 -------------------------------------------------------
 -------------------------------------------------------
 OpenMP BLAS3 based DFT computing Module                
 Release: version 1.0, May 2013, Q-Chem Inc. Pittsburgh 
 -------------------------------------------------------
 A restricted SCF calculation will be
 performed using DIIS
 SCF converges when DIIS error is below 1.0e-08
 ---------------------------------------
  Cycle       Energy         DIIS error
 ---------------------------------------
    1  -23408.8823718412      7.89e-05  
    2  -23408.8824253573      5.10e-05  
    3  -23408.8824064049      6.65e-05  
    4  -23408.8824529554      4.80e-06  
    5  -23408.8824531801      2.08e-06  
    6  -23408.8824532069      7.50e-07  
    7  -23408.8824532104      3.86e-07  
    8  -23408.8824532122      7.46e-08  
    9  -23408.8824532123      1.66e-08  
   10  -23408.8824532120      3.48e-09  Convergence criterion met
 ---------------------------------------
 SCF time:   CPU 168.21s  wall 22.00s 
 SCF   energy in the final basis set =   -23408.8824532120
 Total energy in the final basis set =   -23408.8824532120

 --------------------------------------------------------------
             Orbital Energies (a.u.) and Symmetries
 --------------------------------------------------------------

 Alpha MOs, Restricted
 -- Occupied --                  
*******-1165.89-1165.89 -482.86 -176.32 -176.32 -176.32 -165.73
  1 A'    2 A'    3 A'    4 A'    5 A'    6 A'    7 A'    8 A'                 
-165.73 -165.73 -165.73 -165.73 -165.73 -165.73 -165.72 -165.72
  9 A'   10 A'    1 A"   11 A'    2 A"   12 A'    3 A"   13 A'                 
-62.512 -56.333 -56.329 -56.329 -35.821 -35.820 -35.818 -31.314
 14 A'   15 A'    4 A"   16 A'   17 A'   18 A'   19 A'   20 A'                 
-31.314 -31.312 -31.308 -31.307 -31.307 -31.307 -31.305 -31.305
 21 A'   22 A'    5 A"   23 A'    6 A"   24 A'    7 A"   25 A'                 
-22.965 -22.964 -22.963 -22.963 -22.963 -22.962 -22.962 -22.961
 26 A'   27 A'    8 A"   28 A'    9 A"   29 A'   30 A'   10 A"                 
-22.961 -22.958 -22.958 -22.958 -22.958 -22.956 -22.956 -10.297
 31 A'   32 A'   11 A"   33 A'   12 A"   34 A'   13 A"   35 A'                 
-10.287  -8.721  -6.554  -6.539  -6.539  -6.370  -6.370  -6.368
 36 A'   37 A'   38 A'   14 A"   39 A'   40 A'   41 A'   42 A'                 
 -4.783  -4.783  -4.781  -4.767  -4.767  -4.767  -4.766  -4.765
 43 A'   44 A'   45 A'   15 A"   16 A"   46 A'   47 A'   17 A"                 
 -4.764  -2.664  -2.660  -2.660  -2.648  -2.648  -2.049  -2.048
 48 A'   49 A'   18 A"   50 A'   51 A'   19 A"   52 A'   53 A'                 
 -2.047  -2.044  -2.044  -2.044  -2.043  -2.042  -2.041  -2.030
 54 A'   20 A"   55 A'   21 A"   56 A'   22 A"   57 A'   23 A"                 
 -2.030  -2.029  -2.029  -2.028  -2.028  -0.872  -0.789  -0.704
 58 A'   59 A'   24 A"   60 A'   25 A"   61 A'   62 A'   63 A'                 
 -0.668  -0.651  -0.514  -0.455  -0.446  -0.402  -0.360  -0.331
 64 A'   65 A'   66 A'   67 A'   68 A'   26 A"   69 A'   70 A'                 
 -0.325  -0.301  -0.298  -0.289  -0.283  -0.257  -0.255
 27 A"   71 A'   28 A"   72 A'   29 A"   73 A'   30 A"                         
 -- Virtual --                   
 -0.094  -0.090  -0.072  -0.056   0.008   0.031   0.047   0.056
 74 A'   75 A'   76 A'   31 A"   77 A'   78 A'   79 A'   32 A"                 
  0.057   0.077   0.084   0.087   0.101   0.113   0.115   0.122
 80 A'   81 A'   82 A'   33 A"   83 A'   34 A"   84 A'   85 A'                 
  0.160   0.183   0.187   0.209   0.212   0.214   0.225   0.234
 86 A'   87 A'   88 A'   35 A"   89 A'   90 A'   36 A"   91 A'                 
  0.257   0.259   0.289   0.334   0.351   0.352   0.371   0.380
 92 A'   37 A"   93 A'   94 A'   95 A'   38 A"   39 A"   96 A'                 
  0.389   0.394   0.403   0.405   0.428   0.440   0.445   0.448
 97 A'   40 A"   41 A"   42 A"   43 A"   44 A"   98 A'   99 A'                 
  0.461   0.461   0.489   0.493   0.506   0.547   0.559   0.574
100 A'  101 A'  102 A'  103 A'   45 A"   46 A"  104 A'  105 A'                 
  0.608   0.611   0.620   0.635   0.683   0.704   0.722   0.754
 47 A"  106 A'  107 A'  108 A'  109 A'  110 A'  111 A'  112 A'                 
  0.754   0.821   0.878   0.896   0.997   1.035   1.148   1.189
 48 A"  113 A'  114 A'  115 A'  116 A'  117 A'   49 A"   50 A"                 
  1.285   1.295   1.322   1.324   1.355   1.358   1.379   1.421
 51 A"  118 A'   52 A"  119 A'   53 A"  120 A'  121 A'  122 A'                 
  1.486   1.504   1.542   1.576   1.689   1.822   1.883   1.993
123 A'  124 A'   54 A"  125 A'  126 A'  127 A'   55 A"   56 A"                 
  1.999   2.059   2.159   2.211   2.608   2.702   2.812   2.965
128 A'  129 A'  130 A'  131 A'   57 A"  132 A'   58 A"  133 A'                 
  3.051   3.254   3.936   3.938   3.949   3.953   3.957   3.970
134 A'  135 A'   59 A"  136 A'   60 A"  137 A'   61 A"   62 A"                 
  3.984   3.991   4.004   4.022   4.023   4.050   4.074   4.085
 63 A"   64 A"  138 A'   65 A"  139 A'  140 A'  141 A'   66 A"                 
  4.090   4.174   4.213   4.245   4.281   4.348   4.370   4.409
142 A'  143 A'  144 A'  145 A'  146 A'  147 A'  148 A'  149 A'                 
  4.456   5.970   5.986   5.993   6.003   6.024   6.040   6.063
150 A'   67 A"   68 A"  151 A'  152 A'   69 A"  153 A'  154 A'                 
  6.087   6.138   6.631   7.534   7.581   7.661  23.205  24.046
155 A'  156 A'  157 A'   70 A"  158 A'  159 A'  160 A'  161 A'                 
 27.784  27.835  27.885  28.314  28.328  28.339  28.342  28.357
162 A'  163 A'  164 A'   71 A"   72 A"  165 A'  166 A'   73 A"                 
 28.365  28.368  28.395  28.407  28.516  28.520  28.522  28.523
167 A'  168 A'  169 A'  170 A'   74 A"  171 A'   75 A"   76 A"                 
 28.529  28.533  28.539  28.545  28.564  28.566  28.578  28.610
 77 A"  172 A'   78 A"  173 A'   79 A"  174 A'  175 A'  176 A'                 
 28.662  28.684  28.722  47.892 127.861 127.872 127.881 127.894
177 A'  178 A'  179 A'  180 A'   80 A"   81 A"  181 A'   82 A"                 
127.894 127.902 127.919 127.929 127.959 151.592 151.635 151.678
182 A'  183 A'  184 A'  185 A'  186 A'  187 A'  188 A'  189 A'                 
289.729 289.775 289.8851020.6811901.7521901.7971901.842
 83 A"  190 A'  191 A'  192 A'  193 A'  194 A'  195 A'                         

 Beta MOs, Restricted
 -- Occupied --                  
*******-1165.89-1165.89 -482.86 -176.32 -176.32 -176.32 -165.73
  1 A'    2 A'    3 A'    4 A'    5 A'    6 A'    7 A'    8 A'                 
-165.73 -165.73 -165.73 -165.73 -165.73 -165.73 -165.72 -165.72
  9 A'   10 A'    1 A"   11 A'    2 A"   12 A'    3 A"   13 A'                 
-62.512 -56.333 -56.329 -56.329 -35.821 -35.820 -35.818 -31.314
 14 A'   15 A'    4 A"   16 A'   17 A'   18 A'   19 A'   20 A'                 
-31.314 -31.312 -31.308 -31.307 -31.307 -31.307 -31.305 -31.305
 21 A'   22 A'    5 A"   23 A'    6 A"   24 A'    7 A"   25 A'                 
-22.965 -22.964 -22.963 -22.963 -22.963 -22.962 -22.962 -22.961
 26 A'   27 A'    8 A"   28 A'    9 A"   29 A'   30 A'   10 A"                 
-22.961 -22.958 -22.958 -22.958 -22.958 -22.956 -22.956 -10.297
 31 A'   32 A'   11 A"   33 A'   12 A"   34 A'   13 A"   35 A'                 
-10.287  -8.721  -6.554  -6.539  -6.539  -6.370  -6.370  -6.368
 36 A'   37 A'   38 A'   14 A"   39 A'   40 A'   41 A'   42 A'                 
 -4.783  -4.783  -4.781  -4.767  -4.767  -4.767  -4.766  -4.765
 43 A'   44 A'   45 A'   15 A"   16 A"   46 A'   47 A'   17 A"                 
 -4.764  -2.664  -2.660  -2.660  -2.648  -2.648  -2.049  -2.048
 48 A'   49 A'   18 A"   50 A'   51 A'   19 A"   52 A'   53 A'                 
 -2.047  -2.044  -2.044  -2.044  -2.043  -2.042  -2.041  -2.030
 54 A'   20 A"   55 A'   21 A"   56 A'   22 A"   57 A'   23 A"                 
 -2.030  -2.029  -2.029  -2.028  -2.028  -0.872  -0.789  -0.704
 58 A'   59 A'   24 A"   60 A'   25 A"   61 A'   62 A'   63 A'                 
 -0.668  -0.651  -0.514  -0.455  -0.446  -0.402  -0.360  -0.331
 64 A'   65 A'   66 A'   67 A'   68 A'   26 A"   69 A'   70 A'                 
 -0.325  -0.301  -0.298  -0.289  -0.283  -0.257  -0.255
 27 A"   71 A'   28 A"   72 A'   29 A"   73 A'   30 A"                         
 -- Virtual --                   
 -0.094  -0.090  -0.072  -0.056   0.008   0.031   0.047   0.056
 74 A'   75 A'   76 A'   31 A"   77 A'   78 A'   79 A'   32 A"                 
  0.057   0.077   0.084   0.087   0.101   0.113   0.115   0.122
 80 A'   81 A'   82 A'   33 A"   83 A'   34 A"   84 A'   85 A'                 
  0.160   0.183   0.187   0.209   0.212   0.214   0.225   0.234
 86 A'   87 A'   88 A'   35 A"   89 A'   90 A'   36 A"   91 A'                 
  0.257   0.259   0.289   0.334   0.351   0.352   0.371   0.380
 92 A'   37 A"   93 A'   94 A'   95 A'   38 A"   39 A"   96 A'                 
  0.389   0.394   0.403   0.405   0.428   0.440   0.445   0.448
 97 A'   40 A"   41 A"   42 A"   43 A"   44 A"   98 A'   99 A'                 
  0.461   0.461   0.489   0.493   0.506   0.547   0.559   0.574
100 A'  101 A'  102 A'  103 A'   45 A"   46 A"  104 A'  105 A'                 
  0.608   0.611   0.620   0.635   0.683   0.704   0.722   0.754
 47 A"  106 A'  107 A'  108 A'  109 A'  110 A'  111 A'  112 A'                 
  0.754   0.821   0.878   0.896   0.997   1.035   1.148   1.189
 48 A"  113 A'  114 A'  115 A'  116 A'  117 A'   49 A"   50 A"                 
  1.285   1.295   1.322   1.324   1.355   1.358   1.379   1.421
 51 A"  118 A'   52 A"  119 A'   53 A"  120 A'  121 A'  122 A'                 
  1.486   1.504   1.542   1.576   1.689   1.822   1.883   1.993
123 A'  124 A'   54 A"  125 A'  126 A'  127 A'   55 A"   56 A"                 
  1.999   2.059   2.159   2.211   2.608   2.702   2.812   2.965
128 A'  129 A'  130 A'  131 A'   57 A"  132 A'   58 A"  133 A'                 
  3.051   3.254   3.936   3.938   3.949   3.953   3.957   3.970
134 A'  135 A'   59 A"  136 A'   60 A"  137 A'   61 A"   62 A"                 
  3.984   3.991   4.004   4.022   4.023   4.050   4.074   4.085
 63 A"   64 A"  138 A'   65 A"  139 A'  140 A'  141 A'   66 A"                 
  4.090   4.174   4.213   4.245   4.281   4.348   4.370   4.409
142 A'  143 A'  144 A'  145 A'  146 A'  147 A'  148 A'  149 A'                 
  4.456   5.970   5.986   5.993   6.003   6.024   6.040   6.063
150 A'   67 A"   68 A"  151 A'  152 A'   69 A"  153 A'  154 A'                 
  6.087   6.138   6.631   7.534   7.581   7.661  23.205  24.046
155 A'  156 A'  157 A'   70 A"  158 A'  159 A'  160 A'  161 A'                 
 27.784  27.835  27.885  28.314  28.328  28.339  28.342  28.357
162 A'  163 A'  164 A'   71 A"   72 A"  165 A'  166 A'   73 A"                 
 28.365  28.368  28.395  28.407  28.516  28.520  28.522  28.523
167 A'  168 A'  169 A'  170 A'   74 A"  171 A'   75 A"   76 A"                 
 28.529  28.533  28.539  28.545  28.564  28.566  28.578  28.610
 77 A"  172 A'   78 A"  173 A'   79 A"  174 A'  175 A'  176 A'                 
 28.662  28.684  28.722  47.892 127.861 127.872 127.881 127.894
177 A'  178 A'  179 A'  180 A'   80 A"   81 A"  181 A'   82 A"                 
127.894 127.902 127.919 127.929 127.959 151.592 151.635 151.678
182 A'  183 A'  184 A'  185 A'  186 A'  187 A'  188 A'  189 A'                 
289.729 289.775 289.8851020.6811901.7521901.7971901.842
 83 A"  190 A'  191 A'  192 A'  193 A'  194 A'  195 A'                         
 --------------------------------------------------------------

          Ground-State Mulliken Net Atomic Charges

     Atom                 Charge (a.u.)
  ----------------------------------------
      1 Br                   -0.093497
      2 I                     0.161852
      3 I                     0.140378
      4 I                     0.162859
      5 C                    -0.209273
      6 C                    -0.162319
  ----------------------------------------
  Sum of atomic charges =     0.000000

 -----------------------------------------------------------------
                    Cartesian Multipole Moments
 -----------------------------------------------------------------
    Charge (ESU x 10^10)
                 0.0000
    Dipole Moment (Debye)
         X      -0.0989      Y      -0.3422      Z      -0.0000
       Tot       0.3562
    Quadrupole Moments (Debye-Ang)
        XX    -111.5262     XY      -1.4233     YY    -107.1334
        XZ      -0.0000     YZ       0.0000     ZZ    -116.9367
    Octopole Moments (Debye-Ang^2)
       XXX      -6.3906    XXY       3.6649    XYY      -6.0153
       YYY      19.9187    XXZ      -0.0000    XYZ       0.0000
       YYZ      -0.0000    XZZ      -2.4627    YZZ       7.6100
       ZZZ      -0.0000
    Hexadecapole Moments (Debye-Ang^3)
      XXXX   -2223.3801   XXXY      93.3647   XXYY    -603.8417
      XYYY     126.2613   YYYY   -1856.5810   XXXZ      -0.0000
      XXYZ       0.0000   XYYZ      -0.0000   YYYZ       0.0000
      XXZZ    -412.6604   XYZZ      43.9713   YYZZ    -364.6767
      XZZZ      -0.0000   YZZZ       0.0000   ZZZZ    -159.7721
 -----------------------------------------------------------------
 Calculating analytic gradient of the SCF energy
 Gradient of SCF Energy
            1           2           3           4           5           6
    1   0.0003232  -0.0009130   0.0008898   0.0001818   0.0002185  -0.0007003
    2   0.0021804  -0.0012947   0.0005985  -0.0008267  -0.0015437   0.0008862
    3  -0.0000000  -0.0000000   0.0000000  -0.0000000   0.0000000  -0.0000000
 Max gradient component =       2.180E-03
 RMS gradient           =       8.479E-04
 Gradient time:  CPU 72.86 s  wall 9.28 s
 Geometry Optimization Parameters
   NAtoms,    NIC,     NZ,  NCons,   NDum,   NFix, NCnnct, MaxDiis
        6      37       0       0       0       0       0       0

 Cartesian Hessian Update
 Hessian Updated using BFGS Update


** GEOMETRY OPTIMIZATION IN DELOCALIZED INTERNAL COORDINATES **
   Searching for a Minimum

   Optimization Cycle:  22

                       Coordinates (Angstroms)
     ATOM                X               Y               Z
      1  Br        1.7528294903    1.8645725236    0.0000000000
      2  I        -1.7800423380    1.7670914269    0.0000000000
      3  I         2.1856158508   -1.4897812764    0.0000000000
      4  I        -1.5205944238   -1.7968139618    0.0000000000
      5  C         0.8554301116    0.1774996668    0.0000000000
      6  C        -0.4815799876    0.0697588139    0.0000000000
   Point Group: cs    Number of degrees of freedom:     9


   Energy is -23408.882453212

 Hessian Updated using BFGS Update

  9 Hessian modes will be used to form the next step
  Hessian Eigenvalues:
     0.038468    0.102295    0.260271    0.356595    0.437101    0.646420
     0.814067    0.947655    1.040187

 Minimum Search - Taking Simple RFO Step
 Searching for Lamda that Minimizes Along All modes
 Value Taken    Lamda =  -0.00001359
 Step Taken.  Stepsize is  0.008749

                             Maximum     Tolerance    Cnvgd?
         Gradient           0.002209      0.000300      NO
         Displacement       0.004838      0.001200      NO
         Energy change     -0.000095      0.000001      NO


 New Cartesian Coordinates Obtained by Inverse Iteration

 Displacement from previous Coordinates is:  0.008735
 ----------------------------------------------------------------
             Standard Nuclear Orientation (Angstroms)
    I     Atom           X                Y                Z
 ----------------------------------------------------------------
    1      Br      1.7502571958     1.8646449223     0.0000000000
    2      I      -1.7775096573     1.7690278381     0.0000000000
    3      I       2.1855867207    -1.4900622296     0.0000000000
    4      I      -1.5203356711    -1.7981203251     0.0000000000
    5      C       0.8546084662     0.1781732240     0.0000000000
    6      C      -0.4809483510     0.0686637632     0.0000000000
 ----------------------------------------------------------------
 Molecular Point Group                 Cs    NOp =  2
 Largest Abelian Subgroup              Cs    NOp =  2
 Nuclear Repulsion Energy =  2384.4679920632 hartrees
 There are      103 alpha and      103 beta electrons
 Applying Cartesian multipole field
    Component          Value
    ---------          -----
     (2,0,0)        1.00000E-11
     (0,2,0)        2.00000E-11
     (0,0,2)       -3.00000E-11
 Nucleus-field energy     =     0.0000000646 hartrees
 Requested basis set is 6-311++G(d,p)
 There are 103 shells and 278 basis functions
 A cutoff of  1.0D-11 yielded   3453 shell pairs
 There are     27146 function pairs (     31038 Cartesian)
 Smallest overlap matrix eigenvalue = 4.18E-05
 Guess MOs from SCF MO coefficient file

 -----------------------------------------------------------------------
  General SCF calculation program by
  Eric Jon Sundstrom, Paul Horn, Yuezhi Mao, Dmitri Zuev, Alec White,
  David Stuck, Shaama M.S., Shane Yost, Joonho Lee, David Small,
  Daniel Levine, Susi Lehtola, Hugh Burton, Evgeny Epifanovsky
 -----------------------------------------------------------------------
 Exchange:     0.2000 Hartree-Fock + 0.0800 Slater + 0.7200 B88
 Correlation:  0.1900 VWN1RPA + 0.8100 LYP
 Using SG-1 standard quadrature grid
 using 8 threads for integral computing
 -------------------------------------------------------
 OpenMP Integral computing Module                
 Release: version 2.0, May 2017, Q-Chem Inc. Pleasanton 
 -------------------------------------------------------
 -------------------------------------------------------
 OpenMP BLAS3 based DFT computing Module                
 Release: version 1.0, May 2013, Q-Chem Inc. Pittsburgh 
 -------------------------------------------------------
 A restricted SCF calculation will be
 performed using DIIS
 SCF converges when DIIS error is below 1.0e-08
 ---------------------------------------
  Cycle       Energy         DIIS error
 ---------------------------------------
    1  -23408.8824585445      1.96e-05  
    2  -23408.8824619513      6.23e-06  
    3  -23408.8824614726      9.35e-06  
    4  -23408.8824623014      2.07e-06  
    5  -23408.8824623458      2.45e-07  
    6  -23408.8824623462      1.49e-07  
    7  -23408.8824623462      7.61e-08  
    8  -23408.8824623461      1.71e-08  
    9  -23408.8824623462      1.54e-09  Convergence criterion met
 ---------------------------------------
 SCF time:   CPU 151.64s  wall 20.00s 
 SCF   energy in the final basis set =   -23408.8824623462
 Total energy in the final basis set =   -23408.8824623462

 --------------------------------------------------------------
             Orbital Energies (a.u.) and Symmetries
 --------------------------------------------------------------

 Alpha MOs, Restricted
 -- Occupied --                  
*******-1165.89-1165.89 -482.86 -176.32 -176.32 -176.32 -165.73
  1 A'    2 A'    3 A'    4 A'    5 A'    6 A'    7 A'    8 A'                 
-165.73 -165.73 -165.73 -165.73 -165.73 -165.73 -165.72 -165.72
  9 A'   10 A'    1 A"   11 A'    2 A"   12 A'    3 A"   13 A'                 
-62.513 -56.333 -56.329 -56.329 -35.821 -35.820 -35.818 -31.314
 14 A'   15 A'    4 A"   16 A'   17 A'   18 A'   19 A'   20 A'                 
-31.314 -31.312 -31.308 -31.307 -31.307 -31.307 -31.305 -31.305
 21 A'   22 A'    5 A"    6 A"   23 A'   24 A'    7 A"   25 A'                 
-22.965 -22.964 -22.963 -22.963 -22.963 -22.963 -22.962 -22.961
 26 A'   27 A'    8 A"   28 A'    9 A"   29 A'   30 A'   10 A"                 
-22.961 -22.958 -22.958 -22.958 -22.958 -22.956 -22.956 -10.297
 31 A'   32 A'   11 A"   33 A'   12 A"   34 A'   13 A"   35 A'                 
-10.287  -8.721  -6.554  -6.539  -6.539  -6.370  -6.370  -6.368
 36 A'   37 A'   38 A'   14 A"   39 A'   40 A'   41 A'   42 A'                 
 -4.783  -4.783  -4.781  -4.767  -4.767  -4.767  -4.766  -4.765
 43 A'   44 A'   45 A'   15 A"   16 A"   46 A'   47 A'   17 A"                 
 -4.764  -2.664  -2.660  -2.660  -2.649  -2.649  -2.049  -2.048
 48 A'   49 A'   18 A"   50 A'   51 A'   19 A"   52 A'   53 A'                 
 -2.046  -2.044  -2.044  -2.044  -2.043  -2.042  -2.041  -2.030
 54 A'   20 A"   21 A"   55 A'   56 A'   22 A"   57 A'   23 A"                 
 -2.030  -2.029  -2.029  -2.027  -2.027  -0.873  -0.789  -0.704
 58 A'   59 A'   24 A"   60 A'   25 A"   61 A'   62 A'   63 A'                 
 -0.668  -0.651  -0.514  -0.456  -0.446  -0.403  -0.360  -0.331
[truncated: 115,770 more chars]
