# Supplementary material for: Geometric and energetic data from ab initio calculations of haloethene, haloimine, halomethylenephosphine, haloiminophosphine, halodiazene, halodiphosphene and halocyclopropane
Source: Data Brief. 2019 Nov 2;27:104738. doi: 10.1016/j.dib.2019.104738 (PMC6861602; doi:10.1016/j.dib.2019.104738)
Supplement: Multimedia component 2 [file mmc2.zip › CC/B3LYP/ClBrCCBrCl.out]

Q-Chem Developer Version!
                  Welcome to Q-Chem
     A Quantum Leap Into The Future Of Chemistry


 Q-Chem 5.1, Q-Chem, Inc., Pleasanton, CA (2018)

 Yihan Shao,  Zhengting Gan,  E. Epifanovsky,  A. T. B. Gilbert,  M. Wormit,  
 J. Kussmann,  A. W. Lange,  A. Behn,  Jia Deng,  Xintian Feng,  D. Ghosh,  
 M. Goldey,  P. R. Horn,  L. D. Jacobson,  I. Kaliman,  T. Kus,  A. Landau,  
 Jie Liu,  E. I. Proynov,  R. M. Richard,  R. P. Steele,  E. J. Sundstrom,  
 H. L. Woodcock III,  P. M. Zimmerman,  D. Zuev,  B. Albrecht,  E. Alguire,  
 S. A. Baeppler,  D. Barton,  Z. Benda,  Y. A. Bernard,  E. J. Berquist,  
 K. B. Bravaya,  H. Burton,  D. Casanova,  Chun-Min Chang,  Yunqing Chen,  
 A. Chien,  K. D. Closser,  M. P. Coons,  S. Coriani,  S. Dasgupta,  
 A. L. Dempwolff,  M. Diedenhofen,  Hainam Do,  R. G. Edgar,  Po-Tung Fang,  
 S. Faraji,  S. Fatehi,  Qingguo Feng,  K. D. Fenk,  J. Fosso-Tande,  
 Qinghui Ge,  A. Ghysels,  G. Gidofalvi,  J. Gomes,  J. Gonthier,  A. Gunina,  
 D. Hait,  M. W. D. Hanson-Heine,  P. H. P. Harbach,  A. W. Hauser,  
 J. E. Herr,  E. G. Hohenstein,  Z. C. Holden,  Kerwin Hui,  B. C. Huynh,  
 T.-C. Jagau,  Hyunjun Ji,  B. Kaduk,  K. Khistyaev,  Jaehoon Kim,  
 P. Klunzinger,  K. Koh,  D. Kosenkov,  L. Koulias,  T. Kowalczyk,  
 C. M. Krauter,  A. Kunitsa,  Ka Un Lao,  A. Laurent,  K. V. Lawler,  
 Joonho Lee,  D. Lefrancois,  S. Lehtola,  D. S. Levine,  Yi-Pei Li,  
 You-Sheng Lin,  Fenglai Liu,  E. Livshits,  A. Luenser,  P. Manohar,  
 E. Mansoor,  S. F. Manzer,  Shan-Ping Mao,  Yuezhi Mao,  N. Mardirossian,  
 A. V. Marenich,  T. Markovich,  L. A. Martinez-Martinez,  S. A. Maurer,  
 N. J. Mayhall,  S. C. McKenzie,  J.-M. Mewes,  A. F. Morrison,  
 J. W. Mullinax,  K. Nanda,  T. S. Nguyen-Beck,  R. Olivares-Amaya,  
 J. A. Parkhill,  T. M. Perrine,  F. Plasser,  P. Pokhilko,  S. Prager,  
 A. Prociuk,  E. Ramos,  D. R. Rehn,  F. Rob,  M. Schneider,  N. Sergueev,  
 S. M. Sharada,  S. Sharma,  D. W. Small,  T. Stauch,  T. Stein,  
 Yu-Chuan Su,  A. J. W. Thom,  A. Tkatchenko,  T. Tsuchimochi,  N. M. Tubman,  
 L. Vogt,  M. L. Vidal,  O. Vydrov,  M. A. Watson,  J. Wenzel,  
 M. de Wergifosse,  T. A. Wesolowski,  A. White,  J. Witte,  A. Yamada,  
 Jun Yang,  K. Yao,  S. Yeganeh,  S. R. Yost,  Zhi-Qiang You,  A. Zech,  
 Igor Ying Zhang,  Xing Zhang,  Yan Zhao,  Ying Zhu,  B. R. Brooks,  
 G. K. L. Chan,  C. J. Cramer,  M. S. Gordon,  W. J. Hehre,  A. Klamt,  
 M. W. Schmidt,  C. D. Sherrill,  D. G. Truhlar,  A. Aspuru-Guzik,  R. Baer,  
 A. T. Bell,  N. A. Besley,  Jeng-Da Chai,  A. E. DePrince, III,  
 R. A. DiStasio Jr.,  A. Dreuw,  B. D. Dunietz,  T. R. Furlani,  
 Chao-Ping Hsu,  Yousung Jung,  Jing Kong,  D. S. Lambrecht,  WanZhen Liang,  
 C. Ochsenfeld,  V. A. Rassolov,  L. V. Slipchenko,  J. E. Subotnik,  
 T. Van Voorhis,  J. M. Herbert,  A. I. Krylov,  P. M. W. Gill,  M. Head-Gordon

 Contributors to earlier versions of Q-Chem not listed above: 
 R. D. Adamson,  B. Austin,  J. Baker,  G. J. O. Beran,  K. Brandhorst,  
 S. T. Brown,  E. F. C. Byrd,  A. K. Chakraborty,  C.-L. Cheng,  
 Siu Hung Chien,  D. M. Chipman,  D. L. Crittenden,  H. Dachsel,  
 R. J. Doerksen,  A. D. Dutoi,  L. Fusti-Molnar,  W. A. Goddard III,  
 A. Golubeva-Zadorozhnaya,  S. R. Gwaltney,  G. Hawkins,  A. Heyden,  
 S. Hirata,  G. Kedziora,  F. J. Keil,  C. Kelley,  Jihan Kim,  R. A. King,  
 R. Z. Khaliullin,  P. P. Korambath,  W. Kurlancheek,  A. M. Lee,  M. S. Lee,  
 S. V. Levchenko,  Ching Yeh Lin,  D. Liotard,  R. C. Lochan,  I. Lotan,  
 P. E. Maslen,  N. Nair,  D. P. O'Neill,  D. Neuhauser,  E. Neuscamman,  
 C. M. Oana,  R. Olson,  B. Peters,  R. Peverati,  P. A. Pieniazek,  
 Y. M. Rhee,  J. Ritchie,  M. A. Rohrdanz,  E. Rosta,  N. J. Russ,  
 H. F. Schaefer III,  N. E. Schultz,  N. Shenvi,  A. C. Simmonett,  A. Sodt,  
 D. Stuck,  K. S. Thanthiriwatte,  V. Vanovschi,  Tao Wang,  A. Warshel,  
 C. F. Williams,  Q. Wu,  X. Xu,  W. Zhang

 Please cite Q-Chem as follows:
 Y. Shao et al., Mol. Phys. 113, 184-215 (2015)
 DOI: 10.1080/00268976.2014.952696

 Q-Chem 5.1.1 for Intel X86 EM64T Linux

 Parts of Q-Chem use Armadillo 8.300.2 (Tropical Shenanigans).
 http://arma.sourceforge.net/

 Q-Chem begins on Mon Aug 27 03:41:34 2018  

Host: 
0

     Scratch files written to /scratch/taweetham/qchem6893//
Input Ideriv = 2
Curr. Ideriv = -1
Max.  Ideriv = 2

Checking the input file for inconsistencies... 	...done.

--------------------------------------------------------------
User input:
--------------------------------------------------------------
inp/ClBrBrCl.inp
$molecule
0	1
Cl	-2.0	1.0	0.0
Br	2.0	1.0	0.0
Br	-2.0	-1.0	0.0
Cl	2.0	-1.0	0.0
C	-1.0	0.0	0.0
C	1.0	0.0	0.0
$end
$rem
   JOB_TYPE		OPTIMIZATION
   BASIS		6-311++G**
   EXCHANGE		B3LYP
$end

--------------------------------------------------------------
 ----------------------------------------------------------------
             Standard Nuclear Orientation (Angstroms)
    I     Atom           X                Y                Z
 ----------------------------------------------------------------
    1      Cl      1.7488397270     1.3933985823     0.0000000000
    2      Br     -2.1640227021     0.5630326322     0.0000000000
    3      Br      2.1640227021    -0.5630326322    -0.0000000000
    4      Cl     -1.7488397270    -1.3933985823    -0.0000000000
    5      C       0.9782156073     0.2075914875    -0.0000000000
    6      C      -0.9782156073    -0.2075914875     0.0000000000
 ----------------------------------------------------------------
 Molecular Point Group                 C2h   NOp =  4
 Largest Abelian Subgroup              C2h   NOp =  4
 Nuclear Repulsion Energy =   998.8756700153 hartrees
 There are       58 alpha and       58 beta electrons
 Requested basis set is 6-311++G(d,p)
 There are 76 shells and 200 basis functions

 Total QAlloc Memory Limit   2000 MB
 Mega-Array Size       188 MB
 MEM_STATIC part       192 MB
 A cutoff of  1.0D-11 yielded   2261 shell pairs
 There are     17081 function pairs (     18819 Cartesian)

 -------------------------------------------------------
 OpenMP Integral Computing Module                       
 Release: version 1.0, May 2013, Q-Chem Inc. Pittsburgh 
 -------------------------------------------------------
 Integral Job Info:
 Integral job number is                      11
 Integral operator is                         1
 short-range coefficients                     0
 long-range coefficients              100000000
 Omega coefficients                           0
 if combine SR and LR in K                    0
 Integral screening is                        0
 Integral computing path is                   2
 max size of driver memory is            800000
 size of driver memory is                593474
 size of scratch memory is             29634545
 max col of scratch BK array               1296
 max len of scratch array in speh3          155
 max len of scratch index in speh4           18
 max int batch size is                      520
 min int batch size is                       52
 fixed nKL is                                45
 max L of basis functions is                  2
 order of int derivative is                   0
 number of shells is                         76
 number of basis is                         210
 number of cartesian basis is               210
 number of contracted shell pairs          2261
 number of primitive shell pairs           5989
 maxK2 (contraction) of shell pair           36
 max number of K2 of shell pair               1
 max number of CS2 of shell pair            248
 max number of PS2 of shell pair            396
 mem total for path MDJ                  527238
 -------------------------------------------------------
 Smallest overlap matrix eigenvalue = 5.78E-05

 Scale SEOQF with 1.000000e-01/1.000000e-01/1.000000e-01

 Standard Electronic Orientation quadrupole field applied
 Nucleus-field energy     =     0.0000000222 hartrees
 Guess from superposition of atomic densities
 Warning:  Energy on first SCF cycle will be non-variational
 SAD guess density has 116.000000 electrons

 -----------------------------------------------------------------------
  General SCF calculation program by
  Eric Jon Sundstrom, Paul Horn, Yuezhi Mao, Dmitri Zuev, Alec White,
  David Stuck, Shaama M.S., Shane Yost, Joonho Lee, David Small,
  Daniel Levine, Susi Lehtola, Hugh Burton, Evgeny Epifanovsky
 -----------------------------------------------------------------------
 Exchange:     0.2000 Hartree-Fock + 0.0800 Slater + 0.7200 B88
 Correlation:  0.1900 VWN1RPA + 0.8100 LYP
 Using SG-1 standard quadrature grid
 using 8 threads for integral computing
 -------------------------------------------------------
 OpenMP Integral computing Module                
 Release: version 2.0, May 2017, Q-Chem Inc. Pleasanton 
 -------------------------------------------------------
 -------------------------------------------------------
 OpenMP BLAS3 based DFT computing Module                
 Release: version 1.0, May 2013, Q-Chem Inc. Pittsburgh 
 -------------------------------------------------------
 A restricted SCF calculation will be
 performed using DIIS
 SCF converges when DIIS error is below 1.0e-08
 ---------------------------------------
  Cycle       Energy         DIIS error
 ---------------------------------------
    1   -6148.5725047991      8.22e-02  
    2   -6143.8253520371      3.74e-03  
    3   -6143.7674734249      5.04e-03  
    4   -6143.8689984948      7.83e-04  
    5   -6143.8719004452      1.45e-04  
    6   -6143.8719410063      4.18e-05  
    7   -6143.8719465885      1.01e-05  
    8   -6143.8719472006      2.31e-06  
    9   -6143.8719472356      5.01e-07  
   10   -6143.8719472342      1.45e-07  
   11   -6143.8719472405      5.67e-08  
   12   -6143.8719472326      1.09e-08  
   13   -6143.8719472334      1.94e-09  Convergence criterion met
 ---------------------------------------
 SCF time:   CPU 68.63s  wall 10.00s 
 SCF   energy in the final basis set =    -6143.8719472334
 Total energy in the final basis set =    -6143.8719472334

 --------------------------------------------------------------
             Orbital Energies (a.u.) and Symmetries
 --------------------------------------------------------------

 Alpha MOs, Restricted
 -- Occupied --                  
-482.86 -482.86 -101.59 -101.59  -62.52  -62.52  -56.34  -56.34
  1 Bu    1 Ag    2 Bu    2 Ag    3 Ag    3 Bu    4 Ag    4 Bu                 
-56.337 -56.337 -56.337 -56.337 -10.284 -10.284  -9.517  -9.517
  1 Au    1 Bg    5 Ag    5 Bu    6 Ag    6 Bu    7 Ag    7 Bu                 
 -8.742  -8.742  -7.280  -7.280  -7.270  -7.270  -7.270  -7.270
  8 Ag    8 Bu    9 Ag    9 Bu   10 Bu   10 Ag    2 Bg    2 Au                 
 -6.574  -6.574  -6.560  -6.560  -6.560  -6.560  -2.689  -2.689
 11 Ag   11 Bu    3 Bg    3 Au   12 Bu   12 Ag   13 Ag   13 Bu                 
 -2.681  -2.681  -2.681  -2.681  -2.671  -2.671  -2.670  -2.670
 14 Bu   14 Ag    4 Bg    4 Au   15 Bu   15 Ag    5 Au    5 Bg                 
 -1.161  -1.158  -0.856  -0.850  -0.645  -0.612  -0.559  -0.545
 16 Ag   16 Bu   17 Bu   17 Ag   18 Ag   18 Bu   19 Ag    6 Au                 
 -0.530  -0.502  -0.495  -0.483  -0.366  -0.322  -0.320  -0.215
  6 Bg   19 Bu   20 Bu   20 Ag   21 Ag    7 Bg    7 Au   21 Bu                 
 -0.203  -0.183
 22 Ag    8 Au                                                                 
 -- Virtual --                   
 -0.105  -0.091  -0.005   0.017   0.018   0.028   0.029   0.045
  8 Bg   22 Bu   23 Ag   24 Ag   23 Bu    9 Au   24 Bu   25 Ag                 
  0.049   0.053   0.064   0.076   0.079   0.083   0.085   0.101
 25 Bu   26 Ag    9 Bg   26 Bu   10 Bg   27 Ag   27 Bu   10 Au                 
  0.113   0.126   0.135   0.138   0.145   0.158   0.168   0.172
 11 Au   28 Bu   29 Bu   28 Ag   29 Ag   30 Bu   30 Ag   11 Bg                 
  0.178   0.179   0.187   0.217   0.220   0.240   0.329   0.354
 31 Ag   31 Bu   32 Ag   32 Bu   33 Ag   33 Bu   34 Ag   34 Bu                 
  0.364   0.390   0.408   0.409   0.413   0.420   0.433   0.444
 12 Au   35 Bu   12 Bg   36 Bu   35 Ag   13 Bg   13 Au   36 Ag                 
  0.445   0.454   0.466   0.511   0.519   0.538   0.564   0.575
 37 Bu   14 Au   14 Bg   37 Ag   38 Ag   15 Au   38 Bu   39 Ag                 
  0.575   0.580   0.583   0.601   0.640   0.670   0.692   0.698
 39 Bu   15 Bg   16 Au   16 Bg   40 Ag   40 Bu   41 Bu   41 Ag                 
  0.762   0.786   0.790   0.806   0.872   0.872   0.897   0.911
 17 Au   42 Bu   42 Ag   43 Ag   43 Bu   17 Bg   18 Au   18 Bg                 
  0.933   0.994   1.090   1.092   1.123   1.203   1.250   1.252
 44 Ag   44 Bu   45 Bu   45 Ag   46 Bu   46 Ag   47 Ag   47 Bu                 
  1.313   1.335   1.499   1.510   1.547   1.612   1.714   1.781
 48 Ag   48 Bu   49 Ag   19 Au   19 Bg   20 Au   20 Bg   50 Ag                 
  1.792   1.884   1.940   1.968   1.989   2.016   2.068   2.098
 49 Bu   50 Bu   21 Au   21 Bg   51 Bu   51 Ag   52 Ag   52 Bu                 
  2.220   2.221   2.243   2.262   2.316   2.370   2.426   2.491
 53 Bu   22 Bg   22 Au   53 Ag   54 Bu   54 Ag   55 Bu   55 Ag                 
  2.691   2.725   2.953   3.196   3.196   3.377   3.982   3.982
 23 Au   23 Bg   56 Ag   56 Bu   57 Ag   57 Bu   24 Bg   24 Au                 
  4.038   4.063   4.080   4.082   4.256   4.282   4.435   4.438
 25 Au   58 Ag   58 Bu   25 Bg   59 Ag   59 Bu   60 Bu   60 Ag                 
  6.849   6.869   7.500   7.525   7.596   7.624   7.729   7.791
 61 Bu   61 Ag   26 Au   26 Bg   62 Ag   62 Bu   63 Bu   63 Ag                 
  9.904   9.923  23.650  23.676  25.786  25.827  26.083  26.107
 64 Bu   64 Ag   65 Bu   65 Ag   27 Bg   27 Au   66 Bu   66 Ag                 
 26.587  26.727  48.109  48.127 215.942 215.968 289.724 289.746
 67 Bu   67 Ag   68 Bu   68 Ag   69 Bu   69 Ag   28 Au   28 Bg                 
289.824 289.846 289.998 290.0601020.9801021.001
 70 Ag   70 Bu   71 Bu   71 Ag   72 Bu   72 Ag                                 

 Beta MOs, Restricted
 -- Occupied --                  
-482.86 -482.86 -101.59 -101.59  -62.52  -62.52  -56.34  -56.34
  1 Bu    1 Ag    2 Bu    2 Ag    3 Ag    3 Bu    4 Ag    4 Bu                 
-56.337 -56.337 -56.337 -56.337 -10.284 -10.284  -9.517  -9.517
  1 Au    1 Bg    5 Ag    5 Bu    6 Ag    6 Bu    7 Ag    7 Bu                 
 -8.742  -8.742  -7.280  -7.280  -7.270  -7.270  -7.270  -7.270
  8 Ag    8 Bu    9 Ag    9 Bu   10 Bu   10 Ag    2 Bg    2 Au                 
 -6.574  -6.574  -6.560  -6.560  -6.560  -6.560  -2.689  -2.689
 11 Ag   11 Bu    3 Bg    3 Au   12 Bu   12 Ag   13 Ag   13 Bu                 
 -2.681  -2.681  -2.681  -2.681  -2.671  -2.671  -2.670  -2.670
 14 Bu   14 Ag    4 Bg    4 Au   15 Bu   15 Ag    5 Au    5 Bg                 
 -1.161  -1.158  -0.856  -0.850  -0.645  -0.612  -0.559  -0.545
 16 Ag   16 Bu   17 Bu   17 Ag   18 Ag   18 Bu   19 Ag    6 Au                 
 -0.530  -0.502  -0.495  -0.483  -0.366  -0.322  -0.320  -0.215
  6 Bg   19 Bu   20 Bu   20 Ag   21 Ag    7 Bg    7 Au   21 Bu                 
 -0.203  -0.183
 22 Ag    8 Au                                                                 
 -- Virtual --                   
 -0.105  -0.091  -0.005   0.017   0.018   0.028   0.029   0.045
  8 Bg   22 Bu   23 Ag   24 Ag   23 Bu    9 Au   24 Bu   25 Ag                 
  0.049   0.053   0.064   0.076   0.079   0.083   0.085   0.101
 25 Bu   26 Ag    9 Bg   26 Bu   10 Bg   27 Ag   27 Bu   10 Au                 
  0.113   0.126   0.135   0.138   0.145   0.158   0.168   0.172
 11 Au   28 Bu   29 Bu   28 Ag   29 Ag   30 Bu   30 Ag   11 Bg                 
  0.178   0.179   0.187   0.217   0.220   0.240   0.329   0.354
 31 Ag   31 Bu   32 Ag   32 Bu   33 Ag   33 Bu   34 Ag   34 Bu                 
  0.364   0.390   0.408   0.409   0.413   0.420   0.433   0.444
 12 Au   35 Bu   12 Bg   36 Bu   35 Ag   13 Bg   13 Au   36 Ag                 
  0.445   0.454   0.466   0.511   0.519   0.538   0.564   0.575
 37 Bu   14 Au   14 Bg   37 Ag   38 Ag   15 Au   38 Bu   39 Ag                 
  0.575   0.580   0.583   0.601   0.640   0.670   0.692   0.698
 39 Bu   15 Bg   16 Au   16 Bg   40 Ag   40 Bu   41 Bu   41 Ag                 
  0.762   0.786   0.790   0.806   0.872   0.872   0.897   0.911
 17 Au   42 Bu   42 Ag   43 Ag   43 Bu   17 Bg   18 Au   18 Bg                 
  0.933   0.994   1.090   1.092   1.123   1.203   1.250   1.252
 44 Ag   44 Bu   45 Bu   45 Ag   46 Bu   46 Ag   47 Ag   47 Bu                 
  1.313   1.335   1.499   1.510   1.547   1.612   1.714   1.781
 48 Ag   48 Bu   49 Ag   19 Au   19 Bg   20 Au   20 Bg   50 Ag                 
  1.792   1.884   1.940   1.968   1.989   2.016   2.068   2.098
 49 Bu   50 Bu   21 Au   21 Bg   51 Bu   51 Ag   52 Ag   52 Bu                 
  2.220   2.221   2.243   2.262   2.316   2.370   2.426   2.491
 53 Bu   22 Bg   22 Au   53 Ag   54 Bu   54 Ag   55 Bu   55 Ag                 
  2.691   2.725   2.953   3.196   3.196   3.377   3.982   3.982
 23 Au   23 Bg   56 Ag   56 Bu   57 Ag   57 Bu   24 Bg   24 Au                 
  4.038   4.063   4.080   4.082   4.256   4.282   4.435   4.438
 25 Au   58 Ag   58 Bu   25 Bg   59 Ag   59 Bu   60 Bu   60 Ag                 
  6.849   6.869   7.500   7.525   7.596   7.624   7.729   7.791
 61 Bu   61 Ag   26 Au   26 Bg   62 Ag   62 Bu   63 Bu   63 Ag                 
  9.904   9.923  23.650  23.676  25.786  25.827  26.083  26.107
 64 Bu   64 Ag   65 Bu   65 Ag   27 Bg   27 Au   66 Bu   66 Ag                 
 26.587  26.727  48.109  48.127 215.942 215.968 289.724 289.746
 67 Bu   67 Ag   68 Bu   68 Ag   69 Bu   69 Ag   28 Au   28 Bg                 
289.824 289.846 289.998 290.0601020.9801021.001
 70 Ag   70 Bu   71 Bu   71 Ag   72 Bu   72 Ag                                 
 --------------------------------------------------------------

          Ground-State Mulliken Net Atomic Charges

     Atom                 Charge (a.u.)
  ----------------------------------------
      1 Cl                    0.393198
      2 Br                    0.010932
      3 Br                    0.010932
      4 Cl                    0.393198
      5 C                    -0.404130
      6 C                    -0.404130
  ----------------------------------------
  Sum of atomic charges =     0.000000

 -----------------------------------------------------------------
                    Cartesian Multipole Moments
 -----------------------------------------------------------------
    Charge (ESU x 10^10)
                 0.0000
    Dipole Moment (Debye)
         X      -0.0000      Y       0.0000      Z       0.0000
       Tot       0.0000
    Quadrupole Moments (Debye-Ang)
        XX     -65.4563     XY       3.8938     YY     -77.6537
        XZ       0.0000     YZ       0.0000     ZZ     -71.6311
    Octopole Moments (Debye-Ang^2)
       XXX      -0.0000    XXY       0.0000    XYY      -0.0000
       YYY      -0.0000    XXZ       0.0000    XYZ      -0.0000
       YYZ      -0.0000    XZZ      -0.0000    YZZ      -0.0000
       ZZZ      -0.0000
    Hexadecapole Moments (Debye-Ang^3)
      XXXX   -1512.6639   XXXY     -34.0254   XXYY    -336.9402
      XYYY     -35.0168   YYYY    -490.7949   XXXZ       0.0000
      XXYZ       0.0000   XYYZ       0.0000   YYYZ       0.0000
      XXZZ    -284.8263   XYZZ     -14.9941   YYZZ     -95.3813
      XZZZ      -0.0000   YZZZ       0.0000   ZZZZ     -85.5064
 -----------------------------------------------------------------
 Calculating analytic gradient of the SCF energy
 Gradient of SCF Energy
            1           2           3           4           5           6
    1  -0.0358174   0.5091619  -0.5091619   0.0358174   0.6652863  -0.6652863
    2  -0.5970772  -0.6761853   0.6761853   0.5970772  -0.0451341   0.0451341
    3   0.0000000  -0.0000000   0.0000000  -0.0000000  -0.0000000   0.0000000
 Max gradient component =       6.762E-01
 RMS gradient           =       4.108E-01
 Gradient time:  CPU 39.65 s  wall 5.08 s
 Geometry Optimization Parameters
   NAtoms,    NIC,     NZ,  NCons,   NDum,   NFix, NCnnct, MaxDiis
        6      37       0       0       0       0       0       0


** GEOMETRY OPTIMIZATION IN DELOCALIZED INTERNAL COORDINATES **
   Searching for a Minimum

   Optimization Cycle:   1

                       Coordinates (Angstroms)
     ATOM                X               Y               Z
      1  Cl        1.7488397270    1.3933985823    0.0000000000
      2  Br       -2.1640227021    0.5630326322    0.0000000000
      3  Br        2.1640227021   -0.5630326322    0.0000000000
      4  Cl       -1.7488397270   -1.3933985823    0.0000000000
      5  C         0.9782156073    0.2075914875    0.0000000000
      6  C        -0.9782156073   -0.2075914875    0.0000000000
   Point Group: c2h   Number of degrees of freedom:     5


   Energy is  -6143.871947233


 Attempting to Generate Delocalized Internal Coordinates

 ** Taking Steepest Descent Step **
 Calculated Step too Large.  Step scaled by  0.307373
 Step Taken.  Stepsize is  0.300000

                             Maximum     Tolerance    Cnvgd?
         Gradient           0.676134      0.000300      NO
         Displacement       0.207825      0.001200      NO
         Energy change     *********      0.000001      NO


 New Cartesian Coordinates Obtained by Inverse Iteration

 Displacement from previous Coordinates is:  0.202146
 ----------------------------------------------------------------
             Standard Nuclear Orientation (Angstroms)
    I     Atom           X                Y                Z
 ----------------------------------------------------------------
    1      Cl      1.7591300937     1.4227563333     0.0000000000
    2      Br     -2.2236213389     0.5961605989     0.0000000000
    3      Br      2.2236213389    -0.5961605989     0.0000000000
    4      Cl     -1.7591300937    -1.4227563333     0.0000000000
    5      C       0.9680601744     0.2065745309     0.0000000000
    6      C      -0.9680601744    -0.2065745309     0.0000000000
 ----------------------------------------------------------------
 Molecular Point Group                 C2h   NOp =  4
 Largest Abelian Subgroup              C2h   NOp =  4
 Nuclear Repulsion Energy =   969.6439581452 hartrees
 There are       58 alpha and       58 beta electrons
 Applying Cartesian multipole field
    Component          Value
    ---------          -----
     (2,0,0)        1.00000E-11
     (0,2,0)        2.00000E-11
     (0,0,2)       -3.00000E-11
 Nucleus-field energy     =     0.0000000232 hartrees
 Requested basis set is 6-311++G(d,p)
 There are 76 shells and 200 basis functions
 A cutoff of  1.0D-11 yielded   2241 shell pairs
 There are     16967 function pairs (     18687 Cartesian)
 Smallest overlap matrix eigenvalue = 5.67E-05
 Guess MOs from SCF MO coefficient file

 -----------------------------------------------------------------------
  General SCF calculation program by
  Eric Jon Sundstrom, Paul Horn, Yuezhi Mao, Dmitri Zuev, Alec White,
  David Stuck, Shaama M.S., Shane Yost, Joonho Lee, David Small,
  Daniel Levine, Susi Lehtola, Hugh Burton, Evgeny Epifanovsky
 -----------------------------------------------------------------------
 Exchange:     0.2000 Hartree-Fock + 0.0800 Slater + 0.7200 B88
 Correlation:  0.1900 VWN1RPA + 0.8100 LYP
 Using SG-1 standard quadrature grid
 using 8 threads for integral computing
 -------------------------------------------------------
 OpenMP Integral computing Module                
 Release: version 2.0, May 2017, Q-Chem Inc. Pleasanton 
 -------------------------------------------------------
 -------------------------------------------------------
 OpenMP BLAS3 based DFT computing Module                
 Release: version 1.0, May 2013, Q-Chem Inc. Pittsburgh 
 -------------------------------------------------------
 A restricted SCF calculation will be
 performed using DIIS
 SCF converges when DIIS error is below 1.0e-08
 ---------------------------------------
  Cycle       Energy         DIIS error
 ---------------------------------------
    1   -6144.1126391028      1.60e-03  
    2   -6144.1156216488      1.34e-03  
    3   -6144.1208775542      7.12e-04  
    4   -6144.1232505549      1.12e-04  
    5   -6144.1233072027      2.13e-05  
    6   -6144.1233088111      5.52e-06  
    7   -6144.1233089704      1.68e-06  
    8   -6144.1233089883      4.10e-07  
    9   -6144.1233089894      1.92e-07  
   10   -6144.1233089897      3.86e-08  
   11   -6144.1233089896      5.76e-09  Convergence criterion met
 ---------------------------------------
 SCF time:   CPU 103.04s  wall 13.00s 
 SCF   energy in the final basis set =    -6144.1233089896
 Total energy in the final basis set =    -6144.1233089896

 --------------------------------------------------------------
             Orbital Energies (a.u.) and Symmetries
 --------------------------------------------------------------

 Alpha MOs, Restricted
 -- Occupied --                  
-482.86 -482.86 -101.59 -101.59  -62.52  -62.52  -56.34  -56.34
  1 Bu    1 Ag    2 Bu    2 Ag    3 Ag    3 Bu    4 Ag    4 Bu                 
-56.334 -56.334 -56.333 -56.333 -10.291 -10.291  -9.514  -9.514
  1 Au    1 Bg    5 Ag    5 Bu    6 Ag    6 Bu    7 Ag    7 Bu                 
 -8.735  -8.735  -7.278  -7.278  -7.268  -7.268  -7.267  -7.267
  8 Ag    8 Bu    9 Ag    9 Bu    2 Bg    2 Au   10 Bu   10 Ag                 
 -6.567  -6.567  -6.554  -6.554  -6.553  -6.553  -2.680  -2.680
 11 Ag   11 Bu    3 Bg    3 Au   12 Bu   12 Ag   13 Ag   13 Bu                 
 -2.674  -2.674  -2.674  -2.674  -2.664  -2.664  -2.664  -2.664
  4 Bg    4 Au   14 Bu   14 Ag   15 Bu   15 Ag    5 Au    5 Bg                 
 -1.121  -1.117  -0.845  -0.840  -0.642  -0.608  -0.546  -0.520
 16 Ag   16 Bu   17 Bu   17 Ag   18 Ag   18 Bu   19 Ag    6 Au                 
 -0.505  -0.492  -0.483  -0.478  -0.368  -0.321  -0.319  -0.225
  6 Bg   19 Bu   20 Bu   20 Ag   21 Ag    7 Bg    7 Au   21 Bu                 
 -0.215  -0.189
 22 Ag    8 Au                                                                 
 -- Virtual --                   
 -0.105  -0.088  -0.004   0.015   0.019   0.026   0.031   0.044
  8 Bg   22 Bu   23 Ag   24 Ag   23 Bu   24 Bu    9 Au   25 Ag                 
  0.046   0.054   0.064   0.074   0.079   0.080   0.083   0.101
 25 Bu   26 Ag    9 Bg   26 Bu   10 Bg   27 Ag   27 Bu   10 Au                 
  0.114   0.117   0.132   0.135   0.144   0.149   0.164   0.173
 11 Au   28 Bu   29 Bu   28 Ag   29 Ag   30 Bu   30 Ag   11 Bg                 
  0.174   0.181   0.187   0.213   0.219   0.239   0.336   0.357
 31 Ag   31 Bu   32 Ag   33 Ag   32 Bu   33 Bu   34 Ag   34 Bu                 
  0.375   0.391   0.408   0.410   0.421   0.421   0.435   0.435
 12 Au   35 Bu   12 Bg   36 Bu   13 Bg   35 Ag   13 Au   36 Ag                 
  0.450   0.465   0.484   0.497   0.510   0.543   0.558   0.567
 37 Bu   14 Au   14 Bg   37 Ag   38 Ag   15 Au   38 Bu   15 Bg                 
  0.569   0.569   0.577   0.609   0.624   0.652   0.671   0.689
 16 Au   39 Bu   39 Ag   16 Bg   40 Ag   40 Bu   41 Bu   41 Ag                 
  0.753   0.773   0.786   0.802   0.861   0.863   0.883   0.902
 17 Au   42 Bu   42 Ag   43 Ag   17 Bg   43 Bu   18 Au   18 Bg                 
  0.935   0.983   1.045   1.048   1.132   1.172   1.209   1.222
 44 Ag   44 Bu   45 Bu   45 Ag   46 Bu   46 Ag   47 Ag   47 Bu                 
  1.291   1.296   1.481   1.485   1.517   1.587   1.703   1.769
 48 Ag   48 Bu   19 Au   49 Ag   19 Bg   20 Au   20 Bg   50 Ag                 
  1.770   1.884   1.953   1.975   1.999   2.023   2.060   2.066
 49 Bu   50 Bu   21 Au   21 Bg   51 Bu   51 Ag   52 Bu   52 Ag                 
  2.181   2.225   2.240   2.245   2.328   2.359   2.432   2.503
 53 Bu   22 Bg   53 Ag   22 Au   54 Bu   54 Ag   55 Bu   55 Ag                 
  2.682   2.723   2.930   3.140   3.142   3.384   3.984   3.984
 23 Au   23 Bg   56 Ag   56 Bu   57 Ag   57 Bu   24 Bg   24 Au                 
  4.047   4.060   4.077   4.086   4.233   4.249   4.382   4.382
 25 Au   58 Ag   58 Bu   25 Bg   59 Ag   59 Bu   60 Bu   60 Ag                 
  6.823   6.851   7.510   7.529   7.594   7.611   7.699   7.764
 61 Bu   61 Ag   26 Au   26 Bg   62 Ag   62 Bu   63 Bu   63 Ag                 
  9.868   9.887  23.548  23.580  25.788  25.828  26.066  26.088
 64 Bu   64 Ag   65 Bu   65 Ag   27 Bg   27 Au   66 Bu   66 Ag                 
 26.490  26.620  48.078  48.104 215.896 215.922 289.728 289.745
 67 Bu   67 Ag   68 Bu   68 Ag   69 Bu   69 Ag   28 Au   28 Bg                 
289.814 289.829 289.952 290.0151020.9331020.965
 70 Ag   70 Bu   71 Bu   71 Ag   72 Bu   72 Ag                                 

 Beta MOs, Restricted
 -- Occupied --                  
-482.86 -482.86 -101.59 -101.59  -62.52  -62.52  -56.34  -56.34
  1 Bu    1 Ag    2 Bu    2 Ag    3 Ag    3 Bu    4 Ag    4 Bu                 
-56.334 -56.334 -56.333 -56.333 -10.291 -10.291  -9.514  -9.514
  1 Au    1 Bg    5 Ag    5 Bu    6 Ag    6 Bu    7 Ag    7 Bu                 
 -8.735  -8.735  -7.278  -7.278  -7.268  -7.268  -7.267  -7.267
  8 Ag    8 Bu    9 Ag    9 Bu    2 Bg    2 Au   10 Bu   10 Ag                 
 -6.567  -6.567  -6.554  -6.554  -6.553  -6.553  -2.680  -2.680
 11 Ag   11 Bu    3 Bg    3 Au   12 Bu   12 Ag   13 Ag   13 Bu                 
 -2.674  -2.674  -2.674  -2.674  -2.664  -2.664  -2.664  -2.664
  4 Bg    4 Au   14 Bu   14 Ag   15 Bu   15 Ag    5 Au    5 Bg                 
 -1.121  -1.117  -0.845  -0.840  -0.642  -0.608  -0.546  -0.520
 16 Ag   16 Bu   17 Bu   17 Ag   18 Ag   18 Bu   19 Ag    6 Au                 
 -0.505  -0.492  -0.483  -0.478  -0.368  -0.321  -0.319  -0.225
  6 Bg   19 Bu   20 Bu   20 Ag   21 Ag    7 Bg    7 Au   21 Bu                 
 -0.215  -0.189
 22 Ag    8 Au                                                                 
 -- Virtual --                   
 -0.105  -0.088  -0.004   0.015   0.019   0.026   0.031   0.044
  8 Bg   22 Bu   23 Ag   24 Ag   23 Bu   24 Bu    9 Au   25 Ag                 
  0.046   0.054   0.064   0.074   0.079   0.080   0.083   0.101
 25 Bu   26 Ag    9 Bg   26 Bu   10 Bg   27 Ag   27 Bu   10 Au                 
  0.114   0.117   0.132   0.135   0.144   0.149   0.164   0.173
 11 Au   28 Bu   29 Bu   28 Ag   29 Ag   30 Bu   30 Ag   11 Bg                 
  0.174   0.181   0.187   0.213   0.219   0.239   0.336   0.357
 31 Ag   31 Bu   32 Ag   33 Ag   32 Bu   33 Bu   34 Ag   34 Bu                 
  0.375   0.391   0.408   0.410   0.421   0.421   0.435   0.435
 12 Au   35 Bu   12 Bg   36 Bu   13 Bg   35 Ag   13 Au   36 Ag                 
  0.450   0.465   0.484   0.497   0.510   0.543   0.558   0.567
 37 Bu   14 Au   14 Bg   37 Ag   38 Ag   15 Au   38 Bu   15 Bg                 
  0.569   0.569   0.577   0.609   0.624   0.652   0.671   0.689
 16 Au   39 Bu   39 Ag   16 Bg   40 Ag   40 Bu   41 Bu   41 Ag                 
  0.753   0.773   0.786   0.802   0.861   0.863   0.883   0.902
 17 Au   42 Bu   42 Ag   43 Ag   17 Bg   43 Bu   18 Au   18 Bg                 
  0.935   0.983   1.045   1.048   1.132   1.172   1.209   1.222
 44 Ag   44 Bu   45 Bu   45 Ag   46 Bu   46 Ag   47 Ag   47 Bu                 
  1.291   1.296   1.481   1.485   1.517   1.587   1.703   1.769
 48 Ag   48 Bu   19 Au   49 Ag   19 Bg   20 Au   20 Bg   50 Ag                 
  1.770   1.884   1.953   1.975   1.999   2.023   2.060   2.066
 49 Bu   50 Bu   21 Au   21 Bg   51 Bu   51 Ag   52 Bu   52 Ag                 
  2.181   2.225   2.240   2.245   2.328   2.359   2.432   2.503
 53 Bu   22 Bg   53 Ag   22 Au   54 Bu   54 Ag   55 Bu   55 Ag                 
  2.682   2.723   2.930   3.140   3.142   3.384   3.984   3.984
 23 Au   23 Bg   56 Ag   56 Bu   57 Ag   57 Bu   24 Bg   24 Au                 
  4.047   4.060   4.077   4.086   4.233   4.249   4.382   4.382
 25 Au   58 Ag   58 Bu   25 Bg   59 Ag   59 Bu   60 Bu   60 Ag                 
  6.823   6.851   7.510   7.529   7.594   7.611   7.699   7.764
 61 Bu   61 Ag   26 Au   26 Bg   62 Ag   62 Bu   63 Bu   63 Ag                 
  9.868   9.887  23.548  23.580  25.788  25.828  26.066  26.088
 64 Bu   64 Ag   65 Bu   65 Ag   27 Bg   27 Au   66 Bu   66 Ag                 
 26.490  26.620  48.078  48.104 215.896 215.922 289.728 289.745
 67 Bu   67 Ag   68 Bu   68 Ag   69 Bu   69 Ag   28 Au   28 Bg                 
289.814 289.829 289.952 290.0151020.9331020.965
 70 Ag   70 Bu   71 Bu   71 Ag   72 Bu   72 Ag                                 
 --------------------------------------------------------------

          Ground-State Mulliken Net Atomic Charges

     Atom                 Charge (a.u.)
  ----------------------------------------
      1 Cl                    0.406356
      2 Br                   -0.033699
      3 Br                   -0.033699
      4 Cl                    0.406356
      5 C                    -0.372658
      6 C                    -0.372657
  ----------------------------------------
  Sum of atomic charges =     0.000000

 -----------------------------------------------------------------
                    Cartesian Multipole Moments
 -----------------------------------------------------------------
    Charge (ESU x 10^10)
                -0.0000
    Dipole Moment (Debye)
         X      -0.0000      Y      -0.0000      Z      -0.0000
       Tot       0.0000
    Quadrupole Moments (Debye-Ang)
        XX     -65.2408     XY       3.6642     YY     -77.0080
        XZ       0.0000     YZ       0.0000     ZZ     -72.1318
    Octopole Moments (Debye-Ang^2)
       XXX      -0.0000    XXY      -0.0000    XYY      -0.0000
       YYY      -0.0000    XXZ       0.0000    XYZ      -0.0000
       YYZ      -0.0000    XZZ      -0.0000    YZZ      -0.0000
       ZZZ      -0.0000
    Hexadecapole Moments (Debye-Ang^3)
      XXXX   -1562.5564   XXXY     -31.2478   XXYY    -347.5355
      XYYY     -27.5052   YYYY    -504.8262   XXXZ       0.0000
      XXYZ       0.0000   XYYZ       0.0000   YYYZ       0.0000
      XXZZ    -295.0751   XYZZ     -12.9220   YYZZ     -98.1299
      XZZZ       0.0000   YZZZ       0.0000   ZZZZ     -86.0011
 -----------------------------------------------------------------
 Calculating analytic gradient of the SCF energy
 Gradient of SCF Energy
            1           2           3           4           5           6
    1  -0.0140488   0.3449753  -0.3449753   0.0140487   0.4868235  -0.4868235
    2  -0.4850602  -0.5079663   0.5079663   0.4850602   0.0106460  -0.0106460
    3   0.0000000  -0.0000000  -0.0000000  -0.0000000   0.0000000   0.0000000
 Max gradient component =       5.080E-01
 RMS gradient           =       3.073E-01
 Gradient time:  CPU 39.99 s  wall 5.12 s
 Geometry Optimization Parameters
   NAtoms,    NIC,     NZ,  NCons,   NDum,   NFix, NCnnct, MaxDiis
        6      37       0       0       0       0       0       0


** GEOMETRY OPTIMIZATION IN DELOCALIZED INTERNAL COORDINATES **
   Searching for a Minimum

   Optimization Cycle:   2

                       Coordinates (Angstroms)
     ATOM                X               Y               Z
      1  Cl        1.7591300937    1.4227563333    0.0000000000
      2  Br       -2.2236213389    0.5961605989    0.0000000000
      3  Br        2.2236213389   -0.5961605989    0.0000000000
      4  Cl       -1.7591300937   -1.4227563333    0.0000000000
      5  C         0.9680601744    0.2065745309    0.0000000000
      6  C        -0.9680601744   -0.2065745309    0.0000000000
   Point Group: c2h   Number of degrees of freedom:     5


   Energy is  -6144.123308990

 Hessian Updated using BFGS Update

 ** Taking Steepest Descent Step **
 Calculated Step too Large.  Step scaled by  0.417376
 Step Taken.  Stepsize is  0.300000

                             Maximum     Tolerance    Cnvgd?
         Gradient           0.502101      0.000300      NO
         Displacement       0.209565      0.001200      NO
         Energy change     -0.251362      0.000001      NO


 New Cartesian Coordinates Obtained by Inverse Iteration

 Displacement from previous Coordinates is:  0.182473
 ----------------------------------------------------------------
             Standard Nuclear Orientation (Angstroms)
    I     Atom           X                Y                Z
 ----------------------------------------------------------------
    1      Cl      1.7628639111     1.4558503121     0.0000000000
    2      Br     -2.2687812172     0.6322272373     0.0000000000
    3      Br      2.2687812172    -0.6322272373     0.0000000000
    4      Cl     -1.7628639111    -1.4558503121     0.0000000000
    5      C       0.9537286797     0.2038919546     0.0000000000
    6      C      -0.9537286797    -0.2038919546     0.0000000000
 ----------------------------------------------------------------
 Molecular Point Group                 C2h   NOp =  4
 Largest Abelian Subgroup              C2h   NOp =  4
 Nuclear Repulsion Energy =   944.2806269466 hartrees
 There are       58 alpha and       58 beta electrons
 Applying Cartesian multipole field
    Component          Value
    ---------          -----
     (2,0,0)        1.00000E-11
     (0,2,0)        2.00000E-11
     (0,0,2)       -3.00000E-11
 Nucleus-field energy     =     0.0000000242 hartrees
 Requested basis set is 6-311++G(d,p)
 There are 76 shells and 200 basis functions
 A cutoff of  1.0D-11 yielded   2229 shell pairs
 There are     16875 function pairs (     18567 Cartesian)
 Smallest overlap matrix eigenvalue = 5.36E-05
 Guess MOs from SCF MO coefficient file

 -----------------------------------------------------------------------
  General SCF calculation program by
  Eric Jon Sundstrom, Paul Horn, Yuezhi Mao, Dmitri Zuev, Alec White,
  David Stuck, Shaama M.S., Shane Yost, Joonho Lee, David Small,
  Daniel Levine, Susi Lehtola, Hugh Burton, Evgeny Epifanovsky
 -----------------------------------------------------------------------
 Exchange:     0.2000 Hartree-Fock + 0.0800 Slater + 0.7200 B88
 Correlation:  0.1900 VWN1RPA + 0.8100 LYP
 Using SG-1 standard quadrature grid
 using 8 threads for integral computing
 -------------------------------------------------------
 OpenMP Integral computing Module                
 Release: version 2.0, May 2017, Q-Chem Inc. Pleasanton 
 -------------------------------------------------------
 -------------------------------------------------------
 OpenMP BLAS3 based DFT computing Module                
 Release: version 1.0, May 2013, Q-Chem Inc. Pittsburgh 
 -------------------------------------------------------
 A restricted SCF calculation will be
 performed using DIIS
 SCF converges when DIIS error is below 1.0e-08
 ---------------------------------------
  Cycle       Energy         DIIS error
 ---------------------------------------
    1   -6144.3022576456      1.32e-03  
    2   -6144.3053876411      1.07e-03  
    3   -6144.3084962998      6.27e-04  
    4   -6144.3103716179      9.89e-05  
    5   -6144.3104176517      1.67e-05  
    6   -6144.3104188536      4.67e-06  
    7   -6144.3104189443      1.35e-06  
    8   -6144.3104189111      2.65e-06  
    9   -6144.3104189544      3.31e-07  
   10   -6144.3104189552      8.01e-08  
   11   -6144.3104189553      1.26e-08  
   12   -6144.3104189552      2.23e-09  Convergence criterion met
 ---------------------------------------
 SCF time:   CPU 109.97s  wall 15.00s 
 SCF   energy in the final basis set =    -6144.3104189552
 Total energy in the final basis set =    -6144.3104189552

 --------------------------------------------------------------
             Orbital Energies (a.u.) and Symmetries
 --------------------------------------------------------------

 Alpha MOs, Restricted
 -- Occupied --                  
-482.86 -482.86 -101.59 -101.59  -62.52  -62.52  -56.33  -56.33
  1 Bu    1 Ag    2 Bu    2 Ag    3 Ag    3 Bu    4 Ag    4 Bu                 
-56.332 -56.332 -56.332 -56.332 -10.299 -10.299  -9.512  -9.512
  1 Au    1 Bg    5 Ag    5 Bu    6 Ag    6 Bu    7 Ag    7 Bu                 
 -8.731  -8.731  -7.275  -7.275  -7.265  -7.265  -7.265  -7.265
  8 Ag    8 Bu    9 Ag    9 Bu    2 Bg    2 Au   10 Bu   10 Ag                 
 -6.562  -6.562  -6.550  -6.550  -6.549  -6.549  -2.675  -2.675
 11 Ag   11 Bu    3 Bg    3 Au   12 Bu   12 Ag   13 Ag   13 Bu                 
 -2.670  -2.670  -2.670  -2.670  -2.660  -2.660  -2.659  -2.659
  4 Bg    4 Au   14 Bu   14 Ag   15 Bu   15 Ag    5 Au    5 Bg                 
 -1.083  -1.078  -0.837  -0.833  -0.640  -0.604  -0.535  -0.499
 16 Ag   16 Bu   17 Bu   17 Ag   18 Ag   18 Bu   19 Ag    6 Au                 
 -0.488  -0.483  -0.472  -0.466  -0.369  -0.321  -0.320  -0.236
 19 Bu    6 Bg   20 Ag   20 Bu   21 Ag    7 Bg    7 Au   21 Bu                 
 -0.227  -0.195
 22 Ag    8 Au                                                                 
 -- Virtual --                   
 -0.105  -0.084  -0.004   0.013   0.019   0.025   0.034   0.043
  8 Bg   22 Bu   23 Ag   24 Ag   23 Bu   24 Bu    9 Au   25 Bu                 
  0.043   0.054   0.063   0.070   0.078   0.080   0.082   0.101
 25 Ag   26 Ag    9 Bg   26 Bu   27 Ag   10 Bg   27 Bu   10 Au                 
  0.105   0.115   0.129   0.130   0.143   0.144   0.159   0.171
 28 Bu   11 Au   29 Bu   28 Ag   29 Ag   30 Bu   30 Ag   31 Ag                 
  0.174   0.182   0.188   0.207   0.220   0.240   0.344   0.359
 11 Bg   31 Bu   32 Ag   33 Ag   32 Bu   33 Bu   34 Ag   34 Bu                 
  0.384   0.393   0.409   0.412   0.422   0.423   0.432   0.437
 12 Au   35 Bu   12 Bg   36 Bu   35 Ag   13 Bg   36 Ag   13 Au                 
  0.456   0.479   0.485   0.500   0.505   0.547   0.548   0.556
 37 Bu   14 Au   37 Ag   14 Bg   38 Ag   15 Au   38 Bu   15 Bg                 
  0.557   0.566   0.581   0.604   0.615   0.636   0.650   0.684
 16 Au   39 Bu   39 Ag   40 Ag   16 Bg   40 Bu   41 Bu   41 Ag                 
  0.747   0.766   0.784   0.802   0.853   0.856   0.870   0.897
 17 Au   42 Bu   42 Ag   43 Ag   17 Bg   43 Bu   18 Au   18 Bg                 
  0.936   0.972   1.004   1.008   1.141   1.148   1.169   1.187
 44 Ag   44 Bu   45 Bu   45 Ag   46 Bu   46 Ag   47 Ag   47 Bu                 
  1.266   1.272   1.447   1.473   1.488   1.563   1.689   1.741
 48 Bu   48 Ag   19 Au   49 Ag   19 Bg   20 Au   20 Bg   49 Bu                 
  1.747   1.885   1.963   1.983   2.008   2.016   2.040   2.085
 50 Ag   50 Bu   21 Au   21 Bg   51 Bu   51 Ag   52 Bu   52 Ag                 
  2.139   2.213   2.229   2.246   2.338   2.354   2.440   2.520
 53 Bu   53 Ag   22 Bg   22 Au   54 Bu   54 Ag   55 Bu   55 Ag                 
  2.672   2.722   2.898   3.094   3.097   3.397   3.984   3.984
 23 Au   23 Bg   56 Ag   56 Bu   57 Ag   57 Bu   24 Bg   24 Au                 
  4.053   4.056   4.071   4.088   4.213   4.226   4.342   4.346
 25 Au   58 Ag   58 Bu   25 Bg   59 Ag   59 Bu   60 Bu   60 Ag                 
  6.792   6.830   7.517   7.532   7.591   7.601   7.675   7.739
 61 Bu   61 Ag   26 Au   26 Bg   62 Ag   62 Bu   63 Bu   63 Ag                 
  9.836   9.855  23.472  23.508  25.790  25.828  26.054  26.069
 64 Bu   64 Ag   65 Bu   65 Ag   27 Bg   27 Au   66 Bu   66 Ag                 
 26.411  26.539  48.045  48.080 215.854 215.881 289.730 289.743
 67 Bu   67 Ag   68 Bu   68 Ag   69 Bu   69 Ag   28 Au   28 Bg                 
289.805 289.816 289.916 289.9791020.8861020.929
 70 Ag   70 Bu   71 Bu   71 Ag   72 Bu   72 Ag                                 

 Beta MOs, Restricted
 -- Occupied --                  
-482.86 -482.86 -101.59 -101.59  -62.52  -62.52  -56.33  -56.33
  1 Bu    1 Ag    2 Bu    2 Ag    3 Ag    3 Bu    4 Ag    4 Bu                 
-56.332 -56.332 -56.332 -56.332 -10.299 -10.299  -9.512  -9.512
  1 Au    1 Bg    5 Ag    5 Bu    6 Ag    6 Bu    7 Ag    7 Bu                 
 -8.731  -8.731  -7.275  -7.275  -7.265  -7.265  -7.265  -7.265
  8 Ag    8 Bu    9 Ag    9 Bu    2 Bg    2 Au   10 Bu   10 Ag                 
 -6.562  -6.562  -6.550  -6.550  -6.549  -6.549  -2.675  -2.675
 11 Ag   11 Bu    3 Bg    3 Au   12 Bu   12 Ag   13 Ag   13 Bu                 
 -2.670  -2.670  -2.670  -2.670  -2.660  -2.660  -2.659  -2.659
  4 Bg    4 Au   14 Bu   14 Ag   15 Bu   15 Ag    5 Au    5 Bg                 
 -1.083  -1.078  -0.837  -0.833  -0.640  -0.604  -0.535  -0.499
 16 Ag   16 Bu   17 Bu   17 Ag   18 Ag   18 Bu   19 Ag    6 Au                 
 -0.488  -0.483  -0.472  -0.466  -0.369  -0.321  -0.320  -0.236
 19 Bu    6 Bg   20 Ag   20 Bu   21 Ag    7 Bg    7 Au   21 Bu                 
 -0.227  -0.195
 22 Ag    8 Au                                                                 
 -- Virtual --                   
 -0.105  -0.084  -0.004   0.013   0.019   0.025   0.034   0.043
  8 Bg   22 Bu   23 Ag   24 Ag   23 Bu   24 Bu    9 Au   25 Bu                 
  0.043   0.054   0.063   0.070   0.078   0.080   0.082   0.101
 25 Ag   26 Ag    9 Bg   26 Bu   27 Ag   10 Bg   27 Bu   10 Au                 
  0.105   0.115   0.129   0.130   0.143   0.144   0.159   0.171
 28 Bu   11 Au   29 Bu   28 Ag   29 Ag   30 Bu   30 Ag   31 Ag                 
  0.174   0.182   0.188   0.207   0.220   0.240   0.344   0.359
 11 Bg   31 Bu   32 Ag   33 Ag   32 Bu   33 Bu   34 Ag   34 Bu                 
  0.384   0.393   0.409   0.412   0.422   0.423   0.432   0.437
 12 Au   35 Bu   12 Bg   36 Bu   35 Ag   13 Bg   36 Ag   13 Au                 
  0.456   0.479   0.485   0.500   0.505   0.547   0.548   0.556
 37 Bu   14 Au   37 Ag   14 Bg   38 Ag   15 Au   38 Bu   15 Bg                 
  0.557   0.566   0.581   0.604   0.615   0.636   0.650   0.684
 16 Au   39 Bu   39 Ag   40 Ag   16 Bg   40 Bu   41 Bu   41 Ag                 
  0.747   0.766   0.784   0.802   0.853   0.856   0.870   0.897
 17 Au   42 Bu   42 Ag   43 Ag   17 Bg   43 Bu   18 Au   18 Bg                 
  0.936   0.972   1.004   1.008   1.141   1.148   1.169   1.187
 44 Ag   44 Bu   45 Bu   45 Ag   46 Bu   46 Ag   47 Ag   47 Bu                 
  1.266   1.272   1.447   1.473   1.488   1.563   1.689   1.741
 48 Bu   48 Ag   19 Au   49 Ag   19 Bg   20 Au   20 Bg   49 Bu                 
  1.747   1.885   1.963   1.983   2.008   2.016   2.040   2.085
 50 Ag   50 Bu   21 Au   21 Bg   51 Bu   51 Ag   52 Bu   52 Ag                 
  2.139   2.213   2.229   2.246   2.338   2.354   2.440   2.520
 53 Bu   53 Ag   22 Bg   22 Au   54 Bu   54 Ag   55 Bu   55 Ag                 
  2.672   2.722   2.898   3.094   3.097   3.397   3.984   3.984
 23 Au   23 Bg   56 Ag   56 Bu   57 Ag   57 Bu   24 Bg   24 Au                 
  4.053   4.056   4.071   4.088   4.213   4.226   4.342   4.346
 25 Au   58 Ag   58 Bu   25 Bg   59 Ag   59 Bu   60 Bu   60 Ag                 
  6.792   6.830   7.517   7.532   7.591   7.601   7.675   7.739
 61 Bu   61 Ag   26 Au   26 Bg   62 Ag   62 Bu   63 Bu   63 Ag                 
  9.836   9.855  23.472  23.508  25.790  25.828  26.054  26.069
 64 Bu   64 Ag   65 Bu   65 Ag   27 Bg   27 Au   66 Bu   66 Ag                 
 26.411  26.539  48.045  48.080 215.854 215.881 289.730 289.743
 67 Bu   67 Ag   68 Bu   68 Ag   69 Bu   69 Ag   28 Au   28 Bg                 
289.805 289.816 289.916 289.9791020.8861020.929
 70 Ag   70 Bu   71 Bu   71 Ag   72 Bu   72 Ag                                 
 --------------------------------------------------------------

          Ground-State Mulliken Net Atomic Charges

     Atom                 Charge (a.u.)
  ----------------------------------------
      1 Cl                    0.410083
      2 Br                   -0.066077
      3 Br                   -0.066077
      4 Cl                    0.410083
      5 C                    -0.344005
      6 C                    -0.344005
  ----------------------------------------
  Sum of atomic charges =     0.000000

 -----------------------------------------------------------------
                    Cartesian Multipole Moments
 -----------------------------------------------------------------
    Charge (ESU x 10^10)
                 0.0000
    Dipole Moment (Debye)
         X       0.0000      Y       0.0000      Z      -0.0000
       Tot       0.0000
    Quadrupole Moments (Debye-Ang)
        XX     -65.1714     XY       3.2420     YY     -76.3890
        XZ      -0.0000     YZ      -0.0000     ZZ     -72.6005
    Octopole Moments (Debye-Ang^2)
       XXX       0.0000    XXY       0.0000    XYY       0.0000
       YYY       0.0000    XXZ      -0.0000    XYZ      -0.0000
       YYZ      -0.0000    XZZ       0.0000    YZZ       0.0000
       ZZZ      -0.0000
    Hexadecapole Moments (Debye-Ang^3)
      XXXX   -1599.2297   XXXY     -29.5210   XXYY    -355.5174
      XYYY     -20.1582   YYYY    -522.1197   XXXZ      -0.0000
      XXYZ       0.0000   XYYZ      -0.0000   YYYZ       0.0000
      XXZZ    -302.9403   XYZZ     -10.8220   YYZZ    -101.5716
      XZZZ      -0.0000   YZZZ       0.0000   ZZZZ     -86.5825
 -----------------------------------------------------------------
 Calculating analytic gradient of the SCF energy
 Gradient of SCF Energy
            1           2           3           4           5           6
    1   0.0038172   0.2353596  -0.2353596  -0.0038172   0.3657311  -0.3657311
    2  -0.3842992  -0.3862868   0.3862868   0.3842992   0.0318373  -0.0318373
    3   0.0000000   0.0000000   0.0000000  -0.0000000   0.0000000   0.0000000
 Max gradient component =       3.863E-01
 RMS gradient           =       2.326E-01
 Gradient time:  CPU 38.51 s  wall 4.94 s
 Geometry Optimization Parameters
   NAtoms,    NIC,     NZ,  NCons,   NDum,   NFix, NCnnct, MaxDiis
        6      37       0       0       0       0       0       0


** GEOMETRY OPTIMIZATION IN DELOCALIZED INTERNAL COORDINATES **
   Searching for a Minimum

   Optimization Cycle:   3

                       Coordinates (Angstroms)
     ATOM                X               Y               Z
      1  Cl        1.7628639111    1.4558503121    0.0000000000
      2  Br       -2.2687812172    0.6322272373    0.0000000000
      3  Br        2.2687812172   -0.6322272373    0.0000000000
      4  Cl       -1.7628639111   -1.4558503121    0.0000000000
      5  C         0.9537286797    0.2038919546    0.0000000000
      6  C        -0.9537286797   -0.2038919546    0.0000000000
   Point Group: c2h   Number of degrees of freedom:     5


   Energy is  -6144.310418955

 Hessian Updated using BFGS Update

 ** Taking Steepest Descent Step **
 Calculated Step too Large.  Step scaled by  0.555354
 Step Taken.  Stepsize is  0.300000

                             Maximum     Tolerance    Cnvgd?
         Gradient           0.379626      0.000300      NO
         Displacement       0.210827      0.001200      NO
         Energy change     -0.187110      0.000001      NO


 New Cartesian Coordinates Obtained by Inverse Iteration

 Displacement from previous Coordinates is:  0.170572
 ----------------------------------------------------------------
             Standard Nuclear Orientation (Angstroms)
    I     Atom           X                Y                Z
 ----------------------------------------------------------------
    1      Cl      1.7557963516     1.4905027225     0.0000000000
    2      Br     -2.2978986609     0.6717517852     0.0000000000
    3      Br      2.2978986609    -0.6717517852     0.0000000000
    4      Cl     -1.7557963516    -1.4905027225     0.0000000000
    5      C       0.9338818898     0.1995261169     0.0000000000
    6      C      -0.9338818898    -0.1995261169     0.0000000000
 ----------------------------------------------------------------
 Molecular Point Group                 C2h   NOp =  4
 Largest Abelian Subgroup              C2h   NOp =  4
 Nuclear Repulsion Energy =   923.2094886426 hartrees
 There are       58 alpha and       58 beta electrons
 Applying Cartesian multipole field
    Component          Value
    ---------          -----
     (2,0,0)        1.00000E-11
     (0,2,0)        2.00000E-11
     (0,0,2)       -3.00000E-11
 Nucleus-field energy     =     0.0000000250 hartrees
 Requested basis set is 6-311++G(d,p)
 There are 76 shells and 200 basis functions
 A cutoff of  1.0D-11 yielded   2215 shell pairs
 There are     16789 function pairs (     18471 Cartesian)
 Smallest overlap matrix eigenvalue = 4.83E-05
 Guess MOs from SCF MO coefficient file

 -----------------------------------------------------------------------
  General SCF calculation program by
  Eric Jon Sundstrom, Paul Horn, Yuezhi Mao, Dmitri Zuev, Alec White,
  David Stuck, Shaama M.S., Shane Yost, Joonho Lee, David Small,
  Daniel Levine, Susi Lehtola, Hugh Burton, Evgeny Epifanovsky
 -----------------------------------------------------------------------
 Exchange:     0.2000 Hartree-Fock + 0.0800 Slater + 0.7200 B88
 Correlation:  0.1900 VWN1RPA + 0.8100 LYP
 Using SG-1 standard quadrature grid
 using 8 threads for integral computing
 -------------------------------------------------------
 OpenMP Integral computing Module                
 Release: version 2.0, May 2017, Q-Chem Inc. Pleasanton 
 -------------------------------------------------------
 -------------------------------------------------------
 OpenMP BLAS3 based DFT computing Module                
 Release: version 1.0, May 2013, Q-Chem Inc. Pittsburgh 
 -------------------------------------------------------
 A restricted SCF calculation will be
 performed using DIIS
 SCF converges when DIIS error is below 1.0e-08
 ---------------------------------------
  Cycle       Energy         DIIS error
 ---------------------------------------
    1   -6144.4455452099      1.11e-03  
    2   -6144.4488833419      8.40e-04  
    3   -6144.4504112375      5.76e-04  
    4   -6144.4520139202      8.95e-05  
    5   -6144.4520530700      1.39e-05  
    6   -6144.4520540009      4.09e-06  
    7   -6144.4520540601      7.07e-07  
    8   -6144.4520540622      2.53e-07  
    9   -6144.4520540626      5.89e-08  
   10   -6144.4520540624      8.57e-09  Convergence criterion met
 ---------------------------------------
 SCF time:   CPU 90.41s  wall 11.00s 
 SCF   energy in the final basis set =    -6144.4520540624
 Total energy in the final basis set =    -6144.4520540624

 --------------------------------------------------------------
             Orbital Energies (a.u.) and Symmetries
 --------------------------------------------------------------

 Alpha MOs, Restricted
 -- Occupied --                  
-482.86 -482.86 -101.59 -101.59  -62.51  -62.51  -56.33  -56.33
  1 Bu    1 Ag    2 Bu    2 Ag    3 Ag    3 Bu    4 Ag    4 Bu                 
-56.332 -56.332 -56.331 -56.331 -10.307 -10.307  -9.510  -9.510
  1 Au    1 Bg    5 Ag    5 Bu    6 Ag    6 Bu    7 Ag    7 Bu                 
 -8.728  -8.728  -7.273  -7.273  -7.264  -7.264  -7.263  -7.263
  8 Ag    8 Bu    9 Ag    9 Bu    2 Bg    2 Au   10 Bu   10 Ag                 
 -6.560  -6.560  -6.547  -6.547  -6.546  -6.546  -2.672  -2.672
 11 Ag   11 Bu    3 Bg    3 Au   12 Bu   12 Ag   13 Ag   13 Bu                 
 -2.668  -2.668  -2.667  -2.667  -2.657  -2.657  -2.657  -2.657
  4 Bg    4 Au   14 Bu   14 Ag   15 Bu   15 Ag    5 Au    5 Bg                 
 -1.050  -1.044  -0.832  -0.827  -0.642  -0.600  -0.527  -0.484
 16 Ag   16 Bu   17 Bu   17 Ag   18 Ag   18 Bu   19 Ag   19 Bu                 
 -0.481  -0.466  -0.464  -0.451  -0.370  -0.322  -0.321  -0.247
  6 Au   20 Ag    6 Bg   20 Bu   21 Ag    7 Bg    7 Au   21 Bu                 
 -0.239  -0.202
 22 Ag    8 Au                                                                 
 -- Virtual --                   
 -0.105  -0.079  -0.003   0.010   0.014   0.026   0.036   0.039
  8 Bg   22 Bu   23 Ag   24 Ag   23 Bu   24 Bu    9 Au   25 Bu                 
  0.042   0.054   0.063   0.065   0.075   0.080   0.082   0.096
 25 Ag   26 Ag    9 Bg   26 Bu   27 Ag   10 Bg   27 Bu   28 Bu                 
  0.101   0.116   0.125   0.126   0.142   0.143   0.153   0.168
 10 Au   11 Au   28 Ag   29 Bu   29 Ag   30 Bu   30 Ag   31 Ag                 
  0.175   0.185   0.189   0.203   0.221   0.241   0.354   0.360
 11 Bg   31 Bu   32 Ag   33 Ag   32 Bu   33 Bu   34 Ag   34 Bu                 
  0.391   0.395   0.409   0.415   0.415   0.425   0.435   0.439
 12 Au   35 Bu   12 Bg   36 Bu   35 Ag   13 Bg   36 Ag   13 Au                 
  0.465   0.479   0.494   0.501   0.513   0.537   0.545   0.548
 37 Bu   37 Ag   14 Au   38 Ag   14 Bg   38 Bu   15 Au   15 Bg                 
  0.553   0.565   0.580   0.587   0.619   0.621   0.634   0.680
 16 Au   39 Bu   39 Ag   40 Ag   16 Bg   40 Bu   41 Bu   41 Ag                 
  0.742   0.764   0.787   0.802   0.845   0.853   0.859   0.897
 17 Au   42 Bu   42 Ag   43 Ag   17 Bg   43 Bu   18 Au   18 Bg                 
  0.933   0.956   0.974   0.976   1.128   1.132   1.138   1.167
 44 Ag   44 Bu   45 Bu   45 Ag   46 Ag   47 Ag   46 Bu   47 Bu                 
  1.240   1.254   1.409   1.460   1.466   1.543   1.679   1.719
 48 Bu   48 Ag   19 Au   19 Bg   49 Ag   20 Au   20 Bg   49 Bu                 
  1.724   1.863   1.970   1.989   2.001   2.022   2.039   2.098
 50 Ag   50 Bu   21 Au   21 Bg   51 Ag   51 Bu   52 Bu   53 Bu                 
  2.109   2.190   2.232   2.246   2.345   2.352   2.445   2.535
 52 Ag   53 Ag   22 Bg   22 Au   54 Bu   54 Ag   55 Bu   55 Ag                 
  2.661   2.724   2.864   3.055   3.059   3.419   3.983   3.983
 23 Au   23 Bg   56 Ag   56 Bu   57 Ag   57 Bu   24 Bg   24 Au                 
  4.052   4.056   4.063   4.087   4.193   4.209   4.318   4.328
 58 Ag   25 Au   58 Bu   25 Bg   59 Ag   59 Bu   60 Bu   60 Ag                 
  6.761   6.808   7.522   7.534   7.587   7.595   7.656   7.718
 61 Bu   61 Ag   26 Au   26 Bg   62 Ag   62 Bu   63 Bu   63 Ag                 
  9.810   9.828  23.413  23.453  25.791  25.829  26.048  26.049
 64 Bu   64 Ag   65 Bu   65 Ag   27 Bg   27 Au   66 Bu   66 Ag                 
 26.353  26.484  48.014  48.057 215.820 215.845 289.731 289.742
 67 Bu   67 Ag   68 Bu   68 Ag   69 Bu   69 Ag   28 Au   28 Bg                 
289.795 289.806 289.888 289.9511020.8441020.897
 70 Ag   70 Bu   71 Bu   71 Ag   72 Bu   72 Ag                                 

 Beta MOs, Restricted
 -- Occupied --                  
-482.86 -482.86 -101.59 -101.59  -62.51  -62.51  -56.33  -56.33
  1 Bu    1 Ag    2 Bu    2 Ag    3 Ag    3 Bu    4 Ag    4 Bu                 
-56.332 -56.332 -56.331 -56.331 -10.307 -10.307  -9.510  -9.510
  1 Au    1 Bg    5 Ag    5 Bu    6 Ag    6 Bu    7 Ag    7 Bu                 
 -8.728  -8.728  -7.273  -7.273  -7.264  -7.264  -7.263  -7.263
  8 Ag    8 Bu    9 Ag    9 Bu    2 Bg    2 Au   10 Bu   10 Ag                 
 -6.560  -6.560  -6.547  -6.547  -6.546  -6.546  -2.672  -2.672
 11 Ag   11 Bu    3 Bg    3 Au   12 Bu   12 Ag   13 Ag   13 Bu                 
 -2.668  -2.668  -2.667  -2.667  -2.657  -2.657  -2.657  -2.657
  4 Bg    4 Au   14 Bu   14 Ag   15 Bu   15 Ag    5 Au    5 Bg                 
 -1.050  -1.044  -0.832  -0.827  -0.642  -0.600  -0.527  -0.484
 16 Ag   16 Bu   17 Bu   17 Ag   18 Ag   18 Bu   19 Ag   19 Bu                 
 -0.481  -0.466  -0.464  -0.451  -0.370  -0.322  -0.321  -0.247
  6 Au   20 Ag    6 Bg   20 Bu   21 Ag    7 Bg    7 Au   21 Bu                 
 -0.239  -0.202
 22 Ag    8 Au                                                                 
 -- Virtual --                   
 -0.105  -0.079  -0.003   0.010   0.014   0.026   0.036   0.039
  8 Bg   22 Bu   23 Ag   24 Ag   23 Bu   24 Bu    9 Au   25 Bu                 
  0.042   0.054   0.063   0.065   0.075   0.080   0.082   0.096
 25 Ag   26 Ag    9 Bg   26 Bu   27 Ag   10 Bg   27 Bu   28 Bu                 
  0.101   0.116   0.125   0.126   0.142   0.143   0.153   0.168
 10 Au   11 Au   28 Ag   29 Bu   29 Ag   30 Bu   30 Ag   31 Ag                 
  0.175   0.185   0.189   0.203   0.221   0.241   0.354   0.360
 11 Bg   31 Bu   32 Ag   33 Ag   32 Bu   33 Bu   34 Ag   34 Bu                 
  0.391   0.395   0.409   0.415   0.415   0.425   0.435   0.439
 12 Au   35 Bu   12 Bg   36 Bu   35 Ag   13 Bg   36 Ag   13 Au                 
  0.465   0.479   0.494   0.501   0.513   0.537   0.545   0.548
 37 Bu   37 Ag   14 Au   38 Ag   14 Bg   38 Bu   15 Au   15 Bg                 
  0.553   0.565   0.580   0.587   0.619   0.621   0.634   0.680
 16 Au   39 Bu   39 Ag   40 Ag   16 Bg   40 Bu   41 Bu   41 Ag                 
  0.742   0.764   0.787   0.802   0.845   0.853   0.859   0.897
 17 Au   42 Bu   42 Ag   43 Ag   17 Bg   43 Bu   18 Au   18 Bg                 
  0.933   0.956   0.974   0.976   1.128   1.132   1.138   1.167
 44 Ag   44 Bu   45 Bu   45 Ag   46 Ag   47 Ag   46 Bu   47 Bu                 
  1.240   1.254   1.409   1.460   1.466   1.543   1.679   1.719
 48 Bu   48 Ag   19 Au   19 Bg   49 Ag   20 Au   20 Bg   49 Bu                 
  1.724   1.863   1.970   1.989   2.001   2.022   2.039   2.098
 50 Ag   50 Bu   21 Au   21 Bg   51 Ag   51 Bu   52 Bu   53 Bu                 
  2.109   2.190   2.232   2.246   2.345   2.352   2.445   2.535
 52 Ag   53 Ag   22 Bg   22 Au   54 Bu   54 Ag   55 Bu   55 Ag                 
  2.661   2.724   2.864   3.055   3.059   3.419   3.983   3.983
 23 Au   23 Bg   56 Ag   56 Bu   57 Ag   57 Bu   24 Bg   24 Au                 
  4.052   4.056   4.063   4.087   4.193   4.209   4.318   4.328
 58 Ag   25 Au   58 Bu   25 Bg   59 Ag   59 Bu   60 Bu   60 Ag                 
  6.761   6.808   7.522   7.534   7.587   7.595   7.656   7.718
 61 Bu   61 Ag   26 Au   26 Bg   62 Ag   62 Bu   63 Bu   63 Ag                 
  9.810   9.828  23.413  23.453  25.791  25.829  26.048  26.049
 64 Bu   64 Ag   65 Bu   65 Ag   27 Bg   27 Au   66 Bu   66 Ag                 
 26.353  26.484  48.014  48.057 215.820 215.845 289.731 289.742
 67 Bu   67 Ag   68 Bu   68 Ag   69 Bu   69 Ag   28 Au   28 Bg                 
289.795 289.806 289.888 289.9511020.8441020.897
 70 Ag   70 Bu   71 Bu   71 Ag   72 Bu   72 Ag                                 
 --------------------------------------------------------------

          Ground-State Mulliken Net Atomic Charges

     Atom                 Charge (a.u.)
  ----------------------------------------
      1 Cl                    0.407514
      2 Br                   -0.089874
      3 Br                   -0.089873
      4 Cl                    0.407514
      5 C                    -0.317640
      6 C                    -0.317642
  ----------------------------------------
  Sum of atomic charges =    -0.000000

 -----------------------------------------------------------------
                    Cartesian Multipole Moments
 -----------------------------------------------------------------
    Charge (ESU x 10^10)
                -0.0000
    Dipole Moment (Debye)
         X       0.0000      Y       0.0000      Z       0.0000
       Tot       0.0000
    Quadrupole Moments (Debye-Ang)
        XX     -65.2755     XY       2.7066     YY     -75.7968
        XZ      -0.0000     YZ       0.0000     ZZ     -73.0153
    Octopole Moments (Debye-Ang^2)
       XXX       0.0000    XXY       0.0000    XYY       0.0000
       YYY       0.0000    XXZ       0.0000    XYZ      -0.0000
       YYZ      -0.0000    XZZ       0.0000    YZZ       0.0000
       ZZZ      -0.0000
    Hexadecapole Moments (Debye-Ang^3)
      XXXX   -1618.6773   XXXY     -27.8887   XXYY    -360.0890
      XYYY     -11.9902   YYYY    -542.0735   XXXZ      -0.0000
      XXYZ       0.0000   XYYZ      -0.0000   YYYZ       0.0000
      XXZZ    -307.4734   XYZZ      -8.4226   YYZZ    -105.5968
      XZZZ      -0.0000   YZZZ       0.0000   ZZZZ     -87.1530
 -----------------------------------------------------------------
 Calculating analytic gradient of the SCF energy
 Gradient of SCF Energy
            1           2           3           4           5           6
    1   0.0166024   0.1586209  -0.1586209  -0.0166024   0.2823355  -0.2823356
    2  -0.2985138  -0.2940670   0.2940672   0.2985137   0.0388473  -0.0388473
    3  -0.0000000  -0.0000000   0.0000000   0.0000000  -0.0000000   0.0000000
 Max gradient component =       2.985E-01
 RMS gradient           =       1.771E-01
 Gradient time:  CPU 38.10 s  wall 4.89 s
 Geometry Optimization Parameters
   NAtoms,    NIC,     NZ,  NCons,   NDum,   NFix, NCnnct, MaxDiis
        6      37       0       0       0       0       0       0


** GEOMETRY OPTIMIZATION IN DELOCALIZED INTERNAL COORDINATES **
   Searching for a Minimum

   Optimization Cycle:   4

                       Coordinates (Angstroms)
     ATOM                X               Y               Z
      1  Cl        1.7557963516    1.4905027225    0.0000000000
      2  Br       -2.2978986609    0.6717517852    0.0000000000
      3  Br        2.2978986609   -0.6717517852    0.0000000000
      4  Cl       -1.7557963516   -1.4905027225    0.0000000000
      5  C         0.9338818898    0.1995261169    0.0000000000
      6  C        -0.9338818898   -0.1995261169    0.0000000000
   Point Group: c2h   Number of degrees of freedom:     5


   Energy is  -6144.452054062

 Hessian Updated using BFGS Update

 ** Taking Steepest Descent Step **
 Calculated Step too Large.  Step scaled by  0.726359
 Step Taken.  Stepsize is  0.300000

                             Maximum     Tolerance    Cnvgd?
         Gradient           0.291808      0.000300      NO
         Displacement       0.211957      0.001200      NO
         Energy change     -0.141635      0.000001      NO


 New Cartesian Coordinates Obtained by Inverse Iteration

 Displacement from previous Coordinates is:  0.177012
 ----------------------------------------------------------------
             Standard Nuclear Orientation (Angstroms)
    I     Atom           X                Y                Z
 ----------------------------------------------------------------
    1      Cl      1.7338829029     1.5246408158     0.0000000000
    2      Br     -2.3083230633     0.7149070109     0.0000000000
    3      Br      2.3083230633    -0.7149070109     0.0000000000
    4      Cl     -1.7338829029    -1.5246408158     0.0000000000
    5      C       0.9068377060     0.1932763527     0.0000000000
    6      C      -0.9068377060    -0.1932763527     0.0000000000
 ----------------------------------------------------------------
 Molecular Point Group                 C2h   NOp =  4
 Largest Abelian Subgroup              C2h   NOp =  4
 Nuclear Repulsion Energy =   907.1000151244 hartrees
 There are       58 alpha and       58 beta electrons
 Applying Cartesian multipole field
    Component          Value
    ---------          -----
     (2,0,0)        1.00000E-11
     (0,2,0)        2.00000E-11
     (0,0,2)       -3.00000E-11
 Nucleus-field energy     =     0.0000000256 hartrees
 Requested basis set is 6-311++G(d,p)
 There are 76 shells and 200 basis functions
 A cutoff of  1.0D-11 yielded   2203 shell pairs
 There are     16745 function pairs (     18427 Cartesian)
 Smallest overlap matrix eigenvalue = 4.12E-05
 Guess MOs from SCF MO coefficient file

 -----------------------------------------------------------------------
  General SCF calculation program by
  Eric Jon Sundstrom, Paul Horn, Yuezhi Mao, Dmitri Zuev, Alec White,
  David Stuck, Shaama M.S., Shane Yost, Joonho Lee, David Small,
  Daniel Levine, Susi Lehtola, Hugh Burton, Evgeny Epifanovsky
 -----------------------------------------------------------------------
 Exchange:     0.2000 Hartree-Fock + 0.0800 Slater + 0.7200 B88
 Correlation:  0.1900 VWN1RPA + 0.8100 LYP
 Using SG-1 standard quadrature grid
 using 8 threads for integral computing
 -------------------------------------------------------
 OpenMP Integral computing Module                
 Release: version 2.0, May 2017, Q-Chem Inc. Pleasanton 
 -------------------------------------------------------
 -------------------------------------------------------
 OpenMP BLAS3 based DFT computing Module                
 Release: version 1.0, May 2013, Q-Chem Inc. Pittsburgh 
 -------------------------------------------------------
 A restricted SCF calculation will be
 performed using DIIS
 SCF converges when DIIS error is below 1.0e-08
 ---------------------------------------
  Cycle       Energy         DIIS error
 ---------------------------------------
    1   -6144.5563582699      9.73e-04  
    2   -6144.5599931534      6.27e-04  
    3   -6144.5603477483      5.38e-04  
    4   -6144.5617563593      8.29e-05  
    5   -6144.5617908021      1.20e-05  
    6   -6144.5617915103      3.62e-06  
    7   -6144.5617915430      1.10e-06  
    8   -6144.5617915191      2.26e-06  
    9   -6144.5617915497      1.01e-07  
   10   -6144.5617915497      4.66e-08  
   11   -6144.5617915498      3.56e-09  Convergence criterion met
 ---------------------------------------
 SCF time:   CPU 98.65s  wall 13.00s 
 SCF   energy in the final basis set =    -6144.5617915498
 Total energy in the final basis set =    -6144.5617915498

 --------------------------------------------------------------
             Orbital Energies (a.u.) and Symmetries
 --------------------------------------------------------------

 Alpha MOs, Restricted
 -- Occupied --                  
-482.86 -482.86 -101.59 -101.59  -62.51  -62.51  -56.33  -56.33
  1 Bu    1 Ag    2 Bu    2 Ag    3 Ag    3 Bu    4 Ag    4 Bu                 
-56.331 -56.331 -56.331 -56.331 -10.314 -10.314  -9.508  -9.508
  1 Au    1 Bg    5 Ag    5 Bu    6 Ag    6 Bu    7 Ag    7 Bu                 
 -8.727  -8.727  -7.272  -7.272  -7.262  -7.262  -7.261  -7.261
  8 Ag    8 Bu    9 Ag    9 Bu    2 Bg    2 Au   10 Bu   10 Ag                 
 -6.559  -6.559  -6.546  -6.546  -6.545  -6.545  -2.671  -2.671
 11 Ag   11 Bu    3 Bg    3 Au   12 Bu   12 Ag   13 Ag   13 Bu                 
 -2.667  -2.667  -2.666  -2.666  -2.655  -2.655  -2.655  -2.655
  4 Bg    4 Au   14 Bu   14 Ag   15 Bu   15 Ag    5 Au    5 Bg                 
 -1.022  -1.015  -0.828  -0.824  -0.646  -0.596  -0.521  -0.482
 16 Ag   16 Bu   17 Bu   17 Ag   18 Ag   18 Bu   19 Ag   19 Bu                 
 -0.468  -0.460  -0.447  -0.436  -0.369  -0.323  -0.322  -0.259
  6 Au   20 Ag    6 Bg   20 Bu   21 Ag    7 Bg    7 Au   21 Bu                 
 -0.251  -0.209
 22 Ag    8 Au                                                                 
 -- Virtual --                   
 -0.103  -0.072  -0.004   0.006   0.007   0.029   0.038   0.038
  8 Bg   22 Bu   23 Ag   24 Ag   23 Bu   24 Bu   25 Bu    9 Au                 
  0.041   0.054   0.058   0.063   0.073   0.080   0.082   0.092
 25 Ag   26 Ag   26 Bu    9 Bg   27 Ag   10 Bg   27 Bu   28 Bu                 
  0.101   0.117   0.119   0.124   0.140   0.142   0.149   0.165
 10 Au   11 Au   28 Ag   29 Bu   29 Ag   30 Bu   30 Ag   31 Ag                 
  0.175   0.188   0.191   0.200   0.221   0.242   0.360   0.363
 11 Bg   31 Bu   32 Ag   33 Ag   32 Bu   33 Bu   34 Bu   34 Ag                 
  0.395   0.397   0.410   0.410   0.418   0.428   0.437   0.441
 12 Au   35 Bu   12 Bg   35 Ag   36 Bu   13 Bg   36 Ag   13 Au                 
  0.473   0.477   0.500   0.508   0.524   0.530   0.538   0.540
 37 Bu   37 Ag   38 Ag   14 Au   14 Bg   38 Bu   15 Au   15 Bg                 
  0.556   0.558   0.567   0.592   0.609   0.622   0.626   0.679
 16 Au   39 Ag   39 Bu   40 Ag   40 Bu   16 Bg   41 Bu   41 Ag                 
  0.738   0.767   0.788   0.807   0.840   0.851   0.852   0.901
 17 Au   42 Bu   42 Ag   43 Ag   17 Bg   18 Au   43 Bu   18 Bg                 
  0.925   0.930   0.958   0.960   1.094   1.112   1.119   1.176
 44 Ag   44 Bu   45 Ag   45 Bu   46 Ag   46 Bu   47 Ag   47 Bu                 
  1.218   1.238   1.371   1.435   1.470   1.528   1.678   1.702
 48 Bu   48 Ag   19 Au   19 Bg   49 Ag   20 Au   20 Bg   50 Ag                 
  1.707   1.825   1.974   1.987   1.994   2.033   2.050   2.070
 49 Bu   50 Bu   21 Au   51 Ag   21 Bg   51 Bu   52 Bu   53 Bu                 
  2.129   2.176   2.234   2.246   2.348   2.350   2.446   2.547
 52 Ag   53 Ag   22 Bg   22 Au   54 Ag   54 Bu   55 Bu   55 Ag                 
  2.650   2.728   2.835   3.024   3.031   3.458   3.981   3.982
 23 Au   23 Bg   56 Ag   56 Bu   57 Ag   57 Bu   24 Bg   24 Au                 
  4.046   4.053   4.056   4.086   4.172   4.199   4.306   4.324
 58 Ag   58 Bu   25 Au   25 Bg   59 Ag   59 Bu   60 Bu   60 Ag                 
  6.734   6.787   7.526   7.535   7.583   7.591   7.640   7.701
 61 Bu   61 Ag   26 Au   26 Bg   62 Ag   62 Bu   63 Bu   63 Ag                 
  9.790   9.805  23.373  23.410  25.790  25.829  26.028  26.048
 64 Bu   64 Ag   65 Bu   65 Ag   27 Bg   27 Au   66 Ag   66 Bu                 
 26.311  26.453  47.989  48.037 215.794 215.815 289.731 289.741
 67 Bu   67 Ag   68 Bu   68 Ag   69 Bu   69 Ag   28 Au   28 Bg                 
289.786 289.800 289.869 289.9321020.8091020.869
 70 Ag   70 Bu   71 Bu   71 Ag   72 Bu   72 Ag                                 

 Beta MOs, Restricted
 -- Occupied --                  
-482.86 -482.86 -101.59 -101.59  -62.51  -62.51  -56.33  -56.33
  1 Bu    1 Ag    2 Bu    2 Ag    3 Ag    3 Bu    4 Ag    4 Bu                 
-56.331 -56.331 -56.331 -56.331 -10.314 -10.314  -9.508  -9.508
  1 Au    1 Bg    5 Ag    5 Bu    6 Ag    6 Bu    7 Ag    7 Bu                 
 -8.727  -8.727  -7.272  -7.272  -7.262  -7.262  -7.261  -7.261
  8 Ag    8 Bu    9 Ag    9 Bu    2 Bg    2 Au   10 Bu   10 Ag                 
 -6.559  -6.559  -6.546  -6.546  -6.545  -6.545  -2.671  -2.671
 11 Ag   11 Bu    3 Bg    3 Au   12 Bu   12 Ag   13 Ag   13 Bu                 
 -2.667  -2.667  -2.666  -2.666  -2.655  -2.655  -2.655  -2.655
  4 Bg    4 Au   14 Bu   14 Ag   15 Bu   15 Ag    5 Au    5 Bg                 
 -1.022  -1.015  -0.828  -0.824  -0.646  -0.596  -0.521  -0.482
 16 Ag   16 Bu   17 Bu   17 Ag   18 Ag   18 Bu   19 Ag   19 Bu                 
 -0.468  -0.460  -0.447  -0.436  -0.369  -0.323  -0.322  -0.259
  6 Au   20 Ag    6 Bg   20 Bu   21 Ag    7 Bg    7 Au   21 Bu                 
 -0.251  -0.209
 22 Ag    8 Au                                                                 
 -- Virtual --                   
 -0.103  -0.072  -0.004   0.006   0.007   0.029   0.038   0.038
  8 Bg   22 Bu   23 Ag   24 Ag   23 Bu   24 Bu   25 Bu    9 Au                 
  0.041   0.054   0.058   0.063   0.073   0.080   0.082   0.092
 25 Ag   26 Ag   26 Bu    9 Bg   27 Ag   10 Bg   27 Bu   28 Bu                 
  0.101   0.117   0.119   0.124   0.140   0.142   0.149   0.165
 10 Au   11 Au   28 Ag   29 Bu   29 Ag   30 Bu   30 Ag   31 Ag                 
  0.175   0.188   0.191   0.200   0.221   0.242   0.360   0.363
 11 Bg   31 Bu   32 Ag   33 Ag   32 Bu   33 Bu   34 Bu   34 Ag                 
  0.395   0.397   0.410   0.410   0.418   0.428   0.437   0.441
 12 Au   35 Bu   12 Bg   35 Ag   36 Bu   13 Bg   36 Ag   13 Au                 
  0.473   0.477   0.500   0.508   0.524   0.530   0.538   0.540
 37 Bu   37 Ag   38 Ag   14 Au   14 Bg   38 Bu   15 Au   15 Bg                 
  0.556   0.558   0.567   0.592   0.609   0.622   0.626   0.679
 16 Au   39 Ag   39 Bu   40 Ag   40 Bu   16 Bg   41 Bu   41 Ag                 
  0.738   0.767   0.788   0.807   0.840   0.851   0.852   0.901
 17 Au   42 Bu   42 Ag   43 Ag   17 Bg   18 Au   43 Bu   18 Bg                 
  0.925   0.930   0.958   0.960   1.094   1.112   1.119   1.176
 44 Ag   44 Bu   45 Ag   45 Bu   46 Ag   46 Bu   47 Ag   47 Bu                 
  1.218   1.238   1.371   1.435   1.470   1.528   1.678   1.702
 48 Bu   48 Ag   19 Au   19 Bg   49 Ag   20 Au   20 Bg   50 Ag                 
  1.707   1.825   1.974   1.987   1.994   2.033   2.050   2.070
 49 Bu   50 Bu   21 Au   51 Ag   21 Bg   51 Bu   52 Bu   53 Bu                 
  2.129   2.176   2.234   2.246   2.348   2.350   2.446   2.547
 52 Ag   53 Ag   22 Bg   22 Au   54 Ag   54 Bu   55 Bu   55 Ag                 
  2.650   2.728   2.835   3.024   3.031   3.458   3.981   3.982
 23 Au   23 Bg   56 Ag   56 Bu   57 Ag   57 Bu   24 Bg   24 Au                 
  4.046   4.053   4.056   4.086   4.172   4.199   4.306   4.324
 58 Ag   58 Bu   25 Au   25 Bg   59 Ag   59 Bu   60 Bu   60 Ag                 
  6.734   6.787   7.526   7.535   7.583   7.591   7.640   7.701
 61 Bu   61 Ag   26 Au   26 Bg   62 Ag   62 Bu   63 Bu   63 Ag                 
  9.790   9.805  23.373  23.410  25.790  25.829  26.028  26.048
 64 Bu   64 Ag   65 Bu   65 Ag   27 Bg   27 Au   66 Ag   66 Bu                 
 26.311  26.453  47.989  48.037 215.794 215.815 289.731 289.741
 67 Bu   67 Ag   68 Bu   68 Ag   69 Bu   69 Ag   28 Au   28 Bg                 
289.786 289.800 289.869 289.9321020.8091020.869
 70 Ag   70 Bu   71 Bu   71 Ag   72 Bu   72 Ag                                 
 --------------------------------------------------------------

          Ground-State Mulliken Net Atomic Charges

     Atom                 Charge (a.u.)
  ----------------------------------------
      1 Cl                    0.401597
      2 Br                   -0.107049
      3 Br                   -0.107049
      4 Cl                    0.401597
      5 C                    -0.294548
      6 C                    -0.294548
  ----------------------------------------
  Sum of atomic charges =    -0.000000

 -----------------------------------------------------------------
                    Cartesian Multipole Moments
 -----------------------------------------------------------------
    Charge (ESU x 10^10)
                -0.0000
    Dipole Moment (Debye)
         X      -0.0000      Y      -0.0000      Z      -0.0000
       Tot       0.0000
    Quadrupole Moments (Debye-Ang)
        XX     -65.5743     XY       2.1095     YY     -75.2260
        XZ       0.0000     YZ      -0.0000     ZZ     -73.3514
    Octopole Moments (Debye-Ang^2)
       XXX       0.0000    XXY      -0.0000    XYY       0.0000
       YYY       0.0000    XXZ      -0.0000    XYZ      -0.0000
       YYZ      -0.0000    XZZ      -0.0000    YZZ       0.0000
       ZZZ      -0.0000
    Hexadecapole Moments (Debye-Ang^3)
      XXXX   -1616.1574   XXXY     -25.4828   XXYY    -360.4102
      XYYY      -2.4348   YYYY    -563.9548   XXXZ      -0.0000
      XXYZ       0.0000   XYYZ      -0.0000   YYYZ       0.0000
      XXZZ    -307.6278   XYZZ      -5.5218   YYZZ    -110.0641
      XZZZ      -0.0000   YZZZ      -0.0000   ZZZZ     -87.6216
 -----------------------------------------------------------------
 Calculating analytic gradient of the SCF energy
 Gradient of SCF Energy
            1           2           3           4           5           6
    1   0.0243909   0.1064043  -0.1064043  -0.0243909   0.2283454  -0.2283454
    2  -0.2286227  -0.2246485   0.2246485   0.2286227   0.0389954  -0.0389954
    3  -0.0000000  -0.0000000   0.0000000   0.0000000   0.0000000  -0.0000000
 Max gradient component =       2.286E-01
 RMS gradient           =       1.368E-01
 Gradient time:  CPU 36.72 s  wall 4.72 s
 Geometry Optimization Parameters
   NAtoms,    NIC,     NZ,  NCons,   NDum,   NFix, NCnnct, MaxDiis
        6      37       0       0       0       0       0       0

 Cartesian Hessian Update
 Hessian Updated using BFGS Update


** GEOMETRY OPTIMIZATION IN DELOCALIZED INTERNAL COORDINATES **
   Searching for a Minimum

   Optimization Cycle:   5

                       Coordinates (Angstroms)
     ATOM                X               Y               Z
      1  Cl        1.7338829029    1.5246408158    0.0000000000
      2  Br       -2.3083230633    0.7149070109    0.0000000000
      3  Br        2.3083230633   -0.7149070109    0.0000000000
      4  Cl       -1.7338829029   -1.5246408158    0.0000000000
      5  C         0.9068377060    0.1932763527    0.0000000000
      6  C        -0.9068377060   -0.1932763527    0.0000000000
   Point Group: c2h   Number of degrees of freedom:     5


   Energy is  -6144.561791550

 Hessian Updated using BFGS Update

  5 Hessian modes will be used to form the next step
  Hessian Eigenvalues:
     0.080705    0.249998    0.295485    0.543161    1.058893

 Minimum Search - Taking Simple RFO Step
 Searching for Lamda that Minimizes Along All modes
 Value Taken    Lamda =  -0.23917344
 Calculated Step too Large.  Step scaled by  0.390099
 Step Taken.  Stepsize is  0.300000

                             Maximum     Tolerance    Cnvgd?
         Gradient           0.223345      0.000300      NO
         Displacement       0.213488      0.001200      NO
         Energy change     -0.109737      0.000001      NO


 New Cartesian Coordinates Obtained by Inverse Iteration

 Displacement from previous Coordinates is:  0.282979
 ----------------------------------------------------------------
             Standard Nuclear Orientation (Angstroms)
    I     Atom           X                Y                Z
 ----------------------------------------------------------------
    1      Cl      1.6694697942     1.5443583139     0.0000000000
    2      Br     -2.2682412286     0.7596302498     0.0000000000
    3      Br      2.2682412286    -0.7596302498     0.0000000000
    4      Cl     -1.6694697942    -1.5443583139     0.0000000000
    5      C       0.8527867922     0.1811981234     0.0000000000
    6      C      -0.8527867922    -0.1811981234     0.0000000000
 ----------------------------------------------------------------
 Molecular Point Group                 C2h   NOp =  4
 Largest Abelian Subgroup              C2h   NOp =  4
 Nuclear Repulsion Energy =   905.4594651020 hartrees
 There are       58 alpha and       58 beta electrons
 Applying Cartesian multipole field
    Component          Value
    ---------          -----
     (2,0,0)        1.00000E-11
     (0,2,0)        2.00000E-11
     (0,0,2)       -3.00000E-11
 Nucleus-field energy     =     0.0000000253 hartrees
 Requested basis set is 6-311++G(d,p)
 There are 76 shells and 200 basis functions
 A cutoff of  1.0D-11 yielded   2205 shell pairs
 There are     16789 function pairs (     18475 Cartesian)
 Smallest overlap matrix eigenvalue = 2.79E-05
 Guess MOs from SCF MO coefficient file

 -----------------------------------------------------------------------
  General SCF calculation program by
  Eric Jon Sundstrom, Paul Horn, Yuezhi Mao, Dmitri Zuev, Alec White,
  David Stuck, Shaama M.S., Shane Yost, Joonho Lee, David Small,
  Daniel Levine, Susi Lehtola, Hugh Burton, Evgeny Epifanovsky
 -----------------------------------------------------------------------
 Exchange:     0.2000 Hartree-Fock + 0.0800 Slater + 0.7200 B88
 Correlation:  0.1900 VWN1RPA + 0.8100 LYP
 Using SG-1 standard quadrature grid
 using 8 threads for integral computing
 -------------------------------------------------------
 OpenMP Integral computing Module                
 Release: version 2.0, May 2017, Q-Chem Inc. Pleasanton 
 -------------------------------------------------------
 -------------------------------------------------------
 OpenMP BLAS3 based DFT computing Module                
 Release: version 1.0, May 2013, Q-Chem Inc. Pittsburgh 
 -------------------------------------------------------
 A restricted SCF calculation will be
 performed using DIIS
 SCF converges when DIIS error is below 1.0e-08
 ---------------------------------------
  Cycle       Energy         DIIS error
 ---------------------------------------
    1   -6144.6442546987      9.77e-04  
    2   -6144.6495108880      2.39e-04  
    3   -6144.6494670101      2.50e-04  
    4   -6144.6497315034      8.47e-05  
    5   -6144.6497678943      1.13e-05  
    6   -6144.6497684996      2.92e-06  
    7   -6144.6497685249      5.78e-07  
    8   -6144.6497685263      1.39e-07  
    9   -6144.6497685263      4.95e-08  
   10   -6144.6497685264      5.46e-09  Convergence criterion met
 ---------------------------------------
 SCF time:   CPU 90.19s  wall 12.00s 
 SCF   energy in the final basis set =    -6144.6497685264
 Total energy in the final basis set =    -6144.6497685264

 --------------------------------------------------------------
             Orbital Energies (a.u.) and Symmetries
 --------------------------------------------------------------

 Alpha MOs, Restricted
 -- Occupied --                  
-482.86 -482.86 -101.59 -101.59  -62.51  -62.51  -56.33  -56.33
  1 Bu    1 Ag    2 Bu    2 Ag    3 Ag    3 Bu    4 Ag    4 Bu                 
-56.331 -56.331 -56.330 -56.330 -10.316 -10.316  -9.506  -9.506
  1 Au    1 Bg    5 Ag    5 Bu    6 Ag    6 Bu    7 Ag    7 Bu                 
 -8.726  -8.726  -7.270  -7.270  -7.261  -7.261  -7.260  -7.260
  8 Ag    8 Bu    9 Ag    9 Bu    2 Bg    2 Au   10 Bu   10 Ag                 
 -6.558  -6.558  -6.545  -6.545  -6.544  -6.544  -2.669  -2.669
 11 Ag   11 Bu    3 Au    3 Bg   12 Bu   12 Ag   13 Ag   13 Bu                 
 -2.666  -2.665  -2.665  -2.665  -2.654  -2.654  -2.654  -2.654
  4 Bg    4 Au   14 Bu   14 Ag   15 Bu   15 Ag    5 Au    5 Bg                 
 -1.006  -0.996  -0.828  -0.823  -0.659  -0.592  -0.524  -0.483
 16 Ag   16 Bu   17 Bu   17 Ag   18 Ag   18 Bu   19 Ag   19 Bu                 
 -0.462  -0.456  -0.436  -0.423  -0.370  -0.325  -0.323  -0.268
  6 Au   20 Ag    6 Bg   20 Bu   21 Ag    7 Bg    7 Au   21 Bu                 
 -0.259  -0.218
 22 Ag    8 Au                                                                 
 -- Virtual --                   
 -0.096  -0.050  -0.004   0.002   0.003   0.032   0.040   0.041
  8 Bg   22 Bu   23 Ag   23 Bu   24 Ag   24 Bu    9 Au   25 Ag                 
  0.045   0.053   0.053   0.064   0.072   0.080   0.083   0.094
 25 Bu   26 Ag   26 Bu    9 Bg   27 Ag   10 Bg   27 Bu   28 Bu                 
  0.101   0.118   0.118   0.122   0.140   0.145   0.148   0.162
 10 Au   11 Au   28 Ag   29 Bu   29 Ag   30 Bu   30 Ag   31 Ag                 
  0.176   0.192   0.194   0.201   0.220   0.242   0.358   0.367
 11 Bg   32 Ag   31 Bu   33 Ag   32 Bu   33 Bu   34 Bu   34 Ag                 
  0.396   0.401   0.409   0.411   0.422   0.430   0.440   0.444
 12 Au   35 Bu   35 Ag   12 Bg   36 Bu   13 Bg   36 Ag   13 Au                 
  0.479   0.479   0.496   0.520   0.529   0.530   0.532   0.537
 37 Bu   37 Ag   38 Ag   14 Au   38 Bu   14 Bg   15 Au   15 Bg                 
  0.543   0.561   0.574   0.602   0.612   0.623   0.627   0.682
 39 Ag   16 Au   39 Bu   40 Ag   40 Bu   16 Bg   41 Bu   41 Ag                 
  0.736   0.777   0.779   0.822   0.838   0.847   0.856   0.910
 17 Au   42 Ag   42 Bu   43 Ag   17 Bg   18 Au   43 Bu   44 Bu                 
  0.914   0.923   0.959   0.959   1.068   1.095   1.124   1.187
 18 Bg   44 Ag   45 Bu   45 Ag   46 Ag   46 Bu   47 Ag   47 Bu                 
  1.216   1.231   1.329   1.410   1.515   1.533   1.689   1.713
 48 Bu   48 Ag   19 Au   19 Bg   49 Ag   20 Au   50 Ag   20 Bg                 
  1.716   1.785   1.978   1.984   1.997   2.041   2.047   2.094
 49 Bu   50 Bu   21 Au   51 Ag   21 Bg   51 Bu   52 Bu   53 Bu                 
  2.141   2.213   2.237   2.248   2.350   2.357   2.447   2.562
 52 Ag   53 Ag   22 Bg   22 Au   54 Ag   54 Bu   55 Bu   55 Ag                 
  2.639   2.746   2.839   3.009   3.028   3.566   3.981   3.982
 23 Au   23 Bg   56 Ag   56 Bu   57 Ag   57 Bu   24 Bg   24 Au                 
  4.042   4.044   4.056   4.087   4.159   4.202   4.306   4.328
 58 Ag   58 Bu   25 Au   25 Bg   59 Ag   59 Bu   60 Bu   60 Ag                 
  6.727   6.775   7.528   7.537   7.581   7.593   7.634   7.699
 61 Bu   61 Ag   26 Au   26 Bg   62 Ag   62 Bu   63 Bu   63 Ag                 
  9.788   9.792  23.372  23.390  25.789  25.832  26.018  26.059
 64 Bu   64 Ag   65 Bu   65 Ag   27 Bg   27 Au   66 Ag   66 Bu                 
 26.296  26.468  47.981  48.025 215.787 215.798 289.732 289.741
 67 Bu   67 Ag   68 Bu   68 Ag   69 Bu   69 Ag   28 Au   28 Bg                 
289.783 289.799 289.863 289.9321020.7971020.854
 70 Ag   70 Bu   71 Bu   71 Ag   72 Bu   72 Ag                                 

 Beta MOs, Restricted
 -- Occupied --                  
-482.86 -482.86 -101.59 -101.59  -62.51  -62.51  -56.33  -56.33
  1 Bu    1 Ag    2 Bu    2 Ag    3 Ag    3 Bu    4 Ag    4 Bu                 
-56.331 -56.331 -56.330 -56.330 -10.316 -10.316  -9.506  -9.506
  1 Au    1 Bg    5 Ag    5 Bu    6 Ag    6 Bu    7 Ag    7 Bu                 
 -8.726  -8.726  -7.270  -7.270  -7.261  -7.261  -7.260  -7.260
  8 Ag    8 Bu    9 Ag    9 Bu    2 Bg    2 Au   10 Bu   10 Ag                 
 -6.558  -6.558  -6.545  -6.545  -6.544  -6.544  -2.669  -2.669
 11 Ag   11 Bu    3 Au    3 Bg   12 Bu   12 Ag   13 Ag   13 Bu                 
 -2.666  -2.665  -2.665  -2.665  -2.654  -2.654  -2.654  -2.654
  4 Bg    4 Au   14 Bu   14 Ag   15 Bu   15 Ag    5 Au    5 Bg                 
 -1.006  -0.996  -0.828  -0.823  -0.659  -0.592  -0.524  -0.483
 16 Ag   16 Bu   17 Bu   17 Ag   18 Ag   18 Bu   19 Ag   19 Bu                 
 -0.462  -0.456  -0.436  -0.423  -0.370  -0.325  -0.323  -0.268
  6 Au   20 Ag    6 Bg   20 Bu   21 Ag    7 Bg    7 Au   21 Bu                 
 -0.259  -0.218
 22 Ag    8 Au                                                                 
 -- Virtual --                   
 -0.096  -0.050  -0.004   0.002   0.003   0.032   0.040   0.041
  8 Bg   22 Bu   23 Ag   23 Bu   24 Ag   24 Bu    9 Au   25 Ag                 
  0.045   0.053   0.053   0.064   0.072   0.080   0.083   0.094
 25 Bu   26 Ag   26 Bu    9 Bg   27 Ag   10 Bg   27 Bu   28 Bu                 
  0.101   0.118   0.118   0.122   0.140   0.145   0.148   0.162
 10 Au   11 Au   28 Ag   29 Bu   29 Ag   30 Bu   30 Ag   31 Ag                 
  0.176   0.192   0.194   0.201   0.220   0.242   0.358   0.367
 11 Bg   32 Ag   31 Bu   33 Ag   32 Bu   33 Bu   34 Bu   34 Ag                 
  0.396   0.401   0.409   0.411   0.422   0.430   0.440   0.444
 12 Au   35 Bu   35 Ag   12 Bg   36 Bu   13 Bg   36 Ag   13 Au                 
  0.479   0.479   0.496   0.520   0.529   0.530   0.532   0.537
 37 Bu   37 Ag   38 Ag   14 Au   38 Bu   14 Bg   15 Au   15 Bg                 
  0.543   0.561   0.574   0.602   0.612   0.623   0.627   0.682
 39 Ag   16 Au   39 Bu   40 Ag   40 Bu   16 Bg   41 Bu   41 Ag                 
  0.736   0.777   0.779   0.822   0.838   0.847   0.856   0.910
 17 Au   42 Ag   42 Bu   43 Ag   17 Bg   18 Au   43 Bu   44 Bu                 
  0.914   0.923   0.959   0.959   1.068   1.095   1.124   1.187
 18 Bg   44 Ag   45 Bu   45 Ag   46 Ag   46 Bu   47 Ag   47 Bu                 
  1.216   1.231   1.329   1.410   1.515   1.533   1.689   1.713
 48 Bu   48 Ag   19 Au   19 Bg   49 Ag   20 Au   50 Ag   20 Bg                 
  1.716   1.785   1.978   1.984   1.997   2.041   2.047   2.094
 49 Bu   50 Bu   21 Au   51 Ag   21 Bg   51 Bu   52 Bu   53 Bu                 
  2.141   2.213   2.237   2.248   2.350   2.357   2.447   2.562
 52 Ag   53 Ag   22 Bg   22 Au   54 Ag   54 Bu   55 Bu   55 Ag                 
  2.639   2.746   2.839   3.009   3.028   3.566   3.981   3.982
 23 Au   23 Bg   56 Ag   56 Bu   57 Ag   57 Bu   24 Bg   24 Au                 
  4.042   4.044   4.056   4.087   4.159   4.202   4.306   4.328
 58 Ag   58 Bu   25 Au   25 Bg   59 Ag   59 Bu   60 Bu   60 Ag                 
  6.727   6.775   7.528   7.537   7.581   7.593   7.634   7.699
 61 Bu   61 Ag   26 Au   26 Bg   62 Ag   62 Bu   63 Bu   63 Ag                 
  9.788   9.792  23.372  23.390  25.789  25.832  26.018  26.059
 64 Bu   64 Ag   65 Bu   65 Ag   27 Bg   27 Au   66 Ag   66 Bu                 
 26.296  26.468  47.981  48.025 215.787 215.798 289.732 289.741
 67 Bu   67 Ag   68 Bu   68 Ag   69 Bu   69 Ag   28 Au   28 Bg                 
289.783 289.799 289.863 289.9321020.7971020.854
 70 Ag   70 Bu   71 Bu   71 Ag   72 Bu   72 Ag                                 
 --------------------------------------------------------------

          Ground-State Mulliken Net Atomic Charges

     Atom                 Charge (a.u.)
  ----------------------------------------
      1 Cl                    0.396644
      2 Br                   -0.116884
      3 Br                   -0.116885
      4 Cl                    0.396644
      5 C                    -0.279759
      6 C                    -0.279759
  ----------------------------------------
  Sum of atomic charges =     0.000000

 -----------------------------------------------------------------
                    Cartesian Multipole Moments
 -----------------------------------------------------------------
    Charge (ESU x 10^10)
                 0.0000
    Dipole Moment (Debye)
         X      -0.0000      Y      -0.0000      Z       0.0000
       Tot       0.0000
    Quadrupole Moments (Debye-Ang)
        XX     -66.2595     XY       1.5256     YY     -74.7439
        XZ      -0.0000     YZ       0.0000     ZZ     -73.4291
    Octopole Moments (Debye-Ang^2)
       XXX      -0.0000    XXY      -0.0000    XYY      -0.0000
       YYY      -0.0000    XXZ      -0.0000    XYZ      -0.0000
       YYZ      -0.0000    XZZ      -0.0000    YZZ      -0.0000
       ZZZ       0.0000
    Hexadecapole Moments (Debye-Ang^3)
      XXXX   -1548.8358   XXXY     -19.2733   XXYY    -348.4188
      XYYY      10.1608   YYYY    -581.4601   XXXZ      -0.0000
      XXYZ      -0.0000   XYYZ       0.0000   YYYZ       0.0000
      XXZZ    -295.1290   XYZZ      -1.3948   YYZZ    -113.7525
      XZZZ      -0.0000   YZZZ      -0.0000   ZZZZ     -87.5162
 -----------------------------------------------------------------
 Calculating analytic gradient of the SCF energy
 Gradient of SCF Energy
            1           2           3           4           5           6
    1   0.0242067   0.0820014  -0.0820014  -0.0242067   0.2089992  -0.2089992
    2  -0.1862691  -0.1832759   0.1832759   0.1862691   0.0384136  -0.0384136
    3   0.0000000   0.0000000  -0.0000000  -0.0000000  -0.0000000  -0.0000000
 Max gradient component =       2.090E-01
 RMS gradient           =       1.158E-01
 Gradient time:  CPU 37.51 s  wall 4.81 s
 Geometry Optimization Parameters
   NAtoms,    NIC,     NZ,  NCons,   NDum,   NFix, NCnnct, MaxDiis
        6      37       0       0       0       0       0       0

 Cartesian Hessian Update
 Hessian Updated using BFGS Update


** GEOMETRY OPTIMIZATION IN DELOCALIZED INTERNAL COORDINATES **
   Searching for a Minimum

   Optimization Cycle:   6

                       Coordinates (Angstroms)
     ATOM                X               Y               Z
      1  Cl        1.6694697942    1.5443583139    0.0000000000
      2  Br       -2.2682412286    0.7596302498    0.0000000000
      3  Br        2.2682412286   -0.7596302498    0.0000000000
      4  Cl       -1.6694697942   -1.5443583139    0.0000000000
      5  C         0.8527867922    0.1811981234    0.0000000000
      6  C        -0.8527867922   -0.1811981234    0.0000000000
   Point Group: c2h   Number of degrees of freedom:     5


   Energy is  -6144.649768526

 Hessian Updated using BFGS Update

  5 Hessian modes will be used to form the next step
  Hessian Eigenvalues:
     0.049737    0.250036    0.311068    0.593575    1.059382

 Minimum Search - Taking Simple RFO Step
 Searching for Lamda that Minimizes Along All modes
 Value Taken    Lamda =  -0.22755529
 Calculated Step too Large.  Step scaled by  0.351167
 Step Taken.  Stepsize is  0.300000

                             Maximum     Tolerance    Cnvgd?
         Gradient           0.196291      0.000300      NO
         Displacement       0.214609      0.001200      NO
         Energy change     -0.087977      0.000001      NO


 New Cartesian Coordinates Obtained by Inverse Iteration

 Displacement from previous Coordinates is:  0.313691
 ----------------------------------------------------------------
             Standard Nuclear Orientation (Angstroms)
    I     Atom           X                Y                Z
 ----------------------------------------------------------------
    1      Cl      1.5970265738     1.5584792688     0.0000000000
    2      Br     -2.2166506836     0.8019489137     0.0000000000
    3      Br      2.2166506836    -0.8019489137     0.0000000000
    4      Cl     -1.5970265738    -1.5584792688     0.0000000000
    5      C       0.7919408082     0.1679460317     0.0000000000
    6      C      -0.7919408082    -0.1679460317     0.0000000000
 ----------------------------------------------------------------
 Molecular Point Group                 C2h   NOp =  4
 Largest Abelian Subgroup              C2h   NOp =  4
 Nuclear Repulsion Energy =   908.5887764382 hartrees
 There are       58 alpha and       58 beta electrons
 Applying Cartesian multipole field
    Component          Value
    ---------          -----
     (2,0,0)        1.00000E-11
     (0,2,0)        2.00000E-11
     (0,0,2)       -3.00000E-11
 Nucleus-field energy     =     0.0000000248 hartrees
 Requested basis set is 6-311++G(d,p)
 There are 76 shells and 200 basis functions
 A cutoff of  1.0D-11 yielded   2223 shell pairs
 There are     16877 function pairs (     18567 Cartesian)
 Smallest overlap matrix eigenvalue = 1.77E-05
 Guess MOs from SCF MO coefficient file

 -----------------------------------------------------------------------
  General SCF calculation program by
  Eric Jon Sundstrom, Paul Horn, Yuezhi Mao, Dmitri Zuev, Alec White,
  David Stuck, Shaama M.S., Shane Yost, Joonho Lee, David Small,
  Daniel Levine, Susi Lehtola, Hugh Burton, Evgeny Epifanovsky
 -----------------------------------------------------------------------
 Exchange:     0.2000 Hartree-Fock + 0.0800 Slater + 0.7200 B88
 Correlation:  0.1900 VWN1RPA + 0.8100 LYP
 Using SG-1 standard quadrature grid
 using 8 threads for integral computing
 -------------------------------------------------------
 OpenMP Integral computing Module                
 Release: version 2.0, May 2017, Q-Chem Inc. Pleasanton 
 -------------------------------------------------------
 -------------------------------------------------------
 OpenMP BLAS3 based DFT computing Module                
 Release: version 1.0, May 2013, Q-Chem Inc. Pittsburgh 
 -------------------------------------------------------
 A restricted SCF calculation will be
 performed using DIIS
 SCF converges when DIIS error is below 1.0e-08
 ---------------------------------------
  Cycle       Energy         DIIS error
 ---------------------------------------
    1   -6144.7188280153      1.15e-03  
    2   -6144.7253505685      2.02e-04  
    3   -6144.7254131533      1.66e-04  
    4   -6144.7255235025      7.03e-05  
    5   -6144.7255455873      1.47e-05  
    6   -6144.7255466393      2.84e-06  
    7   -6144.7255466750      6.68e-07  
    8   -6144.7255466770      1.70e-07  
    9   -6144.7255466771      5.29e-08  
   10   -6144.7255466769      4.04e-08  
   11   -6144.7255466771      9.50e-09  Convergence criterion met
 ---------------------------------------
 SCF time:   CPU 100.30s  wall 13.00s 
 SCF   energy in the final basis set =    -6144.7255466771
 Total energy in the final basis set =    -6144.7255466771

 --------------------------------------------------------------
             Orbital Energies (a.u.) and Symmetries
 --------------------------------------------------------------

 Alpha MOs, Restricted
 -- Occupied --                  
-482.86 -482.86 -101.59 -101.59  -62.51  -62.51  -56.33  -56.33
  1 Bu    1 Ag    2 Bu    2 Ag    3 Ag    3 Bu    4 Ag    4 Bu                 
-56.330 -56.330 -56.330 -56.330 -10.315 -10.315  -9.505  -9.505
  1 Au    1 Bg    5 Ag    5 Bu    6 Ag    6 Bu    7 Bu    7 Ag                 
 -8.725  -8.725  -7.269  -7.269  -7.259  -7.259  -7.258  -7.258
  8 Ag    8 Bu    9 Ag    9 Bu    2 Bg    2 Au   10 Bu   10 Ag                 
 -6.557  -6.557  -6.544  -6.544  -6.543  -6.543  -2.668  -2.668
 11 Ag   11 Bu    3 Au    3 Bg   12 Bu   12 Ag   13 Ag   13 Bu                 
 -2.665  -2.664  -2.664  -2.664  -2.653  -2.653  -2.653  -2.653
  4 Bg    4 Au   14 Bu   14 Ag   15 Ag   15 Bu    5 Bg    5 Au                 
 -0.996  -0.981  -0.829  -0.822  -0.680  -0.588  -0.528  -0.487
 16 Ag   16 Bu   17 Bu   17 Ag   18 Ag   18 Bu   19 Ag   19 Bu                 
 -0.460  -0.450  -0.427  -0.411  -0.372  -0.326  -0.323  -0.276
  6 Au   20 Ag    6 Bg   20 Bu   21 Ag    7 Bg    7 Au   21 Bu                 
 -0.266  -0.229
 22 Ag    8 Au                                                                 
 -- Virtual --                   
 -0.086  -0.034  -0.005  -0.004   0.001   0.032   0.041   0.041
  8 Bg   22 Bu   23 Ag   23 Bu   24 Ag   24 Bu    9 Au   25 Ag                 
  0.048   0.053   0.062   0.064   0.072   0.080   0.085   0.100
 25 Bu   26 Ag   26 Bu    9 Bg   27 Ag   10 Bg   27 Bu   28 Bu                 
  0.102   0.119   0.120   0.122   0.141   0.148   0.154   0.160
 10 Au   11 Au   28 Ag   29 Bu   29 Ag   30 Ag   30 Bu   31 Ag                 
  0.176   0.194   0.201   0.202   0.222   0.244   0.357   0.367
 11 Bg   32 Ag   31 Bu   33 Ag   32 Bu   33 Bu   34 Bu   34 Ag                 
  0.397   0.405   0.410   0.412   0.424   0.431   0.437   0.447
 12 Au   35 Bu   35 Ag   12 Bg   36 Bu   13 Bg   36 Ag   13 Au                 
  0.480   0.486   0.492   0.525   0.531   0.531   0.533   0.534
 37 Ag   37 Bu   38 Ag   14 Au   15 Au   38 Bu   14 Bg   15 Bg                 
  0.541   0.568   0.579   0.619   0.622   0.624   0.632   0.686
 39 Ag   16 Au   39 Bu   40 Ag   40 Bu   16 Bg   41 Bu   41 Ag                 
  0.737   0.763   0.794   0.829   0.836   0.845   0.855   0.900
 17 Au   42 Ag   42 Bu   43 Ag   17 Bg   18 Au   43 Bu   44 Bu                 
  0.924   0.929   0.962   0.972   1.046   1.082   1.128   1.181
 44 Ag   18 Bg   45 Bu   45 Ag   46 Ag   46 Bu   47 Ag   47 Bu                 
  1.228   1.238   1.298   1.380   1.548   1.553   1.699   1.716
 48 Ag   48 Bu   19 Au   19 Bg   20 Au   49 Ag   50 Ag   49 Bu                 
  1.764   1.779   1.982   1.991   2.001   2.043   2.059   2.127
 20 Bg   50 Bu   21 Au   51 Ag   21 Bg   51 Bu   52 Bu   53 Bu                 
  2.149   2.239   2.252   2.259   2.360   2.362   2.451   2.573
 52 Ag   22 Bg   22 Au   53 Ag   54 Ag   54 Bu   55 Bu   55 Ag                 
  2.632   2.772   2.891   2.993   3.038   3.658   3.981   3.982
 23 Au   23 Bg   56 Ag   56 Bu   57 Ag   57 Bu   24 Bg   24 Au                 
  4.035   4.037   4.057   4.088   4.151   4.210   4.311   4.334
 58 Bu   58 Ag   25 Au   25 Bg   59 Ag   59 Bu   60 Bu   60 Ag                 
  6.725   6.763   7.530   7.539   7.580   7.598   7.633   7.703
 61 Bu   61 Ag   26 Au   26 Bg   62 Ag   62 Bu   63 Bu   63 Ag                 
  9.781   9.791  23.370  23.433  25.788  25.836  26.012  26.073
 64 Ag   64 Bu   65 Ag   65 Bu   27 Bg   27 Au   66 Ag   66 Bu                 
 26.296  26.495  47.977  48.015 215.782 215.787 289.733 289.742
 67 Bu   67 Ag   68 Bu   68 Ag   69 Ag   69 Bu   28 Au   28 Bg                 
289.782 289.802 289.862 289.9371020.7911020.840
 70 Ag   70 Bu   71 Bu   71 Ag   72 Bu   72 Ag                                 

 Beta MOs, Restricted
 -- Occupied --                  
-482.86 -482.86 -101.59 -101.59  -62.51  -62.51  -56.33  -56.33
  1 Bu    1 Ag    2 Bu    2 Ag    3 Ag    3 Bu    4 Ag    4 Bu                 
-56.330 -56.330 -56.330 -56.330 -10.315 -10.315  -9.505  -9.505
  1 Au    1 Bg    5 Ag    5 Bu    6 Ag    6 Bu    7 Bu    7 Ag                 
 -8.725  -8.725  -7.269  -7.269  -7.259  -7.259  -7.258  -7.258
  8 Ag    8 Bu    9 Ag    9 Bu    2 Bg    2 Au   10 Bu   10 Ag                 
 -6.557  -6.557  -6.544  -6.544  -6.543  -6.543  -2.668  -2.668
 11 Ag   11 Bu    3 Au    3 Bg   12 Bu   12 Ag   13 Ag   13 Bu                 
 -2.665  -2.664  -2.664  -2.664  -2.653  -2.653  -2.653  -2.653
  4 Bg    4 Au   14 Bu   14 Ag   15 Ag   15 Bu    5 Bg    5 Au                 
 -0.996  -0.981  -0.829  -0.822  -0.680  -0.588  -0.528  -0.487
 16 Ag   16 Bu   17 Bu   17 Ag   18 Ag   18 Bu   19 Ag   19 Bu                 
 -0.460  -0.450  -0.427  -0.411  -0.372  -0.326  -0.323  -0.276
  6 Au   20 Ag    6 Bg   20 Bu   21 Ag    7 Bg    7 Au   21 Bu                 
 -0.266  -0.229
 22 Ag    8 Au                                                                 
 -- Virtual --                   
 -0.086  -0.034  -0.005  -0.004   0.001   0.032   0.041   0.041
  8 Bg   22 Bu   23 Ag   23 Bu   24 Ag   24 Bu    9 Au   25 Ag                 
  0.048   0.053   0.062   0.064   0.072   0.080   0.085   0.100
 25 Bu   26 Ag   26 Bu    9 Bg   27 Ag   10 Bg   27 Bu   28 Bu                 
  0.102   0.119   0.120   0.122   0.141   0.148   0.154   0.160
 10 Au   11 Au   28 Ag   29 Bu   29 Ag   30 Ag   30 Bu   31 Ag                 
  0.176   0.194   0.201   0.202   0.222   0.244   0.357   0.367
 11 Bg   32 Ag   31 Bu   33 Ag   32 Bu   33 Bu   34 Bu   34 Ag                 
  0.397   0.405   0.410   0.412   0.424   0.431   0.437   0.447
 12 Au   35 Bu   35 Ag   12 Bg   36 Bu   13 Bg   36 Ag   13 Au                 
  0.480   0.486   0.492   0.525   0.531   0.531   0.533   0.534
 37 Ag   37 Bu   38 Ag   14 Au   15 Au   38 Bu   14 Bg   15 Bg                 
  0.541   0.568   0.579   0.619   0.622   0.624   0.632   0.686
 39 Ag   16 Au   39 Bu   40 Ag   40 Bu   16 Bg   41 Bu   41 Ag                 
  0.737   0.763   0.794   0.829   0.836   0.845   0.855   0.900
 17 Au   42 Ag   42 Bu   43 Ag   17 Bg   18 Au   43 Bu   44 Bu                 
  0.924   0.929   0.962   0.972   1.046   1.082   1.128   1.181
 44 Ag   18 Bg   45 Bu   45 Ag   46 Ag   46 Bu   47 Ag   47 Bu                 
  1.228   1.238   1.298   1.380   1.548   1.553   1.699   1.716
 48 Ag   48 Bu   19 Au   19 Bg   20 Au   49 Ag   50 Ag   49 Bu                 
  1.764   1.779   1.982   1.991   2.001   2.043   2.059   2.127
 20 Bg   50 Bu   21 Au   51 Ag   21 Bg   51 Bu   52 Bu   53 Bu                 
  2.149   2.239   2.252   2.259   2.360   2.362   2.451   2.573
 52 Ag   22 Bg   22 Au   53 Ag   54 Ag   54 Bu   55 Bu   55 Ag                 
  2.632   2.772   2.891   2.993   3.038   3.658   3.981   3.982
 23 Au   23 Bg   56 Ag   56 Bu   57 Ag   57 Bu   24 Bg   24 Au                 
  4.035   4.037   4.057   4.088   4.151   4.210   4.311   4.334
 58 Bu   58 Ag   25 Au   25 Bg   59 Ag   59 Bu   60 Bu   60 Ag                 
  6.725   6.763   7.530   7.539   7.580   7.598   7.633   7.703
 61 Bu   61 Ag   26 Au   26 Bg   62 Ag   62 Bu   63 Bu   63 Ag                 
  9.781   9.791  23.370  23.433  25.788  25.836  26.012  26.073
 64 Ag   64 Bu   65 Ag   65 Bu   27 Bg   27 Au   66 Ag   66 Bu                 
 26.296  26.495  47.977  48.015 215.782 215.787 289.733 289.742
 67 Bu   67 Ag   68 Bu   68 Ag   69 Ag   69 Bu   28 Au   28 Bg                 
289.782 289.802 289.862 289.9371020.7911020.840
 70 Ag   70 Bu   71 Bu   71 Ag   72 Bu   72 Ag                                 
 --------------------------------------------------------------

          Ground-State Mulliken Net Atomic Charges

     Atom                 Charge (a.u.)
  ----------------------------------------
      1 Cl                    0.395692
      2 Br                   -0.123359
      3 Br                   -0.123359
      4 Cl                    0.395692
      5 C                    -0.272333
      6 C                    -0.272333
  ----------------------------------------
  Sum of atomic charges =     0.000000

 -----------------------------------------------------------------
                    Cartesian Multipole Moments
 -----------------------------------------------------------------
    Charge (ESU x 10^10)
                 0.0000
    Dipole Moment (Debye)
         X       0.0000      Y       0.0000      Z       0.0000
       Tot       0.0000
    Quadrupole Moments (Debye-Ang)
        XX     -66.9790     XY       1.0315     YY     -74.3606
        XZ       0.0000     YZ       0.0000     ZZ     -73.4063
    Octopole Moments (Debye-Ang^2)
       XXX       0.0000    XXY       0.0000    XYY      -0.0000
       YYY       0.0000    XXZ       0.0000    XYZ       0.0000
       YYZ       0.0000    XZZ       0.0000    YZZ       0.0000
       ZZZ       0.0000
    Hexadecapole Moments (Debye-Ang^3)
      XXXX   -1468.9881   XXXY     -11.7832   XXYY    -334.6020
      XYYY      22.4174   YYYY    -597.3643   XXXZ      -0.0000
      XXYZ       0.0000   XYYZ      -0.0000   YYYZ       0.0000
      XXZZ    -280.2902   XYZZ       2.7539   YYZZ    -117.1175
      XZZZ       0.0000   YZZZ       0.0000   ZZZZ     -87.2186
 -----------------------------------------------------------------
 Calculating analytic gradient of the SCF energy
 Gradient of SCF Energy
            1           2           3           4           5           6
    1   0.0224232   0.0661765  -0.0661765  -0.0224232   0.1886212  -0.1886212
    2  -0.1553531  -0.1531070   0.1531070   0.1553531   0.0354906  -0.0354906
    3   0.0000000   0.0000000  -0.0000000  -0.0000000   0.0000000  -0.0000000
 Max gradient component =       1.886E-01
 RMS gradient           =       9.961E-02
 Gradient time:  CPU 37.52 s  wall 4.81 s
 Geometry Optimization Parameters
   NAtoms,    NIC,     NZ,  NCons,   NDum,   NFix, NCnnct, MaxDiis
        6      37       0       0       0       0       0       0

 Cartesian Hessian Update
 Hessian Updated using BFGS Update


** GEOMETRY OPTIMIZATION IN DELOCALIZED INTERNAL COORDINATES **
   Searching for a Minimum

   Optimization Cycle:   7

                       Coordinates (Angstroms)
     ATOM                X               Y               Z
      1  Cl        1.5970265738    1.5584792688    0.0000000000
      2  Br       -2.2166506836    0.8019489137    0.0000000000
      3  Br        2.2166506836   -0.8019489137    0.0000000000
      4  Cl       -1.5970265738   -1.5584792688    0.0000000000
      5  C         0.7919408082    0.1679460317    0.0000000000
      6  C        -0.7919408082   -0.1679460317    0.0000000000
   Point Group: c2h   Number of degrees of freedom:     5


   Energy is  -6144.725546677

 Hessian Updated using BFGS Update

  5 Hessian modes will be used to form the next step
  Hessian Eigenvalues:
     0.065401    0.250061    0.282051    0.575265    1.059513

 Minimum Search - Taking Simple RFO Step
 Searching for Lamda that Minimizes Along All modes
 Value Taken    Lamda =  -0.19359860
 Calculated Step too Large.  Step scaled by  0.364748
 Step Taken.  Stepsize is  0.300000

                             Maximum     Tolerance    Cnvgd?
         Gradient           0.172927      0.000300      NO
         Displacement       0.213751      0.001200      NO
         Energy change     -0.075778      0.000001      NO


 New Cartesian Coordinates Obtained by Inverse Iteration

 Displacement from previous Coordinates is:  0.321695
 ----------------------------------------------------------------
             Standard Nuclear Orientation (Angstroms)
    I     Atom           X                Y                Z
 ----------------------------------------------------------------
    1      Cl      1.5227406226     1.5716064863     0.0000000000
    2      Br     -2.1617938371     0.8438418590     0.0000000000
    3      Br      2.1617938371    -0.8438418590     0.0000000000
    4      Cl     -1.5227406226    -1.5716064863     0.0000000000
    5      C       0.7297744461     0.1549042720     0.0000000000
    6      C      -0.7297744461    -0.1549042720     0.0000000000
 ----------------------------------------------------------------
 Molecular Point Group                 C2h   NOp =  4
 Largest Abelian Subgroup              C2h   NOp =  4
 Nuclear Repulsion Energy =   913.6828717829 hartrees
 There are       58 alpha and       58 beta electrons
 Applying Cartesian multipole field
    Component          Value
    ---------          -----
     (2,0,0)        1.00000E-11
     (0,2,0)        2.00000E-11
     (0,0,2)       -3.00000E-11
 Nucleus-field energy     =     0.0000000243 hartrees
 Requested basis set is 6-311++G(d,p)
 There are 76 shells and 200 basis functions
 A cutoff of  1.0D-11 yielded   2241 shell pairs
 There are     17039 function pairs (     18777 Cartesian)
 Smallest overlap matrix eigenvalue = 1.09E-05
 Guess MOs from SCF MO coefficient file

 -----------------------------------------------------------------------
  General SCF calculation program by
  Eric Jon Sundstrom, Paul Horn, Yuezhi Mao, Dmitri Zuev, Alec White,
  David Stuck, Shaama M.S., Shane Yost, Joonho Lee, David Small,
  Daniel Levine, Susi Lehtola, Hugh Burton, Evgeny Epifanovsky
 -----------------------------------------------------------------------
 Exchange:     0.2000 Hartree-Fock + 0.0800 Slater + 0.7200 B88
 Correlation:  0.1900 VWN1RPA + 0.8100 LYP
 Using SG-1 standard quadrature grid
 using 8 threads for integral computing
 -------------------------------------------------------
 OpenMP Integral computing Module                
 Release: version 2.0, May 2017, Q-Chem Inc. Pleasanton 
 -------------------------------------------------------
 -------------------------------------------------------
 OpenMP BLAS3 based DFT computing Module                
 Release: version 1.0, May 2013, Q-Chem Inc. Pittsburgh 
 -------------------------------------------------------
 A restricted SCF calculation will be
 performed using DIIS
 SCF converges when DIIS error is below 1.0e-08
 ---------------------------------------
  Cycle       Energy         DIIS error
 ---------------------------------------
    1   -6144.7814876986      1.39e-03  
    2   -6144.7896100935      2.87e-04  
    3   -6144.7893500384      3.64e-04  
    4   -6144.7899668168      9.09e-05  
    5   -6144.7900048478      1.35e-05  
    6   -6144.7900056856      2.77e-06  
    7   -6144.7900057192      7.01e-07  
    8   -6144.7900057218      2.23e-07  
    9   -6144.7900057219      4.32e-08  
   10   -6144.7900057220      6.99e-09  Convergence criterion met
 ---------------------------------------
 SCF time:   CPU 92.79s  wall 12.00s 
 SCF   energy in the final basis set =    -6144.7900057220
 Total energy in the final basis set =    -6144.7900057220

 --------------------------------------------------------------
             Orbital Energies (a.u.) and Symmetries
 --------------------------------------------------------------
 Warning : Irrep of orbital(  29) could not be determined
 Warning : Irrep of orbital(  30) could not be determined

 Alpha MOs, Restricted
 -- Occupied --                  
-482.86 -482.86 -101.58 -101.58  -62.51  -62.51  -56.33  -56.33
  1 Bu    1 Ag    2 Bu    2 Ag    3 Ag    3 Bu    4 Ag    4 Bu                 
-56.330 -56.330 -56.329 -56.329 -10.311 -10.310  -9.503  -9.503
  1 Au    1 Bg    5 Ag    5 Bu    6 Ag    6 Bu    7 Bu    7 Ag                 
 -8.724  -8.724  -7.268  -7.268  -7.258  -7.258  -7.257  -7.257
  8 Ag    8 Bu    9 Ag    9 Bu    2 Bg    2 Au   10 Bu   10 Ag                 
 -6.556  -6.556  -6.543  -6.543  -6.542  -6.542  -2.668  -2.668
 11 Ag   11 Bu    3 Au    3 Bg    0 xxx   0 xxx  12 Ag   12 Bu                 
 -2.664  -2.664  -2.663  -2.663  -2.652  -2.652  -2.652  -2.652
  4 Bg    4 Au   13 Bu   13 Ag   14 Ag   14 Bu    5 Bg    5 Au                 
 -0.989  -0.967  -0.830  -0.820  -0.708  -0.583  -0.532  -0.493
 15 Ag   15 Bu   16 Bu   16 Ag   17 Ag   17 Bu   18 Ag   18 Bu                 
 -0.462  -0.444  -0.417  -0.400  -0.374  -0.327  -0.324  -0.284
  6 Au   19 Ag    6 Bg   19 Bu   20 Ag    7 Bg    7 Au   20 Bu                 
 -0.271  -0.241
 21 Ag    8 Au                                                                 
 -- Virtual --                   
 -0.072  -0.030  -0.008  -0.005  -0.002   0.031   0.041   0.042
  8 Bg   21 Bu   22 Bu   22 Ag   23 Ag   23 Bu    9 Au   24 Ag                 
  0.045   0.053   0.065   0.071   0.075   0.080   0.086   0.102
 24 Bu   25 Ag    9 Bg   26 Ag   25 Bu   10 Bg   26 Bu   10 Au                 
  0.108   0.120   0.123   0.124   0.141   0.148   0.158   0.169
 27 Bu   11 Au   28 Bu   27 Ag   28 Ag   29 Ag   30 Ag   29 Bu                 
  0.176   0.196   0.203   0.204   0.235   0.246   0.356   0.363
 11 Bg   31 Ag   32 Ag   30 Bu   31 Bu   32 Bu   33 Bu   33 Ag                 
  0.398   0.409   0.411   0.412   0.424   0.431   0.432   0.449
 12 Au   34 Bu   34 Ag   12 Bg   35 Bu   13 Bg   35 Ag   13 Au                 
  0.479   0.487   0.498   0.516   0.532   0.536   0.537   0.538
 36 Ag   37 Ag   36 Bu   14 Au   14 Bg   37 Bu   15 Bg   15 Au                 
  0.549   0.575   0.581   0.624   0.632   0.642   0.649   0.690
 38 Ag   16 Au   38 Bu   16 Bg   39 Bu   39 Ag   40 Bu   40 Ag                 
  0.742   0.752   0.808   0.827   0.836   0.843   0.851   0.901
 17 Au   41 Ag   41 Bu   42 Ag   17 Bg   18 Au   42 Bu   43 Bu                 
  0.924   0.944   0.965   0.994   1.024   1.073   1.130   1.174
 43 Ag   18 Bg   44 Bu   44 Ag   45 Ag   45 Bu   46 Ag   46 Bu                 
  1.226   1.263   1.285   1.346   1.547   1.570   1.715   1.742
 47 Ag   47 Bu   19 Au   19 Bg   48 Ag   20 Au   48 Bu   49 Ag                 
  1.811   1.820   1.986   2.005   2.006   2.050   2.077   2.155
 49 Bu   20 Bg   21 Au   21 Bg   50 Ag   50 Bu   51 Bu   51 Ag                 
  2.166   2.241   2.256   2.288   2.367   2.392   2.459   2.576
 52 Bu   22 Bg   22 Au   52 Ag   53 Bu   53 Ag   54 Bu   54 Ag                 
  2.632   2.803   2.974   2.989   3.069   3.674   3.982   3.982
 23 Au   23 Bg   55 Bu   55 Ag   56 Ag   56 Bu   24 Au   24 Bg                 
  4.029   4.032   4.057   4.089   4.149   4.219   4.320   4.341
 57 Bu   57 Ag   25 Au   25 Bg   58 Ag   58 Bu   59 Bu   59 Ag                 
  6.724   6.752   7.532   7.540   7.580   7.602   7.636   7.706
 60 Bu   60 Ag   26 Au   26 Bg   61 Ag   61 Bu   62 Bu   62 Ag                 
  9.769   9.798  23.340  23.610  25.787  25.839  26.009  26.088
 63 Ag   63 Bu   64 Ag   64 Bu   27 Bg   27 Au   65 Ag   65 Bu                 
 26.311  26.519  47.974  48.006 215.766 215.792 289.734 289.742
 66 Bu   66 Ag   67 Bu   67 Ag   68 Ag   68 Bu   28 Au   28 Bg                 
289.782 289.805 289.864 289.9431020.7871020.827
 69 Ag   69 Bu   70 Bu   70 Ag   71 Bu   71 Ag                                 

 Beta MOs, Restricted
 -- Occupied --                  
-482.86 -482.86 -101.58 -101.58  -62.51  -62.51  -56.33  -56.33
  1 Bu    1 Ag    2 Bu    2 Ag    3 Ag    3 Bu    4 Ag    4 Bu                 
-56.330 -56.330 -56.329 -56.329 -10.311 -10.310  -9.503  -9.503
  1 Au    1 Bg    5 Ag    5 Bu    6 Ag    6 Bu    7 Bu    7 Ag                 
 -8.724  -8.724  -7.268  -7.268  -7.258  -7.258  -7.257  -7.257
  8 Ag    8 Bu    9 Ag    9 Bu    2 Bg    2 Au   10 Bu   10 Ag                 
 -6.556  -6.556  -6.543  -6.543  -6.542  -6.542  -2.668  -2.668
 11 Ag   11 Bu    3 Au    3 Bg    0 xxx   0 xxx  12 Ag   12 Bu                 
 -2.664  -2.664  -2.663  -2.663  -2.652  -2.652  -2.652  -2.652
  4 Bg    4 Au   13 Bu   13 Ag   14 Ag   14 Bu    5 Bg    5 Au                 
 -0.989  -0.967  -0.830  -0.820  -0.708  -0.583  -0.532  -0.493
 15 Ag   15 Bu   16 Bu   16 Ag   17 Ag   17 Bu   18 Ag   18 Bu                 
 -0.462  -0.444  -0.417  -0.400  -0.374  -0.327  -0.324  -0.284
  6 Au   19 Ag    6 Bg   19 Bu   20 Ag    7 Bg    7 Au   20 Bu                 
 -0.271  -0.241
 21 Ag    8 Au                                                                 
 -- Virtual --                   
 -0.072  -0.030  -0.008  -0.005  -0.002   0.031   0.041   0.042
  8 Bg   21 Bu   22 Bu   22 Ag   23 Ag   23 Bu    9 Au   24 Ag                 
  0.045   0.053   0.065   0.071   0.075   0.080   0.086   0.102
 24 Bu   25 Ag    9 Bg   26 Ag   25 Bu   10 Bg   26 Bu   10 Au                 
  0.108   0.120   0.123   0.124   0.141   0.148   0.158   0.169
 27 Bu   11 Au   28 Bu   27 Ag   28 Ag   29 Ag   30 Ag   29 Bu                 
  0.176   0.196   0.203   0.204   0.235   0.246   0.356   0.363
 11 Bg   31 Ag   32 Ag   30 Bu   31 Bu   32 Bu   33 Bu   33 Ag                 
  0.398   0.409   0.411   0.412   0.424   0.431   0.432   0.449
 12 Au   34 Bu   34 Ag   12 Bg   35 Bu   13 Bg   35 Ag   13 Au                 
  0.479   0.487   0.498   0.516   0.532   0.536   0.537   0.538
 36 Ag   37 Ag   36 Bu   14 Au   14 Bg   37 Bu   15 Bg   15 Au                 
  0.549   0.575   0.581   0.624   0.632   0.642   0.649   0.690
 38 Ag   16 Au   38 Bu   16 Bg   39 Bu   39 Ag   40 Bu   40 Ag                 
  0.742   0.752   0.808   0.827   0.836   0.843   0.851   0.901
 17 Au   41 Ag   41 Bu   42 Ag   17 Bg   18 Au   42 Bu   43 Bu                 
  0.924   0.944   0.965   0.994   1.024   1.073   1.130   1.174
 43 Ag   18 Bg   44 Bu   44 Ag   45 Ag   45 Bu   46 Ag   46 Bu                 
  1.226   1.263   1.285   1.346   1.547   1.570   1.715   1.742
 47 Ag   47 Bu   19 Au   19 Bg   48 Ag   20 Au   48 Bu   49 Ag                 
  1.811   1.820   1.986   2.005   2.006   2.050   2.077   2.155
 49 Bu   20 Bg   21 Au   21 Bg   50 Ag   50 Bu   51 Bu   51 Ag                 
  2.166   2.241   2.256   2.288   2.367   2.392   2.459   2.576
 52 Bu   22 Bg   22 Au   52 Ag   53 Bu   53 Ag   54 Bu   54 Ag                 
  2.632   2.803   2.974   2.989   3.069   3.674   3.982   3.982
 23 Au   23 Bg   55 Bu   55 Ag   56 Ag   56 Bu   24 Au   24 Bg                 
  4.029   4.032   4.057   4.089   4.149   4.219   4.320   4.341
 57 Bu   57 Ag   25 Au   25 Bg   58 Ag   58 Bu   59 Bu   59 Ag                 
  6.724   6.752   7.532   7.540   7.580   7.602   7.636   7.706
 60 Bu   60 Ag   26 Au   26 Bg   61 Ag   61 Bu   62 Bu   62 Ag                 
  9.769   9.798  23.340  23.610  25.787  25.839  26.009  26.088
 63 Ag   63 Bu   64 Ag   64 Bu   27 Bg   27 Au   65 Ag   65 Bu                 
 26.311  26.519  47.974  48.006 215.766 215.792 289.734 289.742
 66 Bu   66 Ag   67 Bu   67 Ag   68 Ag   68 Bu   28 Au   28 Bg                 
289.782 289.805 289.864 289.9431020.7871020.827
 69 Ag   69 Bu   70 Bu   70 Ag   71 Bu   71 Ag                                 
 --------------------------------------------------------------

          Ground-State Mulliken Net Atomic Charges

     Atom                 Charge (a.u.)
  ----------------------------------------
      1 Cl                    0.397725
      2 Br                   -0.126892
      3 Br                   -0.126892
      4 Cl                    0.397725
      5 C                    -0.270833
      6 C                    -0.270834
  ----------------------------------------
  Sum of atomic charges =    -0.000000

 -----------------------------------------------------------------
                    Cartesian Multipole Moments
 -----------------------------------------------------------------
    Charge (ESU x 10^10)
                -0.0000
    Dipole Moment (Debye)
         X       0.0000      Y       0.0000      Z       0.0000
       Tot       0.0000
    Quadrupole Moments (Debye-Ang)
        XX     -67.6683     XY       0.5895     YY     -73.9943
        XZ      -0.0000     YZ       0.0000     ZZ     -73.3307
    Octopole Moments (Debye-Ang^2)
       XXX       0.0000    XXY       0.0000    XYY      -0.0000
       YYY       0.0000    XXZ      -0.0000    XYZ      -0.0000
       YYZ      -0.0000    XZZ       0.0000    YZZ       0.0000
       ZZZ       0.0000
    Hexadecapole Moments (Debye-Ang^3)
      XXXX   -1387.9499   XXXY      -3.7317   XXYY    -321.0941
      XYYY      34.0056   YYYY    -613.6444   XXXZ      -0.0000
      XXYZ       0.0000   XYYZ       0.0000   YYYZ       0.0000
      XXZZ    -265.2795   XYZZ       6.7956   YYZZ    -120.5849
      XZZZ      -0.0000   YZZZ      -0.0000   ZZZZ     -86.8697
 -----------------------------------------------------------------
 Calculating analytic gradient of the SCF energy
 Gradient of SCF Energy
            1           2           3           4           5           6
    1   0.0197467   0.0542429  -0.0542428  -0.0197467   0.1478521  -0.1478522
    2  -0.1296481  -0.1279575   0.1279575   0.1296481   0.0272195  -0.0272195
    3  -0.0000000   0.0000000  -0.0000000  -0.0000000   0.0000000   0.0000000
 Max gradient component =       1.479E-01
 RMS gradient           =       8.105E-02
 Gradient time:  CPU 37.92 s  wall 4.87 s
 Geometry Optimization Parameters
   NAtoms,    NIC,     NZ,  NCons,   NDum,   NFix, NCnnct, MaxDiis
        6      37       0       0       0       0       0       0

 Cartesian Hessian Update
 Hessian Updated using BFGS Update


** GEOMETRY OPTIMIZATION IN DELOCALIZED INTERNAL COORDINATES **
   Searching for a Minimum

   Optimization Cycle:   8

                       Coordinates (Angstroms)
     ATOM                X               Y               Z
      1  Cl        1.5227406226    1.5716064863    0.0000000000
      2  Br       -2.1617938371    0.8438418590    0.0000000000
      3  Br        2.1617938371   -0.8438418590    0.0000000000
      4  Cl       -1.5227406226   -1.5716064863    0.0000000000
      5  C         0.7297744461    0.1549042720    0.0000000000
      6  C        -0.7297744461   -0.1549042720    0.0000000000
   Point Group: c2h   Number of degrees of freedom:     5


   Energy is  -6144.790005722

 Hessian Updated using BFGS Update

  5 Hessian modes will be used to form the next step
  Hessian Eigenvalues:
     0.145960    0.215640    0.250320    0.548165    1.059488

 Minimum Search - Taking Simple RFO Step
 Searching for Lamda that Minimizes Along All modes
 Value Taken    Lamda =  -0.13320438
 Calculated Step too Large.  Step scaled by  0.445370
 Step Taken.  Stepsize is  0.300000

                             Maximum     Tolerance    Cnvgd?
         Gradient           0.138265      0.000300      NO
         Displacement       0.199726      0.001200      NO
         Energy change     -0.064459      0.000001      NO


 New Cartesian Coordinates Obtained by Inverse Iteration

 Displacement from previous Coordinates is:  0.298983
 ----------------------------------------------------------------
             Standard Nuclear Orientation (Angstroms)
    I     Atom           X                Y                Z
 ----------------------------------------------------------------
    1      Cl      1.4537309082     1.5931065284     0.0000000000
    2      Br     -2.1148819275     0.8911269255     0.0000000000
    3      Br      2.1148819275    -0.8911269255     0.0000000000
    4      Cl     -1.4537309082    -1.5931065284     0.0000000000
    5      C       0.6773473769     0.1446007748     0.0000000000
    6      C      -0.6773473769    -0.1446007748     0.0000000000
 ----------------------------------------------------------------
 Molecular Point Group                 C2h   NOp =  4
 Largest Abelian Subgroup              C2h   NOp =  4
 Nuclear Repulsion Energy =   915.8250567838 hartrees
 There are       58 alpha and       58 beta electrons
 Applying Cartesian multipole field
    Component          Value
    ---------          -----
     (2,0,0)        1.00000E-11
     (0,2,0)        2.00000E-11
     (0,0,2)       -3.00000E-11
 Nucleus-field energy     =     0.0000000241 hartrees
 Requested basis set is 6-311++G(d,p)
 There are 76 shells and 200 basis functions
 A cutoff of  1.0D-11 yielded   2256 shell pairs
 There are     17128 function pairs (     18887 Cartesian)
 Smallest overlap matrix eigenvalue = 7.49E-06
 Guess MOs from SCF MO coefficient file

 -----------------------------------------------------------------------
  General SCF calculation program by
  Eric Jon Sundstrom, Paul Horn, Yuezhi Mao, Dmitri Zuev, Alec White,
  David Stuck, Shaama M.S., Shane Yost, Joonho Lee, David Small,
  Daniel Levine, Susi Lehtola, Hugh Burton, Evgeny Epifanovsky
 -----------------------------------------------------------------------
 Exchange:     0.2000 Hartree-Fock + 0.0800 Slater + 0.7200 B88
 Correlation:  0.1900 VWN1RPA + 0.8100 LYP
 Using SG-1 standard quadrature grid
 using 8 threads for integral computing
 -------------------------------------------------------
 OpenMP Integral computing Module                
 Release: version 2.0, May 2017, Q-Chem Inc. Pleasanton 
 -------------------------------------------------------
 -------------------------------------------------------
 OpenMP BLAS3 based DFT computing Module                
 Release: version 1.0, May 2013, Q-Chem Inc. Pittsburgh 
 -------------------------------------------------------
 A restricted SCF calculation will be
 performed using DIIS
 SCF converges when DIIS error is below 1.0e-08
 ---------------------------------------
  Cycle       Energy         DIIS error
 ---------------------------------------
    1   -6144.8308592829      1.48e-03  
    2   -6144.8394003144      3.04e-04  
    3   -6144.8391690140      3.66e-04  
    4   -6144.8397791162      1.03e-04  
    5   -6144.8398287145      1.44e-05  
    6   -6144.8398296485      2.72e-06  
    7   -6144.8398296812      7.60e-07  
    8   -6144.8398296842      2.57e-07  
    9   -6144.8398296843      3.79e-08  
   10   -6144.8398296844      7.96e-09  Convergence criterion met
 ---------------------------------------
 SCF time:   CPU 93.74s  wall 12.00s 
 SCF   energy in the final basis set =    -6144.8398296844
 Total energy in the final basis set =    -6144.8398296844

 --------------------------------------------------------------
             Orbital Energies (a.u.) and Symmetries
 --------------------------------------------------------------
 Warning : Irrep of orbital(  29) could not be determined
 Warning : Irrep of orbital(  30) could not be determined

 Alpha MOs, Restricted
 -- Occupied --                  
-482.86 -482.86 -101.58 -101.58  -62.51  -62.51  -56.33  -56.33
  1 Bu    1 Ag    2 Bu    2 Ag    3 Ag    3 Bu    4 Ag    4 Bu                 
-56.330 -56.330 -56.329 -56.329 -10.306 -10.305  -9.502  -9.502
  1 Au    1 Bg    5 Ag    5 Bu    6 Ag    6 Bu    7 Bu    7 Ag                 
 -8.724  -8.724  -7.267  -7.267  -7.257  -7.257  -7.256  -7.256
  8 Ag    8 Bu    9 Ag    9 Bu    2 Bg    2 Au   10 Bu   10 Ag                 
 -6.556  -6.556  -6.542  -6.542  -6.541  -6.541  -2.667  -2.667
 11 Ag   11 Bu    3 Au    3 Bg    0 xxx   0 xxx  12 Ag   12 Bu                 
 -2.663  -2.663  -2.662  -2.662  -2.651  -2.651  -2.651  -2.651
  4 Bg    4 Au   13 Bu   13 Ag   14 Ag   14 Bu    5 Bg    5 Au                 
 -0.984  -0.952  -0.832  -0.820  -0.733  -0.579  -0.532  -0.500
 15 Ag   15 Bu   16 Bu   16 Ag   17 Ag   17 Bu   18 Ag   18 Bu                 
 -0.464  -0.436  -0.408  -0.389  -0.374  -0.329  -0.325  -0.292
  6 Au   19 Ag    6 Bg   19 Bu   20 Ag    7 Bg    7 Au   20 Bu                 
 -0.276  -0.253
 21 Ag    8 Au                                                                 
 -- Virtual --                   
 -0.057  -0.039  -0.009  -0.006  -0.005   0.030   0.042   0.042
  8 Bg   21 Bu   22 Bu   22 Ag   23 Ag   23 Bu    9 Au   24 Bu                 
  0.042   0.053   0.066   0.070   0.080   0.081   0.086   0.102
 24 Ag   25 Ag    9 Bg   26 Ag   10 Bg   25 Bu   26 Bu   10 Au                 
  0.111   0.120   0.125   0.128   0.142   0.148   0.157   0.175
 27 Bu   11 Au   28 Bu   27 Ag   28 Ag   29 Ag   30 Ag   11 Bg                 
  0.182   0.199   0.203   0.203   0.245   0.260   0.356   0.356
 29 Bu   31 Ag   32 Ag   30 Bu   31 Bu   32 Bu   33 Bu   33 Ag                 
  0.398   0.413   0.413   0.413   0.421   0.429   0.431   0.451
 12 Au   34 Bu   34 Ag   12 Bg   35 Bu   35 Ag   13 Bg   13 Au                 
  0.472   0.483   0.507   0.507   0.531   0.540   0.542   0.544
 36 Ag   37 Ag   14 Au   36 Bu   14 Bg   15 Bg   15 Au   37 Bu                 
  0.562   0.583   0.589   0.623   0.636   0.665   0.672   0.698
 38 Ag   16 Au   38 Bu   16 Bg   39 Bu   39 Ag   40 Bu   40 Ag                 
  0.747   0.751   0.813   0.816   0.836   0.842   0.855   0.906
 41 Ag   17 Au   41 Bu   42 Ag   17 Bg   18 Au   42 Bu   43 Bu                 
  0.920   0.955   0.964   0.999   1.018   1.063   1.125   1.167
 43 Ag   18 Bg   44 Bu   44 Ag   45 Ag   45 Bu   46 Ag   46 Bu                 
  1.223   1.285   1.285   1.314   1.524   1.591   1.724   1.768
 47 Ag   19 Au   47 Bu   19 Bg   48 Ag   20 Au   48 Bu   49 Ag                 
  1.849   1.868   1.991   2.009   2.026   2.064   2.099   2.163
 49 Bu   20 Bg   21 Au   21 Bg   50 Ag   50 Bu   51 Bu   51 Ag                 
  2.204   2.243   2.260   2.290   2.372   2.423   2.471   2.567
 52 Bu   22 Bg   22 Au   52 Ag   53 Bu   53 Ag   54 Bu   54 Ag                 
  2.637   2.830   2.952   3.052   3.159   3.601   3.981   3.983
 23 Au   23 Bg   55 Bu   55 Ag   56 Ag   56 Bu   24 Au   24 Bg                 
  4.022   4.026   4.057   4.089   4.149   4.227   4.329   4.348
 57 Bu   57 Ag   25 Au   25 Bg   58 Ag   58 Bu   59 Bu   59 Ag                 
  6.718   6.738   7.533   7.541   7.581   7.605   7.638   7.704
 60 Bu   60 Ag   26 Au   26 Bg   61 Ag   61 Bu   62 Bu   62 Ag                 
  9.754   9.801  23.296  23.889  25.785  25.841  26.009  26.098
 63 Ag   63 Bu   64 Ag   64 Bu   27 Bg   27 Au   65 Ag   65 Bu                 
 26.334  26.526  47.969  47.994 215.746 215.793 289.734 289.742
 66 Bu   66 Ag   67 Bu   67 Ag   68 Ag   68 Bu   28 Au   28 Bg                 
289.784 289.807 289.867 289.9421020.7801020.811
 69 Ag   69 Bu   70 Bu   70 Ag   71 Bu   71 Ag                                 

 Beta MOs, Restricted
 -- Occupied --                  
-482.86 -482.86 -101.58 -101.58  -62.51  -62.51  -56.33  -56.33
  1 Bu    1 Ag    2 Bu    2 Ag    3 Ag    3 Bu    4 Ag    4 Bu                 
-56.330 -56.330 -56.329 -56.329 -10.306 -10.305  -9.502  -9.502
  1 Au    1 Bg    5 Ag    5 Bu    6 Ag    6 Bu    7 Bu    7 Ag                 
 -8.724  -8.724  -7.267  -7.267  -7.257  -7.257  -7.256  -7.256
  8 Ag    8 Bu    9 Ag    9 Bu    2 Bg    2 Au   10 Bu   10 Ag                 
 -6.556  -6.556  -6.542  -6.542  -6.541  -6.541  -2.667  -2.667
 11 Ag   11 Bu    3 Au    3 Bg    0 xxx   0 xxx  12 Ag   12 Bu                 
 -2.663  -2.663  -2.662  -2.662  -2.651  -2.651  -2.651  -2.651
  4 Bg    4 Au   13 Bu   13 Ag   14 Ag   14 Bu    5 Bg    5 Au                 
 -0.984  -0.952  -0.832  -0.820  -0.733  -0.579  -0.532  -0.500
 15 Ag   15 Bu   16 Bu   16 Ag   17 Ag   17 Bu   18 Ag   18 Bu                 
 -0.464  -0.436  -0.408  -0.389  -0.374  -0.329  -0.325  -0.292
  6 Au   19 Ag    6 Bg   19 Bu   20 Ag    7 Bg    7 Au   20 Bu                 
 -0.276  -0.253
 21 Ag    8 Au                                                                 
 -- Virtual --                   
 -0.057  -0.039  -0.009  -0.006  -0.005   0.030   0.042   0.042
  8 Bg   21 Bu   22 Bu   22 Ag   23 Ag   23 Bu    9 Au   24 Bu                 
  0.042   0.053   0.066   0.070   0.080   0.081   0.086   0.102
 24 Ag   25 Ag    9 Bg   26 Ag   10 Bg   25 Bu   26 Bu   10 Au                 
  0.111   0.120   0.125   0.128   0.142   0.148   0.157   0.175
 27 Bu   11 Au   28 Bu   27 Ag   28 Ag   29 Ag   30 Ag   11 Bg                 
  0.182   0.199   0.203   0.203   0.245   0.260   0.356   0.356
 29 Bu   31 Ag   32 Ag   30 Bu   31 Bu   32 Bu   33 Bu   33 Ag                 
  0.398   0.413   0.413   0.413   0.421   0.429   0.431   0.451
 12 Au   34 Bu   34 Ag   12 Bg   35 Bu   35 Ag   13 Bg   13 Au                 
  0.472   0.483   0.507   0.507   0.531   0.540   0.542   0.544
 36 Ag   37 Ag   14 Au   36 Bu   14 Bg   15 Bg   15 Au   37 Bu                 
  0.562   0.583   0.589   0.623   0.636   0.665   0.672   0.698
 38 Ag   16 Au   38 Bu   16 Bg   39 Bu   39 Ag   40 Bu   40 Ag                 
  0.747   0.751   0.813   0.816   0.836   0.842   0.855   0.906
 41 Ag   17 Au   41 Bu   42 Ag   17 Bg   18 Au   42 Bu   43 Bu                 
  0.920   0.955   0.964   0.999   1.018   1.063   1.125   1.167
 43 Ag   18 Bg   44 Bu   44 Ag   45 Ag   45 Bu   46 Ag   46 Bu                 
  1.223   1.285   1.285   1.314   1.524   1.591   1.724   1.768
 47 Ag   19 Au   47 Bu   19 Bg   48 Ag   20 Au   48 Bu   49 Ag                 
  1.849   1.868   1.991   2.009   2.026   2.064   2.099   2.163
 49 Bu   20 Bg   21 Au   21 Bg   50 Ag   50 Bu   51 Bu   51 Ag                 
  2.204   2.243   2.260   2.290   2.372   2.423   2.471   2.567
 52 Bu   22 Bg   22 Au   52 Ag   53 Bu   53 Ag   54 Bu   54 Ag                 
  2.637   2.830   2.952   3.052   3.159   3.601   3.981   3.983
 23 Au   23 Bg   55 Bu   55 Ag   56 Ag   56 Bu   24 Au   24 Bg                 
  4.022   4.026   4.057   4.089   4.149   4.227   4.329   4.348
 57 Bu   57 Ag   25 Au   25 Bg   58 Ag   58 Bu   59 Bu   59 Ag                 
  6.718   6.738   7.533   7.541   7.581   7.605   7.638   7.704
 60 Bu   60 Ag   26 Au   26 Bg   61 Ag   61 Bu   62 Bu   62 Ag                 
  9.754   9.801  23.296  23.889  25.785  25.841  26.009  26.098
 63 Ag   63 Bu   64 Ag   64 Bu   27 Bg   27 Au   65 Ag   65 Bu                 
 26.334  26.526  47.969  47.994 215.746 215.793 289.734 289.742
 66 Bu   66 Ag   67 Bu   67 Ag   68 Ag   68 Bu   28 Au   28 Bg                 
289.784 289.807 289.867 289.9421020.7801020.811
 69 Ag   69 Bu   70 Bu   70 Ag   71 Bu   71 Ag                                 
 --------------------------------------------------------------

          Ground-State Mulliken Net Atomic Charges

     Atom                 Charge (a.u.)
  ----------------------------------------
      1 Cl                    0.401187
      2 Br                   -0.127953
      3 Br                   -0.127953
      4 Cl                    0.401187
      5 C                    -0.273233
      6 C                    -0.273235
  ----------------------------------------
  Sum of atomic charges =    -0.000000

 -----------------------------------------------------------------
                    Cartesian Multipole Moments
 -----------------------------------------------------------------
    Charge (ESU x 10^10)
                -0.0000
    Dipole Moment (Debye)
         X       0.0000      Y       0.0000      Z       0.0000
       Tot       0.0000
    Quadrupole Moments (Debye-Ang)
        XX     -68.3129     XY       0.1196     YY     -73.5014
        XZ      -0.0000     YZ       0.0000     ZZ     -73.2961
    Octopole Moments (Debye-Ang^2)
       XXX      -0.0000    XXY       0.0000    XYY      -0.0000
       YYY      -0.0000    XXZ       0.0000    XYZ      -0.0000
       YYZ       0.0000    XZZ       0.0000    YZZ       0.0000
       ZZZ       0.0000
    Hexadecapole Moments (Debye-Ang^3)
      XXXX   -1320.3821   XXXY       4.2824   XXYY    -310.7273
      XYYY      45.1429   YYYY    -635.4751   XXXZ      -0.0000
      XXYZ       0.0000   XYYZ      -0.0000   YYYZ       0.0000
      XXZZ    -252.6633   XYZZ      10.8171   YYZZ    -125.2447
      XZZZ      -0.0000   YZZZ       0.0000   ZZZZ     -86.7150
 -----------------------------------------------------------------
 Calculating analytic gradient of the SCF energy
 Gradient of SCF Energy
            1           2           3           4           5           6
    1   0.0168125   0.0419770  -0.0419770  -0.0168124   0.0769421  -0.0769423
    2  -0.1021258  -0.1015108   0.1015108   0.1021258   0.0118331  -0.0118331
    3   0.0000000   0.0000000  -0.0000000  -0.0000000  -0.0000000   0.0000000
 Max gradient component =       1.021E-01
 RMS gradient           =       5.661E-02
 Gradient time:  CPU 39.45 s  wall 5.05 s
 Geometry Optimization Parameters
   NAtoms,    NIC,     NZ,  NCons,   NDum,   NFix, NCnnct, MaxDiis
        6      37       0       0       0       0       0       0

 Cartesian Hessian Update
 Hessian Updated using BFGS Update


** GEOMETRY OPTIMIZATION IN DELOCALIZED INTERNAL COORDINATES **
   Searching for a Minimum

   Optimization Cycle:   9

                       Coordinates (Angstroms)
     ATOM                X               Y               Z
      1  Cl        1.4537309082    1.5931065284    0.0000000000
      2  Br       -2.1148819275    0.8911269255    0.0000000000
      3  Br        2.1148819275   -0.8911269255    0.0000000000
      4  Cl       -1.4537309082   -1.5931065284    0.0000000000
      5  C         0.6773473769    0.1446007748    0.0000000000
      6  C        -0.6773473769   -0.1446007748    0.0000000000
   Point Group: c2h   Number of degrees of freedom:     5


   Energy is  -6144.839829684

 Hessian Updated using BFGS Update

  5 Hessian modes will be used to form the next step
  Hessian Eigenvalues:
     0.145513    0.249816    0.310105    0.537803    1.059519

 Minimum Search - Taking Simple RFO Step
 Searching for Lamda that Minimizes Along All modes
 Value Taken    Lamda =  -0.07796300
 Calculated Step too Large.  Step scaled by  0.523364
 Step Taken.  Stepsize is  0.300000

                             Maximum     Tolerance    Cnvgd?
         Gradient           0.105419      0.000300      NO
         Displacement       0.261149      0.001200      NO
         Energy change     -0.049824      0.000001      NO


 New Cartesian Coordinates Obtained by Inverse Iteration

 Displacement from previous Coordinates is:  0.225470
 ----------------------------------------------------------------
             Standard Nuclear Orientation (Angstroms)
    I     Atom           X                Y                Z
 ----------------------------------------------------------------
    1      Cl      1.4079877850     1.6313916398     0.0000000000
    2      Br     -2.0959933282     0.9444189574     0.0000000000
    3      Br      2.0959933282    -0.9444189574     0.0000000000
    4      Cl     -1.4079877850    -1.6313916398     0.0000000000
    5      C       0.6584697419     0.1420490939     0.0000000000
    6      C      -0.6584697419    -0.1420490939     0.0000000000
 ----------------------------------------------------------------
 Molecular Point Group                 C2h   NOp =  4
 Largest Abelian Subgroup              C2h   NOp =  4
 Nuclear Repulsion Energy =   908.3661517118 hartrees
 There are       58 alpha and       58 beta electrons
 Applying Cartesian multipole field
    Component          Value
    ---------          -----
     (2,0,0)        1.00000E-11
     (0,2,0)        2.00000E-11
     (0,0,2)       -3.00000E-11
 Nucleus-field energy     =     0.0000000245 hartrees
 Requested basis set is 6-311++G(d,p)
 There are 76 shells and 200 basis functions
 A cutoff of  1.0D-11 yielded   2250 shell pairs
 There are     17090 function pairs (     18843 Cartesian)
 Smallest overlap matrix eigenvalue = 7.39E-06
 Guess MOs from SCF MO coefficient file

 -----------------------------------------------------------------------
  General SCF calculation program by
  Eric Jon Sundstrom, Paul Horn, Yuezhi Mao, Dmitri Zuev, Alec White,
  David Stuck, Shaama M.S., Shane Yost, Joonho Lee, David Small,
  Daniel Levine, Susi Lehtola, Hugh Burton, Evgeny Epifanovsky
 -----------------------------------------------------------------------
 Exchange:     0.2000 Hartree-Fock + 0.0800 Slater + 0.7200 B88
 Correlation:  0.1900 VWN1RPA + 0.8100 LYP
 Using SG-1 standard quadrature grid
 using 8 threads for integral computing
 -------------------------------------------------------
 OpenMP Integral computing Module                
 Release: version 2.0, May 2017, Q-Chem Inc. Pleasanton 
 -------------------------------------------------------
 -------------------------------------------------------
 OpenMP BLAS3 based DFT computing Module                
 Release: version 1.0, May 2013, Q-Chem Inc. Pittsburgh 
 -------------------------------------------------------
 A restricted SCF calculation will be
 performed using DIIS
 SCF converges when DIIS error is below 1.0e-08
 ---------------------------------------
  Cycle       Energy         DIIS error
 ---------------------------------------
    1   -6144.8697667740      8.84e-04  
    2   -6144.8737570429      2.26e-04  
    3   -6144.8737083386      2.39e-04  
    4   -6144.8739560225      8.27e-05  
    5   -6144.8739903681      9.68e-06  
    6   -6144.8739908099      1.76e-06  
    7   -6144.8739908207      6.37e-07  
    8   -6144.8739908227      1.32e-07  
    9   -6144.8739908225      2.31e-08  
   10   -6144.8739908226      5.75e-09  Convergence criterion met
 ---------------------------------------
 SCF time:   CPU 93.27s  wall 12.00s 
 SCF   energy in the final basis set =    -6144.8739908226
 Total energy in the final basis set =    -6144.8739908226

 --------------------------------------------------------------
             Orbital Energies (a.u.) and Symmetries
 --------------------------------------------------------------
 Warning : Irrep of orbital(  29) could not be determined
 Warning : Irrep of orbital(  30) could not be determined

 Alpha MOs, Restricted
 -- Occupied --                  
-482.86 -482.86 -101.59 -101.59  -62.51  -62.51  -56.33  -56.33
  1 Bu    1 Ag    2 Ag    2 Bu    3 Ag    3 Bu    4 Ag    4 Bu                 
-56.331 -56.331 -56.330 -56.330 -10.306 -10.305  -9.502  -9.502
  1 Au    1 Bg    5 Ag    5 Bu    6 Ag    6 Bu    7 Bu    7 Ag                 
 -8.724  -8.724  -7.267  -7.267  -7.257  -7.257  -7.256  -7.256
  8 Ag    8 Bu    9 Ag    9 Bu    2 Bg    2 Au   10 Bu   10 Ag                 
 -6.556  -6.556  -6.543  -6.543  -6.542  -6.542  -2.667  -2.667
 11 Ag   11 Bu    3 Au    3 Bg    0 xxx   0 xxx  12 Ag   12 Bu                 
 -2.663  -2.663  -2.663  -2.663  -2.652  -2.652  -2.652  -2.652
  4 Bg    4 Au   13 Bu   13 Ag   14 Ag   14 Bu    5 Bg    5 Au                 
 -0.974  -0.936  -0.832  -0.820  -0.742  -0.575  -0.528  -0.502
 15 Ag   15 Bu   16 Bu   16 Ag   17 Ag   17 Bu   18 Ag   18 Bu                 
 -0.461  -0.432  -0.399  -0.379  -0.371  -0.331  -0.327  -0.302
  6 Au   19 Ag    6 Bg   19 Bu   20 Ag    7 Bg    7 Au   20 Bu                 
 -0.284  -0.259
 21 Ag    8 Au                                                                 
 -- Virtual --                   
 -0.051  -0.048  -0.014  -0.012  -0.005   0.029   0.040   0.041
  8 Bg   21 Bu   22 Bu   22 Ag   23 Ag   23 Bu   24 Bu   24 Ag                 
  0.043   0.054   0.065   0.070   0.080   0.083   0.086   0.101
  9 Au   25 Ag    9 Bg   26 Ag   10 Bg   25 Bu   26 Bu   10 Au                 
  0.110   0.121   0.126   0.129   0.141   0.145   0.158   0.174
 27 Bu   11 Au   28 Bu   27 Ag   28 Ag   29 Ag   30 Ag   11 Bg                 
  0.190   0.199   0.200   0.201   0.246   0.265   0.355   0.355
 29 Bu   31 Ag   30 Bu   32 Ag   31 Bu   32 Bu   33 Ag   33 Bu                 
  0.400   0.412   0.414   0.414   0.416   0.424   0.433   0.454
 12 Au   34 Ag   34 Bu   12 Bg   35 Bu   35 Ag   13 Bg   13 Au                 
  0.463   0.477   0.502   0.505   0.528   0.540   0.543   0.543
 36 Ag   37 Ag   14 Au   36 Bu   14 Bg   37 Bu   15 Bg   15 Au                 
  0.574   0.587   0.598   0.621   0.634   0.674   0.686   0.717
 38 Ag   16 Au   38 Bu   16 Bg   39 Bu   39 Ag   40 Bu   40 Ag                 
  0.750   0.758   0.802   0.812   0.834   0.840   0.855   0.906
 41 Ag   17 Au   42 Ag   41 Bu   17 Bg   18 Au   42 Bu   43 Bu                 
  0.909   0.951   0.960   0.972   1.027   1.046   1.114   1.156
 43 Ag   44 Bu   18 Bg   44 Ag   45 Ag   45 Bu   46 Ag   46 Bu                 
  1.219   1.276   1.297   1.299   1.518   1.594   1.716   1.752
 47 Ag   19 Au   47 Bu   19 Bg   48 Ag   20 Au   48 Bu   49 Ag                 
  1.864   1.880   1.993   2.008   2.042   2.071   2.111   2.176
 49 Bu   20 Bg   21 Au   21 Bg   50 Ag   50 Bu   51 Bu   51 Ag                 
  2.212   2.241   2.260   2.278   2.376   2.410   2.481   2.548
 52 Bu   22 Bg   22 Au   52 Ag   53 Bu   53 Ag   54 Bu   54 Ag                 
  2.638   2.836   2.936   3.064   3.198   3.536   3.979   3.983
 23 Au   23 Bg   55 Bu   55 Ag   56 Ag   56 Bu   24 Au   24 Bg                 
  4.014   4.018   4.055   4.084   4.149   4.228   4.337   4.353
 57 Bu   57 Ag   25 Au   25 Bg   58 Ag   58 Bu   59 Bu   59 Ag                 
  6.702   6.718   7.534   7.540   7.582   7.603   7.637   7.696
 60 Bu   60 Ag   26 Au   26 Bg   61 Ag   61 Bu   62 Bu   62 Ag                 
  9.735   9.794  23.265  24.015  25.781  25.839  26.010  26.093
 63 Ag   63 Bu   64 Ag   64 Bu   27 Bg   27 Au   65 Ag   65 Bu                 
 26.349  26.507  47.956  47.978 215.722 215.785 289.733 289.739
 66 Bu   66 Ag   67 Bu   67 Ag   68 Ag   68 Bu   28 Au   28 Bg                 
289.784 289.804 289.866 289.9331020.7631020.790
 69 Ag   69 Bu   70 Bu   70 Ag   71 Bu   71 Ag                                 

 Beta MOs, Restricted
 -- Occupied --                  
-482.86 -482.86 -101.59 -101.59  -62.51  -62.51  -56.33  -56.33
  1 Bu    1 Ag    2 Ag    2 Bu    3 Ag    3 Bu    4 Ag    4 Bu                 
-56.331 -56.331 -56.330 -56.330 -10.306 -10.305  -9.502  -9.502
  1 Au    1 Bg    5 Ag    5 Bu    6 Ag    6 Bu    7 Bu    7 Ag                 
 -8.724  -8.724  -7.267  -7.267  -7.257  -7.257  -7.256  -7.256
  8 Ag    8 Bu    9 Ag    9 Bu    2 Bg    2 Au   10 Bu   10 Ag                 
 -6.556  -6.556  -6.543  -6.543  -6.542  -6.542  -2.667  -2.667
 11 Ag   11 Bu    3 Au    3 Bg    0 xxx   0 xxx  12 Ag   12 Bu                 
 -2.663  -2.663  -2.663  -2.663  -2.652  -2.652  -2.652  -2.652
  4 Bg    4 Au   13 Bu   13 Ag   14 Ag   14 Bu    5 Bg    5 Au                 
 -0.974  -0.936  -0.832  -0.820  -0.742  -0.575  -0.528  -0.502
 15 Ag   15 Bu   16 Bu   16 Ag   17 Ag   17 Bu   18 Ag   18 Bu                 
 -0.461  -0.432  -0.399  -0.379  -0.371  -0.331  -0.327  -0.302
  6 Au   19 Ag    6 Bg   19 Bu   20 Ag    7 Bg    7 Au   20 Bu                 
 -0.284  -0.259
 21 Ag    8 Au                                                                 
 -- Virtual --                   
 -0.051  -0.048  -0.014  -0.012  -0.005   0.029   0.040   0.041
  8 Bg   21 Bu   22 Bu   22 Ag   23 Ag   23 Bu   24 Bu   24 Ag                 
  0.043   0.054   0.065   0.070   0.080   0.083   0.086   0.101
  9 Au   25 Ag    9 Bg   26 Ag   10 Bg   25 Bu   26 Bu   10 Au                 
  0.110   0.121   0.126   0.129   0.141   0.145   0.158   0.174
 27 Bu   11 Au   28 Bu   27 Ag   28 Ag   29 Ag   30 Ag   11 Bg                 
  0.190   0.199   0.200   0.201   0.246   0.265   0.355   0.355
 29 Bu   31 Ag   30 Bu   32 Ag   31 Bu   32 Bu   33 Ag   33 Bu                 
  0.400   0.412   0.414   0.414   0.416   0.424   0.433   0.454
 12 Au   34 Ag   34 Bu   12 Bg   35 Bu   35 Ag   13 Bg   13 Au                 
  0.463   0.477   0.502   0.505   0.528   0.540   0.543   0.543
 36 Ag   37 Ag   14 Au   36 Bu   14 Bg   37 Bu   15 Bg   15 Au                 
  0.574   0.587   0.598   0.621   0.634   0.674   0.686   0.717
 38 Ag   16 Au   38 Bu   16 Bg   39 Bu   39 Ag   40 Bu   40 Ag                 
  0.750   0.758   0.802   0.812   0.834   0.840   0.855   0.906
 41 Ag   17 Au   42 Ag   41 Bu   17 Bg   18 Au   42 Bu   43 Bu                 
  0.909   0.951   0.960   0.972   1.027   1.046   1.114   1.156
 43 Ag   44 Bu   18 Bg   44 Ag   45 Ag   45 Bu   46 Ag   46 Bu                 
  1.219   1.276   1.297   1.299   1.518   1.594   1.716   1.752
 47 Ag   19 Au   47 Bu   19 Bg   48 Ag   20 Au   48 Bu   49 Ag                 
  1.864   1.880   1.993   2.008   2.042   2.071   2.111   2.176
 49 Bu   20 Bg   21 Au   21 Bg   50 Ag   50 Bu   51 Bu   51 Ag                 
  2.212   2.241   2.260   2.278   2.376   2.410   2.481   2.548
 52 Bu   22 Bg   22 Au   52 Ag   53 Bu   53 Ag   54 Bu   54 Ag                 
  2.638   2.836   2.936   3.064   3.198   3.536   3.979   3.983
 23 Au   23 Bg   55 Bu   55 Ag   56 Ag   56 Bu   24 Au   24 Bg                 
  4.014   4.018   4.055   4.084   4.149   4.228   4.337   4.353
 57 Bu   57 Ag   25 Au   25 Bg   58 Ag   58 Bu   59 Bu   59 Ag                 
  6.702   6.718   7.534   7.540   7.582   7.603   7.637   7.696
 60 Bu   60 Ag   26 Au   26 Bg   61 Ag   61 Bu   62 Bu   62 Ag                 
  9.735   9.794  23.265  24.015  25.781  25.839  26.010  26.093
 63 Ag   63 Bu   64 Ag   64 Bu   27 Bg   27 Au   65 Ag   65 Bu                 
 26.349  26.507  47.956  47.978 215.722 215.785 289.733 289.739
 66 Bu   66 Ag   67 Bu   67 Ag   68 Ag   68 Bu   28 Au   28 Bg                 
289.784 289.804 289.866 289.9331020.7631020.790
 69 Ag   69 Bu   70 Bu   70 Ag   71 Bu   71 Ag                                 
 --------------------------------------------------------------

          Ground-State Mulliken Net Atomic Charges

     Atom                 Charge (a.u.)
  ----------------------------------------
      1 Cl                    0.403745
      2 Br                   -0.126961
      3 Br                   -0.126962
      4 Cl                    0.403746
      5 C                    -0.276783
      6 C                    -0.276785
  ----------------------------------------
  Sum of atomic charges =    -0.000000

 -----------------------------------------------------------------
                    Cartesian Multipole Moments
 -----------------------------------------------------------------
    Charge (ESU x 10^10)
                -0.0000
    Dipole Moment (Debye)
         X       0.0000      Y       0.0000      Z      -0.0000
       Tot       0.0000
    Quadrupole Moments (Debye-Ang)
        XX     -68.8559     XY      -0.3898     YY     -72.8293
        XZ       0.0000     YZ      -0.0000     ZZ     -73.4401
    Octopole Moments (Debye-Ang^2)
       XXX      -0.0000    XXY       0.0000    XYY      -0.0000
       YYY      -0.0000    XXZ      -0.0000    XYZ       0.0000
       YYZ       0.0000    XZZ       0.0000    YZZ       0.0000
       ZZZ      -0.0000
    Hexadecapole Moments (Debye-Ang^3)
      XXXX   -1291.9582   XXXY      10.9134   XXYY    -308.2417
      XYYY      54.8770   YYYY    -666.8964   XXXZ      -0.0000
      XXYZ      -0.0000   XYYZ       0.0000   YYYZ      -0.0000
      XXZZ    -246.9062   XYZZ      14.5225   YYZZ    -131.8984
      XZZZ      -0.0000   YZZZ      -0.0000   ZZZZ     -87.0457
 -----------------------------------------------------------------
 Calculating analytic gradient of the SCF energy
 Gradient of SCF Energy
            1           2           3           4           5           6
    1   0.0150393   0.0275177  -0.0275177  -0.0150392   0.0304283  -0.0304284
    2  -0.0712319  -0.0728793   0.0728793   0.0712319   0.0013861  -0.0013861
    3   0.0000000   0.0000000  -0.0000000  -0.0000000  -0.0000000   0.0000000
 Max gradient component =       7.288E-02
 RMS gradient           =       3.696E-02
 Gradient time:  CPU 38.27 s  wall 4.91 s
 Geometry Optimization Parameters
   NAtoms,    NIC,     NZ,  NCons,   NDum,   NFix, NCnnct, MaxDiis
        6      37       0       0       0       0       0       0

 Cartesian Hessian Update
 Hessian Updated using BFGS Update


** GEOMETRY OPTIMIZATION IN DELOCALIZED INTERNAL COORDINATES **
   Searching for a Minimum

   Optimization Cycle:  10

                       Coordinates (Angstroms)
     ATOM                X               Y               Z
      1  Cl        1.4079877850    1.6313916398    0.0000000000
      2  Br       -2.0959933282    0.9444189574    0.0000000000
      3  Br        2.0959933282   -0.9444189574    0.0000000000
      4  Cl       -1.4079877850   -1.6313916398    0.0000000000
      5  C         0.6584697419    0.1420490939    0.0000000000
      6  C        -0.6584697419   -0.1420490939    0.0000000000
   Point Group: c2h   Number of degrees of freedom:     5


   Energy is  -6144.873990823

 Hessian Updated using BFGS Update

  5 Hessian modes will be used to form the next step
  Hessian Eigenvalues:
     0.109094    0.249904    0.376459    0.536557    1.059797

 Minimum Search - Taking Simple RFO Step
 Searching for Lamda that Minimizes Along All modes
 Value Taken    Lamda =  -0.04990112
 Calculated Step too Large.  Step scaled by  0.544226
 Step Taken.  Stepsize is  0.300000

                             Maximum     Tolerance    Cnvgd?
         Gradient           0.081158      0.000300      NO
         Displacement       0.288178      0.001200      NO
         Energy change     -0.034161      0.000001      NO


 New Cartesian Coordinates Obtained by Inverse Iteration

 Displacement from previous Coordinates is:  0.205823
 ----------------------------------------------------------------
             Standard Nuclear Orientation (Angstroms)
    I     Atom           X                Y                Z
 ----------------------------------------------------------------
    1      Cl      1.3720587592     1.6734241335     0.0000000000
    2      Br     -2.0869270212     0.9972052885     0.0000000000
    3      Br      2.0869270212    -0.9972052885     0.0000000000
    4      Cl     -1.3720587592    -1.6734241335     0.0000000000
    5      C       0.6571006047     0.1438845970     0.0000000000
    6      C      -0.6571006047    -0.1438845970     0.0000000000
 ----------------------------------------------------------------
 Molecular Point Group                 C2h   NOp =  4
 Largest Abelian Subgroup              C2h   NOp =  4
 Nuclear Repulsion Energy =   898.4816556121 hartrees
 There are       58 alpha and       58 beta electrons
 Applying Cartesian multipole field
    Component          Value
    ---------          -----
     (2,0,0)        1.00000E-11
     (0,2,0)        2.00000E-11
     (0,0,2)       -3.00000E-11
 Nucleus-field energy     =     0.0000000251 hartrees
 Requested basis set is 6-311++G(d,p)
 There are 76 shells and 200 basis functions
 A cutoff of  1.0D-11 yielded   2248 shell pairs
 There are     17084 function pairs (     18837 Cartesian)
 Smallest overlap matrix eigenvalue = 8.87E-06
 Guess MOs from SCF MO coefficient file

 -----------------------------------------------------------------------
  General SCF calculation program by
  Eric Jon Sundstrom, Paul Horn, Yuezhi Mao, Dmitri Zuev, Alec White,
  David Stuck, Shaama M.S., Shane Yost, Joonho Lee, David Small,
  Daniel Levine, Susi Lehtola, Hugh Burton, Evgeny Epifanovsky
 -----------------------------------------------------------------------
 Exchange:     0.2000 Hartree-Fock + 0.0800 Slater + 0.7200 B88
 Correlation:  0.1900 VWN1RPA + 0.8100 LYP
 Using SG-1 standard quadrature grid
 using 8 threads for integral computing
 -------------------------------------------------------
 OpenMP Integral computing Module                
 Release: version 2.0, May 2017, Q-Chem Inc. Pleasanton 
 -------------------------------------------------------
 -------------------------------------------------------
 OpenMP BLAS3 based DFT computing Module                
 Release: version 1.0, May 2013, Q-Chem Inc. Pittsburgh 
 -------------------------------------------------------
 A restricted SCF calculation will be
 performed using DIIS
 SCF converges when DIIS error is below 1.0e-08
 ---------------------------------------
  Cycle       Energy         DIIS error
 ---------------------------------------
    1   -6144.8937985669      6.15e-04  
    2   -6144.8961809086      3.00e-04  
    3   -6144.8960394939      3.39e-04  
    4   -6144.8966053430      5.45e-05  
    5   -6144.8966207805      6.76e-06  
    6   -6144.8966210089      1.58e-06  
    7   -6144.8966210148      5.60e-07  
    8   -6144.8966210152      2.95e-08  
    9   -6144.8966210155      1.11e-08  
   10   -6144.8966210154      4.32e-09  Convergence criterion met
 ---------------------------------------
 SCF time:   CPU 92.50s  wall 12.00s 
 SCF   energy in the final basis set =    -6144.8966210154
 Total energy in the final basis set =    -6144.8966210154

 --------------------------------------------------------------
             Orbital Energies (a.u.) and Symmetries
 --------------------------------------------------------------

 Alpha MOs, Restricted
 -- Occupied --                  
-482.86 -482.86 -101.59 -101.59  -62.52  -62.52  -56.34  -56.34
  1 Bu    1 Ag    2 Ag    2 Bu    3 Ag    3 Bu    4 Ag    4 Bu                 
-56.332 -56.332 -56.332 -56.332 -10.309 -10.308  -9.503  -9.503
  1 Au    1 Bg    5 Ag    5 Bu    6 Ag    6 Bu    7 Bu    7 Ag                 
 -8.725  -8.725  -7.268  -7.268  -7.258  -7.258  -7.257  -7.257
  8 Ag    8 Bu    9 Ag    9 Bu    2 Bg    2 Au   10 Bu   10 Ag                 
 -6.557  -6.557  -6.543  -6.543  -6.542  -6.542  -2.668  -2.668
 11 Ag   11 Bu    3 Au    3 Bg   12 Ag   12 Bu   13 Ag   13 Bu                 
 -2.664  -2.664  -2.664  -2.664  -2.652  -2.652  -2.652  -2.652
  4 Bg    4 Au   14 Bu   14 Ag    5 Bg    5 Au   15 Ag   15 Bu                 
 -0.965  -0.924  -0.832  -0.821  -0.741  -0.573  -0.522  -0.502
 16 Ag   16 Bu   17 Bu   17 Ag   18 Ag   18 Bu   19 Ag   19 Bu                 
 -0.455  -0.430  -0.393  -0.371  -0.368  -0.332  -0.328  -0.311
  6 Au   20 Ag    6 Bg   20 Bu   21 Ag    7 Bg    7 Au   21 Bu                 
 -0.291  -0.261
 22 Ag    8 Au                                                                 
 -- Virtual --                   
 -0.054  -0.051  -0.020  -0.020  -0.004   0.028   0.038   0.040
 22 Bu    8 Bg   23 Bu   23 Ag   24 Ag   24 Bu   25 Bu   25 Ag                 
  0.043   0.055   0.065   0.070   0.080   0.084   0.086   0.101
  9 Au   26 Ag    9 Bg   27 Ag   10 Bg   26 Bu   27 Bu   10 Au                 
  0.110   0.122   0.126   0.128   0.140   0.142   0.159   0.172
 28 Bu   11 Au   29 Bu   28 Ag   29 Ag   30 Ag   31 Ag   11 Bg                 
  0.195   0.196   0.197   0.202   0.247   0.262   0.354   0.357
 30 Bu   32 Ag   31 Bu   33 Ag   32 Bu   33 Bu   34 Bu   34 Ag                 
  0.401   0.408   0.410   0.414   0.418   0.421   0.434   0.457
 12 Au   35 Bu   35 Ag   12 Bg   36 Bu   36 Ag   13 Bg   13 Au                 
  0.458   0.472   0.501   0.501   0.524   0.531   0.543   0.544
 37 Ag   38 Ag   37 Bu   14 Au   14 Bg   38 Bu   15 Au   15 Bg                 
  0.580   0.590   0.600   0.618   0.628   0.677   0.690   0.737
 39 Ag   16 Au   39 Bu   16 Bg   40 Bu   40 Ag   41 Bu   41 Ag                 
  0.752   0.762   0.792   0.811   0.833   0.838   0.851   0.899
 42 Ag   17 Au   43 Ag   42 Bu   17 Bg   18 Au   43 Bu   44 Ag                 
  0.904   0.934   0.947   0.960   1.027   1.028   1.106   1.143
 44 Bu   45 Bu   45 Ag   18 Bg   46 Bu   46 Ag   47 Ag   47 Bu                 
  1.215   1.261   1.294   1.296   1.525   1.586   1.696   1.727
 48 Ag   19 Au   19 Bg   48 Bu   49 Ag   20 Au   49 Bu   50 Ag                 
  1.867   1.877   1.994   2.004   2.046   2.068   2.116   2.183
 50 Bu   20 Bg   21 Au   21 Bg   51 Ag   51 Bu   52 Bu   52 Ag                 
  2.198   2.238   2.259   2.271   2.377   2.384   2.491   2.527
 53 Bu   22 Bg   22 Au   53 Ag   54 Bu   54 Ag   55 Bu   55 Ag                 
  2.636   2.834   2.927   3.064   3.189   3.509   3.978   3.982
 23 Au   23 Bg   56 Bu   56 Ag   57 Ag   57 Bu   24 Au   24 Bg                 
  4.009   4.013   4.051   4.078   4.149   4.223   4.343   4.355
 58 Bu   58 Ag   25 Au   25 Bg   59 Ag   59 Bu   60 Bu   60 Ag                 
  6.685   6.698   7.534   7.538   7.585   7.599   7.636   7.686
 61 Bu   61 Ag   26 Au   26 Bg   62 Ag   62 Bu   63 Bu   63 Ag                 
  9.717   9.785  23.251  24.014  25.777  25.836  26.015  26.078
 64 Ag   64 Bu   65 Ag   65 Bu   27 Bg   27 Au   66 Ag   66 Bu                 
 26.354  26.487  47.943  47.963 215.702 215.776 289.732 289.736
 67 Bu   67 Ag   68 Bu   68 Ag   69 Ag   69 Bu   28 Au   28 Bg                 
289.785 289.797 289.863 289.9221020.7461020.771
 70 Ag   70 Bu   71 Bu   71 Ag   72 Bu   72 Ag                                 

 Beta MOs, Restricted
 -- Occupied --                  
-482.86 -482.86 -101.59 -101.59  -62.52  -62.52  -56.34  -56.34
  1 Bu    1 Ag    2 Ag    2 Bu    3 Ag    3 Bu    4 Ag    4 Bu                 
-56.332 -56.332 -56.332 -56.332 -10.309 -10.308  -9.503  -9.503
  1 Au    1 Bg    5 Ag    5 Bu    6 Ag    6 Bu    7 Bu    7 Ag                 
 -8.725  -8.725  -7.268  -7.268  -7.258  -7.258  -7.257  -7.257
  8 Ag    8 Bu    9 Ag    9 Bu    2 Bg    2 Au   10 Bu   10 Ag                 
 -6.557  -6.557  -6.543  -6.543  -6.542  -6.542  -2.668  -2.668
 11 Ag   11 Bu    3 Au    3 Bg   12 Ag   12 Bu   13 Ag   13 Bu                 
 -2.664  -2.664  -2.664  -2.664  -2.652  -2.652  -2.652  -2.652
  4 Bg    4 Au   14 Bu   14 Ag    5 Bg    5 Au   15 Ag   15 Bu                 
 -0.965  -0.924  -0.832  -0.821  -0.741  -0.573  -0.522  -0.502
 16 Ag   16 Bu   17 Bu   17 Ag   18 Ag   18 Bu   19 Ag   19 Bu                 
 -0.455  -0.430  -0.393  -0.371  -0.368  -0.332  -0.328  -0.311
  6 Au   20 Ag    6 Bg   20 Bu   21 Ag    7 Bg    7 Au   21 Bu                 
 -0.291  -0.261
 22 Ag    8 Au                                                                 
 -- Virtual --                   
 -0.054  -0.051  -0.020  -0.020  -0.004   0.028   0.038   0.040
 22 Bu    8 Bg   23 Bu   23 Ag   24 Ag   24 Bu   25 Bu   25 Ag                 
  0.043   0.055   0.065   0.070   0.080   0.084   0.086   0.101
  9 Au   26 Ag    9 Bg   27 Ag   10 Bg   26 Bu   27 Bu   10 Au                 
  0.110   0.122   0.126   0.128   0.140   0.142   0.159   0.172
 28 Bu   11 Au   29 Bu   28 Ag   29 Ag   30 Ag   31 Ag   11 Bg                 
  0.195   0.196   0.197   0.202   0.247   0.262   0.354   0.357
 30 Bu   32 Ag   31 Bu   33 Ag   32 Bu   33 Bu   34 Bu   34 Ag                 
  0.401   0.408   0.410   0.414   0.418   0.421   0.434   0.457
 12 Au   35 Bu   35 Ag   12 Bg   36 Bu   36 Ag   13 Bg   13 Au                 
  0.458   0.472   0.501   0.501   0.524   0.531   0.543   0.544
 37 Ag   38 Ag   37 Bu   14 Au   14 Bg   38 Bu   15 Au   15 Bg                 
  0.580   0.590   0.600   0.618   0.628   0.677   0.690   0.737
 39 Ag   16 Au   39 Bu   16 Bg   40 Bu   40 Ag   41 Bu   41 Ag                 
  0.752   0.762   0.792   0.811   0.833   0.838   0.851   0.899
 42 Ag   17 Au   43 Ag   42 Bu   17 Bg   18 Au   43 Bu   44 Ag                 
  0.904   0.934   0.947   0.960   1.027   1.028   1.106   1.143
 44 Bu   45 Bu   45 Ag   18 Bg   46 Bu   46 Ag   47 Ag   47 Bu                 
  1.215   1.261   1.294   1.296   1.525   1.586   1.696   1.727
 48 Ag   19 Au   19 Bg   48 Bu   49 Ag   20 Au   49 Bu   50 Ag                 
  1.867   1.877   1.994   2.004   2.046   2.068   2.116   2.183
 50 Bu   20 Bg   21 Au   21 Bg   51 Ag   51 Bu   52 Bu   52 Ag                 
  2.198   2.238   2.259   2.271   2.377   2.384   2.491   2.527
 53 Bu   22 Bg   22 Au   53 Ag   54 Bu   54 Ag   55 Bu   55 Ag                 
  2.636   2.834   2.927   3.064   3.189   3.509   3.978   3.982
 23 Au   23 Bg   56 Bu   56 Ag   57 Ag   57 Bu   24 Au   24 Bg                 
  4.009   4.013   4.051   4.078   4.149   4.223   4.343   4.355
 58 Bu   58 Ag   25 Au   25 Bg   59 Ag   59 Bu   60 Bu   60 Ag                 
  6.685   6.698   7.534   7.538   7.585   7.599   7.636   7.686
 61 Bu   61 Ag   26 Au   26 Bg   62 Ag   62 Bu   63 Bu   63 Ag                 
  9.717   9.785  23.251  24.014  25.777  25.836  26.015  26.078
 64 Ag   64 Bu   65 Ag   65 Bu   27 Bg   27 Au   66 Ag   66 Bu                 
 26.354  26.487  47.943  47.963 215.702 215.776 289.732 289.736
 67 Bu   67 Ag   68 Bu   68 Ag   69 Ag   69 Bu   28 Au   28 Bg                 
289.785 289.797 289.863 289.9221020.7461020.771
 70 Ag   70 Bu   71 Bu   71 Ag   72 Bu   72 Ag                                 
 --------------------------------------------------------------

          Ground-State Mulliken Net Atomic Charges

     Atom                 Charge (a.u.)
  ----------------------------------------
      1 Cl                    0.405992
      2 Br                   -0.126118
      3 Br                   -0.126118
      4 Cl                    0.405992
      5 C                    -0.279874
      6 C                    -0.279875
  ----------------------------------------
  Sum of atomic charges =    -0.000000

 -----------------------------------------------------------------
                    Cartesian Multipole Moments
 -----------------------------------------------------------------
    Charge (ESU x 10^10)
                -0.0000
    Dipole Moment (Debye)
         X       0.0000      Y       0.0000      Z      -0.0000
       Tot       0.0000
    Quadrupole Moments (Debye-Ang)
        XX     -69.3512     XY      -0.8390     YY     -72.1388
        XZ       0.0000     YZ       0.0000     ZZ     -73.6371
    Octopole Moments (Debye-Ang^2)
       XXX      -0.0000    XXY       0.0000    XYY      -0.0000
       YYY      -0.0000    XXZ      -0.0000    XYZ       0.0000
       YYZ       0.0000    XZZ       0.0000    YZZ       0.0000
       ZZZ      -0.0000
    Hexadecapole Moments (Debye-Ang^3)
      XXXX   -1278.2113   XXXY      17.5371   XXYY    -308.9533
      XYYY      63.4987   YYYY    -701.0691   XXXZ       0.0000
      XXYZ       0.0000   XYYZ      -0.0000   YYYZ       0.0000
      XXZZ    -243.5946   XYZZ      18.0427   YYZZ    -139.1343
      XZZZ       0.0000   YZZZ      -0.0000   ZZZZ     -87.5129
 -----------------------------------------------------------------
 Calculating analytic gradient of the SCF energy
 Gradient of SCF Energy
            1           2           3           4           5           6
    1   0.0131220   0.0158407  -0.0158407  -0.0131220   0.0179410  -0.0179410
    2  -0.0457608  -0.0490644   0.0490644   0.0457608  -0.0013374   0.0013374
    3   0.0000000   0.0000000  -0.0000000  -0.0000000  -0.0000000  -0.0000000
 Max gradient component =       4.906E-02
 RMS gradient           =       2.415E-02
 Gradient time:  CPU 37.95 s  wall 4.87 s
 Geometry Optimization Parameters
   NAtoms,    NIC,     NZ,  NCons,   NDum,   NFix, NCnnct, MaxDiis
        6      37       0       0       0       0       0       0

 Cartesian Hessian Update
 Hessian Updated using BFGS Update


** GEOMETRY OPTIMIZATION IN DELOCALIZED INTERNAL COORDINATES **
   Searching for a Minimum

   Optimization Cycle:  11

                       Coordinates (Angstroms)
     ATOM                X               Y               Z
      1  Cl        1.3720587592    1.6734241335    0.0000000000
      2  Br       -2.0869270212    0.9972052885    0.0000000000
      3  Br        2.0869270212   -0.9972052885    0.0000000000
      4  Cl       -1.3720587592   -1.6734241335    0.0000000000
      5  C         0.6571006047    0.1438845970    0.0000000000
      6  C        -0.6571006047   -0.1438845970    0.0000000000
   Point Group: c2h   Number of degrees of freedom:     5


   Energy is  -6144.896621015

 Hessian Updated using BFGS Update

  5 Hessian modes will be used to form the next step
  Hessian Eigenvalues:
     0.094058    0.249960    0.364456    0.548035    1.059853

 Minimum Search - Taking Simple RFO Step
 Searching for Lamda that Minimizes Along All modes
 Value Taken    Lamda =  -0.03014106
 Calculated Step too Large.  Step scaled by  0.614944
 Step Taken.  Stepsize is  0.300000

                             Maximum     Tolerance    Cnvgd?
         Gradient           0.054945      0.000300      NO
         Displacement       0.285355      0.001200      NO
         Energy change     -0.022630      0.000001      NO


 New Cartesian Coordinates Obtained by Inverse Iteration

 Displacement from previous Coordinates is:  0.227900
 ----------------------------------------------------------------
             Standard Nuclear Orientation (Angstroms)
    I     Atom           X                Y                Z
 ----------------------------------------------------------------
    1      Cl      1.3249467820     1.7130291265     0.0000000000
    2      Br     -2.0660754327     1.0521057791     0.0000000000
    3      Br      2.0660754327    -1.0521057791     0.0000000000
    4      Cl     -1.3249467820    -1.7130291265     0.0000000000
    5      C       0.6515584729     0.1459943849     0.0000000000
    6      C      -0.6515584729    -0.1459943849     0.0000000000
 ----------------------------------------------------------------
 Molecular Point Group                 C2h   NOp =  4
 Largest Abelian Subgroup              C2h   NOp =  4
 Nuclear Repulsion Energy =   892.1719259215 hartrees
 There are       58 alpha and       58 beta electrons
 Applying Cartesian multipole field
    Component          Value
    ---------          -----
     (2,0,0)        1.00000E-11
     (0,2,0)        2.00000E-11
     (0,0,2)       -3.00000E-11
 Nucleus-field energy     =     0.0000000257 hartrees
 Requested basis set is 6-311++G(d,p)
 There are 76 shells and 200 basis functions
 A cutoff of  1.0D-11 yielded   2242 shell pairs
 There are     17130 function pairs (     18909 Cartesian)
 Smallest overlap matrix eigenvalue = 1.04E-05
 Guess MOs from SCF MO coefficient file

 -----------------------------------------------------------------------
  General SCF calculation program by
  Eric Jon Sundstrom, Paul Horn, Yuezhi Mao, Dmitri Zuev, Alec White,
  David Stuck, Shaama M.S., Shane Yost, Joonho Lee, David Small,
  Daniel Levine, Susi Lehtola, Hugh Burton, Evgeny Epifanovsky
 -----------------------------------------------------------------------
 Exchange:     0.2000 Hartree-Fock + 0.0800 Slater + 0.7200 B88
 Correlation:  0.1900 VWN1RPA + 0.8100 LYP
 Using SG-1 standard quadrature grid
 using 8 threads for integral computing
 -------------------------------------------------------
 OpenMP Integral computing Module                
 Release: version 2.0, May 2017, Q-Chem Inc. Pleasanton 
 -------------------------------------------------------
 -------------------------------------------------------
 OpenMP BLAS3 based DFT computing Module                
 Release: version 1.0, May 2013, Q-Chem Inc. Pittsburgh 
 -------------------------------------------------------
 A restricted SCF calculation will be
 performed using DIIS
 SCF converges when DIIS error is below 1.0e-08
 ---------------------------------------
  Cycle       Energy         DIIS error
 ---------------------------------------
    1   -6144.9085575116      6.22e-04  
    2   -6144.9111549025      2.28e-04  
    3   -6144.9110045118      2.84e-04  
    4   -6144.9113957554      5.99e-05  
    5   -6144.9114142944      7.04e-06  
    6   -6144.9114145458      1.39e-06  
    7   -6144.9114145509      6.01e-07  
    8   -6144.9114145516      2.94e-08  
    9   -6144.9114145514      1.26e-08  
   10   -6144.9114145516      3.32e-09  Convergence criterion met
 ---------------------------------------
 SCF time:   CPU 91.93s  wall 12.00s 
 SCF   energy in the final basis set =    -6144.9114145516
 Total energy in the final basis set =    -6144.9114145516

 --------------------------------------------------------------
             Orbital Energies (a.u.) and Symmetries
 --------------------------------------------------------------

 Alpha MOs, Restricted
 -- Occupied --                  
-482.86 -482.86 -101.59 -101.59  -62.52  -62.52  -56.34  -56.34
  1 Bu    1 Ag    2 Ag    2 Bu    3 Ag    3 Bu    4 Ag    4 Bu                 
-56.333 -56.333 -56.332 -56.332 -10.310 -10.309  -9.504  -9.504
  1 Au    1 Bg    5 Ag    5 Bu    6 Ag    6 Bu    7 Bu    7 Ag                 
 -8.725  -8.725  -7.269  -7.269  -7.259  -7.259  -7.258  -7.258
  8 Ag    8 Bu    9 Bu    9 Ag    2 Bg    2 Au   10 Bu   10 Ag                 
 -6.558  -6.558  -6.543  -6.543  -6.543  -6.543  -2.669  -2.669
 11 Ag   11 Bu    3 Au    3 Bg   12 Ag   12 Bu   13 Ag   13 Bu                 
 -2.664  -2.664  -2.664  -2.664  -2.653  -2.653  -2.653  -2.653
  4 Bg    4 Au   14 Bu   14 Ag    5 Bg    5 Au   15 Ag   15 Bu                 
 -0.958  -0.914  -0.831  -0.821  -0.742  -0.571  -0.517  -0.502
 16 Ag   16 Bu   17 Bu   17 Ag   18 Ag   18 Bu   19 Ag   19 Bu                 
 -0.452  -0.428  -0.388  -0.366  -0.363  -0.333  -0.329  -0.318
  6 Au   20 Ag    6 Bg   21 Ag   20 Bu    7 Bg    7 Au   21 Bu                 
 -0.296  -0.263
 22 Ag    8 Au                                                                 
 -- Virtual --                   
 -0.059  -0.050  -0.027  -0.025  -0.004   0.028   0.037   0.039
 22 Bu    8 Bg   23 Ag   23 Bu   24 Ag   24 Bu   25 Bu   25 Ag                 
  0.044   0.056   0.065   0.069   0.080   0.085   0.086   0.101
  9 Au   26 Ag    9 Bg   27 Ag   10 Bg   26 Bu   27 Bu   10 Au                 
  0.110   0.123   0.125   0.128   0.138   0.141   0.160   0.170
 28 Bu   11 Au   29 Bu   28 Ag   29 Ag   30 Ag   31 Ag   11 Bg                 
  0.191   0.192   0.202   0.204   0.246   0.261   0.354   0.357
 30 Bu   32 Ag   31 Bu   33 Ag   32 Bu   33 Bu   34 Bu   34 Ag                 
  0.402   0.405   0.406   0.415   0.420   0.422   0.435   0.457
 12 Au   35 Bu   35 Ag   12 Bg   36 Ag   36 Bu   13 Bg   37 Ag                 
  0.460   0.467   0.493   0.501   0.522   0.524   0.541   0.546
 13 Au   38 Ag   37 Bu   14 Au   14 Bg   38 Bu   15 Au   15 Bg                 
  0.581   0.592   0.604   0.615   0.623   0.679   0.694   0.748
 39 Ag   16 Au   39 Bu   16 Bg   40 Bu   40 Ag   41 Bu   41 Ag                 
  0.754   0.768   0.789   0.813   0.833   0.837   0.847   0.890
 42 Ag   17 Au   43 Ag   42 Bu   17 Bg   18 Au   43 Bu   44 Ag                 
  0.905   0.919   0.926   0.959   1.012   1.024   1.105   1.133
 44 Bu   45 Bu   45 Ag   18 Bg   46 Bu   46 Ag   47 Ag   47 Bu                 
  1.214   1.248   1.287   1.289   1.532   1.583   1.681   1.711
 48 Ag   19 Au   48 Bu   19 Bg   49 Ag   20 Au   49 Bu   50 Ag                 
  1.875   1.881   1.994   2.000   2.041   2.060   2.129   2.176
 50 Bu   20 Bg   21 Au   21 Bg   51 Ag   51 Bu   52 Bu   52 Ag                 
  2.183   2.234   2.259   2.274   2.368   2.377   2.500   2.511
 53 Bu   22 Bg   22 Au   53 Ag   54 Ag   54 Bu   55 Bu   55 Ag                 
  2.635   2.833   2.919   3.069   3.195   3.478   3.976   3.982
 23 Au   23 Bg   56 Bu   56 Ag   57 Ag   57 Bu   24 Au   24 Bg                 
  4.007   4.011   4.049   4.073   4.152   4.214   4.349   4.357
 58 Bu   58 Ag   25 Au   25 Bg   59 Ag   59 Bu   60 Bu   60 Ag                 
  6.672   6.682   7.534   7.536   7.589   7.594   7.637   7.679
 61 Bu   61 Ag   26 Au   26 Bg   62 Ag   62 Bu   63 Bu   63 Ag                 
  9.704   9.781  23.237  24.048  25.773  25.833  26.021  26.064
 64 Ag   64 Bu   65 Ag   65 Bu   27 Bg   27 Au   66 Ag   66 Bu                 
 26.356  26.475  47.933  47.950 215.688 215.771 289.731 289.733
 67 Bu   67 Ag   68 Bu   68 Ag   69 Ag   69 Bu   28 Au   28 Bg                 
289.787 289.791 289.862 289.9131020.7341020.756
 70 Ag   70 Bu   71 Bu   71 Ag   72 Bu   72 Ag                                 

 Beta MOs, Restricted
 -- Occupied --                  
-482.86 -482.86 -101.59 -101.59  -62.52  -62.52  -56.34  -56.34
  1 Bu    1 Ag    2 Ag    2 Bu    3 Ag    3 Bu    4 Ag    4 Bu                 
-56.333 -56.333 -56.332 -56.332 -10.310 -10.309  -9.504  -9.504
  1 Au    1 Bg    5 Ag    5 Bu    6 Ag    6 Bu    7 Bu    7 Ag                 
 -8.725  -8.725  -7.269  -7.269  -7.259  -7.259  -7.258  -7.258
  8 Ag    8 Bu    9 Bu    9 Ag    2 Bg    2 Au   10 Bu   10 Ag                 
 -6.558  -6.558  -6.543  -6.543  -6.543  -6.543  -2.669  -2.669
 11 Ag   11 Bu    3 Au    3 Bg   12 Ag   12 Bu   13 Ag   13 Bu                 
 -2.664  -2.664  -2.664  -2.664  -2.653  -2.653  -2.653  -2.653
  4 Bg    4 Au   14 Bu   14 Ag    5 Bg    5 Au   15 Ag   15 Bu                 
 -0.958  -0.914  -0.831  -0.821  -0.742  -0.571  -0.517  -0.502
 16 Ag   16 Bu   17 Bu   17 Ag   18 Ag   18 Bu   19 Ag   19 Bu                 
 -0.452  -0.428  -0.388  -0.366  -0.363  -0.333  -0.329  -0.318
  6 Au   20 Ag    6 Bg   21 Ag   20 Bu    7 Bg    7 Au   21 Bu                 
 -0.296  -0.263
 22 Ag    8 Au                                                                 
 -- Virtual --                   
 -0.059  -0.050  -0.027  -0.025  -0.004   0.028   0.037   0.039
 22 Bu    8 Bg   23 Ag   23 Bu   24 Ag   24 Bu   25 Bu   25 Ag                 
  0.044   0.056   0.065   0.069   0.080   0.085   0.086   0.101
  9 Au   26 Ag    9 Bg   27 Ag   10 Bg   26 Bu   27 Bu   10 Au                 
  0.110   0.123   0.125   0.128   0.138   0.141   0.160   0.170
 28 Bu   11 Au   29 Bu   28 Ag   29 Ag   30 Ag   31 Ag   11 Bg                 
  0.191   0.192   0.202   0.204   0.246   0.261   0.354   0.357
 30 Bu   32 Ag   31 Bu   33 Ag   32 Bu   33 Bu   34 Bu   34 Ag                 
  0.402   0.405   0.406   0.415   0.420   0.422   0.435   0.457
 12 Au   35 Bu   35 Ag   12 Bg   36 Ag   36 Bu   13 Bg   37 Ag                 
  0.460   0.467   0.493   0.501   0.522   0.524   0.541   0.546
 13 Au   38 Ag   37 Bu   14 Au   14 Bg   38 Bu   15 Au   15 Bg                 
  0.581   0.592   0.604   0.615   0.623   0.679   0.694   0.748
 39 Ag   16 Au   39 Bu   16 Bg   40 Bu   40 Ag   41 Bu   41 Ag                 
  0.754   0.768   0.789   0.813   0.833   0.837   0.847   0.890
 42 Ag   17 Au   43 Ag   42 Bu   17 Bg   18 Au   43 Bu   44 Ag                 
  0.905   0.919   0.926   0.959   1.012   1.024   1.105   1.133
 44 Bu   45 Bu   45 Ag   18 Bg   46 Bu   46 Ag   47 Ag   47 Bu                 
  1.214   1.248   1.287   1.289   1.532   1.583   1.681   1.711
 48 Ag   19 Au   48 Bu   19 Bg   49 Ag   20 Au   49 Bu   50 Ag                 
  1.875   1.881   1.994   2.000   2.041   2.060   2.129   2.176
 50 Bu   20 Bg   21 Au   21 Bg   51 Ag   51 Bu   52 Bu   52 Ag                 
  2.183   2.234   2.259   2.274   2.368   2.377   2.500   2.511
 53 Bu   22 Bg   22 Au   53 Ag   54 Ag   54 Bu   55 Bu   55 Ag                 
  2.635   2.833   2.919   3.069   3.195   3.478   3.976   3.982
 23 Au   23 Bg   56 Bu   56 Ag   57 Ag   57 Bu   24 Au   24 Bg                 
  4.007   4.011   4.049   4.073   4.152   4.214   4.349   4.357
 58 Bu   58 Ag   25 Au   25 Bg   59 Ag   59 Bu   60 Bu   60 Ag                 
  6.672   6.682   7.534   7.536   7.589   7.594   7.637   7.679
 61 Bu   61 Ag   26 Au   26 Bg   62 Ag   62 Bu   63 Bu   63 Ag                 
  9.704   9.781  23.237  24.048  25.773  25.833  26.021  26.064
 64 Ag   64 Bu   65 Ag   65 Bu   27 Bg   27 Au   66 Ag   66 Bu                 
 26.356  26.475  47.933  47.950 215.688 215.771 289.731 289.733
 67 Bu   67 Ag   68 Bu   68 Ag   69 Ag   69 Bu   28 Au   28 Bg                 
289.787 289.791 289.862 289.9131020.7341020.756
 70 Ag   70 Bu   71 Bu   71 Ag   72 Bu   72 Ag                                 
 --------------------------------------------------------------

          Ground-State Mulliken Net Atomic Charges

     Atom                 Charge (a.u.)
  ----------------------------------------
      1 Cl                    0.408804
      2 Br                   -0.127498
      3 Br                   -0.127498
      4 Cl                    0.408804
      5 C                    -0.281305
      6 C                    -0.281306
  ----------------------------------------
  Sum of atomic charges =     0.000000

 -----------------------------------------------------------------
                    Cartesian Multipole Moments
 -----------------------------------------------------------------
    Charge (ESU x 10^10)
                 0.0000
    Dipole Moment (Debye)
         X       0.0000      Y       0.0000      Z      -0.0000
       Tot       0.0000
    Quadrupole Moments (Debye-Ang)
        XX     -69.9363     XY      -1.2272     YY     -71.4408
        XZ      -0.0000     YZ      -0.0000     ZZ     -73.7754
    Octopole Moments (Debye-Ang^2)
       XXX      -0.0000    XXY       0.0000    XYY      -0.0000
       YYY      -0.0000    XXZ       0.0000    XYZ       0.0000
       YYZ       0.0000    XZZ       0.0000    YZZ       0.0000
       ZZZ      -0.0000
    Hexadecapole Moments (Debye-Ang^3)
      XXXX   -1251.1177   XXXY      26.4148   XXYY    -308.1187
      XYYY      72.4464   YYYY    -736.1546   XXXZ      -0.0000
      XXYZ      -0.0000   XYYZ      -0.0000   YYYZ      -0.0000
      XXZZ    -237.6757   XYZZ      21.9652   YYZZ    -146.6316
      XZZZ       0.0000   YZZZ       0.0000   ZZZZ     -87.8528
 -----------------------------------------------------------------
 Calculating analytic gradient of the SCF energy
 Gradient of SCF Energy
            1           2           3           4           5           6
    1   0.0094738   0.0084660  -0.0084660  -0.0094738   0.0015820  -0.0015820
    2  -0.0264274  -0.0298981   0.0298981   0.0264274  -0.0044958   0.0044958
    3  -0.0000000  -0.0000000   0.0000000   0.0000000   0.0000000  -0.0000000
 Max gradient component =       2.990E-02
 RMS gradient           =       1.405E-02
 Gradient time:  CPU 37.34 s  wall 4.80 s
 Geometry Optimization Parameters
   NAtoms,    NIC,     NZ,  NCons,   NDum,   NFix, NCnnct, MaxDiis
        6      37       0       0       0       0       0       0

 Cartesian Hessian Update
 Hessian Updated using BFGS Update


** GEOMETRY OPTIMIZATION IN DELOCALIZED INTERNAL COORDINATES **
   Searching for a Minimum

   Optimization Cycle:  12

                       Coordinates (Angstroms)
     ATOM                X               Y               Z
      1  Cl        1.3249467820    1.7130291265    0.0000000000
      2  Br       -2.0660754327    1.0521057791    0.0000000000
      3  Br        2.0660754327   -1.0521057791    0.0000000000
      4  Cl       -1.3249467820   -1.7130291265    0.0000000000
      5  C         0.6515584729    0.1459943849    0.0000000000
      6  C        -0.6515584729   -0.1459943849    0.0000000000
   Point Group: c2h   Number of degrees of freedom:     5


   Energy is  -6144.911414552

 Hessian Updated using BFGS Update

  5 Hessian modes will be used to form the next step
  Hessian Eigenvalues:
     0.075326    0.249956    0.381296    0.549423    1.059655

 Minimum Search - Taking Simple RFO Step
 Searching for Lamda that Minimizes Along All modes
 Value Taken    Lamda =  -0.01528961
 Calculated Step too Large.  Step scaled by  0.731701
 Step Taken.  Stepsize is  0.300000

                             Maximum     Tolerance    Cnvgd?
         Gradient           0.035554      0.000300      NO
         Displacement       0.293138      0.001200      NO
         Energy change     -0.014794      0.000001      NO


 New Cartesian Coordinates Obtained by Inverse Iteration

 Displacement from previous Coordinates is:  0.223135
 ----------------------------------------------------------------
             Standard Nuclear Orientation (Angstroms)
    I     Atom           X                Y                Z
 ----------------------------------------------------------------
    1      Cl      1.2800635008     1.7530824485     0.0000000000
    2      Br     -2.0464155752     1.1063336795     0.0000000000
    3      Br      2.0464155752    -1.1063336795     0.0000000000
    4      Cl     -1.2800635008    -1.7530824485     0.0000000000
    5      C       0.6534244187     0.1506617792     0.0000000000
    6      C      -0.6534244187    -0.1506617792     0.0000000000
 ----------------------------------------------------------------
 Molecular Point Group                 C2h   NOp =  4
 Largest Abelian Subgroup              C2h   NOp =  4
 Nuclear Repulsion Energy =   885.8878526556 hartrees
 There are       58 alpha and       58 beta electrons
 Applying Cartesian multipole field
    Component          Value
    ---------          -----
     (2,0,0)        1.00000E-11
     (0,2,0)        2.00000E-11
     (0,0,2)       -3.00000E-11
 Nucleus-field energy     =     0.0000000262 hartrees
 Requested basis set is 6-311++G(d,p)
 There are 76 shells and 200 basis functions
 A cutoff of  1.0D-11 yielded   2242 shell pairs
 There are     17130 function pairs (     18909 Cartesian)
 Smallest overlap matrix eigenvalue = 1.33E-05
 Guess MOs from SCF MO coefficient file

 -----------------------------------------------------------------------
  General SCF calculation program by
  Eric Jon Sundstrom, Paul Horn, Yuezhi Mao, Dmitri Zuev, Alec White,
  David Stuck, Shaama M.S., Shane Yost, Joonho Lee, David Small,
  Daniel Levine, Susi Lehtola, Hugh Burton, Evgeny Epifanovsky
 -----------------------------------------------------------------------
 Exchange:     0.2000 Hartree-Fock + 0.0800 Slater + 0.7200 B88
 Correlation:  0.1900 VWN1RPA + 0.8100 LYP
 Using SG-1 standard quadrature grid
 using 8 threads for integral computing
 -------------------------------------------------------
 OpenMP Integral computing Module                
 Release: version 2.0, May 2017, Q-Chem Inc. Pleasanton 
 -------------------------------------------------------
 -------------------------------------------------------
 OpenMP BLAS3 based DFT computing Module                
 Release: version 1.0, May 2013, Q-Chem Inc. Pittsburgh 
 -------------------------------------------------------
 A restricted SCF calculation will be
 performed using DIIS
 SCF converges when DIIS error is below 1.0e-08
 ---------------------------------------
  Cycle       Energy         DIIS error
 ---------------------------------------
    1   -6144.9169387345      5.68e-04  
    2   -6144.9192106823      2.63e-04  
    3   -6144.9190252305      3.24e-04  
    4   -6144.9195538235      4.75e-05  
    5   -6144.9195657931      6.78e-06  
    6   -6144.9195660211      1.65e-06  
    7   -6144.9195660268      6.30e-07  
    8   -6144.9195660276      5.37e-08  
    9   -6144.9195660278      2.05e-08  
   10   -6144.9195660277      3.86e-09  Convergence criterion met
 ---------------------------------------
 SCF time:   CPU 91.19s  wall 12.00s 
 SCF   energy in the final basis set =    -6144.9195660277
 Total energy in the final basis set =    -6144.9195660277

 --------------------------------------------------------------
             Orbital Energies (a.u.) and Symmetries
 --------------------------------------------------------------

 Alpha MOs, Restricted
 -- Occupied --                  
-482.86 -482.86 -101.59 -101.59  -62.52  -62.52  -56.34  -56.34
  1 Bu    1 Ag    2 Ag    2 Bu    3 Ag    3 Bu    4 Ag    4 Bu                 
-56.333 -56.333 -56.333 -56.333 -10.312 -10.312  -9.505  -9.505
  1 Au    1 Bg    5 Ag    5 Bu    6 Ag    6 Bu    7 Bu    7 Ag                 
 -8.726  -8.726  -7.270  -7.270  -7.260  -7.260  -7.259  -7.259
  8 Ag    8 Bu    9 Bu    9 Ag    2 Bg    2 Au   10 Bu   10 Ag                 
 -6.558  -6.558  -6.544  -6.544  -6.543  -6.543  -2.669  -2.669
 11 Ag   11 Bu    3 Au    3 Bg   12 Ag   12 Bu   13 Ag   13 Bu                 
 -2.665  -2.665  -2.664  -2.664  -2.653  -2.653  -2.653  -2.653
  4 Bg    4 Au   14 Bu   14 Ag    5 Bg    5 Au   15 Ag   15 Bu                 
 -0.952  -0.906  -0.831  -0.821  -0.739  -0.569  -0.512  -0.502
 16 Ag   16 Bu   17 Bu   17 Ag   18 Ag   18 Bu   19 Ag   19 Bu                 
 -0.448  -0.428  -0.384  -0.364  -0.358  -0.334  -0.330  -0.324
  6 Au   20 Ag    6 Bg   21 Ag   20 Bu    7 Bg    7 Au   21 Bu                 
 -0.299  -0.264
 22 Ag    8 Au                                                                 
 -- Virtual --                   
 -0.063  -0.051  -0.035  -0.029  -0.003   0.028   0.036   0.038
 22 Bu    8 Bg   23 Ag   23 Bu   24 Ag   24 Bu   25 Bu   25 Ag                 
  0.044   0.057   0.065   0.068   0.080   0.085   0.086   0.101
  9 Au   26 Ag    9 Bg   27 Ag   10 Bg   26 Bu   27 Bu   10 Au                 
  0.110   0.124   0.125   0.127   0.137   0.140   0.160   0.168
 28 Bu   11 Au   29 Bu   28 Ag   29 Ag   30 Ag   31 Ag   11 Bg                 
  0.185   0.189   0.206   0.208   0.244   0.258   0.355   0.359
 30 Bu   32 Ag   33 Ag   31 Bu   32 Bu   33 Bu   34 Bu   34 Ag                 
  0.401   0.402   0.402   0.415   0.422   0.425   0.435   0.457
 35 Ag   35 Bu   12 Au   12 Bg   36 Ag   36 Bu   13 Bg   37 Ag                 
  0.462   0.463   0.481   0.501   0.519   0.520   0.538   0.547
 13 Au   38 Ag   37 Bu   14 Au   14 Bg   38 Bu   15 Au   15 Bg                 
  0.578   0.593   0.602   0.612   0.619   0.679   0.693   0.742
 39 Ag   16 Au   39 Bu   16 Bg   40 Bu   40 Ag   41 Bu   41 Ag                 
  0.766   0.773   0.791   0.815   0.833   0.836   0.842   0.881
 42 Ag   17 Au   43 Ag   42 Bu   17 Bg   18 Au   43 Bu   44 Ag                 
  0.903   0.906   0.909   0.956   0.996   1.015   1.105   1.123
 44 Bu   45 Bu   45 Ag   18 Bg   46 Bu   46 Ag   47 Ag   47 Bu                 
  1.213   1.233   1.271   1.288   1.545   1.576   1.660   1.694
 48 Ag   19 Au   48 Bu   19 Bg   49 Ag   20 Au   49 Bu   50 Ag                 
  1.878   1.878   1.994   1.995   2.031   2.049   2.134   2.159
 50 Bu   20 Bg   21 Au   21 Bg   51 Ag   51 Bu   52 Bu   52 Ag                 
  2.167   2.231   2.258   2.268   2.354   2.373   2.498   2.501
 53 Bu   22 Bg   22 Au   53 Ag   54 Ag   54 Bu   55 Ag   55 Bu                 
  2.633   2.829   2.913   3.068   3.181   3.466   3.975   3.981
 23 Au   23 Bg   56 Bu   56 Ag   57 Ag   57 Bu   24 Au   24 Bg                 
  4.006   4.011   4.046   4.067   4.152   4.200   4.351   4.357
 58 Bu   58 Ag   25 Au   25 Bg   59 Ag   59 Bu   60 Bu   60 Ag                 
  6.661   6.669   7.534   7.535   7.589   7.589   7.636   7.673
 61 Bu   61 Ag   26 Au   26 Bg   62 Bu   62 Ag   63 Bu   63 Ag                 
  9.695   9.776  23.230  24.023  25.769  25.829  26.020  26.044
 64 Ag   64 Bu   65 Ag   65 Bu   27 Bg   27 Au   66 Ag   66 Bu                 
 26.348  26.464  47.924  47.940 215.678 215.766 289.730 289.731
 67 Bu   67 Ag   68 Bu   68 Ag   69 Ag   69 Bu   28 Au   28 Bg                 
289.784 289.786 289.860 289.9041020.7231020.743
 70 Bu   70 Ag   71 Bu   71 Ag   72 Bu   72 Ag                                 

 Beta MOs, Restricted
 -- Occupied --                  
-482.86 -482.86 -101.59 -101.59  -62.52  -62.52  -56.34  -56.34
  1 Bu    1 Ag    2 Ag    2 Bu    3 Ag    3 Bu    4 Ag    4 Bu                 
-56.333 -56.333 -56.333 -56.333 -10.312 -10.312  -9.505  -9.505
  1 Au    1 Bg    5 Ag    5 Bu    6 Ag    6 Bu    7 Bu    7 Ag                 
 -8.726  -8.726  -7.270  -7.270  -7.260  -7.260  -7.259  -7.259
  8 Ag    8 Bu    9 Bu    9 Ag    2 Bg    2 Au   10 Bu   10 Ag                 
 -6.558  -6.558  -6.544  -6.544  -6.543  -6.543  -2.669  -2.669
 11 Ag   11 Bu    3 Au    3 Bg   12 Ag   12 Bu   13 Ag   13 Bu                 
 -2.665  -2.665  -2.664  -2.664  -2.653  -2.653  -2.653  -2.653
  4 Bg    4 Au   14 Bu   14 Ag    5 Bg    5 Au   15 Ag   15 Bu                 
 -0.952  -0.906  -0.831  -0.821  -0.739  -0.569  -0.512  -0.502
 16 Ag   16 Bu   17 Bu   17 Ag   18 Ag   18 Bu   19 Ag   19 Bu                 
 -0.448  -0.428  -0.384  -0.364  -0.358  -0.334  -0.330  -0.324
  6 Au   20 Ag    6 Bg   21 Ag   20 Bu    7 Bg    7 Au   21 Bu                 
 -0.299  -0.264
 22 Ag    8 Au                                                                 
 -- Virtual --                   
 -0.063  -0.051  -0.035  -0.029  -0.003   0.028   0.036   0.038
 22 Bu    8 Bg   23 Ag   23 Bu   24 Ag   24 Bu   25 Bu   25 Ag                 
  0.044   0.057   0.065   0.068   0.080   0.085   0.086   0.101
  9 Au   26 Ag    9 Bg   27 Ag   10 Bg   26 Bu   27 Bu   10 Au                 
  0.110   0.124   0.125   0.127   0.137   0.140   0.160   0.168
 28 Bu   11 Au   29 Bu   28 Ag   29 Ag   30 Ag   31 Ag   11 Bg                 
  0.185   0.189   0.206   0.208   0.244   0.258   0.355   0.359
 30 Bu   32 Ag   33 Ag   31 Bu   32 Bu   33 Bu   34 Bu   34 Ag                 
  0.401   0.402   0.402   0.415   0.422   0.425   0.435   0.457
 35 Ag   35 Bu   12 Au   12 Bg   36 Ag   36 Bu   13 Bg   37 Ag                 
  0.462   0.463   0.481   0.501   0.519   0.520   0.538   0.547
 13 Au   38 Ag   37 Bu   14 Au   14 Bg   38 Bu   15 Au   15 Bg                 
  0.578   0.593   0.602   0.612   0.619   0.679   0.693   0.742
 39 Ag   16 Au   39 Bu   16 Bg   40 Bu   40 Ag   41 Bu   41 Ag                 
  0.766   0.773   0.791   0.815   0.833   0.836   0.842   0.881
 42 Ag   17 Au   43 Ag   42 Bu   17 Bg   18 Au   43 Bu   44 Ag                 
  0.903   0.906   0.909   0.956   0.996   1.015   1.105   1.123
 44 Bu   45 Bu   45 Ag   18 Bg   46 Bu   46 Ag   47 Ag   47 Bu                 
  1.213   1.233   1.271   1.288   1.545   1.576   1.660   1.694
 48 Ag   19 Au   48 Bu   19 Bg   49 Ag   20 Au   49 Bu   50 Ag                 
  1.878   1.878   1.994   1.995   2.031   2.049   2.134   2.159
 50 Bu   20 Bg   21 Au   21 Bg   51 Ag   51 Bu   52 Bu   52 Ag                 
  2.167   2.231   2.258   2.268   2.354   2.373   2.498   2.501
 53 Bu   22 Bg   22 Au   53 Ag   54 Ag   54 Bu   55 Ag   55 Bu                 
  2.633   2.829   2.913   3.068   3.181   3.466   3.975   3.981
 23 Au   23 Bg   56 Bu   56 Ag   57 Ag   57 Bu   24 Au   24 Bg                 
  4.006   4.011   4.046   4.067   4.152   4.200   4.351   4.357
 58 Bu   58 Ag   25 Au   25 Bg   59 Ag   59 Bu   60 Bu   60 Ag                 
  6.661   6.669   7.534   7.535   7.589   7.589   7.636   7.673
 61 Bu   61 Ag   26 Au   26 Bg   62 Bu   62 Ag   63 Bu   63 Ag                 
  9.695   9.776  23.230  24.023  25.769  25.829  26.020  26.044
 64 Ag   64 Bu   65 Ag   65 Bu   27 Bg   27 Au   66 Ag   66 Bu                 
 26.348  26.464  47.924  47.940 215.678 215.766 289.730 289.731
 67 Bu   67 Ag   68 Bu   68 Ag   69 Ag   69 Bu   28 Au   28 Bg                 
289.784 289.786 289.860 289.9041020.7231020.743
 70 Bu   70 Ag   71 Bu   71 Ag   72 Bu   72 Ag                                 
 --------------------------------------------------------------

          Ground-State Mulliken Net Atomic Charges

     Atom                 Charge (a.u.)
  ----------------------------------------
      1 Cl                    0.411471
      2 Br                   -0.130243
      3 Br                   -0.130243
      4 Cl                    0.411471
      5 C                    -0.281228
      6 C                    -0.281228
  ----------------------------------------
  Sum of atomic charges =     0.000000

 -----------------------------------------------------------------
                    Cartesian Multipole Moments
 -----------------------------------------------------------------
    Charge (ESU x 10^10)
                 0.0000
    Dipole Moment (Debye)
         X       0.0000      Y       0.0000      Z       0.0000
       Tot       0.0000
    Quadrupole Moments (Debye-Ang)
        XX     -70.5259     XY      -1.5493     YY     -70.7469
        XZ      -0.0000     YZ       0.0000     ZZ     -73.9292
    Octopole Moments (Debye-Ang^2)
       XXX      -0.0000    XXY       0.0000    XYY      -0.0000
       YYY      -0.0000    XXZ       0.0000    XYZ       0.0000
       YYZ      -0.0000    XZZ       0.0000    YZZ       0.0000
       ZZZ       0.0000
    Hexadecapole Moments (Debye-Ang^3)
      XXXX   -1227.3837   XXXY      36.0546   XXYY    -308.6313
      XYYY      80.5724   YYYY    -772.4931   XXXZ      -0.0000
      XXYZ      -0.0000   XYYZ       0.0000   YYYZ      -0.0000
      XXZZ    -232.2583   XYZZ      25.8243   YYZZ    -154.4302
      XZZZ      -0.0000   YZZZ      -0.0000   ZZZZ     -88.2286
 -----------------------------------------------------------------
 Calculating analytic gradient of the SCF energy
 Gradient of SCF Energy
            1           2           3           4           5           6
    1   0.0055493   0.0033204  -0.0033203  -0.0055493   0.0027375  -0.0027375
    2  -0.0109082  -0.0139616   0.0139616   0.0109082  -0.0031737   0.0031737
    3  -0.0000000   0.0000000   0.0000000   0.0000000   0.0000000  -0.0000000
 Max gradient component =       1.396E-02
 RMS gradient           =       6.440E-03
 Gradient time:  CPU 37.46 s  wall 4.81 s
 Geometry Optimization Parameters
   NAtoms,    NIC,     NZ,  NCons,   NDum,   NFix, NCnnct, MaxDiis
        6      37       0       0       0       0       0       0

 Cartesian Hessian Update
 Hessian Updated using BFGS Update


** GEOMETRY OPTIMIZATION IN DELOCALIZED INTERNAL COORDINATES **
   Searching for a Minimum

   Optimization Cycle:  13

                       Coordinates (Angstroms)
     ATOM                X               Y               Z
      1  Cl        1.2800635008    1.7530824485    0.0000000000
      2  Br       -2.0464155752    1.1063336795    0.0000000000
      3  Br        2.0464155752   -1.1063336795    0.0000000000
      4  Cl       -1.2800635008   -1.7530824485    0.0000000000
      5  C         0.6534244187    0.1506617792    0.0000000000
      6  C        -0.6534244187   -0.1506617792    0.0000000000
   Point Group: c2h   Number of degrees of freedom:     5


   Energy is  -6144.919566028

 Hessian Updated using BFGS Update

  5 Hessian modes will be used to form the next step
  Hessian Eigenvalues:
     0.065687    0.250010    0.380207    0.551336    1.059042

 Minimum Search - Taking Simple RFO Step
 Searching for Lamda that Minimizes Along All modes
 Value Taken    Lamda =  -0.00450540
 Step Taken.  Stepsize is  0.251455

                             Maximum     Tolerance    Cnvgd?
         Gradient           0.015911      0.000300      NO
         Displacement       0.241297      0.001200      NO
         Energy change     -0.008151      0.000001      NO


 New Cartesian Coordinates Obtained by Inverse Iteration

 Displacement from previous Coordinates is:  0.207569
 ----------------------------------------------------------------
             Standard Nuclear Orientation (Angstroms)
    I     Atom           X                Y                Z
 ----------------------------------------------------------------
    1      Cl      1.2335785698     1.7843872660     0.0000000000
    2      Br     -2.0208512453     1.1533746601     0.0000000000
    3      Br      2.0208512453    -1.1533746601     0.0000000000
    4      Cl     -1.2335785698    -1.7843872660     0.0000000000
    5      C       0.6501470273     0.1544721618     0.0000000000
    6      C      -0.6501470273    -0.1544721618     0.0000000000
 ----------------------------------------------------------------
 Molecular Point Group                 C2h   NOp =  4
 Largest Abelian Subgroup              C2h   NOp =  4
 Nuclear Repulsion Energy =   883.3507382845 hartrees
 There are       58 alpha and       58 beta electrons
 Applying Cartesian multipole field
    Component          Value
    ---------          -----
     (2,0,0)        1.00000E-11
     (0,2,0)        2.00000E-11
     (0,0,2)       -3.00000E-11
 Nucleus-field energy     =     0.0000000266 hartrees
 Requested basis set is 6-311++G(d,p)
 There are 76 shells and 200 basis functions
 A cutoff of  1.0D-11 yielded   2248 shell pairs
 There are     17168 function pairs (     18957 Cartesian)
 Smallest overlap matrix eigenvalue = 1.54E-05
 Guess MOs from SCF MO coefficient file

 -----------------------------------------------------------------------
  General SCF calculation program by
  Eric Jon Sundstrom, Paul Horn, Yuezhi Mao, Dmitri Zuev, Alec White,
  David Stuck, Shaama M.S., Shane Yost, Joonho Lee, David Small,
  Daniel Levine, Susi Lehtola, Hugh Burton, Evgeny Epifanovsky
 -----------------------------------------------------------------------
 Exchange:     0.2000 Hartree-Fock + 0.0800 Slater + 0.7200 B88
 Correlation:  0.1900 VWN1RPA + 0.8100 LYP
 Using SG-1 standard quadrature grid
 using 8 threads for integral computing
 -------------------------------------------------------
 OpenMP Integral computing Module                
 Release: version 2.0, May 2017, Q-Chem Inc. Pleasanton 
 -------------------------------------------------------
 -------------------------------------------------------
 OpenMP BLAS3 based DFT computing Module                
 Release: version 1.0, May 2013, Q-Chem Inc. Pittsburgh 
 -------------------------------------------------------
 A restricted SCF calculation will be
 performed using DIIS
 SCF converges when DIIS error is below 1.0e-08
 ---------------------------------------
  Cycle       Energy         DIIS error
 ---------------------------------------
    1   -6144.9201515772      4.90e-04  
    2   -6144.9219379293      1.68e-04  
    3   -6144.9218368752      2.20e-04  
    4   -6144.9220756605      4.74e-05  
    5   -6144.9220873324      6.19e-06  
    6   -6144.9220875199      1.54e-06  
    7   -6144.9220875251      6.32e-07  
    8   -6144.9220875259      3.34e-08  
    9   -6144.9220875259      1.52e-08  
   10   -6144.9220875258      2.09e-09  Convergence criterion met
 ---------------------------------------
 SCF time:   CPU 91.45s  wall 12.00s 
 SCF   energy in the final basis set =    -6144.9220875258
 Total energy in the final basis set =    -6144.9220875258

 --------------------------------------------------------------
             Orbital Energies (a.u.) and Symmetries
 --------------------------------------------------------------

 Alpha MOs, Restricted
 -- Occupied --                  
-482.86 -482.86 -101.59 -101.59  -62.52  -62.52  -56.34  -56.34
  1 Bu    1 Ag    2 Ag    2 Bu    3 Ag    3 Bu    4 Ag    4 Bu                 
-56.333 -56.333 -56.333 -56.333 -10.313 -10.312  -9.506  -9.506
  1 Au    1 Bg    5 Ag    5 Bu    6 Ag    6 Bu    7 Bu    7 Ag                 
 -8.726  -8.726  -7.271  -7.271  -7.260  -7.260  -7.260  -7.260
  8 Ag    8 Bu    9 Bu    9 Ag    2 Bg    2 Au   10 Bu   10 Ag                 
 -6.558  -6.558  -6.544  -6.544  -6.543  -6.543  -2.669  -2.669
 11 Ag   11 Bu    3 Au    3 Bg   12 Ag   12 Bu   13 Ag   13 Bu                 
 -2.665  -2.665  -2.664  -2.664  -2.653  -2.653  -2.653  -2.653
  4 Bg    4 Au   14 Bu   14 Ag    5 Bg    5 Au   15 Ag   15 Bu                 
 -0.949  -0.901  -0.830  -0.821  -0.739  -0.567  -0.508  -0.503
 16 Ag   16 Bu   17 Bu   17 Ag   18 Ag   18 Bu   19 Ag   19 Bu                 
 -0.446  -0.426  -0.381  -0.364  -0.355  -0.335  -0.330  -0.327
  6 Au   20 Ag    6 Bg   21 Ag   20 Bu    7 Bg    7 Au   21 Bu                 
 -0.301  -0.266
 22 Ag    8 Au                                                                 
 -- Virtual --                   
 -0.067  -0.051  -0.042  -0.033  -0.003   0.028   0.036   0.038
 22 Bu    8 Bg   23 Ag   23 Bu   24 Ag   24 Bu   25 Bu   25 Ag                 
  0.044   0.059   0.065   0.066   0.079   0.085   0.086   0.101
  9 Au   26 Ag    9 Bg   27 Ag   10 Bg   26 Bu   27 Bu   10 Au                 
  0.110   0.124   0.125   0.125   0.137   0.139   0.160   0.167
 28 Bu   11 Au   29 Bu   28 Ag   29 Ag   30 Ag   31 Ag   11 Bg                 
  0.181   0.186   0.208   0.212   0.241   0.259   0.356   0.360
 30 Bu   32 Ag   33 Ag   31 Bu   32 Bu   33 Bu   34 Bu   34 Ag                 
  0.399   0.400   0.403   0.415   0.423   0.429   0.434   0.457
 35 Ag   35 Bu   12 Au   12 Bg   36 Ag   36 Bu   13 Bg   37 Ag                 
  0.461   0.464   0.469   0.501   0.517   0.518   0.537   0.548
 38 Ag   13 Au   37 Bu   14 Au   38 Bu   14 Bg   15 Au   15 Bg                 
  0.575   0.595   0.604   0.610   0.618   0.677   0.694   0.738
 39 Ag   16 Au   39 Bu   16 Bg   40 Bu   40 Ag   41 Bu   41 Ag                 
  0.774   0.779   0.792   0.817   0.832   0.835   0.838   0.872
 42 Ag   17 Au   43 Ag   42 Bu   17 Bg   18 Au   43 Bu   44 Ag                 
  0.896   0.900   0.907   0.953   0.984   1.008   1.106   1.116
 44 Bu   45 Ag   45 Bu   18 Bg   46 Bu   46 Ag   47 Ag   47 Bu                 
  1.213   1.223   1.255   1.286   1.553   1.574   1.645   1.688
 48 Ag   19 Au   48 Bu   19 Bg   49 Ag   20 Au   49 Bu   50 Ag                 
  1.882   1.884   1.992   1.993   2.021   2.040   2.141   2.145
 20 Bg   50 Bu   21 Bg   21 Au   51 Ag   51 Bu   52 Bu   52 Ag                 
  2.162   2.229   2.258   2.260   2.348   2.370   2.490   2.499
 53 Bu   22 Bg   22 Au   53 Ag   54 Ag   54 Bu   55 Ag   55 Bu                 
  2.633   2.828   2.909   3.071   3.183   3.447   3.974   3.981
 23 Au   23 Bg   56 Bu   56 Ag   57 Ag   57 Bu   24 Au   24 Bg                 
  4.008   4.012   4.044   4.063   4.151   4.187   4.352   4.357
 58 Bu   58 Ag   25 Au   25 Bg   59 Ag   59 Bu   60 Bu   60 Ag                 
  6.653   6.661   7.534   7.534   7.583   7.588   7.636   7.669
 61 Bu   61 Ag   26 Au   26 Bg   62 Bu   62 Ag   63 Bu   63 Ag                 
  9.691   9.772  23.223  24.040  25.767  25.827  26.015  26.028
 64 Ag   64 Bu   65 Ag   65 Bu   27 Bg   27 Au   66 Ag   66 Bu                 
 26.341  26.457  47.919  47.933 215.674 215.763 289.729 289.729
 67 Bu   67 Ag   68 Bu   68 Ag   69 Ag   69 Bu   28 Au   28 Bg                 
289.778 289.784 289.859 289.8991020.7161020.735
 70 Bu   70 Ag   71 Bu   71 Ag   72 Bu   72 Ag                                 

 Beta MOs, Restricted
 -- Occupied --                  
-482.86 -482.86 -101.59 -101.59  -62.52  -62.52  -56.34  -56.34
  1 Bu    1 Ag    2 Ag    2 Bu    3 Ag    3 Bu    4 Ag    4 Bu                 
-56.333 -56.333 -56.333 -56.333 -10.313 -10.312  -9.506  -9.506
  1 Au    1 Bg    5 Ag    5 Bu    6 Ag    6 Bu    7 Bu    7 Ag                 
 -8.726  -8.726  -7.271  -7.271  -7.260  -7.260  -7.260  -7.260
  8 Ag    8 Bu    9 Bu    9 Ag    2 Bg    2 Au   10 Bu   10 Ag                 
 -6.558  -6.558  -6.544  -6.544  -6.543  -6.543  -2.669  -2.669
 11 Ag   11 Bu    3 Au    3 Bg   12 Ag   12 Bu   13 Ag   13 Bu                 
 -2.665  -2.665  -2.664  -2.664  -2.653  -2.653  -2.653  -2.653
  4 Bg    4 Au   14 Bu   14 Ag    5 Bg    5 Au   15 Ag   15 Bu                 
 -0.949  -0.901  -0.830  -0.821  -0.739  -0.567  -0.508  -0.503
 16 Ag   16 Bu   17 Bu   17 Ag   18 Ag   18 Bu   19 Ag   19 Bu                 
 -0.446  -0.426  -0.381  -0.364  -0.355  -0.335  -0.330  -0.327
  6 Au   20 Ag    6 Bg   21 Ag   20 Bu    7 Bg    7 Au   21 Bu                 
 -0.301  -0.266
 22 Ag    8 Au                                                                 
 -- Virtual --                   
 -0.067  -0.051  -0.042  -0.033  -0.003   0.028   0.036   0.038
 22 Bu    8 Bg   23 Ag   23 Bu   24 Ag   24 Bu   25 Bu   25 Ag                 
  0.044   0.059   0.065   0.066   0.079   0.085   0.086   0.101
  9 Au   26 Ag    9 Bg   27 Ag   10 Bg   26 Bu   27 Bu   10 Au                 
  0.110   0.124   0.125   0.125   0.137   0.139   0.160   0.167
 28 Bu   11 Au   29 Bu   28 Ag   29 Ag   30 Ag   31 Ag   11 Bg                 
  0.181   0.186   0.208   0.212   0.241   0.259   0.356   0.360
 30 Bu   32 Ag   33 Ag   31 Bu   32 Bu   33 Bu   34 Bu   34 Ag                 
  0.399   0.400   0.403   0.415   0.423   0.429   0.434   0.457
 35 Ag   35 Bu   12 Au   12 Bg   36 Ag   36 Bu   13 Bg   37 Ag                 
  0.461   0.464   0.469   0.501   0.517   0.518   0.537   0.548
 38 Ag   13 Au   37 Bu   14 Au   38 Bu   14 Bg   15 Au   15 Bg                 
  0.575   0.595   0.604   0.610   0.618   0.677   0.694   0.738
 39 Ag   16 Au   39 Bu   16 Bg   40 Bu   40 Ag   41 Bu   41 Ag                 
  0.774   0.779   0.792   0.817   0.832   0.835   0.838   0.872
 42 Ag   17 Au   43 Ag   42 Bu   17 Bg   18 Au   43 Bu   44 Ag                 
  0.896   0.900   0.907   0.953   0.984   1.008   1.106   1.116
 44 Bu   45 Ag   45 Bu   18 Bg   46 Bu   46 Ag   47 Ag   47 Bu                 
  1.213   1.223   1.255   1.286   1.553   1.574   1.645   1.688
 48 Ag   19 Au   48 Bu   19 Bg   49 Ag   20 Au   49 Bu   50 Ag                 
  1.882   1.884   1.992   1.993   2.021   2.040   2.141   2.145
 20 Bg   50 Bu   21 Bg   21 Au   51 Ag   51 Bu   52 Bu   52 Ag                 
  2.162   2.229   2.258   2.260   2.348   2.370   2.490   2.499
 53 Bu   22 Bg   22 Au   53 Ag   54 Ag   54 Bu   55 Ag   55 Bu                 
  2.633   2.828   2.909   3.071   3.183   3.447   3.974   3.981
 23 Au   23 Bg   56 Bu   56 Ag   57 Ag   57 Bu   24 Au   24 Bg                 
  4.008   4.012   4.044   4.063   4.151   4.187   4.352   4.357
 58 Bu   58 Ag   25 Au   25 Bg   59 Ag   59 Bu   60 Bu   60 Ag                 
  6.653   6.661   7.534   7.534   7.583   7.588   7.636   7.669
 61 Bu   61 Ag   26 Au   26 Bg   62 Bu   62 Ag   63 Bu   63 Ag                 
  9.691   9.772  23.223  24.040  25.767  25.827  26.015  26.028
 64 Ag   64 Bu   65 Ag   65 Bu   27 Bg   27 Au   66 Ag   66 Bu                 
 26.341  26.457  47.919  47.933 215.674 215.763 289.729 289.729
 67 Bu   67 Ag   68 Bu   68 Ag   69 Ag   69 Bu   28 Au   28 Bg                 
289.778 289.784 289.859 289.8991020.7161020.735
 70 Bu   70 Ag   71 Bu   71 Ag   72 Bu   72 Ag                                 
 --------------------------------------------------------------

          Ground-State Mulliken Net Atomic Charges

     Atom                 Charge (a.u.)
  ----------------------------------------
      1 Cl                    0.413749
      2 Br                   -0.135159
      3 Br                   -0.135159
      4 Cl                    0.413749
      5 C                    -0.278590
      6 C                    -0.278590
  ----------------------------------------
  Sum of atomic charges =     0.000000

 -----------------------------------------------------------------
                    Cartesian Multipole Moments
 -----------------------------------------------------------------
    Charge (ESU x 10^10)
                 0.0000
    Dipole Moment (Debye)
         X       0.0000      Y       0.0000      Z       0.0000
       Tot       0.0000
    Quadrupole Moments (Debye-Ang)
        XX     -71.1095     XY      -1.7743     YY     -70.1609
        XZ      -0.0000     YZ      -0.0000     ZZ     -74.0181
    Octopole Moments (Debye-Ang^2)
       XXX      -0.0000    XXY       0.0000    XYY      -0.0000
       YYY      -0.0000    XXZ       0.0000    XYZ       0.0000
       YYZ       0.0000    XZZ       0.0000    YZZ       0.0000
       ZZZ       0.0000
    Hexadecapole Moments (Debye-Ang^3)
      XXXX   -1197.3980   XXXY      45.9708   XXYY    -308.1281
      XYYY      87.5198   YYYY    -803.4239   XXXZ      -0.0000
      XXYZ      -0.0000   XYYZ       0.0000   YYYZ      -0.0000
      XXZZ    -225.8290   XYZZ      29.3369   YYZZ    -161.1363
      XZZZ      -0.0000   YZZZ      -0.0000   ZZZZ     -88.4563
 -----------------------------------------------------------------
 Calculating analytic gradient of the SCF energy
 Gradient of SCF Energy
            1           2           3           4           5           6
    1   0.0009519   0.0013212  -0.0013211  -0.0009519  -0.0041733   0.0041733
    2  -0.0009916  -0.0023544   0.0023544   0.0009916  -0.0031238   0.0031238
    3  -0.0000000   0.0000000  -0.0000000   0.0000000   0.0000000  -0.0000000
 Max gradient component =       4.173E-03
 RMS gradient           =       2.010E-03
 Gradient time:  CPU 37.53 s  wall 4.82 s
 Geometry Optimization Parameters
   NAtoms,    NIC,     NZ,  NCons,   NDum,   NFix, NCnnct, MaxDiis
        6      37       0       0       0       0       0       0

 Cartesian Hessian Update
 Hessian Updated using BFGS Update


** GEOMETRY OPTIMIZATION IN DELOCALIZED INTERNAL COORDINATES **
   Searching for a Minimum

   Optimization Cycle:  14

                       Coordinates (Angstroms)
     ATOM                X               Y               Z
      1  Cl        1.2335785698    1.7843872660    0.0000000000
      2  Br       -2.0208512453    1.1533746601    0.0000000000
      3  Br        2.0208512453   -1.1533746601    0.0000000000
      4  Cl       -1.2335785698   -1.7843872660    0.0000000000
      5  C         0.6501470273    0.1544721618    0.0000000000
      6  C        -0.6501470273   -0.1544721618    0.0000000000
   Point Group: c2h   Number of degrees of freedom:     5


   Energy is  -6144.922087526

 Hessian Updated using BFGS Update

  5 Hessian modes will be used to form the next step
  Hessian Eigenvalues:
     0.058364    0.250042    0.398378    0.553338    1.057508

 Minimum Search - Taking Simple RFO Step
 Searching for Lamda that Minimizes Along All modes
 Value Taken    Lamda =  -0.00018549
 Step Taken.  Stepsize is  0.048381

                             Maximum     Tolerance    Cnvgd?
         Gradient           0.003394      0.000300      NO
         Displacement       0.048057      0.001200      NO
         Energy change     -0.002521      0.000001      NO


 New Cartesian Coordinates Obtained by Inverse Iteration

 Displacement from previous Coordinates is:  0.031332
 ----------------------------------------------------------------
             Standard Nuclear Orientation (Angstroms)
    I     Atom           X                Y                Z
 ----------------------------------------------------------------
    1      Cl      1.2292815137     1.7908243070     0.0000000000
    2      Br     -2.0205614003     1.1612288006     0.0000000000
    3      Br      2.0205614003    -1.1612288006     0.0000000000
    4      Cl     -1.2292815137    -1.7908243070     0.0000000000
    5      C       0.6537055949     0.1562377540     0.0000000000
    6      C      -0.6537055949    -0.1562377540     0.0000000000
 ----------------------------------------------------------------
 Molecular Point Group                 C2h   NOp =  4
 Largest Abelian Subgroup              C2h   NOp =  4
 Nuclear Repulsion Energy =   881.7476391820 hartrees
 There are       58 alpha and       58 beta electrons
 Applying Cartesian multipole field
    Component          Value
    ---------          -----
     (2,0,0)        1.00000E-11
     (0,2,0)        2.00000E-11
     (0,0,2)       -3.00000E-11
 Nucleus-field energy     =     0.0000000268 hartrees
 Requested basis set is 6-311++G(d,p)
 There are 76 shells and 200 basis functions
 A cutoff of  1.0D-11 yielded   2246 shell pairs
 There are     17162 function pairs (     18951 Cartesian)
 Smallest overlap matrix eigenvalue = 1.64E-05
 Guess MOs from SCF MO coefficient file

 -----------------------------------------------------------------------
  General SCF calculation program by
  Eric Jon Sundstrom, Paul Horn, Yuezhi Mao, Dmitri Zuev, Alec White,
  David Stuck, Shaama M.S., Shane Yost, Joonho Lee, David Small,
  Daniel Levine, Susi Lehtola, Hugh Burton, Evgeny Epifanovsky
 -----------------------------------------------------------------------
 Exchange:     0.2000 Hartree-Fock + 0.0800 Slater + 0.7200 B88
 Correlation:  0.1900 VWN1RPA + 0.8100 LYP
 Using SG-1 standard quadrature grid
 using 8 threads for integral computing
 -------------------------------------------------------
 OpenMP Integral computing Module                
 Release: version 2.0, May 2017, Q-Chem Inc. Pleasanton 
 -------------------------------------------------------
 -------------------------------------------------------
 OpenMP BLAS3 based DFT computing Module                
 Release: version 1.0, May 2013, Q-Chem Inc. Pittsburgh 
 -------------------------------------------------------
 A restricted SCF calculation will be
 performed using DIIS
 SCF converges when DIIS error is below 1.0e-08
 ---------------------------------------
  Cycle       Energy         DIIS error
 ---------------------------------------
    1   -6144.9220764632      1.15e-04  
    2   -6144.9221330339      7.24e-05  
    3   -6144.9221309316      7.47e-05  
    4   -6144.9221596109      5.66e-06  
    5   -6144.9221597767      1.24e-06  
    6   -6144.9221597831      3.59e-07  
    7   -6144.9221597835      9.58e-08  
    8   -6144.9221597835      2.13e-08  
    9   -6144.9221597836      3.95e-09  Convergence criterion met
 ---------------------------------------
 SCF time:   CPU 82.17s  wall 10.00s 
 SCF   energy in the final basis set =    -6144.9221597836
 Total energy in the final basis set =    -6144.9221597836

 --------------------------------------------------------------
             Orbital Energies (a.u.) and Symmetries
 --------------------------------------------------------------

 Alpha MOs, Restricted
 -- Occupied --                  
-482.86 -482.86 -101.59 -101.59  -62.52  -62.52  -56.34  -56.34
  1 Bu    1 Ag    2 Ag    2 Bu    3 Ag    3 Bu    4 Ag    4 Bu                 
-56.334 -56.334 -56.333 -56.333 -10.314 -10.313  -9.506  -9.506
  1 Au    1 Bg    5 Ag    5 Bu    6 Ag    6 Bu    7 Bu    7 Ag                 
 -8.726  -8.726  -7.271  -7.271  -7.261  -7.261  -7.260  -7.260
  8 Ag    8 Bu    9 Bu    9 Ag    2 Bg    2 Au   10 Bu   10 Ag                 
 -6.559  -6.559  -6.544  -6.544  -6.543  -6.543  -2.669  -2.669
 11 Ag   11 Bu    3 Au    3 Bg   12 Ag   12 Bu   13 Ag   13 Bu                 
 -2.665  -2.665  -2.664  -2.664  -2.653  -2.653  -2.653  -2.653
  4 Bg    4 Au   14 Bu   14 Ag    5 Bg    5 Au   15 Ag   15 Bu                 
 -0.948  -0.900  -0.830  -0.821  -0.738  -0.567  -0.507  -0.502
 16 Ag   16 Bu   17 Bu   17 Ag   18 Ag   18 Bu   19 Ag   19 Bu                 
 -0.445  -0.427  -0.381  -0.363  -0.355  -0.335  -0.330  -0.327
  6 Au   20 Ag    6 Bg   21 Ag   20 Bu    7 Bg    7 Au   21 Bu                 
 -0.301  -0.265
 22 Ag    8 Au                                                                 
 -- Virtual --                   
 -0.067  -0.052  -0.043  -0.033  -0.003   0.028   0.036   0.037
 22 Bu    8 Bg   23 Ag   23 Bu   24 Ag   24 Bu   25 Bu   25 Ag                 
  0.044   0.059   0.065   0.066   0.079   0.085   0.086   0.101
  9 Au   26 Ag    9 Bg   27 Ag   10 Bg   26 Bu   27 Bu   10 Au                 
  0.110   0.124   0.124   0.124   0.137   0.139   0.160   0.167
 28 Bu   28 Ag   29 Bu   11 Au   29 Ag   30 Ag   31 Ag   11 Bg                 
  0.180   0.186   0.208   0.213   0.240   0.258   0.357   0.361
 30 Bu   32 Ag   33 Ag   31 Bu   32 Bu   33 Bu   34 Bu   34 Ag                 
  0.399   0.399   0.403   0.415   0.423   0.430   0.434   0.457
 35 Ag   35 Bu   12 Au   12 Bg   36 Ag   36 Bu   13 Bg   37 Ag                 
  0.461   0.464   0.466   0.501   0.516   0.517   0.537   0.548
 38 Ag   13 Au   37 Bu   14 Au   38 Bu   14 Bg   15 Au   15 Bg                 
  0.575   0.595   0.601   0.610   0.617   0.676   0.692   0.737
 39 Ag   16 Au   39 Bu   16 Bg   40 Bu   40 Ag   41 Bu   41 Ag                 
  0.775   0.779   0.792   0.817   0.832   0.835   0.837   0.870
 42 Ag   17 Au   43 Ag   42 Bu   17 Bg   18 Au   43 Bu   44 Ag                 
  0.894   0.898   0.907   0.952   0.981   1.006   1.104   1.114
 44 Bu   45 Ag   45 Bu   18 Bg   46 Bu   46 Ag   47 Ag   47 Bu                 
  1.213   1.219   1.251   1.288   1.556   1.571   1.639   1.683
 48 Ag   19 Au   48 Bu   19 Bg   49 Ag   20 Au   49 Bu   50 Ag                 
  1.878   1.882   1.991   1.993   2.018   2.038   2.135   2.141
 20 Bg   50 Bu   21 Bg   21 Au   51 Ag   51 Bu   52 Bu   52 Ag                 
  2.161   2.228   2.256   2.257   2.346   2.368   2.488   2.497
 53 Bu   22 Bg   53 Ag   22 Au   54 Ag   54 Bu   55 Ag   55 Bu                 
  2.632   2.826   2.908   3.066   3.173   3.452   3.974   3.981
 23 Au   23 Bg   56 Bu   56 Ag   57 Ag   57 Bu   24 Au   24 Bg                 
  4.008   4.012   4.043   4.062   4.150   4.184   4.352   4.356
 58 Bu   58 Ag   25 Au   25 Bg   59 Ag   59 Bu   60 Bu   60 Ag                 
  6.651   6.659   7.534   7.534   7.582   7.588   7.636   7.668
 61 Bu   61 Ag   26 Bg   26 Au   62 Bu   62 Ag   63 Bu   63 Ag                 
  9.690   9.771  23.225  24.009  25.767  25.826  26.013  26.024
 64 Ag   64 Bu   65 Ag   65 Bu   27 Bg   27 Au   66 Ag   66 Bu                 
 26.338  26.455  47.917  47.932 215.673 215.761 289.729 289.729
 67 Bu   67 Ag   68 Bu   68 Ag   69 Ag   69 Bu   28 Bg   28 Au                 
289.777 289.783 289.858 289.8981020.7141020.734
 70 Bu   70 Ag   71 Bu   71 Ag   72 Bu   72 Ag                                 

 Beta MOs, Restricted
 -- Occupied --                  
-482.86 -482.86 -101.59 -101.59  -62.52  -62.52  -56.34  -56.34
  1 Bu    1 Ag    2 Ag    2 Bu    3 Ag    3 Bu    4 Ag    4 Bu                 
-56.334 -56.334 -56.333 -56.333 -10.314 -10.313  -9.506  -9.506
  1 Au    1 Bg    5 Ag    5 Bu    6 Ag    6 Bu    7 Bu    7 Ag                 
 -8.726  -8.726  -7.271  -7.271  -7.261  -7.261  -7.260  -7.260
  8 Ag    8 Bu    9 Bu    9 Ag    2 Bg    2 Au   10 Bu   10 Ag                 
 -6.559  -6.559  -6.544  -6.544  -6.543  -6.543  -2.669  -2.669
 11 Ag   11 Bu    3 Au    3 Bg   12 Ag   12 Bu   13 Ag   13 Bu                 
 -2.665  -2.665  -2.664  -2.664  -2.653  -2.653  -2.653  -2.653
  4 Bg    4 Au   14 Bu   14 Ag    5 Bg    5 Au   15 Ag   15 Bu                 
 -0.948  -0.900  -0.830  -0.821  -0.738  -0.567  -0.507  -0.502
 16 Ag   16 Bu   17 Bu   17 Ag   18 Ag   18 Bu   19 Ag   19 Bu                 
 -0.445  -0.427  -0.381  -0.363  -0.355  -0.335  -0.330  -0.327
  6 Au   20 Ag    6 Bg   21 Ag   20 Bu    7 Bg    7 Au   21 Bu                 
 -0.301  -0.265
 22 Ag    8 Au                                                                 
 -- Virtual --                   
 -0.067  -0.052  -0.043  -0.033  -0.003   0.028   0.036   0.037
 22 Bu    8 Bg   23 Ag   23 Bu   24 Ag   24 Bu   25 Bu   25 Ag                 
  0.044   0.059   0.065   0.066   0.079   0.085   0.086   0.101
  9 Au   26 Ag    9 Bg   27 Ag   10 Bg   26 Bu   27 Bu   10 Au                 
  0.110   0.124   0.124   0.124   0.137   0.139   0.160   0.167
 28 Bu   28 Ag   29 Bu   11 Au   29 Ag   30 Ag   31 Ag   11 Bg                 
  0.180   0.186   0.208   0.213   0.240   0.258   0.357   0.361
 30 Bu   32 Ag   33 Ag   31 Bu   32 Bu   33 Bu   34 Bu   34 Ag                 
  0.399   0.399   0.403   0.415   0.423   0.430   0.434   0.457
 35 Ag   35 Bu   12 Au   12 Bg   36 Ag   36 Bu   13 Bg   37 Ag                 
  0.461   0.464   0.466   0.501   0.516   0.517   0.537   0.548
 38 Ag   13 Au   37 Bu   14 Au   38 Bu   14 Bg   15 Au   15 Bg                 
  0.575   0.595   0.601   0.610   0.617   0.676   0.692   0.737
 39 Ag   16 Au   39 Bu   16 Bg   40 Bu   40 Ag   41 Bu   41 Ag                 
  0.775   0.779   0.792   0.817   0.832   0.835   0.837   0.870
 42 Ag   17 Au   43 Ag   42 Bu   17 Bg   18 Au   43 Bu   44 Ag                 
  0.894   0.898   0.907   0.952   0.981   1.006   1.104   1.114
 44 Bu   45 Ag   45 Bu   18 Bg   46 Bu   46 Ag   47 Ag   47 Bu                 
  1.213   1.219   1.251   1.288   1.556   1.571   1.639   1.683
 48 Ag   19 Au   48 Bu   19 Bg   49 Ag   20 Au   49 Bu   50 Ag                 
  1.878   1.882   1.991   1.993   2.018   2.038   2.135   2.141
 20 Bg   50 Bu   21 Bg   21 Au   51 Ag   51 Bu   52 Bu   52 Ag                 
  2.161   2.228   2.256   2.257   2.346   2.368   2.488   2.497
 53 Bu   22 Bg   53 Ag   22 Au   54 Ag   54 Bu   55 Ag   55 Bu                 
  2.632   2.826   2.908   3.066   3.173   3.452   3.974   3.981
 23 Au   23 Bg   56 Bu   56 Ag   57 Ag   57 Bu   24 Au   24 Bg                 
  4.008   4.012   4.043   4.062   4.150   4.184   4.352   4.356
 58 Bu   58 Ag   25 Au   25 Bg   59 Ag   59 Bu   60 Bu   60 Ag                 
  6.651   6.659   7.534   7.534   7.582   7.588   7.636   7.668
 61 Bu   61 Ag   26 Bg   26 Au   62 Bu   62 Ag   63 Bu   63 Ag                 
  9.690   9.771  23.225  24.009  25.767  25.826  26.013  26.024
 64 Ag   64 Bu   65 Ag   65 Bu   27 Bg   27 Au   66 Ag   66 Bu                 
 26.338  26.455  47.917  47.932 215.673 215.761 289.729 289.729
 67 Bu   67 Ag   68 Bu   68 Ag   69 Ag   69 Bu   28 Bg   28 Au                 
289.777 289.783 289.858 289.8981020.7141020.734
 70 Bu   70 Ag   71 Bu   71 Ag   72 Bu   72 Ag                                 
 --------------------------------------------------------------

          Ground-State Mulliken Net Atomic Charges

     Atom                 Charge (a.u.)
  ----------------------------------------
      1 Cl                    0.414524
      2 Br                   -0.135596
      3 Br                   -0.135596
      4 Cl                    0.414524
      5 C                    -0.278928
      6 C                    -0.278928
  ----------------------------------------
  Sum of atomic charges =     0.000000

 -----------------------------------------------------------------
                    Cartesian Multipole Moments
 -----------------------------------------------------------------
    Charge (ESU x 10^10)
                 0.0000
    Dipole Moment (Debye)
         X      -0.0000      Y      -0.0000      Z      -0.0000
       Tot       0.0000
    Quadrupole Moments (Debye-Ang)
        XX     -71.1867     XY      -1.8012     YY     -70.0557
        XZ      -0.0000     YZ       0.0000     ZZ     -74.0579
    Octopole Moments (Debye-Ang^2)
       XXX       0.0000    XXY      -0.0000    XYY       0.0000
       YYY       0.0000    XXZ       0.0000    XYZ      -0.0000
       YYZ       0.0000    XZZ      -0.0000    YZZ      -0.0000
       ZZZ      -0.0000
    Hexadecapole Moments (Debye-Ang^3)
      XXXX   -1197.3255   XXXY      47.4784   XXYY    -308.9328
      XYYY      88.5994   YYYY    -809.2466   XXXZ      -0.0000
      XXYZ       0.0000   XYYZ      -0.0000   YYYZ       0.0000
      XXZZ    -225.6379   XYZZ      29.8935   YYZZ    -162.3867
      XZZZ       0.0000   YZZZ       0.0000   ZZZZ     -88.5507
 -----------------------------------------------------------------
 Calculating analytic gradient of the SCF energy
 Gradient of SCF Energy
            1           2           3           4           5           6
    1   0.0005207   0.0004667  -0.0004667  -0.0005207   0.0028229  -0.0028229
    2   0.0008508  -0.0001905   0.0001905  -0.0008509  -0.0008454   0.0008454
    3   0.0000000  -0.0000000  -0.0000000  -0.0000000   0.0000000   0.0000000
 Max gradient component =       2.823E-03
 RMS gradient           =       1.051E-03
 Gradient time:  CPU 36.85 s  wall 4.73 s
 Geometry Optimization Parameters
   NAtoms,    NIC,     NZ,  NCons,   NDum,   NFix, NCnnct, MaxDiis
        6      37       0       0       0       0       0       0

 Cartesian Hessian Update
 Hessian Updated using BFGS Update


** GEOMETRY OPTIMIZATION IN DELOCALIZED INTERNAL COORDINATES **
   Searching for a Minimum

   Optimization Cycle:  15

                       Coordinates (Angstroms)
     ATOM                X               Y               Z
      1  Cl        1.2292815137    1.7908243070    0.0000000000
      2  Br       -2.0205614003    1.1612288006    0.0000000000
      3  Br        2.0205614003   -1.1612288006    0.0000000000
      4  Cl       -1.2292815137   -1.7908243070    0.0000000000
      5  C         0.6537055949    0.1562377540    0.0000000000
      6  C        -0.6537055949   -0.1562377540    0.0000000000
   Point Group: c2h   Number of degrees of freedom:     5


   Energy is  -6144.922159784

 Hessian Updated using BFGS Update

  5 Hessian modes will be used to form the next step
  Hessian Eigenvalues:
     0.054008    0.250271    0.503852    0.584427    1.039022

 Minimum Search - Taking Simple RFO Step
 Searching for Lamda that Minimizes Along All modes
 Value Taken    Lamda =  -0.00001749
 Step Taken.  Stepsize is  0.005511

                             Maximum     Tolerance    Cnvgd?
         Gradient           0.002376      0.000300      NO
         Displacement       0.004064      0.001200      NO
         Energy change     -0.000072      0.000001      NO


 New Cartesian Coordinates Obtained by Inverse Iteration

 Displacement from previous Coordinates is:  0.006875
 ----------------------------------------------------------------
             Standard Nuclear Orientation (Angstroms)
    I     Atom           X                Y                Z
 ----------------------------------------------------------------
    1      Cl      1.2276728966     1.7903134029     0.0000000000
    2      Br     -2.0193077109     1.1616907602     0.0000000000
    3      Br      2.0193077109    -1.1616907602     0.0000000000
    4      Cl     -1.2276728966    -1.7903134029     0.0000000000
    5      C       0.6523029907     0.1561113847     0.0000000000
    6      C      -0.6523029907    -0.1561113847     0.0000000000
 ----------------------------------------------------------------
 Molecular Point Group                 C2h   NOp =  4
 Largest Abelian Subgroup              C2h   NOp =  4
 Nuclear Repulsion Energy =   882.1132895624 hartrees
 There are       58 alpha and       58 beta electrons
 Applying Cartesian multipole field
    Component          Value
    ---------          -----
     (2,0,0)        1.00000E-11
     (0,2,0)        2.00000E-11
     (0,0,2)       -3.00000E-11
 Nucleus-field energy     =     0.0000000268 hartrees
 Requested basis set is 6-311++G(d,p)
 There are 76 shells and 200 basis functions
 A cutoff of  1.0D-11 yielded   2248 shell pairs
 There are     17168 function pairs (     18957 Cartesian)
 Smallest overlap matrix eigenvalue = 1.62E-05
 Guess MOs from SCF MO coefficient file

 -----------------------------------------------------------------------
  General SCF calculation program by
  Eric Jon Sundstrom, Paul Horn, Yuezhi Mao, Dmitri Zuev, Alec White,
  David Stuck, Shaama M.S., Shane Yost, Joonho Lee, David Small,
  Daniel Levine, Susi Lehtola, Hugh Burton, Evgeny Epifanovsky
 -----------------------------------------------------------------------
 Exchange:     0.2000 Hartree-Fock + 0.0800 Slater + 0.7200 B88
 Correlation:  0.1900 VWN1RPA + 0.8100 LYP
 Using SG-1 standard quadrature grid
 using 8 threads for integral computing
 -------------------------------------------------------
 OpenMP Integral computing Module                
 Release: version 2.0, May 2017, Q-Chem Inc. Pleasanton 
 -------------------------------------------------------
 -------------------------------------------------------
 OpenMP BLAS3 based DFT computing Module                
 Release: version 1.0, May 2013, Q-Chem Inc. Pittsburgh 
 -------------------------------------------------------
 A restricted SCF calculation will be
 performed using DIIS
 SCF converges when DIIS error is below 1.0e-08
 ---------------------------------------
  Cycle       Energy         DIIS error
 ---------------------------------------
    1   -6144.9221646314      3.25e-05  
    2   -6144.9221678251      1.54e-05  
    3   -6144.9221670307      1.96e-05  
    4   -6144.9221689955      1.53e-06  
    5   -6144.9221690067      2.07e-07  
    6   -6144.9221690067      5.65e-08  
    7   -6144.9221690068      1.44e-08  
    8   -6144.9221690066      4.70e-09  Convergence criterion met
 ---------------------------------------
 SCF time:   CPU 73.13s  wall 10.00s 
 SCF   energy in the final basis set =    -6144.9221690066
 Total energy in the final basis set =    -6144.9221690066

 --------------------------------------------------------------
             Orbital Energies (a.u.) and Symmetries
 --------------------------------------------------------------

 Alpha MOs, Restricted
 -- Occupied --                  
-482.86 -482.86 -101.59 -101.59  -62.52  -62.52  -56.34  -56.34
  1 Bu    1 Ag    2 Ag    2 Bu    3 Ag    3 Bu    4 Ag    4 Bu                 
-56.334 -56.334 -56.333 -56.333 -10.314 -10.313  -9.506  -9.506
  1 Au    1 Bg    5 Ag    5 Bu    6 Ag    6 Bu    7 Bu    7 Ag                 
 -8.726  -8.726  -7.271  -7.271  -7.261  -7.261  -7.260  -7.260
  8 Ag    8 Bu    9 Bu    9 Ag    2 Bg    2 Au   10 Bu   10 Ag                 
 -6.558  -6.558  -6.544  -6.544  -6.543  -6.543  -2.669  -2.669
 11 Ag   11 Bu    3 Au    3 Bg   12 Ag   12 Bu   13 Ag   13 Bu                 
 -2.665  -2.665  -2.664  -2.664  -2.653  -2.653  -2.653  -2.653
  4 Bg    4 Au   14 Bu   14 Ag    5 Bg    5 Au   15 Ag   15 Bu                 
 -0.948  -0.900  -0.830  -0.821  -0.738  -0.567  -0.507  -0.502
 16 Ag   16 Bu   17 Bu   17 Ag   18 Ag   18 Bu   19 Ag   19 Bu                 
 -0.445  -0.426  -0.381  -0.363  -0.355  -0.335  -0.330  -0.327
  6 Au   20 Ag    6 Bg   21 Ag   20 Bu    7 Bg    7 Au   21 Bu                 
 -0.301  -0.265
 22 Ag    8 Au                                                                 
 -- Virtual --                   
 -0.067  -0.051  -0.043  -0.033  -0.003   0.028   0.036   0.038
 22 Bu    8 Bg   23 Ag   23 Bu   24 Ag   24 Bu   25 Bu   25 Ag                 
  0.044   0.059   0.065   0.066   0.079   0.085   0.086   0.101
  9 Au   26 Ag    9 Bg   27 Ag   10 Bg   26 Bu   27 Bu   10 Au                 
  0.110   0.124   0.124   0.125   0.137   0.139   0.160   0.167
 28 Bu   29 Bu   11 Au   28 Ag   29 Ag   30 Ag   31 Ag   11 Bg                 
  0.180   0.186   0.208   0.213   0.240   0.258   0.357   0.361
 30 Bu   32 Ag   33 Ag   31 Bu   32 Bu   33 Bu   34 Bu   34 Ag                 
  0.399   0.399   0.403   0.415   0.423   0.430   0.434   0.457
 35 Ag   35 Bu   12 Au   12 Bg   36 Ag   36 Bu   13 Bg   37 Ag                 
  0.461   0.464   0.466   0.501   0.516   0.517   0.537   0.548
 38 Ag   13 Au   37 Bu   14 Au   38 Bu   14 Bg   15 Au   15 Bg                 
  0.575   0.595   0.602   0.610   0.617   0.676   0.693   0.737
 39 Ag   16 Au   39 Bu   16 Bg   40 Bu   40 Ag   41 Bu   41 Ag                 
  0.775   0.779   0.792   0.817   0.832   0.835   0.837   0.870
 42 Ag   17 Au   43 Ag   42 Bu   17 Bg   18 Au   43 Bu   44 Ag                 
  0.894   0.898   0.907   0.952   0.981   1.006   1.105   1.114
 44 Bu   45 Ag   45 Bu   18 Bg   46 Bu   46 Ag   47 Ag   47 Bu                 
  1.213   1.220   1.251   1.287   1.555   1.572   1.640   1.684
 48 Ag   19 Au   48 Bu   19 Bg   49 Ag   20 Au   49 Bu   50 Ag                 
  1.880   1.883   1.991   1.993   2.018   2.038   2.137   2.142
 20 Bg   50 Bu   21 Bg   21 Au   51 Ag   51 Bu   52 Bu   52 Ag                 
  2.162   2.228   2.256   2.257   2.346   2.368   2.489   2.497
 53 Bu   22 Bg   53 Ag   22 Au   54 Ag   54 Bu   55 Ag   55 Bu                 
  2.632   2.827   2.908   3.068   3.177   3.450   3.974   3.981
 23 Au   23 Bg   56 Bu   56 Ag   57 Ag   57 Bu   24 Au   24 Bg                 
  4.009   4.012   4.043   4.062   4.150   4.184   4.352   4.357
 58 Bu   58 Ag   25 Au   25 Bg   59 Ag   59 Bu   60 Bu   60 Ag                 
  6.651   6.659   7.534   7.534   7.582   7.588   7.636   7.668
 61 Bu   61 Ag   26 Bg   26 Au   62 Bu   62 Ag   63 Bu   63 Ag                 
  9.691   9.771  23.224  24.020  25.767  25.827  26.013  26.024
 64 Ag   64 Bu   65 Ag   65 Bu   27 Bg   27 Au   66 Ag   66 Bu                 
 26.338  26.455  47.917  47.932 215.673 215.761 289.729 289.729
 67 Bu   67 Ag   68 Bu   68 Ag   69 Ag   69 Bu   28 Bg   28 Au                 
289.777 289.783 289.858 289.8981020.7141020.734
 70 Bu   70 Ag   71 Bu   71 Ag   72 Bu   72 Ag                                 

 Beta MOs, Restricted
 -- Occupied --                  
-482.86 -482.86 -101.59 -101.59  -62.52  -62.52  -56.34  -56.34
  1 Bu    1 Ag    2 Ag    2 Bu    3 Ag    3 Bu    4 Ag    4 Bu                 
-56.334 -56.334 -56.333 -56.333 -10.314 -10.313  -9.506  -9.506
  1 Au    1 Bg    5 Ag    5 Bu    6 Ag    6 Bu    7 Bu    7 Ag                 
 -8.726  -8.726  -7.271  -7.271  -7.261  -7.261  -7.260  -7.260
  8 Ag    8 Bu    9 Bu    9 Ag    2 Bg    2 Au   10 Bu   10 Ag                 
 -6.558  -6.558  -6.544  -6.544  -6.543  -6.543  -2.669  -2.669
 11 Ag   11 Bu    3 Au    3 Bg   12 Ag   12 Bu   13 Ag   13 Bu                 
 -2.665  -2.665  -2.664  -2.664  -2.653  -2.653  -2.653  -2.653
  4 Bg    4 Au   14 Bu   14 Ag    5 Bg    5 Au   15 Ag   15 Bu                 
 -0.948  -0.900  -0.830  -0.821  -0.738  -0.567  -0.507  -0.502
 16 Ag   16 Bu   17 Bu   17 Ag   18 Ag   18 Bu   19 Ag   19 Bu                 
 -0.445  -0.426  -0.381  -0.363  -0.355  -0.335  -0.330  -0.327
  6 Au   20 Ag    6 Bg   21 Ag   20 Bu    7 Bg    7 Au   21 Bu                 
 -0.301  -0.265
 22 Ag    8 Au                                                                 
 -- Virtual --                   
 -0.067  -0.051  -0.043  -0.033  -0.003   0.028   0.036   0.038
 22 Bu    8 Bg   23 Ag   23 Bu   24 Ag   24 Bu   25 Bu   25 Ag                 
  0.044   0.059   0.065   0.066   0.079   0.085   0.086   0.101
  9 Au   26 Ag    9 Bg   27 Ag   10 Bg   26 Bu   27 Bu   10 Au                 
  0.110   0.124   0.124   0.125   0.137   0.139   0.160   0.167
 28 Bu   29 Bu   11 Au   28 Ag   29 Ag   30 Ag   31 Ag   11 Bg                 
  0.180   0.186   0.208   0.213   0.240   0.258   0.357   0.361
 30 Bu   32 Ag   33 Ag   31 Bu   32 Bu   33 Bu   34 Bu   34 Ag                 
  0.399   0.399   0.403   0.415   0.423   0.430   0.434   0.457
 35 Ag   35 Bu   12 Au   12 Bg   36 Ag   36 Bu   13 Bg   37 Ag                 
  0.461   0.464   0.466   0.501   0.516   0.517   0.537   0.548
 38 Ag   13 Au   37 Bu   14 Au   38 Bu   14 Bg   15 Au   15 Bg                 
  0.575   0.595   0.602   0.610   0.617   0.676   0.693   0.737
 39 Ag   16 Au   39 Bu   16 Bg   40 Bu   40 Ag   41 Bu   41 Ag                 
  0.775   0.779   0.792   0.817   0.832   0.835   0.837   0.870
 42 Ag   17 Au   43 Ag   42 Bu   17 Bg   18 Au   43 Bu   44 Ag                 
  0.894   0.898   0.907   0.952   0.981   1.006   1.105   1.114
 44 Bu   45 Ag   45 Bu   18 Bg   46 Bu   46 Ag   47 Ag   47 Bu                 
  1.213   1.220   1.251   1.287   1.555   1.572   1.640   1.684
 48 Ag   19 Au   48 Bu   19 Bg   49 Ag   20 Au   49 Bu   50 Ag                 
  1.880   1.883   1.991   1.993   2.018   2.038   2.137   2.142
 20 Bg   50 Bu   21 Bg   21 Au   51 Ag   51 Bu   52 Bu   52 Ag                 
  2.162   2.228   2.256   2.257   2.346   2.368   2.489   2.497
 53 Bu   22 Bg   53 Ag   22 Au   54 Ag   54 Bu   55 Ag   55 Bu                 
  2.632   2.827   2.908   3.068   3.177   3.450   3.974   3.981
 23 Au   23 Bg   56 Bu   56 Ag   57 Ag   57 Bu   24 Au   24 Bg                 
  4.009   4.012   4.043   4.062   4.150   4.184   4.352   4.357
 58 Bu   58 Ag   25 Au   25 Bg   59 Ag   59 Bu   60 Bu   60 Ag                 
  6.651   6.659   7.534   7.534   7.582   7.588   7.636   7.668
 61 Bu   61 Ag   26 Bg   26 Au   62 Bu   62 Ag   63 Bu   63 Ag                 
  9.691   9.771  23.224  24.020  25.767  25.827  26.013  26.024
 64 Ag   64 Bu   65 Ag   65 Bu   27 Bg   27 Au   66 Ag   66 Bu                 
 26.338  26.455  47.917  47.932 215.673 215.761 289.729 289.729
 67 Bu   67 Ag   68 Bu   68 Ag   69 Ag   69 Bu   28 Bg   28 Au                 
289.777 289.783 289.858 289.8981020.7141020.734
 70 Bu   70 Ag   71 Bu   71 Ag   72 Bu   72 Ag                                 
 --------------------------------------------------------------

          Ground-State Mulliken Net Atomic Charges

     Atom                 Charge (a.u.)
  ----------------------------------------
      1 Cl                    0.414799
      2 Br                   -0.135942
      3 Br                   -0.135942
      4 Cl                    0.414799
      5 C                    -0.278857
      6 C                    -0.278857
  ----------------------------------------
  Sum of atomic charges =     0.000000

 -----------------------------------------------------------------
                    Cartesian Multipole Moments
 -----------------------------------------------------------------
    Charge (ESU x 10^10)
                 0.0000
    Dipole Moment (Debye)
         X      -0.0000      Y      -0.0000      Z      -0.0000
       Tot       0.0000
    Quadrupole Moments (Debye-Ang)
        XX     -71.2027     XY      -1.7956     YY     -70.0512
        XZ       0.0000     YZ      -0.0000     ZZ     -74.0504
    Octopole Moments (Debye-Ang^2)
       XXX       0.0000    XXY      -0.0000    XYY       0.0000
       YYY       0.0000    XXZ      -0.0000    XYZ      -0.0000
       YYZ       0.0000    XZZ      -0.0000    YZZ      -0.0000
       ZZZ      -0.0000
    Hexadecapole Moments (Debye-Ang^3)
      XXXX   -1195.7083   XXXY      47.7663   XXYY    -308.6726
      XYYY      88.7996   YYYY    -809.1671   XXXZ       0.0000
      XXYZ       0.0000   XYYZ      -0.0000   YYYZ       0.0000
      XXZZ    -225.3401   XYZZ      29.9750   YYZZ    -162.3776
      XZZZ       0.0000   YZZZ      -0.0000   ZZZZ     -88.5352
 -----------------------------------------------------------------
 Calculating analytic gradient of the SCF energy
 Gradient of SCF Energy
            1           2           3           4           5           6
    1   0.0003150   0.0005552  -0.0005552  -0.0003150   0.0001495  -0.0001495
    2   0.0006396  -0.0001269   0.0001269  -0.0006396  -0.0012970   0.0012970
    3   0.0000000  -0.0000000  -0.0000000   0.0000000   0.0000000  -0.0000000
 Max gradient component =       1.297E-03
 RMS gradient           =       5.309E-04
 Gradient time:  CPU 36.79 s  wall 4.72 s
 Geometry Optimization Parameters
   NAtoms,    NIC,     NZ,  NCons,   NDum,   NFix, NCnnct, MaxDiis
        6      37       0       0       0       0       0       0

 Cartesian Hessian Update
 Hessian Updated using BFGS Update


** GEOMETRY OPTIMIZATION IN DELOCALIZED INTERNAL COORDINATES **
   Searching for a Minimum

   Optimization Cycle:  16

                       Coordinates (Angstroms)
     ATOM                X               Y               Z
      1  Cl        1.2276728966    1.7903134029    0.0000000000
      2  Br       -2.0193077109    1.1616907602    0.0000000000
      3  Br        2.0193077109   -1.1616907602    0.0000000000
      4  Cl       -1.2276728966   -1.7903134029    0.0000000000
      5  C         0.6523029907    0.1561113847    0.0000000000
      6  C        -0.6523029907   -0.1561113847    0.0000000000
   Point Group: c2h   Number of degrees of freedom:     5


   Energy is  -6144.922169007

 Hessian Updated using BFGS Update

  5 Hessian modes will be used to form the next step
  Hessian Eigenvalues:
     0.054102    0.245573    0.483977    0.606368    1.005267

 Minimum Search - Taking Simple RFO Step
 Searching for Lamda that Minimizes Along All modes
 Value Taken    Lamda =  -0.00000222
 Step Taken.  Stepsize is  0.002398

                             Maximum     Tolerance    Cnvgd?
         Gradient           0.001148      0.000300      NO
         Displacement       0.001834      0.001200      NO
         Energy change     -0.000009      0.000001      NO


 New Cartesian Coordinates Obtained by Inverse Iteration

 Displacement from previous Coordinates is:  0.001724
 ----------------------------------------------------------------
             Standard Nuclear Orientation (Angstroms)
    I     Atom           X                Y                Z
 ----------------------------------------------------------------
    1      Cl      1.2278622879     1.7898672816     0.0000000000
    2      Br     -2.0196427823     1.1614988921     0.0000000000
    3      Br      2.0196427823    -1.1614988921     0.0000000000
    4      Cl     -1.2278622879    -1.7898672816     0.0000000000
    5      C       0.6521934552     0.1562539122     0.0000000000
    6      C      -0.6521934552    -0.1562539122     0.0000000000
 ----------------------------------------------------------------
 Molecular Point Group                 C2h   NOp =  4
 Largest Abelian Subgroup              C2h   NOp =  4
 Nuclear Repulsion Energy =   882.1182241389 hartrees
 There are       58 alpha and       58 beta electrons
 Applying Cartesian multipole field
    Component          Value
    ---------          -----
     (2,0,0)        1.00000E-11
     (0,2,0)        2.00000E-11
     (0,0,2)       -3.00000E-11
 Nucleus-field energy     =     0.0000000268 hartrees
 Requested basis set is 6-311++G(d,p)
 There are 76 shells and 200 basis functions
 A cutoff of  1.0D-11 yielded   2248 shell pairs
 There are     17168 function pairs (     18957 Cartesian)
 Smallest overlap matrix eigenvalue = 1.61E-05
 Guess MOs from SCF MO coefficient file

 -----------------------------------------------------------------------
  General SCF calculation program by
  Eric Jon Sundstrom, Paul Horn, Yuezhi Mao, Dmitri Zuev, Alec White,
  David Stuck, Shaama M.S., Shane Yost, Joonho Lee, David Small,
  Daniel Levine, Susi Lehtola, Hugh Burton, Evgeny Epifanovsky
 -----------------------------------------------------------------------
 Exchange:     0.2000 Hartree-Fock + 0.0800 Slater + 0.7200 B88
 Correlation:  0.1900 VWN1RPA + 0.8100 LYP
 Using SG-1 standard quadrature grid
 using 8 threads for integral computing
 -------------------------------------------------------
 OpenMP Integral computing Module                
 Release: version 2.0, May 2017, Q-Chem Inc. Pleasanton 
 -------------------------------------------------------
 -------------------------------------------------------
 OpenMP BLAS3 based DFT computing Module                
 Release: version 1.0, May 2013, Q-Chem Inc. Pittsburgh 
 -------------------------------------------------------
 A restricted SCF calculation will be
 performed using DIIS
 SCF converges when DIIS error is below 1.0e-08
 ---------------------------------------
  Cycle       Energy         DIIS error
 ---------------------------------------
    1   -6144.9221706460      6.40e-06  
    2   -6144.9221709319      1.81e-06  
    3   -6144.9221709167      2.53e-06  
    4   -6144.9221709481      5.28e-07  
    5   -6144.9221709495      8.04e-08  
    6   -6144.9221709496      3.36e-08  
    7   -6144.9221709496      4.61e-09  Convergence criterion met
 ---------------------------------------
 SCF time:   CPU 64.02s  wall 8.00s 
 SCF   energy in the final basis set =    -6144.9221709496
 Total energy in the final basis set =    -6144.9221709496

 --------------------------------------------------------------
             Orbital Energies (a.u.) and Symmetries
 --------------------------------------------------------------

 Alpha MOs, Restricted
 -- Occupied --                  
-482.86 -482.86 -101.59 -101.59  -62.52  -62.52  -56.34  -56.34
  1 Bu    1 Ag    2 Ag    2 Bu    3 Ag    3 Bu    4 Ag    4 Bu                 
-56.334 -56.334 -56.333 -56.333 -10.314 -10.313  -9.506  -9.506
  1 Au    1 Bg    5 Ag    5 Bu    6 Ag    6 Bu    7 Bu    7 Ag                 
 -8.726  -8.726  -7.271  -7.271  -7.261  -7.261  -7.260  -7.260
  8 Ag    8 Bu    9 Bu    9 Ag    2 Bg    2 Au   10 Bu   10 Ag                 
 -6.558  -6.558  -6.544  -6.544  -6.543  -6.543  -2.669  -2.669
 11 Ag   11 Bu    3 Au    3 Bg   12 Ag   12 Bu   13 Ag   13 Bu                 
 -2.665  -2.665  -2.664  -2.664  -2.653  -2.653  -2.653  -2.653
  4 Bg    4 Au   14 Bu   14 Ag    5 Bg    5 Au   15 Ag   15 Bu                 
 -0.948  -0.901  -0.830  -0.821  -0.738  -0.567  -0.507  -0.502
 16 Ag   16 Bu   17 Bu   17 Ag   18 Ag   18 Bu   19 Ag   19 Bu                 
 -0.445  -0.426  -0.381  -0.363  -0.355  -0.335  -0.330  -0.327
  6 Au   20 Ag    6 Bg   21 Ag   20 Bu    7 Bg    7 Au   21 Bu                 
 -0.301  -0.265
 22 Ag    8 Au                                                                 
 -- Virtual --                   
 -0.067  -0.051  -0.043  -0.033  -0.003   0.028   0.036   0.038
 22 Bu    8 Bg   23 Ag   23 Bu   24 Ag   24 Bu   25 Bu   25 Ag                 
  0.044   0.059   0.065   0.066   0.079   0.085   0.086   0.101
  9 Au   26 Ag    9 Bg   27 Ag   10 Bg   26 Bu   27 Bu   10 Au                 
  0.110   0.124   0.124   0.125   0.137   0.139   0.160   0.167
 28 Bu   29 Bu   11 Au   28 Ag   29 Ag   30 Ag   31 Ag   11 Bg                 
  0.180   0.186   0.208   0.213   0.240   0.258   0.357   0.361
 30 Bu   32 Ag   33 Ag   31 Bu   32 Bu   33 Bu   34 Bu   34 Ag                 
  0.399   0.399   0.403   0.415   0.423   0.430   0.434   0.457
 35 Ag   35 Bu   12 Au   12 Bg   36 Ag   36 Bu   13 Bg   37 Ag                 
  0.461   0.464   0.466   0.501   0.516   0.517   0.537   0.548
 38 Ag   13 Au   37 Bu   14 Au   38 Bu   14 Bg   15 Au   15 Bg                 
  0.575   0.595   0.602   0.610   0.617   0.676   0.693   0.737
 39 Ag   16 Au   39 Bu   16 Bg   40 Bu   40 Ag   41 Bu   41 Ag                 
  0.775   0.779   0.792   0.817   0.832   0.835   0.837   0.870
 42 Ag   17 Au   43 Ag   42 Bu   17 Bg   18 Au   43 Bu   44 Ag                 
  0.894   0.898   0.907   0.952   0.981   1.007   1.105   1.114
 44 Bu   45 Ag   45 Bu   18 Bg   46 Bu   46 Ag   47 Ag   47 Bu                 
  1.213   1.220   1.252   1.287   1.555   1.572   1.640   1.684
 48 Ag   19 Au   48 Bu   19 Bg   49 Ag   20 Au   49 Bu   50 Ag                 
  1.880   1.883   1.991   1.993   2.019   2.038   2.137   2.142
 20 Bg   50 Bu   21 Bg   21 Au   51 Ag   51 Bu   52 Bu   52 Ag                 
  2.162   2.228   2.257   2.257   2.346   2.368   2.489   2.497
 53 Bu   22 Bg   53 Ag   22 Au   54 Ag   54 Bu   55 Ag   55 Bu                 
  2.632   2.827   2.908   3.068   3.177   3.450   3.974   3.981
 23 Au   23 Bg   56 Bu   56 Ag   57 Ag   57 Bu   24 Au   24 Bg                 
  4.009   4.012   4.043   4.062   4.150   4.184   4.352   4.357
 58 Bu   58 Ag   25 Au   25 Bg   59 Ag   59 Bu   60 Bu   60 Ag                 
  6.651   6.659   7.534   7.534   7.582   7.588   7.636   7.668
 61 Bu   61 Ag   26 Bg   26 Au   62 Bu   62 Ag   63 Bu   63 Ag                 
  9.691   9.771  23.224  24.020  25.767  25.827  26.013  26.024
 64 Ag   64 Bu   65 Ag   65 Bu   27 Bg   27 Au   66 Ag   66 Bu                 
 26.338  26.456  47.917  47.932 215.673 215.762 289.729 289.729
 67 Bu   67 Ag   68 Bu   68 Ag   69 Ag   69 Bu   28 Bg   28 Au                 
289.777 289.783 289.858 289.8981020.7141020.733
 70 Bu   70 Ag   71 Bu   71 Ag   72 Bu   72 Ag                                 

 Beta MOs, Restricted
 -- Occupied --                  
-482.86 -482.86 -101.59 -101.59  -62.52  -62.52  -56.34  -56.34
  1 Bu    1 Ag    2 Ag    2 Bu    3 Ag    3 Bu    4 Ag    4 Bu                 
-56.334 -56.334 -56.333 -56.333 -10.314 -10.313  -9.506  -9.506
  1 Au    1 Bg    5 Ag    5 Bu    6 Ag    6 Bu    7 Bu    7 Ag                 
 -8.726  -8.726  -7.271  -7.271  -7.261  -7.261  -7.260  -7.260
  8 Ag    8 Bu    9 Bu    9 Ag    2 Bg    2 Au   10 Bu   10 Ag                 
 -6.558  -6.558  -6.544  -6.544  -6.543  -6.543  -2.669  -2.669
 11 Ag   11 Bu    3 Au    3 Bg   12 Ag   12 Bu   13 Ag   13 Bu                 
 -2.665  -2.665  -2.664  -2.664  -2.653  -2.653  -2.653  -2.653
  4 Bg    4 Au   14 Bu   14 Ag    5 Bg    5 Au   15 Ag   15 Bu                 
 -0.948  -0.901  -0.830  -0.821  -0.738  -0.567  -0.507  -0.502
 16 Ag   16 Bu   17 Bu   17 Ag   18 Ag   18 Bu   19 Ag   19 Bu                 
 -0.445  -0.426  -0.381  -0.363  -0.355  -0.335  -0.330  -0.327
  6 Au   20 Ag    6 Bg   21 Ag   20 Bu    7 Bg    7 Au   21 Bu                 
 -0.301  -0.265
 22 Ag    8 Au                                                                 
 -- Virtual --                   
 -0.067  -0.051  -0.043  -0.033  -0.003   0.028   0.036   0.038
 22 Bu    8 Bg   23 Ag   23 Bu   24 Ag   24 Bu   25 Bu   25 Ag                 
  0.044   0.059   0.065   0.066   0.079   0.085   0.086   0.101
  9 Au   26 Ag    9 Bg   27 Ag   10 Bg   26 Bu   27 Bu   10 Au                 
  0.110   0.124   0.124   0.125   0.137   0.139   0.160   0.167
 28 Bu   29 Bu   11 Au   28 Ag   29 Ag   30 Ag   31 Ag   11 Bg                 
  0.180   0.186   0.208   0.213   0.240   0.258   0.357   0.361
 30 Bu   32 Ag   33 Ag   31 Bu   32 Bu   33 Bu   34 Bu   34 Ag                 
  0.399   0.399   0.403   0.415   0.423   0.430   0.434   0.457
 35 Ag   35 Bu   12 Au   12 Bg   36 Ag   36 Bu   13 Bg   37 Ag                 
  0.461   0.464   0.466   0.501   0.516   0.517   0.537   0.548
 38 Ag   13 Au   37 Bu   14 Au   38 Bu   14 Bg   15 Au   15 Bg                 
  0.575   0.595   0.602   0.610   0.617   0.676   0.693   0.737
 39 Ag   16 Au   39 Bu   16 Bg   40 Bu   40 Ag   41 Bu   41 Ag                 
  0.775   0.779   0.792   0.817   0.832   0.835   0.837   0.870
 42 Ag   17 Au   43 Ag   42 Bu   17 Bg   18 Au   43 Bu   44 Ag                 
  0.894   0.898   0.907   0.952   0.981   1.007   1.105   1.114
 44 Bu   45 Ag   45 Bu   18 Bg   46 Bu   46 Ag   47 Ag   47 Bu                 
  1.213   1.220   1.252   1.287   1.555   1.572   1.640   1.684
 48 Ag   19 Au   48 Bu   19 Bg   49 Ag   20 Au   49 Bu   50 Ag                 
  1.880   1.883   1.991   1.993   2.019   2.038   2.137   2.142
 20 Bg   50 Bu   21 Bg   21 Au   51 Ag   51 Bu   52 Bu   52 Ag                 
  2.162   2.228   2.257   2.257   2.346   2.368   2.489   2.497
 53 Bu   22 Bg   53 Ag   22 Au   54 Ag   54 Bu   55 Ag   55 Bu                 
  2.632   2.827   2.908   3.068   3.177   3.450   3.974   3.981
 23 Au   23 Bg   56 Bu   56 Ag   57 Ag   57 Bu   24 Au   24 Bg                 
  4.009   4.012   4.043   4.062   4.150   4.184   4.352   4.357
 58 Bu   58 Ag   25 Au   25 Bg   59 Ag   59 Bu   60 Bu   60 Ag                 
  6.651   6.659   7.534   7.534   7.582   7.588   7.636   7.668
 61 Bu   61 Ag   26 Bg   26 Au   62 Bu   62 Ag   63 Bu   63 Ag                 
  9.691   9.771  23.224  24.020  25.767  25.827  26.013  26.024
 64 Ag   64 Bu   65 Ag   65 Bu   27 Bg   27 Au   66 Ag   66 Bu                 
 26.338  26.456  47.917  47.932 215.673 215.762 289.729 289.729
 67 Bu   67 Ag   68 Bu   68 Ag   69 Ag   69 Bu   28 Bg   28 Au                 
289.777 289.783 289.858 289.8981020.7141020.733
 70 Bu   70 Ag   71 Bu   71 Ag   72 Bu   72 Ag                                 
 --------------------------------------------------------------

          Ground-State Mulliken Net Atomic Charges

     Atom                 Charge (a.u.)
  ----------------------------------------
      1 Cl                    0.415132
      2 Br                   -0.136021
      3 Br                   -0.136021
      4 Cl                    0.415132
      5 C                    -0.279111
      6 C                    -0.279111
  ----------------------------------------
  Sum of atomic charges =     0.000000

 -----------------------------------------------------------------
                    Cartesian Multipole Moments
 -----------------------------------------------------------------
    Charge (ESU x 10^10)
                 0.0000
    Dipole Moment (Debye)
         X       0.0000      Y       0.0000      Z       0.0000
       Tot       0.0000
    Quadrupole Moments (Debye-Ang)
        XX     -71.2029     XY      -1.7860     YY     -70.0521
        XZ      -0.0000     YZ      -0.0000     ZZ     -74.0496
    Octopole Moments (Debye-Ang^2)
       XXX      -0.0000    XXY       0.0000    XYY      -0.0000
       YYY      -0.0000    XXZ       0.0000    XYZ       0.0000
       YYZ       0.0000    XZZ       0.0000    YZZ       0.0000
       ZZZ       0.0000
    Hexadecapole Moments (Debye-Ang^3)
      XXXX   -1196.0342   XXXY      47.8155   XXYY    -308.6742
      XYYY      88.8677   YYYY    -808.8834   XXXZ      -0.0000
      XXYZ      -0.0000   XYYZ       0.0000   YYYZ      -0.0000
      XXZZ    -225.4040   XYZZ      29.9890   YYZZ    -162.3187
      XZZZ      -0.0000   YZZZ       0.0000   ZZZZ     -88.5345
 -----------------------------------------------------------------
 Calculating analytic gradient of the SCF energy
 Gradient of SCF Energy
            1           2           3           4           5           6
    1   0.0003090   0.0004775  -0.0004775  -0.0003090  -0.0000331   0.0000331
    2   0.0004572  -0.0001198   0.0001198  -0.0004572  -0.0011275   0.0011275
    3  -0.0000000  -0.0000000  -0.0000000   0.0000000  -0.0000000   0.0000000
 Max gradient component =       1.128E-03
 RMS gradient           =       4.496E-04
 Gradient time:  CPU 38.13 s  wall 4.89 s
 Geometry Optimization Parameters
   NAtoms,    NIC,     NZ,  NCons,   NDum,   NFix, NCnnct, MaxDiis
        6      37       0       0       0       0       0       0

 Cartesian Hessian Update
 Hessian Updated using BFGS Update


** GEOMETRY OPTIMIZATION IN DELOCALIZED INTERNAL COORDINATES **
   Searching for a Minimum

   Optimization Cycle:  17

                       Coordinates (Angstroms)
     ATOM                X               Y               Z
      1  Cl        1.2278622879    1.7898672816    0.0000000000
      2  Br       -2.0196427823    1.1614988921    0.0000000000
      3  Br        2.0196427823   -1.1614988921    0.0000000000
      4  Cl       -1.2278622879   -1.7898672816    0.0000000000
      5  C         0.6521934552    0.1562539122    0.0000000000
      6  C        -0.6521934552   -0.1562539122    0.0000000000
   Point Group: c2h   Number of degrees of freedom:     5


   Energy is  -6144.922170950

 Hessian Updated using BFGS Update

  5 Hessian modes will be used to form the next step
  Hessian Eigenvalues:
     0.062673    0.136551    0.322706    0.541516    0.663803

 Minimum Search - Taking Simple RFO Step
 Searching for Lamda that Minimizes Along All modes
 Value Taken    Lamda =  -0.00000701
 Step Taken.  Stepsize is  0.006973

                             Maximum     Tolerance    Cnvgd?
         Gradient           0.000950      0.000300      NO
         Displacement       0.006555      0.001200      NO
         Energy change     -0.000002      0.000001      NO


 New Cartesian Coordinates Obtained by Inverse Iteration

 Displacement from previous Coordinates is:  0.004541
 ----------------------------------------------------------------
             Standard Nuclear Orientation (Angstroms)
    I     Atom           X                Y                Z
 ----------------------------------------------------------------
    1      Cl      1.2279518819     1.7888082581     0.0000000000
    2      Br     -2.0206848871     1.1616428842     0.0000000000
    3      Br      2.0206848871    -1.1616428842     0.0000000000
    4      Cl     -1.2279518819    -1.7888082581     0.0000000000
    5      C       0.6520214286     0.1570423691     0.0000000000
    6      C      -0.6520214286    -0.1570423691     0.0000000000
 ----------------------------------------------------------------
 Molecular Point Group                 C2h   NOp =  4
 Largest Abelian Subgroup              C2h   NOp =  4
 Nuclear Repulsion Energy =   882.0187999000 hartrees
 There are       58 alpha and       58 beta electrons
 Applying Cartesian multipole field
    Component          Value
    ---------          -----
     (2,0,0)        1.00000E-11
     (0,2,0)        2.00000E-11
     (0,0,2)       -3.00000E-11
 Nucleus-field energy     =     0.0000000268 hartrees
 Requested basis set is 6-311++G(d,p)
 There are 76 shells and 200 basis functions
 A cutoff of  1.0D-11 yielded   2248 shell pairs
 There are     17168 function pairs (     18957 Cartesian)
 Smallest overlap matrix eigenvalue = 1.61E-05
 Guess MOs from SCF MO coefficient file

 -----------------------------------------------------------------------
  General SCF calculation program by
  Eric Jon Sundstrom, Paul Horn, Yuezhi Mao, Dmitri Zuev, Alec White,
  David Stuck, Shaama M.S., Shane Yost, Joonho Lee, David Small,
  Daniel Levine, Susi Lehtola, Hugh Burton, Evgeny Epifanovsky
 -----------------------------------------------------------------------
 Exchange:     0.2000 Hartree-Fock + 0.0800 Slater + 0.7200 B88
 Correlation:  0.1900 VWN1RPA + 0.8100 LYP
 Using SG-1 standard quadrature grid
 using 8 threads for integral computing
 -------------------------------------------------------
 OpenMP Integral computing Module                
 Release: version 2.0, May 2017, Q-Chem Inc. Pleasanton 
 -------------------------------------------------------
 -------------------------------------------------------
 OpenMP BLAS3 based DFT computing Module                
 Release: version 1.0, May 2013, Q-Chem Inc. Pittsburgh 
 -------------------------------------------------------
 A restricted SCF calculation will be
 performed using DIIS
 SCF converges when DIIS error is below 1.0e-08
 ---------------------------------------
  Cycle       Energy         DIIS error
 ---------------------------------------
    1   -6144.9221709536      2.37e-05  
    2   -6144.9221746365      3.93e-06  
    3   -6144.9221746744      3.14e-06  
    4   -6144.9221747226      1.47e-06  
    5   -6144.9221747325      3.11e-07  
    6   -6144.9221747330      1.17e-07  
    7   -6144.9221747329      1.50e-08  
    8   -6144.9221747331      4.34e-09  Convergence criterion met
 ---------------------------------------
 SCF time:   CPU 73.14s  wall 9.00s 
 SCF   energy in the final basis set =    -6144.9221747331
 Total energy in the final basis set =    -6144.9221747331

 --------------------------------------------------------------
             Orbital Energies (a.u.) and Symmetries
 --------------------------------------------------------------

 Alpha MOs, Restricted
 -- Occupied --                  
-482.86 -482.86 -101.59 -101.59  -62.52  -62.52  -56.34  -56.34
  1 Bu    1 Ag    2 Ag    2 Bu    3 Ag    3 Bu    4 Ag    4 Bu                 
-56.333 -56.333 -56.333 -56.333 -10.314 -10.313  -9.506  -9.506
  1 Au    1 Bg    5 Ag    5 Bu    6 Ag    6 Bu    7 Bu    7 Ag                 
 -8.726  -8.726  -7.271  -7.271  -7.261  -7.261  -7.260  -7.260
  8 Ag    8 Bu    9 Bu    9 Ag    2 Bg    2 Au   10 Bu   10 Ag                 
 -6.558  -6.558  -6.544  -6.544  -6.543  -6.543  -2.669  -2.669
 11 Ag   11 Bu    3 Au    3 Bg   12 Ag   12 Bu   13 Ag   13 Bu                 
 -2.665  -2.665  -2.664  -2.664  -2.653  -2.653  -2.653  -2.653
  4 Bg    4 Au   14 Bu   14 Ag    5 Bg    5 Au   15 Ag   15 Bu                 
 -0.948  -0.901  -0.829  -0.820  -0.738  -0.567  -0.507  -0.502
 16 Ag   16 Bu   17 Bu   17 Ag   18 Ag   18 Bu   19 Ag   19 Bu                 
 -0.445  -0.426  -0.381  -0.363  -0.355  -0.335  -0.330  -0.327
  6 Au   20 Ag    6 Bg   21 Ag   20 Bu    7 Bg    7 Au   21 Bu                 
 -0.301  -0.265
 22 Ag    8 Au                                                                 
 -- Virtual --                   
 -0.068  -0.051  -0.043  -0.032  -0.003   0.028   0.036   0.038
 22 Bu    8 Bg   23 Ag   23 Bu   24 Ag   24 Bu   25 Bu   25 Ag                 
  0.044   0.059   0.065   0.066   0.079   0.085   0.086   0.101
  9 Au   26 Ag    9 Bg   27 Ag   10 Bg   26 Bu   27 Bu   10 Au                 
  0.110   0.124   0.124   0.125   0.137   0.139   0.160   0.167
 28 Bu   29 Bu   11 Au   28 Ag   29 Ag   30 Ag   31 Ag   11 Bg                 
  0.180   0.186   0.208   0.213   0.240   0.258   0.357   0.361
 30 Bu   32 Ag   33 Ag   31 Bu   32 Bu   33 Bu   34 Bu   34 Ag                 
  0.399   0.399   0.403   0.415   0.423   0.430   0.434   0.457
 35 Ag   35 Bu   12 Au   12 Bg   36 Ag   36 Bu   13 Bg   37 Ag                 
  0.461   0.464   0.467   0.501   0.517   0.517   0.537   0.548
 38 Ag   13 Au   37 Bu   14 Au   38 Bu   14 Bg   15 Au   15 Bg                 
  0.575   0.595   0.602   0.610   0.617   0.676   0.693   0.737
 39 Ag   16 Au   39 Bu   16 Bg   40 Bu   40 Ag   41 Bu   41 Ag                 
  0.776   0.778   0.792   0.816   0.832   0.835   0.837   0.870
 42 Ag   17 Au   43 Ag   42 Bu   17 Bg   18 Au   43 Bu   44 Ag                 
  0.894   0.898   0.907   0.952   0.982   1.007   1.105   1.115
 44 Bu   45 Ag   45 Bu   18 Bg   46 Bu   46 Ag   47 Ag   47 Bu                 
  1.213   1.220   1.252   1.287   1.555   1.573   1.640   1.685
 48 Ag   19 Au   48 Bu   19 Bg   49 Ag   20 Au   49 Bu   50 Ag                 
  1.880   1.883   1.991   1.993   2.019   2.038   2.137   2.141
 20 Bg   50 Bu   21 Bg   21 Au   51 Ag   51 Bu   52 Bu   52 Ag                 
  2.163   2.228   2.257   2.258   2.347   2.368   2.489   2.498
 53 Bu   22 Bg   22 Au   53 Ag   54 Ag   54 Bu   55 Ag   55 Bu                 
  2.632   2.827   2.908   3.067   3.178   3.451   3.974   3.981
 23 Au   23 Bg   56 Bu   56 Ag   57 Ag   57 Bu   24 Au   24 Bg                 
  4.009   4.012   4.043   4.061   4.150   4.184   4.353   4.357
 58 Bu   58 Ag   25 Au   25 Bg   59 Ag   59 Bu   60 Bu   60 Ag                 
  6.650   6.658   7.534   7.534   7.582   7.588   7.636   7.668
 61 Bu   61 Ag   26 Bg   26 Au   62 Bu   62 Ag   63 Bu   63 Ag                 
  9.691   9.772  23.224  24.020  25.767  25.827  26.014  26.025
 64 Ag   64 Bu   65 Ag   65 Bu   27 Bg   27 Au   66 Ag   66 Bu                 
 26.338  26.457  47.917  47.932 215.674 215.762 289.729 289.729
 67 Bu   67 Ag   68 Bu   68 Ag   69 Ag   69 Bu   28 Bg   28 Au                 
289.777 289.783 289.859 289.8981020.7141020.733
 70 Bu   70 Ag   71 Bu   71 Ag   72 Bu   72 Ag                                 

 Beta MOs, Restricted
 -- Occupied --                  
-482.86 -482.86 -101.59 -101.59  -62.52  -62.52  -56.34  -56.34
  1 Bu    1 Ag    2 Ag    2 Bu    3 Ag    3 Bu    4 Ag    4 Bu                 
-56.333 -56.333 -56.333 -56.333 -10.314 -10.313  -9.506  -9.506
  1 Au    1 Bg    5 Ag    5 Bu    6 Ag    6 Bu    7 Bu    7 Ag                 
 -8.726  -8.726  -7.271  -7.271  -7.261  -7.261  -7.260  -7.260
  8 Ag    8 Bu    9 Bu    9 Ag    2 Bg    2 Au   10 Bu   10 Ag                 
 -6.558  -6.558  -6.544  -6.544  -6.543  -6.543  -2.669  -2.669
 11 Ag   11 Bu    3 Au    3 Bg   12 Ag   12 Bu   13 Ag   13 Bu                 
 -2.665  -2.665  -2.664  -2.664  -2.653  -2.653  -2.653  -2.653
  4 Bg    4 Au   14 Bu   14 Ag    5 Bg    5 Au   15 Ag   15 Bu                 
 -0.948  -0.901  -0.829  -0.820  -0.738  -0.567  -0.507  -0.502
 16 Ag   16 Bu   17 Bu   17 Ag   18 Ag   18 Bu   19 Ag   19 Bu                 
 -0.445  -0.426  -0.381  -0.363  -0.355  -0.335  -0.330  -0.327
  6 Au   20 Ag    6 Bg   21 Ag   20 Bu    7 Bg    7 Au   21 Bu                 
 -0.301  -0.265
 22 Ag    8 Au                                                                 
 -- Virtual --                   
 -0.068  -0.051  -0.043  -0.032  -0.003   0.028   0.036   0.038
 22 Bu    8 Bg   23 Ag   23 Bu   24 Ag   24 Bu   25 Bu   25 Ag                 
  0.044   0.059   0.065   0.066   0.079   0.085   0.086   0.101
  9 Au   26 Ag    9 Bg   27 Ag   10 Bg   26 Bu   27 Bu   10 Au                 
  0.110   0.124   0.124   0.125   0.137   0.139   0.160   0.167
 28 Bu   29 Bu   11 Au   28 Ag   29 Ag   30 Ag   31 Ag   11 Bg                 
  0.180   0.186   0.208   0.213   0.240   0.258   0.357   0.361
 30 Bu   32 Ag   33 Ag   31 Bu   32 Bu   33 Bu   34 Bu   34 Ag                 
  0.399   0.399   0.403   0.415   0.423   0.430   0.434   0.457
 35 Ag   35 Bu   12 Au   12 Bg   36 Ag   36 Bu   13 Bg   37 Ag                 
  0.461   0.464   0.467   0.501   0.517   0.517   0.537   0.548
 38 Ag   13 Au   37 Bu   14 Au   38 Bu   14 Bg   15 Au   15 Bg                 
  0.575   0.595   0.602   0.610   0.617   0.676   0.693   0.737
 39 Ag   16 Au   39 Bu   16 Bg   40 Bu   40 Ag   41 Bu   41 Ag                 
  0.776   0.778   0.792   0.816   0.832   0.835   0.837   0.870
 42 Ag   17 Au   43 Ag   42 Bu   17 Bg   18 Au   43 Bu   44 Ag                 
  0.894   0.898   0.907   0.952   0.982   1.007   1.105   1.115
 44 Bu   45 Ag   45 Bu   18 Bg   46 Bu   46 Ag   47 Ag   47 Bu                 
  1.213   1.220   1.252   1.287   1.555   1.573   1.640   1.685
 48 Ag   19 Au   48 Bu   19 Bg   49 Ag   20 Au   49 Bu   50 Ag                 
  1.880   1.883   1.991   1.993   2.019   2.038   2.137   2.141
 20 Bg   50 Bu   21 Bg   21 Au   51 Ag   51 Bu   52 Bu   52 Ag                 
  2.163   2.228   2.257   2.258   2.347   2.368   2.489   2.498
 53 Bu   22 Bg   22 Au   53 Ag   54 Ag   54 Bu   55 Ag   55 Bu                 
  2.632   2.827   2.908   3.067   3.178   3.451   3.974   3.981
 23 Au   23 Bg   56 Bu   56 Ag   57 Ag   57 Bu   24 Au   24 Bg                 
  4.009   4.012   4.043   4.061   4.150   4.184   4.353   4.357
 58 Bu   58 Ag   25 Au   25 Bg   59 Ag   59 Bu   60 Bu   60 Ag                 
  6.650   6.658   7.534   7.534   7.582   7.588   7.636   7.668
 61 Bu   61 Ag   26 Bg   26 Au   62 Bu   62 Ag   63 Bu   63 Ag                 
  9.691   9.772  23.224  24.020  25.767  25.827  26.014  26.025
 64 Ag   64 Bu   65 Ag   65 Bu   27 Bg   27 Au   66 Ag   66 Bu                 
 26.338  26.457  47.917  47.932 215.674 215.762 289.729 289.729
 67 Bu   67 Ag   68 Bu   68 Ag   69 Ag   69 Bu   28 Bg   28 Au                 
289.777 289.783 289.859 289.8981020.7141020.733
 70 Bu   70 Ag   71 Bu   71 Ag   72 Bu   72 Ag                                 
 --------------------------------------------------------------

          Ground-State Mulliken Net Atomic Charges

     Atom                 Charge (a.u.)
  ----------------------------------------
      1 Cl                    0.416579
      2 Br                   -0.136413
      3 Br                   -0.136413
      4 Cl                    0.416579
      5 C                    -0.280166
      6 C                    -0.280166
  ----------------------------------------
  Sum of atomic charges =     0.000000

 -----------------------------------------------------------------
                    Cartesian Multipole Moments
 -----------------------------------------------------------------
    Charge (ESU x 10^10)
                 0.0000
    Dipole Moment (Debye)
         X       0.0000      Y       0.0000      Z      -0.0000
       Tot       0.0000
    Quadrupole Moments (Debye-Ang)
        XX     -71.2152     XY      -1.7501     YY     -70.0429
        XZ      -0.0000     YZ      -0.0000     ZZ     -74.0500
    Octopole Moments (Debye-Ang^2)
       XXX      -0.0000    XXY       0.0000    XYY      -0.0000
       YYY      -0.0000    XXZ       0.0000    XYZ       0.0000
       YYZ       0.0000    XZZ       0.0000    YZZ       0.0000
       ZZZ      -0.0000
    Hexadecapole Moments (Debye-Ang^3)
      XXXX   -1197.0596   XXXY      48.1980   XXYY    -308.7308
      XYYY      89.2555   YYYY    -808.4084   XXXZ      -0.0000
      XXYZ      -0.0000   XYYZ      -0.0000   YYYZ      -0.0000
      XXZZ    -225.5854   XYZZ      30.1071   YYZZ    -162.2260
      XZZZ       0.0000   YZZZ       0.0000   ZZZZ     -88.5402
 -----------------------------------------------------------------
 Calculating analytic gradient of the SCF energy
 Gradient of SCF Energy
            1           2           3           4           5           6
    1   0.0002145   0.0001201  -0.0001201  -0.0002145  -0.0002026   0.0002026
    2  -0.0000842   0.0001355  -0.0001355   0.0000842  -0.0002342   0.0002342
    3  -0.0000000  -0.0000000   0.0000000   0.0000000  -0.0000000   0.0000000
 Max gradient component =       2.342E-04
 RMS gradient           =       1.421E-04
 Gradient time:  CPU 36.85 s  wall 4.73 s
 Geometry Optimization Parameters
   NAtoms,    NIC,     NZ,  NCons,   NDum,   NFix, NCnnct, MaxDiis
        6      37       0       0       0       0       0       0

 Cartesian Hessian Update
 Hessian Updated using BFGS Update


** GEOMETRY OPTIMIZATION IN DELOCALIZED INTERNAL COORDINATES **
   Searching for a Minimum

   Optimization Cycle:  18

                       Coordinates (Angstroms)
     ATOM                X               Y               Z
      1  Cl        1.2279518819    1.7888082581    0.0000000000
      2  Br       -2.0206848871    1.1616428842    0.0000000000
      3  Br        2.0206848871   -1.1616428842    0.0000000000
      4  Cl       -1.2279518819   -1.7888082581    0.0000000000
      5  C         0.6520214286    0.1570423691    0.0000000000
      6  C        -0.6520214286   -0.1570423691    0.0000000000
   Point Group: c2h   Number of degrees of freedom:     5


   Energy is  -6144.922174733

 Hessian Updated using BFGS Update

  5 Hessian modes will be used to form the next step
  Hessian Eigenvalues:
     0.065003    0.124280    0.323246    0.534538    0.654845

 Minimum Search - Taking Simple RFO Step
 Searching for Lamda that Minimizes Along All modes
 Value Taken    Lamda =   0.00000000
 Step Taken.  Stepsize is  0.001131

                             Maximum     Tolerance    Cnvgd?
         Gradient           0.000169      0.000300     YES
         Displacement       0.000839      0.001200     YES
         Energy change     -0.000004      0.000001      NO


                       Distance Matrix (Angstroms)
             Cl(  1)   Br(  2)   Br(  3)   Cl(  4)   C (  5)
   Br(  2)  3.308622
   Br(  3)  3.055092  4.661580
   Cl(  4)  4.339447  3.055092  3.308622
   C (  5)  1.730421  2.855273  1.900571  2.705667
   C (  6)  2.705667  1.900571  2.855273  1.730421  1.341334

 Final energy is   -6144.9221747330503     


 ******************************
 **  OPTIMIZATION CONVERGED  **
 ******************************

                       Coordinates (Angstroms)
     ATOM                X               Y               Z
      1  Cl        1.2279518819    1.7888082581    0.0000000000
      2  Br       -2.0206848871    1.1616428842    0.0000000000
      3  Br        2.0206848871   -1.1616428842    0.0000000000
      4  Cl       -1.2279518819   -1.7888082581    0.0000000000
      5  C         0.6520214286    0.1570423691    0.0000000000
      6  C        -0.6520214286   -0.1570423691    0.0000000000

Z-matrix Print:
$molecule
0 1
Br
C  1 1.900571
C  2 1.341334 1 122.523417
Cl 2 1.730421 1 114.494116 3 -180.000000 0
Cl 3 1.730421 2 122.982466 1 -0.000000 0
Br 3 1.900571 2 122.523417 1 -180.000000 0
$end


 --------------------------------------------------------------
             Orbital Energies (a.u.) and Symmetries
 --------------------------------------------------------------

 Alpha MOs, Restricted
 -- Occupied --                  
-482.86 -482.86 -101.59 -101.59  -62.52  -62.52  -56.34  -56.34
  1 Bu    1 Ag    2 Ag    2 Bu    3 Ag    3 Bu    4 Ag    4 Bu                 
-56.333 -56.333 -56.333 -56.333 -10.314 -10.313  -9.506  -9.506
  1 Au    1 Bg    5 Ag    5 Bu    6 Ag    6 Bu    7 Bu    7 Ag                 
 -8.726  -8.726  -7.271  -7.271  -7.261  -7.261  -7.260  -7.260
  8 Ag    8 Bu    9 Bu    9 Ag    2 Bg    2 Au   10 Bu   10 Ag                 
 -6.558  -6.558  -6.544  -6.544  -6.543  -6.543  -2.669  -2.669
 11 Ag   11 Bu    3 Au    3 Bg   12 Ag   12 Bu   13 Ag   13 Bu                 
 -2.665  -2.665  -2.664  -2.664  -2.653  -2.653  -2.653  -2.653
  4 Bg    4 Au   14 Bu   14 Ag    5 Bg    5 Au   15 Ag   15 Bu                 
 -0.948  -0.901  -0.829  -0.820  -0.738  -0.567  -0.507  -0.502
 16 Ag   16 Bu   17 Bu   17 Ag   18 Ag   18 Bu   19 Ag   19 Bu                 
 -0.445  -0.426  -0.381  -0.363  -0.355  -0.335  -0.330  -0.327
  6 Au   20 Ag    6 Bg   21 Ag   20 Bu    7 Bg    7 Au   21 Bu                 
 -0.301  -0.265
 22 Ag    8 Au                                                                 
 -- Virtual --                   
 -0.068  -0.051  -0.043  -0.032  -0.003   0.028   0.036   0.038
 22 Bu    8 Bg   23 Ag   23 Bu   24 Ag   24 Bu   25 Bu   25 Ag                 
  0.044   0.059   0.065   0.066   0.079   0.085   0.086   0.101
  9 Au   26 Ag    9 Bg   27 Ag   10 Bg   26 Bu   27 Bu   10 Au                 
  0.110   0.124   0.124   0.125   0.137   0.139   0.160   0.167
 28 Bu   29 Bu   11 Au   28 Ag   29 Ag   30 Ag   31 Ag   11 Bg                 
  0.180   0.186   0.208   0.213   0.240   0.258   0.357   0.361
 30 Bu   32 Ag   33 Ag   31 Bu   32 Bu   33 Bu   34 Bu   34 Ag                 
  0.399   0.399   0.403   0.415   0.423   0.430   0.434   0.457
 35 Ag   35 Bu   12 Au   12 Bg   36 Ag   36 Bu   13 Bg   37 Ag                 
  0.461   0.464   0.467   0.501   0.517   0.517   0.537   0.548
 38 Ag   13 Au   37 Bu   14 Au   38 Bu   14 Bg   15 Au   15 Bg                 
  0.575   0.595   0.602   0.610   0.617   0.676   0.693   0.737
 39 Ag   16 Au   39 Bu   16 Bg   40 Bu   40 Ag   41 Bu   41 Ag                 
  0.776   0.778   0.792   0.816   0.832   0.835   0.837   0.870
 42 Ag   17 Au   43 Ag   42 Bu   17 Bg   18 Au   43 Bu   44 Ag                 
  0.894   0.898   0.907   0.952   0.982   1.007   1.105   1.115
 44 Bu   45 Ag   45 Bu   18 Bg   46 Bu   46 Ag   47 Ag   47 Bu                 
  1.213   1.220   1.252   1.287   1.555   1.573   1.640   1.685
 48 Ag   19 Au   48 Bu   19 Bg   49 Ag   20 Au   49 Bu   50 Ag                 
  1.880   1.883   1.991   1.993   2.019   2.038   2.137   2.141
 20 Bg   50 Bu   21 Bg   21 Au   51 Ag   51 Bu   52 Bu   52 Ag                 
  2.163   2.228   2.257   2.258   2.347   2.368   2.489   2.498
 53 Bu   22 Bg   22 Au   53 Ag   54 Ag   54 Bu   55 Ag   55 Bu                 
  2.632   2.827   2.908   3.067   3.178   3.451   3.974   3.981
 23 Au   23 Bg   56 Bu   56 Ag   57 Ag   57 Bu   24 Au   24 Bg                 
  4.009   4.012   4.043   4.061   4.150   4.184   4.353   4.357
 58 Bu   58 Ag   25 Au   25 Bg   59 Ag   59 Bu   60 Bu   60 Ag                 
  6.650   6.658   7.534   7.534   7.582   7.588   7.636   7.668
 61 Bu   61 Ag   26 Bg   26 Au   62 Bu   62 Ag   63 Bu   63 Ag                 
  9.691   9.772  23.224  24.020  25.767  25.827  26.014  26.025
 64 Ag   64 Bu   65 Ag   65 Bu   27 Bg   27 Au   66 Ag   66 Bu                 
 26.338  26.457  47.917  47.932 215.674 215.762 289.729 289.729
 67 Bu   67 Ag   68 Bu   68 Ag   69 Ag   69 Bu   28 Bg   28 Au                 
289.777 289.783 289.859 289.8981020.7141020.733
 70 Bu   70 Ag   71 Bu   71 Ag   72 Bu   72 Ag                                 

 Beta MOs, Restricted
 -- Occupied --                  
-482.86 -482.86 -101.59 -101.59  -62.52  -62.52  -56.34  -56.34
  1 Bu    1 Ag    2 Ag    2 Bu    3 Ag    3 Bu    4 Ag    4 Bu                 
-56.333 -56.333 -56.333 -56.333 -10.314 -10.313  -9.506  -9.506
  1 Au    1 Bg    5 Ag    5 Bu    6 Ag    6 Bu    7 Bu    7 Ag                 
 -8.726  -8.726  -7.271  -7.271  -7.261  -7.261  -7.260  -7.260
  8 Ag    8 Bu    9 Bu    9 Ag    2 Bg    2 Au   10 Bu   10 Ag                 
 -6.558  -6.558  -6.544  -6.544  -6.543  -6.543  -2.669  -2.669
 11 Ag   11 Bu    3 Au    3 Bg   12 Ag   12 Bu   13 Ag   13 Bu                 
 -2.665  -2.665  -2.664  -2.664  -2.653  -2.653  -2.653  -2.653
  4 Bg    4 Au   14 Bu   14 Ag    5 Bg    5 Au   15 Ag   15 Bu                 
 -0.948  -0.901  -0.829  -0.820  -0.738  -0.567  -0.507  -0.502
 16 Ag   16 Bu   17 Bu   17 Ag   18 Ag   18 Bu   19 Ag   19 Bu                 
 -0.445  -0.426  -0.381  -0.363  -0.355  -0.335  -0.330  -0.327
  6 Au   20 Ag    6 Bg   21 Ag   20 Bu    7 Bg    7 Au   21 Bu                 
 -0.301  -0.265
 22 Ag    8 Au                                                                 
 -- Virtual --                   
 -0.068  -0.051  -0.043  -0.032  -0.003   0.028   0.036   0.038
 22 Bu    8 Bg   23 Ag   23 Bu   24 Ag   24 Bu   25 Bu   25 Ag                 
  0.044   0.059   0.065   0.066   0.079   0.085   0.086   0.101
  9 Au   26 Ag    9 Bg   27 Ag   10 Bg   26 Bu   27 Bu   10 Au                 
  0.110   0.124   0.124   0.125   0.137   0.139   0.160   0.167
 28 Bu   29 Bu   11 Au   28 Ag   29 Ag   30 Ag   31 Ag   11 Bg                 
  0.180   0.186   0.208   0.213   0.240   0.258   0.357   0.361
 30 Bu   32 Ag   33 Ag   31 Bu   32 Bu   33 Bu   34 Bu   34 Ag                 
  0.399   0.399   0.403   0.415   0.423   0.430   0.434   0.457
 35 Ag   35 Bu   12 Au   12 Bg   36 Ag   36 Bu   13 Bg   37 Ag                 
  0.461   0.464   0.467   0.501   0.517   0.517   0.537   0.548
 38 Ag   13 Au   37 Bu   14 Au   38 Bu   14 Bg   15 Au   15 Bg                 
  0.575   0.595   0.602   0.610   0.617   0.676   0.693   0.737
 39 Ag   16 Au   39 Bu   16 Bg   40 Bu   40 Ag   41 Bu   41 Ag                 
  0.776   0.778   0.792   0.816   0.832   0.835   0.837   0.870
 42 Ag   17 Au   43 Ag   42 Bu   17 Bg   18 Au   43 Bu   44 Ag                 
  0.894   0.898   0.907   0.952   0.982   1.007   1.105   1.115
 44 Bu   45 Ag   45 Bu   18 Bg   46 Bu   46 Ag   47 Ag   47 Bu                 
  1.213   1.220   1.252   1.287   1.555   1.573   1.640   1.685
 48 Ag   19 Au   48 Bu   19 Bg   49 Ag   20 Au   49 Bu   50 Ag                 
  1.880   1.883   1.991   1.993   2.019   2.038   2.137   2.141
 20 Bg   50 Bu   21 Bg   21 Au   51 Ag   51 Bu   52 Bu   52 Ag                 
  2.163   2.228   2.257   2.258   2.347   2.368   2.489   2.498
 53 Bu   22 Bg   22 Au   53 Ag   54 Ag   54 Bu   55 Ag   55 Bu                 
  2.632   2.827   2.908   3.067   3.178   3.451   3.974   3.981
 23 Au   23 Bg   56 Bu   56 Ag   57 Ag   57 Bu   24 Au   24 Bg                 
  4.009   4.012   4.043   4.061   4.150   4.184   4.353   4.357
 58 Bu   58 Ag   25 Au   25 Bg   59 Ag   59 Bu   60 Bu   60 Ag                 
  6.650   6.658   7.534   7.534   7.582   7.588   7.636   7.668
 61 Bu   61 Ag   26 Bg   26 Au   62 Bu   62 Ag   63 Bu   63 Ag                 
  9.691   9.772  23.224  24.020  25.767  25.827  26.014  26.025
 64 Ag   64 Bu   65 Ag   65 Bu   27 Bg   27 Au   66 Ag   66 Bu                 
 26.338  26.457  47.917  47.932 215.674 215.762 289.729 289.729
 67 Bu   67 Ag   68 Bu   68 Ag   69 Ag   69 Bu   28 Bg   28 Au                 
289.777 289.783 289.859 289.8981020.7141020.733
 70 Bu   70 Ag   71 Bu   71 Ag   72 Bu   72 Ag                                 
 --------------------------------------------------------------

          Ground-State Mulliken Net Atomic Charges

     Atom                 Charge (a.u.)
  ----------------------------------------
      1 Cl                    0.416579
      2 Br                   -0.136413
      3 Br                   -0.136413
      4 Cl                    0.416579
      5 C                    -0.280166
      6 C                    -0.280166
  ----------------------------------------
  Sum of atomic charges =     0.000000

 -----------------------------------------------------------------
                    Cartesian Multipole Moments
 -----------------------------------------------------------------
    Charge (ESU x 10^10)
                 0.0000
    Dipole Moment (Debye)
         X       0.0000      Y       0.0000      Z      -0.0000
       Tot       0.0000
    Quadrupole Moments (Debye-Ang)
        XX     -71.2152     XY      -1.7501     YY     -70.0429
        XZ      -0.0000     YZ      -0.0000     ZZ     -74.0500
    Octopole Moments (Debye-Ang^2)
       XXX      -0.0000    XXY       0.0000    XYY      -0.0000
       YYY      -0.0000    XXZ       0.0000    XYZ       0.0000
       YYZ       0.0000    XZZ       0.0000    YZZ       0.0000
       ZZZ      -0.0000
    Hexadecapole Moments (Debye-Ang^3)
      XXXX   -1197.0596   XXXY      48.1980   XXYY    -308.7308
      XYYY      89.2555   YYYY    -808.4084   XXXZ      -0.0000
      XXYZ      -0.0000   XYYZ      -0.0000   YYYZ      -0.0000
      XXZZ    -225.5854   XYZZ      30.1071   YYZZ    -162.2260
      XZZZ       0.0000   YZZZ       0.0000   ZZZZ     -88.5402
 -----------------------------------------------------------------
Archival summary:
1\1\K55V\OPT\ProcedureUnspecified\BasisUnspecified\r2l22\taweetha\MonAug2703:46:322018MonAug2703:46:322018\0\\#,OPT,ProcedureUnspecified,BasisUnspecified,\\0,1\Br\C,1,1.90057\C,2,1.34133,1,122.523\Cl,2,1.73042,1,114.494,3,-180,0\Cl,3,1.73042,2,122.982,1,-0,0\Br,3,1.90057,2,122.523,1,-180,0\\\@

 Total job time:  298.00s(wall), 2287.39s(cpu) 
 Mon Aug 27 03:46:32 2018

        *************************************************************
        *                                                           *
        *  Thank you very much for using Q-Chem.  Have a nice day.  *
        *                                                           *
        *************************************************************


 
User input: 2 of 2 
 
Q-Chem Developer Version!
                  Welcome to Q-Chem
     A Quantum Leap Into The Future Of Chemistry


 Q-Chem 5.1, Q-Chem, Inc., Pleasanton, CA (2018)

 Yihan Shao,  Zhengting Gan,  E. Epifanovsky,  A. T. B. Gilbert,  M. Wormit,  
 J. Kussmann,  A. W. Lange,  A. Behn,  Jia Deng,  Xintian Feng,  D. Ghosh,  
 M. Goldey,  P. R. Horn,  L. D. Jacobson,  I. Kaliman,  T. Kus,  A. Landau,  
 Jie Liu,  E. I. Proynov,  R. M. Richard,  R. P. Steele,  E. J. Sundstrom,  
 H. L. Woodcock III,  P. M. Zimmerman,  D. Zuev,  B. Albrecht,  E. Alguire,  
 S. A. Baeppler,  D. Barton,  Z. Benda,  Y. A. Bernard,  E. J. Berquist,  
 K. B. Bravaya,  H. Burton,  D. Casanova,  Chun-Min Chang,  Yunqing Chen,  
 A. Chien,  K. D. Closser,  M. P. Coons,  S. Coriani,  S. Dasgupta,  
 A. L. Dempwolff,  M. Diedenhofen,  Hainam Do,  R. G. Edgar,  Po-Tung Fang,  
 S. Faraji,  S. Fatehi,  Qingguo Feng,  K. D. Fenk,  J. Fosso-Tande,  
 Qinghui Ge,  A. Ghysels,  G. Gidofalvi,  J. Gomes,  J. Gonthier,  A. Gunina,  
 D. Hait,  M. W. D. Hanson-Heine,  P. H. P. Harbach,  A. W. Hauser,  
 J. E. Herr,  E. G. Hohenstein,  Z. C. Holden,  Kerwin Hui,  B. C. Huynh,  
 T.-C. Jagau,  Hyunjun Ji,  B. Kaduk,  K. Khistyaev,  Jaehoon Kim,  
 P. Klunzinger,  K. Koh,  D. Kosenkov,  L. Koulias,  T. Kowalczyk,  
 C. M. Krauter,  A. Kunitsa,  Ka Un Lao,  A. Laurent,  K. V. Lawler,  
 Joonho Lee,  D. Lefrancois,  S. Lehtola,  D. S. Levine,  Yi-Pei Li,  
 You-Sheng Lin,  Fenglai Liu,  E. Livshits,  A. Luenser,  P. Manohar,  
 E. Mansoor,  S. F. Manzer,  Shan-Ping Mao,  Yuezhi Mao,  N. Mardirossian,  
 A. V. Marenich,  T. Markovich,  L. A. Martinez-Martinez,  S. A. Maurer,  
 N. J. Mayhall,  S. C. McKenzie,  J.-M. Mewes,  A. F. Morrison,  
 J. W. Mullinax,  K. Nanda,  T. S. Nguyen-Beck,  R. Olivares-Amaya,  
 J. A. Parkhill,  T. M. Perrine,  F. Plasser,  P. Pokhilko,  S. Prager,  
 A. Prociuk,  E. Ramos,  D. R. Rehn,  F. Rob,  M. Schneider,  N. Sergueev,  
 S. M. Sharada,  S. Sharma,  D. W. Small,  T. Stauch,  T. Stein,  
 Yu-Chuan Su,  A. J. W. Thom,  A. Tkatchenko,  T. Tsuchimochi,  N. M. Tubman,  
 L. Vogt,  M. L. Vidal,  O. Vydrov,  M. A. Watson,  J. Wenzel,  
 M. de Wergifosse,  T. A. Wesolowski,  A. White,  J. Witte,  A. Yamada,  
 Jun Yang,  K. Yao,  S. Yeganeh,  S. R. Yost,  Zhi-Qiang You,  A. Zech,  
 Igor Ying Zhang,  Xing Zhang,  Yan Zhao,  Ying Zhu,  B. R. Brooks,  
 G. K. L. Chan,  C. J. Cramer,  M. S. Gordon,  W. J. Hehre,  A. Klamt,  
 M. W. Schmidt,  C. D. Sherrill,  D. G. Truhlar,  A. Aspuru-Guzik,  R. Baer,  
 A. T. Bell,  N. A. Besley,  Jeng-Da Chai,  A. E. DePrince, III,  
 R. A. DiStasio Jr.,  A. Dreuw,  B. D. Dunietz,  T. R. Furlani,  
 Chao-Ping Hsu,  Yousung Jung,  Jing Kong,  D. S. Lambrecht,  WanZhen Liang,  
 C. Ochsenfeld,  V. A. Rassolov,  L. V. Slipchenko,  J. E. Subotnik,  
 T. Van Voorhis,  J. M. Herbert,  A. I. Krylov,  P. M. W. Gill,  M. Head-Gordon

 Contributors to earlier versions of Q-Chem not listed above: 
 R. D. Adamson,  B. Austin,  J. Baker,  G. J. O. Beran,  K. Brandhorst,  
 S. T. Brown,  E. F. C. Byrd,  A. K. Chakraborty,  C.-L. Cheng,  
 Siu Hung Chien,  D. M. Chipman,  D. L. Crittenden,  H. Dachsel,  
 R. J. Doerksen,  A. D. Dutoi,  L. Fusti-Molnar,  W. A. Goddard III,  
 A. Golubeva-Zadorozhnaya,  S. R. Gwaltney,  G. Hawkins,  A. Heyden,  
 S. Hirata,  G. Kedziora,  F. J. Keil,  C. Kelley,  Jihan Kim,  R. A. King,  
 R. Z. Khaliullin,  P. P. Korambath,  W. Kurlancheek,  A. M. Lee,  M. S. Lee,  
 S. V. Levchenko,  Ching Yeh Lin,  D. Liotard,  R. C. Lochan,  I. Lotan,  
 P. E. Maslen,  N. Nair,  D. P. O'Neill,  D. Neuhauser,  E. Neuscamman,  
 C. M. Oana,  R. Olson,  B. Peters,  R. Peverati,  P. A. Pieniazek,  
 Y. M. Rhee,  J. Ritchie,  M. A. Rohrdanz,  E. Rosta,  N. J. Russ,  
 H. F. Schaefer III,  N. E. Schultz,  N. Shenvi,  A. C. Simmonett,  A. Sodt,  
 D. Stuck,  K. S. Thanthiriwatte,  V. Vanovschi,  Tao Wang,  A. Warshel,  
 C. F. Williams,  Q. Wu,  X. Xu,  W. Zhang

 Please cite Q-Chem as follows:
 Y. Shao et al., Mol. Phys. 113, 184-215 (2015)
 DOI: 10.1080/00268976.2014.952696

 Q-Chem 5.1.1 for Intel X86 EM64T Linux

 Parts of Q-Chem use Armadillo 8.300.2 (Tropical Shenanigans).
 http://arma.sourceforge.net/

 Q-Chem begins on Mon Aug 27 03:46:32 2018  

Host: 
0

     Scratch files written to /scratch/taweetham/qchem6893//
The previous job contains 0 fragments, simply inherited here
Input Ideriv = 2
Curr. Ideriv = -1
Max.  Ideriv = 2

Checking the input file for inconsistencies... 	...done.

--------------------------------------------------------------
User input:
--------------------------------------------------------------

$molecule
read
$end

$rem
   SCF_GUESS 	READ
   JOB_TYPE 	FREQUENCY
   BASIS 	6-311++G**
   EXCHANGE 	B3LYP
   MEM_TOTAL	7500	
$end


--------------------------------------------------------------
 ----------------------------------------------------------------
             Standard Nuclear Orientation (Angstroms)
    I     Atom           X                Y                Z
 ----------------------------------------------------------------
    1      Cl      0.3214343963    -2.1457820805    -0.0000000000
    2      Br     -2.3252676973    -0.1603488053    -0.0000000000
    3      Br      2.3252676973     0.1603488053     0.0000000000
    4      Cl     -0.3214343963     2.1457820805     0.0000000000
    5      C       0.5175720472    -0.4265131006     0.0000000000
    6      C      -0.5175720472     0.4265131006    -0.0000000000
 ----------------------------------------------------------------
 Molecular Point Group                 C2h   NOp =  4
 Largest Abelian Subgroup              C2h   NOp =  4
 Nuclear Repulsion Energy =   882.0187999000 hartrees
 There are       58 alpha and       58 beta electrons
 Requested basis set is 6-311++G(d,p)
 There are 76 shells and 200 basis functions

 Total QAlloc Memory Limit   7500 MB
 Mega-Array Size       188 MB
 MEM_STATIC part       192 MB

                       Distance Matrix (Angstroms)
             Cl(  1)   Br(  2)   Br(  3)   Cl(  4)   C (  5)
   Br(  2)  3.308622
   Br(  3)  3.055092  4.661580
   Cl(  4)  4.339447  3.055092  3.308622
   C (  5)  1.730421  2.855273  1.900571  2.705667
   C (  6)  2.705667  1.900571  2.855273  1.730421  1.341334

 A cutoff of  1.0D-11 yielded   2248 shell pairs
 There are     17168 function pairs (     18957 Cartesian)

 -------------------------------------------------------
 OpenMP Integral Computing Module                       
 Release: version 1.0, May 2013, Q-Chem Inc. Pittsburgh 
 -------------------------------------------------------
 Integral Job Info:
 Integral job number is                      11
 Integral operator is                         1
 short-range coefficients                     0
 long-range coefficients              100000000
 Omega coefficients                           0
 if combine SR and LR in K                    0
 Integral screening is                        0
 Integral computing path is                   2
 max size of driver memory is            800000
 size of driver memory is                593474
 size of scratch memory is             29634545
 max col of scratch BK array               1296
 max len of scratch array in speh3          155
 max len of scratch index in speh4           18
 max int batch size is                      520
 min int batch size is                       52
 fixed nKL is                                45
 max L of basis functions is                  2
 order of int derivative is                   0
 number of shells is                         76
 number of basis is                         210
 number of cartesian basis is               210
 number of contracted shell pairs          2248
 number of primitive shell pairs           5879
 maxK2 (contraction) of shell pair           36
 max number of K2 of shell pair               1
 max number of CS2 of shell pair            240
 max number of PS2 of shell pair            384
 mem total for path MDJ                  530742
 -------------------------------------------------------
 Smallest overlap matrix eigenvalue = 1.61E-05
 Guess MOs from SCF MO coefficient file

 -----------------------------------------------------------------------
  General SCF calculation program by
  Eric Jon Sundstrom, Paul Horn, Yuezhi Mao, Dmitri Zuev, Alec White,
  David Stuck, Shaama M.S., Shane Yost, Joonho Lee, David Small,
  Daniel Levine, Susi Lehtola, Hugh Burton, Evgeny Epifanovsky
 -----------------------------------------------------------------------
 Exchange:     0.2000 Hartree-Fock + 0.0800 Slater + 0.7200 B88
 Correlation:  0.1900 VWN1RPA + 0.8100 LYP
 Using SG-1 standard quadrature grid
 using 8 threads for integral computing
 -------------------------------------------------------
 OpenMP Integral computing Module                
 Release: version 2.0, May 2017, Q-Chem Inc. Pleasanton 
 -------------------------------------------------------
 -------------------------------------------------------
 OpenMP BLAS3 based DFT computing Module                
 Release: version 1.0, May 2013, Q-Chem Inc. Pittsburgh 
 -------------------------------------------------------
 A restricted SCF calculation will be
 performed using DIIS
 SCF converges when DIIS error is below 1.0e-08
 ---------------------------------------
  Cycle       Energy         DIIS error
 ---------------------------------------
    1   -6142.4446530390      1.83e-02  
    2   -6144.6171325549      7.37e-03  
    3   -6144.3267353659      1.02e-02  
    4   -6144.9163629546      1.16e-03  
    5   -6144.9210954473      5.18e-04  
    6   -6144.9223398110      1.21e-04  
    7   -6144.9223713601      1.77e-05  
    8   -6144.9223725961      2.55e-06  
    9   -6144.9223726429      5.93e-07  
   10   -6144.9223726550      1.76e-07  
   11   -6144.9223726391      1.89e-08  
   12   -6144.9223726367      3.62e-09  Convergence criterion met
 ---------------------------------------
 SCF time:   CPU 63.47s  wall 9.00s 
 SCF   energy in the final basis set =    -6144.9223726367
 Total energy in the final basis set =    -6144.9223726367

 --------------------------------------------------------------
             Orbital Energies (a.u.) and Symmetries
 --------------------------------------------------------------

 Alpha MOs, Restricted
 -- Occupied --                  
-482.86 -482.86 -101.59 -101.59  -62.52  -62.52  -56.34  -56.34
  1 Bu    1 Ag    2 Ag    2 Bu    3 Ag    3 Bu    4 Ag    4 Bu                 
-56.333 -56.333 -56.333 -56.333 -10.314 -10.313  -9.506  -9.506
  1 Au    1 Bg    5 Ag    5 Bu    6 Ag    6 Bu    7 Bu    7 Ag                 
 -8.726  -8.726  -7.271  -7.271  -7.261  -7.261  -7.260  -7.260
  8 Ag    8 Bu    9 Bu    9 Ag    2 Bg    2 Au   10 Bu   10 Ag                 
 -6.558  -6.558  -6.544  -6.544  -6.543  -6.543  -2.669  -2.669
 11 Ag   11 Bu    3 Au    3 Bg   12 Ag   12 Bu   13 Ag   13 Bu                 
 -2.665  -2.665  -2.664  -2.664  -2.653  -2.653  -2.653  -2.653
  4 Bg    4 Au   14 Bu   14 Ag    5 Bg    5 Au   15 Ag   15 Bu                 
 -0.948  -0.901  -0.829  -0.820  -0.738  -0.567  -0.507  -0.502
 16 Ag   16 Bu   17 Bu   17 Ag   18 Ag   18 Bu   19 Ag   19 Bu                 
 -0.445  -0.426  -0.381  -0.363  -0.355  -0.335  -0.330  -0.327
  6 Au   20 Ag    6 Bg   21 Ag   20 Bu    7 Bg    7 Au   21 Bu                 
 -0.301  -0.265
 22 Ag    8 Au                                                                 
 -- Virtual --                   
 -0.068  -0.051  -0.043  -0.032  -0.003   0.028   0.036   0.038
 22 Bu    8 Bg   23 Ag   23 Bu   24 Ag   24 Bu   25 Bu   25 Ag                 
  0.044   0.059   0.065   0.066   0.079   0.085   0.086   0.101
  9 Au   26 Ag    9 Bg   27 Ag   10 Bg   26 Bu   27 Bu   10 Au                 
  0.111   0.124   0.124   0.125   0.137   0.139   0.160   0.167
 28 Bu   11 Au   29 Bu   28 Ag   29 Ag   30 Ag   31 Ag   11 Bg                 
  0.180   0.186   0.208   0.213   0.241   0.258   0.357   0.361
 30 Bu   32 Ag   33 Ag   31 Bu   32 Bu   33 Bu   34 Bu   34 Ag                 
  0.399   0.399   0.403   0.415   0.423   0.430   0.434   0.457
 35 Ag   35 Bu   12 Au   12 Bg   36 Ag   36 Bu   13 Bg   37 Ag                 
  0.461   0.464   0.467   0.501   0.517   0.517   0.538   0.548
 38 Ag   13 Au   37 Bu   14 Au   38 Bu   14 Bg   15 Au   15 Bg                 
  0.575   0.595   0.602   0.610   0.618   0.676   0.693   0.737
 39 Ag   16 Au   39 Bu   16 Bg   40 Bu   40 Ag   41 Bu   41 Ag                 
  0.775   0.778   0.792   0.816   0.832   0.835   0.837   0.870
 42 Ag   17 Au   43 Ag   42 Bu   17 Bg   18 Au   43 Bu   44 Ag                 
  0.894   0.898   0.907   0.952   0.982   1.007   1.105   1.115
 44 Bu   45 Ag   45 Bu   18 Bg   46 Bu   46 Ag   47 Ag   47 Bu                 
  1.213   1.220   1.252   1.287   1.555   1.573   1.640   1.685
 48 Ag   19 Au   48 Bu   19 Bg   49 Ag   20 Au   49 Bu   50 Ag                 
  1.880   1.884   1.991   1.993   2.018   2.038   2.137   2.141
 20 Bg   50 Bu   21 Bg   21 Au   51 Ag   51 Bu   52 Bu   52 Ag                 
  2.163   2.228   2.257   2.257   2.347   2.368   2.489   2.498
 53 Bu   22 Bg   22 Au   53 Ag   54 Ag   54 Bu   55 Ag   55 Bu                 
  2.632   2.827   2.908   3.067   3.178   3.451   3.974   3.982
 23 Au   23 Bg   56 Bu   56 Ag   57 Ag   57 Bu   24 Au   24 Bg                 
  4.009   4.012   4.043   4.062   4.150   4.184   4.353   4.356
 58 Bu   58 Ag   25 Au   25 Bg   59 Ag   59 Bu   60 Bu   60 Ag                 
  6.650   6.658   7.534   7.534   7.582   7.588   7.636   7.668
 61 Bu   61 Ag   26 Bg   26 Au   62 Bu   62 Ag   63 Bu   63 Ag                 
  9.691   9.772  23.224  24.020  25.767  25.827  26.013  26.025
 64 Ag   64 Bu   65 Ag   65 Bu   27 Bg   27 Au   66 Ag   66 Bu                 
 26.338  26.456  47.917  47.932 215.674 215.762 289.729 289.729
 67 Bu   67 Ag   68 Bu   68 Ag   69 Ag   69 Bu   28 Bg   28 Au                 
289.777 289.783 289.859 289.8981020.7141020.733
 70 Bu   70 Ag   71 Bu   71 Ag   72 Bu   72 Ag                                 

 Beta MOs, Restricted
 -- Occupied --                  
-482.86 -482.86 -101.59 -101.59  -62.52  -62.52  -56.34  -56.34
  1 Bu    1 Ag    2 Ag    2 Bu    3 Ag    3 Bu    4 Ag    4 Bu                 
-56.333 -56.333 -56.333 -56.333 -10.314 -10.313  -9.506  -9.506
  1 Au    1 Bg    5 Ag    5 Bu    6 Ag    6 Bu    7 Bu    7 Ag                 
 -8.726  -8.726  -7.271  -7.271  -7.261  -7.261  -7.260  -7.260
  8 Ag    8 Bu    9 Bu    9 Ag    2 Bg    2 Au   10 Bu   10 Ag                 
 -6.558  -6.558  -6.544  -6.544  -6.543  -6.543  -2.669  -2.669
 11 Ag   11 Bu    3 Au    3 Bg   12 Ag   12 Bu   13 Ag   13 Bu                 
 -2.665  -2.665  -2.664  -2.664  -2.653  -2.653  -2.653  -2.653
  4 Bg    4 Au   14 Bu   14 Ag    5 Bg    5 Au   15 Ag   15 Bu                 
 -0.948  -0.901  -0.829  -0.820  -0.738  -0.567  -0.507  -0.502
 16 Ag   16 Bu   17 Bu   17 Ag   18 Ag   18 Bu   19 Ag   19 Bu                 
 -0.445  -0.426  -0.381  -0.363  -0.355  -0.335  -0.330  -0.327
  6 Au   20 Ag    6 Bg   21 Ag   20 Bu    7 Bg    7 Au   21 Bu                 
 -0.301  -0.265
 22 Ag    8 Au                                                                 
 -- Virtual --                   
 -0.068  -0.051  -0.043  -0.032  -0.003   0.028   0.036   0.038
 22 Bu    8 Bg   23 Ag   23 Bu   24 Ag   24 Bu   25 Bu   25 Ag                 
  0.044   0.059   0.065   0.066   0.079   0.085   0.086   0.101
  9 Au   26 Ag    9 Bg   27 Ag   10 Bg   26 Bu   27 Bu   10 Au                 
  0.111   0.124   0.124   0.125   0.137   0.139   0.160   0.167
 28 Bu   11 Au   29 Bu   28 Ag   29 Ag   30 Ag   31 Ag   11 Bg                 
  0.180   0.186   0.208   0.213   0.241   0.258   0.357   0.361
 30 Bu   32 Ag   33 Ag   31 Bu   32 Bu   33 Bu   34 Bu   34 Ag                 
  0.399   0.399   0.403   0.415   0.423   0.430   0.434   0.457
 35 Ag   35 Bu   12 Au   12 Bg   36 Ag   36 Bu   13 Bg   37 Ag                 
  0.461   0.464   0.467   0.501   0.517   0.517   0.538   0.548
 38 Ag   13 Au   37 Bu   14 Au   38 Bu   14 Bg   15 Au   15 Bg                 
  0.575   0.595   0.602   0.610   0.618   0.676   0.693   0.737
 39 Ag   16 Au   39 Bu   16 Bg   40 Bu   40 Ag   41 Bu   41 Ag                 
  0.775   0.778   0.792   0.816   0.832   0.835   0.837   0.870
 42 Ag   17 Au   43 Ag   42 Bu   17 Bg   18 Au   43 Bu   44 Ag                 
  0.894   0.898   0.907   0.952   0.982   1.007   1.105   1.115
 44 Bu   45 Ag   45 Bu   18 Bg   46 Bu   46 Ag   47 Ag   47 Bu                 
  1.213   1.220   1.252   1.287   1.555   1.573   1.640   1.685
 48 Ag   19 Au   48 Bu   19 Bg   49 Ag   20 Au   49 Bu   50 Ag                 
  1.880   1.884   1.991   1.993   2.018   2.038   2.137   2.141
 20 Bg   50 Bu   21 Bg   21 Au   51 Ag   51 Bu   52 Bu   52 Ag                 
  2.163   2.228   2.257   2.257   2.347   2.368   2.489   2.498
 53 Bu   22 Bg   22 Au   53 Ag   54 Ag   54 Bu   55 Ag   55 Bu                 
  2.632   2.827   2.908   3.067   3.178   3.451   3.974   3.982
 23 Au   23 Bg   56 Bu   56 Ag   57 Ag   57 Bu   24 Au   24 Bg                 
  4.009   4.012   4.043   4.062   4.150   4.184   4.353   4.356
 58 Bu   58 Ag   25 Au   25 Bg   59 Ag   59 Bu   60 Bu   60 Ag                 
  6.650   6.658   7.534   7.534   7.582   7.588   7.636   7.668
 61 Bu   61 Ag   26 Bg   26 Au   62 Bu   62 Ag   63 Bu   63 Ag                 
  9.691   9.772  23.224  24.020  25.767  25.827  26.013  26.025
 64 Ag   64 Bu   65 Ag   65 Bu   27 Bg   27 Au   66 Ag   66 Bu                 
 26.338  26.456  47.917  47.932 215.674 215.762 289.729 289.729
 67 Bu   67 Ag   68 Bu   68 Ag   69 Ag   69 Bu   28 Bg   28 Au                 
289.777 289.783 289.859 289.8981020.7141020.733
 70 Bu   70 Ag   71 Bu   71 Ag   72 Bu   72 Ag                                 
 --------------------------------------------------------------

          Ground-State Mulliken Net Atomic Charges

     Atom                 Charge (a.u.)
  ----------------------------------------
      1 Cl                    0.416589
      2 Br                   -0.136637
      3 Br                   -0.136637
      4 Cl                    0.416589
      5 C                    -0.279952
      6 C                    -0.279952
  ----------------------------------------
  Sum of atomic charges =     0.000000

 -----------------------------------------------------------------
                    Cartesian Multipole Moments
 -----------------------------------------------------------------
    Charge (ESU x 10^10)
                 0.0000
    Dipole Moment (Debye)
         X       0.0000      Y      -0.0000      Z      -0.0000
       Tot       0.0000
    Quadrupole Moments (Debye-Ang)
        XX     -69.6078     XY       1.5401     YY     -71.6418
        XZ       0.0000     YZ      -0.0000     ZZ     -74.0490
    Octopole Moments (Debye-Ang^2)
       XXX      -0.0000    XXY       0.0000    XYY       0.0000
       YYY      -0.0000    XXZ       0.0000    XYZ       0.0000
       YYZ      -0.0000    XZZ       0.0000    YZZ      -0.0000
       ZZZ      -0.0000
    Hexadecapole Moments (Debye-Ang^3)
      XXXX   -1187.0801   XXXY      47.7323   XXYY    -352.3395
      XYYY      20.3640   YYYY    -731.0191   XXXZ      -0.0000
      XXYZ      -0.0000   XYYZ      -0.0000   YYYZ       0.0000
      XXZZ    -237.1410   XYZZ       6.3503   YYZZ    -150.6647
      XZZZ       0.0000   YZZZ      -0.0000   ZZZZ     -88.5368
 -----------------------------------------------------------------
 Calculating MO derivatives via CPSCF
 D1JvT checksum  = 391248 27008.0445830504
 D1KAT checksum  = 938304 1157.9531592405
   1         3          18      0.123143    0.031498
   2         3          18      0.016246    0.004373
   3         3          18      0.002552    0.000807
   4         3          18      0.000252    0.000076
   5        17           4      0.000016    0.000007
   6        21           0      0.000000    0.000000    Roots Converged
 Time for AOints: 41.4 s (CPU) 5.3 s (wall)
 ------------------------------------------------------------------------------
                     AOints        : Timing summary (seconds)
 ------------------------------------------------------------------------------
     job step          cpu (% of tot)      sys (% of tot)     wall (% of tot)
 ------------------------------------------------------------------------------
  cpscf_lag         0.1723E+03 (37.3)   0.1400E-04 (25.9)   0.2200E+02 (36.8)
  iterzp            0.2483E+03 (53.7)   0.3800E-04 (70.4)   0.3248E+02 (54.3)
  make_fx           0.0000E+00 ( 0.0)   0.0000E+00 ( 0.0)   0.0000E+00 ( 0.0)
  AOints            0.4141E+02 ( 9.0)   0.2000E-05 ( 3.7)   0.5251E+01 ( 8.8)
 ------------------------------------------------------------------------------
   Grand Totals     0.4621E+03          0.5400E-04          0.5985E+02
 ------------------------------------------------------------------------------
 Calculating analytic Hessian of the SCF energy
 Polarizability Matrix (a.u.)
            1           2           3
    1-115.9218321  -0.0282065  -0.0000000
    2  -0.0282065 -96.6964038  -0.0000000
    3  -0.0000000  -0.0000000 -51.7195011

 Direct stationary perturbation theory relativistic correction:

 rels  =      35.158137178895
 relv  =    -120.123558032897
 rel2e =      19.979743968330
 E_rel =     -64.985676885672

 Hessian of the SCF Energy
            1           2           3           4           5           6
    1   0.0488121   0.0173918  -0.0000000  -0.0046146   0.0081065   0.0000000
    2   0.0173918   0.2324331  -0.0000000   0.0027881  -0.0015709   0.0000000
    3  -0.0000000  -0.0000000   0.0102902  -0.0000000  -0.0000000  -0.0014066
    4  -0.0046146   0.0027881  -0.0000000   0.1968160   0.0470521   0.0000000
    5   0.0081065  -0.0015709  -0.0000000   0.0470521   0.0511467  -0.0000000
    6   0.0000000   0.0000000  -0.0014066   0.0000000  -0.0000000   0.0070439
    7  -0.0127617  -0.0184561   0.0000000  -0.0014127   0.0014076   0.0000000
    8  -0.0253641  -0.0205364  -0.0000000   0.0014076  -0.0000922   0.0000000
    9  -0.0000000  -0.0000000   0.0034622  -0.0000000  -0.0000000   0.0031869
   10  -0.0007680   0.0020699   0.0000000  -0.0127617  -0.0253641   0.0000000
   11   0.0020699  -0.0029629   0.0000000  -0.0184561  -0.0205364  -0.0000000
   12   0.0000000   0.0000000   0.0044912  -0.0000000   0.0000000   0.0034622
   13  -0.0334654   0.0002050   0.0000000  -0.0331540   0.0047411   0.0000000
   14  -0.0182149  -0.1713135   0.0000000  -0.0093844   0.0025311   0.0000000
   15  -0.0000000  -0.0000000  -0.0212410  -0.0000000  -0.0000000   0.0049774
   16   0.0027976  -0.0039988   0.0000000  -0.1448730  -0.0359432  -0.0000000
   17   0.0160108  -0.0360494  -0.0000000  -0.0234074  -0.0314783  -0.0000000
   18   0.0000000   0.0000000   0.0044039   0.0000000   0.0000000  -0.0172638
            7           8           9          10          11          12
    1  -0.0127617  -0.0253641  -0.0000000  -0.0007680   0.0020699   0.0000000
    2  -0.0184561  -0.0205364  -0.0000000   0.0020699  -0.0029629   0.0000000
    3   0.0000000  -0.0000000   0.0034622   0.0000000   0.0000000   0.0044912
    4  -0.0014127   0.0014076  -0.0000000  -0.0127617  -0.0184561  -0.0000000
    5   0.0014076  -0.0000922  -0.0000000  -0.0253641  -0.0205364   0.0000000
    6   0.0000000   0.0000000   0.0031869   0.0000000  -0.0000000   0.0034622
    7   0.1968160   0.0470521  -0.0000000  -0.0046146   0.0027881   0.0000000
    8   0.0470521   0.0511467  -0.0000000   0.0081065  -0.0015709   0.0000000
    9  -0.0000000  -0.0000000   0.0070439   0.0000000   0.0000000  -0.0014066
   10  -0.0046146   0.0081065   0.0000000   0.0488121   0.0173918  -0.0000000
   11   0.0027881  -0.0015709   0.0000000   0.0173918   0.2324331  -0.0000000
   12   0.0000000   0.0000000  -0.0014066  -0.0000000  -0.0000000   0.0102902
   13  -0.1448730  -0.0359432   0.0000000   0.0027976  -0.0039988   0.0000000
   14  -0.0234074  -0.0314783   0.0000000   0.0160108  -0.0360494   0.0000000
   15  -0.0000000  -0.0000000  -0.0172638  -0.0000000   0.0000000   0.0044039
   16  -0.0331540   0.0047411   0.0000000  -0.0334654   0.0002050  -0.0000000
   17  -0.0093844   0.0025311  -0.0000000  -0.0182149  -0.1713135  -0.0000000
   18   0.0000000   0.0000000   0.0049774   0.0000000  -0.0000000  -0.0212410
           13          14          15          16          17          18
    1  -0.0334654  -0.0182149  -0.0000000   0.0027976   0.0160108   0.0000000
    2   0.0002050  -0.1713135  -0.0000000  -0.0039988  -0.0360494   0.0000000
    3   0.0000000   0.0000000  -0.0212410   0.0000000  -0.0000000   0.0044039
    4  -0.0331540  -0.0093844  -0.0000000  -0.1448730  -0.0234074   0.0000000
    5   0.0047411   0.0025311  -0.0000000  -0.0359432  -0.0314783   0.0000000
    6   0.0000000   0.0000000   0.0049774  -0.0000000  -0.0000000  -0.0172638
    7  -0.1448730  -0.0234074  -0.0000000  -0.0331540  -0.0093844   0.0000000
    8  -0.0359432  -0.0314783  -0.0000000   0.0047411   0.0025311   0.0000000
    9   0.0000000   0.0000000  -0.0172638   0.0000000  -0.0000000   0.0049774
   10   0.0027976   0.0160108  -0.0000000  -0.0334654  -0.0182149   0.0000000
   11  -0.0039988  -0.0360494   0.0000000   0.0002050  -0.1713135  -0.0000000
   12   0.0000000   0.0000000   0.0044039  -0.0000000  -0.0000000  -0.0212410
   13   0.5210544  -0.1765030  -0.0000000  -0.3123596   0.2114988   0.0000000
   14  -0.1765030   0.4679330  -0.0000000   0.2114988  -0.2316229   0.0000000
   15  -0.0000000  -0.0000000   0.0736770   0.0000000   0.0000000  -0.0445534
   16  -0.3123596   0.2114988   0.0000000   0.5210544  -0.1765030  -0.0000000
   17   0.2114988  -0.2316229   0.0000000  -0.1765030   0.4679330  -0.0000000
   18   0.0000000   0.0000000  -0.0445534  -0.0000000  -0.0000000   0.0736770
 Gradient time:  CPU 742.70 s  wall 95.87 s
 **********************************************************************
 **                                                                  **
 **                       VIBRATIONAL ANALYSIS                       **
 **                       --------------------                       **
 **                                                                  **
 **        VIBRATIONAL FREQUENCIES (CM**-1) AND NORMAL MODES         **
 **     FORCE CONSTANTS (mDYN/ANGSTROM) AND REDUCED MASSES (AMU)     **
 **                  INFRARED INTENSITIES (KM/MOL)                   **
 **                                                                  **
 **********************************************************************


 Mode:                 1                      2                      3
 Frequency:        72.90                 149.18                 190.44
 Force Cnst:      0.1261                 0.4790                 0.9993
 Red. Mass:      40.2787                36.5338                46.7679
 IR Active:          YES                    YES                    NO 
 IR Intens:        0.022                  0.525                  0.000
 Raman Active:       NO                     NO                     YES
               X      Y      Z        X      Y      Z        X      Y      Z
 Cl         0.000  0.000  0.595    0.394 -0.384  0.000   -0.584 -0.022  0.000
 Br        -0.000 -0.000 -0.300   -0.174  0.222  0.000    0.304 -0.225 -0.000
 Br        -0.000 -0.000 -0.300   -0.174  0.222  0.000   -0.304  0.225  0.000
 Cl         0.000  0.000  0.595    0.394 -0.384  0.000    0.584  0.022 -0.000
 C         -0.000  0.000  0.237   -0.007 -0.344  0.000   -0.095 -0.083 -0.000
 C         -0.000  0.000  0.237   -0.007 -0.344 -0.000    0.095  0.083  0.000
 TransDip  -0.000 -0.000 -0.005   -0.021 -0.009  0.000    0.000 -0.000  0.000

 Mode:                 4                      5                      6
 Frequency:       249.29                 254.55                 270.95
 Force Cnst:      2.0767                 1.3410                 0.5695
 Red. Mass:      56.7183                35.1248                13.1677
 IR Active:          NO                     YES                    YES
 IR Intens:        0.000                  0.383                  1.077
 Raman Active:       YES                    NO                     NO 
               X      Y      Z        X      Y      Z        X      Y      Z
 Cl        -0.416  0.217 -0.000    0.460  0.317  0.000    0.000  0.000 -0.142
 Br        -0.474 -0.183 -0.000   -0.176 -0.186  0.000    0.000 -0.000 -0.042
 Br         0.474  0.183 -0.000   -0.176 -0.186  0.000   -0.000 -0.000 -0.042
 Cl         0.416 -0.217 -0.000    0.460  0.317  0.000    0.000  0.000 -0.142
 C          0.104  0.102  0.000   -0.181  0.300 -0.000   -0.000  0.000  0.691
 C         -0.104 -0.102 -0.000   -0.181  0.300 -0.000   -0.000  0.000  0.691
 TransDip  -0.000  0.000 -0.000    0.001 -0.020  0.000    0.000  0.000 -0.033

 Mode:                 7                      8                      9
 Frequency:       393.28                 515.71                 698.67
 Force Cnst:      3.1526                 1.9085                 3.9258
 Red. Mass:      34.5950                12.1795                13.6502
 IR Active:          NO                     NO                     YES
 IR Intens:        0.000                  0.000                 56.626
 Raman Active:       YES                    YES                    NO 
               X      Y      Z        X      Y      Z        X      Y      Z
 Cl         0.028  0.667 -0.000   -0.000 -0.000 -0.052   -0.026  0.110 -0.000
 Br         0.106  0.068  0.000    0.000 -0.000  0.021   -0.088 -0.014  0.000
 Br        -0.106 -0.068 -0.000   -0.000  0.000 -0.021   -0.088 -0.014 -0.000
 Cl        -0.028 -0.667  0.000    0.000  0.000  0.052   -0.026  0.110  0.000
 C          0.072  0.183  0.000    0.000  0.000  0.705    0.654 -0.228  0.000
 C         -0.072 -0.183 -0.000   -0.000 -0.000 -0.705    0.654 -0.228 -0.000
 TransDip  -0.000 -0.000  0.000   -0.000 -0.000 -0.000    0.237 -0.046  0.000

 Mode:                10                     11                     12
 Frequency:       834.85                 926.80                1600.74
 Force Cnst:      5.6687                 6.2909                18.1562
 Red. Mass:      13.8044                12.4307                12.0263
 IR Active:          YES                    NO                     NO 
 IR Intens:      174.867                  0.000                  0.000
 Raman Active:       NO                     YES                    YES
               X      Y      Z        X      Y      Z        X      Y      Z
 Cl        -0.014 -0.187  0.000   -0.033 -0.078  0.000   -0.001  0.020  0.000
 Br        -0.035 -0.012  0.000    0.024  0.014 -0.000    0.007  0.001 -0.000
 Br        -0.035 -0.012 -0.000   -0.024 -0.014  0.000   -0.007 -0.001  0.000
 Cl        -0.014 -0.187  0.000    0.033  0.078 -0.000    0.001 -0.020 -0.000
 C          0.275  0.623  0.000    0.457  0.532 -0.000    0.539 -0.457 -0.000
 C          0.275  0.623 -0.000   -0.457 -0.532  0.000   -0.539  0.457  0.000
 TransDip   0.178  0.384  0.000    0.000  0.000  0.000    0.000 -0.000 -0.000

 STANDARD THERMODYNAMIC QUANTITIES AT   298.15 K  AND     1.00 ATM

   This Molecule has  0 Imaginary Frequencies
   Zero point vibrational energy:        8.802 kcal/mol

   Atom    1 Element Cl Has Mass   34.96885
   Atom    2 Element Br Has Mass   78.91830
   Atom    3 Element Br Has Mass   78.91830
   Atom    4 Element Cl Has Mass   34.96885
   Atom    5 Element C  Has Mass   12.00000
   Atom    6 Element C  Has Mass   12.00000
   Molecular Mass:   251.774300 amu
   Principal axes and moments of inertia in amu*Bohr^2:
                             1           2           3
    Eigenvalues --     1179.84895  3096.50489  4276.35384
          X               0.99995    -0.00990     0.00000
          Y               0.00990     0.99995     0.00000
          Z               0.00000    -0.00000     1.00000
   Rotational Symmetry Number is   2
   The Molecule is an Asymmetric Top
   Translational Enthalpy:        0.889 kcal/mol
   Rotational Enthalpy:           0.889 kcal/mol
   Vibrational Enthalpy:         11.436 kcal/mol
   gas constant (RT):             0.592 kcal/mol
   Translational Entropy:        42.470  cal/mol.K
   Rotational Entropy:           29.747  cal/mol.K
   Vibrational Entropy:          16.233  cal/mol.K

   Total Enthalpy:               13.806 kcal/mol
   Total Entropy:                88.451  cal/mol.K

 ======================================================================

 STANDARD THERMODYNAMIC QUANTITIES FOR ANHARMONIC VIBRATION -- TOSH

   Zero point vibrational energy: ************ kcal/mol

   Vibrational Enthalpy:       Infinity kcal/mol
   Vibrational Entropy:             NaN  cal/mol.K

   Total Enthalpy:             Infinity kcal/mol
   Total Entropy:                   NaN  cal/mol.K

 ======================================================================

 STANDARD THERMODYNAMIC QUANTITIES FOR ANHARMONIC VIBRATION -- VPT2

   Zero point vibrational energy: ************ kcal/mol

   Vibrational Enthalpy:       Infinity kcal/mol
   Vibrational Entropy:             NaN  cal/mol.K

   Total Enthalpy:             Infinity kcal/mol
   Total Entropy:                   NaN  cal/mol.K

 ======================================================================

Archival summary:
1\1\K55V\FREQ\ProcedureUnspecified\BasisUnspecified\r2l22\taweetha\MonAug2703:48:172018MonAug2703:48:172018\0\\#,FREQ,ProcedureUnspecified,BasisUnspecified,\\0,1\Br\C,1,1.90057\C,2,1.34133,1,122.523\Cl,2,1.73042,1,114.494,3,-180,0\Cl,3,1.73042,2,122.982,1,0,0\Br,3,1.90057,2,122.523,1,-180,0\\\@

 Total job time:  104.52s(wall), 806.47s(cpu) 
 Mon Aug 27 03:48:17 2018

        *************************************************************
        *                                                           *
        *  Thank you very much for using Q-Chem.  Have a nice day.  *
        *                                                           *
        *************************************************************
