# Supplementary material for: Geometric and energetic data from ab initio calculations of haloethene, haloimine, halomethylenephosphine, haloiminophosphine, halodiazene, halodiphosphene and halocyclopropane
Source: Data Brief. 2019 Nov 2;27:104738. doi: 10.1016/j.dib.2019.104738 (PMC6861602; doi:10.1016/j.dib.2019.104738)
Supplement: Multimedia component 2 [file mmc2.zip › CC/B3LYP/ClBrCCClBr.out]

Q-Chem Developer Version!
                  Welcome to Q-Chem
     A Quantum Leap Into The Future Of Chemistry


 Q-Chem 5.1, Q-Chem, Inc., Pleasanton, CA (2018)

 Yihan Shao,  Zhengting Gan,  E. Epifanovsky,  A. T. B. Gilbert,  M. Wormit,  
 J. Kussmann,  A. W. Lange,  A. Behn,  Jia Deng,  Xintian Feng,  D. Ghosh,  
 M. Goldey,  P. R. Horn,  L. D. Jacobson,  I. Kaliman,  T. Kus,  A. Landau,  
 Jie Liu,  E. I. Proynov,  R. M. Richard,  R. P. Steele,  E. J. Sundstrom,  
 H. L. Woodcock III,  P. M. Zimmerman,  D. Zuev,  B. Albrecht,  E. Alguire,  
 S. A. Baeppler,  D. Barton,  Z. Benda,  Y. A. Bernard,  E. J. Berquist,  
 K. B. Bravaya,  H. Burton,  D. Casanova,  Chun-Min Chang,  Yunqing Chen,  
 A. Chien,  K. D. Closser,  M. P. Coons,  S. Coriani,  S. Dasgupta,  
 A. L. Dempwolff,  M. Diedenhofen,  Hainam Do,  R. G. Edgar,  Po-Tung Fang,  
 S. Faraji,  S. Fatehi,  Qingguo Feng,  K. D. Fenk,  J. Fosso-Tande,  
 Qinghui Ge,  A. Ghysels,  G. Gidofalvi,  J. Gomes,  J. Gonthier,  A. Gunina,  
 D. Hait,  M. W. D. Hanson-Heine,  P. H. P. Harbach,  A. W. Hauser,  
 J. E. Herr,  E. G. Hohenstein,  Z. C. Holden,  Kerwin Hui,  B. C. Huynh,  
 T.-C. Jagau,  Hyunjun Ji,  B. Kaduk,  K. Khistyaev,  Jaehoon Kim,  
 P. Klunzinger,  K. Koh,  D. Kosenkov,  L. Koulias,  T. Kowalczyk,  
 C. M. Krauter,  A. Kunitsa,  Ka Un Lao,  A. Laurent,  K. V. Lawler,  
 Joonho Lee,  D. Lefrancois,  S. Lehtola,  D. S. Levine,  Yi-Pei Li,  
 You-Sheng Lin,  Fenglai Liu,  E. Livshits,  A. Luenser,  P. Manohar,  
 E. Mansoor,  S. F. Manzer,  Shan-Ping Mao,  Yuezhi Mao,  N. Mardirossian,  
 A. V. Marenich,  T. Markovich,  L. A. Martinez-Martinez,  S. A. Maurer,  
 N. J. Mayhall,  S. C. McKenzie,  J.-M. Mewes,  A. F. Morrison,  
 J. W. Mullinax,  K. Nanda,  T. S. Nguyen-Beck,  R. Olivares-Amaya,  
 J. A. Parkhill,  T. M. Perrine,  F. Plasser,  P. Pokhilko,  S. Prager,  
 A. Prociuk,  E. Ramos,  D. R. Rehn,  F. Rob,  M. Schneider,  N. Sergueev,  
 S. M. Sharada,  S. Sharma,  D. W. Small,  T. Stauch,  T. Stein,  
 Yu-Chuan Su,  A. J. W. Thom,  A. Tkatchenko,  T. Tsuchimochi,  N. M. Tubman,  
 L. Vogt,  M. L. Vidal,  O. Vydrov,  M. A. Watson,  J. Wenzel,  
 M. de Wergifosse,  T. A. Wesolowski,  A. White,  J. Witte,  A. Yamada,  
 Jun Yang,  K. Yao,  S. Yeganeh,  S. R. Yost,  Zhi-Qiang You,  A. Zech,  
 Igor Ying Zhang,  Xing Zhang,  Yan Zhao,  Ying Zhu,  B. R. Brooks,  
 G. K. L. Chan,  C. J. Cramer,  M. S. Gordon,  W. J. Hehre,  A. Klamt,  
 M. W. Schmidt,  C. D. Sherrill,  D. G. Truhlar,  A. Aspuru-Guzik,  R. Baer,  
 A. T. Bell,  N. A. Besley,  Jeng-Da Chai,  A. E. DePrince, III,  
 R. A. DiStasio Jr.,  A. Dreuw,  B. D. Dunietz,  T. R. Furlani,  
 Chao-Ping Hsu,  Yousung Jung,  Jing Kong,  D. S. Lambrecht,  WanZhen Liang,  
 C. Ochsenfeld,  V. A. Rassolov,  L. V. Slipchenko,  J. E. Subotnik,  
 T. Van Voorhis,  J. M. Herbert,  A. I. Krylov,  P. M. W. Gill,  M. Head-Gordon

 Contributors to earlier versions of Q-Chem not listed above: 
 R. D. Adamson,  B. Austin,  J. Baker,  G. J. O. Beran,  K. Brandhorst,  
 S. T. Brown,  E. F. C. Byrd,  A. K. Chakraborty,  C.-L. Cheng,  
 Siu Hung Chien,  D. M. Chipman,  D. L. Crittenden,  H. Dachsel,  
 R. J. Doerksen,  A. D. Dutoi,  L. Fusti-Molnar,  W. A. Goddard III,  
 A. Golubeva-Zadorozhnaya,  S. R. Gwaltney,  G. Hawkins,  A. Heyden,  
 S. Hirata,  G. Kedziora,  F. J. Keil,  C. Kelley,  Jihan Kim,  R. A. King,  
 R. Z. Khaliullin,  P. P. Korambath,  W. Kurlancheek,  A. M. Lee,  M. S. Lee,  
 S. V. Levchenko,  Ching Yeh Lin,  D. Liotard,  R. C. Lochan,  I. Lotan,  
 P. E. Maslen,  N. Nair,  D. P. O'Neill,  D. Neuhauser,  E. Neuscamman,  
 C. M. Oana,  R. Olson,  B. Peters,  R. Peverati,  P. A. Pieniazek,  
 Y. M. Rhee,  J. Ritchie,  M. A. Rohrdanz,  E. Rosta,  N. J. Russ,  
 H. F. Schaefer III,  N. E. Schultz,  N. Shenvi,  A. C. Simmonett,  A. Sodt,  
 D. Stuck,  K. S. Thanthiriwatte,  V. Vanovschi,  Tao Wang,  A. Warshel,  
 C. F. Williams,  Q. Wu,  X. Xu,  W. Zhang

 Please cite Q-Chem as follows:
 Y. Shao et al., Mol. Phys. 113, 184-215 (2015)
 DOI: 10.1080/00268976.2014.952696

 Q-Chem 5.1.1 for Intel X86 EM64T Linux

 Parts of Q-Chem use Armadillo 8.300.2 (Tropical Shenanigans).
 http://arma.sourceforge.net/

 Q-Chem begins on Mon Aug 27 17:53:24 2018  

Host: 
0

     Scratch files written to /scratch/taweetham/qchem4747//
Input Ideriv = 2
Curr. Ideriv = -1
Max.  Ideriv = 2

Checking the input file for inconsistencies... 	...done.

--------------------------------------------------------------
User input:
--------------------------------------------------------------
inp/ClClBrBr.inp
$molecule
0	1
Cl	-2.0	1.0	0.0
Cl	2.0	1.0	0.0
Br	-2.0	-1.0	0.0
Br	2.0	-1.0	0.0
C	-1.0	0.0	0.0
C	1.0	0.0	0.0
$end
$rem
   JOB_TYPE		OPTIMIZATION
   BASIS		6-311++G**
   EXCHANGE		B3LYP
$end

--------------------------------------------------------------
 ----------------------------------------------------------------
             Standard Nuclear Orientation (Angstroms)
    I     Atom           X                Y                Z
 ----------------------------------------------------------------
    1      Cl      2.0000000000     0.0000000000    -1.3103448276
    2      Cl     -2.0000000000     0.0000000000    -1.3103448276
    3      Br      2.0000000000    -0.0000000000     0.6896551724
    4      Br     -2.0000000000    -0.0000000000     0.6896551724
    5      C       1.0000000000     0.0000000000    -0.3103448276
    6      C      -1.0000000000     0.0000000000    -0.3103448276
 ----------------------------------------------------------------
 Molecular Point Group                 C2v   NOp =  4
 Largest Abelian Subgroup              C2v   NOp =  4
 Nuclear Repulsion Energy =  1003.4008747081 hartrees
 There are       58 alpha and       58 beta electrons
 Requested basis set is 6-311++G(d,p)
 There are 76 shells and 200 basis functions

 Total QAlloc Memory Limit   2000 MB
 Mega-Array Size       188 MB
 MEM_STATIC part       192 MB
 A cutoff of  1.0D-11 yielded   2267 shell pairs
 There are     17195 function pairs (     18972 Cartesian)

 -------------------------------------------------------
 OpenMP Integral Computing Module                       
 Release: version 1.0, May 2013, Q-Chem Inc. Pittsburgh 
 -------------------------------------------------------
 Integral Job Info:
 Integral job number is                      11
 Integral operator is                         1
 short-range coefficients                     0
 long-range coefficients              100000000
 Omega coefficients                           0
 if combine SR and LR in K                    0
 Integral screening is                        0
 Integral computing path is                   2
 max size of driver memory is            800000
 size of driver memory is                593474
 size of scratch memory is             29634545
 max col of scratch BK array               1296
 max len of scratch array in speh3          155
 max len of scratch index in speh4           18
 max int batch size is                      520
 min int batch size is                       52
 fixed nKL is                                45
 max L of basis functions is                  2
 order of int derivative is                   0
 number of shells is                         76
 number of basis is                         210
 number of cartesian basis is               210
 number of contracted shell pairs          2267
 number of primitive shell pairs           6003
 maxK2 (contraction) of shell pair           36
 max number of K2 of shell pair               1
 max number of CS2 of shell pair            248
 max number of PS2 of shell pair            396
 mem total for path MDJ                  530742
 -------------------------------------------------------
 Smallest overlap matrix eigenvalue = 4.92E-05

 Scale SEOQF with 1.000000e-01/1.000000e-01/1.000000e-01

 Standard Electronic Orientation quadrupole field applied
 Nucleus-field energy     =     0.0000000053 hartrees
 Guess from superposition of atomic densities
 Warning:  Energy on first SCF cycle will be non-variational
 SAD guess density has 116.000000 electrons

 -----------------------------------------------------------------------
  General SCF calculation program by
  Eric Jon Sundstrom, Paul Horn, Yuezhi Mao, Dmitri Zuev, Alec White,
  David Stuck, Shaama M.S., Shane Yost, Joonho Lee, David Small,
  Daniel Levine, Susi Lehtola, Hugh Burton, Evgeny Epifanovsky
 -----------------------------------------------------------------------
 Exchange:     0.2000 Hartree-Fock + 0.0800 Slater + 0.7200 B88
 Correlation:  0.1900 VWN1RPA + 0.8100 LYP
 Using SG-1 standard quadrature grid
 using 4 threads for integral computing
 -------------------------------------------------------
 OpenMP Integral computing Module                
 Release: version 2.0, May 2017, Q-Chem Inc. Pleasanton 
 -------------------------------------------------------
 -------------------------------------------------------
 OpenMP BLAS3 based DFT computing Module                
 Release: version 1.0, May 2013, Q-Chem Inc. Pittsburgh 
 -------------------------------------------------------
 A restricted SCF calculation will be
 performed using DIIS
 SCF converges when DIIS error is below 1.0e-08
 ---------------------------------------
  Cycle       Energy         DIIS error
 ---------------------------------------
    1   -6148.5726525058      8.22e-02  
    2   -6143.8225054350      3.84e-03  
    3   -6143.7567492596      5.29e-03  
    4   -6143.8694614706      7.55e-04  
    5   -6143.8722483583      1.53e-04  
    6   -6143.8723098851      3.59e-05  
    7   -6143.8723136684      9.89e-06  
    8   -6143.8723143068      5.29e-06  
    9   -6143.8723145044      1.12e-06  
   10   -6143.8723145147      3.15e-07  
   11   -6143.8723145117      8.47e-08  
   12   -6143.8723145180      1.67e-08  
   13   -6143.8723145276      2.62e-09  Convergence criterion met
 ---------------------------------------
 SCF time:   CPU 39.87s  wall 11.00s 
 SCF   energy in the final basis set =    -6143.8723145276
 Total energy in the final basis set =    -6143.8723145276

 --------------------------------------------------------------
             Orbital Energies (a.u.) and Symmetries
 --------------------------------------------------------------

 Alpha MOs, Restricted
 -- Occupied --                  
-482.86 -482.86 -101.59 -101.59  -62.52  -62.52  -56.34  -56.34
  1 A1    1 B1    2 B1    2 A1    3 B1    3 A1    4 B1    4 A1                 
-56.338 -56.338 -56.338 -56.338 -10.283 -10.283  -9.515  -9.515
  1 B2    1 A2    5 B1    5 A1    6 A1    6 B1    7 B1    7 A1                 
 -8.743  -8.743  -7.279  -7.279  -7.268  -7.268  -7.268  -7.268
  8 B1    8 A1    9 B1    9 A1   10 B1   10 A1    2 A2    2 B2                 
 -6.575  -6.575  -6.561  -6.561  -6.561  -6.561  -2.690  -2.690
 11 A1   11 B1    3 A2    3 B2   12 B1   12 A1   13 B1   13 A1                 
 -2.682  -2.682  -2.682  -2.682  -2.671  -2.671  -2.671  -2.671
 14 B1   14 A1    4 A2    4 B2    5 B2    5 A2   15 B1   15 A1                 
 -1.161  -1.157  -0.856  -0.850  -0.644  -0.611  -0.559  -0.544
 16 A1   16 B1   17 A1   17 B1   18 A1   18 B1   19 A1    6 B2                 
 -0.530  -0.501  -0.496  -0.483  -0.366  -0.323  -0.319  -0.215
  6 A2   19 B1   20 A1   20 B1   21 A1    7 B2    7 A2   22 A1                 
 -0.203  -0.183
 21 B1    8 B2                                                                 
 -- Virtual --                   
 -0.104  -0.090  -0.003   0.017   0.017   0.029   0.031   0.042
  8 A2   22 B1   23 A1   23 B1   24 A1    9 B2   25 A1   24 B1                 
  0.052   0.052   0.065   0.077   0.077   0.082   0.090   0.105
 25 B1   26 A1    9 A2   10 B2   26 B1   27 A1   28 A1   10 A2                 
  0.111   0.124   0.134   0.141   0.146   0.161   0.166   0.173
 11 B2   29 A1   27 B1   28 B1   30 A1   31 A1   29 B1   11 A2                 
  0.178   0.179   0.197   0.205   0.226   0.239   0.324   0.351
 32 A1   30 B1   33 A1   31 B1   32 B1   33 B1   34 A1   35 A1                 
  0.363   0.396   0.404   0.413   0.417   0.418   0.435   0.439
 12 B2   34 B1   36 A1   12 A2   13 B2   37 A1   13 A2   35 B1                 
  0.447   0.447   0.468   0.514   0.519   0.535   0.536   0.577
 14 B2   36 B1   14 A2   38 A1   37 B1   15 B2   39 A1   16 B2                 
  0.583   0.585   0.598   0.609   0.629   0.673   0.680   0.716
 15 A2   38 B1   39 B1   16 A2   40 A1   41 A1   40 B1   41 B1                 
  0.759   0.780   0.808   0.809   0.878   0.892   0.893   0.914
 17 B2   42 A1   43 A1   42 B1   17 A2   18 B2   44 A1   18 A2                 
  0.920   0.982   1.086   1.093   1.119   1.209   1.241   1.270
 43 B1   45 A1   46 A1   44 B1   45 B1   46 B1   47 A1   47 B1                 
  1.303   1.341   1.496   1.503   1.561   1.606   1.715   1.744
 48 A1   48 B1   49 A1   19 B2   20 B2   19 A2   20 A2   50 A1                 
  1.814   1.933   1.939   1.941   1.975   2.023   2.077   2.092
 49 B1   21 B2   51 A1   50 B1   21 A2   52 A1   51 B1   53 A1                 
  2.214   2.239   2.250   2.257   2.291   2.387   2.395   2.510
 22 B2   52 B1   22 A2   54 A1   53 B1   54 B1   55 A1   55 B1                 
  2.692   2.726   2.947   3.190   3.200   3.381   3.981   3.982
 23 B2   23 A2   56 A1   57 A1   56 B1   57 B1   24 A2   24 B2                 
  4.035   4.061   4.079   4.084   4.231   4.323   4.403   4.465
 25 B2   58 A1   58 B1   25 A2   59 A1   59 B1   60 A1   60 B1                 
  6.836   6.903   7.494   7.531   7.567   7.669   7.704   7.813
 61 A1   61 B1   26 B2   26 A2   62 A1   62 B1   63 A1   63 B1                 
  9.887   9.943  23.655  23.675  25.774  25.836  25.899  26.258
 64 A1   64 B1   65 B1   65 A1   27 B2   27 A2   66 A1   66 B1                 
 26.509  26.772  48.099  48.156 215.926 215.987 289.717 289.753
 67 A1   67 B1   68 A1   68 B1   69 A1   69 B1   28 B2   28 A2                 
289.789 289.896 289.975 290.0771020.9671021.038
 70 A1   70 B1   71 A1   71 B1   72 A1   72 B1                                 

 Beta MOs, Restricted
 -- Occupied --                  
-482.86 -482.86 -101.59 -101.59  -62.52  -62.52  -56.34  -56.34
  1 A1    1 B1    2 B1    2 A1    3 B1    3 A1    4 B1    4 A1                 
-56.338 -56.338 -56.338 -56.338 -10.283 -10.283  -9.515  -9.515
  1 B2    1 A2    5 B1    5 A1    6 A1    6 B1    7 B1    7 A1                 
 -8.743  -8.743  -7.279  -7.279  -7.268  -7.268  -7.268  -7.268
  8 B1    8 A1    9 B1    9 A1   10 B1   10 A1    2 A2    2 B2                 
 -6.575  -6.575  -6.561  -6.561  -6.561  -6.561  -2.690  -2.690
 11 A1   11 B1    3 A2    3 B2   12 B1   12 A1   13 B1   13 A1                 
 -2.682  -2.682  -2.682  -2.682  -2.671  -2.671  -2.671  -2.671
 14 B1   14 A1    4 A2    4 B2    5 B2    5 A2   15 B1   15 A1                 
 -1.161  -1.157  -0.856  -0.850  -0.644  -0.611  -0.559  -0.544
 16 A1   16 B1   17 A1   17 B1   18 A1   18 B1   19 A1    6 B2                 
 -0.530  -0.501  -0.496  -0.483  -0.366  -0.323  -0.319  -0.215
  6 A2   19 B1   20 A1   20 B1   21 A1    7 B2    7 A2   22 A1                 
 -0.203  -0.183
 21 B1    8 B2                                                                 
 -- Virtual --                   
 -0.104  -0.090  -0.003   0.017   0.017   0.029   0.031   0.042
  8 A2   22 B1   23 A1   23 B1   24 A1    9 B2   25 A1   24 B1                 
  0.052   0.052   0.065   0.077   0.077   0.082   0.090   0.105
 25 B1   26 A1    9 A2   10 B2   26 B1   27 A1   28 A1   10 A2                 
  0.111   0.124   0.134   0.141   0.146   0.161   0.166   0.173
 11 B2   29 A1   27 B1   28 B1   30 A1   31 A1   29 B1   11 A2                 
  0.178   0.179   0.197   0.205   0.226   0.239   0.324   0.351
 32 A1   30 B1   33 A1   31 B1   32 B1   33 B1   34 A1   35 A1                 
  0.363   0.396   0.404   0.413   0.417   0.418   0.435   0.439
 12 B2   34 B1   36 A1   12 A2   13 B2   37 A1   13 A2   35 B1                 
  0.447   0.447   0.468   0.514   0.519   0.535   0.536   0.577
 14 B2   36 B1   14 A2   38 A1   37 B1   15 B2   39 A1   16 B2                 
  0.583   0.585   0.598   0.609   0.629   0.673   0.680   0.716
 15 A2   38 B1   39 B1   16 A2   40 A1   41 A1   40 B1   41 B1                 
  0.759   0.780   0.808   0.809   0.878   0.892   0.893   0.914
 17 B2   42 A1   43 A1   42 B1   17 A2   18 B2   44 A1   18 A2                 
  0.920   0.982   1.086   1.093   1.119   1.209   1.241   1.270
 43 B1   45 A1   46 A1   44 B1   45 B1   46 B1   47 A1   47 B1                 
  1.303   1.341   1.496   1.503   1.561   1.606   1.715   1.744
 48 A1   48 B1   49 A1   19 B2   20 B2   19 A2   20 A2   50 A1                 
  1.814   1.933   1.939   1.941   1.975   2.023   2.077   2.092
 49 B1   21 B2   51 A1   50 B1   21 A2   52 A1   51 B1   53 A1                 
  2.214   2.239   2.250   2.257   2.291   2.387   2.395   2.510
 22 B2   52 B1   22 A2   54 A1   53 B1   54 B1   55 A1   55 B1                 
  2.692   2.726   2.947   3.190   3.200   3.381   3.981   3.982
 23 B2   23 A2   56 A1   57 A1   56 B1   57 B1   24 A2   24 B2                 
  4.035   4.061   4.079   4.084   4.231   4.323   4.403   4.465
 25 B2   58 A1   58 B1   25 A2   59 A1   59 B1   60 A1   60 B1                 
  6.836   6.903   7.494   7.531   7.567   7.669   7.704   7.813
 61 A1   61 B1   26 B2   26 A2   62 A1   62 B1   63 A1   63 B1                 
  9.887   9.943  23.655  23.675  25.774  25.836  25.899  26.258
 64 A1   64 B1   65 B1   65 A1   27 B2   27 A2   66 A1   66 B1                 
 26.509  26.772  48.099  48.156 215.926 215.987 289.717 289.753
 67 A1   67 B1   68 A1   68 B1   69 A1   69 B1   28 B2   28 A2                 
289.789 289.896 289.975 290.0771020.9671021.038
 70 A1   70 B1   71 A1   71 B1   72 A1   72 B1                                 
 --------------------------------------------------------------

          Ground-State Mulliken Net Atomic Charges

     Atom                 Charge (a.u.)
  ----------------------------------------
      1 Cl                    0.342539
      2 Cl                    0.342539
      3 Br                    0.079809
      4 Br                    0.079809
      5 C                    -0.422348
      6 C                    -0.422348
  ----------------------------------------
  Sum of atomic charges =     0.000000

 -----------------------------------------------------------------
                    Cartesian Multipole Moments
 -----------------------------------------------------------------
    Charge (ESU x 10^10)
                 0.0000
    Dipole Moment (Debye)
         X      -0.0000      Y      -0.0000      Z      -0.5672
       Tot       0.5672
    Quadrupole Moments (Debye-Ang)
        XX     -64.3084     XY      -0.0000     YY     -71.6068
        XZ       0.0000     YZ      -0.0000     ZZ     -78.3227
    Octopole Moments (Debye-Ang^2)
       XXX      -0.0000    XXY      -0.0000    XYY      -0.0000
       YYY      -0.0000    XXZ       8.2780    XYZ       0.0000
       YYZ      10.1157    XZZ      -0.0000    YZZ      -0.0000
       ZZZ      34.3656
    Hexadecapole Moments (Debye-Ang^3)
      XXXX   -1495.5897   XXXY      -0.0000   XXYY    -282.4610
      XYYY      -0.0000   YYYY     -85.2985   XXXZ       0.0000
      XXYZ       0.0000   XYYZ       0.0000   YYYZ      -0.0000
      XXZZ    -335.3584   XYZZ      -0.0000   YYZZ     -96.6758
      XZZZ       0.0000   YZZZ      -0.0000   ZZZZ    -504.0742
 -----------------------------------------------------------------
 Calculating analytic gradient of the SCF energy
 Gradient of SCF Energy
            1           2           3           4           5           6
    1  -0.1613567   0.1613567  -0.3563380   0.3563380   0.6423738  -0.6423738
    2  -0.0000000   0.0000000  -0.0000000  -0.0000000   0.0000000  -0.0000000
    3   0.5773936   0.5773936  -0.7676284  -0.7676284   0.1902348   0.1902348
 Max gradient component =       7.676E-01
 RMS gradient           =       4.116E-01
 Gradient time:  CPU 17.27 s  wall 4.43 s
 Geometry Optimization Parameters
   NAtoms,    NIC,     NZ,  NCons,   NDum,   NFix, NCnnct, MaxDiis
        6      37       0       0       0       0       0       0


** GEOMETRY OPTIMIZATION IN DELOCALIZED INTERNAL COORDINATES **
   Searching for a Minimum

   Optimization Cycle:   1

                       Coordinates (Angstroms)
     ATOM                X               Y               Z
      1  Cl        2.0000000000    0.0000000000   -1.3103448276
      2  Cl       -2.0000000000    0.0000000000   -1.3103448276
      3  Br        2.0000000000    0.0000000000    0.6896551724
      4  Br       -2.0000000000    0.0000000000    0.6896551724
      5  C         1.0000000000    0.0000000000   -0.3103448276
      6  C        -1.0000000000    0.0000000000   -0.3103448276
   Point Group: c2v   Number of degrees of freedom:     5


   Energy is  -6143.872314528


 Attempting to Generate Delocalized Internal Coordinates

 ** Taking Steepest Descent Step **
 Calculated Step too Large.  Step scaled by  0.307270
 Step Taken.  Stepsize is  0.300000

                             Maximum     Tolerance    Cnvgd?
         Gradient           0.677070      0.000300      NO
         Displacement       0.208043      0.001200      NO
         Energy change     *********      0.000001      NO


 New Cartesian Coordinates Obtained by Inverse Iteration

 Displacement from previous Coordinates is:  0.198493
 ----------------------------------------------------------------
             Standard Nuclear Orientation (Angstroms)
    I     Atom           X                Y                Z
 ----------------------------------------------------------------
    1      Cl      2.0185898760     0.0000000000    -1.3419797998
    2      Cl     -2.0185898760     0.0000000000    -1.3419797998
    3      Br      2.0491291564     0.0000000000     0.7294865783
    4      Br     -2.0491291564     0.0000000000     0.7294865783
    5      C       0.9898635789     0.0000000000    -0.3185412613
    6      C      -0.9898635789     0.0000000000    -0.3185412613
 ----------------------------------------------------------------
 Molecular Point Group                 C2v   NOp =  4
 Largest Abelian Subgroup              C2v   NOp =  4
 Nuclear Repulsion Energy =   974.2514159300 hartrees
 There are       58 alpha and       58 beta electrons
 Applying Cartesian multipole field
    Component          Value
    ---------          -----
     (2,0,0)        1.00000E-11
     (0,2,0)        2.00000E-11
     (0,0,2)       -3.00000E-11
 Nucleus-field energy     =     0.0000000052 hartrees
 Requested basis set is 6-311++G(d,p)
 There are 76 shells and 200 basis functions
 A cutoff of  1.0D-11 yielded   2253 shell pairs
 There are     17099 function pairs (     18862 Cartesian)
 Smallest overlap matrix eigenvalue = 5.25E-05
 Guess MOs from SCF MO coefficient file

 -----------------------------------------------------------------------
  General SCF calculation program by
  Eric Jon Sundstrom, Paul Horn, Yuezhi Mao, Dmitri Zuev, Alec White,
  David Stuck, Shaama M.S., Shane Yost, Joonho Lee, David Small,
  Daniel Levine, Susi Lehtola, Hugh Burton, Evgeny Epifanovsky
 -----------------------------------------------------------------------
 Exchange:     0.2000 Hartree-Fock + 0.0800 Slater + 0.7200 B88
 Correlation:  0.1900 VWN1RPA + 0.8100 LYP
 Using SG-1 standard quadrature grid
 using 4 threads for integral computing
 -------------------------------------------------------
 OpenMP Integral computing Module                
 Release: version 2.0, May 2017, Q-Chem Inc. Pleasanton 
 -------------------------------------------------------
 -------------------------------------------------------
 OpenMP BLAS3 based DFT computing Module                
 Release: version 1.0, May 2013, Q-Chem Inc. Pittsburgh 
 -------------------------------------------------------
 A restricted SCF calculation will be
 performed using DIIS
 SCF converges when DIIS error is below 1.0e-08
 ---------------------------------------
  Cycle       Energy         DIIS error
 ---------------------------------------
    1   -6144.1122158099      1.61e-03  
    2   -6144.1152567983      1.33e-03  
    3   -6144.1203216084      7.23e-04  
    4   -6144.1227785226      1.09e-04  
    5   -6144.1228341097      1.96e-05  
    6   -6144.1228356103      6.25e-06  
    7   -6144.1228358261      2.40e-06  
    8   -6144.1228358633      7.10e-07  
    9   -6144.1228358660      2.67e-07  
   10   -6144.1228358665      5.67e-08  
   11   -6144.1228358666      7.27e-09  Convergence criterion met
 ---------------------------------------
 SCF time:   CPU 55.48s  wall 14.00s 
 SCF   energy in the final basis set =    -6144.1228358666
 Total energy in the final basis set =    -6144.1228358666

 --------------------------------------------------------------
             Orbital Energies (a.u.) and Symmetries
 --------------------------------------------------------------

 Alpha MOs, Restricted
 -- Occupied --                  
-482.86 -482.86 -101.59 -101.59  -62.52  -62.52  -56.34  -56.34
  1 A1    1 B1    2 B1    2 A1    3 B1    3 A1    4 B1    4 A1                 
-56.334 -56.334 -56.334 -56.334 -10.291 -10.291  -9.513  -9.513
  1 B2    1 A2    5 B1    5 A1    6 A1    6 B1    7 B1    7 A1                 
 -8.735  -8.735  -7.277  -7.277  -7.267  -7.267  -7.267  -7.267
  8 B1    8 A1    9 B1    9 A1   10 B1   10 A1    2 A2    2 B2                 
 -6.567  -6.567  -6.554  -6.554  -6.554  -6.554  -2.681  -2.681
 11 A1   11 B1    3 A2    3 B2   12 B1   12 A1   13 B1   13 A1                 
 -2.674  -2.674  -2.674  -2.674  -2.664  -2.664  -2.664  -2.664
 14 B1   14 A1    4 A2    4 B2    5 B2    5 A2   15 B1   15 A1                 
 -1.120  -1.116  -0.845  -0.840  -0.641  -0.607  -0.546  -0.520
 16 A1   16 B1   17 A1   17 B1   18 A1   18 B1   19 A1    6 B2                 
 -0.505  -0.492  -0.484  -0.476  -0.368  -0.322  -0.318  -0.225
  6 A2   20 A1   19 B1   20 B1   21 A1    7 B2    7 A2   22 A1                 
 -0.215  -0.189
 21 B1    8 B2                                                                 
 -- Virtual --                   
 -0.105  -0.088  -0.002   0.015   0.018   0.029   0.032   0.039
  8 A2   22 B1   23 A1   24 A1   23 B1   25 A1    9 B2   24 B1                 
  0.051   0.053   0.065   0.076   0.077   0.080   0.086   0.105
 25 B1   26 A1    9 A2   26 B1   10 B2   27 A1   28 A1   10 A2                 
  0.112   0.116   0.132   0.135   0.142   0.153   0.163   0.174
 11 B2   29 A1   27 B1   28 B1   30 A1   31 A1   29 B1   11 A2                 
  0.177   0.177   0.197   0.208   0.220   0.240   0.330   0.357
 32 A1   30 B1   33 A1   31 B1   32 B1   33 B1   34 A1   35 A1                 
  0.375   0.394   0.404   0.412   0.419   0.423   0.432   0.437
 12 B2   34 B1   36 A1   12 A2   13 B2   37 A1   35 B1   13 A2                 
  0.455   0.460   0.486   0.503   0.508   0.538   0.540   0.565
 36 B1   14 B2   14 A2   37 B1   38 A1   39 A1   15 B2   16 B2                 
  0.570   0.573   0.592   0.615   0.616   0.654   0.661   0.706
 15 A2   38 B1   39 B1   40 A1   16 A2   41 A1   40 B1   41 B1                 
  0.749   0.769   0.799   0.807   0.868   0.879   0.886   0.903
 17 B2   42 A1   43 A1   42 B1   17 A2   18 B2   44 A1   18 A2                 
  0.919   0.972   1.039   1.054   1.122   1.180   1.204   1.238
 43 B1   45 A1   46 A1   44 B1   45 B1   46 B1   47 A1   47 B1                 
  1.276   1.306   1.471   1.483   1.536   1.576   1.704   1.745
 48 A1   48 B1   19 B2   49 A1   20 B2   19 A2   20 A2   50 A1                 
  1.776   1.915   1.945   1.975   1.985   2.008   2.060   2.096
 49 B1   51 A1   21 B2   50 B1   21 A2   52 A1   53 A1   51 B1                 
  2.198   2.216   2.252   2.260   2.265   2.382   2.407   2.518
 52 B1   22 B2   22 A2   53 B1   54 A1   54 B1   55 A1   55 B1                 
  2.682   2.724   2.924   3.140   3.140   3.388   3.984   3.985
 23 B2   23 A2   56 A1   56 B1   57 A1   57 B1   24 A2   24 B2                 
  4.046   4.057   4.078   4.088   4.207   4.293   4.354   4.405
 25 B2   58 A1   58 B1   25 A2   59 A1   59 B1   60 A1   60 B1                 
  6.810   6.885   7.502   7.535   7.562   7.659   7.677   7.779
 61 A1   61 B1   26 B2   26 A2   62 A1   62 B1   63 A1   63 B1                 
  9.851   9.906  23.553  23.578  25.776  25.835  25.892  26.229
 64 A1   64 B1   65 B1   65 A1   27 B2   27 A2   66 A1   66 B1                 
 26.417  26.659  48.069  48.133 215.879 215.939 289.720 289.752
 67 A1   67 B1   68 A1   68 B1   69 A1   69 B1   28 B2   28 A2                 
289.781 289.879 289.933 290.0281020.9211021.002
 70 A1   70 B1   71 A1   71 B1   72 A1   72 B1                                 

 Beta MOs, Restricted
 -- Occupied --                  
-482.86 -482.86 -101.59 -101.59  -62.52  -62.52  -56.34  -56.34
  1 A1    1 B1    2 B1    2 A1    3 B1    3 A1    4 B1    4 A1                 
-56.334 -56.334 -56.334 -56.334 -10.291 -10.291  -9.513  -9.513
  1 B2    1 A2    5 B1    5 A1    6 A1    6 B1    7 B1    7 A1                 
 -8.735  -8.735  -7.277  -7.277  -7.267  -7.267  -7.267  -7.267
  8 B1    8 A1    9 B1    9 A1   10 B1   10 A1    2 A2    2 B2                 
 -6.567  -6.567  -6.554  -6.554  -6.554  -6.554  -2.681  -2.681
 11 A1   11 B1    3 A2    3 B2   12 B1   12 A1   13 B1   13 A1                 
 -2.674  -2.674  -2.674  -2.674  -2.664  -2.664  -2.664  -2.664
 14 B1   14 A1    4 A2    4 B2    5 B2    5 A2   15 B1   15 A1                 
 -1.120  -1.116  -0.845  -0.840  -0.641  -0.607  -0.546  -0.520
 16 A1   16 B1   17 A1   17 B1   18 A1   18 B1   19 A1    6 B2                 
 -0.505  -0.492  -0.484  -0.476  -0.368  -0.322  -0.318  -0.225
  6 A2   20 A1   19 B1   20 B1   21 A1    7 B2    7 A2   22 A1                 
 -0.215  -0.189
 21 B1    8 B2                                                                 
 -- Virtual --                   
 -0.105  -0.088  -0.002   0.015   0.018   0.029   0.032   0.039
  8 A2   22 B1   23 A1   24 A1   23 B1   25 A1    9 B2   24 B1                 
  0.051   0.053   0.065   0.076   0.077   0.080   0.086   0.105
 25 B1   26 A1    9 A2   26 B1   10 B2   27 A1   28 A1   10 A2                 
  0.112   0.116   0.132   0.135   0.142   0.153   0.163   0.174
 11 B2   29 A1   27 B1   28 B1   30 A1   31 A1   29 B1   11 A2                 
  0.177   0.177   0.197   0.208   0.220   0.240   0.330   0.357
 32 A1   30 B1   33 A1   31 B1   32 B1   33 B1   34 A1   35 A1                 
  0.375   0.394   0.404   0.412   0.419   0.423   0.432   0.437
 12 B2   34 B1   36 A1   12 A2   13 B2   37 A1   35 B1   13 A2                 
  0.455   0.460   0.486   0.503   0.508   0.538   0.540   0.565
 36 B1   14 B2   14 A2   37 B1   38 A1   39 A1   15 B2   16 B2                 
  0.570   0.573   0.592   0.615   0.616   0.654   0.661   0.706
 15 A2   38 B1   39 B1   40 A1   16 A2   41 A1   40 B1   41 B1                 
  0.749   0.769   0.799   0.807   0.868   0.879   0.886   0.903
 17 B2   42 A1   43 A1   42 B1   17 A2   18 B2   44 A1   18 A2                 
  0.919   0.972   1.039   1.054   1.122   1.180   1.204   1.238
 43 B1   45 A1   46 A1   44 B1   45 B1   46 B1   47 A1   47 B1                 
  1.276   1.306   1.471   1.483   1.536   1.576   1.704   1.745
 48 A1   48 B1   19 B2   49 A1   20 B2   19 A2   20 A2   50 A1                 
  1.776   1.915   1.945   1.975   1.985   2.008   2.060   2.096
 49 B1   51 A1   21 B2   50 B1   21 A2   52 A1   53 A1   51 B1                 
  2.198   2.216   2.252   2.260   2.265   2.382   2.407   2.518
 52 B1   22 B2   22 A2   53 B1   54 A1   54 B1   55 A1   55 B1                 
  2.682   2.724   2.924   3.140   3.140   3.388   3.984   3.985
 23 B2   23 A2   56 A1   56 B1   57 A1   57 B1   24 A2   24 B2                 
  4.046   4.057   4.078   4.088   4.207   4.293   4.354   4.405
 25 B2   58 A1   58 B1   25 A2   59 A1   59 B1   60 A1   60 B1                 
  6.810   6.885   7.502   7.535   7.562   7.659   7.677   7.779
 61 A1   61 B1   26 B2   26 A2   62 A1   62 B1   63 A1   63 B1                 
  9.851   9.906  23.553  23.578  25.776  25.835  25.892  26.229
 64 A1   64 B1   65 B1   65 A1   27 B2   27 A2   66 A1   66 B1                 
 26.417  26.659  48.069  48.133 215.879 215.939 289.720 289.752
 67 A1   67 B1   68 A1   68 B1   69 A1   69 B1   28 B2   28 A2                 
289.781 289.879 289.933 290.0281020.9211021.002
 70 A1   70 B1   71 A1   71 B1   72 A1   72 B1                                 
 --------------------------------------------------------------

          Ground-State Mulliken Net Atomic Charges

     Atom                 Charge (a.u.)
  ----------------------------------------
      1 Cl                    0.368288
      2 Cl                    0.368287
      3 Br                    0.023572
      4 Br                    0.023572
      5 C                    -0.391859
      6 C                    -0.391860
  ----------------------------------------
  Sum of atomic charges =     0.000000

 -----------------------------------------------------------------
                    Cartesian Multipole Moments
 -----------------------------------------------------------------
    Charge (ESU x 10^10)
                 0.0000
    Dipole Moment (Debye)
         X       0.0000      Y       0.0000      Z      -0.5897
       Tot       0.5897
    Quadrupole Moments (Debye-Ang)
        XX     -64.2246     XY       0.0000     YY     -72.1082
        XZ      -0.0000     YZ       0.0000     ZZ     -77.5775
    Octopole Moments (Debye-Ang^2)
       XXX       0.0000    XXY       0.0000    XYY       0.0000
       YYY       0.0000    XXZ       8.0518    XYZ      -0.0000
       YYZ       9.6558    XZZ       0.0000    YZZ       0.0000
       ZZZ      32.2699
    Hexadecapole Moments (Debye-Ang^3)
      XXXX   -1541.7765   XXXY       0.0000   XXYY    -291.5273
      XYYY       0.0000   YYYY     -85.8066   XXXZ      -0.0000
      XXYZ       0.0000   XYYZ      -0.0000   YYYZ       0.0000
      XXZZ    -343.8637   XYZZ       0.0000   YYZZ    -100.1321
      XZZZ      -0.0000   YZZZ       0.0000   ZZZZ    -522.6063
 -----------------------------------------------------------------
 Calculating analytic gradient of the SCF energy
 Gradient of SCF Energy
            1           2           3           4           5           6
    1  -0.1159155   0.1159155  -0.2266927   0.2266927   0.4746352  -0.4746353
    2   0.0000000  -0.0000000  -0.0000000   0.0000000   0.0000000  -0.0000000
    3   0.4708443   0.4708442  -0.5657432  -0.5657431   0.0948989   0.0948989
 Max gradient component =       5.657E-01
 RMS gradient           =       3.057E-01
 Gradient time:  CPU 16.98 s  wall 4.35 s
 Geometry Optimization Parameters
   NAtoms,    NIC,     NZ,  NCons,   NDum,   NFix, NCnnct, MaxDiis
        6      37       0       0       0       0       0       0


** GEOMETRY OPTIMIZATION IN DELOCALIZED INTERNAL COORDINATES **
   Searching for a Minimum

   Optimization Cycle:   2

                       Coordinates (Angstroms)
     ATOM                X               Y               Z
      1  Cl        2.0185898760    0.0000000000   -1.3419797998
      2  Cl       -2.0185898760    0.0000000000   -1.3419797998
      3  Br        2.0491291564    0.0000000000    0.7294865783
      4  Br       -2.0491291564    0.0000000000    0.7294865783
      5  C         0.9898635789    0.0000000000   -0.3185412613
      6  C        -0.9898635789    0.0000000000   -0.3185412613
   Point Group: c2v   Number of degrees of freedom:     5


   Energy is  -6144.122835867

 Hessian Updated using BFGS Update

 ** Taking Steepest Descent Step **
 Calculated Step too Large.  Step scaled by  0.419996
 Step Taken.  Stepsize is  0.300000

                             Maximum     Tolerance    Cnvgd?
         Gradient           0.498685      0.000300      NO
         Displacement       0.209445      0.001200      NO
         Energy change     -0.250521      0.000001      NO


 New Cartesian Coordinates Obtained by Inverse Iteration

 Displacement from previous Coordinates is:  0.180001
 ----------------------------------------------------------------
             Standard Nuclear Orientation (Angstroms)
    I     Atom           X                Y                Z
 ----------------------------------------------------------------
    1      Cl      2.0302887967     0.0000000000    -1.3776793190
    2      Cl     -2.0302887967     0.0000000000    -1.3776793190
    3      Br      2.0838427885     0.0000000000     0.7704414305
    4      Br     -2.0838427885     0.0000000000     0.7704414305
    5      C       0.9751919419     0.0000000000    -0.3237965942
    6      C      -0.9751919419     0.0000000000    -0.3237965942
 ----------------------------------------------------------------
 Molecular Point Group                 C2v   NOp =  4
 Largest Abelian Subgroup              C2v   NOp =  4
 Nuclear Repulsion Energy =   949.0846693192 hartrees
 There are       58 alpha and       58 beta electrons
 Applying Cartesian multipole field
    Component          Value
    ---------          -----
     (2,0,0)        1.00000E-11
     (0,2,0)        2.00000E-11
     (0,0,2)       -3.00000E-11
 Nucleus-field energy     =     0.0000000048 hartrees
 Requested basis set is 6-311++G(d,p)
 There are 76 shells and 200 basis functions
 A cutoff of  1.0D-11 yielded   2238 shell pairs
 There are     17048 function pairs (     18811 Cartesian)
 Smallest overlap matrix eigenvalue = 4.99E-05
 Guess MOs from SCF MO coefficient file

 -----------------------------------------------------------------------
  General SCF calculation program by
  Eric Jon Sundstrom, Paul Horn, Yuezhi Mao, Dmitri Zuev, Alec White,
  David Stuck, Shaama M.S., Shane Yost, Joonho Lee, David Small,
  Daniel Levine, Susi Lehtola, Hugh Burton, Evgeny Epifanovsky
 -----------------------------------------------------------------------
 Exchange:     0.2000 Hartree-Fock + 0.0800 Slater + 0.7200 B88
 Correlation:  0.1900 VWN1RPA + 0.8100 LYP
 Using SG-1 standard quadrature grid
 using 4 threads for integral computing
 -------------------------------------------------------
 OpenMP Integral computing Module                
 Release: version 2.0, May 2017, Q-Chem Inc. Pleasanton 
 -------------------------------------------------------
 -------------------------------------------------------
 OpenMP BLAS3 based DFT computing Module                
 Release: version 1.0, May 2013, Q-Chem Inc. Pittsburgh 
 -------------------------------------------------------
 A restricted SCF calculation will be
 performed using DIIS
 SCF converges when DIIS error is below 1.0e-08
 ---------------------------------------
  Cycle       Energy         DIIS error
 ---------------------------------------
    1   -6144.3012519325      1.32e-03  
    2   -6144.3044470451      1.06e-03  
    3   -6144.3073676821      6.36e-04  
    4   -6144.3092947310      9.85e-05  
    5   -6144.3093410178      1.68e-05  
    6   -6144.3093422362      5.37e-06  
    7   -6144.3093423501      2.29e-06  
    8   -6144.3093423007      3.62e-06  
    9   -6144.3093423815      5.35e-07  
   10   -6144.3093423828      7.92e-08  
   11   -6144.3093423829      1.87e-08  
   12   -6144.3093423830      2.86e-09  Convergence criterion met
 ---------------------------------------
 SCF time:   CPU 59.56s  wall 15.00s 
 SCF   energy in the final basis set =    -6144.3093423830
 Total energy in the final basis set =    -6144.3093423830

 --------------------------------------------------------------
             Orbital Energies (a.u.) and Symmetries
 --------------------------------------------------------------

 Alpha MOs, Restricted
 -- Occupied --                  
-482.86 -482.86 -101.59 -101.59  -62.52  -62.52  -56.33  -56.33
  1 A1    1 B1    2 B1    2 A1    3 B1    3 A1    4 B1    4 A1                 
-56.332 -56.332 -56.332 -56.332 -10.299 -10.299  -9.511  -9.511
  1 B2    1 A2    5 B1    5 A1    6 A1    6 B1    7 B1    7 A1                 
 -8.731  -8.731  -7.275  -7.275  -7.265  -7.265  -7.265  -7.265
  8 B1    8 A1    9 B1    9 A1    2 B2    2 A2   10 B1   10 A1                 
 -6.563  -6.563  -6.550  -6.550  -6.549  -6.549  -2.676  -2.676
 11 A1   11 B1    3 A2    3 B2   12 B1   12 A1   13 B1   13 A1                 
 -2.670  -2.670  -2.670  -2.670  -2.660  -2.660  -2.660  -2.660
  4 A2    4 B2   14 B1   14 A1    5 B2    5 A2   15 B1   15 A1                 
 -1.083  -1.078  -0.837  -0.832  -0.640  -0.603  -0.535  -0.499
 16 A1   16 B1   17 A1   17 B1   18 A1   18 B1   19 A1    6 B2                 
 -0.487  -0.482  -0.474  -0.464  -0.370  -0.322  -0.319  -0.236
 20 A1    6 A2   19 B1   20 B1   21 A1    7 B2    7 A2   22 A1                 
 -0.227  -0.195
 21 B1    8 B2                                                                 
 -- Virtual --                   
 -0.105  -0.084  -0.002   0.012   0.020   0.026   0.035   0.037
  8 A2   22 B1   23 A1   24 A1   23 B1   25 A1    9 B2   24 B1                 
  0.049   0.054   0.064   0.075   0.075   0.077   0.083   0.104
 25 B1   26 A1    9 A2   26 B1   27 A1   10 B2   28 A1   10 A2                 
  0.105   0.113   0.128   0.130   0.138   0.151   0.159   0.175
 29 A1   11 B2   27 B1   28 B1   30 A1   31 A1   29 B1   32 A1                 
  0.175   0.176   0.198   0.210   0.216   0.241   0.338   0.363
 11 A2   30 B1   33 A1   31 B1   32 B1   33 B1   34 A1   35 A1                 
  0.383   0.394   0.402   0.412   0.421   0.425   0.428   0.438
 12 B2   34 B1   36 A1   12 A2   13 B2   35 B1   37 A1   13 A2                 
  0.468   0.474   0.490   0.502   0.503   0.541   0.543   0.555
 36 B1   14 B2   37 B1   38 A1   14 A2   39 A1   15 B2   16 B2                 
  0.558   0.559   0.591   0.597   0.622   0.635   0.643   0.700
 15 A2   38 B1   39 B1   40 A1   16 A2   41 A1   40 B1   41 B1                 
  0.742   0.759   0.796   0.810   0.859   0.866   0.882   0.898
 17 B2   42 A1   43 A1   42 B1   17 A2   18 B2   44 A1   18 A2                 
  0.914   0.963   0.999   1.015   1.123   1.161   1.164   1.205
 43 B1   45 A1   46 A1   44 B1   45 B1   46 B1   47 A1   47 B1                 
  1.250   1.280   1.437   1.471   1.508   1.551   1.691   1.733
 48 A1   48 B1   19 B2   49 A1   20 B2   19 A2   20 A2   50 A1                 
  1.744   1.896   1.954   1.994   1.997   2.007   2.036   2.113
 49 B1   51 A1   21 B2   21 A2   52 A1   50 B1   53 A1   51 B1                 
  2.155   2.218   2.230   2.255   2.273   2.382   2.418   2.532
 52 B1   22 B2   53 B1   22 A2   54 A1   54 B1   55 A1   55 B1                 
  2.672   2.723   2.891   3.091   3.097   3.400   3.984   3.985
 23 B2   23 A2   56 A1   56 B1   57 A1   57 B1   24 A2   24 B2                 
  4.052   4.053   4.072   4.090   4.186   4.269   4.318   4.365
 25 B2   58 A1   58 B1   25 A2   59 A1   59 B1   60 A1   60 B1                 
  6.779   6.864   7.508   7.538   7.559   7.650   7.656   7.750
 61 A1   61 B1   26 B2   26 A2   62 A1   62 B1   63 A1   63 B1                 
  9.819   9.873  23.477  23.505  25.778  25.836  25.884  26.205
 64 A1   64 B1   65 B1   65 A1   27 B2   27 A2   66 A1   66 B1                 
 26.344  26.574  48.036  48.109 215.837 215.898 289.722 289.751
 67 A1   67 B1   68 A1   68 B1   69 A1   69 B1   28 B2   28 A2                 
289.773 289.863 289.899 289.9901020.8741020.966
 70 A1   70 B1   71 A1   71 B1   72 A1   72 B1                                 

 Beta MOs, Restricted
 -- Occupied --                  
-482.86 -482.86 -101.59 -101.59  -62.52  -62.52  -56.33  -56.33
  1 A1    1 B1    2 B1    2 A1    3 B1    3 A1    4 B1    4 A1                 
-56.332 -56.332 -56.332 -56.332 -10.299 -10.299  -9.511  -9.511
  1 B2    1 A2    5 B1    5 A1    6 A1    6 B1    7 B1    7 A1                 
 -8.731  -8.731  -7.275  -7.275  -7.265  -7.265  -7.265  -7.265
  8 B1    8 A1    9 B1    9 A1    2 B2    2 A2   10 B1   10 A1                 
 -6.563  -6.563  -6.550  -6.550  -6.549  -6.549  -2.676  -2.676
 11 A1   11 B1    3 A2    3 B2   12 B1   12 A1   13 B1   13 A1                 
 -2.670  -2.670  -2.670  -2.670  -2.660  -2.660  -2.660  -2.660
  4 A2    4 B2   14 B1   14 A1    5 B2    5 A2   15 B1   15 A1                 
 -1.083  -1.078  -0.837  -0.832  -0.640  -0.603  -0.535  -0.499
 16 A1   16 B1   17 A1   17 B1   18 A1   18 B1   19 A1    6 B2                 
 -0.487  -0.482  -0.474  -0.464  -0.370  -0.322  -0.319  -0.236
 20 A1    6 A2   19 B1   20 B1   21 A1    7 B2    7 A2   22 A1                 
 -0.227  -0.195
 21 B1    8 B2                                                                 
 -- Virtual --                   
 -0.105  -0.084  -0.002   0.012   0.020   0.026   0.035   0.037
  8 A2   22 B1   23 A1   24 A1   23 B1   25 A1    9 B2   24 B1                 
  0.049   0.054   0.064   0.075   0.075   0.077   0.083   0.104
 25 B1   26 A1    9 A2   26 B1   27 A1   10 B2   28 A1   10 A2                 
  0.105   0.113   0.128   0.130   0.138   0.151   0.159   0.175
 29 A1   11 B2   27 B1   28 B1   30 A1   31 A1   29 B1   32 A1                 
  0.175   0.176   0.198   0.210   0.216   0.241   0.338   0.363
 11 A2   30 B1   33 A1   31 B1   32 B1   33 B1   34 A1   35 A1                 
  0.383   0.394   0.402   0.412   0.421   0.425   0.428   0.438
 12 B2   34 B1   36 A1   12 A2   13 B2   35 B1   37 A1   13 A2                 
  0.468   0.474   0.490   0.502   0.503   0.541   0.543   0.555
 36 B1   14 B2   37 B1   38 A1   14 A2   39 A1   15 B2   16 B2                 
  0.558   0.559   0.591   0.597   0.622   0.635   0.643   0.700
 15 A2   38 B1   39 B1   40 A1   16 A2   41 A1   40 B1   41 B1                 
  0.742   0.759   0.796   0.810   0.859   0.866   0.882   0.898
 17 B2   42 A1   43 A1   42 B1   17 A2   18 B2   44 A1   18 A2                 
  0.914   0.963   0.999   1.015   1.123   1.161   1.164   1.205
 43 B1   45 A1   46 A1   44 B1   45 B1   46 B1   47 A1   47 B1                 
  1.250   1.280   1.437   1.471   1.508   1.551   1.691   1.733
 48 A1   48 B1   19 B2   49 A1   20 B2   19 A2   20 A2   50 A1                 
  1.744   1.896   1.954   1.994   1.997   2.007   2.036   2.113
 49 B1   51 A1   21 B2   21 A2   52 A1   50 B1   53 A1   51 B1                 
  2.155   2.218   2.230   2.255   2.273   2.382   2.418   2.532
 52 B1   22 B2   53 B1   22 A2   54 A1   54 B1   55 A1   55 B1                 
  2.672   2.723   2.891   3.091   3.097   3.400   3.984   3.985
 23 B2   23 A2   56 A1   56 B1   57 A1   57 B1   24 A2   24 B2                 
  4.052   4.053   4.072   4.090   4.186   4.269   4.318   4.365
 25 B2   58 A1   58 B1   25 A2   59 A1   59 B1   60 A1   60 B1                 
  6.779   6.864   7.508   7.538   7.559   7.650   7.656   7.750
 61 A1   61 B1   26 B2   26 A2   62 A1   62 B1   63 A1   63 B1                 
  9.819   9.873  23.477  23.505  25.778  25.836  25.884  26.205
 64 A1   64 B1   65 B1   65 A1   27 B2   27 A2   66 A1   66 B1                 
 26.344  26.574  48.036  48.109 215.837 215.898 289.722 289.751
 67 A1   67 B1   68 A1   68 B1   69 A1   69 B1   28 B2   28 A2                 
289.773 289.863 289.899 289.9901020.8741020.966
 70 A1   70 B1   71 A1   71 B1   72 A1   72 B1                                 
 --------------------------------------------------------------

          Ground-State Mulliken Net Atomic Charges

     Atom                 Charge (a.u.)
  ----------------------------------------
      1 Cl                    0.382030
      2 Cl                    0.382030
      3 Br                   -0.018651
      4 Br                   -0.018651
      5 C                    -0.363379
      6 C                    -0.363379
  ----------------------------------------
  Sum of atomic charges =    -0.000000

 -----------------------------------------------------------------
                    Cartesian Multipole Moments
 -----------------------------------------------------------------
    Charge (ESU x 10^10)
                -0.0000
    Dipole Moment (Debye)
         X      -0.0000      Y      -0.0000      Z      -0.5105
       Tot       0.5105
    Quadrupole Moments (Debye-Ang)
        XX     -64.3315     XY       0.0000     YY     -72.5786
        XZ       0.0000     YZ      -0.0000     ZZ     -76.8507
    Octopole Moments (Debye-Ang^2)
       XXX      -0.0000    XXY       0.0000    XYY      -0.0000
       YYY       0.0000    XXZ       8.3381    XYZ      -0.0000
       YYZ       9.2618    XZZ      -0.0000    YZZ       0.0000
       ZZZ      30.6131
    Hexadecapole Moments (Debye-Ang^3)
      XXXX   -1575.2417   XXXY       0.0000   XXYY    -298.2114
      XYYY       0.0000   YYYY     -86.4118   XXXZ       0.0000
      XXYZ      -0.0000   XYYZ      -0.0000   YYYZ       0.0000
      XXZZ    -349.8803   XYZZ       0.0000   YYZZ    -104.2563
      XZZZ       0.0000   YZZZ      -0.0000   ZZZZ    -544.0870
 -----------------------------------------------------------------
 Calculating analytic gradient of the SCF energy
 Gradient of SCF Energy
            1           2           3           4           5           6
    1  -0.0775664   0.0775664  -0.1494534   0.1494534   0.3653337  -0.3653337
    2  -0.0000000   0.0000000  -0.0000000  -0.0000000   0.0000000  -0.0000000
    3   0.3758090   0.3758090  -0.4279741  -0.4279741   0.0521651   0.0521651
 Max gradient component =       4.280E-01
 RMS gradient           =       2.331E-01
 Gradient time:  CPU 16.57 s  wall 4.25 s
 Geometry Optimization Parameters
   NAtoms,    NIC,     NZ,  NCons,   NDum,   NFix, NCnnct, MaxDiis
        6      37       0       0       0       0       0       0


** GEOMETRY OPTIMIZATION IN DELOCALIZED INTERNAL COORDINATES **
   Searching for a Minimum

   Optimization Cycle:   3

                       Coordinates (Angstroms)
     ATOM                X               Y               Z
      1  Cl        2.0302887967    0.0000000000   -1.3776793190
      2  Cl       -2.0302887967    0.0000000000   -1.3776793190
      3  Br        2.0838427885    0.0000000000    0.7704414305
      4  Br       -2.0838427885    0.0000000000    0.7704414305
      5  C         0.9751919419    0.0000000000   -0.3237965942
      6  C        -0.9751919419    0.0000000000   -0.3237965942
   Point Group: c2v   Number of degrees of freedom:     5


   Energy is  -6144.309342383

 Hessian Updated using BFGS Update

 ** Taking Steepest Descent Step **
 Calculated Step too Large.  Step scaled by  0.554689
 Step Taken.  Stepsize is  0.300000

                             Maximum     Tolerance    Cnvgd?
         Gradient           0.379335      0.000300      NO
         Displacement       0.210413      0.001200      NO
         Energy change     -0.186507      0.000001      NO


 New Cartesian Coordinates Obtained by Inverse Iteration

 Displacement from previous Coordinates is:  0.169782
 ----------------------------------------------------------------
             Standard Nuclear Orientation (Angstroms)
    I     Atom           X                Y                Z
 ----------------------------------------------------------------
    1      Cl      2.0311421585     0.0000000000    -1.4159795943
    2      Cl     -2.0311421585     0.0000000000    -1.4159795943
    3      Br      2.1039226434     0.0000000000     0.8121714067
    4      Br     -2.1039226434     0.0000000000     0.8121714067
    5      C       0.9548924115     0.0000000000    -0.3272262951
    6      C      -0.9548924115     0.0000000000    -0.3272262951
 ----------------------------------------------------------------
 Molecular Point Group                 C2v   NOp =  4
 Largest Abelian Subgroup              C2v   NOp =  4
 Nuclear Repulsion Energy =   928.1295303499 hartrees
 There are       58 alpha and       58 beta electrons
 Applying Cartesian multipole field
    Component          Value
    ---------          -----
     (2,0,0)        1.00000E-11
     (0,2,0)        2.00000E-11
     (0,0,2)       -3.00000E-11
 Nucleus-field energy     =     0.0000000041 hartrees
 Requested basis set is 6-311++G(d,p)
 There are 76 shells and 200 basis functions
 A cutoff of  1.0D-11 yielded   2228 shell pairs
 There are     16954 function pairs (     18703 Cartesian)
 Smallest overlap matrix eigenvalue = 4.49E-05
 Guess MOs from SCF MO coefficient file

 -----------------------------------------------------------------------
  General SCF calculation program by
  Eric Jon Sundstrom, Paul Horn, Yuezhi Mao, Dmitri Zuev, Alec White,
  David Stuck, Shaama M.S., Shane Yost, Joonho Lee, David Small,
  Daniel Levine, Susi Lehtola, Hugh Burton, Evgeny Epifanovsky
 -----------------------------------------------------------------------
 Exchange:     0.2000 Hartree-Fock + 0.0800 Slater + 0.7200 B88
 Correlation:  0.1900 VWN1RPA + 0.8100 LYP
 Using SG-1 standard quadrature grid
 using 4 threads for integral computing
 -------------------------------------------------------
 OpenMP Integral computing Module                
 Release: version 2.0, May 2017, Q-Chem Inc. Pleasanton 
 -------------------------------------------------------
 -------------------------------------------------------
 OpenMP BLAS3 based DFT computing Module                
 Release: version 1.0, May 2013, Q-Chem Inc. Pittsburgh 
 -------------------------------------------------------
 A restricted SCF calculation will be
 performed using DIIS
 SCF converges when DIIS error is below 1.0e-08
 ---------------------------------------
  Cycle       Energy         DIIS error
 ---------------------------------------
    1   -6144.4449624044      1.13e-03  
    2   -6144.4483227902      8.35e-04  
    3   -6144.4497501193      5.87e-04  
    4   -6144.4514105668      8.98e-05  
    5   -6144.4514501003      1.40e-05  
    6   -6144.4514510307      4.39e-06  
    7   -6144.4514511069      9.29e-07  
    8   -6144.4514511110      5.19e-07  
    9   -6144.4514511120      4.55e-08  
   10   -6144.4514511120      1.21e-08  
   11   -6144.4514511121      1.62e-08  
   12   -6144.4514511120      2.25e-09  Convergence criterion met
 ---------------------------------------
 SCF time:   CPU 58.51s  wall 15.00s 
 SCF   energy in the final basis set =    -6144.4514511120
 Total energy in the final basis set =    -6144.4514511120

 --------------------------------------------------------------
             Orbital Energies (a.u.) and Symmetries
 --------------------------------------------------------------

 Alpha MOs, Restricted
 -- Occupied --                  
-482.86 -482.86 -101.59 -101.59  -62.51  -62.51  -56.33  -56.33
  1 A1    1 B1    2 B1    2 A1    3 B1    3 A1    4 B1    4 A1                 
-56.332 -56.332 -56.331 -56.331 -10.307 -10.307  -9.509  -9.509
  1 B2    1 A2    5 B1    5 A1    6 A1    6 B1    7 B1    7 A1                 
 -8.728  -8.728  -7.273  -7.273  -7.263  -7.263  -7.263  -7.263
  8 B1    8 A1    9 B1    9 A1    2 B2    2 A2   10 A1   10 B1                 
 -6.560  -6.560  -6.547  -6.547  -6.546  -6.546  -2.673  -2.673
 11 A1   11 B1    3 A2    3 B2   12 B1   12 A1   13 B1   13 A1                 
 -2.668  -2.667  -2.667  -2.667  -2.657  -2.657  -2.657  -2.657
  4 A2    4 B2   14 B1   14 A1    5 B2    5 A2   15 B1   15 A1                 
 -1.050  -1.044  -0.832  -0.827  -0.642  -0.599  -0.527  -0.484
 16 A1   16 B1   17 A1   17 B1   18 A1   18 B1   19 A1   20 A1                 
 -0.481  -0.467  -0.463  -0.449  -0.370  -0.323  -0.319  -0.247
  6 B2   19 B1    6 A2   20 B1   21 A1    7 B2    7 A2   22 A1                 
 -0.239  -0.202
 21 B1    8 B2                                                                 
 -- Virtual --                   
 -0.105  -0.079  -0.002   0.008   0.022   0.023   0.034   0.037
  8 A2   22 B1   23 A1   24 A1   25 A1   23 B1   24 B1    9 B2                 
  0.047   0.054   0.064   0.068   0.075   0.077   0.079   0.098
 25 B1   26 A1    9 A2   27 A1   26 B1   10 B2   28 A1   29 A1                 
  0.104   0.114   0.122   0.129   0.134   0.149   0.153   0.173
 10 A2   11 B2   27 B1   28 B1   30 A1   31 A1   29 B1   32 A1                 
  0.175   0.176   0.199   0.212   0.214   0.243   0.345   0.369
 30 B1   11 A2   33 A1   31 B1   32 B1   33 B1   34 A1   35 A1                 
  0.390   0.394   0.400   0.413   0.420   0.422   0.431   0.441
 12 B2   34 B1   36 A1   12 A2   35 B1   13 B2   37 A1   13 A2                 
  0.481   0.482   0.489   0.496   0.517   0.542   0.543   0.545
 36 B1   37 B1   14 B2   38 A1   14 A2   15 B2   39 A1   38 B1                 
  0.549   0.552   0.578   0.590   0.619   0.627   0.631   0.697
 15 A2   16 B2   40 A1   39 B1   41 A1   16 A2   40 B1   41 B1                 
  0.736   0.756   0.793   0.815   0.851   0.857   0.884   0.898
 17 B2   42 A1   43 A1   42 B1   17 A2   18 B2   44 A1   18 A2                 
  0.905   0.952   0.967   0.985   1.115   1.125   1.144   1.188
 43 B1   45 A1   46 A1   44 B1   45 B1   47 A1   46 B1   47 B1                 
  1.227   1.261   1.400   1.464   1.480   1.531   1.681   1.713
 48 A1   48 B1   19 B2   49 A1   20 B2   19 A2   20 A2   50 A1                 
  1.722   1.866   1.960   1.990   2.002   2.025   2.034   2.100
 49 B1   51 A1   21 B2   52 A1   21 A2   53 A1   50 B1   51 B1                 
  2.142   2.207   2.219   2.257   2.279   2.383   2.424   2.546
 52 B1   53 B1   22 B2   22 A2   54 A1   54 B1   55 A1   55 B1                 
  2.661   2.724   2.857   3.052   3.059   3.423   3.984   3.985
 23 B2   23 A2   56 A1   56 B1   57 A1   57 B1   24 A2   24 B2                 
  4.050   4.054   4.063   4.089   4.167   4.249   4.296   4.345
 58 A1   25 B2   58 B1   25 A2   59 A1   59 B1   60 A1   60 B1                 
  6.747   6.842   7.512   7.541   7.556   7.638   7.642   7.727
 61 A1   61 B1   26 B2   26 A2   62 A1   63 A1   62 B1   63 B1                 
  9.792   9.847  23.420  23.447  25.779  25.837  25.876  26.188
 64 A1   64 B1   65 B1   65 A1   27 B2   27 A2   66 A1   66 B1                 
 26.289  26.518  48.004  48.085 215.802 215.863 289.723 289.751
 67 A1   67 B1   68 A1   68 B1   69 A1   69 B1   28 B2   28 A2                 
289.765 289.851 289.873 289.9611020.8311020.932
 70 A1   70 B1   71 A1   71 B1   72 A1   72 B1                                 

 Beta MOs, Restricted
 -- Occupied --                  
-482.86 -482.86 -101.59 -101.59  -62.51  -62.51  -56.33  -56.33
  1 A1    1 B1    2 B1    2 A1    3 B1    3 A1    4 B1    4 A1                 
-56.332 -56.332 -56.331 -56.331 -10.307 -10.307  -9.509  -9.509
  1 B2    1 A2    5 B1    5 A1    6 A1    6 B1    7 B1    7 A1                 
 -8.728  -8.728  -7.273  -7.273  -7.263  -7.263  -7.263  -7.263
  8 B1    8 A1    9 B1    9 A1    2 B2    2 A2   10 A1   10 B1                 
 -6.560  -6.560  -6.547  -6.547  -6.546  -6.546  -2.673  -2.673
 11 A1   11 B1    3 A2    3 B2   12 B1   12 A1   13 B1   13 A1                 
 -2.668  -2.667  -2.667  -2.667  -2.657  -2.657  -2.657  -2.657
  4 A2    4 B2   14 B1   14 A1    5 B2    5 A2   15 B1   15 A1                 
 -1.050  -1.044  -0.832  -0.827  -0.642  -0.599  -0.527  -0.484
 16 A1   16 B1   17 A1   17 B1   18 A1   18 B1   19 A1   20 A1                 
 -0.481  -0.467  -0.463  -0.449  -0.370  -0.323  -0.319  -0.247
  6 B2   19 B1    6 A2   20 B1   21 A1    7 B2    7 A2   22 A1                 
 -0.239  -0.202
 21 B1    8 B2                                                                 
 -- Virtual --                   
 -0.105  -0.079  -0.002   0.008   0.022   0.023   0.034   0.037
  8 A2   22 B1   23 A1   24 A1   25 A1   23 B1   24 B1    9 B2                 
  0.047   0.054   0.064   0.068   0.075   0.077   0.079   0.098
 25 B1   26 A1    9 A2   27 A1   26 B1   10 B2   28 A1   29 A1                 
  0.104   0.114   0.122   0.129   0.134   0.149   0.153   0.173
 10 A2   11 B2   27 B1   28 B1   30 A1   31 A1   29 B1   32 A1                 
  0.175   0.176   0.199   0.212   0.214   0.243   0.345   0.369
 30 B1   11 A2   33 A1   31 B1   32 B1   33 B1   34 A1   35 A1                 
  0.390   0.394   0.400   0.413   0.420   0.422   0.431   0.441
 12 B2   34 B1   36 A1   12 A2   35 B1   13 B2   37 A1   13 A2                 
  0.481   0.482   0.489   0.496   0.517   0.542   0.543   0.545
 36 B1   37 B1   14 B2   38 A1   14 A2   15 B2   39 A1   38 B1                 
  0.549   0.552   0.578   0.590   0.619   0.627   0.631   0.697
 15 A2   16 B2   40 A1   39 B1   41 A1   16 A2   40 B1   41 B1                 
  0.736   0.756   0.793   0.815   0.851   0.857   0.884   0.898
 17 B2   42 A1   43 A1   42 B1   17 A2   18 B2   44 A1   18 A2                 
  0.905   0.952   0.967   0.985   1.115   1.125   1.144   1.188
 43 B1   45 A1   46 A1   44 B1   45 B1   47 A1   46 B1   47 B1                 
  1.227   1.261   1.400   1.464   1.480   1.531   1.681   1.713
 48 A1   48 B1   19 B2   49 A1   20 B2   19 A2   20 A2   50 A1                 
  1.722   1.866   1.960   1.990   2.002   2.025   2.034   2.100
 49 B1   51 A1   21 B2   52 A1   21 A2   53 A1   50 B1   51 B1                 
  2.142   2.207   2.219   2.257   2.279   2.383   2.424   2.546
 52 B1   53 B1   22 B2   22 A2   54 A1   54 B1   55 A1   55 B1                 
  2.661   2.724   2.857   3.052   3.059   3.423   3.984   3.985
 23 B2   23 A2   56 A1   56 B1   57 A1   57 B1   24 A2   24 B2                 
  4.050   4.054   4.063   4.089   4.167   4.249   4.296   4.345
 58 A1   25 B2   58 B1   25 A2   59 A1   59 B1   60 A1   60 B1                 
  6.747   6.842   7.512   7.541   7.556   7.638   7.642   7.727
 61 A1   61 B1   26 B2   26 A2   62 A1   63 A1   62 B1   63 B1                 
  9.792   9.847  23.420  23.447  25.779  25.837  25.876  26.188
 64 A1   64 B1   65 B1   65 A1   27 B2   27 A2   66 A1   66 B1                 
 26.289  26.518  48.004  48.085 215.802 215.863 289.723 289.751
 67 A1   67 B1   68 A1   68 B1   69 A1   69 B1   28 B2   28 A2                 
289.765 289.851 289.873 289.9611020.8311020.932
 70 A1   70 B1   71 A1   71 B1   72 A1   72 B1                                 
 --------------------------------------------------------------

          Ground-State Mulliken Net Atomic Charges

     Atom                 Charge (a.u.)
  ----------------------------------------
      1 Cl                    0.387346
      2 Cl                    0.387346
      3 Br                   -0.050862
      4 Br                   -0.050862
      5 C                    -0.336484
      6 C                    -0.336484
  ----------------------------------------
  Sum of atomic charges =    -0.000000

 -----------------------------------------------------------------
                    Cartesian Multipole Moments
 -----------------------------------------------------------------
    Charge (ESU x 10^10)
                -0.0000
    Dipole Moment (Debye)
         X      -0.0000      Y      -0.0000      Z      -0.3952
       Tot       0.3952
    Quadrupole Moments (Debye-Ang)
        XX     -64.6296     XY      -0.0000     YY     -72.9968
        XZ       0.0000     YZ       0.0000     ZZ     -76.1498
    Octopole Moments (Debye-Ang^2)
       XXX      -0.0000    XXY      -0.0000    XYY      -0.0000
       YYY      -0.0000    XXZ       8.8438    XYZ       0.0000
       YYZ       8.8899    XZZ      -0.0000    YZZ      -0.0000
       ZZZ      29.1419
    Hexadecapole Moments (Debye-Ang^3)
      XXXX   -1592.9430   XXXY      -0.0000   XXYY    -301.7979
      XYYY      -0.0000   YYYY     -87.0065   XXXZ       0.0000
      XXYZ       0.0000   XYYZ       0.0000   YYYZ      -0.0000
      XXZZ    -352.7666   XYZZ      -0.0000   YYZZ    -108.9313
      XZZZ       0.0000   YZZZ       0.0000   ZZZZ    -568.0620
 -----------------------------------------------------------------
 Calculating analytic gradient of the SCF energy
 Gradient of SCF Energy
            1           2           3           4           5           6
    1  -0.0475090   0.0475090  -0.0943649   0.0943649   0.2862957  -0.2862957
    2   0.0000000  -0.0000000   0.0000000  -0.0000000  -0.0000000  -0.0000000
    3   0.2953299   0.2953299  -0.3223344  -0.3223344   0.0270045   0.0270045
 Max gradient component =       3.223E-01
 RMS gradient           =       1.779E-01
 Gradient time:  CPU 16.17 s  wall 4.15 s
 Geometry Optimization Parameters
   NAtoms,    NIC,     NZ,  NCons,   NDum,   NFix, NCnnct, MaxDiis
        6      37       0       0       0       0       0       0


** GEOMETRY OPTIMIZATION IN DELOCALIZED INTERNAL COORDINATES **
   Searching for a Minimum

   Optimization Cycle:   4

                       Coordinates (Angstroms)
     ATOM                X               Y               Z
      1  Cl        2.0311421585    0.0000000000   -1.4159795943
      2  Cl       -2.0311421585    0.0000000000   -1.4159795943
      3  Br        2.1039226434    0.0000000000    0.8121714067
      4  Br       -2.1039226434    0.0000000000    0.8121714067
      5  C         0.9548924115    0.0000000000   -0.3272262951
      6  C        -0.9548924115    0.0000000000   -0.3272262951
   Point Group: c2v   Number of degrees of freedom:     5


   Energy is  -6144.451451112

 Hessian Updated using BFGS Update

 ** Taking Steepest Descent Step **
 Calculated Step too Large.  Step scaled by  0.723811
 Step Taken.  Stepsize is  0.300000

                             Maximum     Tolerance    Cnvgd?
         Gradient           0.292036      0.000300      NO
         Displacement       0.211379      0.001200      NO
         Energy change     -0.142109      0.000001      NO


 New Cartesian Coordinates Obtained by Inverse Iteration

 Displacement from previous Coordinates is:  0.176080
 ----------------------------------------------------------------
             Standard Nuclear Orientation (Angstroms)
    I     Atom           X                Y                Z
 ----------------------------------------------------------------
    1      Cl      2.0173488459     0.0000000000    -1.4560737575
    2      Cl     -2.0173488459     0.0000000000    -1.4560737575
    3      Br      2.1057125404     0.0000000000     0.8542555989
    4      Br     -2.1057125404     0.0000000000     0.8542555989
    5      C       0.9272338836     0.0000000000    -0.3292163242
    6      C      -0.9272338836     0.0000000000    -0.3292163242
 ----------------------------------------------------------------
 Molecular Point Group                 C2v   NOp =  4
 Largest Abelian Subgroup              C2v   NOp =  4
 Nuclear Repulsion Energy =   912.1438992211 hartrees
 There are       58 alpha and       58 beta electrons
 Applying Cartesian multipole field
    Component          Value
    ---------          -----
     (2,0,0)        1.00000E-11
     (0,2,0)        2.00000E-11
     (0,0,2)       -3.00000E-11
 Nucleus-field energy     =     0.0000000031 hartrees
 Requested basis set is 6-311++G(d,p)
 There are 76 shells and 200 basis functions
 A cutoff of  1.0D-11 yielded   2218 shell pairs
 There are     16916 function pairs (     18665 Cartesian)
 Smallest overlap matrix eigenvalue = 3.79E-05
 Guess MOs from SCF MO coefficient file

 -----------------------------------------------------------------------
  General SCF calculation program by
  Eric Jon Sundstrom, Paul Horn, Yuezhi Mao, Dmitri Zuev, Alec White,
  David Stuck, Shaama M.S., Shane Yost, Joonho Lee, David Small,
  Daniel Levine, Susi Lehtola, Hugh Burton, Evgeny Epifanovsky
 -----------------------------------------------------------------------
 Exchange:     0.2000 Hartree-Fock + 0.0800 Slater + 0.7200 B88
 Correlation:  0.1900 VWN1RPA + 0.8100 LYP
 Using SG-1 standard quadrature grid
 using 4 threads for integral computing
 -------------------------------------------------------
 OpenMP Integral computing Module                
 Release: version 2.0, May 2017, Q-Chem Inc. Pleasanton 
 -------------------------------------------------------
 -------------------------------------------------------
 OpenMP BLAS3 based DFT computing Module                
 Release: version 1.0, May 2013, Q-Chem Inc. Pittsburgh 
 -------------------------------------------------------
 A restricted SCF calculation will be
 performed using DIIS
 SCF converges when DIIS error is below 1.0e-08
 ---------------------------------------
  Cycle       Energy         DIIS error
 ---------------------------------------
    1   -6144.5559160356      9.90e-04  
    2   -6144.5595561160      6.26e-04  
    3   -6144.5598384765      5.50e-04  
    4   -6144.5613104476      8.28e-05  
    5   -6144.5613448444      1.19e-05  
    6   -6144.5613455373      3.72e-06  
    7   -6144.5613455814      6.54e-07  
    8   -6144.5613455832      3.68e-07  
    9   -6144.5613455839      3.60e-08  
   10   -6144.5613455838      3.56e-08  
   11   -6144.5613455839      1.48e-08  
   12   -6144.5613455838      1.24e-09  Convergence criterion met
 ---------------------------------------
 SCF time:   CPU 58.18s  wall 16.00s 
 SCF   energy in the final basis set =    -6144.5613455838
 Total energy in the final basis set =    -6144.5613455838

 --------------------------------------------------------------
             Orbital Energies (a.u.) and Symmetries
 --------------------------------------------------------------

 Alpha MOs, Restricted
 -- Occupied --                  
-482.86 -482.86 -101.59 -101.59  -62.51  -62.51  -56.33  -56.33
  1 A1    1 B1    2 B1    2 A1    3 B1    3 A1    4 B1    4 A1                 
-56.331 -56.331 -56.331 -56.331 -10.314 -10.314  -9.508  -9.508
  1 B2    1 A2    5 B1    5 A1    6 A1    6 B1    7 B1    7 A1                 
 -8.727  -8.727  -7.272  -7.272  -7.262  -7.262  -7.261  -7.261
  8 B1    8 A1    9 B1    9 A1    2 B2    2 A2   10 A1   10 B1                 
 -6.559  -6.559  -6.546  -6.546  -6.545  -6.545  -2.671  -2.671
 11 A1   11 B1    3 A2    3 B2   12 B1   12 A1   13 B1   13 A1                 
 -2.666  -2.666  -2.666  -2.666  -2.655  -2.655  -2.655  -2.655
  4 A2    4 B2   14 B1   14 A1    5 B2    5 A2   15 A1   15 B1                 
 -1.022  -1.015  -0.829  -0.823  -0.646  -0.596  -0.522  -0.481
 16 A1   16 B1   17 A1   17 B1   18 A1   18 B1   19 A1   20 A1                 
 -0.467  -0.461  -0.447  -0.435  -0.370  -0.324  -0.321  -0.258
  6 B2   19 B1    6 A2   20 B1   21 A1    7 B2    7 A2   22 A1                 
 -0.251  -0.209
 21 B1    8 B2                                                                 
 -- Virtual --                   
 -0.103  -0.072  -0.004   0.003   0.018   0.026   0.031   0.039
  8 A2   22 B1   23 A1   24 A1   25 A1   23 B1   24 B1    9 B2                 
  0.047   0.053   0.060   0.065   0.076   0.077   0.077   0.095
 25 B1   26 A1   27 A1    9 A2   26 B1   28 A1   10 B2   29 A1                 
  0.104   0.115   0.116   0.128   0.131   0.148   0.149   0.171
 10 A2   11 B2   27 B1   28 B1   30 A1   31 A1   29 B1   32 A1                 
  0.176   0.176   0.200   0.210   0.216   0.244   0.350   0.376
 30 B1   11 A2   33 A1   31 B1   32 B1   33 B1   34 A1   35 A1                 
  0.394   0.394   0.399   0.414   0.418   0.424   0.434   0.444
 12 B2   34 B1   36 A1   12 A2   35 B1   13 B2   37 A1   13 A2                 
  0.476   0.492   0.493   0.504   0.527   0.535   0.537   0.541
 36 B1   38 A1   37 B1   14 B2   14 A2   15 B2   38 B1   15 A2                 
  0.546   0.554   0.557   0.588   0.608   0.629   0.631   0.696
 39 A1   16 B2   40 A1   39 B1   41 A1   40 B1   16 A2   41 B1                 
  0.731   0.757   0.788   0.821   0.844   0.849   0.889   0.893
 17 B2   42 A1   43 A1   42 B1   17 A2   18 B2   44 A1   43 B1                 
  0.903   0.934   0.953   0.963   1.090   1.102   1.121   1.194
 18 A2   45 A1   46 A1   44 B1   47 A1   45 B1   46 B1   47 B1                 
  1.203   1.245   1.362   1.451   1.468   1.518   1.680   1.691
 48 A1   48 B1   19 B2   20 B2   49 A1   19 A2   20 A2   50 A1                 
  1.711   1.825   1.963   1.980   2.009   2.031   2.054   2.066
 49 B1   51 A1   21 B2   52 A1   21 A2   53 A1   50 B1   51 B1                 
  2.159   2.196   2.218   2.259   2.281   2.382   2.424   2.558
 52 B1   53 B1   22 B2   22 A2   54 A1   54 B1   55 A1   55 B1                 
  2.649   2.728   2.827   3.025   3.028   3.461   3.982   3.983
 23 B2   23 A2   56 A1   56 B1   57 A1   57 B1   24 A2   24 B2                 
  4.046   4.052   4.054   4.088   4.149   4.232   4.286   4.341
 58 A1   58 B1   25 B2   25 A2   59 A1   59 B1   60 A1   60 B1                 
  6.719   6.820   7.515   7.543   7.553   7.624   7.637   7.711
 61 A1   61 B1   26 B2   26 A2   62 A1   63 A1   62 B1   63 B1                 
  9.770   9.826  23.380  23.403  25.779  25.838  25.866  26.176
 64 A1   64 B1   65 B1   65 A1   27 B2   27 A2   66 A1   66 B1                 
 26.250  26.486  47.978  48.063 215.773 215.835 289.723 289.750
 67 A1   67 B1   68 A1   68 B1   69 A1   69 B1   28 B2   28 A2                 
289.759 289.841 289.855 289.9431020.7961020.903
 70 A1   70 B1   71 A1   71 B1   72 A1   72 B1                                 

 Beta MOs, Restricted
 -- Occupied --                  
-482.86 -482.86 -101.59 -101.59  -62.51  -62.51  -56.33  -56.33
  1 A1    1 B1    2 B1    2 A1    3 B1    3 A1    4 B1    4 A1                 
-56.331 -56.331 -56.331 -56.331 -10.314 -10.314  -9.508  -9.508
  1 B2    1 A2    5 B1    5 A1    6 A1    6 B1    7 B1    7 A1                 
 -8.727  -8.727  -7.272  -7.272  -7.262  -7.262  -7.261  -7.261
  8 B1    8 A1    9 B1    9 A1    2 B2    2 A2   10 A1   10 B1                 
 -6.559  -6.559  -6.546  -6.546  -6.545  -6.545  -2.671  -2.671
 11 A1   11 B1    3 A2    3 B2   12 B1   12 A1   13 B1   13 A1                 
 -2.666  -2.666  -2.666  -2.666  -2.655  -2.655  -2.655  -2.655
  4 A2    4 B2   14 B1   14 A1    5 B2    5 A2   15 A1   15 B1                 
 -1.022  -1.015  -0.829  -0.823  -0.646  -0.596  -0.522  -0.481
 16 A1   16 B1   17 A1   17 B1   18 A1   18 B1   19 A1   20 A1                 
 -0.467  -0.461  -0.447  -0.435  -0.370  -0.324  -0.321  -0.258
  6 B2   19 B1    6 A2   20 B1   21 A1    7 B2    7 A2   22 A1                 
 -0.251  -0.209
 21 B1    8 B2                                                                 
 -- Virtual --                   
 -0.103  -0.072  -0.004   0.003   0.018   0.026   0.031   0.039
  8 A2   22 B1   23 A1   24 A1   25 A1   23 B1   24 B1    9 B2                 
  0.047   0.053   0.060   0.065   0.076   0.077   0.077   0.095
 25 B1   26 A1   27 A1    9 A2   26 B1   28 A1   10 B2   29 A1                 
  0.104   0.115   0.116   0.128   0.131   0.148   0.149   0.171
 10 A2   11 B2   27 B1   28 B1   30 A1   31 A1   29 B1   32 A1                 
  0.176   0.176   0.200   0.210   0.216   0.244   0.350   0.376
 30 B1   11 A2   33 A1   31 B1   32 B1   33 B1   34 A1   35 A1                 
  0.394   0.394   0.399   0.414   0.418   0.424   0.434   0.444
 12 B2   34 B1   36 A1   12 A2   35 B1   13 B2   37 A1   13 A2                 
  0.476   0.492   0.493   0.504   0.527   0.535   0.537   0.541
 36 B1   38 A1   37 B1   14 B2   14 A2   15 B2   38 B1   15 A2                 
  0.546   0.554   0.557   0.588   0.608   0.629   0.631   0.696
 39 A1   16 B2   40 A1   39 B1   41 A1   40 B1   16 A2   41 B1                 
  0.731   0.757   0.788   0.821   0.844   0.849   0.889   0.893
 17 B2   42 A1   43 A1   42 B1   17 A2   18 B2   44 A1   43 B1                 
  0.903   0.934   0.953   0.963   1.090   1.102   1.121   1.194
 18 A2   45 A1   46 A1   44 B1   47 A1   45 B1   46 B1   47 B1                 
  1.203   1.245   1.362   1.451   1.468   1.518   1.680   1.691
 48 A1   48 B1   19 B2   20 B2   49 A1   19 A2   20 A2   50 A1                 
  1.711   1.825   1.963   1.980   2.009   2.031   2.054   2.066
 49 B1   51 A1   21 B2   52 A1   21 A2   53 A1   50 B1   51 B1                 
  2.159   2.196   2.218   2.259   2.281   2.382   2.424   2.558
 52 B1   53 B1   22 B2   22 A2   54 A1   54 B1   55 A1   55 B1                 
  2.649   2.728   2.827   3.025   3.028   3.461   3.982   3.983
 23 B2   23 A2   56 A1   56 B1   57 A1   57 B1   24 A2   24 B2                 
  4.046   4.052   4.054   4.088   4.149   4.232   4.286   4.341
 58 A1   58 B1   25 B2   25 A2   59 A1   59 B1   60 A1   60 B1                 
  6.719   6.820   7.515   7.543   7.553   7.624   7.637   7.711
 61 A1   61 B1   26 B2   26 A2   62 A1   63 A1   62 B1   63 B1                 
  9.770   9.826  23.380  23.403  25.779  25.838  25.866  26.176
 64 A1   64 B1   65 B1   65 A1   27 B2   27 A2   66 A1   66 B1                 
 26.250  26.486  47.978  48.063 215.773 215.835 289.723 289.750
 67 A1   67 B1   68 A1   68 B1   69 A1   69 B1   28 B2   28 A2                 
289.759 289.841 289.855 289.9431020.7961020.903
 70 A1   70 B1   71 A1   71 B1   72 A1   72 B1                                 
 --------------------------------------------------------------

          Ground-State Mulliken Net Atomic Charges

     Atom                 Charge (a.u.)
  ----------------------------------------
      1 Cl                    0.386558
      2 Cl                    0.386558
      3 Br                   -0.073953
      4 Br                   -0.073953
      5 C                    -0.312605
      6 C                    -0.312605
  ----------------------------------------
  Sum of atomic charges =    -0.000000

 -----------------------------------------------------------------
                    Cartesian Multipole Moments
 -----------------------------------------------------------------
    Charge (ESU x 10^10)
                -0.0000
    Dipole Moment (Debye)
         X      -0.0000      Y      -0.0000      Z      -0.2665
       Tot       0.2665
    Quadrupole Moments (Debye-Ang)
        XX     -65.1311     XY       0.0000     YY     -73.3374
        XZ       0.0000     YZ       0.0000     ZZ     -75.4677
    Octopole Moments (Debye-Ang^2)
       XXX      -0.0000    XXY      -0.0000    XYY      -0.0000
       YYY      -0.0000    XXZ       9.4417    XYZ      -0.0000
       YYZ       8.5256    XZZ      -0.0000    YZZ      -0.0000
       ZZZ      27.7780
    Hexadecapole Moments (Debye-Ang^3)
      XXXX   -1589.3188   XXXY       0.0000   XXYY    -301.1212
      XYYY       0.0000   YYYY     -87.4970   XXXZ       0.0000
      XXYZ       0.0000   XYYZ       0.0000   YYYZ       0.0000
      XXZZ    -351.5870   XYZZ       0.0000   YYZZ    -114.0638
      XZZZ       0.0000   YZZZ       0.0000   ZZZZ    -594.0372
 -----------------------------------------------------------------
 Calculating analytic gradient of the SCF energy
 Gradient of SCF Energy
            1           2           3           4           5           6
    1  -0.0250185   0.0250185  -0.0558380   0.0558380   0.2312970  -0.2312970
    2  -0.0000000   0.0000000   0.0000000  -0.0000000   0.0000000  -0.0000000
    3   0.2287669   0.2287669  -0.2414713  -0.2414713   0.0127044   0.0127044
 Max gradient component =       2.415E-01
 RMS gradient           =       1.366E-01
 Gradient time:  CPU 15.92 s  wall 4.09 s
 Geometry Optimization Parameters
   NAtoms,    NIC,     NZ,  NCons,   NDum,   NFix, NCnnct, MaxDiis
        6      37       0       0       0       0       0       0

 Cartesian Hessian Update
 Hessian Updated using BFGS Update


** GEOMETRY OPTIMIZATION IN DELOCALIZED INTERNAL COORDINATES **
   Searching for a Minimum

   Optimization Cycle:   5

                       Coordinates (Angstroms)
     ATOM                X               Y               Z
      1  Cl        2.0173488459    0.0000000000   -1.4560737575
      2  Cl       -2.0173488459    0.0000000000   -1.4560737575
      3  Br        2.1057125404    0.0000000000    0.8542555989
      4  Br       -2.1057125404    0.0000000000    0.8542555989
      5  C         0.9272338836    0.0000000000   -0.3292163242
      6  C        -0.9272338836    0.0000000000   -0.3292163242
   Point Group: c2v   Number of degrees of freedom:     5


   Energy is  -6144.561345584

 Hessian Updated using BFGS Update

  5 Hessian modes will be used to form the next step
  Hessian Eigenvalues:
     0.081011    0.250013    0.294079    0.551908    1.058591

 Minimum Search - Taking Simple RFO Step
 Searching for Lamda that Minimizes Along All modes
 Value Taken    Lamda =  -0.23820397
 Calculated Step too Large.  Step scaled by  0.390881
 Step Taken.  Stepsize is  0.300000

                             Maximum     Tolerance    Cnvgd?
         Gradient           0.223152      0.000300      NO
         Displacement       0.212555      0.001200      NO
         Energy change     -0.109894      0.000001      NO


 New Cartesian Coordinates Obtained by Inverse Iteration

 Displacement from previous Coordinates is:  0.284880
 ----------------------------------------------------------------
             Standard Nuclear Orientation (Angstroms)
    I     Atom           X                Y                Z
 ----------------------------------------------------------------
    1      Cl      1.9582582966     0.0000000000    -1.4899334417
    2      Cl     -1.9582582966     0.0000000000    -1.4899334417
    3      Br      2.0560490728     0.0000000000     0.8885608672
    4      Br     -2.0560490728     0.0000000000     0.8885608672
    5      C       0.8717238041     0.0000000000    -0.3296619082
    6      C      -0.8717238041     0.0000000000    -0.3296619082
 ----------------------------------------------------------------
 Molecular Point Group                 C2v   NOp =  4
 Largest Abelian Subgroup              C2v   NOp =  4
 Nuclear Repulsion Energy =   911.2153374212 hartrees
 There are       58 alpha and       58 beta electrons
 Applying Cartesian multipole field
    Component          Value
    ---------          -----
     (2,0,0)        1.00000E-11
     (0,2,0)        2.00000E-11
     (0,0,2)       -3.00000E-11
 Nucleus-field energy     =     0.0000000014 hartrees
 Requested basis set is 6-311++G(d,p)
 There are 76 shells and 200 basis functions
 A cutoff of  1.0D-11 yielded   2217 shell pairs
 There are     16945 function pairs (     18698 Cartesian)
 Smallest overlap matrix eigenvalue = 2.53E-05
 Guess MOs from SCF MO coefficient file

 -----------------------------------------------------------------------
  General SCF calculation program by
  Eric Jon Sundstrom, Paul Horn, Yuezhi Mao, Dmitri Zuev, Alec White,
  David Stuck, Shaama M.S., Shane Yost, Joonho Lee, David Small,
  Daniel Levine, Susi Lehtola, Hugh Burton, Evgeny Epifanovsky
 -----------------------------------------------------------------------
 Exchange:     0.2000 Hartree-Fock + 0.0800 Slater + 0.7200 B88
 Correlation:  0.1900 VWN1RPA + 0.8100 LYP
 Using SG-1 standard quadrature grid
 using 4 threads for integral computing
 -------------------------------------------------------
 OpenMP Integral computing Module                
 Release: version 2.0, May 2017, Q-Chem Inc. Pleasanton 
 -------------------------------------------------------
 -------------------------------------------------------
 OpenMP BLAS3 based DFT computing Module                
 Release: version 1.0, May 2013, Q-Chem Inc. Pittsburgh 
 -------------------------------------------------------
 A restricted SCF calculation will be
 performed using DIIS
 SCF converges when DIIS error is below 1.0e-08
 ---------------------------------------
  Cycle       Energy         DIIS error
 ---------------------------------------
    1   -6144.6435071484      1.02e-03  
    2   -6144.6488444468      2.31e-04  
    3   -6144.6488051110      2.41e-04  
    4   -6144.6490500984      8.30e-05  
    5   -6144.6490851547      1.10e-05  
    6   -6144.6490857290      3.11e-06  
    7   -6144.6490857567      6.16e-07  
    8   -6144.6490857582      2.36e-07  
    9   -6144.6490857586      4.06e-08  
   10   -6144.6490857585      4.82e-09  Convergence criterion met
 ---------------------------------------
 SCF time:   CPU 48.92s  wall 13.00s 
 SCF   energy in the final basis set =    -6144.6490857585
 Total energy in the final basis set =    -6144.6490857585

 --------------------------------------------------------------
             Orbital Energies (a.u.) and Symmetries
 --------------------------------------------------------------

 Alpha MOs, Restricted
 -- Occupied --                  
-482.86 -482.86 -101.59 -101.59  -62.51  -62.51  -56.33  -56.33
  1 A1    1 B1    2 B1    2 A1    3 B1    3 A1    4 B1    4 A1                 
-56.331 -56.331 -56.330 -56.330 -10.316 -10.316  -9.506  -9.506
  1 B2    1 A2    5 B1    5 A1    6 A1    6 B1    7 B1    7 A1                 
 -8.726  -8.726  -7.270  -7.270  -7.261  -7.261  -7.260  -7.260
  8 B1    8 A1    9 A1    9 B1    2 B2    2 A2   10 A1   10 B1                 
 -6.558  -6.558  -6.545  -6.545  -6.543  -6.543  -2.670  -2.670
 11 A1   11 B1    3 A2    3 B2   12 B1   12 A1   13 B1   13 A1                 
 -2.665  -2.665  -2.664  -2.664  -2.654  -2.654  -2.654  -2.654
  4 A2    4 B2   14 B1   14 A1    5 B2    5 A2   15 A1   15 B1                 
 -1.006  -0.996  -0.829  -0.822  -0.659  -0.591  -0.524  -0.483
 16 A1   16 B1   17 A1   17 B1   18 A1   18 B1   19 A1   20 A1                 
 -0.462  -0.456  -0.436  -0.422  -0.371  -0.326  -0.321  -0.268
  6 B2   19 B1    6 A2   20 B1   21 A1    7 B2    7 A2   22 A1                 
 -0.259  -0.218
 21 B1    8 B2                                                                 
 -- Virtual --                   
 -0.096  -0.049  -0.008   0.001   0.015   0.030   0.034   0.040
  8 A2   22 B1   23 A1   24 A1   25 A1   23 B1   24 B1    9 B2                 
  0.050   0.051   0.056   0.066   0.075   0.077   0.079   0.096
 25 B1   26 A1   27 A1    9 A2   28 A1   10 B2   26 B1   29 A1                 
  0.105   0.116   0.117   0.129   0.132   0.147   0.149   0.170
 10 A2   11 B2   27 B1   30 A1   28 B1   29 B1   31 A1   32 A1                 
  0.177   0.180   0.201   0.210   0.219   0.245   0.350   0.379
 11 A2   30 B1   33 A1   31 B1   32 B1   33 B1   34 A1   35 A1                 
  0.395   0.396   0.398   0.415   0.421   0.425   0.437   0.447
 12 B2   34 B1   36 A1   12 A2   35 B1   13 B2   37 A1   13 A2                 
  0.477   0.485   0.503   0.515   0.528   0.533   0.538   0.539
 36 B1   38 A1   37 B1   14 B2   15 B2   14 A2   15 A2   39 A1                 
  0.542   0.549   0.559   0.589   0.606   0.635   0.646   0.701
 38 B1   40 A1   16 B2   39 B1   41 A1   16 A2   40 B1   41 B1                 
  0.726   0.759   0.786   0.829   0.841   0.846   0.885   0.888
 17 B2   42 A1   43 A1   42 B1   17 A2   18 B2   43 B1   44 A1                 
  0.917   0.942   0.953   0.958   1.066   1.091   1.113   1.184
 18 A2   45 A1   46 A1   44 B1   47 A1   45 B1   46 B1   48 A1                 
  1.218   1.241   1.321   1.423   1.512   1.526   1.675   1.715
 47 B1   48 B1   19 B2   20 B2   49 A1   19 A2   50 A1   20 A2                 
  1.728   1.782   1.965   1.977   2.015   2.044   2.053   2.080
 49 B1   51 A1   21 B2   52 A1   21 A2   53 A1   50 B1   51 B1                 
  2.180   2.217   2.232   2.264   2.283   2.387   2.421   2.575
 52 B1   22 B2   53 B1   22 A2   54 A1   54 B1   55 A1   55 B1                 
  2.639   2.746   2.830   3.013   3.024   3.570   3.981   3.983
 23 B2   23 A2   56 A1   57 A1   56 B1   57 B1   24 A2   24 B2                 
  4.040   4.045   4.053   4.090   4.139   4.228   4.285   4.349
 58 B1   58 A1   25 B2   25 A2   59 A1   59 B1   60 A1   60 B1                 
  6.709   6.810   7.517   7.546   7.555   7.616   7.637   7.710
 61 A1   61 B1   26 B2   26 A2   62 A1   63 A1   62 B1   63 B1                 
  9.760   9.820  23.379  23.382  25.776  25.843  25.861  26.186
 64 A1   64 B1   65 B1   65 A1   27 B2   27 A2   66 A1   66 B1                 
 26.230  26.500  47.969  48.052 215.760 215.824 289.723 289.751
 67 A1   67 B1   68 A1   68 B1   69 A1   69 B1   28 B2   28 A2                 
289.757 289.842 289.848 289.9431020.7831020.887
 70 A1   70 B1   71 A1   71 B1   72 A1   72 B1                                 

 Beta MOs, Restricted
 -- Occupied --                  
-482.86 -482.86 -101.59 -101.59  -62.51  -62.51  -56.33  -56.33
  1 A1    1 B1    2 B1    2 A1    3 B1    3 A1    4 B1    4 A1                 
-56.331 -56.331 -56.330 -56.330 -10.316 -10.316  -9.506  -9.506
  1 B2    1 A2    5 B1    5 A1    6 A1    6 B1    7 B1    7 A1                 
 -8.726  -8.726  -7.270  -7.270  -7.261  -7.261  -7.260  -7.260
  8 B1    8 A1    9 A1    9 B1    2 B2    2 A2   10 A1   10 B1                 
 -6.558  -6.558  -6.545  -6.545  -6.543  -6.543  -2.670  -2.670
 11 A1   11 B1    3 A2    3 B2   12 B1   12 A1   13 B1   13 A1                 
 -2.665  -2.665  -2.664  -2.664  -2.654  -2.654  -2.654  -2.654
  4 A2    4 B2   14 B1   14 A1    5 B2    5 A2   15 A1   15 B1                 
 -1.006  -0.996  -0.829  -0.822  -0.659  -0.591  -0.524  -0.483
 16 A1   16 B1   17 A1   17 B1   18 A1   18 B1   19 A1   20 A1                 
 -0.462  -0.456  -0.436  -0.422  -0.371  -0.326  -0.321  -0.268
  6 B2   19 B1    6 A2   20 B1   21 A1    7 B2    7 A2   22 A1                 
 -0.259  -0.218
 21 B1    8 B2                                                                 
 -- Virtual --                   
 -0.096  -0.049  -0.008   0.001   0.015   0.030   0.034   0.040
  8 A2   22 B1   23 A1   24 A1   25 A1   23 B1   24 B1    9 B2                 
  0.050   0.051   0.056   0.066   0.075   0.077   0.079   0.096
 25 B1   26 A1   27 A1    9 A2   28 A1   10 B2   26 B1   29 A1                 
  0.105   0.116   0.117   0.129   0.132   0.147   0.149   0.170
 10 A2   11 B2   27 B1   30 A1   28 B1   29 B1   31 A1   32 A1                 
  0.177   0.180   0.201   0.210   0.219   0.245   0.350   0.379
 11 A2   30 B1   33 A1   31 B1   32 B1   33 B1   34 A1   35 A1                 
  0.395   0.396   0.398   0.415   0.421   0.425   0.437   0.447
 12 B2   34 B1   36 A1   12 A2   35 B1   13 B2   37 A1   13 A2                 
  0.477   0.485   0.503   0.515   0.528   0.533   0.538   0.539
 36 B1   38 A1   37 B1   14 B2   15 B2   14 A2   15 A2   39 A1                 
  0.542   0.549   0.559   0.589   0.606   0.635   0.646   0.701
 38 B1   40 A1   16 B2   39 B1   41 A1   16 A2   40 B1   41 B1                 
  0.726   0.759   0.786   0.829   0.841   0.846   0.885   0.888
 17 B2   42 A1   43 A1   42 B1   17 A2   18 B2   43 B1   44 A1                 
  0.917   0.942   0.953   0.958   1.066   1.091   1.113   1.184
 18 A2   45 A1   46 A1   44 B1   47 A1   45 B1   46 B1   48 A1                 
  1.218   1.241   1.321   1.423   1.512   1.526   1.675   1.715
 47 B1   48 B1   19 B2   20 B2   49 A1   19 A2   50 A1   20 A2                 
  1.728   1.782   1.965   1.977   2.015   2.044   2.053   2.080
 49 B1   51 A1   21 B2   52 A1   21 A2   53 A1   50 B1   51 B1                 
  2.180   2.217   2.232   2.264   2.283   2.387   2.421   2.575
 52 B1   22 B2   53 B1   22 A2   54 A1   54 B1   55 A1   55 B1                 
  2.639   2.746   2.830   3.013   3.024   3.570   3.981   3.983
 23 B2   23 A2   56 A1   57 A1   56 B1   57 B1   24 A2   24 B2                 
  4.040   4.045   4.053   4.090   4.139   4.228   4.285   4.349
 58 B1   58 A1   25 B2   25 A2   59 A1   59 B1   60 A1   60 B1                 
  6.709   6.810   7.517   7.546   7.555   7.616   7.637   7.710
 61 A1   61 B1   26 B2   26 A2   62 A1   63 A1   62 B1   63 B1                 
  9.760   9.820  23.379  23.382  25.776  25.843  25.861  26.186
 64 A1   64 B1   65 B1   65 A1   27 B2   27 A2   66 A1   66 B1                 
 26.230  26.500  47.969  48.052 215.760 215.824 289.723 289.751
 67 A1   67 B1   68 A1   68 B1   69 A1   69 B1   28 B2   28 A2                 
289.757 289.842 289.848 289.9431020.7831020.887
 70 A1   70 B1   71 A1   71 B1   72 A1   72 B1                                 
 --------------------------------------------------------------

          Ground-State Mulliken Net Atomic Charges

     Atom                 Charge (a.u.)
  ----------------------------------------
      1 Cl                    0.381891
      2 Cl                    0.381891
      3 Br                   -0.083910
      4 Br                   -0.083910
      5 C                    -0.297981
      6 C                    -0.297981
  ----------------------------------------
  Sum of atomic charges =    -0.000000

 -----------------------------------------------------------------
                    Cartesian Multipole Moments
 -----------------------------------------------------------------
    Charge (ESU x 10^10)
                -0.0000
    Dipole Moment (Debye)
         X      -0.0000      Y       0.0000      Z      -0.1568
       Tot       0.1568
    Quadrupole Moments (Debye-Ang)
        XX     -66.0116     XY       0.0000     YY     -73.4131
        XZ       0.0000     YZ       0.0000     ZZ     -74.8703
    Octopole Moments (Debye-Ang^2)
       XXX      -0.0000    XXY       0.0000    XYY      -0.0000
       YYY       0.0000    XXZ       9.9623    XYZ       0.0000
       YYZ       8.1809    XZZ      -0.0000    YZZ       0.0000
       ZZZ      26.7347
    Hexadecapole Moments (Debye-Ang^3)
      XXXX   -1518.5816   XXXY       0.0000   XXYY    -287.4626
      XYYY       0.0000   YYYY     -87.3919   XXXZ       0.0000
      XXYZ       0.0000   XYYZ       0.0000   YYYZ       0.0000
      XXZZ    -338.1751   XYZZ       0.0000   YYZZ    -118.4754
      XZZZ       0.0000   YZZZ       0.0000   ZZZZ    -615.8493
 -----------------------------------------------------------------
 Calculating analytic gradient of the SCF energy
 Gradient of SCF Energy
            1           2           3           4           5           6
    1  -0.0161140   0.0161140  -0.0399729   0.0399729   0.2113410  -0.2113410
    2  -0.0000000  -0.0000000   0.0000000   0.0000000  -0.0000000   0.0000000
    3   0.1871921   0.1871921  -0.1951300  -0.1951300   0.0079379   0.0079379
 Max gradient component =       2.113E-01
 RMS gradient           =       1.153E-01
 Gradient time:  CPU 16.20 s  wall 4.16 s
 Geometry Optimization Parameters
   NAtoms,    NIC,     NZ,  NCons,   NDum,   NFix, NCnnct, MaxDiis
        6      37       0       0       0       0       0       0

 Cartesian Hessian Update
 Hessian Updated using BFGS Update


** GEOMETRY OPTIMIZATION IN DELOCALIZED INTERNAL COORDINATES **
   Searching for a Minimum

   Optimization Cycle:   6

                       Coordinates (Angstroms)
     ATOM                X               Y               Z
      1  Cl        1.9582582966    0.0000000000   -1.4899334417
      2  Cl       -1.9582582966    0.0000000000   -1.4899334417
      3  Br        2.0560490728    0.0000000000    0.8885608672
      4  Br       -2.0560490728    0.0000000000    0.8885608672
      5  C         0.8717238041    0.0000000000   -0.3296619082
      6  C        -0.8717238041    0.0000000000   -0.3296619082
   Point Group: c2v   Number of degrees of freedom:     5


   Energy is  -6144.649085758

 Hessian Updated using BFGS Update

  5 Hessian modes will be used to form the next step
  Hessian Eigenvalues:
     0.049883    0.250011    0.307787    0.608074    1.059855

 Minimum Search - Taking Simple RFO Step
 Searching for Lamda that Minimizes Along All modes
 Value Taken    Lamda =  -0.22649470
 Calculated Step too Large.  Step scaled by  0.351397
 Step Taken.  Stepsize is  0.300000

                             Maximum     Tolerance    Cnvgd?
         Gradient           0.195253      0.000300      NO
         Displacement       0.213108      0.001200      NO
         Energy change     -0.087740      0.000001      NO


 New Cartesian Coordinates Obtained by Inverse Iteration

 Displacement from previous Coordinates is:  0.316578
 ----------------------------------------------------------------
             Standard Nuclear Orientation (Angstroms)
    I     Atom           X                Y                Z
 ----------------------------------------------------------------
    1      Cl      1.8898583857     0.0000000000    -1.5196328517
    2      Cl     -1.8898583857     0.0000000000    -1.5196328517
    3      Br      1.9953556090     0.0000000000     0.9184075560
    4      Br     -1.9953556090     0.0000000000     0.9184075560
    5      C       0.8092951753     0.0000000000    -0.3298091870
    6      C      -0.8092951753     0.0000000000    -0.3298091870
 ----------------------------------------------------------------
 Molecular Point Group                 C2v   NOp =  4
 Largest Abelian Subgroup              C2v   NOp =  4
 Nuclear Repulsion Energy =   915.2453565367 hartrees
 There are       58 alpha and       58 beta electrons
 Applying Cartesian multipole field
    Component          Value
    ---------          -----
     (2,0,0)        1.00000E-11
     (0,2,0)        2.00000E-11
     (0,0,2)       -3.00000E-11
 Nucleus-field energy     =    -0.0000000003 hartrees
 Requested basis set is 6-311++G(d,p)
 There are 76 shells and 200 basis functions
 A cutoff of  1.0D-11 yielded   2235 shell pairs
 There are     17061 function pairs (     18820 Cartesian)
 Smallest overlap matrix eigenvalue = 1.57E-05
 Guess MOs from SCF MO coefficient file

 -----------------------------------------------------------------------
  General SCF calculation program by
  Eric Jon Sundstrom, Paul Horn, Yuezhi Mao, Dmitri Zuev, Alec White,
  David Stuck, Shaama M.S., Shane Yost, Joonho Lee, David Small,
  Daniel Levine, Susi Lehtola, Hugh Burton, Evgeny Epifanovsky
 -----------------------------------------------------------------------
 Exchange:     0.2000 Hartree-Fock + 0.0800 Slater + 0.7200 B88
 Correlation:  0.1900 VWN1RPA + 0.8100 LYP
 Using SG-1 standard quadrature grid
 using 4 threads for integral computing
 -------------------------------------------------------
 OpenMP Integral computing Module                
 Release: version 2.0, May 2017, Q-Chem Inc. Pleasanton 
 -------------------------------------------------------
 -------------------------------------------------------
 OpenMP BLAS3 based DFT computing Module                
 Release: version 1.0, May 2013, Q-Chem Inc. Pittsburgh 
 -------------------------------------------------------
 A restricted SCF calculation will be
 performed using DIIS
 SCF converges when DIIS error is below 1.0e-08
 ---------------------------------------
  Cycle       Energy         DIIS error
 ---------------------------------------
    1   -6144.7176402226      1.22e-03  
    2   -6144.7243795352      1.98e-04  
    3   -6144.7244221544      1.73e-04  
    4   -6144.7245436713      7.60e-05  
    5   -6144.7245697609      1.29e-05  
    6   -6144.7245705831      3.06e-06  
    7   -6144.7245706210      7.40e-07  
    8   -6144.7245706235      2.37e-07  
    9   -6144.7245706237      9.05e-08  
   10   -6144.7245706238      8.84e-08  
   11   -6144.7245706238      4.57e-09  Convergence criterion met
 ---------------------------------------
 SCF time:   CPU 54.59s  wall 14.00s 
 SCF   energy in the final basis set =    -6144.7245706238
 Total energy in the final basis set =    -6144.7245706238

 --------------------------------------------------------------
             Orbital Energies (a.u.) and Symmetries
 --------------------------------------------------------------

 Alpha MOs, Restricted
 -- Occupied --                  
-482.86 -482.86 -101.59 -101.59  -62.51  -62.51  -56.33  -56.33
  1 A1    1 B1    2 B1    2 A1    3 B1    3 A1    4 B1    4 A1                 
-56.330 -56.330 -56.330 -56.330 -10.315 -10.314  -9.505  -9.505
  1 B2    1 A2    5 B1    5 A1    6 A1    6 B1    7 B1    7 A1                 
 -8.725  -8.725  -7.269  -7.269  -7.259  -7.259  -7.258  -7.258
  8 B1    8 A1    9 A1    9 B1    2 B2    2 A2   10 A1   10 B1                 
 -6.557  -6.557  -6.544  -6.544  -6.542  -6.542  -2.669  -2.669
 11 A1   11 B1    3 A2    3 B2   12 B1   12 A1   13 B1   13 A1                 
 -2.664  -2.664  -2.663  -2.663  -2.653  -2.653  -2.653  -2.653
  4 A2    4 B2   14 B1   14 A1    5 B2    5 A2   15 A1   15 B1                 
 -0.996  -0.981  -0.830  -0.821  -0.680  -0.587  -0.529  -0.487
 16 A1   16 B1   17 A1   17 B1   18 A1   18 B1   19 A1   20 A1                 
 -0.460  -0.450  -0.427  -0.410  -0.373  -0.328  -0.322  -0.276
  6 B2   19 B1    6 A2   20 B1   21 A1    7 B2    7 A2   22 A1                 
 -0.265  -0.229
 21 B1    8 B2                                                                 
 -- Virtual --                   
 -0.086  -0.031  -0.014  -0.001   0.011   0.030   0.039   0.041
  8 A2   22 B1   23 A1   24 A1   25 A1   23 B1   24 B1    9 B2                 
  0.047   0.054   0.062   0.067   0.075   0.077   0.084   0.097
 26 A1   27 A1   25 B1    9 A2   28 A1   10 B2   26 B1   29 A1                 
  0.105   0.116   0.120   0.126   0.140   0.149   0.150   0.169
 10 A2   11 B2   27 B1   30 A1   28 B1   29 B1   31 A1   32 A1                 
  0.177   0.186   0.201   0.210   0.224   0.249   0.350   0.378
 11 A2   30 B1   33 A1   31 B1   32 B1   33 B1   34 A1   35 A1                 
  0.396   0.397   0.400   0.416   0.423   0.425   0.435   0.451
 12 B2   36 A1   34 B1   12 A2   35 B1   13 B2   37 A1   13 A2                 
  0.479   0.479   0.515   0.516   0.528   0.529   0.536   0.538
 36 B1   38 A1   37 B1   14 B2   15 B2   39 A1   14 A2   15 A2                 
  0.554   0.554   0.564   0.593   0.607   0.639   0.671   0.707
 38 B1   40 A1   16 B2   39 B1   41 A1   16 A2   40 B1   41 B1                 
  0.724   0.749   0.794   0.837   0.838   0.844   0.875   0.879
 17 B2   42 A1   43 A1   42 B1   17 A2   18 B2   44 A1   43 B1                 
  0.934   0.946   0.957   0.980   1.046   1.078   1.113   1.166
 18 A2   45 A1   44 B1   46 A1   47 A1   45 B1   46 B1   48 A1                 
  1.240   1.244   1.289   1.393   1.543   1.547   1.683   1.755
 47 B1   48 B1   19 B2   20 B2   19 A2   49 A1   50 A1   51 A1                 
  1.758   1.766   1.966   1.984   2.022   2.053   2.063   2.100
 49 B1   20 A2   21 B2   52 A1   21 A2   50 B1   53 A1   51 B1                 
  2.201   2.216   2.270   2.284   2.286   2.393   2.421   2.588
 52 B1   22 B2   22 A2   53 B1   54 A1   54 B1   55 A1   55 B1                 
  2.632   2.773   2.876   3.004   3.033   3.663   3.982   3.983
 23 B2   23 A2   56 A1   57 A1   56 B1   57 B1   24 A2   24 B2                 
  4.032   4.041   4.052   4.093   4.137   4.229   4.287   4.361
 58 B1   58 A1   25 B2   25 A2   59 A1   59 B1   60 A1   60 B1                 
  6.703   6.803   7.519   7.549   7.561   7.615   7.638   7.713
 61 A1   61 B1   26 B2   26 A2   62 A1   63 A1   62 B1   63 B1                 
  9.753   9.819  23.362  23.440  25.773  25.848  25.869  26.197
 64 A1   64 B1   65 A1   65 B1   27 B2   27 A2   66 A1   66 B1                 
 26.225  26.524  47.964  48.044 215.750 215.818 289.723 289.753
 67 A1   67 B1   68 A1   68 B1   69 A1   69 B1   28 B2   28 A2                 
289.759 289.844 289.847 289.9461020.7761020.876
 70 A1   70 B1   71 A1   71 B1   72 A1   72 B1                                 

 Beta MOs, Restricted
 -- Occupied --                  
-482.86 -482.86 -101.59 -101.59  -62.51  -62.51  -56.33  -56.33
  1 A1    1 B1    2 B1    2 A1    3 B1    3 A1    4 B1    4 A1                 
-56.330 -56.330 -56.330 -56.330 -10.315 -10.314  -9.505  -9.505
  1 B2    1 A2    5 B1    5 A1    6 A1    6 B1    7 B1    7 A1                 
 -8.725  -8.725  -7.269  -7.269  -7.259  -7.259  -7.258  -7.258
  8 B1    8 A1    9 A1    9 B1    2 B2    2 A2   10 A1   10 B1                 
 -6.557  -6.557  -6.544  -6.544  -6.542  -6.542  -2.669  -2.669
 11 A1   11 B1    3 A2    3 B2   12 B1   12 A1   13 B1   13 A1                 
 -2.664  -2.664  -2.663  -2.663  -2.653  -2.653  -2.653  -2.653
  4 A2    4 B2   14 B1   14 A1    5 B2    5 A2   15 A1   15 B1                 
 -0.996  -0.981  -0.830  -0.821  -0.680  -0.587  -0.529  -0.487
 16 A1   16 B1   17 A1   17 B1   18 A1   18 B1   19 A1   20 A1                 
 -0.460  -0.450  -0.427  -0.410  -0.373  -0.328  -0.322  -0.276
  6 B2   19 B1    6 A2   20 B1   21 A1    7 B2    7 A2   22 A1                 
 -0.265  -0.229
 21 B1    8 B2                                                                 
 -- Virtual --                   
 -0.086  -0.031  -0.014  -0.001   0.011   0.030   0.039   0.041
  8 A2   22 B1   23 A1   24 A1   25 A1   23 B1   24 B1    9 B2                 
  0.047   0.054   0.062   0.067   0.075   0.077   0.084   0.097
 26 A1   27 A1   25 B1    9 A2   28 A1   10 B2   26 B1   29 A1                 
  0.105   0.116   0.120   0.126   0.140   0.149   0.150   0.169
 10 A2   11 B2   27 B1   30 A1   28 B1   29 B1   31 A1   32 A1                 
  0.177   0.186   0.201   0.210   0.224   0.249   0.350   0.378
 11 A2   30 B1   33 A1   31 B1   32 B1   33 B1   34 A1   35 A1                 
  0.396   0.397   0.400   0.416   0.423   0.425   0.435   0.451
 12 B2   36 A1   34 B1   12 A2   35 B1   13 B2   37 A1   13 A2                 
  0.479   0.479   0.515   0.516   0.528   0.529   0.536   0.538
 36 B1   38 A1   37 B1   14 B2   15 B2   39 A1   14 A2   15 A2                 
  0.554   0.554   0.564   0.593   0.607   0.639   0.671   0.707
 38 B1   40 A1   16 B2   39 B1   41 A1   16 A2   40 B1   41 B1                 
  0.724   0.749   0.794   0.837   0.838   0.844   0.875   0.879
 17 B2   42 A1   43 A1   42 B1   17 A2   18 B2   44 A1   43 B1                 
  0.934   0.946   0.957   0.980   1.046   1.078   1.113   1.166
 18 A2   45 A1   44 B1   46 A1   47 A1   45 B1   46 B1   48 A1                 
  1.240   1.244   1.289   1.393   1.543   1.547   1.683   1.755
 47 B1   48 B1   19 B2   20 B2   19 A2   49 A1   50 A1   51 A1                 
  1.758   1.766   1.966   1.984   2.022   2.053   2.063   2.100
 49 B1   20 A2   21 B2   52 A1   21 A2   50 B1   53 A1   51 B1                 
  2.201   2.216   2.270   2.284   2.286   2.393   2.421   2.588
 52 B1   22 B2   22 A2   53 B1   54 A1   54 B1   55 A1   55 B1                 
  2.632   2.773   2.876   3.004   3.033   3.663   3.982   3.983
 23 B2   23 A2   56 A1   57 A1   56 B1   57 B1   24 A2   24 B2                 
  4.032   4.041   4.052   4.093   4.137   4.229   4.287   4.361
 58 B1   58 A1   25 B2   25 A2   59 A1   59 B1   60 A1   60 B1                 
  6.703   6.803   7.519   7.549   7.561   7.615   7.638   7.713
 61 A1   61 B1   26 B2   26 A2   62 A1   63 A1   62 B1   63 B1                 
  9.753   9.819  23.362  23.440  25.773  25.848  25.869  26.197
 64 A1   64 B1   65 A1   65 B1   27 B2   27 A2   66 A1   66 B1                 
 26.225  26.524  47.964  48.044 215.750 215.818 289.723 289.753
 67 A1   67 B1   68 A1   68 B1   69 A1   69 B1   28 B2   28 A2                 
289.759 289.844 289.847 289.9461020.7761020.876
 70 A1   70 B1   71 A1   71 B1   72 A1   72 B1                                 
 --------------------------------------------------------------

          Ground-State Mulliken Net Atomic Charges

     Atom                 Charge (a.u.)
  ----------------------------------------
      1 Cl                    0.381225
      2 Cl                    0.381225
      3 Br                   -0.088715
      4 Br                   -0.088715
      5 C                    -0.292510
      6 C                    -0.292510
  ----------------------------------------
  Sum of atomic charges =    -0.000000

 -----------------------------------------------------------------
                    Cartesian Multipole Moments
 -----------------------------------------------------------------
    Charge (ESU x 10^10)
                -0.0000
    Dipole Moment (Debye)
         X       0.0000      Y       0.0000      Z      -0.0718
       Tot       0.0718
    Quadrupole Moments (Debye-Ang)
        XX     -66.8918     XY      -0.0000     YY     -73.3868
        XZ      -0.0000     YZ      -0.0000     ZZ     -74.3886
    Octopole Moments (Debye-Ang^2)
       XXX       0.0000    XXY       0.0000    XYY       0.0000
       YYY       0.0000    XXZ      10.3181    XYZ      -0.0000
       YYZ       7.8467    XZZ       0.0000    YZZ       0.0000
       ZZZ      25.8366
    Hexadecapole Moments (Debye-Ang^3)
      XXXX   -1434.6005   XXXY      -0.0000   XXYY    -271.4833
      XYYY      -0.0000   YYYY     -87.0896   XXXZ      -0.0000
      XXYZ      -0.0000   XYYZ      -0.0000   YYYZ      -0.0000
      XXZZ    -323.2666   XYZZ      -0.0000   YYZZ    -122.5039
      XZZZ      -0.0000   YZZZ      -0.0000   ZZZZ    -635.6075
 -----------------------------------------------------------------
 Calculating analytic gradient of the SCF energy
 Gradient of SCF Energy
            1           2           3           4           5           6
    1  -0.0112189   0.0112189  -0.0309944   0.0309944   0.1907018  -0.1907018
    2  -0.0000000   0.0000000  -0.0000000   0.0000000   0.0000000  -0.0000000
    3   0.1565433   0.1565433  -0.1626934  -0.1626934   0.0061502   0.0061502
 Max gradient component =       1.907E-01
 RMS gradient           =       9.914E-02
 Gradient time:  CPU 16.56 s  wall 4.25 s
 Geometry Optimization Parameters
   NAtoms,    NIC,     NZ,  NCons,   NDum,   NFix, NCnnct, MaxDiis
        6      37       0       0       0       0       0       0

 Cartesian Hessian Update
 Hessian Updated using BFGS Update


** GEOMETRY OPTIMIZATION IN DELOCALIZED INTERNAL COORDINATES **
   Searching for a Minimum

   Optimization Cycle:   7

                       Coordinates (Angstroms)
     ATOM                X               Y               Z
      1  Cl        1.8898583857    0.0000000000   -1.5196328517
      2  Cl       -1.8898583857    0.0000000000   -1.5196328517
      3  Br        1.9953556090    0.0000000000    0.9184075560
      4  Br       -1.9953556090    0.0000000000    0.9184075560
      5  C         0.8092951753    0.0000000000   -0.3298091870
      6  C        -0.8092951753    0.0000000000   -0.3298091870
   Point Group: c2v   Number of degrees of freedom:     5


   Energy is  -6144.724570624

 Hessian Updated using BFGS Update

  5 Hessian modes will be used to form the next step
  Hessian Eigenvalues:
     0.065307    0.250011    0.278895    0.588002    1.059942

 Minimum Search - Taking Simple RFO Step
 Searching for Lamda that Minimizes Along All modes
 Value Taken    Lamda =  -0.19302330
 Calculated Step too Large.  Step scaled by  0.364685
 Step Taken.  Stepsize is  0.300000

                             Maximum     Tolerance    Cnvgd?
         Gradient           0.171888      0.000300      NO
         Displacement       0.212235      0.001200      NO
         Energy change     -0.075485      0.000001      NO


 New Cartesian Coordinates Obtained by Inverse Iteration

 Displacement from previous Coordinates is:  0.324259
 ----------------------------------------------------------------
             Standard Nuclear Orientation (Angstroms)
    I     Atom           X                Y                Z
 ----------------------------------------------------------------
    1      Cl      1.8206499681     0.0000000000    -1.5481584161
    2      Cl     -1.8206499681     0.0000000000    -1.5481584161
    3      Br      1.9305362689     0.0000000000     0.9479606799
    4      Br     -1.9305362689     0.0000000000     0.9479606799
    5      C       0.7457175582     0.0000000000    -0.3308367466
    6      C      -0.7457175582     0.0000000000    -0.3308367466
 ----------------------------------------------------------------
 Molecular Point Group                 C2v   NOp =  4
 Largest Abelian Subgroup              C2v   NOp =  4
 Nuclear Repulsion Energy =   921.3595144063 hartrees
 There are       58 alpha and       58 beta electrons
 Applying Cartesian multipole field
    Component          Value
    ---------          -----
     (2,0,0)        1.00000E-11
     (0,2,0)        2.00000E-11
     (0,0,2)       -3.00000E-11
 Nucleus-field energy     =    -0.0000000020 hartrees
 Requested basis set is 6-311++G(d,p)
 There are 76 shells and 200 basis functions
 A cutoff of  1.0D-11 yielded   2244 shell pairs
 There are     17086 function pairs (     18843 Cartesian)
 Smallest overlap matrix eigenvalue = 9.51E-06
 Guess MOs from SCF MO coefficient file

 -----------------------------------------------------------------------
  General SCF calculation program by
  Eric Jon Sundstrom, Paul Horn, Yuezhi Mao, Dmitri Zuev, Alec White,
  David Stuck, Shaama M.S., Shane Yost, Joonho Lee, David Small,
  Daniel Levine, Susi Lehtola, Hugh Burton, Evgeny Epifanovsky
 -----------------------------------------------------------------------
 Exchange:     0.2000 Hartree-Fock + 0.0800 Slater + 0.7200 B88
 Correlation:  0.1900 VWN1RPA + 0.8100 LYP
 Using SG-1 standard quadrature grid
 using 4 threads for integral computing
 -------------------------------------------------------
 OpenMP Integral computing Module                
 Release: version 2.0, May 2017, Q-Chem Inc. Pleasanton 
 -------------------------------------------------------
 -------------------------------------------------------
 OpenMP BLAS3 based DFT computing Module                
 Release: version 1.0, May 2013, Q-Chem Inc. Pittsburgh 
 -------------------------------------------------------
 A restricted SCF calculation will be
 performed using DIIS
 SCF converges when DIIS error is below 1.0e-08
 ---------------------------------------
  Cycle       Energy         DIIS error
 ---------------------------------------
    1   -6144.7799650152      1.49e-03  
    2   -6144.7884510821      2.86e-04  
    3   -6144.7881308134      3.80e-04  
    4   -6144.7888127161      8.67e-05  
    5   -6144.7888469859      1.22e-05  
    6   -6144.7888476865      3.06e-06  
    7   -6144.7888477253      8.16e-07  
    8   -6144.7888477285      2.57e-07  
    9   -6144.7888477288      5.41e-08  
   10   -6144.7888477289      6.49e-09  Convergence criterion met
 ---------------------------------------
 SCF time:   CPU 50.26s  wall 13.00s 
 SCF   energy in the final basis set =    -6144.7888477289
 Total energy in the final basis set =    -6144.7888477289

 --------------------------------------------------------------
             Orbital Energies (a.u.) and Symmetries
 --------------------------------------------------------------

 Alpha MOs, Restricted
 -- Occupied --                  
-482.86 -482.86 -101.58 -101.58  -62.51  -62.51  -56.33  -56.33
  1 B1    1 A1    2 B1    2 A1    3 B1    3 A1    4 B1    4 A1                 
-56.330 -56.330 -56.329 -56.329 -10.310 -10.310  -9.503  -9.503
  1 B2    1 A2    5 B1    5 A1    6 A1    6 B1    7 B1    7 A1                 
 -8.724  -8.724  -7.268  -7.268  -7.258  -7.258  -7.257  -7.257
  8 B1    8 A1    9 A1    9 B1    2 B2    2 A2   10 A1   10 B1                 
 -6.556  -6.556  -6.543  -6.543  -6.541  -6.541  -2.668  -2.668
 11 A1   11 B1    3 A2    3 B2   12 B1   12 A1   13 B1   13 A1                 
 -2.663  -2.663  -2.663  -2.663  -2.652  -2.652  -2.652  -2.652
  4 A2    4 B2   14 B1   14 A1    5 B2    5 A2   15 A1   15 B1                 
 -0.990  -0.967  -0.832  -0.819  -0.708  -0.583  -0.532  -0.493
 16 A1   16 B1   17 A1   17 B1   18 A1   18 B1   19 A1   20 A1                 
 -0.462  -0.444  -0.417  -0.399  -0.375  -0.329  -0.322  -0.284
  6 B2   19 B1    6 A2   20 B1   21 A1    7 B2    7 A2   22 A1                 
 -0.270  -0.241
 21 B1    8 B2                                                                 
 -- Virtual --                   
 -0.072  -0.023  -0.021  -0.002   0.007   0.030   0.041   0.042
  8 A2   23 A1   22 B1   24 A1   25 A1   23 B1   24 B1    9 B2                 
  0.043   0.053   0.068   0.073   0.074   0.076   0.092   0.099
 26 A1   27 A1    9 A2   25 B1   28 A1   10 B2   26 B1   29 A1                 
  0.105   0.117   0.124   0.125   0.146   0.151   0.159   0.168
 10 A2   11 B2   30 A1   27 B1   28 B1   31 A1   29 B1   32 A1                 
  0.177   0.193   0.202   0.211   0.231   0.259   0.349   0.374
 11 A2   30 B1   33 A1   31 B1   32 B1   33 B1   34 A1   35 A1                 
  0.396   0.396   0.405   0.417   0.424   0.424   0.432   0.455
 36 A1   12 B2   34 B1   12 A2   35 B1   13 B2   37 A1   13 A2                 
  0.473   0.481   0.505   0.521   0.535   0.535   0.538   0.540
 38 A1   36 B1   14 B2   39 A1   15 B2   37 B1   14 A2   15 A2                 
  0.565   0.566   0.567   0.604   0.611   0.644   0.696   0.716
 38 B1   40 A1   16 B2   39 B1   41 A1   16 A2   40 B1   41 B1                 
  0.727   0.738   0.801   0.837   0.840   0.843   0.865   0.882
 17 B2   42 A1   43 A1   17 A2   42 B1   18 B2   44 A1   43 B1                 
  0.945   0.951   0.959   1.016   1.029   1.065   1.112   1.151
 45 A1   18 A2   44 B1   46 A1   47 A1   45 B1   46 B1   48 A1                 
  1.242   1.268   1.272   1.361   1.538   1.566   1.717   1.760
 47 B1   48 B1   19 B2   20 B2   49 A1   19 A2   50 A1   51 A1                 
  1.799   1.823   1.968   1.999   2.029   2.063   2.086   2.112
 49 B1   20 A2   21 B2   52 A1   21 A2   50 B1   53 A1   51 B1                 
  2.216   2.225   2.275   2.290   2.335   2.406   2.426   2.592
 22 B2   52 B1   22 A2   54 A1   53 B1   54 B1   55 A1   55 B1                 
  2.632   2.804   2.934   3.039   3.051   3.681   3.982   3.983
 23 B2   23 A2   56 A1   57 A1   56 B1   57 B1   24 A2   24 B2                 
  4.027   4.035   4.051   4.096   4.140   4.231   4.292   4.372
 58 B1   58 A1   25 B2   25 A2   59 A1   59 B1   60 A1   60 B1                 
  6.696   6.798   7.520   7.551   7.568   7.619   7.637   7.715
 61 A1   61 B1   26 B2   26 A2   62 A1   63 A1   62 B1   63 B1                 
  9.747   9.818  23.332  23.616  25.770  25.853  25.889  26.201
 64 A1   64 B1   65 A1   65 B1   27 B2   27 A2   66 A1   66 B1                 
 26.234  26.548  47.959  48.038 215.741 215.814 289.723 289.754
 67 A1   67 B1   68 A1   68 B1   69 A1   69 B1   28 B2   28 A2                 
289.765 289.845 289.852 289.9481020.7691020.866
 70 A1   70 B1   71 A1   71 B1   72 A1   72 B1                                 

 Beta MOs, Restricted
 -- Occupied --                  
-482.86 -482.86 -101.58 -101.58  -62.51  -62.51  -56.33  -56.33
  1 B1    1 A1    2 B1    2 A1    3 B1    3 A1    4 B1    4 A1                 
-56.330 -56.330 -56.329 -56.329 -10.310 -10.310  -9.503  -9.503
  1 B2    1 A2    5 B1    5 A1    6 A1    6 B1    7 B1    7 A1                 
 -8.724  -8.724  -7.268  -7.268  -7.258  -7.258  -7.257  -7.257
  8 B1    8 A1    9 A1    9 B1    2 B2    2 A2   10 A1   10 B1                 
 -6.556  -6.556  -6.543  -6.543  -6.541  -6.541  -2.668  -2.668
 11 A1   11 B1    3 A2    3 B2   12 B1   12 A1   13 B1   13 A1                 
 -2.663  -2.663  -2.663  -2.663  -2.652  -2.652  -2.652  -2.652
  4 A2    4 B2   14 B1   14 A1    5 B2    5 A2   15 A1   15 B1                 
 -0.990  -0.967  -0.832  -0.819  -0.708  -0.583  -0.532  -0.493
 16 A1   16 B1   17 A1   17 B1   18 A1   18 B1   19 A1   20 A1                 
 -0.462  -0.444  -0.417  -0.399  -0.375  -0.329  -0.322  -0.284
  6 B2   19 B1    6 A2   20 B1   21 A1    7 B2    7 A2   22 A1                 
 -0.270  -0.241
 21 B1    8 B2                                                                 
 -- Virtual --                   
 -0.072  -0.023  -0.021  -0.002   0.007   0.030   0.041   0.042
  8 A2   23 A1   22 B1   24 A1   25 A1   23 B1   24 B1    9 B2                 
  0.043   0.053   0.068   0.073   0.074   0.076   0.092   0.099
 26 A1   27 A1    9 A2   25 B1   28 A1   10 B2   26 B1   29 A1                 
  0.105   0.117   0.124   0.125   0.146   0.151   0.159   0.168
 10 A2   11 B2   30 A1   27 B1   28 B1   31 A1   29 B1   32 A1                 
  0.177   0.193   0.202   0.211   0.231   0.259   0.349   0.374
 11 A2   30 B1   33 A1   31 B1   32 B1   33 B1   34 A1   35 A1                 
  0.396   0.396   0.405   0.417   0.424   0.424   0.432   0.455
 36 A1   12 B2   34 B1   12 A2   35 B1   13 B2   37 A1   13 A2                 
  0.473   0.481   0.505   0.521   0.535   0.535   0.538   0.540
 38 A1   36 B1   14 B2   39 A1   15 B2   37 B1   14 A2   15 A2                 
  0.565   0.566   0.567   0.604   0.611   0.644   0.696   0.716
 38 B1   40 A1   16 B2   39 B1   41 A1   16 A2   40 B1   41 B1                 
  0.727   0.738   0.801   0.837   0.840   0.843   0.865   0.882
 17 B2   42 A1   43 A1   17 A2   42 B1   18 B2   44 A1   43 B1                 
  0.945   0.951   0.959   1.016   1.029   1.065   1.112   1.151
 45 A1   18 A2   44 B1   46 A1   47 A1   45 B1   46 B1   48 A1                 
  1.242   1.268   1.272   1.361   1.538   1.566   1.717   1.760
 47 B1   48 B1   19 B2   20 B2   49 A1   19 A2   50 A1   51 A1                 
  1.799   1.823   1.968   1.999   2.029   2.063   2.086   2.112
 49 B1   20 A2   21 B2   52 A1   21 A2   50 B1   53 A1   51 B1                 
  2.216   2.225   2.275   2.290   2.335   2.406   2.426   2.592
 22 B2   52 B1   22 A2   54 A1   53 B1   54 B1   55 A1   55 B1                 
  2.632   2.804   2.934   3.039   3.051   3.681   3.982   3.983
 23 B2   23 A2   56 A1   57 A1   56 B1   57 B1   24 A2   24 B2                 
  4.027   4.035   4.051   4.096   4.140   4.231   4.292   4.372
 58 B1   58 A1   25 B2   25 A2   59 A1   59 B1   60 A1   60 B1                 
  6.696   6.798   7.520   7.551   7.568   7.619   7.637   7.715
 61 A1   61 B1   26 B2   26 A2   62 A1   63 A1   62 B1   63 B1                 
  9.747   9.818  23.332  23.616  25.770  25.853  25.889  26.201
 64 A1   64 B1   65 A1   65 B1   27 B2   27 A2   66 A1   66 B1                 
 26.234  26.548  47.959  48.038 215.741 215.814 289.723 289.754
 67 A1   67 B1   68 A1   68 B1   69 A1   69 B1   28 B2   28 A2                 
289.765 289.845 289.852 289.9481020.7691020.866
 70 A1   70 B1   71 A1   71 B1   72 A1   72 B1                                 
 --------------------------------------------------------------

          Ground-State Mulliken Net Atomic Charges

     Atom                 Charge (a.u.)
  ----------------------------------------
      1 Cl                    0.386298
      2 Cl                    0.386298
      3 Br                   -0.089735
      4 Br                   -0.089735
      5 C                    -0.296563
      6 C                    -0.296563
  ----------------------------------------
  Sum of atomic charges =    -0.000000

 -----------------------------------------------------------------
                    Cartesian Multipole Moments
 -----------------------------------------------------------------
    Charge (ESU x 10^10)
                -0.0000
    Dipole Moment (Debye)
         X       0.0000      Y      -0.0000      Z       0.0003
       Tot       0.0003
    Quadrupole Moments (Debye-Ang)
        XX     -67.7216     XY      -0.0000     YY     -73.3096
        XZ      -0.0000     YZ       0.0000     ZZ     -73.9320
    Octopole Moments (Debye-Ang^2)
       XXX       0.0000    XXY      -0.0000    XYY       0.0000
       YYY      -0.0000    XXZ      10.5211    XYZ      -0.0000
       YYZ       7.4818    XZZ      -0.0000    YZZ      -0.0000
       ZZZ      24.9162
    Hexadecapole Moments (Debye-Ang^3)
      XXXX   -1349.0804   XXXY      -0.0000   XXYY    -255.3735
      XYYY      -0.0000   YYYY     -86.7430   XXXZ      -0.0000
      XXYZ       0.0000   XYYZ      -0.0000   YYYZ       0.0000
      XXZZ    -308.9387   XYZZ      -0.0000   YYZZ    -126.6044
      XZZZ      -0.0000   YZZZ       0.0000   ZZZZ    -655.4063
 -----------------------------------------------------------------
 Calculating analytic gradient of the SCF energy
 Gradient of SCF Energy
            1           2           3           4           5           6
    1  -0.0084117   0.0084117  -0.0250928   0.0250928   0.1492847  -0.1492847
    2   0.0000000   0.0000000   0.0000000   0.0000000  -0.0000000  -0.0000000
    3   0.1308479   0.1308479  -0.1368203  -0.1368203   0.0059724   0.0059724
 Max gradient component =       1.493E-01
 RMS gradient           =       8.087E-02
 Gradient time:  CPU 16.71 s  wall 4.28 s
 Geometry Optimization Parameters
   NAtoms,    NIC,     NZ,  NCons,   NDum,   NFix, NCnnct, MaxDiis
        6      37       0       0       0       0       0       0

 Cartesian Hessian Update
 Hessian Updated using BFGS Update


** GEOMETRY OPTIMIZATION IN DELOCALIZED INTERNAL COORDINATES **
   Searching for a Minimum

   Optimization Cycle:   8

                       Coordinates (Angstroms)
     ATOM                X               Y               Z
      1  Cl        1.8206499681    0.0000000000   -1.5481584161
      2  Cl       -1.8206499681    0.0000000000   -1.5481584161
      3  Br        1.9305362689    0.0000000000    0.9479606799
      4  Br       -1.9305362689    0.0000000000    0.9479606799
      5  C         0.7457175582    0.0000000000   -0.3308367466
      6  C        -0.7457175582    0.0000000000   -0.3308367466
   Point Group: c2v   Number of degrees of freedom:     5


   Energy is  -6144.788847729

 Hessian Updated using BFGS Update

  5 Hessian modes will be used to form the next step
  Hessian Eigenvalues:
     0.145812    0.212743    0.250851    0.558722    1.059876

 Minimum Search - Taking Simple RFO Step
 Searching for Lamda that Minimizes Along All modes
 Value Taken    Lamda =  -0.13347523
 Calculated Step too Large.  Step scaled by  0.444022
 Step Taken.  Stepsize is  0.300000

                             Maximum     Tolerance    Cnvgd?
         Gradient           0.137599      0.000300      NO
         Displacement       0.197610      0.001200      NO
         Energy change     -0.064277      0.000001      NO


 New Cartesian Coordinates Obtained by Inverse Iteration

 Displacement from previous Coordinates is:  0.300837
 ----------------------------------------------------------------
             Standard Nuclear Orientation (Angstroms)
    I     Atom           X                Y                Z
 ----------------------------------------------------------------
    1      Cl      1.7617648916     0.0000000000    -1.5829123545
    2      Cl     -1.7617648916     0.0000000000    -1.5829123545
    3      Br      1.8695293134     0.0000000000     0.9860453566
    4      Br     -1.8695293134     0.0000000000     0.9860453566
    5      C       0.6926798691     0.0000000000    -0.3341674849
    6      C      -0.6926798691     0.0000000000    -0.3341674849
 ----------------------------------------------------------------
 Molecular Point Group                 C2v   NOp =  4
 Largest Abelian Subgroup              C2v   NOp =  4
 Nuclear Repulsion Energy =   924.6523884761 hartrees
 There are       58 alpha and       58 beta electrons
 Applying Cartesian multipole field
    Component          Value
    ---------          -----
     (2,0,0)        1.00000E-11
     (0,2,0)        2.00000E-11
     (0,0,2)       -3.00000E-11
 Nucleus-field energy     =    -0.0000000039 hartrees
 Requested basis set is 6-311++G(d,p)
 There are 76 shells and 200 basis functions
 A cutoff of  1.0D-11 yielded   2258 shell pairs
 There are     17154 function pairs (     18919 Cartesian)
 Smallest overlap matrix eigenvalue = 6.44E-06
 Guess MOs from SCF MO coefficient file

 -----------------------------------------------------------------------
  General SCF calculation program by
  Eric Jon Sundstrom, Paul Horn, Yuezhi Mao, Dmitri Zuev, Alec White,
  David Stuck, Shaama M.S., Shane Yost, Joonho Lee, David Small,
  Daniel Levine, Susi Lehtola, Hugh Burton, Evgeny Epifanovsky
 -----------------------------------------------------------------------
 Exchange:     0.2000 Hartree-Fock + 0.0800 Slater + 0.7200 B88
 Correlation:  0.1900 VWN1RPA + 0.8100 LYP
 Using SG-1 standard quadrature grid
 using 4 threads for integral computing
 -------------------------------------------------------
 OpenMP Integral computing Module                
 Release: version 2.0, May 2017, Q-Chem Inc. Pleasanton 
 -------------------------------------------------------
 -------------------------------------------------------
 OpenMP BLAS3 based DFT computing Module                
 Release: version 1.0, May 2013, Q-Chem Inc. Pittsburgh 
 -------------------------------------------------------
 A restricted SCF calculation will be
 performed using DIIS
 SCF converges when DIIS error is below 1.0e-08
 ---------------------------------------
  Cycle       Energy         DIIS error
 ---------------------------------------
    1   -6144.8295484641      1.58e-03  
    2   -6144.8383616584      2.99e-04  
    3   -6144.8380880457      3.74e-04  
    4   -6144.8387338255      9.97e-05  
    5   -6144.8387800086      1.31e-05  
    6   -6144.8387808057      3.03e-06  
    7   -6144.8387808450      8.96e-07  
    8   -6144.8387808493      3.05e-07  
    9   -6144.8387808494      4.73e-08  
   10   -6144.8387808497      7.27e-09  Convergence criterion met
 ---------------------------------------
 SCF time:   CPU 50.65s  wall 14.00s 
 SCF   energy in the final basis set =    -6144.8387808497
 Total energy in the final basis set =    -6144.8387808497

 --------------------------------------------------------------
             Orbital Energies (a.u.) and Symmetries
 --------------------------------------------------------------

 Alpha MOs, Restricted
 -- Occupied --                  
-482.86 -482.86 -101.58 -101.58  -62.51  -62.51  -56.33  -56.33
  1 B1    1 A1    2 B1    2 A1    3 B1    3 A1    4 B1    4 A1                 
-56.330 -56.330 -56.329 -56.329 -10.305 -10.305  -9.502  -9.502
  1 B2    1 A2    5 B1    5 A1    6 A1    6 B1    7 B1    7 A1                 
 -8.723  -8.723  -7.267  -7.267  -7.257  -7.257  -7.256  -7.256
  8 B1    8 A1    9 A1    9 B1    2 B2    2 A2   10 A1   10 B1                 
 -6.556  -6.556  -6.542  -6.542  -6.541  -6.541  -2.667  -2.667
 11 A1   11 B1    3 A2    3 B2   12 B1   12 A1   13 B1   13 A1                 
 -2.663  -2.663  -2.662  -2.662  -2.651  -2.651  -2.651  -2.651
  4 A2    4 B2   14 B1   14 A1    5 B2    5 A2   15 A1   15 B1                 
 -0.984  -0.951  -0.835  -0.817  -0.733  -0.578  -0.533  -0.499
 16 A1   16 B1   17 A1   17 B1   18 A1   18 B1   19 A1   20 A1                 
 -0.464  -0.436  -0.408  -0.388  -0.375  -0.332  -0.322  -0.293
  6 B2   19 B1    6 A2   20 B1   21 A1    7 B2    7 A2   22 A1                 
 -0.276  -0.253
 21 B1    8 B2                                                                 
 -- Virtual --                   
 -0.057  -0.035  -0.019  -0.003   0.003   0.030   0.040   0.042
  8 A2   23 A1   22 B1   24 A1   25 A1   23 B1   26 A1   24 B1                 
  0.042   0.053   0.069   0.073   0.076   0.078   0.096   0.101
  9 B2   27 A1    9 A2   28 A1   10 B2   25 B1   26 B1   29 A1                 
  0.106   0.117   0.122   0.129   0.147   0.153   0.169   0.171
 10 A2   11 B2   30 A1   27 B1   28 B1   31 A1   32 A1   29 B1                 
  0.177   0.195   0.203   0.213   0.238   0.275   0.347   0.367
 11 A2   30 B1   33 A1   31 B1   32 B1   33 B1   34 A1   35 A1                 
  0.396   0.397   0.409   0.418   0.423   0.425   0.430   0.459
 36 A1   12 B2   34 B1   12 A2   35 B1   13 B2   37 A1   13 A2                 
  0.465   0.482   0.493   0.512   0.540   0.540   0.542   0.548
 38 A1   36 B1   14 B2   39 A1   14 A2   15 B2   15 A2   37 B1                 
  0.568   0.577   0.583   0.617   0.631   0.647   0.705   0.732
 16 B2   38 B1   40 A1   41 A1   39 B1   16 A2   40 B1   42 A1                 
  0.735   0.738   0.800   0.830   0.834   0.842   0.858   0.897
 17 B2   41 B1   43 A1   42 B1   17 A2   18 B2   44 A1   43 B1                 
  0.942   0.959   0.965   1.007   1.049   1.049   1.104   1.136
 45 A1   44 B1   18 A2   46 A1   45 B1   47 A1   46 B1   48 A1                 
  1.241   1.263   1.288   1.336   1.514   1.589   1.733   1.778
 47 B1   19 B2   48 B1   20 B2   49 A1   19 A2   50 A1   51 A1                 
  1.841   1.871   1.970   2.022   2.035   2.083   2.112   2.113
 49 B1   20 A2   21 B2   52 A1   21 A2   50 B1   53 A1   51 B1                 
  2.217   2.253   2.279   2.293   2.359   2.421   2.434   2.587
 22 B2   52 B1   22 A2   54 A1   53 B1   54 B1   55 A1   55 B1                 
  2.637   2.830   2.932   3.072   3.151   3.610   3.983   3.983
 23 B2   23 A2   56 A1   56 B1   57 A1   57 B1   24 B2   24 A2                 
  4.023   4.026   4.049   4.097   4.146   4.236   4.298   4.382
 58 B1   58 A1   25 B2   25 A2   59 A1   59 B1   60 A1   60 B1                 
  6.682   6.789   7.522   7.553   7.574   7.627   7.632   7.713
 61 A1   61 B1   26 B2   26 A2   62 A1   63 A1   62 B1   63 B1                 
  9.738   9.814  23.289  23.893  25.768  25.854  25.914  26.187
 64 A1   64 B1   65 A1   65 B1   27 B2   27 A2   66 A1   66 B1                 
 26.251  26.563  47.948  48.030 215.729 215.807 289.723 289.754
 67 A1   67 B1   68 A1   68 B1   69 A1   69 B1   28 B2   28 A2                 
289.771 289.841 289.859 289.9441020.7551020.855
 70 A1   70 B1   71 A1   71 B1   72 A1   72 B1                                 

 Beta MOs, Restricted
 -- Occupied --                  
-482.86 -482.86 -101.58 -101.58  -62.51  -62.51  -56.33  -56.33
  1 B1    1 A1    2 B1    2 A1    3 B1    3 A1    4 B1    4 A1                 
-56.330 -56.330 -56.329 -56.329 -10.305 -10.305  -9.502  -9.502
  1 B2    1 A2    5 B1    5 A1    6 A1    6 B1    7 B1    7 A1                 
 -8.723  -8.723  -7.267  -7.267  -7.257  -7.257  -7.256  -7.256
  8 B1    8 A1    9 A1    9 B1    2 B2    2 A2   10 A1   10 B1                 
 -6.556  -6.556  -6.542  -6.542  -6.541  -6.541  -2.667  -2.667
 11 A1   11 B1    3 A2    3 B2   12 B1   12 A1   13 B1   13 A1                 
 -2.663  -2.663  -2.662  -2.662  -2.651  -2.651  -2.651  -2.651
  4 A2    4 B2   14 B1   14 A1    5 B2    5 A2   15 A1   15 B1                 
 -0.984  -0.951  -0.835  -0.817  -0.733  -0.578  -0.533  -0.499
 16 A1   16 B1   17 A1   17 B1   18 A1   18 B1   19 A1   20 A1                 
 -0.464  -0.436  -0.408  -0.388  -0.375  -0.332  -0.322  -0.293
  6 B2   19 B1    6 A2   20 B1   21 A1    7 B2    7 A2   22 A1                 
 -0.276  -0.253
 21 B1    8 B2                                                                 
 -- Virtual --                   
 -0.057  -0.035  -0.019  -0.003   0.003   0.030   0.040   0.042
  8 A2   23 A1   22 B1   24 A1   25 A1   23 B1   26 A1   24 B1                 
  0.042   0.053   0.069   0.073   0.076   0.078   0.096   0.101
  9 B2   27 A1    9 A2   28 A1   10 B2   25 B1   26 B1   29 A1                 
  0.106   0.117   0.122   0.129   0.147   0.153   0.169   0.171
 10 A2   11 B2   30 A1   27 B1   28 B1   31 A1   32 A1   29 B1                 
  0.177   0.195   0.203   0.213   0.238   0.275   0.347   0.367
 11 A2   30 B1   33 A1   31 B1   32 B1   33 B1   34 A1   35 A1                 
  0.396   0.397   0.409   0.418   0.423   0.425   0.430   0.459
 36 A1   12 B2   34 B1   12 A2   35 B1   13 B2   37 A1   13 A2                 
  0.465   0.482   0.493   0.512   0.540   0.540   0.542   0.548
 38 A1   36 B1   14 B2   39 A1   14 A2   15 B2   15 A2   37 B1                 
  0.568   0.577   0.583   0.617   0.631   0.647   0.705   0.732
 16 B2   38 B1   40 A1   41 A1   39 B1   16 A2   40 B1   42 A1                 
  0.735   0.738   0.800   0.830   0.834   0.842   0.858   0.897
 17 B2   41 B1   43 A1   42 B1   17 A2   18 B2   44 A1   43 B1                 
  0.942   0.959   0.965   1.007   1.049   1.049   1.104   1.136
 45 A1   44 B1   18 A2   46 A1   45 B1   47 A1   46 B1   48 A1                 
  1.241   1.263   1.288   1.336   1.514   1.589   1.733   1.778
 47 B1   19 B2   48 B1   20 B2   49 A1   19 A2   50 A1   51 A1                 
  1.841   1.871   1.970   2.022   2.035   2.083   2.112   2.113
 49 B1   20 A2   21 B2   52 A1   21 A2   50 B1   53 A1   51 B1                 
  2.217   2.253   2.279   2.293   2.359   2.421   2.434   2.587
 22 B2   52 B1   22 A2   54 A1   53 B1   54 B1   55 A1   55 B1                 
  2.637   2.830   2.932   3.072   3.151   3.610   3.983   3.983
 23 B2   23 A2   56 A1   56 B1   57 A1   57 B1   24 B2   24 A2                 
  4.023   4.026   4.049   4.097   4.146   4.236   4.298   4.382
 58 B1   58 A1   25 B2   25 A2   59 A1   59 B1   60 A1   60 B1                 
  6.682   6.789   7.522   7.553   7.574   7.627   7.632   7.713
 61 A1   61 B1   26 B2   26 A2   62 A1   63 A1   62 B1   63 B1                 
  9.738   9.814  23.289  23.893  25.768  25.854  25.914  26.187
 64 A1   64 B1   65 A1   65 B1   27 B2   27 A2   66 A1   66 B1                 
 26.251  26.563  47.948  48.030 215.729 215.807 289.723 289.754
 67 A1   67 B1   68 A1   68 B1   69 A1   69 B1   28 B2   28 A2                 
289.771 289.841 289.859 289.9441020.7551020.855
 70 A1   70 B1   71 A1   71 B1   72 A1   72 B1                                 
 --------------------------------------------------------------

          Ground-State Mulliken Net Atomic Charges

     Atom                 Charge (a.u.)
  ----------------------------------------
      1 Cl                    0.397677
      2 Cl                    0.397677
      3 Br                   -0.088497
      4 Br                   -0.088497
      5 C                    -0.309181
      6 C                    -0.309181
  ----------------------------------------
  Sum of atomic charges =    -0.000000

 -----------------------------------------------------------------
                    Cartesian Multipole Moments
 -----------------------------------------------------------------
    Charge (ESU x 10^10)
                -0.0000
    Dipole Moment (Debye)
         X       0.0000      Y      -0.0000      Z       0.0785
       Tot       0.0785
    Quadrupole Moments (Debye-Ang)
        XX     -68.5209     XY       0.0000     YY     -73.2782
        XZ      -0.0000     YZ      -0.0000     ZZ     -73.3350
    Octopole Moments (Debye-Ang^2)
       XXX      -0.0000    XXY      -0.0000    XYY       0.0000
       YYY      -0.0000    XXZ      10.5520    XYZ       0.0000
       YYZ       7.0096    XZZ      -0.0000    YZZ      -0.0000
       ZZZ      23.6687
    Hexadecapole Moments (Debye-Ang^3)
      XXXX   -1276.4748   XXXY       0.0000   XXYY    -241.5528
      XYYY       0.0000   YYYY     -86.6095   XXXZ      -0.0000
      XXYZ      -0.0000   XYYZ      -0.0000   YYYZ      -0.0000
      XXZZ    -297.8271   XYZZ       0.0000   YYZZ    -131.9698
      XZZZ      -0.0000   YZZZ      -0.0000   ZZZZ    -680.8432
 -----------------------------------------------------------------
 Calculating analytic gradient of the SCF energy
 Gradient of SCF Energy
            1           2           3           4           5           6
    1  -0.0055794   0.0055794  -0.0191667   0.0191667   0.0775972  -0.0775972
    2  -0.0000000  -0.0000000   0.0000000  -0.0000000  -0.0000000   0.0000000
    3   0.1033624   0.1033624  -0.1100602  -0.1100602   0.0066978   0.0066978
 Max gradient component =       1.101E-01
 RMS gradient           =       5.702E-02
 Gradient time:  CPU 16.86 s  wall 4.32 s
 Geometry Optimization Parameters
   NAtoms,    NIC,     NZ,  NCons,   NDum,   NFix, NCnnct, MaxDiis
        6      37       0       0       0       0       0       0

 Cartesian Hessian Update
 Hessian Updated using BFGS Update


** GEOMETRY OPTIMIZATION IN DELOCALIZED INTERNAL COORDINATES **
   Searching for a Minimum

   Optimization Cycle:   9

                       Coordinates (Angstroms)
     ATOM                X               Y               Z
      1  Cl        1.7617648916    0.0000000000   -1.5829123545
      2  Cl       -1.7617648916    0.0000000000   -1.5829123545
      3  Br        1.8695293134    0.0000000000    0.9860453566
      4  Br       -1.8695293134    0.0000000000    0.9860453566
      5  C         0.6926798691    0.0000000000   -0.3341674849
      6  C        -0.6926798691    0.0000000000   -0.3341674849
   Point Group: c2v   Number of degrees of freedom:     5


   Energy is  -6144.838780850

 Hessian Updated using BFGS Update

  5 Hessian modes will be used to form the next step
  Hessian Eigenvalues:
     0.141497    0.249413    0.312777    0.547862    1.060238

 Minimum Search - Taking Simple RFO Step
 Searching for Lamda that Minimizes Along All modes
 Value Taken    Lamda =  -0.07991282
 Calculated Step too Large.  Step scaled by  0.514124
 Step Taken.  Stepsize is  0.300000

                             Maximum     Tolerance    Cnvgd?
         Gradient           0.106541      0.000300      NO
         Displacement       0.261632      0.001200      NO
         Energy change     -0.049933      0.000001      NO


 New Cartesian Coordinates Obtained by Inverse Iteration

 Displacement from previous Coordinates is:  0.229109
 ----------------------------------------------------------------
             Standard Nuclear Orientation (Angstroms)
    I     Atom           X                Y                Z
 ----------------------------------------------------------------
    1      Cl      1.7321939976     0.0000000000    -1.6280881079
    2      Cl     -1.7321939976     0.0000000000    -1.6280881079
    3      Br      1.8310775888     0.0000000000     1.0367397588
    4      Br     -1.8310775888     0.0000000000     1.0367397588
    5      C       0.6738309626     0.0000000000    -0.3396861336
    6      C      -0.6738309626     0.0000000000    -0.3396861336
 ----------------------------------------------------------------
 Molecular Point Group                 C2v   NOp =  4
 Largest Abelian Subgroup              C2v   NOp =  4
 Nuclear Repulsion Energy =   918.6147562654 hartrees
 There are       58 alpha and       58 beta electrons
 Applying Cartesian multipole field
    Component          Value
    ---------          -----
     (2,0,0)        1.00000E-11
     (0,2,0)        2.00000E-11
     (0,0,2)       -3.00000E-11
 Nucleus-field energy     =    -0.0000000056 hartrees
 Requested basis set is 6-311++G(d,p)
 There are 76 shells and 200 basis functions
 A cutoff of  1.0D-11 yielded   2260 shell pairs
 There are     17192 function pairs (     18965 Cartesian)
 Smallest overlap matrix eigenvalue = 6.41E-06
 Guess MOs from SCF MO coefficient file

 -----------------------------------------------------------------------
  General SCF calculation program by
  Eric Jon Sundstrom, Paul Horn, Yuezhi Mao, Dmitri Zuev, Alec White,
  David Stuck, Shaama M.S., Shane Yost, Joonho Lee, David Small,
  Daniel Levine, Susi Lehtola, Hugh Burton, Evgeny Epifanovsky
 -----------------------------------------------------------------------
 Exchange:     0.2000 Hartree-Fock + 0.0800 Slater + 0.7200 B88
 Correlation:  0.1900 VWN1RPA + 0.8100 LYP
 Using SG-1 standard quadrature grid
 using 4 threads for integral computing
 -------------------------------------------------------
 OpenMP Integral computing Module                
 Release: version 2.0, May 2017, Q-Chem Inc. Pleasanton 
 -------------------------------------------------------
 -------------------------------------------------------
 OpenMP BLAS3 based DFT computing Module                
 Release: version 1.0, May 2013, Q-Chem Inc. Pittsburgh 
 -------------------------------------------------------
 A restricted SCF calculation will be
 performed using DIIS
 SCF converges when DIIS error is below 1.0e-08
 ---------------------------------------
  Cycle       Energy         DIIS error
 ---------------------------------------
    1   -6144.8691983865      9.20e-04  
    2   -6144.8731443362      2.22e-04  
    3   -6144.8731007021      2.34e-04  
    4   -6144.8733373324      8.22e-05  
    5   -6144.8733713527      9.89e-06  
    6   -6144.8733718160      2.08e-06  
    7   -6144.8733718324      7.81e-07  
    8   -6144.8733718357      2.67e-07  
    9   -6144.8733718358      1.88e-08  
   10   -6144.8733718359      5.34e-09  Convergence criterion met
 ---------------------------------------
 SCF time:   CPU 50.50s  wall 13.00s 
 SCF   energy in the final basis set =    -6144.8733718359
 Total energy in the final basis set =    -6144.8733718359

 --------------------------------------------------------------
             Orbital Energies (a.u.) and Symmetries
 --------------------------------------------------------------

 Alpha MOs, Restricted
 -- Occupied --                  
-482.86 -482.86 -101.59 -101.59  -62.51  -62.51  -56.33  -56.33
  1 B1    1 A1    2 B1    2 A1    3 B1    3 A1    4 B1    4 A1                 
-56.330 -56.330 -56.330 -56.330 -10.306 -10.305  -9.503  -9.503
  1 A2    1 B2    5 B1    5 A1    6 A1    6 B1    7 B1    7 A1                 
 -8.724  -8.724  -7.268  -7.268  -7.257  -7.257  -7.256  -7.256
  8 B1    8 A1    9 A1    9 B1    2 B2    2 A2   10 A1   10 B1                 
 -6.556  -6.556  -6.542  -6.542  -6.541  -6.541  -2.667  -2.667
 11 A1   11 B1    3 A2    3 B2   12 B1   12 A1   13 B1   13 A1                 
 -2.663  -2.663  -2.662  -2.662  -2.651  -2.651  -2.651  -2.651
  4 A2    4 B2   14 B1   14 A1    5 B2    5 A2   15 B1   15 A1                 
 -0.975  -0.935  -0.837  -0.817  -0.741  -0.575  -0.529  -0.501
 16 A1   16 B1   17 A1   17 B1   18 A1   18 B1   19 A1   20 A1                 
 -0.461  -0.432  -0.399  -0.378  -0.372  -0.334  -0.323  -0.303
  6 B2   19 B1    6 A2   20 B1   21 A1    7 B2    7 A2   22 A1                 
 -0.283  -0.259
 21 B1    8 B2                                                                 
 -- Virtual --                   
 -0.051  -0.044  -0.023  -0.005  -0.001   0.029   0.038   0.041
  8 A2   23 A1   22 B1   24 A1   25 A1   23 B1   26 A1   24 B1                 
  0.043   0.053   0.069   0.072   0.076   0.081   0.096   0.102
  9 B2   27 A1    9 A2   28 A1   10 B2   25 B1   26 B1   29 A1                 
  0.105   0.118   0.120   0.130   0.144   0.152   0.172   0.175
 10 A2   11 B2   30 A1   27 B1   28 B1   31 A1   32 A1   11 A2                 
  0.176   0.194   0.202   0.214   0.241   0.278   0.346   0.366
 29 B1   30 B1   33 A1   31 B1   32 B1   33 B1   34 A1   35 A1                 
  0.397   0.398   0.410   0.419   0.419   0.425   0.426   0.457
 36 A1   12 B2   34 B1   12 A2   35 B1   37 A1   13 B2   38 A1                 
  0.464   0.479   0.486   0.506   0.538   0.541   0.543   0.543
 13 A2   36 B1   14 B2   39 A1   37 B1   14 A2   15 A2   15 B2                 
  0.568   0.586   0.599   0.623   0.644   0.651   0.705   0.734
 16 B2   38 B1   40 A1   41 A1   16 A2   39 B1   40 B1   42 A1                 
  0.743   0.759   0.798   0.814   0.833   0.841   0.850   0.905
 17 B2   41 B1   43 A1   42 B1   17 A2   18 B2   44 A1   43 B1                 
  0.932   0.951   0.970   0.984   1.027   1.067   1.086   1.120
 45 A1   44 B1   18 A2   46 A1   45 B1   47 A1   46 B1   48 A1                 
  1.237   1.253   1.299   1.322   1.508   1.591   1.721   1.765
 47 B1   19 B2   48 B1   20 B2   49 A1   19 A2   50 A1   51 A1                 
  1.857   1.884   1.971   2.034   2.043   2.086   2.111   2.134
 49 B1   20 A2   21 B2   21 A2   52 A1   50 B1   51 B1   53 A1                 
  2.217   2.260   2.278   2.294   2.360   2.407   2.437   2.576
 22 B2   52 B1   22 A2   54 A1   53 B1   54 B1   55 A1   55 B1                 
  2.638   2.836   2.920   3.080   3.190   3.547   3.981   3.983
 23 B2   23 A2   56 A1   56 B1   57 A1   57 B1   24 B2   24 A2                 
  4.015   4.022   4.046   4.094   4.146   4.237   4.302   4.389
 58 A1   58 B1   25 B2   25 A2   59 A1   59 B1   60 A1   60 B1                 
  6.658   6.773   7.523   7.552   7.580   7.621   7.632   7.705
 61 A1   61 B1   26 B2   26 A2   62 A1   62 B1   63 A1   63 B1                 
  9.723   9.801  23.259  24.017  25.765  25.851  25.929  26.157
 64 A1   64 B1   65 A1   65 B1   27 B2   27 A2   66 A1   66 B1                 
 26.266  26.558  47.929  48.017 215.710 215.793 289.722 289.752
 67 A1   67 B1   68 A1   68 B1   69 A1   69 B1   28 B2   28 A2                 
289.777 289.830 289.862 289.9351020.7301020.839
 70 A1   70 B1   71 A1   71 B1   72 A1   72 B1                                 

 Beta MOs, Restricted
 -- Occupied --                  
-482.86 -482.86 -101.59 -101.59  -62.51  -62.51  -56.33  -56.33
  1 B1    1 A1    2 B1    2 A1    3 B1    3 A1    4 B1    4 A1                 
-56.330 -56.330 -56.330 -56.330 -10.306 -10.305  -9.503  -9.503
  1 A2    1 B2    5 B1    5 A1    6 A1    6 B1    7 B1    7 A1                 
 -8.724  -8.724  -7.268  -7.268  -7.257  -7.257  -7.256  -7.256
  8 B1    8 A1    9 A1    9 B1    2 B2    2 A2   10 A1   10 B1                 
 -6.556  -6.556  -6.542  -6.542  -6.541  -6.541  -2.667  -2.667
 11 A1   11 B1    3 A2    3 B2   12 B1   12 A1   13 B1   13 A1                 
 -2.663  -2.663  -2.662  -2.662  -2.651  -2.651  -2.651  -2.651
  4 A2    4 B2   14 B1   14 A1    5 B2    5 A2   15 B1   15 A1                 
 -0.975  -0.935  -0.837  -0.817  -0.741  -0.575  -0.529  -0.501
 16 A1   16 B1   17 A1   17 B1   18 A1   18 B1   19 A1   20 A1                 
 -0.461  -0.432  -0.399  -0.378  -0.372  -0.334  -0.323  -0.303
  6 B2   19 B1    6 A2   20 B1   21 A1    7 B2    7 A2   22 A1                 
 -0.283  -0.259
 21 B1    8 B2                                                                 
 -- Virtual --                   
 -0.051  -0.044  -0.023  -0.005  -0.001   0.029   0.038   0.041
  8 A2   23 A1   22 B1   24 A1   25 A1   23 B1   26 A1   24 B1                 
  0.043   0.053   0.069   0.072   0.076   0.081   0.096   0.102
  9 B2   27 A1    9 A2   28 A1   10 B2   25 B1   26 B1   29 A1                 
  0.105   0.118   0.120   0.130   0.144   0.152   0.172   0.175
 10 A2   11 B2   30 A1   27 B1   28 B1   31 A1   32 A1   11 A2                 
  0.176   0.194   0.202   0.214   0.241   0.278   0.346   0.366
 29 B1   30 B1   33 A1   31 B1   32 B1   33 B1   34 A1   35 A1                 
  0.397   0.398   0.410   0.419   0.419   0.425   0.426   0.457
 36 A1   12 B2   34 B1   12 A2   35 B1   37 A1   13 B2   38 A1                 
  0.464   0.479   0.486   0.506   0.538   0.541   0.543   0.543
 13 A2   36 B1   14 B2   39 A1   37 B1   14 A2   15 A2   15 B2                 
  0.568   0.586   0.599   0.623   0.644   0.651   0.705   0.734
 16 B2   38 B1   40 A1   41 A1   16 A2   39 B1   40 B1   42 A1                 
  0.743   0.759   0.798   0.814   0.833   0.841   0.850   0.905
 17 B2   41 B1   43 A1   42 B1   17 A2   18 B2   44 A1   43 B1                 
  0.932   0.951   0.970   0.984   1.027   1.067   1.086   1.120
 45 A1   44 B1   18 A2   46 A1   45 B1   47 A1   46 B1   48 A1                 
  1.237   1.253   1.299   1.322   1.508   1.591   1.721   1.765
 47 B1   19 B2   48 B1   20 B2   49 A1   19 A2   50 A1   51 A1                 
  1.857   1.884   1.971   2.034   2.043   2.086   2.111   2.134
 49 B1   20 A2   21 B2   21 A2   52 A1   50 B1   51 B1   53 A1                 
  2.217   2.260   2.278   2.294   2.360   2.407   2.437   2.576
 22 B2   52 B1   22 A2   54 A1   53 B1   54 B1   55 A1   55 B1                 
  2.638   2.836   2.920   3.080   3.190   3.547   3.981   3.983
 23 B2   23 A2   56 A1   56 B1   57 A1   57 B1   24 B2   24 A2                 
  4.015   4.022   4.046   4.094   4.146   4.237   4.302   4.389
 58 A1   58 B1   25 B2   25 A2   59 A1   59 B1   60 A1   60 B1                 
  6.658   6.773   7.523   7.552   7.580   7.621   7.632   7.705
 61 A1   61 B1   26 B2   26 A2   62 A1   62 B1   63 A1   63 B1                 
  9.723   9.801  23.259  24.017  25.765  25.851  25.929  26.157
 64 A1   64 B1   65 A1   65 B1   27 B2   27 A2   66 A1   66 B1                 
 26.266  26.558  47.929  48.017 215.710 215.793 289.722 289.752
 67 A1   67 B1   68 A1   68 B1   69 A1   69 B1   28 B2   28 A2                 
289.777 289.830 289.862 289.9351020.7301020.839
 70 A1   70 B1   71 A1   71 B1   72 A1   72 B1                                 
 --------------------------------------------------------------

          Ground-State Mulliken Net Atomic Charges

     Atom                 Charge (a.u.)
  ----------------------------------------
      1 Cl                    0.411234
      2 Cl                    0.411234
      3 Br                   -0.087276
      4 Br                   -0.087276
      5 C                    -0.323958
      6 C                    -0.323958
  ----------------------------------------
  Sum of atomic charges =     0.000000

 -----------------------------------------------------------------
                    Cartesian Multipole Moments
 -----------------------------------------------------------------
    Charge (ESU x 10^10)
                 0.0000
    Dipole Moment (Debye)
         X       0.0000      Y       0.0000      Z       0.1650
       Tot       0.1650
    Quadrupole Moments (Debye-Ang)
        XX     -69.2416     XY      -0.0000     YY     -73.4239
        XZ      -0.0000     YZ       0.0000     ZZ     -72.5494
    Octopole Moments (Debye-Ang^2)
       XXX      -0.0000    XXY       0.0000    XYY       0.0000
       YYY       0.0000    XXZ      10.3588    XYZ       0.0000
       YYZ       6.4326    XZZ      -0.0000    YZZ      -0.0000
       ZZZ      21.9924
    Hexadecapole Moments (Debye-Ang^3)
      XXXX   -1241.6296   XXXY      -0.0000   XXYY    -234.2811
      XYYY       0.0000   YYYY     -86.9656   XXXZ      -0.0000
      XXYZ       0.0000   XYYZ      -0.0000   YYYZ      -0.0000
      XXZZ    -294.4171   XYZZ      -0.0000   YYZZ    -139.3520
      XZZZ       0.0000   YZZZ       0.0000   ZZZZ    -715.5762
 -----------------------------------------------------------------
 Calculating analytic gradient of the SCF energy
 Gradient of SCF Energy
            1           2           3           4           5           6
    1  -0.0009063   0.0009063  -0.0114774   0.0114775   0.0306320  -0.0306320
    2  -0.0000000   0.0000000  -0.0000000   0.0000000   0.0000000   0.0000000
    3   0.0732266   0.0732266  -0.0797256  -0.0797256   0.0064991   0.0064991
 Max gradient component =       7.973E-02
 RMS gradient           =       3.776E-02
 Gradient time:  CPU 16.71 s  wall 4.28 s
 Geometry Optimization Parameters
   NAtoms,    NIC,     NZ,  NCons,   NDum,   NFix, NCnnct, MaxDiis
        6      37       0       0       0       0       0       0

 Cartesian Hessian Update
 Hessian Updated using BFGS Update


** GEOMETRY OPTIMIZATION IN DELOCALIZED INTERNAL COORDINATES **
   Searching for a Minimum

   Optimization Cycle:  10

                       Coordinates (Angstroms)
     ATOM                X               Y               Z
      1  Cl        1.7321939976    0.0000000000   -1.6280881079
      2  Cl       -1.7321939976    0.0000000000   -1.6280881079
      3  Br        1.8310775888    0.0000000000    1.0367397588
      4  Br       -1.8310775888    0.0000000000    1.0367397588
      5  C         0.6738309626    0.0000000000   -0.3396861336
      6  C        -0.6738309626    0.0000000000   -0.3396861336
   Point Group: c2v   Number of degrees of freedom:     5


   Energy is  -6144.873371836

 Hessian Updated using BFGS Update

  5 Hessian modes will be used to form the next step
  Hessian Eigenvalues:
     0.107505    0.250379    0.378797    0.545119    1.060804

 Minimum Search - Taking Simple RFO Step
 Searching for Lamda that Minimizes Along All modes
 Value Taken    Lamda =  -0.05175186
 Calculated Step too Large.  Step scaled by  0.534945
 Step Taken.  Stepsize is  0.300000

                             Maximum     Tolerance    Cnvgd?
         Gradient           0.082667      0.000300      NO
         Displacement       0.288130      0.001200      NO
         Energy change     -0.034591      0.000001      NO


 New Cartesian Coordinates Obtained by Inverse Iteration

 Displacement from previous Coordinates is:  0.207022
 ----------------------------------------------------------------
             Standard Nuclear Orientation (Angstroms)
    I     Atom           X                Y                Z
 ----------------------------------------------------------------
    1      Cl      1.7095391095     0.0000000000    -1.6756003621
    2      Cl     -1.7095391095     0.0000000000    -1.6756003621
    3      Br      1.8065367123     0.0000000000     1.0878642697
    4      Br     -1.8065367123     0.0000000000     1.0878642697
    5      C       0.6727939827     0.0000000000    -0.3432983904
    6      C      -0.6727939827     0.0000000000    -0.3432983904
 ----------------------------------------------------------------
 Molecular Point Group                 C2v   NOp =  4
 Largest Abelian Subgroup              C2v   NOp =  4
 Nuclear Repulsion Energy =   909.7091446731 hartrees
 There are       58 alpha and       58 beta electrons
 Applying Cartesian multipole field
    Component          Value
    ---------          -----
     (2,0,0)        1.00000E-11
     (0,2,0)        2.00000E-11
     (0,0,2)       -3.00000E-11
 Nucleus-field energy     =    -0.0000000074 hartrees
 Requested basis set is 6-311++G(d,p)
 There are 76 shells and 200 basis functions
 A cutoff of  1.0D-11 yielded   2256 shell pairs
 There are     17192 function pairs (     18965 Cartesian)
 Smallest overlap matrix eigenvalue = 7.87E-06
 Guess MOs from SCF MO coefficient file

 -----------------------------------------------------------------------
  General SCF calculation program by
  Eric Jon Sundstrom, Paul Horn, Yuezhi Mao, Dmitri Zuev, Alec White,
  David Stuck, Shaama M.S., Shane Yost, Joonho Lee, David Small,
  Daniel Levine, Susi Lehtola, Hugh Burton, Evgeny Epifanovsky
 -----------------------------------------------------------------------
 Exchange:     0.2000 Hartree-Fock + 0.0800 Slater + 0.7200 B88
 Correlation:  0.1900 VWN1RPA + 0.8100 LYP
 Using SG-1 standard quadrature grid
 using 4 threads for integral computing
 -------------------------------------------------------
 OpenMP Integral computing Module                
 Release: version 2.0, May 2017, Q-Chem Inc. Pleasanton 
 -------------------------------------------------------
 -------------------------------------------------------
 OpenMP BLAS3 based DFT computing Module                
 Release: version 1.0, May 2013, Q-Chem Inc. Pittsburgh 
 -------------------------------------------------------
 A restricted SCF calculation will be
 performed using DIIS
 SCF converges when DIIS error is below 1.0e-08
 ---------------------------------------
  Cycle       Energy         DIIS error
 ---------------------------------------
    1   -6144.8937328607      6.09e-04  
    2   -6144.8960270080      2.97e-04  
    3   -6144.8958958134      3.33e-04  
    4   -6144.8964418298      5.53e-05  
    5   -6144.8964577143      6.98e-06  
    6   -6144.8964579551      1.64e-06  
    7   -6144.8964579655      6.19e-07  
    8   -6144.8964579674      1.94e-07  
    9   -6144.8964579676      1.93e-08  
   10   -6144.8964579675      3.56e-09  Convergence criterion met
 ---------------------------------------
 SCF time:   CPU 50.25s  wall 13.00s 
 SCF   energy in the final basis set =    -6144.8964579675
 Total energy in the final basis set =    -6144.8964579675

 --------------------------------------------------------------
             Orbital Energies (a.u.) and Symmetries
 --------------------------------------------------------------

 Alpha MOs, Restricted
 -- Occupied --                  
-482.86 -482.86 -101.59 -101.59  -62.51  -62.51  -56.34  -56.34
  1 B1    1 A1    2 B1    2 A1    3 B1    3 A1    4 B1    4 A1                 
-56.331 -56.331 -56.331 -56.331 -10.308 -10.308  -9.504  -9.504
  1 A2    1 B2    5 B1    5 A1    6 A1    6 B1    7 B1    7 A1                 
 -8.724  -8.724  -7.269  -7.269  -7.258  -7.258  -7.257  -7.257
  8 B1    8 A1    9 A1    9 B1    2 B2    2 A2   10 A1   10 B1                 
 -6.557  -6.557  -6.543  -6.543  -6.542  -6.542  -2.668  -2.668
 11 A1   11 B1    3 A2    3 B2   12 B1   12 A1   13 B1   13 A1                 
 -2.664  -2.664  -2.663  -2.663  -2.652  -2.652  -2.652  -2.652
  4 A2    4 B2   14 B1   14 A1   15 B1   15 A1    5 B2    5 A2                 
 -0.965  -0.922  -0.838  -0.816  -0.741  -0.573  -0.524  -0.501
 16 A1   16 B1   17 A1   17 B1   18 A1   18 B1   19 A1   20 A1                 
 -0.456  -0.430  -0.393  -0.370  -0.368  -0.336  -0.324  -0.312
  6 B2   19 B1    6 A2   20 B1   21 A1    7 B2    7 A2   22 A1                 
 -0.290  -0.261
 21 B1    8 B2                                                                 
 -- Virtual --                   
 -0.051  -0.049  -0.030  -0.011  -0.001   0.028   0.037   0.040
  8 A2   23 A1   22 B1   24 A1   25 A1   23 B1   26 A1   24 B1                 
  0.043   0.053   0.068   0.072   0.075   0.083   0.095   0.102
  9 B2   27 A1    9 A2   28 A1   10 B2   25 B1   26 B1   29 A1                 
  0.105   0.118   0.119   0.129   0.141   0.151   0.174   0.175
 10 A2   30 A1   11 B2   27 B1   28 B1   31 A1   11 A2   32 A1                 
  0.177   0.191   0.201   0.215   0.244   0.273   0.345   0.367
 29 B1   30 B1   33 A1   31 B1   32 B1   33 B1   34 A1   35 A1                 
  0.398   0.399   0.408   0.418   0.419   0.419   0.428   0.452
 36 A1   12 B2   34 B1   35 B1   12 A2   37 A1   13 B2   38 A1                 
  0.468   0.474   0.483   0.503   0.523   0.539   0.544   0.545
 13 A2   36 B1   14 B2   39 A1   37 B1   14 A2   15 B2   15 A2                 
  0.569   0.589   0.603   0.631   0.640   0.656   0.704   0.738
 16 B2   38 B1   40 A1   41 A1   16 A2   39 B1   40 B1   42 A1                 
  0.749   0.765   0.799   0.806   0.831   0.839   0.841   0.905
 17 B2   41 B1   43 A1   42 B1   17 A2   18 B2   44 A1   43 B1                 
  0.917   0.942   0.965   0.970   1.006   1.067   1.079   1.106
 45 A1   44 B1   46 A1   18 A2   45 B1   46 B1   47 A1   48 A1                 
  1.231   1.242   1.298   1.312   1.514   1.585   1.700   1.742
 47 B1   19 B2   48 B1   20 B2   49 A1   19 A2   50 A1   51 A1                 
  1.859   1.881   1.971   2.030   2.053   2.070   2.112   2.146
 49 B1   20 A2   21 B2   21 A2   52 A1   50 B1   51 B1   53 A1                 
  2.217   2.244   2.274   2.303   2.346   2.387   2.440   2.565
 22 B2   52 B1   22 A2   54 A1   53 B1   54 B1   55 A1   55 B1                 
  2.635   2.834   2.912   3.081   3.180   3.520   3.979   3.982
 23 B2   23 A2   56 A1   56 B1   57 A1   57 B1   24 B2   24 A2                 
  4.005   4.022   4.043   4.089   4.145   4.233   4.306   4.393
 58 A1   58 B1   25 B2   25 A2   59 A1   59 B1   60 A1   60 B1                 
  6.634   6.758   7.523   7.550   7.585   7.609   7.634   7.700
 61 A1   61 B1   26 B2   26 A2   62 A1   62 B1   63 A1   63 B1                 
  9.708   9.788  23.244  24.017  25.761  25.846  25.947  26.117
 64 A1   64 B1   65 A1   65 B1   27 B2   27 A2   66 A1   66 B1                 
 26.280  26.542  47.910  48.006 215.694 215.779 289.720 289.749
 67 A1   67 B1   68 A1   68 B1   69 A1   69 B1   28 B2   28 A2                 
289.782 289.816 289.863 289.9271020.7051020.824
 70 A1   70 B1   71 A1   71 B1   72 A1   72 B1                                 

 Beta MOs, Restricted
 -- Occupied --                  
-482.86 -482.86 -101.59 -101.59  -62.51  -62.51  -56.34  -56.34
  1 B1    1 A1    2 B1    2 A1    3 B1    3 A1    4 B1    4 A1                 
-56.331 -56.331 -56.331 -56.331 -10.308 -10.308  -9.504  -9.504
  1 A2    1 B2    5 B1    5 A1    6 A1    6 B1    7 B1    7 A1                 
 -8.724  -8.724  -7.269  -7.269  -7.258  -7.258  -7.257  -7.257
  8 B1    8 A1    9 A1    9 B1    2 B2    2 A2   10 A1   10 B1                 
 -6.557  -6.557  -6.543  -6.543  -6.542  -6.542  -2.668  -2.668
 11 A1   11 B1    3 A2    3 B2   12 B1   12 A1   13 B1   13 A1                 
 -2.664  -2.664  -2.663  -2.663  -2.652  -2.652  -2.652  -2.652
  4 A2    4 B2   14 B1   14 A1   15 B1   15 A1    5 B2    5 A2                 
 -0.965  -0.922  -0.838  -0.816  -0.741  -0.573  -0.524  -0.501
 16 A1   16 B1   17 A1   17 B1   18 A1   18 B1   19 A1   20 A1                 
 -0.456  -0.430  -0.393  -0.370  -0.368  -0.336  -0.324  -0.312
  6 B2   19 B1    6 A2   20 B1   21 A1    7 B2    7 A2   22 A1                 
 -0.290  -0.261
 21 B1    8 B2                                                                 
 -- Virtual --                   
 -0.051  -0.049  -0.030  -0.011  -0.001   0.028   0.037   0.040
  8 A2   23 A1   22 B1   24 A1   25 A1   23 B1   26 A1   24 B1                 
  0.043   0.053   0.068   0.072   0.075   0.083   0.095   0.102
  9 B2   27 A1    9 A2   28 A1   10 B2   25 B1   26 B1   29 A1                 
  0.105   0.118   0.119   0.129   0.141   0.151   0.174   0.175
 10 A2   30 A1   11 B2   27 B1   28 B1   31 A1   11 A2   32 A1                 
  0.177   0.191   0.201   0.215   0.244   0.273   0.345   0.367
 29 B1   30 B1   33 A1   31 B1   32 B1   33 B1   34 A1   35 A1                 
  0.398   0.399   0.408   0.418   0.419   0.419   0.428   0.452
 36 A1   12 B2   34 B1   35 B1   12 A2   37 A1   13 B2   38 A1                 
  0.468   0.474   0.483   0.503   0.523   0.539   0.544   0.545
 13 A2   36 B1   14 B2   39 A1   37 B1   14 A2   15 B2   15 A2                 
  0.569   0.589   0.603   0.631   0.640   0.656   0.704   0.738
 16 B2   38 B1   40 A1   41 A1   16 A2   39 B1   40 B1   42 A1                 
  0.749   0.765   0.799   0.806   0.831   0.839   0.841   0.905
 17 B2   41 B1   43 A1   42 B1   17 A2   18 B2   44 A1   43 B1                 
  0.917   0.942   0.965   0.970   1.006   1.067   1.079   1.106
 45 A1   44 B1   46 A1   18 A2   45 B1   46 B1   47 A1   48 A1                 
  1.231   1.242   1.298   1.312   1.514   1.585   1.700   1.742
 47 B1   19 B2   48 B1   20 B2   49 A1   19 A2   50 A1   51 A1                 
  1.859   1.881   1.971   2.030   2.053   2.070   2.112   2.146
 49 B1   20 A2   21 B2   21 A2   52 A1   50 B1   51 B1   53 A1                 
  2.217   2.244   2.274   2.303   2.346   2.387   2.440   2.565
 22 B2   52 B1   22 A2   54 A1   53 B1   54 B1   55 A1   55 B1                 
  2.635   2.834   2.912   3.081   3.180   3.520   3.979   3.982
 23 B2   23 A2   56 A1   56 B1   57 A1   57 B1   24 B2   24 A2                 
  4.005   4.022   4.043   4.089   4.145   4.233   4.306   4.393
 58 A1   58 B1   25 B2   25 A2   59 A1   59 B1   60 A1   60 B1                 
  6.634   6.758   7.523   7.550   7.585   7.609   7.634   7.700
 61 A1   61 B1   26 B2   26 A2   62 A1   62 B1   63 A1   63 B1                 
  9.708   9.788  23.244  24.017  25.761  25.846  25.947  26.117
 64 A1   64 B1   65 A1   65 B1   27 B2   27 A2   66 A1   66 B1                 
 26.280  26.542  47.910  48.006 215.694 215.779 289.720 289.749
 67 A1   67 B1   68 A1   68 B1   69 A1   69 B1   28 B2   28 A2                 
289.782 289.816 289.863 289.9271020.7051020.824
 70 A1   70 B1   71 A1   71 B1   72 A1   72 B1                                 
 --------------------------------------------------------------

          Ground-State Mulliken Net Atomic Charges

     Atom                 Charge (a.u.)
  ----------------------------------------
      1 Cl                    0.422233
      2 Cl                    0.422233
      3 Br                   -0.087649
      4 Br                   -0.087649
      5 C                    -0.334585
      6 C                    -0.334585
  ----------------------------------------
  Sum of atomic charges =    -0.000000

 -----------------------------------------------------------------
                    Cartesian Multipole Moments
 -----------------------------------------------------------------
    Charge (ESU x 10^10)
                -0.0000
    Dipole Moment (Debye)
         X       0.0000      Y      -0.0000      Z       0.2375
       Tot       0.2375
    Quadrupole Moments (Debye-Ang)
        XX     -69.8798     XY       0.0000     YY     -73.6231
        XZ      -0.0000     YZ      -0.0000     ZZ     -71.7682
    Octopole Moments (Debye-Ang^2)
       XXX      -0.0000    XXY      -0.0000    XYY       0.0000
       YYY       0.0000    XXZ      10.0797    XYZ      -0.0000
       YYZ       5.8872    XZZ      -0.0000    YZZ      -0.0000
       ZZZ      20.2952
    Hexadecapole Moments (Debye-Ang^3)
      XXXX   -1222.2631   XXXY       0.0000   XXYY    -229.7114
      XYYY       0.0000   YYYY     -87.4572   XXXZ      -0.0000
      XXYZ      -0.0000   XYYZ      -0.0000   YYYZ      -0.0000
      XXZZ    -294.7285   XYZZ       0.0000   YYZZ    -147.2814
      XZZZ       0.0000   YZZZ      -0.0000   ZZZZ    -752.5265
 -----------------------------------------------------------------
 Calculating analytic gradient of the SCF energy
 Gradient of SCF Energy
            1           2           3           4           5           6
    1   0.0026796  -0.0026796  -0.0051867   0.0051867   0.0176438  -0.0176438
    2  -0.0000000   0.0000000  -0.0000000   0.0000000   0.0000000  -0.0000000
    3   0.0482504   0.0482504  -0.0528894  -0.0528894   0.0046390   0.0046390
 Max gradient component =       5.289E-02
 RMS gradient           =       2.470E-02
 Gradient time:  CPU 16.64 s  wall 4.27 s
 Geometry Optimization Parameters
   NAtoms,    NIC,     NZ,  NCons,   NDum,   NFix, NCnnct, MaxDiis
        6      37       0       0       0       0       0       0

 Cartesian Hessian Update
 Hessian Updated using BFGS Update


** GEOMETRY OPTIMIZATION IN DELOCALIZED INTERNAL COORDINATES **
   Searching for a Minimum

   Optimization Cycle:  11

                       Coordinates (Angstroms)
     ATOM                X               Y               Z
      1  Cl        1.7095391095    0.0000000000   -1.6756003621
      2  Cl       -1.7095391095    0.0000000000   -1.6756003621
      3  Br        1.8065367123    0.0000000000    1.0878642697
      4  Br       -1.8065367123    0.0000000000    1.0878642697
      5  C         0.6727939827    0.0000000000   -0.3432983904
      6  C        -0.6727939827    0.0000000000   -0.3432983904
   Point Group: c2v   Number of degrees of freedom:     5


   Energy is  -6144.896457968

 Hessian Updated using BFGS Update

  5 Hessian modes will be used to form the next step
  Hessian Eigenvalues:
     0.095614    0.251189    0.366894    0.555822    1.060466

 Minimum Search - Taking Simple RFO Step
 Searching for Lamda that Minimizes Along All modes
 Value Taken    Lamda =  -0.03072294
 Calculated Step too Large.  Step scaled by  0.614541
 Step Taken.  Stepsize is  0.300000

                             Maximum     Tolerance    Cnvgd?
         Gradient           0.056006      0.000300      NO
         Displacement       0.285545      0.001200      NO
         Energy change     -0.023086      0.000001      NO


 New Cartesian Coordinates Obtained by Inverse Iteration

 Displacement from previous Coordinates is:  0.227261
 ----------------------------------------------------------------
             Standard Nuclear Orientation (Angstroms)
    I     Atom           X                Y                Z
 ----------------------------------------------------------------
    1      Cl      1.6678349059     0.0000000000    -1.7245711936
    2      Cl     -1.6678349059     0.0000000000    -1.7245711936
    3      Br      1.7798694398     0.0000000000     1.1364534347
    4      Br     -1.7798694398     0.0000000000     1.1364534347
    5      C       0.6681205337     0.0000000000    -0.3429167239
    6      C      -0.6681205337     0.0000000000    -0.3429167239
 ----------------------------------------------------------------
 Molecular Point Group                 C2v   NOp =  4
 Largest Abelian Subgroup              C2v   NOp =  4
 Nuclear Repulsion Energy =   903.5817606498 hartrees
 There are       58 alpha and       58 beta electrons
 Applying Cartesian multipole field
    Component          Value
    ---------          -----
     (2,0,0)        1.00000E-11
     (0,2,0)        2.00000E-11
     (0,0,2)       -3.00000E-11
 Nucleus-field energy     =    -0.0000000092 hartrees
 Requested basis set is 6-311++G(d,p)
 There are 76 shells and 200 basis functions
 A cutoff of  1.0D-11 yielded   2244 shell pairs
 There are     17140 function pairs (     18911 Cartesian)
 Smallest overlap matrix eigenvalue = 9.57E-06
 Guess MOs from SCF MO coefficient file

 -----------------------------------------------------------------------
  General SCF calculation program by
  Eric Jon Sundstrom, Paul Horn, Yuezhi Mao, Dmitri Zuev, Alec White,
  David Stuck, Shaama M.S., Shane Yost, Joonho Lee, David Small,
  Daniel Levine, Susi Lehtola, Hugh Burton, Evgeny Epifanovsky
 -----------------------------------------------------------------------
 Exchange:     0.2000 Hartree-Fock + 0.0800 Slater + 0.7200 B88
 Correlation:  0.1900 VWN1RPA + 0.8100 LYP
 Using SG-1 standard quadrature grid
 using 4 threads for integral computing
 -------------------------------------------------------
 OpenMP Integral computing Module                
 Release: version 2.0, May 2017, Q-Chem Inc. Pleasanton 
 -------------------------------------------------------
 -------------------------------------------------------
 OpenMP BLAS3 based DFT computing Module                
 Release: version 1.0, May 2013, Q-Chem Inc. Pittsburgh 
 -------------------------------------------------------
 A restricted SCF calculation will be
 performed using DIIS
 SCF converges when DIIS error is below 1.0e-08
 ---------------------------------------
  Cycle       Energy         DIIS error
 ---------------------------------------
    1   -6144.9086604339      6.25e-04  
    2   -6144.9112364180      2.26e-04  
    3   -6144.9110897371      2.81e-04  
    4   -6144.9114728249      6.05e-05  
    5   -6144.9114916903      7.02e-06  
    6   -6144.9114919366      1.48e-06  
    7   -6144.9114919450      6.75e-07  
    8   -6144.9114919475      1.86e-07  
    9   -6144.9114919477      1.71e-08  
   10   -6144.9114919476      3.52e-09  Convergence criterion met
 ---------------------------------------
 SCF time:   CPU 49.81s  wall 14.00s 
 SCF   energy in the final basis set =    -6144.9114919476
 Total energy in the final basis set =    -6144.9114919476

 --------------------------------------------------------------
             Orbital Energies (a.u.) and Symmetries
 --------------------------------------------------------------

 Alpha MOs, Restricted
 -- Occupied --                  
-482.86 -482.86 -101.59 -101.59  -62.52  -62.52  -56.34  -56.34
  1 B1    1 A1    2 B1    2 A1    3 B1    3 A1    4 B1    4 A1                 
-56.332 -56.332 -56.332 -56.332 -10.310 -10.309  -9.504  -9.504
  1 A2    1 B2    5 A1    5 B1    6 A1    6 B1    7 B1    7 A1                 
 -8.725  -8.725  -7.269  -7.269  -7.259  -7.259  -7.258  -7.258
  8 B1    8 A1    9 A1    9 B1    2 B2    2 A2   10 A1   10 B1                 
 -6.558  -6.558  -6.543  -6.543  -6.543  -6.543  -2.668  -2.668
 11 A1   11 B1    3 A2    3 B2   12 B1   12 A1   13 B1   13 A1                 
 -2.664  -2.664  -2.664  -2.664  -2.652  -2.652  -2.652  -2.652
  4 A2    4 B2   14 B1   14 A1   15 B1   15 A1    5 B2    5 A2                 
 -0.959  -0.912  -0.839  -0.816  -0.742  -0.570  -0.520  -0.501
 16 A1   16 B1   17 A1   17 B1   18 A1   18 B1   19 A1   20 A1                 
 -0.452  -0.428  -0.387  -0.366  -0.362  -0.338  -0.325  -0.320
  6 B2   19 B1    6 A2   21 A1   20 B1    7 B2    7 A2   22 A1                 
 -0.295  -0.263
 21 B1    8 B2                                                                 
 -- Virtual --                   
 -0.054  -0.050  -0.037  -0.018  -0.001   0.027   0.036   0.039
 23 A1    8 A2   22 B1   24 A1   25 A1   23 B1   26 A1   24 B1                 
  0.044   0.054   0.068   0.071   0.075   0.086   0.094   0.103
  9 B2   27 A1    9 A2   28 A1   10 B2   25 B1   26 B1   29 A1                 
  0.105   0.117   0.120   0.129   0.139   0.150   0.172   0.176
 10 A2   30 A1   11 B2   27 B1   28 B1   31 A1   11 A2   32 A1                 
  0.178   0.187   0.201   0.216   0.249   0.268   0.345   0.367
 29 B1   30 B1   33 A1   31 B1   32 B1   33 B1   34 A1   35 A1                 
  0.398   0.400   0.406   0.415   0.418   0.423   0.430   0.451
 36 A1   12 B2   34 B1   37 A1   12 A2   35 B1   13 B2   38 A1                 
  0.470   0.473   0.479   0.501   0.509   0.537   0.543   0.546
 36 B1   13 A2   14 B2   39 A1   37 B1   14 A2   15 B2   15 A2                 
  0.570   0.590   0.602   0.634   0.636   0.665   0.705   0.742
 16 B2   38 B1   40 A1   41 A1   16 A2   39 B1   40 B1   42 A1                 
  0.755   0.757   0.802   0.811   0.831   0.833   0.838   0.901
 41 B1   17 B2   43 A1   42 B1   17 A2   44 A1   18 B2   45 A1                 
  0.909   0.931   0.951   0.970   0.992   1.049   1.092   1.095
 43 B1   44 B1   46 A1   18 A2   45 B1   46 B1   47 A1   48 A1                 
  1.225   1.231   1.291   1.305   1.519   1.582   1.688   1.723
 47 B1   19 B2   48 B1   20 B2   49 A1   19 A2   50 A1   51 A1                 
  1.867   1.884   1.970   2.026   2.052   2.054   2.125   2.150
 49 B1   20 A2   21 B2   21 A2   50 B1   52 A1   51 B1   53 A1                 
  2.216   2.222   2.271   2.324   2.331   2.363   2.446   2.557
 22 B2   52 B1   22 A2   54 A1   53 B1   54 B1   55 A1   55 B1                 
  2.635   2.834   2.905   3.088   3.182   3.491   3.977   3.982
 23 B2   23 A2   56 A1   56 B1   57 A1   57 B1   24 B2   24 A2                 
  3.998   4.026   4.039   4.084   4.144   4.226   4.311   4.396
 58 A1   58 B1   25 B2   25 A2   59 A1   59 B1   60 A1   60 B1                 
  6.614   6.748   7.523   7.548   7.591   7.597   7.637   7.698
 61 A1   61 B1   26 B2   26 A2   62 A1   62 B1   63 A1   63 B1                 
  9.696   9.782  23.230  24.048  25.759  25.841  25.978  26.058
 64 A1   64 B1   65 A1   65 B1   27 B2   27 A2   66 A1   66 B1                 
 26.298  26.525  47.894  47.998 215.680 215.773 289.719 289.746
 67 A1   67 B1   68 A1   68 B1   69 A1   69 B1   28 B2   28 A2                 
289.786 289.801 289.864 289.9231020.6851020.815
 70 A1   70 B1   71 A1   71 B1   72 A1   72 B1                                 

 Beta MOs, Restricted
 -- Occupied --                  
-482.86 -482.86 -101.59 -101.59  -62.52  -62.52  -56.34  -56.34
  1 B1    1 A1    2 B1    2 A1    3 B1    3 A1    4 B1    4 A1                 
-56.332 -56.332 -56.332 -56.332 -10.310 -10.309  -9.504  -9.504
  1 A2    1 B2    5 A1    5 B1    6 A1    6 B1    7 B1    7 A1                 
 -8.725  -8.725  -7.269  -7.269  -7.259  -7.259  -7.258  -7.258
  8 B1    8 A1    9 A1    9 B1    2 B2    2 A2   10 A1   10 B1                 
 -6.558  -6.558  -6.543  -6.543  -6.543  -6.543  -2.668  -2.668
 11 A1   11 B1    3 A2    3 B2   12 B1   12 A1   13 B1   13 A1                 
 -2.664  -2.664  -2.664  -2.664  -2.652  -2.652  -2.652  -2.652
  4 A2    4 B2   14 B1   14 A1   15 B1   15 A1    5 B2    5 A2                 
 -0.959  -0.912  -0.839  -0.816  -0.742  -0.570  -0.520  -0.501
 16 A1   16 B1   17 A1   17 B1   18 A1   18 B1   19 A1   20 A1                 
 -0.452  -0.428  -0.387  -0.366  -0.362  -0.338  -0.325  -0.320
  6 B2   19 B1    6 A2   21 A1   20 B1    7 B2    7 A2   22 A1                 
 -0.295  -0.263
 21 B1    8 B2                                                                 
 -- Virtual --                   
 -0.054  -0.050  -0.037  -0.018  -0.001   0.027   0.036   0.039
 23 A1    8 A2   22 B1   24 A1   25 A1   23 B1   26 A1   24 B1                 
  0.044   0.054   0.068   0.071   0.075   0.086   0.094   0.103
  9 B2   27 A1    9 A2   28 A1   10 B2   25 B1   26 B1   29 A1                 
  0.105   0.117   0.120   0.129   0.139   0.150   0.172   0.176
 10 A2   30 A1   11 B2   27 B1   28 B1   31 A1   11 A2   32 A1                 
  0.178   0.187   0.201   0.216   0.249   0.268   0.345   0.367
 29 B1   30 B1   33 A1   31 B1   32 B1   33 B1   34 A1   35 A1                 
  0.398   0.400   0.406   0.415   0.418   0.423   0.430   0.451
 36 A1   12 B2   34 B1   37 A1   12 A2   35 B1   13 B2   38 A1                 
  0.470   0.473   0.479   0.501   0.509   0.537   0.543   0.546
 36 B1   13 A2   14 B2   39 A1   37 B1   14 A2   15 B2   15 A2                 
  0.570   0.590   0.602   0.634   0.636   0.665   0.705   0.742
 16 B2   38 B1   40 A1   41 A1   16 A2   39 B1   40 B1   42 A1                 
  0.755   0.757   0.802   0.811   0.831   0.833   0.838   0.901
 41 B1   17 B2   43 A1   42 B1   17 A2   44 A1   18 B2   45 A1                 
  0.909   0.931   0.951   0.970   0.992   1.049   1.092   1.095
 43 B1   44 B1   46 A1   18 A2   45 B1   46 B1   47 A1   48 A1                 
  1.225   1.231   1.291   1.305   1.519   1.582   1.688   1.723
 47 B1   19 B2   48 B1   20 B2   49 A1   19 A2   50 A1   51 A1                 
  1.867   1.884   1.970   2.026   2.052   2.054   2.125   2.150
 49 B1   20 A2   21 B2   21 A2   50 B1   52 A1   51 B1   53 A1                 
  2.216   2.222   2.271   2.324   2.331   2.363   2.446   2.557
 22 B2   52 B1   22 A2   54 A1   53 B1   54 B1   55 A1   55 B1                 
  2.635   2.834   2.905   3.088   3.182   3.491   3.977   3.982
 23 B2   23 A2   56 A1   56 B1   57 A1   57 B1   24 B2   24 A2                 
  3.998   4.026   4.039   4.084   4.144   4.226   4.311   4.396
 58 A1   58 B1   25 B2   25 A2   59 A1   59 B1   60 A1   60 B1                 
  6.614   6.748   7.523   7.548   7.591   7.597   7.637   7.698
 61 A1   61 B1   26 B2   26 A2   62 A1   62 B1   63 A1   63 B1                 
  9.696   9.782  23.230  24.048  25.759  25.841  25.978  26.058
 64 A1   64 B1   65 A1   65 B1   27 B2   27 A2   66 A1   66 B1                 
 26.298  26.525  47.894  47.998 215.680 215.773 289.719 289.746
 67 A1   67 B1   68 A1   68 B1   69 A1   69 B1   28 B2   28 A2                 
289.786 289.801 289.864 289.9231020.6851020.815
 70 A1   70 B1   71 A1   71 B1   72 A1   72 B1                                 
 --------------------------------------------------------------

          Ground-State Mulliken Net Atomic Charges

     Atom                 Charge (a.u.)
  ----------------------------------------
      1 Cl                    0.430007
      2 Cl                    0.430007
      3 Br                   -0.090126
      4 Br                   -0.090126
      5 C                    -0.339881
      6 C                    -0.339881
  ----------------------------------------
  Sum of atomic charges =    -0.000000

 -----------------------------------------------------------------
                    Cartesian Multipole Moments
 -----------------------------------------------------------------
    Charge (ESU x 10^10)
                -0.0000
    Dipole Moment (Debye)
         X       0.0000      Y       0.0000      Z       0.3014
       Tot       0.3014
    Quadrupole Moments (Debye-Ang)
        XX     -70.5436     XY       0.0000     YY     -73.7671
        XZ      -0.0000     YZ      -0.0000     ZZ     -71.0196
    Octopole Moments (Debye-Ang^2)
       XXX      -0.0000    XXY      -0.0000    XYY       0.0000
       YYY       0.0000    XXZ       9.9179    XYZ      -0.0000
       YYZ       5.4008    XZZ      -0.0000    YZZ      -0.0000
       ZZZ      18.6577
    Hexadecapole Moments (Debye-Ang^3)
      XXXX   -1191.7619   XXXY       0.0000   XXYY    -223.1564
      XYYY       0.0000   YYYY     -87.8227   XXXZ      -0.0000
      XXYZ      -0.0000   XYYZ      -0.0000   YYYZ      -0.0000
      XXZZ    -294.5922   XYZZ       0.0000   YYZZ    -155.4360
      XZZZ       0.0000   YZZZ      -0.0000   ZZZZ    -789.8372
 -----------------------------------------------------------------
 Calculating analytic gradient of the SCF energy
 Gradient of SCF Energy
            1           2           3           4           5           6
    1   0.0030267  -0.0030267  -0.0015786   0.0015786   0.0013088  -0.0013088
    2  -0.0000000  -0.0000000  -0.0000000   0.0000000   0.0000000  -0.0000000
    3   0.0285971   0.0285971  -0.0313282  -0.0313282   0.0027311   0.0027311
 Max gradient component =       3.133E-02
 RMS gradient           =       1.422E-02
 Gradient time:  CPU 16.64 s  wall 4.27 s
 Geometry Optimization Parameters
   NAtoms,    NIC,     NZ,  NCons,   NDum,   NFix, NCnnct, MaxDiis
        6      37       0       0       0       0       0       0

 Cartesian Hessian Update
 Hessian Updated using BFGS Update


** GEOMETRY OPTIMIZATION IN DELOCALIZED INTERNAL COORDINATES **
   Searching for a Minimum

   Optimization Cycle:  12

                       Coordinates (Angstroms)
     ATOM                X               Y               Z
      1  Cl        1.6678349059    0.0000000000   -1.7245711936
      2  Cl       -1.6678349059    0.0000000000   -1.7245711936
      3  Br        1.7798694398    0.0000000000    1.1364534347
      4  Br       -1.7798694398    0.0000000000    1.1364534347
      5  C         0.6681205337    0.0000000000   -0.3429167239
      6  C        -0.6681205337    0.0000000000   -0.3429167239
   Point Group: c2v   Number of degrees of freedom:     5


   Energy is  -6144.911491948

 Hessian Updated using BFGS Update

  5 Hessian modes will be used to form the next step
  Hessian Eigenvalues:
     0.077884    0.251184    0.381686    0.557242    1.060162

 Minimum Search - Taking Simple RFO Step
 Searching for Lamda that Minimizes Along All modes
 Value Taken    Lamda =  -0.01518973
 Calculated Step too Large.  Step scaled by  0.744207
 Step Taken.  Stepsize is  0.300000

                             Maximum     Tolerance    Cnvgd?
         Gradient           0.035872      0.000300      NO
         Displacement       0.293072      0.001200      NO
         Energy change     -0.015034      0.000001      NO


 New Cartesian Coordinates Obtained by Inverse Iteration

 Displacement from previous Coordinates is:  0.223574
 ----------------------------------------------------------------
             Standard Nuclear Orientation (Angstroms)
    I     Atom           X                Y                Z
 ----------------------------------------------------------------
    1      Cl      1.6301042302     0.0000000000    -1.7727103345
    2      Cl     -1.6301042302     0.0000000000    -1.7727103345
    3      Br      1.7511088414     0.0000000000     1.1856772704
    4      Br     -1.7511088414     0.0000000000     1.1856772704
    5      C       0.6706450594     0.0000000000    -0.3440014187
    6      C      -0.6706450594     0.0000000000    -0.3440014187
 ----------------------------------------------------------------
 Molecular Point Group                 C2v   NOp =  4
 Largest Abelian Subgroup              C2v   NOp =  4
 Nuclear Repulsion Energy =   897.9078071276 hartrees
 There are       58 alpha and       58 beta electrons
 Applying Cartesian multipole field
    Component          Value
    ---------          -----
     (2,0,0)        1.00000E-11
     (0,2,0)        2.00000E-11
     (0,0,2)       -3.00000E-11
 Nucleus-field energy     =    -0.0000000111 hartrees
 Requested basis set is 6-311++G(d,p)
 There are 76 shells and 200 basis functions
 A cutoff of  1.0D-11 yielded   2240 shell pairs
 There are     17096 function pairs (     18863 Cartesian)
 Smallest overlap matrix eigenvalue = 1.25E-05
 Guess MOs from SCF MO coefficient file

 -----------------------------------------------------------------------
  General SCF calculation program by
  Eric Jon Sundstrom, Paul Horn, Yuezhi Mao, Dmitri Zuev, Alec White,
  David Stuck, Shaama M.S., Shane Yost, Joonho Lee, David Small,
  Daniel Levine, Susi Lehtola, Hugh Burton, Evgeny Epifanovsky
 -----------------------------------------------------------------------
 Exchange:     0.2000 Hartree-Fock + 0.0800 Slater + 0.7200 B88
 Correlation:  0.1900 VWN1RPA + 0.8100 LYP
 Using SG-1 standard quadrature grid
 using 4 threads for integral computing
 -------------------------------------------------------
 OpenMP Integral computing Module                
 Release: version 2.0, May 2017, Q-Chem Inc. Pleasanton 
 -------------------------------------------------------
 -------------------------------------------------------
 OpenMP BLAS3 based DFT computing Module                
 Release: version 1.0, May 2013, Q-Chem Inc. Pittsburgh 
 -------------------------------------------------------
 A restricted SCF calculation will be
 performed using DIIS
 SCF converges when DIIS error is below 1.0e-08
 ---------------------------------------
  Cycle       Energy         DIIS error
 ---------------------------------------
    1   -6144.9171312935      5.58e-04  
    2   -6144.9193210726      2.56e-04  
    3   -6144.9191540434      3.13e-04  
    4   -6144.9196436584      4.93e-05  
    5   -6144.9196564979      6.60e-06  
    6   -6144.9196567211      1.28e-06  
    7   -6144.9196567269      4.63e-07  
    8   -6144.9196567279      1.08e-07  
    9   -6144.9196567278      3.42e-08  
   10   -6144.9196567280      5.43e-09  Convergence criterion met
 ---------------------------------------
 SCF time:   CPU 49.44s  wall 13.00s 
 SCF   energy in the final basis set =    -6144.9196567280
 Total energy in the final basis set =    -6144.9196567280

 --------------------------------------------------------------
             Orbital Energies (a.u.) and Symmetries
 --------------------------------------------------------------

 Alpha MOs, Restricted
 -- Occupied --                  
-482.86 -482.86 -101.59 -101.59  -62.52  -62.52  -56.34  -56.34
  1 B1    1 A1    2 B1    2 A1    3 B1    3 A1    4 B1    4 A1                 
-56.333 -56.333 -56.333 -56.333 -10.312 -10.311  -9.505  -9.505
  1 A2    1 B2    5 A1    5 B1    6 A1    6 B1    7 B1    7 A1                 
 -8.726  -8.726  -7.270  -7.270  -7.259  -7.259  -7.259  -7.259
  8 B1    8 A1    9 A1    9 B1    2 B2    2 A2   10 A1   10 B1                 
 -6.558  -6.558  -6.544  -6.544  -6.543  -6.543  -2.669  -2.669
 11 A1   11 B1    3 A2    3 B2   12 B1   12 A1   13 B1   13 A1                 
 -2.665  -2.665  -2.665  -2.665  -2.653  -2.653  -2.653  -2.653
  4 A2    4 B2   14 B1   14 A1   15 B1   15 A1    5 B2    5 A2                 
 -0.953  -0.903  -0.839  -0.815  -0.739  -0.568  -0.515  -0.500
 16 A1   16 B1   17 A1   17 B1   18 A1   18 B1   19 A1   20 A1                 
 -0.448  -0.428  -0.383  -0.365  -0.355  -0.340  -0.328  -0.326
  6 B2   19 B1    6 A2   21 A1   20 B1    7 B2   22 A1    7 A2                 
 -0.298  -0.264
 21 B1    8 B2                                                                 
 -- Virtual --                   
 -0.057  -0.051  -0.044  -0.024  -0.001   0.027   0.035   0.039
 23 A1    8 A2   22 B1   24 A1   25 A1   23 B1   26 A1   24 B1                 
  0.044   0.055   0.068   0.069   0.075   0.088   0.093   0.102
  9 B2   27 A1    9 A2   28 A1   10 B2   25 B1   26 B1   29 A1                 
  0.105   0.116   0.121   0.127   0.138   0.148   0.170   0.174
 10 A2   30 A1   11 B2   27 B1   28 B1   31 A1   11 A2   29 B1                 
  0.177   0.185   0.202   0.216   0.253   0.262   0.346   0.368
 32 A1   30 B1   33 A1   31 B1   32 B1   33 B1   34 A1   35 A1                 
  0.397   0.400   0.404   0.413   0.418   0.429   0.431   0.451
 36 A1   12 B2   34 B1   37 A1   12 A2   35 B1   13 B2   38 A1                 
  0.464   0.477   0.477   0.494   0.500   0.534   0.541   0.548
 36 B1   13 A2   14 B2   37 B1   39 A1   14 A2   15 B2   15 A2                 
  0.571   0.589   0.598   0.632   0.632   0.667   0.705   0.740
 16 B2   38 B1   40 A1   41 A1   16 A2   39 B1   40 B1   41 B1                 
  0.747   0.764   0.806   0.820   0.825   0.831   0.837   0.886
 42 A1   17 B2   43 A1   42 B1   44 A1   17 A2   18 B2   45 A1                 
  0.908   0.920   0.941   0.966   0.981   1.032   1.084   1.100
 43 B1   44 B1   46 A1   18 A2   45 B1   46 B1   47 A1   48 A1                 
  1.218   1.219   1.279   1.300   1.528   1.576   1.674   1.702
 47 B1   19 B2   48 B1   20 B2   49 A1   19 A2   50 A1   51 A1                 
  1.871   1.880   1.970   2.021   2.032   2.051   2.127   2.148
 49 B1   20 A2   21 B2   21 A2   50 B1   52 A1   51 B1   53 A1                 
  2.197   2.216   2.268   2.309   2.338   2.339   2.448   2.549
 52 B1   22 B2   22 A2   53 B1   54 B1   54 A1   55 A1   55 B1                 
  2.633   2.830   2.899   3.093   3.165   3.478   3.975   3.982
 23 B2   23 A2   56 A1   56 B1   57 A1   57 B1   24 B2   24 A2                 
  3.991   4.031   4.036   4.078   4.140   4.212   4.314   4.396
 58 A1   58 B1   25 B2   25 A2   59 A1   59 B1   60 A1   60 B1                 
  6.596   6.740   7.523   7.546   7.586   7.594   7.637   7.694
 61 A1   61 B1   26 B2   26 A2   62 B1   62 A1   63 A1   63 B1                 
  9.684   9.777  23.223  24.024  25.757  25.836  26.000  26.000
 64 A1   64 B1   65 A1   65 B1   27 B2   27 A2   66 A1   66 B1                 
 26.308  26.504  47.878  47.993 215.668 215.768 289.718 289.743
 67 A1   67 B1   68 A1   68 B1   69 A1   69 B1   28 B2   28 A2                 
289.786 289.789 289.864 289.9181020.6661020.808
 70 B1   70 A1   71 A1   71 B1   72 A1   72 B1                                 

 Beta MOs, Restricted
 -- Occupied --                  
-482.86 -482.86 -101.59 -101.59  -62.52  -62.52  -56.34  -56.34
  1 B1    1 A1    2 B1    2 A1    3 B1    3 A1    4 B1    4 A1                 
-56.333 -56.333 -56.333 -56.333 -10.312 -10.311  -9.505  -9.505
  1 A2    1 B2    5 A1    5 B1    6 A1    6 B1    7 B1    7 A1                 
 -8.726  -8.726  -7.270  -7.270  -7.259  -7.259  -7.259  -7.259
  8 B1    8 A1    9 A1    9 B1    2 B2    2 A2   10 A1   10 B1                 
 -6.558  -6.558  -6.544  -6.544  -6.543  -6.543  -2.669  -2.669
 11 A1   11 B1    3 A2    3 B2   12 B1   12 A1   13 B1   13 A1                 
 -2.665  -2.665  -2.665  -2.665  -2.653  -2.653  -2.653  -2.653
  4 A2    4 B2   14 B1   14 A1   15 B1   15 A1    5 B2    5 A2                 
 -0.953  -0.903  -0.839  -0.815  -0.739  -0.568  -0.515  -0.500
 16 A1   16 B1   17 A1   17 B1   18 A1   18 B1   19 A1   20 A1                 
 -0.448  -0.428  -0.383  -0.365  -0.355  -0.340  -0.328  -0.326
  6 B2   19 B1    6 A2   21 A1   20 B1    7 B2   22 A1    7 A2                 
 -0.298  -0.264
 21 B1    8 B2                                                                 
 -- Virtual --                   
 -0.057  -0.051  -0.044  -0.024  -0.001   0.027   0.035   0.039
 23 A1    8 A2   22 B1   24 A1   25 A1   23 B1   26 A1   24 B1                 
  0.044   0.055   0.068   0.069   0.075   0.088   0.093   0.102
  9 B2   27 A1    9 A2   28 A1   10 B2   25 B1   26 B1   29 A1                 
  0.105   0.116   0.121   0.127   0.138   0.148   0.170   0.174
 10 A2   30 A1   11 B2   27 B1   28 B1   31 A1   11 A2   29 B1                 
  0.177   0.185   0.202   0.216   0.253   0.262   0.346   0.368
 32 A1   30 B1   33 A1   31 B1   32 B1   33 B1   34 A1   35 A1                 
  0.397   0.400   0.404   0.413   0.418   0.429   0.431   0.451
 36 A1   12 B2   34 B1   37 A1   12 A2   35 B1   13 B2   38 A1                 
  0.464   0.477   0.477   0.494   0.500   0.534   0.541   0.548
 36 B1   13 A2   14 B2   37 B1   39 A1   14 A2   15 B2   15 A2                 
  0.571   0.589   0.598   0.632   0.632   0.667   0.705   0.740
 16 B2   38 B1   40 A1   41 A1   16 A2   39 B1   40 B1   41 B1                 
  0.747   0.764   0.806   0.820   0.825   0.831   0.837   0.886
 42 A1   17 B2   43 A1   42 B1   44 A1   17 A2   18 B2   45 A1                 
  0.908   0.920   0.941   0.966   0.981   1.032   1.084   1.100
 43 B1   44 B1   46 A1   18 A2   45 B1   46 B1   47 A1   48 A1                 
  1.218   1.219   1.279   1.300   1.528   1.576   1.674   1.702
 47 B1   19 B2   48 B1   20 B2   49 A1   19 A2   50 A1   51 A1                 
  1.871   1.880   1.970   2.021   2.032   2.051   2.127   2.148
 49 B1   20 A2   21 B2   21 A2   50 B1   52 A1   51 B1   53 A1                 
  2.197   2.216   2.268   2.309   2.338   2.339   2.448   2.549
 52 B1   22 B2   22 A2   53 B1   54 B1   54 A1   55 A1   55 B1                 
  2.633   2.830   2.899   3.093   3.165   3.478   3.975   3.982
 23 B2   23 A2   56 A1   56 B1   57 A1   57 B1   24 B2   24 A2                 
  3.991   4.031   4.036   4.078   4.140   4.212   4.314   4.396
 58 A1   58 B1   25 B2   25 A2   59 A1   59 B1   60 A1   60 B1                 
  6.596   6.740   7.523   7.546   7.586   7.594   7.637   7.694
 61 A1   61 B1   26 B2   26 A2   62 B1   62 A1   63 A1   63 B1                 
  9.684   9.777  23.223  24.024  25.757  25.836  26.000  26.000
 64 A1   64 B1   65 A1   65 B1   27 B2   27 A2   66 A1   66 B1                 
 26.308  26.504  47.878  47.993 215.668 215.768 289.718 289.743
 67 A1   67 B1   68 A1   68 B1   69 A1   69 B1   28 B2   28 A2                 
289.786 289.789 289.864 289.9181020.6661020.808
 70 B1   70 A1   71 A1   71 B1   72 A1   72 B1                                 
 --------------------------------------------------------------

          Ground-State Mulliken Net Atomic Charges

     Atom                 Charge (a.u.)
  ----------------------------------------
      1 Cl                    0.436370
      2 Cl                    0.436370
      3 Br                   -0.093635
      4 Br                   -0.093635
      5 C                    -0.342734
      6 C                    -0.342734
  ----------------------------------------
  Sum of atomic charges =    -0.000000

 -----------------------------------------------------------------
                    Cartesian Multipole Moments
 -----------------------------------------------------------------
    Charge (ESU x 10^10)
                -0.0000
    Dipole Moment (Debye)
         X       0.0000      Y       0.0000      Z       0.3567
       Tot       0.3567
    Quadrupole Moments (Debye-Ang)
        XX     -71.1977     XY       0.0000     YY     -73.9218
        XZ      -0.0000     YZ      -0.0000     ZZ     -70.2876
    Octopole Moments (Debye-Ang^2)
       XXX      -0.0000    XXY       0.0000    XYY       0.0000
       YYY       0.0000    XXZ       9.5928    XYZ       0.0000
       YYZ       4.8849    XZZ      -0.0000    YZZ       0.0000
       ZZZ      17.0463
    Hexadecapole Moments (Debye-Ang^3)
      XXXX   -1162.4786   XXXY      -0.0000   XXYY    -216.8043
      XYYY      -0.0000   YYYY     -88.2104   XXXZ      -0.0000
      XXYZ       0.0000   XYYZ      -0.0000   YYYZ      -0.0000
      XXZZ    -295.9072   XYZZ      -0.0000   YYZZ    -163.9016
      XZZZ       0.0000   YZZZ       0.0000   ZZZZ    -828.2359
 -----------------------------------------------------------------
 Calculating analytic gradient of the SCF energy
 Gradient of SCF Energy
            1           2           3           4           5           6
    1   0.0020964  -0.0020964   0.0003991  -0.0003991   0.0019344  -0.0019344
    2  -0.0000000  -0.0000000  -0.0000000   0.0000000   0.0000000   0.0000000
    3   0.0123796   0.0123796  -0.0138519  -0.0138519   0.0014723   0.0014723
 Max gradient component =       1.385E-02
 RMS gradient           =       6.286E-03
 Gradient time:  CPU 16.41 s  wall 4.21 s
 Geometry Optimization Parameters
   NAtoms,    NIC,     NZ,  NCons,   NDum,   NFix, NCnnct, MaxDiis
        6      37       0       0       0       0       0       0

 Cartesian Hessian Update
 Hessian Updated using BFGS Update


** GEOMETRY OPTIMIZATION IN DELOCALIZED INTERNAL COORDINATES **
   Searching for a Minimum

   Optimization Cycle:  13

                       Coordinates (Angstroms)
     ATOM                X               Y               Z
      1  Cl        1.6301042302    0.0000000000   -1.7727103345
      2  Cl       -1.6301042302    0.0000000000   -1.7727103345
      3  Br        1.7511088414    0.0000000000    1.1856772704
      4  Br       -1.7511088414    0.0000000000    1.1856772704
      5  C         0.6706450594    0.0000000000   -0.3440014187
      6  C        -0.6706450594    0.0000000000   -0.3440014187
   Point Group: c2v   Number of degrees of freedom:     5


   Energy is  -6144.919656728

 Hessian Updated using BFGS Update

  5 Hessian modes will be used to form the next step
  Hessian Eigenvalues:
     0.067870    0.251689    0.379938    0.559058    1.060039

 Minimum Search - Taking Simple RFO Step
 Searching for Lamda that Minimizes Along All modes
 Value Taken    Lamda =  -0.00422707
 Step Taken.  Stepsize is  0.240494

                             Maximum     Tolerance    Cnvgd?
         Gradient           0.015809      0.000300      NO
         Displacement       0.231482      0.001200      NO
         Energy change     -0.008165      0.000001      NO


 New Cartesian Coordinates Obtained by Inverse Iteration

 Displacement from previous Coordinates is:  0.199584
 ----------------------------------------------------------------
             Standard Nuclear Orientation (Angstroms)
    I     Atom           X                Y                Z
 ----------------------------------------------------------------
    1      Cl      1.6003625049     0.0000000000    -1.8093475813
    2      Cl     -1.6003625049     0.0000000000    -1.8093475813
    3      Br      1.7110953564     0.0000000000     1.2271774486
    4      Br     -1.7110953564     0.0000000000     1.2271774486
    5      C       0.6687936670     0.0000000000    -0.3488643501
    6      C      -0.6687936670     0.0000000000    -0.3488643501
 ----------------------------------------------------------------
 Molecular Point Group                 C2v   NOp =  4
 Largest Abelian Subgroup              C2v   NOp =  4
 Nuclear Repulsion Energy =   896.6581870322 hartrees
 There are       58 alpha and       58 beta electrons
 Applying Cartesian multipole field
    Component          Value
    ---------          -----
     (2,0,0)        1.00000E-11
     (0,2,0)        2.00000E-11
     (0,0,2)       -3.00000E-11
 Nucleus-field energy     =    -0.0000000128 hartrees
 Requested basis set is 6-311++G(d,p)
 There are 76 shells and 200 basis functions
 A cutoff of  1.0D-11 yielded   2242 shell pairs
 There are     17098 function pairs (     18869 Cartesian)
 Smallest overlap matrix eigenvalue = 1.47E-05
 Guess MOs from SCF MO coefficient file

 -----------------------------------------------------------------------
  General SCF calculation program by
  Eric Jon Sundstrom, Paul Horn, Yuezhi Mao, Dmitri Zuev, Alec White,
  David Stuck, Shaama M.S., Shane Yost, Joonho Lee, David Small,
  Daniel Levine, Susi Lehtola, Hugh Burton, Evgeny Epifanovsky
 -----------------------------------------------------------------------
 Exchange:     0.2000 Hartree-Fock + 0.0800 Slater + 0.7200 B88
 Correlation:  0.1900 VWN1RPA + 0.8100 LYP
 Using SG-1 standard quadrature grid
 using 4 threads for integral computing
 -------------------------------------------------------
 OpenMP Integral computing Module                
 Release: version 2.0, May 2017, Q-Chem Inc. Pleasanton 
 -------------------------------------------------------
 -------------------------------------------------------
 OpenMP BLAS3 based DFT computing Module                
 Release: version 1.0, May 2013, Q-Chem Inc. Pittsburgh 
 -------------------------------------------------------
 A restricted SCF calculation will be
 performed using DIIS
 SCF converges when DIIS error is below 1.0e-08
 ---------------------------------------
  Cycle       Energy         DIIS error
 ---------------------------------------
    1   -6144.9204211169      4.45e-04  
    2   -6144.9218827624      1.64e-04  
    3   -6144.9218057620      2.05e-04  
    4   -6144.9220134153      4.68e-05  
    5   -6144.9220247829      5.83e-06  
    6   -6144.9220249566      9.67e-07  
    7   -6144.9220249599      3.99e-07  
    8   -6144.9220249606      9.62e-08  
    9   -6144.9220249606      2.31e-08  
   10   -6144.9220249605      2.85e-09  Convergence criterion met
 ---------------------------------------
 SCF time:   CPU 49.37s  wall 13.00s 
 SCF   energy in the final basis set =    -6144.9220249605
 Total energy in the final basis set =    -6144.9220249605

 --------------------------------------------------------------
             Orbital Energies (a.u.) and Symmetries
 --------------------------------------------------------------

 Alpha MOs, Restricted
 -- Occupied --                  
-482.86 -482.86 -101.59 -101.59  -62.52  -62.52  -56.34  -56.34
  1 B1    1 A1    2 B1    2 A1    3 B1    3 A1    4 B1    4 A1                 
-56.334 -56.334 -56.334 -56.334 -10.313 -10.312  -9.505  -9.505
  1 A2    1 B2    5 A1    5 B1    6 A1    6 B1    7 B1    7 A1                 
 -8.726  -8.726  -7.270  -7.270  -7.260  -7.260  -7.259  -7.259
  8 B1    8 A1    9 A1    9 B1    2 B2    2 A2   10 A1   10 B1                 
 -6.559  -6.559  -6.544  -6.544  -6.544  -6.544  -2.669  -2.669
 11 A1   11 B1    3 A2    3 B2   12 B1   12 A1   13 B1   13 A1                 
 -2.665  -2.665  -2.665  -2.665  -2.653  -2.653  -2.653  -2.653
  4 A2    4 B2   14 B1   14 A1   15 B1   15 A1    5 B2    5 A2                 
 -0.950  -0.897  -0.841  -0.814  -0.739  -0.566  -0.513  -0.498
 16 A1   16 B1   17 A1   17 B1   18 A1   18 B1   19 A1   20 A1                 
 -0.446  -0.426  -0.379  -0.365  -0.350  -0.341  -0.334  -0.326
  6 B2   19 B1    6 A2   21 A1   20 B1    7 B2   22 A1    7 A2                 
 -0.299  -0.265
 21 B1    8 B2                                                                 
 -- Virtual --                   
 -0.061  -0.051  -0.050  -0.029  -0.000   0.027   0.035   0.038
 23 A1    8 A2   22 B1   24 A1   25 A1   23 B1   26 A1   24 B1                 
  0.044   0.056   0.068   0.068   0.075   0.090   0.092   0.102
  9 B2   27 A1   28 A1    9 A2   10 B2   25 B1   26 B1   29 A1                 
  0.105   0.116   0.121   0.125   0.138   0.145   0.169   0.169
 10 A2   30 A1   11 B2   27 B1   28 B1   31 A1   11 A2   29 B1                 
  0.178   0.185   0.203   0.217   0.258   0.259   0.346   0.369
 32 A1   30 B1   33 A1   31 B1   32 B1   33 B1   34 A1   35 A1                 
  0.397   0.400   0.403   0.412   0.418   0.431   0.436   0.451
 36 A1   12 B2   34 B1   37 A1   12 A2   13 B2   35 B1   38 A1                 
  0.459   0.475   0.479   0.482   0.500   0.532   0.540   0.551
 36 B1   14 B2   13 A2   37 B1   39 A1   14 A2   15 B2   15 A2                 
  0.572   0.592   0.593   0.626   0.629   0.672   0.706   0.733
 16 B2   38 B1   40 A1   41 A1   16 A2   39 B1   40 B1   41 B1                 
  0.750   0.770   0.809   0.820   0.825   0.832   0.836   0.874
 42 A1   17 B2   43 A1   44 A1   42 B1   17 A2   18 B2   45 A1                 
  0.909   0.912   0.934   0.963   0.976   1.020   1.079   1.104
 43 B1   44 B1   46 A1   18 A2   45 B1   46 B1   47 A1   48 A1                 
  1.210   1.211   1.269   1.296   1.533   1.574   1.665   1.693
 47 B1   19 B2   48 B1   20 B2   49 A1   19 A2   50 A1   51 A1                 
  1.876   1.883   1.970   2.017   2.017   2.050   2.135   2.145
 49 B1   20 A2   21 B2   21 A2   50 B1   52 A1   51 B1   53 A1                 
  2.183   2.217   2.266   2.294   2.321   2.343   2.447   2.543
 52 B1   22 B2   22 A2   53 B1   54 B1   54 A1   55 A1   55 B1                 
  2.632   2.829   2.894   3.098   3.162   3.461   3.973   3.983
 23 B2   23 A2   56 A1   56 B1   57 A1   57 B1   24 B2   24 A2                 
  3.986   4.033   4.039   4.075   4.135   4.200   4.317   4.395
 58 A1   25 B2   58 B1   25 A2   59 A1   59 B1   60 A1   60 B1                 
  6.582   6.738   7.523   7.545   7.581   7.594   7.635   7.692
 61 A1   61 B1   26 B2   26 A2   62 B1   62 A1   63 A1   63 B1                 
  9.678   9.776  23.216  24.038  25.756  25.832  25.959  26.007
 64 A1   64 B1   65 A1   65 B1   27 B2   27 A2   66 B1   66 A1                 
 26.312  26.491  47.867  47.992 215.660 215.767 289.717 289.741
 67 A1   67 B1   68 A1   68 B1   69 A1   69 B1   28 B2   28 A2                 
289.777 289.791 289.862 289.9151020.6511020.807
 70 B1   70 A1   71 A1   71 B1   72 A1   72 B1                                 

 Beta MOs, Restricted
 -- Occupied --                  
-482.86 -482.86 -101.59 -101.59  -62.52  -62.52  -56.34  -56.34
  1 B1    1 A1    2 B1    2 A1    3 B1    3 A1    4 B1    4 A1                 
-56.334 -56.334 -56.334 -56.334 -10.313 -10.312  -9.505  -9.505
  1 A2    1 B2    5 A1    5 B1    6 A1    6 B1    7 B1    7 A1                 
 -8.726  -8.726  -7.270  -7.270  -7.260  -7.260  -7.259  -7.259
  8 B1    8 A1    9 A1    9 B1    2 B2    2 A2   10 A1   10 B1                 
 -6.559  -6.559  -6.544  -6.544  -6.544  -6.544  -2.669  -2.669
 11 A1   11 B1    3 A2    3 B2   12 B1   12 A1   13 B1   13 A1                 
 -2.665  -2.665  -2.665  -2.665  -2.653  -2.653  -2.653  -2.653
  4 A2    4 B2   14 B1   14 A1   15 B1   15 A1    5 B2    5 A2                 
 -0.950  -0.897  -0.841  -0.814  -0.739  -0.566  -0.513  -0.498
 16 A1   16 B1   17 A1   17 B1   18 A1   18 B1   19 A1   20 A1                 
 -0.446  -0.426  -0.379  -0.365  -0.350  -0.341  -0.334  -0.326
  6 B2   19 B1    6 A2   21 A1   20 B1    7 B2   22 A1    7 A2                 
 -0.299  -0.265
 21 B1    8 B2                                                                 
 -- Virtual --                   
 -0.061  -0.051  -0.050  -0.029  -0.000   0.027   0.035   0.038
 23 A1    8 A2   22 B1   24 A1   25 A1   23 B1   26 A1   24 B1                 
  0.044   0.056   0.068   0.068   0.075   0.090   0.092   0.102
  9 B2   27 A1   28 A1    9 A2   10 B2   25 B1   26 B1   29 A1                 
  0.105   0.116   0.121   0.125   0.138   0.145   0.169   0.169
 10 A2   30 A1   11 B2   27 B1   28 B1   31 A1   11 A2   29 B1                 
  0.178   0.185   0.203   0.217   0.258   0.259   0.346   0.369
 32 A1   30 B1   33 A1   31 B1   32 B1   33 B1   34 A1   35 A1                 
  0.397   0.400   0.403   0.412   0.418   0.431   0.436   0.451
 36 A1   12 B2   34 B1   37 A1   12 A2   13 B2   35 B1   38 A1                 
  0.459   0.475   0.479   0.482   0.500   0.532   0.540   0.551
 36 B1   14 B2   13 A2   37 B1   39 A1   14 A2   15 B2   15 A2                 
  0.572   0.592   0.593   0.626   0.629   0.672   0.706   0.733
 16 B2   38 B1   40 A1   41 A1   16 A2   39 B1   40 B1   41 B1                 
  0.750   0.770   0.809   0.820   0.825   0.832   0.836   0.874
 42 A1   17 B2   43 A1   44 A1   42 B1   17 A2   18 B2   45 A1                 
  0.909   0.912   0.934   0.963   0.976   1.020   1.079   1.104
 43 B1   44 B1   46 A1   18 A2   45 B1   46 B1   47 A1   48 A1                 
  1.210   1.211   1.269   1.296   1.533   1.574   1.665   1.693
 47 B1   19 B2   48 B1   20 B2   49 A1   19 A2   50 A1   51 A1                 
  1.876   1.883   1.970   2.017   2.017   2.050   2.135   2.145
 49 B1   20 A2   21 B2   21 A2   50 B1   52 A1   51 B1   53 A1                 
  2.183   2.217   2.266   2.294   2.321   2.343   2.447   2.543
 52 B1   22 B2   22 A2   53 B1   54 B1   54 A1   55 A1   55 B1                 
  2.632   2.829   2.894   3.098   3.162   3.461   3.973   3.983
 23 B2   23 A2   56 A1   56 B1   57 A1   57 B1   24 B2   24 A2                 
  3.986   4.033   4.039   4.075   4.135   4.200   4.317   4.395
 58 A1   25 B2   58 B1   25 A2   59 A1   59 B1   60 A1   60 B1                 
  6.582   6.738   7.523   7.545   7.581   7.594   7.635   7.692
 61 A1   61 B1   26 B2   26 A2   62 B1   62 A1   63 A1   63 B1                 
  9.678   9.776  23.216  24.038  25.756  25.832  25.959  26.007
 64 A1   64 B1   65 A1   65 B1   27 B2   27 A2   66 B1   66 A1                 
 26.312  26.491  47.867  47.992 215.660 215.767 289.717 289.741
 67 A1   67 B1   68 A1   68 B1   69 A1   69 B1   28 B2   28 A2                 
289.777 289.791 289.862 289.9151020.6511020.807
 70 B1   70 A1   71 A1   71 B1   72 A1   72 B1                                 
 --------------------------------------------------------------

          Ground-State Mulliken Net Atomic Charges

     Atom                 Charge (a.u.)
  ----------------------------------------
      1 Cl                    0.442506
      2 Cl                    0.442506
      3 Br                   -0.098275
      4 Br                   -0.098275
      5 C                    -0.344231
      6 C                    -0.344231
  ----------------------------------------
  Sum of atomic charges =    -0.000000

 -----------------------------------------------------------------
                    Cartesian Multipole Moments
 -----------------------------------------------------------------
    Charge (ESU x 10^10)
                -0.0000
    Dipole Moment (Debye)
         X       0.0000      Y       0.0000      Z       0.3853
       Tot       0.3853
    Quadrupole Moments (Debye-Ang)
        XX     -71.8088     XY       0.0000     YY     -74.0111
        XZ      -0.0000     YZ       0.0000     ZZ     -69.6912
    Octopole Moments (Debye-Ang^2)
       XXX      -0.0000    XXY       0.0000    XYY       0.0000
       YYY       0.0000    XXZ       8.9009    XYZ       0.0000
       YYZ       4.3641    XZZ      -0.0000    YZZ       0.0000
       ZZZ      15.7447
    Hexadecapole Moments (Debye-Ang^3)
      XXXX   -1127.4101   XXXY       0.0000   XXYY    -209.6236
      XYYY       0.0000   YYYY     -88.4439   XXXZ      -0.0000
      XXYZ       0.0000   XYYZ      -0.0000   YYYZ       0.0000
      XXZZ    -296.1659   XYZZ       0.0000   YYZZ    -170.9431
      XZZZ       0.0000   YZZZ       0.0000   ZZZZ    -859.9154
 -----------------------------------------------------------------
 Calculating analytic gradient of the SCF energy
 Gradient of SCF Energy
            1           2           3           4           5           6
    1   0.0002080  -0.0002080  -0.0004571   0.0004571  -0.0037630   0.0037630
    2  -0.0000000  -0.0000000  -0.0000000   0.0000000   0.0000000   0.0000000
    3   0.0017423   0.0017423  -0.0023378  -0.0023378   0.0005955   0.0005955
 Max gradient component =       3.763E-03
 RMS gradient           =       1.608E-03
 Gradient time:  CPU 16.26 s  wall 4.17 s
 Geometry Optimization Parameters
   NAtoms,    NIC,     NZ,  NCons,   NDum,   NFix, NCnnct, MaxDiis
        6      37       0       0       0       0       0       0

 Cartesian Hessian Update
 Hessian Updated using BFGS Update


** GEOMETRY OPTIMIZATION IN DELOCALIZED INTERNAL COORDINATES **
   Searching for a Minimum

   Optimization Cycle:  14

                       Coordinates (Angstroms)
     ATOM                X               Y               Z
      1  Cl        1.6003625049    0.0000000000   -1.8093475813
      2  Cl       -1.6003625049    0.0000000000   -1.8093475813
      3  Br        1.7110953564    0.0000000000    1.2271774486
      4  Br       -1.7110953564    0.0000000000    1.2271774486
      5  C         0.6687936670    0.0000000000   -0.3488643501
      6  C        -0.6687936670    0.0000000000   -0.3488643501
   Point Group: c2v   Number of degrees of freedom:     5


   Energy is  -6144.922024961

 Hessian Updated using BFGS Update

  5 Hessian modes will be used to form the next step
  Hessian Eigenvalues:
     0.060156    0.252274    0.393995    0.561335    1.059833

 Minimum Search - Taking Simple RFO Step
 Searching for Lamda that Minimizes Along All modes
 Value Taken    Lamda =  -0.00015592
 Step Taken.  Stepsize is  0.045242

                             Maximum     Tolerance    Cnvgd?
         Gradient           0.003254      0.000300      NO
         Displacement       0.045123      0.001200      NO
         Energy change     -0.002368      0.000001      NO


 New Cartesian Coordinates Obtained by Inverse Iteration

 Displacement from previous Coordinates is:  0.029690
 ----------------------------------------------------------------
             Standard Nuclear Orientation (Angstroms)
    I     Atom           X                Y                Z
 ----------------------------------------------------------------
    1      Cl      1.5966191980     0.0000000000    -1.8163791591
    2      Cl     -1.5966191980     0.0000000000    -1.8163791591
    3      Br      1.7100995446     0.0000000000     1.2341083031
    4      Br     -1.7100995446     0.0000000000     1.2341083031
    5      C       0.6720992720     0.0000000000    -0.3487636268
    6      C      -0.6720992720     0.0000000000    -0.3487636268
 ----------------------------------------------------------------
 Molecular Point Group                 C2v   NOp =  4
 Largest Abelian Subgroup              C2v   NOp =  4
 Nuclear Repulsion Energy =   895.1752274865 hartrees
 There are       58 alpha and       58 beta electrons
 Applying Cartesian multipole field
    Component          Value
    ---------          -----
     (2,0,0)        1.00000E-11
     (0,2,0)        2.00000E-11
     (0,0,2)       -3.00000E-11
 Nucleus-field energy     =    -0.0000000130 hartrees
 Requested basis set is 6-311++G(d,p)
 There are 76 shells and 200 basis functions
 A cutoff of  1.0D-11 yielded   2240 shell pairs
 There are     17104 function pairs (     18875 Cartesian)
 Smallest overlap matrix eigenvalue = 1.57E-05
 Guess MOs from SCF MO coefficient file

 -----------------------------------------------------------------------
  General SCF calculation program by
  Eric Jon Sundstrom, Paul Horn, Yuezhi Mao, Dmitri Zuev, Alec White,
  David Stuck, Shaama M.S., Shane Yost, Joonho Lee, David Small,
  Daniel Levine, Susi Lehtola, Hugh Burton, Evgeny Epifanovsky
 -----------------------------------------------------------------------
 Exchange:     0.2000 Hartree-Fock + 0.0800 Slater + 0.7200 B88
 Correlation:  0.1900 VWN1RPA + 0.8100 LYP
 Using SG-1 standard quadrature grid
 using 4 threads for integral computing
 -------------------------------------------------------
 OpenMP Integral computing Module                
 Release: version 2.0, May 2017, Q-Chem Inc. Pleasanton 
 -------------------------------------------------------
 -------------------------------------------------------
 OpenMP BLAS3 based DFT computing Module                
 Release: version 1.0, May 2013, Q-Chem Inc. Pittsburgh 
 -------------------------------------------------------
 A restricted SCF calculation will be
 performed using DIIS
 SCF converges when DIIS error is below 1.0e-08
 ---------------------------------------
  Cycle       Energy         DIIS error
 ---------------------------------------
    1   -6144.9220206073      1.02e-04  
    2   -6144.9220666661      6.43e-05  
    3   -6144.9220650852      6.62e-05  
    4   -6144.9220875718      5.29e-06  
    5   -6144.9220877209      1.08e-06  
    6   -6144.9220877263      3.14e-07  
    7   -6144.9220877264      9.48e-08  
    8   -6144.9220877266      2.17e-08  
    9   -6144.9220877265      2.91e-09  Convergence criterion met
 ---------------------------------------
 SCF time:   CPU 44.39s  wall 11.00s 
 SCF   energy in the final basis set =    -6144.9220877265
 Total energy in the final basis set =    -6144.9220877265

 --------------------------------------------------------------
             Orbital Energies (a.u.) and Symmetries
 --------------------------------------------------------------

 Alpha MOs, Restricted
 -- Occupied --                  
-482.86 -482.86 -101.59 -101.59  -62.52  -62.52  -56.34  -56.34
  1 B1    1 A1    2 B1    2 A1    3 B1    3 A1    4 B1    4 A1                 
-56.334 -56.334 -56.334 -56.334 -10.314 -10.313  -9.505  -9.505
  1 A2    1 B2    5 A1    5 B1    6 A1    6 B1    7 B1    7 A1                 
 -8.726  -8.726  -7.271  -7.271  -7.260  -7.260  -7.259  -7.259
  8 B1    8 A1    9 A1    9 B1    2 B2    2 A2   10 A1   10 B1                 
 -6.559  -6.559  -6.544  -6.544  -6.544  -6.544  -2.669  -2.669
 11 A1   11 B1    3 A2    3 B2   12 B1   12 A1   13 B1   13 A1                 
 -2.666  -2.666  -2.665  -2.665  -2.654  -2.654  -2.653  -2.653
  4 A2    4 B2   14 B1   14 A1   15 B1   15 A1    5 B2    5 A2                 
 -0.949  -0.896  -0.840  -0.814  -0.738  -0.566  -0.512  -0.498
 16 A1   16 B1   17 A1   17 B1   18 A1   18 B1   19 A1   20 A1                 
 -0.445  -0.427  -0.379  -0.364  -0.349  -0.342  -0.334  -0.326
  6 B2   19 B1    6 A2   21 A1   20 B1    7 B2   22 A1    7 A2                 
 -0.299  -0.265
 21 B1    8 B2                                                                 
 -- Virtual --                   
 -0.061  -0.052  -0.051  -0.030  -0.000   0.027   0.034   0.038
 23 A1    8 A2   22 B1   24 A1   25 A1   23 B1   26 A1   24 B1                 
  0.044   0.056   0.068   0.068   0.075   0.090   0.092   0.102
  9 B2   27 A1   28 A1    9 A2   10 B2   25 B1   26 B1   29 A1                 
  0.105   0.116   0.121   0.124   0.138   0.144   0.168   0.168
 10 A2   30 A1   11 B2   27 B1   28 B1   31 A1   29 B1   11 A2                 
  0.178   0.185   0.203   0.217   0.257   0.258   0.347   0.370
 32 A1   30 B1   33 A1   31 B1   32 B1   33 B1   34 A1   35 A1                 
  0.397   0.400   0.402   0.412   0.418   0.431   0.436   0.451
 36 A1   12 B2   34 B1   37 A1   12 A2   13 B2   35 B1   38 A1                 
  0.458   0.475   0.480   0.480   0.500   0.531   0.539   0.552
 36 B1   14 B2   13 A2   37 B1   39 A1   14 A2   15 B2   15 A2                 
  0.572   0.590   0.593   0.625   0.629   0.669   0.705   0.731
 16 B2   38 B1   40 A1   41 A1   16 A2   39 B1   40 B1   41 B1                 
  0.751   0.771   0.809   0.819   0.826   0.832   0.836   0.872
 42 A1   17 B2   43 A1   44 A1   42 B1   17 A2   18 B2   45 A1                 
  0.908   0.910   0.933   0.962   0.974   1.018   1.077   1.103
 43 B1   44 B1   46 A1   18 A2   45 B1   46 B1   47 A1   48 A1                 
  1.208   1.208   1.267   1.297   1.535   1.571   1.662   1.688
 47 B1   19 B2   48 B1   20 B2   49 A1   19 A2   50 A1   51 A1                 
  1.874   1.879   1.970   2.014   2.016   2.049   2.130   2.144
 49 B1   20 A2   21 B2   50 B1   21 A2   52 A1   51 B1   53 A1                 
  2.178   2.216   2.265   2.290   2.318   2.343   2.446   2.541
 52 B1   22 B2   22 A2   53 B1   54 B1   54 A1   55 A1   55 B1                 
  2.631   2.827   2.893   3.097   3.152   3.465   3.973   3.983
 23 B2   23 A2   56 A1   56 B1   57 A1   57 B1   24 B2   24 A2                 
  3.985   4.033   4.039   4.074   4.133   4.197   4.317   4.394
 58 A1   25 B2   58 B1   25 A2   59 A1   59 B1   60 A1   60 B1                 
  6.580   6.736   7.523   7.545   7.579   7.594   7.635   7.690
 61 A1   61 B1   26 B2   26 A2   62 B1   62 A1   63 A1   63 B1                 
  9.676   9.775  23.217  24.012  25.756  25.831  25.953  26.007
 64 A1   64 B1   65 A1   65 B1   27 B2   27 A2   66 B1   66 A1                 
 26.311  26.486  47.865  47.991 215.658 215.766 289.717 289.741
 67 A1   67 B1   68 A1   68 B1   69 A1   69 B1   28 B2   28 A2                 
289.775 289.790 289.862 289.9141020.6491020.806
 70 B1   70 A1   71 A1   71 B1   72 A1   72 B1                                 

 Beta MOs, Restricted
 -- Occupied --                  
-482.86 -482.86 -101.59 -101.59  -62.52  -62.52  -56.34  -56.34
  1 B1    1 A1    2 B1    2 A1    3 B1    3 A1    4 B1    4 A1                 
-56.334 -56.334 -56.334 -56.334 -10.314 -10.313  -9.505  -9.505
  1 A2    1 B2    5 A1    5 B1    6 A1    6 B1    7 B1    7 A1                 
 -8.726  -8.726  -7.271  -7.271  -7.260  -7.260  -7.259  -7.259
  8 B1    8 A1    9 A1    9 B1    2 B2    2 A2   10 A1   10 B1                 
 -6.559  -6.559  -6.544  -6.544  -6.544  -6.544  -2.669  -2.669
 11 A1   11 B1    3 A2    3 B2   12 B1   12 A1   13 B1   13 A1                 
 -2.666  -2.666  -2.665  -2.665  -2.654  -2.654  -2.653  -2.653
  4 A2    4 B2   14 B1   14 A1   15 B1   15 A1    5 B2    5 A2                 
 -0.949  -0.896  -0.840  -0.814  -0.738  -0.566  -0.512  -0.498
 16 A1   16 B1   17 A1   17 B1   18 A1   18 B1   19 A1   20 A1                 
 -0.445  -0.427  -0.379  -0.364  -0.349  -0.342  -0.334  -0.326
  6 B2   19 B1    6 A2   21 A1   20 B1    7 B2   22 A1    7 A2                 
 -0.299  -0.265
 21 B1    8 B2                                                                 
 -- Virtual --                   
 -0.061  -0.052  -0.051  -0.030  -0.000   0.027   0.034   0.038
 23 A1    8 A2   22 B1   24 A1   25 A1   23 B1   26 A1   24 B1                 
  0.044   0.056   0.068   0.068   0.075   0.090   0.092   0.102
  9 B2   27 A1   28 A1    9 A2   10 B2   25 B1   26 B1   29 A1                 
  0.105   0.116   0.121   0.124   0.138   0.144   0.168   0.168
 10 A2   30 A1   11 B2   27 B1   28 B1   31 A1   29 B1   11 A2                 
  0.178   0.185   0.203   0.217   0.257   0.258   0.347   0.370
 32 A1   30 B1   33 A1   31 B1   32 B1   33 B1   34 A1   35 A1                 
  0.397   0.400   0.402   0.412   0.418   0.431   0.436   0.451
 36 A1   12 B2   34 B1   37 A1   12 A2   13 B2   35 B1   38 A1                 
  0.458   0.475   0.480   0.480   0.500   0.531   0.539   0.552
 36 B1   14 B2   13 A2   37 B1   39 A1   14 A2   15 B2   15 A2                 
  0.572   0.590   0.593   0.625   0.629   0.669   0.705   0.731
 16 B2   38 B1   40 A1   41 A1   16 A2   39 B1   40 B1   41 B1                 
  0.751   0.771   0.809   0.819   0.826   0.832   0.836   0.872
 42 A1   17 B2   43 A1   44 A1   42 B1   17 A2   18 B2   45 A1                 
  0.908   0.910   0.933   0.962   0.974   1.018   1.077   1.103
 43 B1   44 B1   46 A1   18 A2   45 B1   46 B1   47 A1   48 A1                 
  1.208   1.208   1.267   1.297   1.535   1.571   1.662   1.688
 47 B1   19 B2   48 B1   20 B2   49 A1   19 A2   50 A1   51 A1                 
  1.874   1.879   1.970   2.014   2.016   2.049   2.130   2.144
 49 B1   20 A2   21 B2   50 B1   21 A2   52 A1   51 B1   53 A1                 
  2.178   2.216   2.265   2.290   2.318   2.343   2.446   2.541
 52 B1   22 B2   22 A2   53 B1   54 B1   54 A1   55 A1   55 B1                 
  2.631   2.827   2.893   3.097   3.152   3.465   3.973   3.983
 23 B2   23 A2   56 A1   56 B1   57 A1   57 B1   24 B2   24 A2                 
  3.985   4.033   4.039   4.074   4.133   4.197   4.317   4.394
 58 A1   25 B2   58 B1   25 A2   59 A1   59 B1   60 A1   60 B1                 
  6.580   6.736   7.523   7.545   7.579   7.594   7.635   7.690
 61 A1   61 B1   26 B2   26 A2   62 B1   62 A1   63 A1   63 B1                 
  9.676   9.775  23.217  24.012  25.756  25.831  25.953  26.007
 64 A1   64 B1   65 A1   65 B1   27 B2   27 A2   66 B1   66 A1                 
 26.311  26.486  47.865  47.991 215.658 215.766 289.717 289.741
 67 A1   67 B1   68 A1   68 B1   69 A1   69 B1   28 B2   28 A2                 
289.775 289.790 289.862 289.9141020.6491020.806
 70 B1   70 A1   71 A1   71 B1   72 A1   72 B1                                 
 --------------------------------------------------------------

          Ground-State Mulliken Net Atomic Charges

     Atom                 Charge (a.u.)
  ----------------------------------------
      1 Cl                    0.442765
      2 Cl                    0.442765
      3 Br                   -0.098773
      4 Br                   -0.098773
      5 C                    -0.343992
      6 C                    -0.343992
  ----------------------------------------
  Sum of atomic charges =    -0.000000

 -----------------------------------------------------------------
                    Cartesian Multipole Moments
 -----------------------------------------------------------------
    Charge (ESU x 10^10)
                -0.0000
    Dipole Moment (Debye)
         X      -0.0000      Y       0.0000      Z       0.3926
       Tot       0.3926
    Quadrupole Moments (Debye-Ang)
        XX     -71.8805     XY       0.0000     YY     -74.0475
        XZ       0.0000     YZ      -0.0000     ZZ     -69.5956
    Octopole Moments (Debye-Ang^2)
       XXX       0.0000    XXY      -0.0000    XYY      -0.0000
       YYY      -0.0000    XXZ       8.8725    XYZ       0.0000
       YYZ       4.2996    XZZ       0.0000    YZZ       0.0000
       ZZZ      15.5212
    Hexadecapole Moments (Debye-Ang^3)
      XXXX   -1126.3842   XXXY       0.0000   XXYY    -209.3005
      XYYY       0.0000   YYYY     -88.5302   XXXZ       0.0000
      XXYZ      -0.0000   XYYZ       0.0000   YYYZ      -0.0000
      XXZZ    -297.0715   XYZZ       0.0000   YYZZ    -172.2216
      XZZZ       0.0000   YZZZ      -0.0000   ZZZZ    -865.7025
 -----------------------------------------------------------------
 Calculating analytic gradient of the SCF energy
 Gradient of SCF Energy
            1           2           3           4           5           6
    1   0.0001098  -0.0001098  -0.0000785   0.0000785   0.0024394  -0.0024394
    2  -0.0000000  -0.0000000   0.0000000  -0.0000000  -0.0000000   0.0000000
    3  -0.0002269  -0.0002269  -0.0002361  -0.0002361   0.0004630   0.0004630
 Max gradient component =       2.439E-03
 RMS gradient           =       8.360E-04
 Gradient time:  CPU 16.18 s  wall 4.15 s
 Geometry Optimization Parameters
   NAtoms,    NIC,     NZ,  NCons,   NDum,   NFix, NCnnct, MaxDiis
        6      37       0       0       0       0       0       0

 Cartesian Hessian Update
 Hessian Updated using BFGS Update


** GEOMETRY OPTIMIZATION IN DELOCALIZED INTERNAL COORDINATES **
   Searching for a Minimum

   Optimization Cycle:  15

                       Coordinates (Angstroms)
     ATOM                X               Y               Z
      1  Cl        1.5966191980    0.0000000000   -1.8163791591
      2  Cl       -1.5966191980    0.0000000000   -1.8163791591
      3  Br        1.7100995446    0.0000000000    1.2341083031
      4  Br       -1.7100995446    0.0000000000    1.2341083031
      5  C         0.6720992720    0.0000000000   -0.3487636268
      6  C        -0.6720992720    0.0000000000   -0.3487636268
   Point Group: c2v   Number of degrees of freedom:     5


   Energy is  -6144.922087726

 Hessian Updated using BFGS Update

  5 Hessian modes will be used to form the next step
  Hessian Eigenvalues:
     0.054666    0.253747    0.497201    0.581022    1.056562

 Minimum Search - Taking Simple RFO Step
 Searching for Lamda that Minimizes Along All modes
 Value Taken    Lamda =  -0.00001236
 Step Taken.  Stepsize is  0.004965

                             Maximum     Tolerance    Cnvgd?
         Gradient           0.001853      0.000300      NO
         Displacement       0.003433      0.001200      NO
         Energy change     -0.000063      0.000001      NO


 New Cartesian Coordinates Obtained by Inverse Iteration

 Displacement from previous Coordinates is:  0.006716
 ----------------------------------------------------------------
             Standard Nuclear Orientation (Angstroms)
    I     Atom           X                Y                Z
 ----------------------------------------------------------------
    1      Cl      1.5960476328     0.0000000000    -1.8163190810
    2      Cl     -1.5960476328     0.0000000000    -1.8163190810
    3      Br      1.7080813001     0.0000000000     1.2344912168
    4      Br     -1.7080813001     0.0000000000     1.2344912168
    5      C       0.6708463790     0.0000000000    -0.3492066186
    6      C      -0.6708463790     0.0000000000    -0.3492066186
 ----------------------------------------------------------------
 Molecular Point Group                 C2v   NOp =  4
 Largest Abelian Subgroup              C2v   NOp =  4
 Nuclear Repulsion Energy =   895.5507699988 hartrees
 There are       58 alpha and       58 beta electrons
 Applying Cartesian multipole field
    Component          Value
    ---------          -----
     (2,0,0)        1.00000E-11
     (0,2,0)        2.00000E-11
     (0,0,2)       -3.00000E-11
 Nucleus-field energy     =    -0.0000000130 hartrees
 Requested basis set is 6-311++G(d,p)
 There are 76 shells and 200 basis functions
 A cutoff of  1.0D-11 yielded   2242 shell pairs
 There are     17110 function pairs (     18881 Cartesian)
 Smallest overlap matrix eigenvalue = 1.55E-05
 Guess MOs from SCF MO coefficient file

 -----------------------------------------------------------------------
  General SCF calculation program by
  Eric Jon Sundstrom, Paul Horn, Yuezhi Mao, Dmitri Zuev, Alec White,
  David Stuck, Shaama M.S., Shane Yost, Joonho Lee, David Small,
  Daniel Levine, Susi Lehtola, Hugh Burton, Evgeny Epifanovsky
 -----------------------------------------------------------------------
 Exchange:     0.2000 Hartree-Fock + 0.0800 Slater + 0.7200 B88
 Correlation:  0.1900 VWN1RPA + 0.8100 LYP
 Using SG-1 standard quadrature grid
 using 4 threads for integral computing
 -------------------------------------------------------
 OpenMP Integral computing Module                
 Release: version 2.0, May 2017, Q-Chem Inc. Pleasanton 
 -------------------------------------------------------
 -------------------------------------------------------
 OpenMP BLAS3 based DFT computing Module                
 Release: version 1.0, May 2013, Q-Chem Inc. Pittsburgh 
 -------------------------------------------------------
 A restricted SCF calculation will be
 performed using DIIS
 SCF converges when DIIS error is below 1.0e-08
 ---------------------------------------
  Cycle       Energy         DIIS error
 ---------------------------------------
    1   -6144.9220900115      2.90e-05  
    2   -6144.9220926427      1.27e-05  
    3   -6144.9220919890      1.69e-05  
    4   -6144.9220934293      1.43e-06  
    5   -6144.9220934395      2.26e-07  
    6   -6144.9220934397      7.26e-08  
    7   -6144.9220934397      2.28e-08  
    8   -6144.9220934397      7.66e-09  Convergence criterion met
 ---------------------------------------
 SCF time:   CPU 39.50s  wall 10.00s 
 SCF   energy in the final basis set =    -6144.9220934397
 Total energy in the final basis set =    -6144.9220934397

 --------------------------------------------------------------
             Orbital Energies (a.u.) and Symmetries
 --------------------------------------------------------------

 Alpha MOs, Restricted
 -- Occupied --                  
-482.86 -482.86 -101.59 -101.59  -62.52  -62.52  -56.34  -56.34
  1 B1    1 A1    2 B1    2 A1    3 B1    3 A1    4 B1    4 A1                 
-56.334 -56.334 -56.334 -56.334 -10.313 -10.313  -9.505  -9.505
  1 A2    1 B2    5 A1    5 B1    6 A1    6 B1    7 B1    7 A1                 
 -8.726  -8.726  -7.271  -7.271  -7.260  -7.260  -7.259  -7.259
  8 B1    8 A1    9 A1    9 B1    2 B2    2 A2   10 A1   10 B1                 
 -6.559  -6.559  -6.544  -6.544  -6.544  -6.544  -2.669  -2.669
 11 A1   11 B1    3 A2    3 B2   12 B1   12 A1   13 B1   13 A1                 
 -2.666  -2.666  -2.665  -2.665  -2.654  -2.654  -2.653  -2.653
  4 A2    4 B2   14 B1   14 A1   15 B1   15 A1    5 B2    5 A2                 
 -0.949  -0.896  -0.841  -0.813  -0.738  -0.566  -0.512  -0.498
 16 A1   16 B1   17 A1   17 B1   18 A1   18 B1   19 A1   20 A1                 
 -0.445  -0.426  -0.379  -0.365  -0.349  -0.342  -0.334  -0.326
  6 B2   19 B1    6 A2   21 A1   20 B1    7 B2   22 A1    7 A2                 
 -0.299  -0.265
 21 B1    8 B2                                                                 
 -- Virtual --                   
 -0.061  -0.051  -0.051  -0.030  -0.000   0.027   0.034   0.038
 23 A1    8 A2   22 B1   24 A1   25 A1   23 B1   26 A1   24 B1                 
  0.044   0.056   0.068   0.068   0.075   0.090   0.093   0.102
  9 B2   27 A1   28 A1    9 A2   10 B2   25 B1   26 B1   29 A1                 
  0.105   0.116   0.121   0.125   0.138   0.144   0.168   0.168
 10 A2   30 A1   11 B2   27 B1   28 B1   31 A1   29 B1   11 A2                 
  0.178   0.185   0.203   0.217   0.257   0.259   0.347   0.369
 32 A1   30 B1   33 A1   31 B1   32 B1   33 B1   34 A1   35 A1                 
  0.397   0.400   0.402   0.412   0.418   0.431   0.436   0.451
 36 A1   12 B2   34 B1   37 A1   12 A2   13 B2   35 B1   38 A1                 
  0.458   0.475   0.480   0.480   0.500   0.531   0.539   0.552
 36 B1   14 B2   13 A2   37 B1   39 A1   14 A2   15 B2   15 A2                 
  0.572   0.591   0.593   0.624   0.629   0.670   0.705   0.731
 16 B2   38 B1   40 A1   41 A1   16 A2   39 B1   40 B1   41 B1                 
  0.751   0.771   0.809   0.819   0.826   0.832   0.836   0.872
 42 A1   17 B2   43 A1   44 A1   42 B1   17 A2   18 B2   45 A1                 
  0.908   0.911   0.933   0.962   0.975   1.018   1.078   1.104
 43 B1   44 B1   46 A1   18 A2   45 B1   46 B1   47 A1   48 A1                 
  1.208   1.209   1.267   1.296   1.534   1.572   1.663   1.689
 47 B1   19 B2   48 B1   20 B2   49 A1   19 A2   50 A1   51 A1                 
  1.875   1.880   1.970   2.014   2.016   2.050   2.132   2.144
 49 B1   20 A2   21 B2   50 B1   21 A2   52 A1   51 B1   53 A1                 
  2.179   2.216   2.265   2.291   2.318   2.343   2.446   2.541
 52 B1   22 B2   22 A2   53 B1   54 B1   54 A1   55 A1   55 B1                 
  2.632   2.828   2.893   3.098   3.155   3.462   3.973   3.983
 23 B2   23 A2   56 A1   56 B1   57 A1   57 B1   24 B2   24 A2                 
  3.985   4.033   4.040   4.074   4.133   4.197   4.317   4.394
 58 A1   25 B2   58 B1   25 A2   59 A1   59 B1   60 A1   60 B1                 
  6.580   6.736   7.523   7.545   7.580   7.594   7.635   7.691
 61 A1   61 B1   26 B2   26 A2   62 B1   62 A1   63 A1   63 B1                 
  9.676   9.775  23.216  24.021  25.756  25.831  25.953  26.007
 64 A1   64 B1   65 A1   65 B1   27 B2   27 A2   66 B1   66 A1                 
 26.311  26.487  47.865  47.991 215.658 215.766 289.717 289.741
 67 A1   67 B1   68 A1   68 B1   69 A1   69 B1   28 B2   28 A2                 
289.775 289.790 289.862 289.9141020.6491020.806
 70 B1   70 A1   71 A1   71 B1   72 A1   72 B1                                 

 Beta MOs, Restricted
 -- Occupied --                  
-482.86 -482.86 -101.59 -101.59  -62.52  -62.52  -56.34  -56.34
  1 B1    1 A1    2 B1    2 A1    3 B1    3 A1    4 B1    4 A1                 
-56.334 -56.334 -56.334 -56.334 -10.313 -10.313  -9.505  -9.505
  1 A2    1 B2    5 A1    5 B1    6 A1    6 B1    7 B1    7 A1                 
 -8.726  -8.726  -7.271  -7.271  -7.260  -7.260  -7.259  -7.259
  8 B1    8 A1    9 A1    9 B1    2 B2    2 A2   10 A1   10 B1                 
 -6.559  -6.559  -6.544  -6.544  -6.544  -6.544  -2.669  -2.669
 11 A1   11 B1    3 A2    3 B2   12 B1   12 A1   13 B1   13 A1                 
 -2.666  -2.666  -2.665  -2.665  -2.654  -2.654  -2.653  -2.653
  4 A2    4 B2   14 B1   14 A1   15 B1   15 A1    5 B2    5 A2                 
 -0.949  -0.896  -0.841  -0.813  -0.738  -0.566  -0.512  -0.498
 16 A1   16 B1   17 A1   17 B1   18 A1   18 B1   19 A1   20 A1                 
 -0.445  -0.426  -0.379  -0.365  -0.349  -0.342  -0.334  -0.326
  6 B2   19 B1    6 A2   21 A1   20 B1    7 B2   22 A1    7 A2                 
 -0.299  -0.265
 21 B1    8 B2                                                                 
 -- Virtual --                   
 -0.061  -0.051  -0.051  -0.030  -0.000   0.027   0.034   0.038
 23 A1    8 A2   22 B1   24 A1   25 A1   23 B1   26 A1   24 B1                 
  0.044   0.056   0.068   0.068   0.075   0.090   0.093   0.102
  9 B2   27 A1   28 A1    9 A2   10 B2   25 B1   26 B1   29 A1                 
  0.105   0.116   0.121   0.125   0.138   0.144   0.168   0.168
 10 A2   30 A1   11 B2   27 B1   28 B1   31 A1   29 B1   11 A2                 
  0.178   0.185   0.203   0.217   0.257   0.259   0.347   0.369
 32 A1   30 B1   33 A1   31 B1   32 B1   33 B1   34 A1   35 A1                 
  0.397   0.400   0.402   0.412   0.418   0.431   0.436   0.451
 36 A1   12 B2   34 B1   37 A1   12 A2   13 B2   35 B1   38 A1                 
  0.458   0.475   0.480   0.480   0.500   0.531   0.539   0.552
 36 B1   14 B2   13 A2   37 B1   39 A1   14 A2   15 B2   15 A2                 
  0.572   0.591   0.593   0.624   0.629   0.670   0.705   0.731
 16 B2   38 B1   40 A1   41 A1   16 A2   39 B1   40 B1   41 B1                 
  0.751   0.771   0.809   0.819   0.826   0.832   0.836   0.872
 42 A1   17 B2   43 A1   44 A1   42 B1   17 A2   18 B2   45 A1                 
  0.908   0.911   0.933   0.962   0.975   1.018   1.078   1.104
 43 B1   44 B1   46 A1   18 A2   45 B1   46 B1   47 A1   48 A1                 
  1.208   1.209   1.267   1.296   1.534   1.572   1.663   1.689
 47 B1   19 B2   48 B1   20 B2   49 A1   19 A2   50 A1   51 A1                 
  1.875   1.880   1.970   2.014   2.016   2.050   2.132   2.144
 49 B1   20 A2   21 B2   50 B1   21 A2   52 A1   51 B1   53 A1                 
  2.179   2.216   2.265   2.291   2.318   2.343   2.446   2.541
 52 B1   22 B2   22 A2   53 B1   54 B1   54 A1   55 A1   55 B1                 
  2.632   2.828   2.893   3.098   3.155   3.462   3.973   3.983
 23 B2   23 A2   56 A1   56 B1   57 A1   57 B1   24 B2   24 A2                 
  3.985   4.033   4.040   4.074   4.133   4.197   4.317   4.394
 58 A1   25 B2   58 B1   25 A2   59 A1   59 B1   60 A1   60 B1                 
  6.580   6.736   7.523   7.545   7.580   7.594   7.635   7.691
 61 A1   61 B1   26 B2   26 A2   62 B1   62 A1   63 A1   63 B1                 
  9.676   9.775  23.216  24.021  25.756  25.831  25.953  26.007
 64 A1   64 B1   65 A1   65 B1   27 B2   27 A2   66 B1   66 A1                 
 26.311  26.487  47.865  47.991 215.658 215.766 289.717 289.741
 67 A1   67 B1   68 A1   68 B1   69 A1   69 B1   28 B2   28 A2                 
289.775 289.790 289.862 289.9141020.6491020.806
 70 B1   70 A1   71 A1   71 B1   72 A1   72 B1                                 
 --------------------------------------------------------------

          Ground-State Mulliken Net Atomic Charges

     Atom                 Charge (a.u.)
  ----------------------------------------
      1 Cl                    0.443073
      2 Cl                    0.443073
      3 Br                   -0.099027
      4 Br                   -0.099027
      5 C                    -0.344046
      6 C                    -0.344046
  ----------------------------------------
  Sum of atomic charges =    -0.000000

 -----------------------------------------------------------------
                    Cartesian Multipole Moments
 -----------------------------------------------------------------
    Charge (ESU x 10^10)
                -0.0000
    Dipole Moment (Debye)
         X      -0.0000      Y       0.0000      Z       0.3903
       Tot       0.3903
    Quadrupole Moments (Debye-Ang)
        XX     -71.8947     XY      -0.0000     YY     -74.0417
        XZ       0.0000     YZ       0.0000     ZZ     -69.5907
    Octopole Moments (Debye-Ang^2)
       XXX       0.0000    XXY       0.0000    XYY      -0.0000
       YYY       0.0000    XXZ       8.8296    XYZ       0.0000
       YYZ       4.2838    XZZ       0.0000    YZZ       0.0000
       ZZZ      15.5023
    Hexadecapole Moments (Debye-Ang^3)
      XXXX   -1124.6622   XXXY      -0.0000   XXYY    -208.9883
      XYYY      -0.0000   YYYY     -88.5178   XXXZ       0.0000
      XXYZ       0.0000   XYYZ       0.0000   YYYZ       0.0000
      XXZZ    -296.8383   XYZZ       0.0000   YYZZ    -172.2533
      XZZZ      -0.0000   YZZZ       0.0000   ZZZZ    -865.8411
 -----------------------------------------------------------------
 Calculating analytic gradient of the SCF energy
 Gradient of SCF Energy
            1           2           3           4           5           6
    1   0.0000105  -0.0000105  -0.0002232   0.0002232  -0.0000419   0.0000419
    2   0.0000000   0.0000000   0.0000000   0.0000000  -0.0000000  -0.0000000
    3  -0.0001819  -0.0001819  -0.0001824  -0.0001824   0.0003643   0.0003643
 Max gradient component =       3.643E-04
 RMS gradient           =       1.669E-04
 Gradient time:  CPU 16.20 s  wall 4.16 s
 Geometry Optimization Parameters
   NAtoms,    NIC,     NZ,  NCons,   NDum,   NFix, NCnnct, MaxDiis
        6      37       0       0       0       0       0       0

 Cartesian Hessian Update
 Hessian Updated using BFGS Update


** GEOMETRY OPTIMIZATION IN DELOCALIZED INTERNAL COORDINATES **
   Searching for a Minimum

   Optimization Cycle:  16

                       Coordinates (Angstroms)
     ATOM                X               Y               Z
      1  Cl        1.5960476328    0.0000000000   -1.8163190810
      2  Cl       -1.5960476328    0.0000000000   -1.8163190810
      3  Br        1.7080813001    0.0000000000    1.2344912168
      4  Br       -1.7080813001    0.0000000000    1.2344912168
      5  C         0.6708463790    0.0000000000   -0.3492066186
      6  C        -0.6708463790    0.0000000000   -0.3492066186
   Point Group: c2v   Number of degrees of freedom:     5


   Energy is  -6144.922093440

 Hessian Updated using BFGS Update

  5 Hessian modes will be used to form the next step
  Hessian Eigenvalues:
     0.055155    0.253699    0.461660    0.666169    1.060513

 Minimum Search - Taking Simple RFO Step
 Searching for Lamda that Minimizes Along All modes
 Value Taken    Lamda =   0.00000000
 Step Taken.  Stepsize is  0.001547

                             Maximum     Tolerance    Cnvgd?
         Gradient           0.000423      0.000300      NO
         Displacement       0.001321      0.001200      NO
         Energy change     -0.000006      0.000001      NO


 New Cartesian Coordinates Obtained by Inverse Iteration

 Displacement from previous Coordinates is:  0.001841
 ----------------------------------------------------------------
             Standard Nuclear Orientation (Angstroms)
    I     Atom           X                Y                Z
 ----------------------------------------------------------------
    1      Cl      1.5963728703     0.0000000000    -1.8160832984
    2      Cl     -1.5963728703     0.0000000000    -1.8160832984
    3      Br      1.7085970751     0.0000000000     1.2342847252
    4      Br     -1.7085970751     0.0000000000     1.2342847252
    5      C       0.6709068774     0.0000000000    -0.3492359096
    6      C      -0.6709068774     0.0000000000    -0.3492359096
 ----------------------------------------------------------------
 Molecular Point Group                 C2v   NOp =  4
 Largest Abelian Subgroup              C2v   NOp =  4
 Nuclear Repulsion Energy =   895.4855949841 hartrees
 There are       58 alpha and       58 beta electrons
 Applying Cartesian multipole field
    Component          Value
    ---------          -----
     (2,0,0)        1.00000E-11
     (0,2,0)        2.00000E-11
     (0,0,2)       -3.00000E-11
 Nucleus-field energy     =    -0.0000000130 hartrees
 Requested basis set is 6-311++G(d,p)
 There are 76 shells and 200 basis functions
 A cutoff of  1.0D-11 yielded   2242 shell pairs
 There are     17110 function pairs (     18881 Cartesian)
 Smallest overlap matrix eigenvalue = 1.55E-05
 Guess MOs from SCF MO coefficient file

 -----------------------------------------------------------------------
  General SCF calculation program by
  Eric Jon Sundstrom, Paul Horn, Yuezhi Mao, Dmitri Zuev, Alec White,
  David Stuck, Shaama M.S., Shane Yost, Joonho Lee, David Small,
  Daniel Levine, Susi Lehtola, Hugh Burton, Evgeny Epifanovsky
 -----------------------------------------------------------------------
 Exchange:     0.2000 Hartree-Fock + 0.0800 Slater + 0.7200 B88
 Correlation:  0.1900 VWN1RPA + 0.8100 LYP
 Using SG-1 standard quadrature grid
 using 4 threads for integral computing
 -------------------------------------------------------
 OpenMP Integral computing Module                
 Release: version 2.0, May 2017, Q-Chem Inc. Pleasanton 
 -------------------------------------------------------
 -------------------------------------------------------
 OpenMP BLAS3 based DFT computing Module                
 Release: version 1.0, May 2013, Q-Chem Inc. Pittsburgh 
 -------------------------------------------------------
 A restricted SCF calculation will be
 performed using DIIS
 SCF converges when DIIS error is below 1.0e-08
 ---------------------------------------
  Cycle       Energy         DIIS error
 ---------------------------------------
    1   -6144.9220936823      3.93e-06  
    2   -6144.9220937918      1.17e-06  
    3   -6144.9220937896      1.34e-06  
    4   -6144.9220937981      4.48e-07  
    5   -6144.9220937992      4.76e-08  
    6   -6144.9220937992      1.10e-08  
    7   -6144.9220937992      4.74e-09  Convergence criterion met
 ---------------------------------------
 SCF time:   CPU 34.57s  wall 10.00s 
 SCF   energy in the final basis set =    -6144.9220937992
 Total energy in the final basis set =    -6144.9220937992

 --------------------------------------------------------------
             Orbital Energies (a.u.) and Symmetries
 --------------------------------------------------------------

 Alpha MOs, Restricted
 -- Occupied --                  
-482.86 -482.86 -101.59 -101.59  -62.52  -62.52  -56.34  -56.34
  1 B1    1 A1    2 B1    2 A1    3 B1    3 A1    4 B1    4 A1                 
-56.334 -56.334 -56.334 -56.334 -10.313 -10.313  -9.505  -9.505
  1 A2    1 B2    5 A1    5 B1    6 A1    6 B1    7 B1    7 A1                 
 -8.726  -8.726  -7.271  -7.271  -7.260  -7.260  -7.259  -7.259
  8 B1    8 A1    9 A1    9 B1    2 B2    2 A2   10 A1   10 B1                 
 -6.559  -6.559  -6.544  -6.544  -6.544  -6.544  -2.669  -2.669
 11 A1   11 B1    3 A2    3 B2   12 B1   12 A1   13 B1   13 A1                 
 -2.666  -2.666  -2.665  -2.665  -2.654  -2.653  -2.653  -2.653
  4 A2    4 B2   14 B1   14 A1   15 B1   15 A1    5 B2    5 A2                 
 -0.949  -0.896  -0.840  -0.813  -0.738  -0.566  -0.512  -0.498
 16 A1   16 B1   17 A1   17 B1   18 A1   18 B1   19 A1   20 A1                 
 -0.445  -0.426  -0.379  -0.365  -0.349  -0.342  -0.334  -0.326
  6 B2   19 B1    6 A2   21 A1   20 B1    7 B2   22 A1    7 A2                 
 -0.299  -0.265
 21 B1    8 B2                                                                 
 -- Virtual --                   
 -0.061  -0.051  -0.051  -0.030  -0.000   0.027   0.034   0.038
 23 A1    8 A2   22 B1   24 A1   25 A1   23 B1   26 A1   24 B1                 
  0.044   0.056   0.068   0.068   0.075   0.090   0.092   0.102
  9 B2   27 A1   28 A1    9 A2   10 B2   25 B1   26 B1   29 A1                 
  0.105   0.116   0.121   0.125   0.138   0.144   0.168   0.168
 10 A2   30 A1   11 B2   27 B1   28 B1   31 A1   29 B1   11 A2                 
  0.178   0.185   0.203   0.217   0.257   0.259   0.347   0.369
 32 A1   30 B1   33 A1   31 B1   32 B1   33 B1   34 A1   35 A1                 
  0.397   0.400   0.402   0.412   0.418   0.431   0.436   0.451
 36 A1   12 B2   34 B1   37 A1   12 A2   13 B2   35 B1   38 A1                 
  0.458   0.475   0.480   0.480   0.500   0.531   0.539   0.552
 36 B1   14 B2   13 A2   37 B1   39 A1   14 A2   15 B2   15 A2                 
  0.572   0.591   0.593   0.624   0.629   0.670   0.705   0.731
 16 B2   38 B1   40 A1   41 A1   16 A2   39 B1   40 B1   41 B1                 
  0.751   0.771   0.809   0.819   0.826   0.832   0.836   0.872
 42 A1   17 B2   43 A1   44 A1   42 B1   17 A2   18 B2   45 A1                 
  0.908   0.911   0.933   0.962   0.974   1.018   1.078   1.104
 43 B1   44 B1   46 A1   18 A2   45 B1   46 B1   47 A1   48 A1                 
  1.208   1.209   1.267   1.296   1.534   1.572   1.663   1.689
 47 B1   19 B2   48 B1   20 B2   49 A1   19 A2   50 A1   51 A1                 
  1.874   1.880   1.970   2.014   2.016   2.050   2.132   2.144
 49 B1   20 A2   21 B2   50 B1   21 A2   52 A1   51 B1   53 A1                 
  2.179   2.216   2.265   2.291   2.318   2.343   2.446   2.541
 52 B1   22 B2   22 A2   53 B1   54 B1   54 A1   55 A1   55 B1                 
  2.632   2.828   2.893   3.098   3.155   3.462   3.973   3.983
 23 B2   23 A2   56 A1   56 B1   57 A1   57 B1   24 B2   24 A2                 
  3.985   4.033   4.040   4.074   4.133   4.197   4.317   4.394
 58 A1   25 B2   58 B1   25 A2   59 A1   59 B1   60 A1   60 B1                 
  6.580   6.736   7.523   7.545   7.580   7.594   7.635   7.691
 61 A1   61 B1   26 B2   26 A2   62 B1   62 A1   63 A1   63 B1                 
  9.676   9.775  23.216  24.021  25.756  25.831  25.953  26.007
 64 A1   64 B1   65 A1   65 B1   27 B2   27 A2   66 B1   66 A1                 
 26.311  26.487  47.865  47.991 215.658 215.766 289.717 289.741
 67 A1   67 B1   68 A1   68 B1   69 A1   69 B1   28 B2   28 A2                 
289.775 289.790 289.862 289.9141020.6491020.806
 70 B1   70 A1   71 A1   71 B1   72 A1   72 B1                                 

 Beta MOs, Restricted
 -- Occupied --                  
-482.86 -482.86 -101.59 -101.59  -62.52  -62.52  -56.34  -56.34
  1 B1    1 A1    2 B1    2 A1    3 B1    3 A1    4 B1    4 A1                 
-56.334 -56.334 -56.334 -56.334 -10.313 -10.313  -9.505  -9.505
  1 A2    1 B2    5 A1    5 B1    6 A1    6 B1    7 B1    7 A1                 
 -8.726  -8.726  -7.271  -7.271  -7.260  -7.260  -7.259  -7.259
  8 B1    8 A1    9 A1    9 B1    2 B2    2 A2   10 A1   10 B1                 
 -6.559  -6.559  -6.544  -6.544  -6.544  -6.544  -2.669  -2.669
 11 A1   11 B1    3 A2    3 B2   12 B1   12 A1   13 B1   13 A1                 
 -2.666  -2.666  -2.665  -2.665  -2.654  -2.653  -2.653  -2.653
  4 A2    4 B2   14 B1   14 A1   15 B1   15 A1    5 B2    5 A2                 
 -0.949  -0.896  -0.840  -0.813  -0.738  -0.566  -0.512  -0.498
 16 A1   16 B1   17 A1   17 B1   18 A1   18 B1   19 A1   20 A1                 
 -0.445  -0.426  -0.379  -0.365  -0.349  -0.342  -0.334  -0.326
  6 B2   19 B1    6 A2   21 A1   20 B1    7 B2   22 A1    7 A2                 
 -0.299  -0.265
 21 B1    8 B2                                                                 
 -- Virtual --                   
 -0.061  -0.051  -0.051  -0.030  -0.000   0.027   0.034   0.038
 23 A1    8 A2   22 B1   24 A1   25 A1   23 B1   26 A1   24 B1                 
  0.044   0.056   0.068   0.068   0.075   0.090   0.092   0.102
  9 B2   27 A1   28 A1    9 A2   10 B2   25 B1   26 B1   29 A1                 
  0.105   0.116   0.121   0.125   0.138   0.144   0.168   0.168
 10 A2   30 A1   11 B2   27 B1   28 B1   31 A1   29 B1   11 A2                 
  0.178   0.185   0.203   0.217   0.257   0.259   0.347   0.369
 32 A1   30 B1   33 A1   31 B1   32 B1   33 B1   34 A1   35 A1                 
  0.397   0.400   0.402   0.412   0.418   0.431   0.436   0.451
 36 A1   12 B2   34 B1   37 A1   12 A2   13 B2   35 B1   38 A1                 
  0.458   0.475   0.480   0.480   0.500   0.531   0.539   0.552
 36 B1   14 B2   13 A2   37 B1   39 A1   14 A2   15 B2   15 A2                 
  0.572   0.591   0.593   0.624   0.629   0.670   0.705   0.731
 16 B2   38 B1   40 A1   41 A1   16 A2   39 B1   40 B1   41 B1                 
  0.751   0.771   0.809   0.819   0.826   0.832   0.836   0.872
 42 A1   17 B2   43 A1   44 A1   42 B1   17 A2   18 B2   45 A1                 
  0.908   0.911   0.933   0.962   0.974   1.018   1.078   1.104
 43 B1   44 B1   46 A1   18 A2   45 B1   46 B1   47 A1   48 A1                 
  1.208   1.209   1.267   1.296   1.534   1.572   1.663   1.689
 47 B1   19 B2   48 B1   20 B2   49 A1   19 A2   50 A1   51 A1                 
  1.874   1.880   1.970   2.014   2.016   2.050   2.132   2.144
 49 B1   20 A2   21 B2   50 B1   21 A2   52 A1   51 B1   53 A1                 
  2.179   2.216   2.265   2.291   2.318   2.343   2.446   2.541
 52 B1   22 B2   22 A2   53 B1   54 B1   54 A1   55 A1   55 B1                 
  2.632   2.828   2.893   3.098   3.155   3.462   3.973   3.983
 23 B2   23 A2   56 A1   56 B1   57 A1   57 B1   24 B2   24 A2                 
  3.985   4.033   4.040   4.074   4.133   4.197   4.317   4.394
 58 A1   25 B2   58 B1   25 A2   59 A1   59 B1   60 A1   60 B1                 
  6.580   6.736   7.523   7.545   7.580   7.594   7.635   7.691
 61 A1   61 B1   26 B2   26 A2   62 B1   62 A1   63 A1   63 B1                 
  9.676   9.775  23.216  24.021  25.756  25.831  25.953  26.007
 64 A1   64 B1   65 A1   65 B1   27 B2   27 A2   66 B1   66 A1                 
 26.311  26.487  47.865  47.991 215.658 215.766 289.717 289.741
 67 A1   67 B1   68 A1   68 B1   69 A1   69 B1   28 B2   28 A2                 
289.775 289.790 289.862 289.9141020.6491020.806
 70 B1   70 A1   71 A1   71 B1   72 A1   72 B1                                 
 --------------------------------------------------------------

          Ground-State Mulliken Net Atomic Charges

     Atom                 Charge (a.u.)
  ----------------------------------------
      1 Cl                    0.443083
      2 Cl                    0.443083
      3 Br                   -0.099026
      4 Br                   -0.099026
      5 C                    -0.344058
      6 C                    -0.344058
  ----------------------------------------
  Sum of atomic charges =    -0.000000

 -----------------------------------------------------------------
                    Cartesian Multipole Moments
 -----------------------------------------------------------------
    Charge (ESU x 10^10)
                -0.0000
    Dipole Moment (Debye)
         X       0.0000      Y       0.0000      Z       0.3891
       Tot       0.3891
    Quadrupole Moments (Debye-Ang)
        XX     -71.8894     XY      -0.0000     YY     -74.0421
        XZ      -0.0000     YZ      -0.0000     ZZ     -69.5945
    Octopole Moments (Debye-Ang^2)
       XXX      -0.0000    XXY       0.0000    XYY       0.0000
       YYY       0.0000    XXZ       8.8317    XYZ      -0.0000
       YYZ       4.2845    XZZ      -0.0000    YZZ       0.0000
       ZZZ      15.5018
    Hexadecapole Moments (Debye-Ang^3)
      XXXX   -1125.1280   XXXY      -0.0000   XXYY    -209.0792
      XYYY      -0.0000   YYYY     -88.5187   XXXZ      -0.0000
      XXYZ      -0.0000   XYYZ      -0.0000   YYYZ      -0.0000
      XXZZ    -296.8659   XYZZ       0.0000   YYZZ    -172.2133
      XZZZ       0.0000   YZZZ      -0.0000   ZZZZ    -865.6736
 -----------------------------------------------------------------
 Calculating analytic gradient of the SCF energy
 Gradient of SCF Energy
            1           2           3           4           5           6
    1   0.0000405  -0.0000405  -0.0001513   0.0001513   0.0000530  -0.0000530
    2  -0.0000000  -0.0000000  -0.0000000   0.0000000   0.0000000   0.0000000
    3  -0.0001207  -0.0001207  -0.0001894  -0.0001894   0.0003102   0.0003102
 Max gradient component =       3.102E-04
 RMS gradient           =       1.390E-04
 Gradient time:  CPU 16.25 s  wall 4.17 s
 Geometry Optimization Parameters
   NAtoms,    NIC,     NZ,  NCons,   NDum,   NFix, NCnnct, MaxDiis
        6      37       0       0       0       0       0       0

 Cartesian Hessian Update
 Hessian Updated using BFGS Update


** GEOMETRY OPTIMIZATION IN DELOCALIZED INTERNAL COORDINATES **
   Searching for a Minimum

   Optimization Cycle:  17

                       Coordinates (Angstroms)
     ATOM                X               Y               Z
      1  Cl        1.5963728703    0.0000000000   -1.8160832984
      2  Cl       -1.5963728703    0.0000000000   -1.8160832984
      3  Br        1.7085970751    0.0000000000    1.2342847252
      4  Br       -1.7085970751    0.0000000000    1.2342847252
      5  C         0.6709068774    0.0000000000   -0.3492359096
      6  C        -0.6709068774    0.0000000000   -0.3492359096
   Point Group: c2v   Number of degrees of freedom:     5


   Energy is  -6144.922093799

 Hessian Updated using BFGS Update

  5 Hessian modes will be used to form the next step
  Hessian Eigenvalues:
     0.063529    0.252671    0.301084    0.586064    0.867531

 Minimum Search - Taking Simple RFO Step
 Searching for Lamda that Minimizes Along All modes
 Value Taken    Lamda =   0.00000000
 Step Taken.  Stepsize is  0.001313

                             Maximum     Tolerance    Cnvgd?
         Gradient           0.000361      0.000300      NO
         Displacement       0.000897      0.001200     YES
         Energy change     -0.000000      0.000001     YES


 New Cartesian Coordinates Obtained by Inverse Iteration

 Displacement from previous Coordinates is:  0.001546
 ----------------------------------------------------------------
             Standard Nuclear Orientation (Angstroms)
    I     Atom           X                Y                Z
 ----------------------------------------------------------------
    1      Cl      1.5967253180     0.0000000000    -1.8159281939
    2      Cl     -1.5967253180     0.0000000000    -1.8159281939
    3      Br      1.7089915913     0.0000000000     1.2343020570
    4      Br     -1.7089915913     0.0000000000     1.2343020570
    5      C       0.6709323885     0.0000000000    -0.3494083459
    6      C      -0.6709323885     0.0000000000    -0.3494083459
 ----------------------------------------------------------------
 Molecular Point Group                 C2v   NOp =  4
 Largest Abelian Subgroup              C2v   NOp =  4
 Nuclear Repulsion Energy =   895.3925757728 hartrees
 There are       58 alpha and       58 beta electrons
 Applying Cartesian multipole field
    Component          Value
    ---------          -----
     (2,0,0)        1.00000E-11
     (0,2,0)        2.00000E-11
     (0,0,2)       -3.00000E-11
 Nucleus-field energy     =    -0.0000000130 hartrees
 Requested basis set is 6-311++G(d,p)
 There are 76 shells and 200 basis functions
 A cutoff of  1.0D-11 yielded   2242 shell pairs
 There are     17110 function pairs (     18881 Cartesian)
 Smallest overlap matrix eigenvalue = 1.55E-05
 Guess MOs from SCF MO coefficient file

 -----------------------------------------------------------------------
  General SCF calculation program by
  Eric Jon Sundstrom, Paul Horn, Yuezhi Mao, Dmitri Zuev, Alec White,
  David Stuck, Shaama M.S., Shane Yost, Joonho Lee, David Small,
  Daniel Levine, Susi Lehtola, Hugh Burton, Evgeny Epifanovsky
 -----------------------------------------------------------------------
 Exchange:     0.2000 Hartree-Fock + 0.0800 Slater + 0.7200 B88
 Correlation:  0.1900 VWN1RPA + 0.8100 LYP
 Using SG-1 standard quadrature grid
 using 4 threads for integral computing
 -------------------------------------------------------
 OpenMP Integral computing Module                
 Release: version 2.0, May 2017, Q-Chem Inc. Pleasanton 
 -------------------------------------------------------
 -------------------------------------------------------
 OpenMP BLAS3 based DFT computing Module                
 Release: version 1.0, May 2013, Q-Chem Inc. Pittsburgh 
 -------------------------------------------------------
 A restricted SCF calculation will be
 performed using DIIS
 SCF converges when DIIS error is below 1.0e-08
 ---------------------------------------
  Cycle       Energy         DIIS error
 ---------------------------------------
    1   -6144.9220939543      4.45e-06  
    2   -6144.9220940800      1.79e-06  
    3   -6144.9220940638      2.54e-06  
    4   -6144.9220940969      2.98e-07  
    5   -6144.9220940975      4.58e-08  
    6   -6144.9220940973      2.05e-08  
    7   -6144.9220940974      4.30e-09  Convergence criterion met
 ---------------------------------------
 SCF time:   CPU 34.57s  wall 9.00s 
 SCF   energy in the final basis set =    -6144.9220940974
 Total energy in the final basis set =    -6144.9220940974

 --------------------------------------------------------------
             Orbital Energies (a.u.) and Symmetries
 --------------------------------------------------------------

 Alpha MOs, Restricted
 -- Occupied --                  
-482.86 -482.86 -101.59 -101.59  -62.52  -62.52  -56.34  -56.34
  1 B1    1 A1    2 B1    2 A1    3 B1    3 A1    4 B1    4 A1                 
-56.334 -56.334 -56.334 -56.334 -10.313 -10.313  -9.505  -9.505
  1 A2    1 B2    5 A1    5 B1    6 A1    6 B1    7 B1    7 A1                 
 -8.726  -8.726  -7.271  -7.271  -7.260  -7.260  -7.259  -7.259
  8 B1    8 A1    9 A1    9 B1    2 B2    2 A2   10 A1   10 B1                 
 -6.559  -6.559  -6.544  -6.544  -6.544  -6.544  -2.669  -2.669
 11 A1   11 B1    3 A2    3 B2   12 B1   12 A1   13 B1   13 A1                 
 -2.666  -2.666  -2.665  -2.665  -2.653  -2.653  -2.653  -2.653
  4 A2    4 B2   14 B1   14 A1   15 B1   15 A1    5 B2    5 A2                 
 -0.949  -0.896  -0.840  -0.813  -0.738  -0.566  -0.512  -0.498
 16 A1   16 B1   17 A1   17 B1   18 A1   18 B1   19 A1   20 A1                 
 -0.445  -0.426  -0.379  -0.365  -0.349  -0.342  -0.334  -0.326
  6 B2   19 B1    6 A2   21 A1   20 B1    7 B2   22 A1    7 A2                 
 -0.299  -0.265
 21 B1    8 B2                                                                 
 -- Virtual --                   
 -0.062  -0.051  -0.051  -0.030  -0.000   0.027   0.034   0.038
 23 A1    8 A2   22 B1   24 A1   25 A1   23 B1   26 A1   24 B1                 
  0.044   0.056   0.068   0.068   0.075   0.090   0.092   0.102
  9 B2   27 A1   28 A1    9 A2   10 B2   25 B1   26 B1   29 A1                 
  0.105   0.116   0.121   0.125   0.138   0.144   0.168   0.168
 10 A2   30 A1   11 B2   27 B1   28 B1   31 A1   29 B1   11 A2                 
  0.178   0.185   0.203   0.217   0.257   0.259   0.347   0.369
 32 A1   30 B1   33 A1   31 B1   32 B1   33 B1   34 A1   35 A1                 
  0.397   0.400   0.402   0.412   0.418   0.431   0.436   0.451
 36 A1   12 B2   34 B1   37 A1   12 A2   13 B2   35 B1   38 A1                 
  0.458   0.475   0.479   0.480   0.500   0.531   0.539   0.552
 36 B1   14 B2   13 A2   37 B1   39 A1   14 A2   15 B2   15 A2                 
  0.572   0.591   0.593   0.624   0.629   0.670   0.705   0.731
 16 B2   38 B1   40 A1   41 A1   16 A2   39 B1   40 B1   41 B1                 
  0.751   0.771   0.809   0.819   0.826   0.832   0.836   0.872
 42 A1   17 B2   43 A1   44 A1   42 B1   17 A2   18 B2   45 A1                 
  0.908   0.911   0.933   0.962   0.974   1.018   1.078   1.104
 43 B1   44 B1   46 A1   18 A2   45 B1   46 B1   47 A1   48 A1                 
  1.208   1.208   1.267   1.296   1.534   1.572   1.663   1.689
 47 B1   19 B2   48 B1   20 B2   49 A1   19 A2   50 A1   51 A1                 
  1.874   1.880   1.970   2.014   2.016   2.050   2.132   2.145
 49 B1   20 A2   21 B2   50 B1   21 A2   52 A1   51 B1   53 A1                 
  2.179   2.216   2.265   2.291   2.318   2.343   2.446   2.541
 52 B1   22 B2   22 A2   53 B1   54 B1   54 A1   55 A1   55 B1                 
  2.632   2.828   2.892   3.097   3.155   3.463   3.973   3.983
 23 B2   23 A2   56 A1   56 B1   57 A1   57 B1   24 B2   24 A2                 
  3.985   4.033   4.039   4.074   4.133   4.197   4.317   4.394
 58 A1   25 B2   58 B1   25 A2   59 A1   59 B1   60 A1   60 B1                 
  6.579   6.736   7.523   7.545   7.579   7.594   7.635   7.691
 61 A1   61 B1   26 B2   26 A2   62 B1   62 A1   63 A1   63 B1                 
  9.676   9.775  23.216  24.021  25.756  25.831  25.953  26.007
 64 A1   64 B1   65 A1   65 B1   27 B2   27 A2   66 B1   66 A1                 
 26.311  26.487  47.865  47.991 215.658 215.766 289.717 289.741
 67 A1   67 B1   68 A1   68 B1   69 A1   69 B1   28 B2   28 A2                 
289.775 289.790 289.862 289.9141020.6491020.806
 70 B1   70 A1   71 A1   71 B1   72 A1   72 B1                                 

 Beta MOs, Restricted
 -- Occupied --                  
-482.86 -482.86 -101.59 -101.59  -62.52  -62.52  -56.34  -56.34
  1 B1    1 A1    2 B1    2 A1    3 B1    3 A1    4 B1    4 A1                 
-56.334 -56.334 -56.334 -56.334 -10.313 -10.313  -9.505  -9.505
  1 A2    1 B2    5 A1    5 B1    6 A1    6 B1    7 B1    7 A1                 
 -8.726  -8.726  -7.271  -7.271  -7.260  -7.260  -7.259  -7.259
  8 B1    8 A1    9 A1    9 B1    2 B2    2 A2   10 A1   10 B1                 
 -6.559  -6.559  -6.544  -6.544  -6.544  -6.544  -2.669  -2.669
 11 A1   11 B1    3 A2    3 B2   12 B1   12 A1   13 B1   13 A1                 
 -2.666  -2.666  -2.665  -2.665  -2.653  -2.653  -2.653  -2.653
  4 A2    4 B2   14 B1   14 A1   15 B1   15 A1    5 B2    5 A2                 
 -0.949  -0.896  -0.840  -0.813  -0.738  -0.566  -0.512  -0.498
 16 A1   16 B1   17 A1   17 B1   18 A1   18 B1   19 A1   20 A1                 
 -0.445  -0.426  -0.379  -0.365  -0.349  -0.342  -0.334  -0.326
  6 B2   19 B1    6 A2   21 A1   20 B1    7 B2   22 A1    7 A2                 
 -0.299  -0.265
 21 B1    8 B2                                                                 
 -- Virtual --                   
 -0.062  -0.051  -0.051  -0.030  -0.000   0.027   0.034   0.038
 23 A1    8 A2   22 B1   24 A1   25 A1   23 B1   26 A1   24 B1                 
  0.044   0.056   0.068   0.068   0.075   0.090   0.092   0.102
  9 B2   27 A1   28 A1    9 A2   10 B2   25 B1   26 B1   29 A1                 
  0.105   0.116   0.121   0.125   0.138   0.144   0.168   0.168
 10 A2   30 A1   11 B2   27 B1   28 B1   31 A1   29 B1   11 A2                 
  0.178   0.185   0.203   0.217   0.257   0.259   0.347   0.369
 32 A1   30 B1   33 A1   31 B1   32 B1   33 B1   34 A1   35 A1                 
  0.397   0.400   0.402   0.412   0.418   0.431   0.436   0.451
 36 A1   12 B2   34 B1   37 A1   12 A2   13 B2   35 B1   38 A1                 
  0.458   0.475   0.479   0.480   0.500   0.531   0.539   0.552
 36 B1   14 B2   13 A2   37 B1   39 A1   14 A2   15 B2   15 A2                 
  0.572   0.591   0.593   0.624   0.629   0.670   0.705   0.731
 16 B2   38 B1   40 A1   41 A1   16 A2   39 B1   40 B1   41 B1                 
  0.751   0.771   0.809   0.819   0.826   0.832   0.836   0.872
 42 A1   17 B2   43 A1   44 A1   42 B1   17 A2   18 B2   45 A1                 
  0.908   0.911   0.933   0.962   0.974   1.018   1.078   1.104
 43 B1   44 B1   46 A1   18 A2   45 B1   46 B1   47 A1   48 A1                 
  1.208   1.208   1.267   1.296   1.534   1.572   1.663   1.689
 47 B1   19 B2   48 B1   20 B2   49 A1   19 A2   50 A1   51 A1                 
  1.874   1.880   1.970   2.014   2.016   2.050   2.132   2.145
 49 B1   20 A2   21 B2   50 B1   21 A2   52 A1   51 B1   53 A1                 
  2.179   2.216   2.265   2.291   2.318   2.343   2.446   2.541
 52 B1   22 B2   22 A2   53 B1   54 B1   54 A1   55 A1   55 B1                 
  2.632   2.828   2.892   3.097   3.155   3.463   3.973   3.983
 23 B2   23 A2   56 A1   56 B1   57 A1   57 B1   24 B2   24 A2                 
  3.985   4.033   4.039   4.074   4.133   4.197   4.317   4.394
 58 A1   25 B2   58 B1   25 A2   59 A1   59 B1   60 A1   60 B1                 
  6.579   6.736   7.523   7.545   7.579   7.594   7.635   7.691
 61 A1   61 B1   26 B2   26 A2   62 B1   62 A1   63 A1   63 B1                 
  9.676   9.775  23.216  24.021  25.756  25.831  25.953  26.007
 64 A1   64 B1   65 A1   65 B1   27 B2   27 A2   66 B1   66 A1                 
 26.311  26.487  47.865  47.991 215.658 215.766 289.717 289.741
 67 A1   67 B1   68 A1   68 B1   69 A1   69 B1   28 B2   28 A2                 
289.775 289.790 289.862 289.9141020.6491020.806
 70 B1   70 A1   71 A1   71 B1   72 A1   72 B1                                 
 --------------------------------------------------------------

          Ground-State Mulliken Net Atomic Charges

     Atom                 Charge (a.u.)
  ----------------------------------------
      1 Cl                    0.443204
      2 Cl                    0.443204
      3 Br                   -0.099092
      4 Br                   -0.099092
      5 C                    -0.344112
      6 C                    -0.344112
  ----------------------------------------
  Sum of atomic charges =    -0.000000

 -----------------------------------------------------------------
                    Cartesian Multipole Moments
 -----------------------------------------------------------------
    Charge (ESU x 10^10)
                -0.0000
    Dipole Moment (Debye)
         X      -0.0000      Y       0.0000      Z       0.3866
       Tot       0.3866
    Quadrupole Moments (Debye-Ang)
        XX     -71.8861     XY       0.0000     YY     -74.0432
        XZ       0.0000     YZ       0.0000     ZZ     -69.5957
    Octopole Moments (Debye-Ang^2)
       XXX       0.0000    XXY       0.0000    XYY      -0.0000
       YYY       0.0000    XXZ       8.8219    XYZ       0.0000
       YYZ       4.2789    XZZ       0.0000    YZZ       0.0000
       ZZZ      15.4865
    Hexadecapole Moments (Debye-Ang^3)
      XXXX   -1125.5430   XXXY       0.0000   XXYY    -209.1593
      XYYY       0.0000   YYYY     -88.5215   XXXZ       0.0000
      XXYZ       0.0000   XYYZ       0.0000   YYYZ       0.0000
      XXZZ    -296.9027   XYZZ       0.0000   YYZZ    -172.2019
      XZZZ      -0.0000   YZZZ       0.0000   ZZZZ    -865.6432
 -----------------------------------------------------------------
 Calculating analytic gradient of the SCF energy
 Gradient of SCF Energy
            1           2           3           4           5           6
    1   0.0000657  -0.0000657  -0.0000461   0.0000461   0.0000498  -0.0000498
    2   0.0000000   0.0000000   0.0000000   0.0000000  -0.0000000  -0.0000000
    3  -0.0000741  -0.0000741  -0.0001069  -0.0001069   0.0001810   0.0001810
 Max gradient component =       1.810E-04
 RMS gradient           =       8.070E-05
 Gradient time:  CPU 16.19 s  wall 4.15 s
 Geometry Optimization Parameters
   NAtoms,    NIC,     NZ,  NCons,   NDum,   NFix, NCnnct, MaxDiis
        6      37       0       0       0       0       0       0

 Cartesian Hessian Update
 Hessian Updated using BFGS Update


** GEOMETRY OPTIMIZATION IN DELOCALIZED INTERNAL COORDINATES **
   Searching for a Minimum

   Optimization Cycle:  18

                       Coordinates (Angstroms)
     ATOM                X               Y               Z
      1  Cl        1.5967253180    0.0000000000   -1.8159281939
      2  Cl       -1.5967253180    0.0000000000   -1.8159281939
      3  Br        1.7089915913    0.0000000000    1.2343020570
      4  Br       -1.7089915913    0.0000000000    1.2343020570
      5  C         0.6709323885    0.0000000000   -0.3494083459
      6  C        -0.6709323885    0.0000000000   -0.3494083459
   Point Group: c2v   Number of degrees of freedom:     5


   Energy is  -6144.922094097

 Hessian Updated using BFGS Update

  5 Hessian modes will be used to form the next step
  Hessian Eigenvalues:
     0.068909    0.183198    0.262942    0.599533    0.839115

 Minimum Search - Taking Simple RFO Step
 Searching for Lamda that Minimizes Along All modes
 Value Taken    Lamda =   0.00000000
 Step Taken.  Stepsize is  0.000863

                             Maximum     Tolerance    Cnvgd?
         Gradient           0.000211      0.000300     YES
         Displacement       0.000710      0.001200     YES
         Energy change     -0.000000      0.000001     YES


                       Distance Matrix (Angstroms)
             Cl(  1)   Cl(  2)   Br(  3)   Br(  4)   C (  5)
   Cl(  2)  3.193451
   Br(  3)  3.052296  4.497963
   Br(  4)  4.497963  3.052296  3.417983
   C (  5)  1.734293  2.700547  1.893596  2.858702
   C (  6)  2.700547  1.734293  2.858702  1.893596  1.341865

 Final energy is   -6144.9220940974255     


 ******************************
 **  OPTIMIZATION CONVERGED  **
 ******************************

                       Coordinates (Angstroms)
     ATOM                X               Y               Z
      1  Cl        1.5967253180    0.0000000000   -1.8159281939
      2  Cl       -1.5967253180    0.0000000000   -1.8159281939
      3  Br        1.7089915913    0.0000000000    1.2343020570
      4  Br       -1.7089915913    0.0000000000    1.2343020570
      5  C         0.6709323885    0.0000000000   -0.3494083459
      6  C        -0.6709323885    0.0000000000   -0.3494083459

Z-matrix Print:
$molecule
0 1
Br
C  1 1.893596
C  2 1.341865 1 123.243248
Cl 3 1.734293 2 122.263630 1 -180.000000 0
Cl 2 1.734293 1 114.493122 3 -180.000000 0
Br 3 1.893596 2 123.243248 1 -0.000000 0
$end


 --------------------------------------------------------------
             Orbital Energies (a.u.) and Symmetries
 --------------------------------------------------------------

 Alpha MOs, Restricted
 -- Occupied --                  
-482.86 -482.86 -101.59 -101.59  -62.52  -62.52  -56.34  -56.34
  1 B1    1 A1    2 B1    2 A1    3 B1    3 A1    4 B1    4 A1                 
-56.334 -56.334 -56.334 -56.334 -10.313 -10.313  -9.505  -9.505
  1 A2    1 B2    5 A1    5 B1    6 A1    6 B1    7 B1    7 A1                 
 -8.726  -8.726  -7.271  -7.271  -7.260  -7.260  -7.259  -7.259
  8 B1    8 A1    9 A1    9 B1    2 B2    2 A2   10 A1   10 B1                 
 -6.559  -6.559  -6.544  -6.544  -6.544  -6.544  -2.669  -2.669
 11 A1   11 B1    3 A2    3 B2   12 B1   12 A1   13 B1   13 A1                 
 -2.666  -2.666  -2.665  -2.665  -2.653  -2.653  -2.653  -2.653
  4 A2    4 B2   14 B1   14 A1   15 B1   15 A1    5 B2    5 A2                 
 -0.949  -0.896  -0.840  -0.813  -0.738  -0.566  -0.512  -0.498
 16 A1   16 B1   17 A1   17 B1   18 A1   18 B1   19 A1   20 A1                 
 -0.445  -0.426  -0.379  -0.365  -0.349  -0.342  -0.334  -0.326
  6 B2   19 B1    6 A2   21 A1   20 B1    7 B2   22 A1    7 A2                 
 -0.299  -0.265
 21 B1    8 B2                                                                 
 -- Virtual --                   
 -0.062  -0.051  -0.051  -0.030  -0.000   0.027   0.034   0.038
 23 A1    8 A2   22 B1   24 A1   25 A1   23 B1   26 A1   24 B1                 
  0.044   0.056   0.068   0.068   0.075   0.090   0.092   0.102
  9 B2   27 A1   28 A1    9 A2   10 B2   25 B1   26 B1   29 A1                 
  0.105   0.116   0.121   0.125   0.138   0.144   0.168   0.168
 10 A2   30 A1   11 B2   27 B1   28 B1   31 A1   29 B1   11 A2                 
  0.178   0.185   0.203   0.217   0.257   0.259   0.347   0.369
 32 A1   30 B1   33 A1   31 B1   32 B1   33 B1   34 A1   35 A1                 
  0.397   0.400   0.402   0.412   0.418   0.431   0.436   0.451
 36 A1   12 B2   34 B1   37 A1   12 A2   13 B2   35 B1   38 A1                 
  0.458   0.475   0.479   0.480   0.500   0.531   0.539   0.552
 36 B1   14 B2   13 A2   37 B1   39 A1   14 A2   15 B2   15 A2                 
  0.572   0.591   0.593   0.624   0.629   0.670   0.705   0.731
 16 B2   38 B1   40 A1   41 A1   16 A2   39 B1   40 B1   41 B1                 
  0.751   0.771   0.809   0.819   0.826   0.832   0.836   0.872
 42 A1   17 B2   43 A1   44 A1   42 B1   17 A2   18 B2   45 A1                 
  0.908   0.911   0.933   0.962   0.974   1.018   1.078   1.104
 43 B1   44 B1   46 A1   18 A2   45 B1   46 B1   47 A1   48 A1                 
  1.208   1.208   1.267   1.296   1.534   1.572   1.663   1.689
 47 B1   19 B2   48 B1   20 B2   49 A1   19 A2   50 A1   51 A1                 
  1.874   1.880   1.970   2.014   2.016   2.050   2.132   2.145
 49 B1   20 A2   21 B2   50 B1   21 A2   52 A1   51 B1   53 A1                 
  2.179   2.216   2.265   2.291   2.318   2.343   2.446   2.541
 52 B1   22 B2   22 A2   53 B1   54 B1   54 A1   55 A1   55 B1                 
  2.632   2.828   2.892   3.097   3.155   3.463   3.973   3.983
 23 B2   23 A2   56 A1   56 B1   57 A1   57 B1   24 B2   24 A2                 
  3.985   4.033   4.039   4.074   4.133   4.197   4.317   4.394
 58 A1   25 B2   58 B1   25 A2   59 A1   59 B1   60 A1   60 B1                 
  6.579   6.736   7.523   7.545   7.579   7.594   7.635   7.691
 61 A1   61 B1   26 B2   26 A2   62 B1   62 A1   63 A1   63 B1                 
  9.676   9.775  23.216  24.021  25.756  25.831  25.953  26.007
 64 A1   64 B1   65 A1   65 B1   27 B2   27 A2   66 B1   66 A1                 
 26.311  26.487  47.865  47.991 215.658 215.766 289.717 289.741
 67 A1   67 B1   68 A1   68 B1   69 A1   69 B1   28 B2   28 A2                 
289.775 289.790 289.862 289.9141020.6491020.806
 70 B1   70 A1   71 A1   71 B1   72 A1   72 B1                                 

 Beta MOs, Restricted
 -- Occupied --                  
-482.86 -482.86 -101.59 -101.59  -62.52  -62.52  -56.34  -56.34
  1 B1    1 A1    2 B1    2 A1    3 B1    3 A1    4 B1    4 A1                 
-56.334 -56.334 -56.334 -56.334 -10.313 -10.313  -9.505  -9.505
  1 A2    1 B2    5 A1    5 B1    6 A1    6 B1    7 B1    7 A1                 
 -8.726  -8.726  -7.271  -7.271  -7.260  -7.260  -7.259  -7.259
  8 B1    8 A1    9 A1    9 B1    2 B2    2 A2   10 A1   10 B1                 
 -6.559  -6.559  -6.544  -6.544  -6.544  -6.544  -2.669  -2.669
 11 A1   11 B1    3 A2    3 B2   12 B1   12 A1   13 B1   13 A1                 
 -2.666  -2.666  -2.665  -2.665  -2.653  -2.653  -2.653  -2.653
  4 A2    4 B2   14 B1   14 A1   15 B1   15 A1    5 B2    5 A2                 
 -0.949  -0.896  -0.840  -0.813  -0.738  -0.566  -0.512  -0.498
 16 A1   16 B1   17 A1   17 B1   18 A1   18 B1   19 A1   20 A1                 
 -0.445  -0.426  -0.379  -0.365  -0.349  -0.342  -0.334  -0.326
  6 B2   19 B1    6 A2   21 A1   20 B1    7 B2   22 A1    7 A2                 
 -0.299  -0.265
 21 B1    8 B2                                                                 
 -- Virtual --                   
 -0.062  -0.051  -0.051  -0.030  -0.000   0.027   0.034   0.038
 23 A1    8 A2   22 B1   24 A1   25 A1   23 B1   26 A1   24 B1                 
  0.044   0.056   0.068   0.068   0.075   0.090   0.092   0.102
  9 B2   27 A1   28 A1    9 A2   10 B2   25 B1   26 B1   29 A1                 
  0.105   0.116   0.121   0.125   0.138   0.144   0.168   0.168
 10 A2   30 A1   11 B2   27 B1   28 B1   31 A1   29 B1   11 A2                 
  0.178   0.185   0.203   0.217   0.257   0.259   0.347   0.369
 32 A1   30 B1   33 A1   31 B1   32 B1   33 B1   34 A1   35 A1                 
  0.397   0.400   0.402   0.412   0.418   0.431   0.436   0.451
 36 A1   12 B2   34 B1   37 A1   12 A2   13 B2   35 B1   38 A1                 
  0.458   0.475   0.479   0.480   0.500   0.531   0.539   0.552
 36 B1   14 B2   13 A2   37 B1   39 A1   14 A2   15 B2   15 A2                 
  0.572   0.591   0.593   0.624   0.629   0.670   0.705   0.731
 16 B2   38 B1   40 A1   41 A1   16 A2   39 B1   40 B1   41 B1                 
  0.751   0.771   0.809   0.819   0.826   0.832   0.836   0.872
 42 A1   17 B2   43 A1   44 A1   42 B1   17 A2   18 B2   45 A1                 
  0.908   0.911   0.933   0.962   0.974   1.018   1.078   1.104
 43 B1   44 B1   46 A1   18 A2   45 B1   46 B1   47 A1   48 A1                 
  1.208   1.208   1.267   1.296   1.534   1.572   1.663   1.689
 47 B1   19 B2   48 B1   20 B2   49 A1   19 A2   50 A1   51 A1                 
  1.874   1.880   1.970   2.014   2.016   2.050   2.132   2.145
 49 B1   20 A2   21 B2   50 B1   21 A2   52 A1   51 B1   53 A1                 
  2.179   2.216   2.265   2.291   2.318   2.343   2.446   2.541
 52 B1   22 B2   22 A2   53 B1   54 B1   54 A1   55 A1   55 B1                 
  2.632   2.828   2.892   3.097   3.155   3.463   3.973   3.983
 23 B2   23 A2   56 A1   56 B1   57 A1   57 B1   24 B2   24 A2                 
  3.985   4.033   4.039   4.074   4.133   4.197   4.317   4.394
 58 A1   25 B2   58 B1   25 A2   59 A1   59 B1   60 A1   60 B1                 
  6.579   6.736   7.523   7.545   7.579   7.594   7.635   7.691
 61 A1   61 B1   26 B2   26 A2   62 B1   62 A1   63 A1   63 B1                 
  9.676   9.775  23.216  24.021  25.756  25.831  25.953  26.007
 64 A1   64 B1   65 A1   65 B1   27 B2   27 A2   66 B1   66 A1                 
 26.311  26.487  47.865  47.991 215.658 215.766 289.717 289.741
 67 A1   67 B1   68 A1   68 B1   69 A1   69 B1   28 B2   28 A2                 
289.775 289.790 289.862 289.9141020.6491020.806
 70 B1   70 A1   71 A1   71 B1   72 A1   72 B1                                 
 --------------------------------------------------------------

          Ground-State Mulliken Net Atomic Charges

     Atom                 Charge (a.u.)
  ----------------------------------------
      1 Cl                    0.443204
      2 Cl                    0.443204
      3 Br                   -0.099092
      4 Br                   -0.099092
      5 C                    -0.344112
      6 C                    -0.344112
  ----------------------------------------
  Sum of atomic charges =    -0.000000

 -----------------------------------------------------------------
                    Cartesian Multipole Moments
 -----------------------------------------------------------------
    Charge (ESU x 10^10)
                -0.0000
    Dipole Moment (Debye)
         X      -0.0000      Y       0.0000      Z       0.3866
       Tot       0.3866
    Quadrupole Moments (Debye-Ang)
        XX     -71.8861     XY       0.0000     YY     -74.0432
        XZ       0.0000     YZ       0.0000     ZZ     -69.5957
    Octopole Moments (Debye-Ang^2)
       XXX       0.0000    XXY       0.0000    XYY      -0.0000
       YYY       0.0000    XXZ       8.8219    XYZ       0.0000
       YYZ       4.2789    XZZ       0.0000    YZZ       0.0000
       ZZZ      15.4865
    Hexadecapole Moments (Debye-Ang^3)
      XXXX   -1125.5430   XXXY       0.0000   XXYY    -209.1593
      XYYY       0.0000   YYYY     -88.5215   XXXZ       0.0000
      XXYZ       0.0000   XYYZ       0.0000   YYYZ       0.0000
      XXZZ    -296.9027   XYZZ       0.0000   YYZZ    -172.2019
      XZZZ      -0.0000   YZZZ       0.0000   ZZZZ    -865.6432
 -----------------------------------------------------------------
Archival summary:
1\1\TWL01\OPT\ProcedureUnspecified\BasisUnspecified\r2l22\taweetha\MonAug2717:58:342018MonAug2717:58:342018\0\\#,OPT,ProcedureUnspecified,BasisUnspecified,\\0,1\Br\C,1,1.8936\C,2,1.34186,1,123.243\Cl,3,1.73429,2,122.264,1,-180,0\Cl,2,1.73429,1,114.493,3,-180,0\Br,3,1.8936,2,123.243,1,-0,0\\\@

 Total job time:  310.01s(wall), 1178.52s(cpu) 
 Mon Aug 27 17:58:34 2018

        *************************************************************
        *                                                           *
        *  Thank you very much for using Q-Chem.  Have a nice day.  *
        *                                                           *
        *************************************************************


 
User input: 2 of 2 
 
Q-Chem Developer Version!
                  Welcome to Q-Chem
     A Quantum Leap Into The Future Of Chemistry


 Q-Chem 5.1, Q-Chem, Inc., Pleasanton, CA (2018)

 Yihan Shao,  Zhengting Gan,  E. Epifanovsky,  A. T. B. Gilbert,  M. Wormit,  
 J. Kussmann,  A. W. Lange,  A. Behn,  Jia Deng,  Xintian Feng,  D. Ghosh,  
 M. Goldey,  P. R. Horn,  L. D. Jacobson,  I. Kaliman,  T. Kus,  A. Landau,  
 Jie Liu,  E. I. Proynov,  R. M. Richard,  R. P. Steele,  E. J. Sundstrom,  
 H. L. Woodcock III,  P. M. Zimmerman,  D. Zuev,  B. Albrecht,  E. Alguire,  
 S. A. Baeppler,  D. Barton,  Z. Benda,  Y. A. Bernard,  E. J. Berquist,  
 K. B. Bravaya,  H. Burton,  D. Casanova,  Chun-Min Chang,  Yunqing Chen,  
 A. Chien,  K. D. Closser,  M. P. Coons,  S. Coriani,  S. Dasgupta,  
 A. L. Dempwolff,  M. Diedenhofen,  Hainam Do,  R. G. Edgar,  Po-Tung Fang,  
 S. Faraji,  S. Fatehi,  Qingguo Feng,  K. D. Fenk,  J. Fosso-Tande,  
 Qinghui Ge,  A. Ghysels,  G. Gidofalvi,  J. Gomes,  J. Gonthier,  A. Gunina,  
 D. Hait,  M. W. D. Hanson-Heine,  P. H. P. Harbach,  A. W. Hauser,  
 J. E. Herr,  E. G. Hohenstein,  Z. C. Holden,  Kerwin Hui,  B. C. Huynh,  
 T.-C. Jagau,  Hyunjun Ji,  B. Kaduk,  K. Khistyaev,  Jaehoon Kim,  
 P. Klunzinger,  K. Koh,  D. Kosenkov,  L. Koulias,  T. Kowalczyk,  
 C. M. Krauter,  A. Kunitsa,  Ka Un Lao,  A. Laurent,  K. V. Lawler,  
 Joonho Lee,  D. Lefrancois,  S. Lehtola,  D. S. Levine,  Yi-Pei Li,  
 You-Sheng Lin,  Fenglai Liu,  E. Livshits,  A. Luenser,  P. Manohar,  
 E. Mansoor,  S. F. Manzer,  Shan-Ping Mao,  Yuezhi Mao,  N. Mardirossian,  
 A. V. Marenich,  T. Markovich,  L. A. Martinez-Martinez,  S. A. Maurer,  
 N. J. Mayhall,  S. C. McKenzie,  J.-M. Mewes,  A. F. Morrison,  
 J. W. Mullinax,  K. Nanda,  T. S. Nguyen-Beck,  R. Olivares-Amaya,  
 J. A. Parkhill,  T. M. Perrine,  F. Plasser,  P. Pokhilko,  S. Prager,  
 A. Prociuk,  E. Ramos,  D. R. Rehn,  F. Rob,  M. Schneider,  N. Sergueev,  
 S. M. Sharada,  S. Sharma,  D. W. Small,  T. Stauch,  T. Stein,  
 Yu-Chuan Su,  A. J. W. Thom,  A. Tkatchenko,  T. Tsuchimochi,  N. M. Tubman,  
 L. Vogt,  M. L. Vidal,  O. Vydrov,  M. A. Watson,  J. Wenzel,  
 M. de Wergifosse,  T. A. Wesolowski,  A. White,  J. Witte,  A. Yamada,  
 Jun Yang,  K. Yao,  S. Yeganeh,  S. R. Yost,  Zhi-Qiang You,  A. Zech,  
 Igor Ying Zhang,  Xing Zhang,  Yan Zhao,  Ying Zhu,  B. R. Brooks,  
 G. K. L. Chan,  C. J. Cramer,  M. S. Gordon,  W. J. Hehre,  A. Klamt,  
 M. W. Schmidt,  C. D. Sherrill,  D. G. Truhlar,  A. Aspuru-Guzik,  R. Baer,  
 A. T. Bell,  N. A. Besley,  Jeng-Da Chai,  A. E. DePrince, III,  
 R. A. DiStasio Jr.,  A. Dreuw,  B. D. Dunietz,  T. R. Furlani,  
 Chao-Ping Hsu,  Yousung Jung,  Jing Kong,  D. S. Lambrecht,  WanZhen Liang,  
 C. Ochsenfeld,  V. A. Rassolov,  L. V. Slipchenko,  J. E. Subotnik,  
 T. Van Voorhis,  J. M. Herbert,  A. I. Krylov,  P. M. W. Gill,  M. Head-Gordon

 Contributors to earlier versions of Q-Chem not listed above: 
 R. D. Adamson,  B. Austin,  J. Baker,  G. J. O. Beran,  K. Brandhorst,  
 S. T. Brown,  E. F. C. Byrd,  A. K. Chakraborty,  C.-L. Cheng,  
 Siu Hung Chien,  D. M. Chipman,  D. L. Crittenden,  H. Dachsel,  
 R. J. Doerksen,  A. D. Dutoi,  L. Fusti-Molnar,  W. A. Goddard III,  
 A. Golubeva-Zadorozhnaya,  S. R. Gwaltney,  G. Hawkins,  A. Heyden,  
 S. Hirata,  G. Kedziora,  F. J. Keil,  C. Kelley,  Jihan Kim,  R. A. King,  
 R. Z. Khaliullin,  P. P. Korambath,  W. Kurlancheek,  A. M. Lee,  M. S. Lee,  
 S. V. Levchenko,  Ching Yeh Lin,  D. Liotard,  R. C. Lochan,  I. Lotan,  
 P. E. Maslen,  N. Nair,  D. P. O'Neill,  D. Neuhauser,  E. Neuscamman,  
 C. M. Oana,  R. Olson,  B. Peters,  R. Peverati,  P. A. Pieniazek,  
 Y. M. Rhee,  J. Ritchie,  M. A. Rohrdanz,  E. Rosta,  N. J. Russ,  
 H. F. Schaefer III,  N. E. Schultz,  N. Shenvi,  A. C. Simmonett,  A. Sodt,  
 D. Stuck,  K. S. Thanthiriwatte,  V. Vanovschi,  Tao Wang,  A. Warshel,  
 C. F. Williams,  Q. Wu,  X. Xu,  W. Zhang

 Please cite Q-Chem as follows:
 Y. Shao et al., Mol. Phys. 113, 184-215 (2015)
 DOI: 10.1080/00268976.2014.952696

 Q-Chem 5.1.1 for Intel X86 EM64T Linux

 Parts of Q-Chem use Armadillo 8.300.2 (Tropical Shenanigans).
 http://arma.sourceforge.net/

 Q-Chem begins on Mon Aug 27 17:58:34 2018  

Host: 
0

     Scratch files written to /scratch/taweetham/qchem4747//
The previous job contains 0 fragments, simply inherited here
Input Ideriv = 2
Curr. Ideriv = -1
Max.  Ideriv = 2

Checking the input file for inconsistencies... 	...done.

--------------------------------------------------------------
User input:
--------------------------------------------------------------

$molecule
read
$end

$rem
   SCF_GUESS 	READ
   JOB_TYPE 	FREQUENCY
   BASIS 	6-311++G**
   EXCHANGE 	B3LYP
   MEM_TOTAL	7500	
$end


--------------------------------------------------------------
 ----------------------------------------------------------------
             Standard Nuclear Orientation (Angstroms)
    I     Atom           X                Y                Z
 ----------------------------------------------------------------
    1      Cl      1.5967253180     0.0000000000     1.9923651357
    2      Cl     -1.5967253180     0.0000000000     1.9923651357
    3      Br      1.7089915913     0.0000000000    -1.0578651152
    4      Br     -1.7089915913     0.0000000000    -1.0578651152
    5      C       0.6709323885     0.0000000000     0.5258452877
    6      C      -0.6709323885     0.0000000000     0.5258452877
 ----------------------------------------------------------------
 Molecular Point Group                 C2v   NOp =  4
 Largest Abelian Subgroup              C2v   NOp =  4
 Nuclear Repulsion Energy =   895.3925757728 hartrees
 There are       58 alpha and       58 beta electrons
 Requested basis set is 6-311++G(d,p)
 There are 76 shells and 200 basis functions

 Total QAlloc Memory Limit   7500 MB
 Mega-Array Size       188 MB
 MEM_STATIC part       192 MB

                       Distance Matrix (Angstroms)
             Cl(  1)   Cl(  2)   Br(  3)   Br(  4)   C (  5)
   Cl(  2)  3.193451
   Br(  3)  3.052296  4.497963
   Br(  4)  4.497963  3.052296  3.417983
   C (  5)  1.734293  2.700547  1.893596  2.858702
   C (  6)  2.700547  1.734293  2.858702  1.893596  1.341865

 A cutoff of  1.0D-11 yielded   2242 shell pairs
 There are     17110 function pairs (     18881 Cartesian)

 -------------------------------------------------------
 OpenMP Integral Computing Module                       
 Release: version 1.0, May 2013, Q-Chem Inc. Pittsburgh 
 -------------------------------------------------------
 Integral Job Info:
 Integral job number is                      11
 Integral operator is                         1
 short-range coefficients                     0
 long-range coefficients              100000000
 Omega coefficients                           0
 if combine SR and LR in K                    0
 Integral screening is                        0
 Integral computing path is                   2
 max size of driver memory is            800000
 size of driver memory is                593474
 size of scratch memory is             29634545
 max col of scratch BK array               1296
 max len of scratch array in speh3          155
 max len of scratch index in speh4           18
 max int batch size is                      520
 min int batch size is                       52
 fixed nKL is                                45
 max L of basis functions is                  2
 order of int derivative is                   0
 number of shells is                         76
 number of basis is                         210
 number of cartesian basis is               210
 number of contracted shell pairs          2242
 number of primitive shell pairs           5877
 maxK2 (contraction) of shell pair           36
 max number of K2 of shell pair               1
 max number of CS2 of shell pair            232
 max number of PS2 of shell pair            384
 mem total for path MDJ                  530742
 -------------------------------------------------------
 Smallest overlap matrix eigenvalue = 1.55E-05
 Guess MOs from SCF MO coefficient file

 -----------------------------------------------------------------------
  General SCF calculation program by
  Eric Jon Sundstrom, Paul Horn, Yuezhi Mao, Dmitri Zuev, Alec White,
  David Stuck, Shaama M.S., Shane Yost, Joonho Lee, David Small,
  Daniel Levine, Susi Lehtola, Hugh Burton, Evgeny Epifanovsky
 -----------------------------------------------------------------------
 Exchange:     0.2000 Hartree-Fock + 0.0800 Slater + 0.7200 B88
 Correlation:  0.1900 VWN1RPA + 0.8100 LYP
 Using SG-1 standard quadrature grid
 using 4 threads for integral computing
 -------------------------------------------------------
 OpenMP Integral computing Module                
 Release: version 2.0, May 2017, Q-Chem Inc. Pleasanton 
 -------------------------------------------------------
 -------------------------------------------------------
 OpenMP BLAS3 based DFT computing Module                
 Release: version 1.0, May 2013, Q-Chem Inc. Pittsburgh 
 -------------------------------------------------------
 A restricted SCF calculation will be
 performed using DIIS
 SCF converges when DIIS error is below 1.0e-08
 ---------------------------------------
  Cycle       Energy         DIIS error
 ---------------------------------------
    1   -6141.6852812281      1.71e-02  
    2   -6144.6939441310      6.16e-03  
    3   -6144.5822127222      7.94e-03  
    4   -6144.9090882322      1.61e-03  
    5   -6144.9200079420      6.62e-04  
    6   -6144.9220096969      1.60e-04  
    7   -6144.9220903498      3.78e-05  
    8   -6144.9220939532      5.01e-06  
    9   -6144.9220940855      1.30e-06  
   10   -6144.9220940887      2.02e-07  
   11   -6144.9220940935      4.53e-08  
   12   -6144.9220940875      1.22e-08  
   13   -6144.9220940850      1.73e-09  Convergence criterion met
 ---------------------------------------
 SCF time:   CPU 39.79s  wall 11.00s 
 SCF   energy in the final basis set =    -6144.9220940850
 Total energy in the final basis set =    -6144.9220940850

 --------------------------------------------------------------
             Orbital Energies (a.u.) and Symmetries
 --------------------------------------------------------------

 Alpha MOs, Restricted
 -- Occupied --                  
-482.86 -482.86 -101.59 -101.59  -62.52  -62.52  -56.34  -56.34
  1 B1    1 A1    2 B1    2 A1    3 B1    3 A1    4 B1    4 A1                 
-56.334 -56.334 -56.334 -56.334 -10.313 -10.313  -9.505  -9.505
  1 A2    1 B2    5 A1    5 B1    6 A1    6 B1    7 B1    7 A1                 
 -8.726  -8.726  -7.271  -7.271  -7.260  -7.260  -7.259  -7.259
  8 B1    8 A1    9 A1    9 B1    2 B2    2 A2   10 A1   10 B1                 
 -6.559  -6.559  -6.544  -6.544  -6.544  -6.544  -2.669  -2.669
 11 B1   11 A1    3 A2    3 B2   12 B1   12 A1   13 B1   13 A1                 
 -2.666  -2.666  -2.665  -2.665  -2.653  -2.653  -2.653  -2.653
  4 A2    4 B2   14 B1   14 A1   15 B1   15 A1    5 B2    5 A2                 
 -0.949  -0.896  -0.840  -0.813  -0.738  -0.566  -0.512  -0.498
 16 A1   16 B1   17 A1   17 B1   18 A1   18 B1   19 A1   20 A1                 
 -0.445  -0.426  -0.379  -0.365  -0.349  -0.342  -0.334  -0.326
  6 B2   19 B1    6 A2   21 A1   20 B1    7 B2   22 A1    7 A2                 
 -0.299  -0.265
 21 B1    8 B2                                                                 
 -- Virtual --                   
 -0.062  -0.051  -0.051  -0.030  -0.000   0.027   0.034   0.038
 23 A1    8 A2   22 B1   24 A1   25 A1   23 B1   26 A1   24 B1                 
  0.044   0.056   0.068   0.068   0.075   0.090   0.092   0.102
  9 B2   27 A1   28 A1    9 A2   10 B2   25 B1   26 B1   29 A1                 
  0.105   0.116   0.121   0.125   0.138   0.144   0.168   0.168
 10 A2   30 A1   11 B2   27 B1   28 B1   31 A1   29 B1   11 A2                 
  0.178   0.185   0.203   0.217   0.257   0.259   0.347   0.369
 32 A1   30 B1   33 A1   31 B1   32 B1   33 B1   34 A1   35 A1                 
  0.397   0.400   0.402   0.412   0.418   0.431   0.436   0.451
 36 A1   12 B2   34 B1   37 A1   12 A2   13 B2   35 B1   38 A1                 
  0.458   0.475   0.479   0.480   0.500   0.531   0.539   0.552
 36 B1   14 B2   13 A2   37 B1   39 A1   14 A2   15 B2   15 A2                 
  0.572   0.591   0.593   0.624   0.629   0.670   0.705   0.731
 16 B2   38 B1   40 A1   41 A1   16 A2   39 B1   40 B1   41 B1                 
  0.751   0.771   0.809   0.819   0.826   0.832   0.836   0.872
 42 A1   17 B2   43 A1   44 A1   42 B1   17 A2   18 B2   45 A1                 
  0.908   0.911   0.933   0.962   0.974   1.018   1.078   1.104
 43 B1   44 B1   46 A1   18 A2   45 B1   46 B1   47 A1   48 A1                 
  1.208   1.208   1.267   1.296   1.534   1.572   1.663   1.689
 47 B1   19 B2   48 B1   20 B2   49 A1   19 A2   50 A1   51 A1                 
  1.874   1.880   1.970   2.014   2.016   2.050   2.132   2.145
 49 B1   20 A2   21 B2   50 B1   21 A2   52 A1   51 B1   53 A1                 
  2.179   2.216   2.265   2.291   2.318   2.343   2.446   2.541
 52 B1   22 B2   22 A2   53 B1   54 B1   54 A1   55 A1   55 B1                 
  2.632   2.828   2.892   3.097   3.155   3.463   3.973   3.983
 23 B2   23 A2   56 A1   56 B1   57 A1   57 B1   24 B2   24 A2                 
  3.985   4.033   4.039   4.074   4.133   4.197   4.317   4.394
 58 A1   25 B2   58 B1   25 A2   59 A1   59 B1   60 A1   60 B1                 
  6.579   6.736   7.523   7.545   7.579   7.594   7.635   7.691
 61 A1   61 B1   26 B2   26 A2   62 B1   62 A1   63 A1   63 B1                 
  9.676   9.775  23.216  24.021  25.756  25.831  25.953  26.007
 64 A1   64 B1   65 A1   65 B1   27 B2   27 A2   66 B1   66 A1                 
 26.311  26.487  47.865  47.991 215.658 215.766 289.717 289.741
 67 A1   67 B1   68 A1   68 B1   69 A1   69 B1   28 B2   28 A2                 
289.775 289.790 289.862 289.9141020.6491020.806
 70 B1   70 A1   71 A1   71 B1   72 A1   72 B1                                 

 Beta MOs, Restricted
 -- Occupied --                  
-482.86 -482.86 -101.59 -101.59  -62.52  -62.52  -56.34  -56.34
  1 B1    1 A1    2 B1    2 A1    3 B1    3 A1    4 B1    4 A1                 
-56.334 -56.334 -56.334 -56.334 -10.313 -10.313  -9.505  -9.505
  1 A2    1 B2    5 A1    5 B1    6 A1    6 B1    7 B1    7 A1                 
 -8.726  -8.726  -7.271  -7.271  -7.260  -7.260  -7.259  -7.259
  8 B1    8 A1    9 A1    9 B1    2 B2    2 A2   10 A1   10 B1                 
 -6.559  -6.559  -6.544  -6.544  -6.544  -6.544  -2.669  -2.669
 11 B1   11 A1    3 A2    3 B2   12 B1   12 A1   13 B1   13 A1                 
 -2.666  -2.666  -2.665  -2.665  -2.653  -2.653  -2.653  -2.653
  4 A2    4 B2   14 B1   14 A1   15 B1   15 A1    5 B2    5 A2                 
 -0.949  -0.896  -0.840  -0.813  -0.738  -0.566  -0.512  -0.498
 16 A1   16 B1   17 A1   17 B1   18 A1   18 B1   19 A1   20 A1                 
 -0.445  -0.426  -0.379  -0.365  -0.349  -0.342  -0.334  -0.326
  6 B2   19 B1    6 A2   21 A1   20 B1    7 B2   22 A1    7 A2                 
 -0.299  -0.265
 21 B1    8 B2                                                                 
 -- Virtual --                   
 -0.062  -0.051  -0.051  -0.030  -0.000   0.027   0.034   0.038
 23 A1    8 A2   22 B1   24 A1   25 A1   23 B1   26 A1   24 B1                 
  0.044   0.056   0.068   0.068   0.075   0.090   0.092   0.102
  9 B2   27 A1   28 A1    9 A2   10 B2   25 B1   26 B1   29 A1                 
  0.105   0.116   0.121   0.125   0.138   0.144   0.168   0.168
 10 A2   30 A1   11 B2   27 B1   28 B1   31 A1   29 B1   11 A2                 
  0.178   0.185   0.203   0.217   0.257   0.259   0.347   0.369
 32 A1   30 B1   33 A1   31 B1   32 B1   33 B1   34 A1   35 A1                 
  0.397   0.400   0.402   0.412   0.418   0.431   0.436   0.451
 36 A1   12 B2   34 B1   37 A1   12 A2   13 B2   35 B1   38 A1                 
  0.458   0.475   0.479   0.480   0.500   0.531   0.539   0.552
 36 B1   14 B2   13 A2   37 B1   39 A1   14 A2   15 B2   15 A2                 
  0.572   0.591   0.593   0.624   0.629   0.670   0.705   0.731
 16 B2   38 B1   40 A1   41 A1   16 A2   39 B1   40 B1   41 B1                 
  0.751   0.771   0.809   0.819   0.826   0.832   0.836   0.872
 42 A1   17 B2   43 A1   44 A1   42 B1   17 A2   18 B2   45 A1                 
  0.908   0.911   0.933   0.962   0.974   1.018   1.078   1.104
 43 B1   44 B1   46 A1   18 A2   45 B1   46 B1   47 A1   48 A1                 
  1.208   1.208   1.267   1.296   1.534   1.572   1.663   1.689
 47 B1   19 B2   48 B1   20 B2   49 A1   19 A2   50 A1   51 A1                 
  1.874   1.880   1.970   2.014   2.016   2.050   2.132   2.145
 49 B1   20 A2   21 B2   50 B1   21 A2   52 A1   51 B1   53 A1                 
  2.179   2.216   2.265   2.291   2.318   2.343   2.446   2.541
 52 B1   22 B2   22 A2   53 B1   54 B1   54 A1   55 A1   55 B1                 
  2.632   2.828   2.892   3.097   3.155   3.463   3.973   3.983
 23 B2   23 A2   56 A1   56 B1   57 A1   57 B1   24 B2   24 A2                 
  3.985   4.033   4.039   4.074   4.133   4.197   4.317   4.394
 58 A1   25 B2   58 B1   25 A2   59 A1   59 B1   60 A1   60 B1                 
  6.579   6.736   7.523   7.545   7.579   7.594   7.635   7.691
 61 A1   61 B1   26 B2   26 A2   62 B1   62 A1   63 A1   63 B1                 
  9.676   9.775  23.216  24.021  25.756  25.831  25.953  26.007
 64 A1   64 B1   65 A1   65 B1   27 B2   27 A2   66 B1   66 A1                 
 26.311  26.487  47.865  47.991 215.658 215.766 289.717 289.741
 67 A1   67 B1   68 A1   68 B1   69 A1   69 B1   28 B2   28 A2                 
289.775 289.790 289.862 289.9141020.6491020.806
 70 B1   70 A1   71 A1   71 B1   72 A1   72 B1                                 
 --------------------------------------------------------------

          Ground-State Mulliken Net Atomic Charges

     Atom                 Charge (a.u.)
  ----------------------------------------
      1 Cl                    0.443204
      2 Cl                    0.443204
      3 Br                   -0.099092
      4 Br                   -0.099092
      5 C                    -0.344113
      6 C                    -0.344113
  ----------------------------------------
  Sum of atomic charges =    -0.000000

 -----------------------------------------------------------------
                    Cartesian Multipole Moments
 -----------------------------------------------------------------
    Charge (ESU x 10^10)
                -0.0000
    Dipole Moment (Debye)
         X      -0.0000      Y      -0.0000      Z      -0.3866
       Tot       0.3866
    Quadrupole Moments (Debye-Ang)
        XX     -71.8861     XY      -0.0000     YY     -74.0432
        XZ       0.0000     YZ       0.0000     ZZ     -69.7321
    Octopole Moments (Debye-Ang^2)
       XXX      -0.0000    XXY      -0.0000    XYY      -0.0000
       YYY      -0.0000    XXZ     -21.5053    XYZ       0.0000
       YYZ     -17.3429    XZZ      -0.0000    YZZ       0.0000
       ZZZ     -52.3603
    Hexadecapole Moments (Debye-Ang^3)
      XXXX   -1125.5430   XXXY      -0.0000   XXYY    -209.1593
      XYYY      -0.0000   YYYY     -88.5215   XXXZ       0.0000
      XXYZ       0.0000   XYYZ      -0.0000   YYYZ       0.0000
      XXZZ    -302.2535   XYZZ      -0.0000   YYZZ    -176.0168
      XZZZ      -0.0000   YZZZ       0.0000   ZZZZ    -889.5804
 -----------------------------------------------------------------
 Calculating MO derivatives via CPSCF
 D1JvT checksum  = 389952 27533.8318696410
 D1KAT checksum  = 938304 1186.9828460939
   1         3          18      0.127587    0.035404
   2         3          18      0.017658    0.004559
   3         3          18      0.002483    0.000738
   4         3          18      0.000248    0.000070
   5        19           2      0.000012    0.000007
   6        21           0      0.000000    0.000000    Roots Converged
 Time for AOints: 19.7 s (CPU) 5.0 s (wall)
 ------------------------------------------------------------------------------
                     AOints        : Timing summary (seconds)
 ------------------------------------------------------------------------------
     job step          cpu (% of tot)      sys (% of tot)     wall (% of tot)
 ------------------------------------------------------------------------------
  cpscf_lag         0.9530E+02 (33.6)   0.6000E-05 (13.6)   0.2439E+02 (33.2)
  iterzp            0.1681E+03 (59.3)   0.3500E-04 (79.5)   0.4382E+02 (59.6)
  make_fx           0.0000E+00 ( 0.0)   0.0000E+00 ( 0.0)   0.0000E+00 ( 0.0)
  AOints            0.1972E+02 ( 7.0)   0.2000E-05 ( 4.5)   0.4991E+01 ( 6.8)
 ------------------------------------------------------------------------------
   Grand Totals     0.2835E+03          0.4400E-04          0.7351E+02
 ------------------------------------------------------------------------------
 Calculating analytic Hessian of the SCF energy
 Polarizability Matrix (a.u.)
            1           2           3
    1-108.0428582   0.0000000  -0.0000000
    2   0.0000000 -51.6111439   0.0000000
    3  -0.0000000   0.0000000-103.1740027

 Direct stationary perturbation theory relativistic correction:

 rels  =      35.158202185281
 relv  =    -120.206192486011
 rel2e =      20.062332295308
 E_rel =     -64.985658005423

 Hessian of the SCF Energy
            1           2           3           4           5           6
    1   0.1023554  -0.0000000   0.0847795  -0.0082193   0.0000000  -0.0026906
    2  -0.0000000   0.0104280   0.0000000  -0.0000000  -0.0018295   0.0000000
    3   0.0847795   0.0000000   0.1754305   0.0026906  -0.0000000   0.0036902
    4  -0.0082193  -0.0000000   0.0026906   0.1023554   0.0000000  -0.0847795
    5   0.0000000  -0.0018295  -0.0000000   0.0000000   0.0104280  -0.0000000
    6  -0.0026906   0.0000000   0.0036902  -0.0847795  -0.0000000   0.1754305
    7   0.0058254   0.0000000  -0.0028475  -0.0028604  -0.0000000   0.0009473
    8  -0.0000000   0.0035509   0.0000000  -0.0000000   0.0037810  -0.0000000
    9   0.0044102   0.0000000  -0.0393932   0.0007115  -0.0000000   0.0004190
   10  -0.0028604  -0.0000000  -0.0009473   0.0058254   0.0000000   0.0028475
   11   0.0000000   0.0037810   0.0000000   0.0000000   0.0035509  -0.0000000
   12  -0.0007115   0.0000000   0.0004190  -0.0044102  -0.0000000  -0.0393932
   13  -0.0774957  -0.0000000  -0.0726960  -0.0196054   0.0000000   0.0109793
   14   0.0000000  -0.0217631  -0.0000000   0.0000000   0.0058327   0.0000000
   15  -0.0549116  -0.0000000  -0.1233235   0.0308760   0.0000000  -0.0168229
   16  -0.0196054   0.0000000  -0.0109793  -0.0774957  -0.0000000   0.0726960
   17  -0.0000000   0.0058327   0.0000000  -0.0000000  -0.0217631  -0.0000000
   18  -0.0308760  -0.0000000  -0.0168229   0.0549116   0.0000000  -0.1233235
            7           8           9          10          11          12
    1   0.0058254  -0.0000000   0.0044102  -0.0028604   0.0000000  -0.0007115
    2   0.0000000   0.0035509   0.0000000  -0.0000000   0.0037810   0.0000000
    3  -0.0028475   0.0000000  -0.0393932  -0.0009473   0.0000000   0.0004190
    4  -0.0028604  -0.0000000   0.0007115   0.0058254   0.0000000  -0.0044102
    5  -0.0000000   0.0037810  -0.0000000   0.0000000   0.0035509  -0.0000000
    6   0.0009473  -0.0000000   0.0004190   0.0028475  -0.0000000  -0.0393932
    7   0.0900226  -0.0000000  -0.0775300  -0.0089819   0.0000000   0.0026202
    8  -0.0000000   0.0085072  -0.0000000  -0.0000000  -0.0009341   0.0000000
    9  -0.0775300  -0.0000000   0.1536721  -0.0026202   0.0000000   0.0019215
   10  -0.0089819  -0.0000000  -0.0026202   0.0900226  -0.0000000   0.0775300
   11   0.0000000  -0.0009341   0.0000000  -0.0000000   0.0085072  -0.0000000
   12   0.0026202   0.0000000   0.0019215   0.0775300  -0.0000000   0.1536721
   13  -0.0680166   0.0000000   0.0648359  -0.0159890   0.0000000  -0.0101925
   14  -0.0000000  -0.0185875   0.0000000  -0.0000000   0.0036825   0.0000000
   15   0.0525355  -0.0000000  -0.1042526  -0.0242746   0.0000000  -0.0123666
   16  -0.0159890   0.0000000   0.0101925  -0.0680166  -0.0000000  -0.0648359
   17   0.0000000   0.0036825  -0.0000000   0.0000000  -0.0185875  -0.0000000
   18   0.0242746   0.0000000  -0.0123666  -0.0525355  -0.0000000  -0.1042526
           13          14          15          16          17          18
    1  -0.0774957   0.0000000  -0.0549116  -0.0196054  -0.0000000  -0.0308760
    2  -0.0000000  -0.0217631  -0.0000000   0.0000000   0.0058327  -0.0000000
    3  -0.0726960  -0.0000000  -0.1233235  -0.0109793   0.0000000  -0.0168229
    4  -0.0196054   0.0000000   0.0308760  -0.0774957  -0.0000000   0.0549116
    5   0.0000000   0.0058327   0.0000000  -0.0000000  -0.0217631   0.0000000
    6   0.0109793   0.0000000  -0.0168229   0.0726960  -0.0000000  -0.1233235
    7  -0.0680166  -0.0000000   0.0525355  -0.0159890   0.0000000   0.0242746
    8   0.0000000  -0.0185875  -0.0000000   0.0000000   0.0036825   0.0000000
    9   0.0648359   0.0000000  -0.1042526   0.0101925  -0.0000000  -0.0123666
   10  -0.0159890  -0.0000000  -0.0242746  -0.0680166   0.0000000  -0.0525355
   11   0.0000000   0.0036825   0.0000000  -0.0000000  -0.0185875  -0.0000000
   12  -0.0101925   0.0000000  -0.0123666  -0.0648359  -0.0000000  -0.1042526
   13   0.6673066  -0.0000000   0.0014240  -0.4861999   0.0000000   0.0056493
   14  -0.0000000   0.0755622  -0.0000000   0.0000000  -0.0447267   0.0000000
   15   0.0014240  -0.0000000   0.3136793  -0.0056493   0.0000000  -0.0569136
   16  -0.4861999   0.0000000  -0.0056493   0.6673066  -0.0000000  -0.0014240
   17   0.0000000  -0.0447267   0.0000000  -0.0000000   0.0755622  -0.0000000
   18   0.0056493   0.0000000  -0.0569136  -0.0014240  -0.0000000   0.3136793
 Gradient time:  CPU 426.19 s  wall 110.75 s
 **********************************************************************
 **                                                                  **
 **                       VIBRATIONAL ANALYSIS                       **
 **                       --------------------                       **
 **                                                                  **
 **        VIBRATIONAL FREQUENCIES (CM**-1) AND NORMAL MODES         **
 **     FORCE CONSTANTS (mDYN/ANGSTROM) AND REDUCED MASSES (AMU)     **
 **                  INFRARED INTENSITIES (KM/MOL)                   **
 **                                                                  **
 **********************************************************************


 Mode:                 1                      2                      3
 Frequency:        78.10                 127.58                 215.67
 Force Cnst:      0.1475                 0.6025                 0.9965
 Red. Mass:      41.0559                62.8280                36.3621
 IR Active:          NO                     YES                    YES
 IR Intens:        0.000                  0.176                  0.422
 Raman Active:       YES                    YES                    YES
               X      Y      Z        X      Y      Z        X      Y      Z
 Cl        -0.000 -0.645 -0.000   -0.239  0.000 -0.092    0.625 -0.000 -0.287
 Cl         0.000  0.645  0.000    0.239 -0.000 -0.092   -0.625  0.000 -0.287
 Br         0.000  0.273 -0.000    0.592 -0.000  0.083    0.082  0.000  0.114
 Br        -0.000 -0.273  0.000   -0.592  0.000  0.083   -0.082 -0.000  0.114
 C         -0.000 -0.100 -0.000    0.008  0.000 -0.278    0.014  0.000  0.086
 C          0.000  0.100 -0.000   -0.008 -0.000 -0.278   -0.014 -0.000  0.086
 TransDip   0.000  0.000 -0.000   -0.000 -0.000 -0.013   -0.000  0.000  0.021

 Mode:                 4                      5                      6
 Frequency:       237.63                 276.66                 289.32
 Force Cnst:      1.6801                 0.5884                 1.4619
 Red. Mass:      50.4997                13.0479                29.6413
 IR Active:          YES                    YES                    YES
 IR Intens:        0.043                  1.158                  0.282
 Raman Active:       YES                    YES                    YES
               X      Y      Z        X      Y      Z        X      Y      Z
 Cl        -0.406  0.000  0.310    0.000 -0.124  0.000    0.242  0.000  0.498
 Cl        -0.406 -0.000 -0.310    0.000 -0.124 -0.000    0.242  0.000 -0.498
 Br         0.150 -0.000 -0.419   -0.000 -0.051  0.000   -0.161  0.000  0.023
 Br         0.150 -0.000  0.419   -0.000 -0.051 -0.000   -0.161  0.000 -0.023
 C          0.195  0.000 -0.054    0.000  0.694  0.000    0.355 -0.000  0.202
 C          0.195  0.000  0.054    0.000  0.694 -0.000    0.355 -0.000 -0.202
 TransDip  -0.007 -0.000 -0.000   -0.000 -0.034  0.000   -0.017  0.000 -0.000

 Mode:                 7                      8                      9
 Frequency:       352.33                 520.66                 707.55
 Force Cnst:      2.8849                 1.9471                 4.1729
 Red. Mass:      39.4441                12.1905                14.1471
 IR Active:          YES                    NO                     YES
 IR Intens:        0.002                  0.000                 54.912
 Raman Active:       YES                    YES                    YES
               X      Y      Z        X      Y      Z        X      Y      Z
 Cl         0.286 -0.000  0.504   -0.000 -0.056 -0.000   -0.133 -0.000 -0.130
 Cl        -0.286  0.000  0.504   -0.000  0.056  0.000   -0.133  0.000  0.130
 Br         0.142 -0.000 -0.264    0.000 -0.019 -0.000   -0.044 -0.000  0.048
 Br        -0.142  0.000 -0.264    0.000  0.019  0.000   -0.044  0.000 -0.048
 C          0.062  0.000  0.265   -0.000  0.705  0.000    0.677  0.000 -0.059
 C         -0.062 -0.000  0.265   -0.000 -0.705 -0.000    0.677 -0.000  0.059
 TransDip  -0.000  0.000  0.001   -0.000 -0.000  0.000    0.237 -0.000  0.000

 Mode:                10                     11                     12
 Frequency:       821.99                 923.47                1595.96
 Force Cnst:      5.4208                 6.2431                18.0448
 Red. Mass:      13.6171                12.4251                12.0242
 IR Active:          YES                    YES                    YES
 IR Intens:      182.335                  0.146                  1.576
 Raman Active:       YES                    YES                    YES
               X      Y      Z        X      Y      Z        X      Y      Z
 Cl        -0.088 -0.000 -0.141   -0.025  0.000 -0.081   -0.013  0.000 -0.014
 Cl         0.088  0.000 -0.141   -0.025 -0.000  0.081    0.013 -0.000 -0.014
 Br         0.029  0.000 -0.042    0.008  0.000 -0.025   -0.005  0.000  0.005
 Br        -0.029 -0.000 -0.042    0.008 -0.000  0.025    0.005 -0.000  0.005
 C         -0.018 -0.000  0.685    0.018 -0.000  0.701    0.707 -0.000  0.008
 C          0.018  0.000  0.685    0.018  0.000 -0.701   -0.707  0.000  0.008
 TransDip  -0.000  0.000  0.432    0.012 -0.000  0.000    0.000  0.000  0.040

 STANDARD THERMODYNAMIC QUANTITIES AT   298.15 K  AND     1.00 ATM

   This Molecule has  0 Imaginary Frequencies
   Zero point vibrational energy:        8.787 kcal/mol

   Atom    1 Element Cl Has Mass   34.96885
   Atom    2 Element Cl Has Mass   34.96885
   Atom    3 Element Br Has Mass   78.91830
   Atom    4 Element Br Has Mass   78.91830
   Atom    5 Element C  Has Mass   12.00000
   Atom    6 Element C  Has Mass   12.00000
   Molecular Mass:   251.774300 amu
   Principal axes and moments of inertia in amu*Bohr^2:
                             1           2           3
    Eigenvalues --     1642.66223  2321.54144  3964.20367
          X               1.00000    -0.00000     0.00000
          Y              -0.00000     0.00000     1.00000
          Z               0.00000     1.00000     0.00000
   Rotational Symmetry Number is   2
   The Molecule is an Asymmetric Top
   Translational Enthalpy:        0.889 kcal/mol
   Rotational Enthalpy:           0.889 kcal/mol
   Vibrational Enthalpy:         11.415 kcal/mol
   gas constant (RT):             0.592 kcal/mol
   Translational Entropy:        42.470  cal/mol.K
   Rotational Entropy:           29.714  cal/mol.K
   Vibrational Entropy:          16.155  cal/mol.K

   Total Enthalpy:               13.785 kcal/mol
   Total Entropy:                88.339  cal/mol.K

 ======================================================================

 STANDARD THERMODYNAMIC QUANTITIES FOR ANHARMONIC VIBRATION -- TOSH

   Zero point vibrational energy: ************ kcal/mol

   Vibrational Enthalpy:       Infinity kcal/mol
   Vibrational Entropy:             NaN  cal/mol.K

   Total Enthalpy:             Infinity kcal/mol
   Total Entropy:                   NaN  cal/mol.K

 ======================================================================

 STANDARD THERMODYNAMIC QUANTITIES FOR ANHARMONIC VIBRATION -- VPT2

   Zero point vibrational energy: ************ kcal/mol

   Vibrational Enthalpy:       Infinity kcal/mol
   Vibrational Entropy:             NaN  cal/mol.K

   Total Enthalpy:             Infinity kcal/mol
   Total Entropy:                   NaN  cal/mol.K

 ======================================================================

Archival summary:
1\1\TWL01\FREQ\ProcedureUnspecified\BasisUnspecified\r2l22\taweetha\MonAug2718:00:362018MonAug2718:00:362018\0\\#,FREQ,ProcedureUnspecified,BasisUnspecified,\\0,1\Br\C,1,1.8936\C,2,1.34186,1,123.243\Cl,3,1.73429,2,122.264,1,-180,0\Cl,2,1.73429,1,114.493,3,-180,0\Br,3,1.8936,2,123.243,1,-0,0\\\@

 Total job time:  121.67s(wall), 466.20s(cpu) 
 Mon Aug 27 18:00:36 2018

        *************************************************************
        *                                                           *
        *  Thank you very much for using Q-Chem.  Have a nice day.  *
        *                                                           *
        *************************************************************
