# Supplementary material for: Geometric and energetic data from ab initio calculations of haloethene, haloimine, halomethylenephosphine, haloiminophosphine, halodiazene, halodiphosphene and halocyclopropane
Source: Data Brief. 2019 Nov 2;27:104738. doi: 10.1016/j.dib.2019.104738 (PMC6861602; doi:10.1016/j.dib.2019.104738)
Supplement: Multimedia component 2 [file mmc2.zip › CC/B3LYP/ClBrCCClI.out]

Q-Chem Developer Version!
                  Welcome to Q-Chem
     A Quantum Leap Into The Future Of Chemistry


 Q-Chem 5.1, Q-Chem, Inc., Pleasanton, CA (2018)

 Yihan Shao,  Zhengting Gan,  E. Epifanovsky,  A. T. B. Gilbert,  M. Wormit,  
 J. Kussmann,  A. W. Lange,  A. Behn,  Jia Deng,  Xintian Feng,  D. Ghosh,  
 M. Goldey,  P. R. Horn,  L. D. Jacobson,  I. Kaliman,  T. Kus,  A. Landau,  
 Jie Liu,  E. I. Proynov,  R. M. Richard,  R. P. Steele,  E. J. Sundstrom,  
 H. L. Woodcock III,  P. M. Zimmerman,  D. Zuev,  B. Albrecht,  E. Alguire,  
 S. A. Baeppler,  D. Barton,  Z. Benda,  Y. A. Bernard,  E. J. Berquist,  
 K. B. Bravaya,  H. Burton,  D. Casanova,  Chun-Min Chang,  Yunqing Chen,  
 A. Chien,  K. D. Closser,  M. P. Coons,  S. Coriani,  S. Dasgupta,  
 A. L. Dempwolff,  M. Diedenhofen,  Hainam Do,  R. G. Edgar,  Po-Tung Fang,  
 S. Faraji,  S. Fatehi,  Qingguo Feng,  K. D. Fenk,  J. Fosso-Tande,  
 Qinghui Ge,  A. Ghysels,  G. Gidofalvi,  J. Gomes,  J. Gonthier,  A. Gunina,  
 D. Hait,  M. W. D. Hanson-Heine,  P. H. P. Harbach,  A. W. Hauser,  
 J. E. Herr,  E. G. Hohenstein,  Z. C. Holden,  Kerwin Hui,  B. C. Huynh,  
 T.-C. Jagau,  Hyunjun Ji,  B. Kaduk,  K. Khistyaev,  Jaehoon Kim,  
 P. Klunzinger,  K. Koh,  D. Kosenkov,  L. Koulias,  T. Kowalczyk,  
 C. M. Krauter,  A. Kunitsa,  Ka Un Lao,  A. Laurent,  K. V. Lawler,  
 Joonho Lee,  D. Lefrancois,  S. Lehtola,  D. S. Levine,  Yi-Pei Li,  
 You-Sheng Lin,  Fenglai Liu,  E. Livshits,  A. Luenser,  P. Manohar,  
 E. Mansoor,  S. F. Manzer,  Shan-Ping Mao,  Yuezhi Mao,  N. Mardirossian,  
 A. V. Marenich,  T. Markovich,  L. A. Martinez-Martinez,  S. A. Maurer,  
 N. J. Mayhall,  S. C. McKenzie,  J.-M. Mewes,  A. F. Morrison,  
 J. W. Mullinax,  K. Nanda,  T. S. Nguyen-Beck,  R. Olivares-Amaya,  
 J. A. Parkhill,  T. M. Perrine,  F. Plasser,  P. Pokhilko,  S. Prager,  
 A. Prociuk,  E. Ramos,  D. R. Rehn,  F. Rob,  M. Schneider,  N. Sergueev,  
 S. M. Sharada,  S. Sharma,  D. W. Small,  T. Stauch,  T. Stein,  
 Yu-Chuan Su,  A. J. W. Thom,  A. Tkatchenko,  T. Tsuchimochi,  N. M. Tubman,  
 L. Vogt,  M. L. Vidal,  O. Vydrov,  M. A. Watson,  J. Wenzel,  
 M. de Wergifosse,  T. A. Wesolowski,  A. White,  J. Witte,  A. Yamada,  
 Jun Yang,  K. Yao,  S. Yeganeh,  S. R. Yost,  Zhi-Qiang You,  A. Zech,  
 Igor Ying Zhang,  Xing Zhang,  Yan Zhao,  Ying Zhu,  B. R. Brooks,  
 G. K. L. Chan,  C. J. Cramer,  M. S. Gordon,  W. J. Hehre,  A. Klamt,  
 M. W. Schmidt,  C. D. Sherrill,  D. G. Truhlar,  A. Aspuru-Guzik,  R. Baer,  
 A. T. Bell,  N. A. Besley,  Jeng-Da Chai,  A. E. DePrince, III,  
 R. A. DiStasio Jr.,  A. Dreuw,  B. D. Dunietz,  T. R. Furlani,  
 Chao-Ping Hsu,  Yousung Jung,  Jing Kong,  D. S. Lambrecht,  WanZhen Liang,  
 C. Ochsenfeld,  V. A. Rassolov,  L. V. Slipchenko,  J. E. Subotnik,  
 T. Van Voorhis,  J. M. Herbert,  A. I. Krylov,  P. M. W. Gill,  M. Head-Gordon

 Contributors to earlier versions of Q-Chem not listed above: 
 R. D. Adamson,  B. Austin,  J. Baker,  G. J. O. Beran,  K. Brandhorst,  
 S. T. Brown,  E. F. C. Byrd,  A. K. Chakraborty,  C.-L. Cheng,  
 Siu Hung Chien,  D. M. Chipman,  D. L. Crittenden,  H. Dachsel,  
 R. J. Doerksen,  A. D. Dutoi,  L. Fusti-Molnar,  W. A. Goddard III,  
 A. Golubeva-Zadorozhnaya,  S. R. Gwaltney,  G. Hawkins,  A. Heyden,  
 S. Hirata,  G. Kedziora,  F. J. Keil,  C. Kelley,  Jihan Kim,  R. A. King,  
 R. Z. Khaliullin,  P. P. Korambath,  W. Kurlancheek,  A. M. Lee,  M. S. Lee,  
 S. V. Levchenko,  Ching Yeh Lin,  D. Liotard,  R. C. Lochan,  I. Lotan,  
 P. E. Maslen,  N. Nair,  D. P. O'Neill,  D. Neuhauser,  E. Neuscamman,  
 C. M. Oana,  R. Olson,  B. Peters,  R. Peverati,  P. A. Pieniazek,  
 Y. M. Rhee,  J. Ritchie,  M. A. Rohrdanz,  E. Rosta,  N. J. Russ,  
 H. F. Schaefer III,  N. E. Schultz,  N. Shenvi,  A. C. Simmonett,  A. Sodt,  
 D. Stuck,  K. S. Thanthiriwatte,  V. Vanovschi,  Tao Wang,  A. Warshel,  
 C. F. Williams,  Q. Wu,  X. Xu,  W. Zhang

 Please cite Q-Chem as follows:
 Y. Shao et al., Mol. Phys. 113, 184-215 (2015)
 DOI: 10.1080/00268976.2014.952696

 Q-Chem 5.1.1 for Intel X86 EM64T Linux

 Parts of Q-Chem use Armadillo 8.300.2 (Tropical Shenanigans).
 http://arma.sourceforge.net/

 Q-Chem begins on Mon Aug 27 18:00:36 2018  

Host: 
0

     Scratch files written to /scratch/taweetham/qchem4831//
Input Ideriv = 2
Curr. Ideriv = -1
Max.  Ideriv = 2

Checking the input file for inconsistencies... 	...done.

--------------------------------------------------------------
User input:
--------------------------------------------------------------
inp/ClClBrI.inp
$molecule
0	1
Cl	-2.0	1.0	0.0
Cl	2.0	1.0	0.0
Br	-2.0	-1.0	0.0
I	2.0	-1.0	0.0
C	-1.0	0.0	0.0
C	1.0	0.0	0.0
$end
$rem
   JOB_TYPE		OPTIMIZATION
   BASIS		6-311++G**
   EXCHANGE		B3LYP
$end

--------------------------------------------------------------
 ----------------------------------------------------------------
             Standard Nuclear Orientation (Angstroms)
    I     Atom           X                Y                Z
 ----------------------------------------------------------------
    1      Cl      2.3421920173     1.2764430934     0.0000000000
    2      Cl     -1.6517869566     1.4958330573     0.0000000000
    3      Br      2.2324970353    -0.7205463935    -0.0000000000
    4      I      -1.7614819385    -0.5011564296    -0.0000000000
    5      C       1.2888497829     0.3327958409     0.0000000000
    6      C      -0.7081397041     0.4424908229     0.0000000000
 ----------------------------------------------------------------
 Molecular Point Group                 Cs    NOp =  2
 Largest Abelian Subgroup              Cs    NOp =  2
 Nuclear Repulsion Energy =  1262.4033855673 hartrees
 There are       67 alpha and       67 beta electrons
 Requested basis set is 6-311++G(d,p)
 There are 81 shells and 214 basis functions

 Total QAlloc Memory Limit   2000 MB
 Mega-Array Size       188 MB
 MEM_STATIC part       192 MB
 A cutoff of  1.0D-11 yielded   2509 shell pairs
 There are     19137 function pairs (     21345 Cartesian)

 -------------------------------------------------------
 OpenMP Integral Computing Module                       
 Release: version 1.0, May 2013, Q-Chem Inc. Pittsburgh 
 -------------------------------------------------------
 Integral Job Info:
 Integral job number is                      11
 Integral operator is                         1
 short-range coefficients                     0
 long-range coefficients              100000000
 Omega coefficients                           0
 if combine SR and LR in K                    0
 Integral screening is                        0
 Integral computing path is                   2
 max size of driver memory is            800000
 size of driver memory is                593474
 size of scratch memory is             29634545
 max col of scratch BK array               1296
 max len of scratch array in speh3          155
 max len of scratch index in speh4           18
 max int batch size is                      520
 min int batch size is                       52
 fixed nKL is                                45
 max L of basis functions is                  2
 order of int derivative is                   0
 number of shells is                         81
 number of basis is                         226
 number of cartesian basis is               226
 number of contracted shell pairs          2509
 number of primitive shell pairs           5921
 maxK2 (contraction) of shell pair           36
 max number of K2 of shell pair               1
 max number of CS2 of shell pair            326
 max number of PS2 of shell pair            348
 mem total for path MDJ                  538428
 -------------------------------------------------------
 Smallest overlap matrix eigenvalue = 6.48E-05

 Scale SEOQF with 1.000000e-01/1.000000e-01/1.000000e-01

 Standard Electronic Orientation quadrupole field applied
 Nucleus-field energy     =     0.0000000246 hartrees
 Guess from superposition of atomic densities
 Warning:  Energy on first SCF cycle will be non-variational
 SAD guess density has 134.000000 electrons

 -----------------------------------------------------------------------
  General SCF calculation program by
  Eric Jon Sundstrom, Paul Horn, Yuezhi Mao, Dmitri Zuev, Alec White,
  David Stuck, Shaama M.S., Shane Yost, Joonho Lee, David Small,
  Daniel Levine, Susi Lehtola, Hugh Burton, Evgeny Epifanovsky
 -----------------------------------------------------------------------
 Exchange:     0.2000 Hartree-Fock + 0.0800 Slater + 0.7200 B88
 Correlation:  0.1900 VWN1RPA + 0.8100 LYP
 Using SG-1 standard quadrature grid
 using 4 threads for integral computing
 -------------------------------------------------------
 OpenMP Integral computing Module                
 Release: version 2.0, May 2017, Q-Chem Inc. Pleasanton 
 -------------------------------------------------------
 -------------------------------------------------------
 OpenMP BLAS3 based DFT computing Module                
 Release: version 1.0, May 2013, Q-Chem Inc. Pittsburgh 
 -------------------------------------------------------
 A restricted SCF calculation will be
 performed using DIIS
 SCF converges when DIIS error is below 1.0e-08
 ---------------------------------------
  Cycle       Energy         DIIS error
 ---------------------------------------
    1  -10494.5406051470      9.10e-02  
    2  -10488.4150425828      9.02e-03  
    3  -10485.9953648351      1.97e-02  
    4  -10488.8696101158      2.93e-03  
    5  -10488.8996401800      1.79e-03  
    6  -10488.9122052773      6.91e-04  
    7  -10488.9053378880      1.18e-03  
    8  -10488.9149666375      3.22e-04  
    9  -10488.9156635439      9.01e-05  
   10  -10488.9157185338      3.90e-05  
   11  -10488.9157280338      1.86e-05  
   12  -10488.9157315984      5.96e-06  
   13  -10488.9157321013      2.15e-06  
   14  -10488.9157321544      5.26e-07  
   15  -10488.9157321575      3.07e-07  
   16  -10488.9157321579      1.46e-07  
   17  -10488.9157321582      2.49e-08  
   18  -10488.9157321581      3.40e-09  Convergence criterion met
 ---------------------------------------
 SCF time:   CPU 97.71s  wall 26.00s 
 SCF   energy in the final basis set =   -10488.9157321581
 Total energy in the final basis set =   -10488.9157321581

 --------------------------------------------------------------
             Orbital Energies (a.u.) and Symmetries
 --------------------------------------------------------------

 Alpha MOs, Restricted
 -- Occupied --                  
******* -482.87 -176.32 -165.72 -165.72 -165.72 -101.60 -101.59
  1 A'    2 A'    3 A'    1 A"    4 A'    5 A'    6 A'    7 A'                 
-62.528 -56.346 -56.344 -56.344 -35.822 -31.312 -31.311 -31.309
  8 A'    9 A'    2 A"   10 A'   11 A'   12 A'    3 A"   13 A'                 
-22.962 -22.962 -22.961 -22.960 -22.960 -10.288 -10.274  -9.536
 14 A'    4 A"   15 A'    5 A"   16 A'   17 A'   18 A'   19 A'                 
 -9.520  -8.749  -7.299  -7.289  -7.287  -7.283  -7.273  -7.273
 20 A'   21 A'   22 A'   23 A'    6 A"   24 A'   25 A'    7 A"                 
 -6.581  -6.568  -6.567  -6.392  -4.811  -4.788  -4.788  -2.696
 26 A'    8 A"   27 A'   28 A'   29 A'   30 A'    9 A"   31 A'                 
 -2.688  -2.688  -2.678  -2.678  -2.102  -2.077  -2.073  -2.053
 32 A'   10 A"   11 A"   33 A'   34 A'   35 A'   12 A"   36 A'                 
 -2.053  -1.165  -1.153  -0.858  -0.781  -0.644  -0.609  -0.563
 13 A"   37 A'   38 A'   39 A'   40 A'   41 A'   42 A'   43 A'                 
 -0.556  -0.538  -0.502  -0.495  -0.432  -0.362  -0.327  -0.305
 14 A"   15 A"   44 A'   45 A'   46 A'   47 A'   16 A"   17 A"                 
 -0.215  -0.184  -0.171
 48 A'   18 A"   49 A'                                                         
 -- Virtual --                   
 -0.113  -0.092  -0.008   0.013   0.019   0.027   0.031   0.045
 19 A"   50 A'   51 A'   52 A'   53 A'   20 A"   54 A'   55 A'                 
  0.048   0.063   0.067   0.084   0.085   0.087   0.102   0.102
 56 A'   57 A'   21 A"   58 A'   59 A'   22 A"   60 A'   23 A"                 
  0.126   0.135   0.145   0.147   0.153   0.169   0.171   0.184
 61 A'   62 A'   24 A"   63 A'   64 A'   65 A'   66 A'   67 A'                 
  0.199   0.215   0.273   0.286   0.331   0.339   0.351   0.363
 68 A'   69 A'   25 A"   70 A'   71 A'   26 A"   72 A'   73 A'                 
  0.367   0.374   0.398   0.402   0.422   0.428   0.441   0.449
 74 A'   27 A"   75 A'   28 A"   29 A"   76 A'   77 A'   30 A"                 
  0.488   0.490   0.508   0.516   0.540   0.552   0.571   0.578
 78 A'   31 A"   32 A"   79 A'   80 A'   81 A'   33 A"   82 A'                 
  0.584   0.601   0.651   0.673   0.693   0.738   0.775   0.786
 34 A"   83 A'   84 A'   85 A'   86 A'   35 A"   87 A'   88 A'                 
  0.840   0.857   0.877   0.892   0.900   0.946   0.976   1.075
 89 A'   36 A"   37 A"   90 A'   38 A"   91 A'   92 A'   93 A'                 
  1.086   1.177   1.188   1.242   1.257   1.306   1.315   1.366
 94 A'   95 A'   96 A'   97 A'   98 A'   39 A"   99 A'  100 A'                 
  1.425   1.448   1.523   1.532   1.575   1.685   1.722   1.782
 40 A"  101 A'  102 A'   41 A"   42 A"   43 A"  103 A'  104 A'                 
  1.903   1.948   1.951   2.022   2.172   2.189   2.229   2.230
105 A'  106 A'   44 A"  107 A'  108 A'   45 A"  109 A'   46 A"                 
  2.241   2.334   2.377   2.481   2.645   2.708   2.887   3.099
110 A'  111 A'  112 A'  113 A'   47 A"   48 A"  114 A'  115 A'                 
  3.188   3.365   3.955   3.976   4.021   4.028   4.064   4.077
116 A'  117 A'   49 A"   50 A"   51 A"  118 A'  119 A'   52 A"                 
  4.233   4.327   4.423   4.560   4.675   6.019   6.123   6.231
120 A'  121 A'  122 A'  123 A'  124 A'   53 A"  125 A'  126 A'                 
  6.850   7.508   7.611   7.752   9.870   9.928  23.638  23.664
127 A'   54 A"  128 A'  129 A'  130 A'  131 A'  132 A'  133 A'                 
 25.750  25.803  25.888  26.151  26.482  26.751  28.029  28.356
 55 A"   56 A"  134 A'  135 A'  136 A'  137 A'  138 A'   57 A"                 
 28.422  28.458  28.527  28.564  28.573  28.732  28.949  48.108
139 A'  140 A'   58 A"  141 A'   59 A"  142 A'  143 A'  144 A'                 
127.905 127.967 128.040 151.816 215.913 215.976 289.730 289.836
 60 A"  145 A'  146 A'  147 A'  148 A'  149 A'   61 A"  150 A'                 
290.0181020.9801901.997
151 A'  152 A'  153 A'                                                         

 Beta MOs, Restricted
 -- Occupied --                  
******* -482.87 -176.32 -165.72 -165.72 -165.72 -101.60 -101.59
  1 A'    2 A'    3 A'    1 A"    4 A'    5 A'    6 A'    7 A'                 
-62.528 -56.346 -56.344 -56.344 -35.822 -31.312 -31.311 -31.309
  8 A'    9 A'    2 A"   10 A'   11 A'   12 A'    3 A"   13 A'                 
-22.962 -22.962 -22.961 -22.960 -22.960 -10.288 -10.274  -9.536
 14 A'    4 A"   15 A'    5 A"   16 A'   17 A'   18 A'   19 A'                 
 -9.520  -8.749  -7.299  -7.289  -7.287  -7.283  -7.273  -7.273
 20 A'   21 A'   22 A'   23 A'    6 A"   24 A'   25 A'    7 A"                 
 -6.581  -6.568  -6.567  -6.392  -4.811  -4.788  -4.788  -2.696
 26 A'    8 A"   27 A'   28 A'   29 A'   30 A'    9 A"   31 A'                 
 -2.688  -2.688  -2.678  -2.678  -2.102  -2.077  -2.073  -2.053
 32 A'   10 A"   11 A"   33 A'   34 A'   35 A'   12 A"   36 A'                 
 -2.053  -1.165  -1.153  -0.858  -0.781  -0.644  -0.609  -0.563
 13 A"   37 A'   38 A'   39 A'   40 A'   41 A'   42 A'   43 A'                 
 -0.556  -0.538  -0.502  -0.495  -0.432  -0.362  -0.327  -0.305
 14 A"   15 A"   44 A'   45 A'   46 A'   47 A'   16 A"   17 A"                 
 -0.215  -0.184  -0.171
 48 A'   18 A"   49 A'                                                         
 -- Virtual --                   
 -0.113  -0.092  -0.008   0.013   0.019   0.027   0.031   0.045
 19 A"   50 A'   51 A'   52 A'   53 A'   20 A"   54 A'   55 A'                 
  0.048   0.063   0.067   0.084   0.085   0.087   0.102   0.102
 56 A'   57 A'   21 A"   58 A'   59 A'   22 A"   60 A'   23 A"                 
  0.126   0.135   0.145   0.147   0.153   0.169   0.171   0.184
 61 A'   62 A'   24 A"   63 A'   64 A'   65 A'   66 A'   67 A'                 
  0.199   0.215   0.273   0.286   0.331   0.339   0.351   0.363
 68 A'   69 A'   25 A"   70 A'   71 A'   26 A"   72 A'   73 A'                 
  0.367   0.374   0.398   0.402   0.422   0.428   0.441   0.449
 74 A'   27 A"   75 A'   28 A"   29 A"   76 A'   77 A'   30 A"                 
  0.488   0.490   0.508   0.516   0.540   0.552   0.571   0.578
 78 A'   31 A"   32 A"   79 A'   80 A'   81 A'   33 A"   82 A'                 
  0.584   0.601   0.651   0.673   0.693   0.738   0.775   0.786
 34 A"   83 A'   84 A'   85 A'   86 A'   35 A"   87 A'   88 A'                 
  0.840   0.857   0.877   0.892   0.900   0.946   0.976   1.075
 89 A'   36 A"   37 A"   90 A'   38 A"   91 A'   92 A'   93 A'                 
  1.086   1.177   1.188   1.242   1.257   1.306   1.315   1.366
 94 A'   95 A'   96 A'   97 A'   98 A'   39 A"   99 A'  100 A'                 
  1.425   1.448   1.523   1.532   1.575   1.685   1.722   1.782
 40 A"  101 A'  102 A'   41 A"   42 A"   43 A"  103 A'  104 A'                 
  1.903   1.948   1.951   2.022   2.172   2.189   2.229   2.230
105 A'  106 A'   44 A"  107 A'  108 A'   45 A"  109 A'   46 A"                 
  2.241   2.334   2.377   2.481   2.645   2.708   2.887   3.099
110 A'  111 A'  112 A'  113 A'   47 A"   48 A"  114 A'  115 A'                 
  3.188   3.365   3.955   3.976   4.021   4.028   4.064   4.077
116 A'  117 A'   49 A"   50 A"   51 A"  118 A'  119 A'   52 A"                 
  4.233   4.327   4.423   4.560   4.675   6.019   6.123   6.231
120 A'  121 A'  122 A'  123 A'  124 A'   53 A"  125 A'  126 A'                 
  6.850   7.508   7.611   7.752   9.870   9.928  23.638  23.664
127 A'   54 A"  128 A'  129 A'  130 A'  131 A'  132 A'  133 A'                 
 25.750  25.803  25.888  26.151  26.482  26.751  28.029  28.356
 55 A"   56 A"  134 A'  135 A'  136 A'  137 A'  138 A'   57 A"                 
 28.422  28.458  28.527  28.564  28.573  28.732  28.949  48.108
139 A'  140 A'   58 A"  141 A'   59 A"  142 A'  143 A'  144 A'                 
127.905 127.967 128.040 151.816 215.913 215.976 289.730 289.836
 60 A"  145 A'  146 A'  147 A'  148 A'  149 A'   61 A"  150 A'                 
290.0181020.9801901.997
151 A'  152 A'  153 A'                                                         
 --------------------------------------------------------------

          Ground-State Mulliken Net Atomic Charges

     Atom                 Charge (a.u.)
  ----------------------------------------
      1 Cl                    0.235948
      2 Cl                    0.594563
      3 Br                   -0.016086
      4 I                     0.317961
      5 C                    -0.195257
      6 C                    -0.937130
  ----------------------------------------
  Sum of atomic charges =     0.000000

 -----------------------------------------------------------------
                    Cartesian Multipole Moments
 -----------------------------------------------------------------
    Charge (ESU x 10^10)
                -0.0000
    Dipole Moment (Debye)
         X       0.7276      Y       1.5747      Z      -0.0000
       Tot       1.7346
    Quadrupole Moments (Debye-Ang)
        XX     -74.8301     XY      -2.5613     YY     -88.4082
        XZ       0.0000     YZ       0.0000     ZZ     -81.2217
    Octopole Moments (Debye-Ang^2)
       XXX       4.9959    XXY      -5.5017    XYY      -4.6989
       YYY     -32.5270    XXZ       0.0000    XYZ      -0.0000
       YYZ      -0.0000    XZZ      -1.4360    YZZ      -9.8218
       ZZZ       0.0000
    Hexadecapole Moments (Debye-Ang^3)
      XXXX   -1739.0312   XXXY     -20.5154   XXYY    -379.0394
      XYYY     -20.3502   YYYY    -557.8756   XXXZ      -0.0000
      XXYZ       0.0000   XYYZ       0.0000   YYYZ       0.0000
      XXZZ    -325.2298   XYZZ      -4.2791   YYZZ    -108.1316
      XZZZ      -0.0000   YZZZ       0.0000   ZZZZ    -101.5644
 -----------------------------------------------------------------
 Calculating analytic gradient of the SCF energy
 Gradient of SCF Energy
            1           2           3           4           5           6
    1  -0.1937456   0.1094496  -0.3095909   0.8300249   0.6198236  -1.0559615
    2  -0.5690204  -0.6869802   0.7844323   1.2389420  -0.2289483  -0.5384253
    3  -0.0000000   0.0000000  -0.0000000  -0.0000000   0.0000000   0.0000000
 Max gradient component =       1.239E+00
 RMS gradient           =       5.589E-01
 Gradient time:  CPU 20.24 s  wall 5.17 s
 Geometry Optimization Parameters
   NAtoms,    NIC,     NZ,  NCons,   NDum,   NFix, NCnnct, MaxDiis
        6      37       0       0       0       0       0       0


** GEOMETRY OPTIMIZATION IN DELOCALIZED INTERNAL COORDINATES **
   Searching for a Minimum

   Optimization Cycle:   1

                       Coordinates (Angstroms)
     ATOM                X               Y               Z
      1  Cl        2.3421920173    1.2764430934    0.0000000000
      2  Cl       -1.6517869566    1.4958330573    0.0000000000
      3  Br        2.2324970353   -0.7205463935    0.0000000000
      4  I        -1.7614819385   -0.5011564296    0.0000000000
      5  C         1.2888497829    0.3327958409    0.0000000000
      6  C        -0.7081397041    0.4424908229    0.0000000000
   Point Group: cs    Number of degrees of freedom:     9


   Energy is -10488.915732158


 Attempting to Generate Delocalized Internal Coordinates

 ** Taking Steepest Descent Step **
 Calculated Step too Large.  Step scaled by  0.219495
 Step Taken.  Stepsize is  0.300000

                             Maximum     Tolerance    Cnvgd?
         Gradient           0.868842      0.000300      NO
         Displacement       0.190707      0.001200      NO
         Energy change     *********      0.000001      NO


 New Cartesian Coordinates Obtained by Inverse Iteration

 Displacement from previous Coordinates is:  0.217054
 ----------------------------------------------------------------
             Standard Nuclear Orientation (Angstroms)
    I     Atom           X                Y                Z
 ----------------------------------------------------------------
    1      Cl      2.3681199403     1.3013686536     0.0000000000
    2      Cl     -1.6573623248     1.5188504264     0.0000000000
    3      Br      2.2730017074    -0.7476878089     0.0000000000
    4      I      -1.8414824424    -0.5458485259     0.0000000000
    5      C       1.2915708257     0.3439824661     0.0000000000
    6      C      -0.6917174698     0.4551947799     0.0000000000
 ----------------------------------------------------------------
 Molecular Point Group                 Cs    NOp =  2
 Largest Abelian Subgroup              Cs    NOp =  2
 Nuclear Repulsion Energy =  1223.9667170962 hartrees
 There are       67 alpha and       67 beta electrons
 Applying Cartesian multipole field
    Component          Value
    ---------          -----
     (2,0,0)        1.00000E-11
     (0,2,0)        2.00000E-11
     (0,0,2)       -3.00000E-11
 Nucleus-field energy     =     0.0000000259 hartrees
 Requested basis set is 6-311++G(d,p)
 There are 81 shells and 214 basis functions
 A cutoff of  1.0D-11 yielded   2487 shell pairs
 There are     19010 function pairs (     21207 Cartesian)
 Smallest overlap matrix eigenvalue = 6.64E-05
 Guess MOs from SCF MO coefficient file

 -----------------------------------------------------------------------
  General SCF calculation program by
  Eric Jon Sundstrom, Paul Horn, Yuezhi Mao, Dmitri Zuev, Alec White,
  David Stuck, Shaama M.S., Shane Yost, Joonho Lee, David Small,
  Daniel Levine, Susi Lehtola, Hugh Burton, Evgeny Epifanovsky
 -----------------------------------------------------------------------
 Exchange:     0.2000 Hartree-Fock + 0.0800 Slater + 0.7200 B88
 Correlation:  0.1900 VWN1RPA + 0.8100 LYP
 Using SG-1 standard quadrature grid
 using 4 threads for integral computing
 -------------------------------------------------------
 OpenMP Integral computing Module                
 Release: version 2.0, May 2017, Q-Chem Inc. Pleasanton 
 -------------------------------------------------------
 -------------------------------------------------------
 OpenMP BLAS3 based DFT computing Module                
 Release: version 1.0, May 2013, Q-Chem Inc. Pittsburgh 
 -------------------------------------------------------
 A restricted SCF calculation will be
 performed using DIIS
 SCF converges when DIIS error is below 1.0e-08
 ---------------------------------------
  Cycle       Energy         DIIS error
 ---------------------------------------
    1  -10489.2447739964      1.89e-03  
    2  -10489.2361974035      2.02e-03  
    3  -10489.2233076100      2.19e-03  
    4  -10489.2427598464      1.48e-03  
    5  -10489.2589489535      1.00e-04  
    6  -10489.2589979069      3.05e-05  
    7  -10489.2590012164      1.11e-05  
    8  -10489.2590021257      2.83e-06  
    9  -10489.2590022200      7.08e-07  
   10  -10489.2590022301      6.68e-07  
   11  -10489.2590022342      9.78e-08  
   12  -10489.2590022344      4.72e-08  
   13  -10489.2590022343      1.05e-08  
   14  -10489.2590022344      2.41e-09  Convergence criterion met
 ---------------------------------------
 SCF time:   CPU 74.12s  wall 20.00s 
 SCF   energy in the final basis set =   -10489.2590022344
 Total energy in the final basis set =   -10489.2590022344

 --------------------------------------------------------------
             Orbital Energies (a.u.) and Symmetries
 --------------------------------------------------------------

 Alpha MOs, Restricted
 -- Occupied --                  
******* -482.87 -176.31 -165.72 -165.72 -165.71 -101.60 -101.59
  1 A'    2 A'    3 A'    4 A'    1 A"    5 A'    6 A'    7 A'                 
-62.524 -56.342 -56.341 -56.340 -35.816 -31.306 -31.305 -31.304
  8 A'    9 A'    2 A"   10 A'   11 A'   12 A'    3 A"   13 A'                 
-22.957 -22.956 -22.956 -22.955 -22.955 -10.293 -10.271  -9.532
 14 A'    4 A"   15 A'    5 A"   16 A'   17 A'   18 A'   19 A'                 
 -9.518  -8.742  -7.295  -7.286  -7.284  -7.282  -7.272  -7.272
 20 A'   21 A'   22 A'   23 A'    6 A"   24 A'    7 A"   25 A'                 
 -6.574  -6.561  -6.561  -6.380  -4.795  -4.777  -4.777  -2.689
 26 A'    8 A"   27 A'   28 A'   29 A'    9 A"   30 A'   31 A'                 
 -2.682  -2.681  -2.671  -2.671  -2.077  -2.061  -2.058  -2.042
 10 A"   32 A'   11 A"   33 A'   34 A'   35 A'   12 A"   36 A'                 
 -2.042  -1.135  -1.120  -0.850  -0.770  -0.640  -0.604  -0.550
 13 A"   37 A'   38 A'   39 A'   40 A'   41 A'   42 A'   43 A'                 
 -0.532  -0.517  -0.492  -0.485  -0.437  -0.364  -0.326  -0.298
 14 A"   15 A"   44 A'   45 A'   46 A'   47 A'   16 A"   17 A"                 
 -0.222  -0.189  -0.181
 48 A'   18 A"   49 A'                                                         
 -- Virtual --                   
 -0.112  -0.088  -0.007   0.013   0.019   0.030   0.031   0.041
 19 A"   50 A'   51 A'   52 A'   53 A'   54 A'   20 A"   55 A'                 
  0.048   0.061   0.068   0.080   0.084   0.088   0.102   0.104
 56 A'   57 A'   21 A"   58 A'   59 A'   22 A"   60 A'   23 A"                 
  0.122   0.135   0.144   0.148   0.150   0.164   0.169   0.186
 61 A'   62 A'   63 A'   24 A"   64 A'   65 A'   66 A'   67 A'                 
  0.199   0.213   0.265   0.282   0.331   0.350   0.352   0.365
 68 A'   69 A'   25 A"   70 A'   71 A'   26 A"   72 A'   73 A'                 
  0.367   0.381   0.403   0.406   0.420   0.423   0.445   0.454
 74 A'   27 A"   75 A'   28 A"   76 A'   29 A"   77 A'   30 A"                 
  0.482   0.482   0.504   0.518   0.533   0.548   0.565   0.566
 31 A"   78 A'   79 A'   32 A"   80 A'   81 A'   82 A'   33 A"                 
  0.586   0.590   0.639   0.665   0.693   0.734   0.776   0.778
 83 A'   34 A"   84 A'   85 A'   86 A'   35 A"   87 A'   88 A'                 
  0.836   0.850   0.867   0.889   0.890   0.915   0.966   1.053
 89 A'   36 A"   37 A"   90 A'   38 A"   91 A'   92 A'   93 A'                 
  1.088   1.153   1.166   1.223   1.241   1.294   1.319   1.372
 94 A'   95 A'   96 A'   97 A'   98 A'   99 A'   39 A"  100 A'                 
  1.402   1.434   1.520   1.527   1.555   1.685   1.703   1.766
 40 A"  101 A'  102 A'   41 A"   42 A"   43 A"  103 A'  104 A'                 
  1.922   1.936   1.959   2.026   2.150   2.193   2.221   2.233
105 A'  106 A'   44 A"  107 A'  108 A'   45 A"  109 A'   46 A"                 
  2.242   2.327   2.381   2.486   2.651   2.708   2.858   3.030
110 A'  111 A'  112 A'  113 A'   47 A"   48 A"  114 A'  115 A'                 
  3.149   3.373   3.962   3.978   4.016   4.032   4.063   4.074
116 A'  117 A'   49 A"   50 A"   51 A"  118 A'  119 A'   52 A"                 
  4.200   4.289   4.381   4.526   4.559   6.017   6.118   6.225
120 A'  121 A'  122 A'  123 A'  124 A'   53 A"  125 A'  126 A'                 
  6.835   7.513   7.607   7.731   9.843   9.902  23.539  23.590
127 A'   54 A"  128 A'  129 A'  130 A'  131 A'  132 A'  133 A'                 
 25.753  25.804  25.883  26.130  26.409  26.659  28.000  28.356
 55 A"   56 A"  134 A'  135 A'  136 A'  137 A'  138 A'   57 A"                 
 28.424  28.447  28.532  28.567  28.567  28.694  28.871  48.090
139 A'  140 A'   58 A"  141 A'   59 A"  142 A'  143 A'  144 A'                 
127.902 127.962 128.037 151.783 215.879 215.941 289.732 289.827
 60 A"  145 A'  146 A'  147 A'  148 A'  149 A'   61 A"  150 A'                 
289.9871020.9511901.960
151 A'  152 A'  153 A'                                                         

 Beta MOs, Restricted
 -- Occupied --                  
******* -482.87 -176.31 -165.72 -165.72 -165.71 -101.60 -101.59
  1 A'    2 A'    3 A'    4 A'    1 A"    5 A'    6 A'    7 A'                 
-62.524 -56.342 -56.341 -56.340 -35.816 -31.306 -31.305 -31.304
  8 A'    9 A'    2 A"   10 A'   11 A'   12 A'    3 A"   13 A'                 
-22.957 -22.956 -22.956 -22.955 -22.955 -10.293 -10.271  -9.532
 14 A'    4 A"   15 A'    5 A"   16 A'   17 A'   18 A'   19 A'                 
 -9.518  -8.742  -7.295  -7.286  -7.284  -7.282  -7.272  -7.272
 20 A'   21 A'   22 A'   23 A'    6 A"   24 A'    7 A"   25 A'                 
 -6.574  -6.561  -6.561  -6.380  -4.795  -4.777  -4.777  -2.689
 26 A'    8 A"   27 A'   28 A'   29 A'    9 A"   30 A'   31 A'                 
 -2.682  -2.681  -2.671  -2.671  -2.077  -2.061  -2.058  -2.042
 10 A"   32 A'   11 A"   33 A'   34 A'   35 A'   12 A"   36 A'                 
 -2.042  -1.135  -1.120  -0.850  -0.770  -0.640  -0.604  -0.550
 13 A"   37 A'   38 A'   39 A'   40 A'   41 A'   42 A'   43 A'                 
 -0.532  -0.517  -0.492  -0.485  -0.437  -0.364  -0.326  -0.298
 14 A"   15 A"   44 A'   45 A'   46 A'   47 A'   16 A"   17 A"                 
 -0.222  -0.189  -0.181
 48 A'   18 A"   49 A'                                                         
 -- Virtual --                   
 -0.112  -0.088  -0.007   0.013   0.019   0.030   0.031   0.041
 19 A"   50 A'   51 A'   52 A'   53 A'   54 A'   20 A"   55 A'                 
  0.048   0.061   0.068   0.080   0.084   0.088   0.102   0.104
 56 A'   57 A'   21 A"   58 A'   59 A'   22 A"   60 A'   23 A"                 
  0.122   0.135   0.144   0.148   0.150   0.164   0.169   0.186
 61 A'   62 A'   63 A'   24 A"   64 A'   65 A'   66 A'   67 A'                 
  0.199   0.213   0.265   0.282   0.331   0.350   0.352   0.365
 68 A'   69 A'   25 A"   70 A'   71 A'   26 A"   72 A'   73 A'                 
  0.367   0.381   0.403   0.406   0.420   0.423   0.445   0.454
 74 A'   27 A"   75 A'   28 A"   76 A'   29 A"   77 A'   30 A"                 
  0.482   0.482   0.504   0.518   0.533   0.548   0.565   0.566
 31 A"   78 A'   79 A'   32 A"   80 A'   81 A'   82 A'   33 A"                 
  0.586   0.590   0.639   0.665   0.693   0.734   0.776   0.778
 83 A'   34 A"   84 A'   85 A'   86 A'   35 A"   87 A'   88 A'                 
  0.836   0.850   0.867   0.889   0.890   0.915   0.966   1.053
 89 A'   36 A"   37 A"   90 A'   38 A"   91 A'   92 A'   93 A'                 
  1.088   1.153   1.166   1.223   1.241   1.294   1.319   1.372
 94 A'   95 A'   96 A'   97 A'   98 A'   99 A'   39 A"  100 A'                 
  1.402   1.434   1.520   1.527   1.555   1.685   1.703   1.766
 40 A"  101 A'  102 A'   41 A"   42 A"   43 A"  103 A'  104 A'                 
  1.922   1.936   1.959   2.026   2.150   2.193   2.221   2.233
105 A'  106 A'   44 A"  107 A'  108 A'   45 A"  109 A'   46 A"                 
  2.242   2.327   2.381   2.486   2.651   2.708   2.858   3.030
110 A'  111 A'  112 A'  113 A'   47 A"   48 A"  114 A'  115 A'                 
  3.149   3.373   3.962   3.978   4.016   4.032   4.063   4.074
116 A'  117 A'   49 A"   50 A"   51 A"  118 A'  119 A'   52 A"                 
  4.200   4.289   4.381   4.526   4.559   6.017   6.118   6.225
120 A'  121 A'  122 A'  123 A'  124 A'   53 A"  125 A'  126 A'                 
  6.835   7.513   7.607   7.731   9.843   9.902  23.539  23.590
127 A'   54 A"  128 A'  129 A'  130 A'  131 A'  132 A'  133 A'                 
 25.753  25.804  25.883  26.130  26.409  26.659  28.000  28.356
 55 A"   56 A"  134 A'  135 A'  136 A'  137 A'  138 A'   57 A"                 
 28.424  28.447  28.532  28.567  28.567  28.694  28.871  48.090
139 A'  140 A'   58 A"  141 A'   59 A"  142 A'  143 A'  144 A'                 
127.902 127.962 128.037 151.783 215.879 215.941 289.732 289.827
 60 A"  145 A'  146 A'  147 A'  148 A'  149 A'   61 A"  150 A'                 
289.9871020.9511901.960
151 A'  152 A'  153 A'                                                         
 --------------------------------------------------------------

          Ground-State Mulliken Net Atomic Charges

     Atom                 Charge (a.u.)
  ----------------------------------------
      1 Cl                    0.272060
      2 Cl                    0.591162
      3 Br                   -0.038487
      4 I                     0.205750
      5 C                    -0.238226
      6 C                    -0.792259
  ----------------------------------------
  Sum of atomic charges =    -0.000000

 -----------------------------------------------------------------
                    Cartesian Multipole Moments
 -----------------------------------------------------------------
    Charge (ESU x 10^10)
                -0.0000
    Dipole Moment (Debye)
         X       0.6918      Y       1.5281      Z       0.0000
       Tot       1.6774
    Quadrupole Moments (Debye-Ang)
        XX     -74.6277     XY      -2.2598     YY     -87.6173
        XZ       0.0000     YZ      -0.0000     ZZ     -81.7798
    Octopole Moments (Debye-Ang^2)
       XXX       8.0111    XXY      -5.3353    XYY      -3.4682
       YYY     -29.1830    XXZ      -0.0000    XYZ       0.0000
       YYZ       0.0000    XZZ      -0.2382    YZZ      -8.9457
       ZZZ       0.0000
    Hexadecapole Moments (Debye-Ang^3)
      XXXX   -1808.7747   XXXY     -24.1216   XXYY    -391.7712
      XYYY     -27.5052   YYYY    -573.7173   XXXZ       0.0000
      XXYZ      -0.0000   XYYZ      -0.0000   YYYZ      -0.0000
      XXZZ    -338.4693   XYZZ      -6.6889   YYZZ    -111.1384
      XZZZ       0.0000   YZZZ      -0.0000   ZZZZ    -102.2990
 -----------------------------------------------------------------
 Calculating analytic gradient of the SCF energy
 Gradient of SCF Energy
            1           2           3           4           5           6
    1  -0.1563376   0.0863845  -0.2224151   0.5096435   0.5027199  -0.7199953
    2  -0.4913930  -0.5779113   0.6305027   0.8453726  -0.1509061  -0.2556649
    3  -0.0000000  -0.0000000  -0.0000000  -0.0000000   0.0000000   0.0000000
 Max gradient component =       8.454E-01
 RMS gradient           =       4.006E-01
 Gradient time:  CPU 19.24 s  wall 4.92 s
 Geometry Optimization Parameters
   NAtoms,    NIC,     NZ,  NCons,   NDum,   NFix, NCnnct, MaxDiis
        6      37       0       0       0       0       0       0


** GEOMETRY OPTIMIZATION IN DELOCALIZED INTERNAL COORDINATES **
   Searching for a Minimum

   Optimization Cycle:   2

                       Coordinates (Angstroms)
     ATOM                X               Y               Z
      1  Cl        2.3681199403    1.3013686536    0.0000000000
      2  Cl       -1.6573623248    1.5188504264    0.0000000000
      3  Br        2.2730017074   -0.7476878089    0.0000000000
      4  I        -1.8414824424   -0.5458485259    0.0000000000
      5  C         1.2915708257    0.3439824661    0.0000000000
      6  C        -0.6917174698    0.4551947799    0.0000000000
   Point Group: cs    Number of degrees of freedom:     9


   Energy is -10489.259002234

 Hessian Updated using BFGS Update

 ** Taking Steepest Descent Step **
 Calculated Step too Large.  Step scaled by  0.314177
 Step Taken.  Stepsize is  0.300000

                             Maximum     Tolerance    Cnvgd?
         Gradient           0.638573      0.000300      NO
         Displacement       0.200625      0.001200      NO
         Energy change     -0.343270      0.000001      NO


 New Cartesian Coordinates Obtained by Inverse Iteration

 Displacement from previous Coordinates is:  0.197900
 ----------------------------------------------------------------
             Standard Nuclear Orientation (Angstroms)
    I     Atom           X                Y                Z
 ----------------------------------------------------------------
    1      Cl      2.3894945209     1.3307336355     0.0000000000
    2      Cl     -1.6642599265     1.5484566994     0.0000000000
    3      Br      2.3081659628    -0.7806916423     0.0000000000
    4      I      -1.9046263240    -0.5899108901     0.0000000000
    5      C       1.2879645151     0.3530663729     0.0000000000
    6      C      -0.6746085120     0.4642058159     0.0000000000
 ----------------------------------------------------------------
 Molecular Point Group                 Cs    NOp =  2
 Largest Abelian Subgroup              Cs    NOp =  2
 Nuclear Repulsion Energy =  1189.4397275430 hartrees
 There are       67 alpha and       67 beta electrons
 Applying Cartesian multipole field
    Component          Value
    ---------          -----
     (2,0,0)        1.00000E-11
     (0,2,0)        2.00000E-11
     (0,0,2)       -3.00000E-11
 Nucleus-field energy     =     0.0000000272 hartrees
 Requested basis set is 6-311++G(d,p)
 There are 81 shells and 214 basis functions
 A cutoff of  1.0D-11 yielded   2474 shell pairs
 There are     18923 function pairs (     21117 Cartesian)
 Smallest overlap matrix eigenvalue = 6.73E-05
 Guess MOs from SCF MO coefficient file

 -----------------------------------------------------------------------
  General SCF calculation program by
  Eric Jon Sundstrom, Paul Horn, Yuezhi Mao, Dmitri Zuev, Alec White,
  David Stuck, Shaama M.S., Shane Yost, Joonho Lee, David Small,
  Daniel Levine, Susi Lehtola, Hugh Burton, Evgeny Epifanovsky
 -----------------------------------------------------------------------
 Exchange:     0.2000 Hartree-Fock + 0.0800 Slater + 0.7200 B88
 Correlation:  0.1900 VWN1RPA + 0.8100 LYP
 Using SG-1 standard quadrature grid
 using 4 threads for integral computing
 -------------------------------------------------------
 OpenMP Integral computing Module                
 Release: version 2.0, May 2017, Q-Chem Inc. Pleasanton 
 -------------------------------------------------------
 -------------------------------------------------------
 OpenMP BLAS3 based DFT computing Module                
 Release: version 1.0, May 2013, Q-Chem Inc. Pittsburgh 
 -------------------------------------------------------
 A restricted SCF calculation will be
 performed using DIIS
 SCF converges when DIIS error is below 1.0e-08
 ---------------------------------------
  Cycle       Energy         DIIS error
 ---------------------------------------
    1  -10489.4935927105      1.46e-03  
    2  -10489.4912416088      1.49e-03  
    3  -10489.4878810618      1.48e-03  
    4  -10489.4935507364      1.17e-03  
    5  -10489.5035483651      8.29e-05  
    6  -10489.5035834919      1.89e-05  
    7  -10489.5035848777      6.75e-06  
    8  -10489.5035851512      1.54e-06  
    9  -10489.5035851669      5.66e-07  
   10  -10489.5035851682      1.61e-07  
   11  -10489.5035851685      5.54e-08  
   12  -10489.5035851684      1.90e-08  
   13  -10489.5035851684      5.89e-09  Convergence criterion met
 ---------------------------------------
 SCF time:   CPU 67.86s  wall 17.00s 
 SCF   energy in the final basis set =   -10489.5035851684
 Total energy in the final basis set =   -10489.5035851684

 --------------------------------------------------------------
             Orbital Energies (a.u.) and Symmetries
 --------------------------------------------------------------

 Alpha MOs, Restricted
 -- Occupied --                  
******* -482.86 -176.31 -165.72 -165.72 -165.71 -101.60 -101.59
  1 A'    2 A'    3 A'    4 A'    1 A"    5 A'    6 A'    7 A'                 
-62.521 -56.340 -56.338 -56.337 -35.814 -31.305 -31.302 -31.302
  8 A'    9 A'    2 A"   10 A'   11 A'   12 A'    3 A"   13 A'                 
-22.956 -22.955 -22.955 -22.953 -22.953 -10.299 -10.276  -9.527
 14 A'    4 A"   15 A'    5 A"   16 A'   17 A'   18 A'   19 A'                 
 -9.516  -8.737  -7.290  -7.281  -7.279  -7.279  -7.270  -7.269
 20 A'   21 A'   22 A'   23 A'    6 A"   24 A'    7 A"   25 A'                 
 -6.569  -6.556  -6.555  -6.373  -4.788  -4.771  -4.771  -2.682
 26 A'    8 A"   27 A'   28 A'   29 A'    9 A"   30 A'   31 A'                 
 -2.676  -2.676  -2.666  -2.666  -2.064  -2.052  -2.050  -2.036
 10 A"   32 A'   11 A"   33 A'   34 A'   35 A'   12 A"   36 A'                 
 -2.036  -1.102  -1.086  -0.843  -0.759  -0.637  -0.598  -0.538
 13 A"   37 A'   38 A'   39 A'   40 A'   41 A'   42 A'   43 A'                 
 -0.511  -0.495  -0.487  -0.470  -0.438  -0.365  -0.325  -0.295
 14 A"   15 A"   44 A'   45 A'   46 A'   47 A'   16 A"   17 A"                 
 -0.230  -0.194  -0.193
 48 A'   18 A"   49 A'                                                         
 -- Virtual --                   
 -0.111  -0.085  -0.007   0.011   0.020   0.029   0.034   0.037
 19 A"   50 A'   51 A'   52 A'   53 A'   54 A'   20 A"   55 A'                 
  0.050   0.059   0.068   0.075   0.083   0.089   0.100   0.105
 56 A'   57 A'   21 A"   58 A'   59 A'   22 A"   60 A'   23 A"                 
  0.117   0.133   0.140   0.146   0.151   0.161   0.168   0.188
 61 A'   62 A'   63 A'   64 A'   24 A"   65 A'   66 A'   67 A'                 
  0.199   0.211   0.258   0.278   0.326   0.355   0.358   0.368
 68 A'   69 A'   25 A"   70 A'   71 A'   72 A'   26 A"   73 A'                 
  0.372   0.389   0.407   0.411   0.414   0.424   0.449   0.452
 74 A'   27 A"   75 A'   28 A"   76 A'   29 A"   77 A'   30 A"                 
  0.476   0.484   0.493   0.525   0.526   0.547   0.554   0.557
 78 A'   31 A"   79 A'   32 A"   80 A'   81 A'   82 A'   33 A"                 
  0.572   0.598   0.624   0.656   0.695   0.731   0.772   0.776
 83 A'   34 A"   84 A'   85 A'   86 A'   35 A"   87 A'   88 A'                 
  0.831   0.844   0.859   0.879   0.882   0.893   0.958   1.020
 89 A'   36 A"   37 A"   90 A'   38 A"   91 A'   92 A'   93 A'                 
  1.084   1.118   1.154   1.194   1.229   1.273   1.325   1.380
 94 A'   95 A'   96 A'   97 A'   98 A'   99 A'   39 A"  100 A'                 
  1.383   1.427   1.511   1.518   1.536   1.679   1.681   1.747
 40 A"  101 A'   41 A"  102 A'   42 A"   43 A"  103 A'  104 A'                 
  1.905   1.957   1.967   2.033   2.123   2.199   2.206   2.236
105 A'  106 A'   44 A"  107 A'  108 A'   45 A"  109 A'   46 A"                 
  2.245   2.325   2.388   2.496   2.651   2.708   2.825   2.996
110 A'  111 A'  112 A'  113 A'   47 A"   48 A"  114 A'  115 A'                 
  3.110   3.383   3.964   3.980   4.014   4.030   4.061   4.074
116 A'  117 A'   49 A"   50 A"   51 A"  118 A'  119 A'   52 A"                 
  4.173   4.259   4.340   4.423   4.536   6.012   6.109   6.214
120 A'  121 A'  122 A'  123 A'  124 A'   53 A"  125 A'  126 A'                 
  6.816   7.518   7.602   7.710   9.818   9.875  23.471  23.524
127 A'   54 A"  128 A'  129 A'  130 A'  131 A'  132 A'  133 A'                 
 25.759  25.807  25.875  26.106  26.340  26.578  27.980  28.353
 55 A"   56 A"  134 A'  135 A'  136 A'  137 A'  138 A'   57 A"                 
 28.425  28.448  28.533  28.564  28.566  28.664  28.807  48.068
139 A'  140 A'   58 A"   59 A"  141 A'  142 A'  143 A'  144 A'                 
127.898 127.955 128.027 151.761 215.844 215.906 289.733 289.818
 60 A"  145 A'  146 A'  147 A'  148 A'  149 A'   61 A"  150 A'                 
289.9551020.9171901.934
151 A'  152 A'  153 A'                                                         

 Beta MOs, Restricted
 -- Occupied --                  
******* -482.86 -176.31 -165.72 -165.72 -165.71 -101.60 -101.59
  1 A'    2 A'    3 A'    4 A'    1 A"    5 A'    6 A'    7 A'                 
-62.521 -56.340 -56.338 -56.337 -35.814 -31.305 -31.302 -31.302
  8 A'    9 A'    2 A"   10 A'   11 A'   12 A'    3 A"   13 A'                 
-22.956 -22.955 -22.955 -22.953 -22.953 -10.299 -10.276  -9.527
 14 A'    4 A"   15 A'    5 A"   16 A'   17 A'   18 A'   19 A'                 
 -9.516  -8.737  -7.290  -7.281  -7.279  -7.279  -7.270  -7.269
 20 A'   21 A'   22 A'   23 A'    6 A"   24 A'    7 A"   25 A'                 
 -6.569  -6.556  -6.555  -6.373  -4.788  -4.771  -4.771  -2.682
 26 A'    8 A"   27 A'   28 A'   29 A'    9 A"   30 A'   31 A'                 
 -2.676  -2.676  -2.666  -2.666  -2.064  -2.052  -2.050  -2.036
 10 A"   32 A'   11 A"   33 A'   34 A'   35 A'   12 A"   36 A'                 
 -2.036  -1.102  -1.086  -0.843  -0.759  -0.637  -0.598  -0.538
 13 A"   37 A'   38 A'   39 A'   40 A'   41 A'   42 A'   43 A'                 
 -0.511  -0.495  -0.487  -0.470  -0.438  -0.365  -0.325  -0.295
 14 A"   15 A"   44 A'   45 A'   46 A'   47 A'   16 A"   17 A"                 
 -0.230  -0.194  -0.193
 48 A'   18 A"   49 A'                                                         
 -- Virtual --                   
 -0.111  -0.085  -0.007   0.011   0.020   0.029   0.034   0.037
 19 A"   50 A'   51 A'   52 A'   53 A'   54 A'   20 A"   55 A'                 
  0.050   0.059   0.068   0.075   0.083   0.089   0.100   0.105
 56 A'   57 A'   21 A"   58 A'   59 A'   22 A"   60 A'   23 A"                 
  0.117   0.133   0.140   0.146   0.151   0.161   0.168   0.188
 61 A'   62 A'   63 A'   64 A'   24 A"   65 A'   66 A'   67 A'                 
  0.199   0.211   0.258   0.278   0.326   0.355   0.358   0.368
 68 A'   69 A'   25 A"   70 A'   71 A'   72 A'   26 A"   73 A'                 
  0.372   0.389   0.407   0.411   0.414   0.424   0.449   0.452
 74 A'   27 A"   75 A'   28 A"   76 A'   29 A"   77 A'   30 A"                 
  0.476   0.484   0.493   0.525   0.526   0.547   0.554   0.557
 78 A'   31 A"   79 A'   32 A"   80 A'   81 A'   82 A'   33 A"                 
  0.572   0.598   0.624   0.656   0.695   0.731   0.772   0.776
 83 A'   34 A"   84 A'   85 A'   86 A'   35 A"   87 A'   88 A'                 
  0.831   0.844   0.859   0.879   0.882   0.893   0.958   1.020
 89 A'   36 A"   37 A"   90 A'   38 A"   91 A'   92 A'   93 A'                 
  1.084   1.118   1.154   1.194   1.229   1.273   1.325   1.380
 94 A'   95 A'   96 A'   97 A'   98 A'   99 A'   39 A"  100 A'                 
  1.383   1.427   1.511   1.518   1.536   1.679   1.681   1.747
 40 A"  101 A'   41 A"  102 A'   42 A"   43 A"  103 A'  104 A'                 
  1.905   1.957   1.967   2.033   2.123   2.199   2.206   2.236
105 A'  106 A'   44 A"  107 A'  108 A'   45 A"  109 A'   46 A"                 
  2.245   2.325   2.388   2.496   2.651   2.708   2.825   2.996
110 A'  111 A'  112 A'  113 A'   47 A"   48 A"  114 A'  115 A'                 
  3.110   3.383   3.964   3.980   4.014   4.030   4.061   4.074
116 A'  117 A'   49 A"   50 A"   51 A"  118 A'  119 A'   52 A"                 
  4.173   4.259   4.340   4.423   4.536   6.012   6.109   6.214
120 A'  121 A'  122 A'  123 A'  124 A'   53 A"  125 A'  126 A'                 
  6.816   7.518   7.602   7.710   9.818   9.875  23.471  23.524
127 A'   54 A"  128 A'  129 A'  130 A'  131 A'  132 A'  133 A'                 
 25.759  25.807  25.875  26.106  26.340  26.578  27.980  28.353
 55 A"   56 A"  134 A'  135 A'  136 A'  137 A'  138 A'   57 A"                 
 28.425  28.448  28.533  28.564  28.566  28.664  28.807  48.068
139 A'  140 A'   58 A"   59 A"  141 A'  142 A'  143 A'  144 A'                 
127.898 127.955 128.027 151.761 215.844 215.906 289.733 289.818
 60 A"  145 A'  146 A'  147 A'  148 A'  149 A'   61 A"  150 A'                 
289.9551020.9171901.934
151 A'  152 A'  153 A'                                                         
 --------------------------------------------------------------

          Ground-State Mulliken Net Atomic Charges

     Atom                 Charge (a.u.)
  ----------------------------------------
      1 Cl                    0.304519
      2 Cl                    0.583888
      3 Br                   -0.061449
      4 I                     0.147424
      5 C                    -0.280172
      6 C                    -0.694210
  ----------------------------------------
  Sum of atomic charges =     0.000000

 -----------------------------------------------------------------
                    Cartesian Multipole Moments
 -----------------------------------------------------------------
    Charge (ESU x 10^10)
                 0.0000
    Dipole Moment (Debye)
         X       0.5728      Y       1.3431      Z       0.0000
       Tot       1.4602
    Quadrupole Moments (Debye-Ang)
        XX     -74.4203     XY      -1.9253     YY     -86.9706
        XZ      -0.0000     YZ       0.0000     ZZ     -82.3065
    Octopole Moments (Debye-Ang^2)
       XXX       9.0450    XXY      -5.6631    XYY      -2.4304
       YYY     -26.5269    XXZ       0.0000    XYZ      -0.0000
       YYZ       0.0000    XZZ       0.5029    YZZ      -8.1277
       ZZZ       0.0000
    Hexadecapole Moments (Debye-Ang^3)
      XXXX   -1865.3290   XXXY     -27.1435   XXYY    -403.0909
      XYYY     -32.9001   YYYY    -594.7377   XXXZ      -0.0000
      XXYZ       0.0000   XYYZ      -0.0000   YYYZ       0.0000
      XXZZ    -349.8172   XYZZ      -8.6597   YYZZ    -115.0373
      XZZZ      -0.0000   YZZZ      -0.0000   ZZZZ    -103.0812
 -----------------------------------------------------------------
 Calculating analytic gradient of the SCF energy
 Gradient of SCF Energy
            1           2           3           4           5           6
    1  -0.1188870   0.0609459  -0.1530440   0.3267946   0.4021702  -0.5179796
    2  -0.4109898  -0.4739908   0.4989788   0.6007739  -0.0994818  -0.1152902
    3  -0.0000000  -0.0000000  -0.0000000   0.0000000   0.0000000  -0.0000000
 Max gradient component =       6.008E-01
 RMS gradient           =       2.986E-01
 Gradient time:  CPU 18.98 s  wall 4.85 s
 Geometry Optimization Parameters
   NAtoms,    NIC,     NZ,  NCons,   NDum,   NFix, NCnnct, MaxDiis
        6      37       0       0       0       0       0       0


** GEOMETRY OPTIMIZATION IN DELOCALIZED INTERNAL COORDINATES **
   Searching for a Minimum

   Optimization Cycle:   3

                       Coordinates (Angstroms)
     ATOM                X               Y               Z
      1  Cl        2.3894945209    1.3307336355    0.0000000000
      2  Cl       -1.6642599265    1.5484566994    0.0000000000
      3  Br        2.3081659628   -0.7806916423    0.0000000000
      4  I        -1.9046263240   -0.5899108901    0.0000000000
      5  C         1.2879645151    0.3530663729    0.0000000000
      6  C        -0.6746085120    0.4642058159    0.0000000000
   Point Group: cs    Number of degrees of freedom:     9


   Energy is -10489.503585168

 Hessian Updated using BFGS Update

 ** Taking Steepest Descent Step **
 Calculated Step too Large.  Step scaled by  0.428633
 Step Taken.  Stepsize is  0.300000

                             Maximum     Tolerance    Cnvgd?
         Gradient           0.479409      0.000300      NO
         Displacement       0.205491      0.001200      NO
         Energy change     -0.244583      0.000001      NO


 New Cartesian Coordinates Obtained by Inverse Iteration

 Displacement from previous Coordinates is:  0.180961
 ----------------------------------------------------------------
             Standard Nuclear Orientation (Angstroms)
    I     Atom           X                Y                Z
 ----------------------------------------------------------------
    1      Cl      2.4030359993     1.3642967432     0.0000000000
    2      Cl     -1.6664535806     1.5829661784     0.0000000000
    3      Br      2.3341233055    -0.8171060805     0.0000000000
    4      I      -1.9515857945    -0.6335229119     0.0000000000
    5      C       1.2780112035     0.3601723680     0.0000000000
    6      C      -0.6550008968     0.4690536942     0.0000000000
 ----------------------------------------------------------------
 Molecular Point Group                 Cs    NOp =  2
 Largest Abelian Subgroup              Cs    NOp =  2
 Nuclear Repulsion Energy =  1159.4498943094 hartrees
 There are       67 alpha and       67 beta electrons
 Applying Cartesian multipole field
    Component          Value
    ---------          -----
     (2,0,0)        1.00000E-11
     (0,2,0)        2.00000E-11
     (0,0,2)       -3.00000E-11
 Nucleus-field energy     =     0.0000000283 hartrees
 Requested basis set is 6-311++G(d,p)
 There are 81 shells and 214 basis functions
 A cutoff of  1.0D-11 yielded   2462 shell pairs
 There are     18829 function pairs (     21011 Cartesian)
 Smallest overlap matrix eigenvalue = 6.62E-05
 Guess MOs from SCF MO coefficient file

 -----------------------------------------------------------------------
  General SCF calculation program by
  Eric Jon Sundstrom, Paul Horn, Yuezhi Mao, Dmitri Zuev, Alec White,
  David Stuck, Shaama M.S., Shane Yost, Joonho Lee, David Small,
  Daniel Levine, Susi Lehtola, Hugh Burton, Evgeny Epifanovsky
 -----------------------------------------------------------------------
 Exchange:     0.2000 Hartree-Fock + 0.0800 Slater + 0.7200 B88
 Correlation:  0.1900 VWN1RPA + 0.8100 LYP
 Using SG-1 standard quadrature grid
 using 4 threads for integral computing
 -------------------------------------------------------
 OpenMP Integral computing Module                
 Release: version 2.0, May 2017, Q-Chem Inc. Pleasanton 
 -------------------------------------------------------
 -------------------------------------------------------
 OpenMP BLAS3 based DFT computing Module                
 Release: version 1.0, May 2013, Q-Chem Inc. Pittsburgh 
 -------------------------------------------------------
 A restricted SCF calculation will be
 performed using DIIS
 SCF converges when DIIS error is below 1.0e-08
 ---------------------------------------
  Cycle       Energy         DIIS error
 ---------------------------------------
    1  -10489.6789004231      1.20e-03  
    2  -10489.6794077994      1.13e-03  
    3  -10489.6786399971      1.07e-03  
    4  -10489.6802141934      9.37e-04  
    5  -10489.6864830353      7.71e-05  
    6  -10489.6865162418      1.33e-05  
    7  -10489.6865170757      4.89e-06  
    8  -10489.6865172071      1.00e-06  
    9  -10489.6865172130      5.36e-07  
   10  -10489.6865172142      1.16e-07  
   11  -10489.6865172143      3.58e-08  
   12  -10489.6865172143      1.20e-08  
   13  -10489.6865172143      2.89e-09  Convergence criterion met
 ---------------------------------------
 SCF time:   CPU 66.60s  wall 17.00s 
 SCF   energy in the final basis set =   -10489.6865172143
 Total energy in the final basis set =   -10489.6865172143

 --------------------------------------------------------------
             Orbital Energies (a.u.) and Symmetries
 --------------------------------------------------------------

 Alpha MOs, Restricted
 -- Occupied --                  
******* -482.86 -176.31 -165.72 -165.72 -165.72 -101.60 -101.59
  1 A'    2 A'    3 A'    4 A'    1 A"    5 A'    6 A'    7 A'                 
-62.519 -56.338 -56.335 -56.335 -35.814 -31.306 -31.302 -31.301
  8 A'    9 A'    2 A"   10 A'   11 A'   12 A'    3 A"   13 A'                 
-22.956 -22.955 -22.955 -22.952 -22.952 -10.305 -10.284  -9.522
 14 A'    4 A"   15 A'    5 A"   16 A'   17 A'   18 A'   19 A'                 
 -9.513  -8.733  -7.285  -7.277  -7.276  -7.275  -7.267  -7.267
 20 A'   21 A'   22 A'   23 A'   24 A'    6 A"    7 A"   25 A'                 
 -6.565  -6.552  -6.551  -6.371  -4.784  -4.769  -4.768  -2.678
 26 A'    8 A"   27 A'   28 A'   29 A'    9 A"   30 A'   31 A'                 
 -2.672  -2.672  -2.662  -2.662  -2.057  -2.047  -2.047  -2.033
 10 A"   32 A'   11 A"   33 A'   34 A'   35 A'   12 A"   36 A'                 
 -2.032  -1.070  -1.052  -0.836  -0.749  -0.635  -0.592  -0.527
 13 A"   37 A'   38 A'   39 A'   40 A'   41 A'   42 A'   43 A'                 
 -0.492  -0.482  -0.475  -0.457  -0.436  -0.365  -0.324  -0.294
 14 A"   44 A'   15 A"   45 A'   46 A'   47 A'   16 A"   17 A"                 
 -0.240  -0.205  -0.199
 48 A'   49 A'   18 A"                                                         
 -- Virtual --                   
 -0.110  -0.081  -0.008   0.008   0.021   0.028   0.033   0.037
 19 A"   50 A'   51 A'   52 A'   53 A'   54 A'   55 A'   20 A"                 
  0.051   0.056   0.069   0.071   0.082   0.089   0.096   0.106
 56 A'   57 A'   21 A"   58 A'   59 A'   22 A"   60 A'   23 A"                 
  0.113   0.131   0.137   0.143   0.153   0.160   0.166   0.190
 61 A'   62 A'   63 A'   64 A'   24 A"   65 A'   66 A'   67 A'                 
  0.199   0.209   0.253   0.275   0.318   0.359   0.362   0.372
 68 A'   69 A'   25 A"   70 A'   71 A'   72 A'   26 A"   73 A'                 
  0.377   0.396   0.403   0.417   0.419   0.426   0.446   0.453
 74 A'   27 A"   75 A'   76 A'   28 A"   29 A"   30 A"   77 A'                 
  0.471   0.486   0.494   0.517   0.531   0.541   0.547   0.549
 78 A'   79 A'   31 A"   80 A'   32 A"   81 A'   82 A'   33 A"                 
  0.564   0.605   0.605   0.648   0.697   0.727   0.770   0.774
 83 A'   34 A"   84 A'   85 A'   86 A'   35 A"   87 A'   88 A'                 
  0.818   0.839   0.852   0.870   0.878   0.887   0.951   0.987
 89 A'   36 A"   37 A"   90 A'   38 A"   91 A'   92 A'   93 A'                 
  1.060   1.093   1.145   1.172   1.215   1.254   1.321   1.369
 94 A'   95 A'   96 A'   97 A'   98 A'   99 A'   39 A"   40 A"                 
  1.388   1.423   1.489   1.516   1.519   1.662   1.671   1.727
100 A'  101 A'   41 A"  102 A'   42 A"  103 A'   43 A"  104 A'                 
  1.874   1.975   1.980   2.044   2.093   2.189   2.204   2.241
105 A'   44 A"  106 A'  107 A'  108 A'  109 A'   45 A"   46 A"                 
  2.248   2.327   2.395   2.509   2.647   2.710   2.796   2.971
110 A'  111 A'  112 A'  113 A'   47 A"   48 A"  114 A'  115 A'                 
  3.074   3.396   3.964   3.981   4.014   4.026   4.057   4.075
116 A'  117 A'   49 A"   50 A"   51 A"  118 A'  119 A'   52 A"                 
  4.153   4.236   4.300   4.355   4.516   6.008   6.099   6.201
120 A'  121 A'  122 A'  123 A'  124 A'   53 A"  125 A'  126 A'                 
  6.793   7.522   7.597   7.690   9.794   9.851  23.417  23.467
127 A'   54 A"  128 A'  129 A'  130 A'  131 A'  132 A'  133 A'                 
 25.764  25.811  25.867  26.084  26.283  26.517  27.961  28.349
 55 A"   56 A"  134 A'  135 A'  136 A'  137 A'  138 A'   57 A"                 
 28.421  28.450  28.532  28.562  28.563  28.642  28.758  48.043
139 A'  140 A'   58 A"   59 A"  141 A'  142 A'  143 A'  144 A'                 
127.893 127.947 128.014 151.742 215.811 215.873 289.734 289.809
 60 A"  145 A'  146 A'  147 A'  148 A'  149 A'   61 A"  150 A'                 
289.9281020.8821901.913
151 A'  152 A'  153 A'                                                         

 Beta MOs, Restricted
 -- Occupied --                  
******* -482.86 -176.31 -165.72 -165.72 -165.72 -101.60 -101.59
  1 A'    2 A'    3 A'    4 A'    1 A"    5 A'    6 A'    7 A'                 
-62.519 -56.338 -56.335 -56.335 -35.814 -31.306 -31.302 -31.301
  8 A'    9 A'    2 A"   10 A'   11 A'   12 A'    3 A"   13 A'                 
-22.956 -22.955 -22.955 -22.952 -22.952 -10.305 -10.284  -9.522
 14 A'    4 A"   15 A'    5 A"   16 A'   17 A'   18 A'   19 A'                 
 -9.513  -8.733  -7.285  -7.277  -7.276  -7.275  -7.267  -7.267
 20 A'   21 A'   22 A'   23 A'   24 A'    6 A"    7 A"   25 A'                 
 -6.565  -6.552  -6.551  -6.371  -4.784  -4.769  -4.768  -2.678
 26 A'    8 A"   27 A'   28 A'   29 A'    9 A"   30 A'   31 A'                 
 -2.672  -2.672  -2.662  -2.662  -2.057  -2.047  -2.047  -2.033
 10 A"   32 A'   11 A"   33 A'   34 A'   35 A'   12 A"   36 A'                 
 -2.032  -1.070  -1.052  -0.836  -0.749  -0.635  -0.592  -0.527
 13 A"   37 A'   38 A'   39 A'   40 A'   41 A'   42 A'   43 A'                 
 -0.492  -0.482  -0.475  -0.457  -0.436  -0.365  -0.324  -0.294
 14 A"   44 A'   15 A"   45 A'   46 A'   47 A'   16 A"   17 A"                 
 -0.240  -0.205  -0.199
 48 A'   49 A'   18 A"                                                         
 -- Virtual --                   
 -0.110  -0.081  -0.008   0.008   0.021   0.028   0.033   0.037
 19 A"   50 A'   51 A'   52 A'   53 A'   54 A'   55 A'   20 A"                 
  0.051   0.056   0.069   0.071   0.082   0.089   0.096   0.106
 56 A'   57 A'   21 A"   58 A'   59 A'   22 A"   60 A'   23 A"                 
  0.113   0.131   0.137   0.143   0.153   0.160   0.166   0.190
 61 A'   62 A'   63 A'   64 A'   24 A"   65 A'   66 A'   67 A'                 
  0.199   0.209   0.253   0.275   0.318   0.359   0.362   0.372
 68 A'   69 A'   25 A"   70 A'   71 A'   72 A'   26 A"   73 A'                 
  0.377   0.396   0.403   0.417   0.419   0.426   0.446   0.453
 74 A'   27 A"   75 A'   76 A'   28 A"   29 A"   30 A"   77 A'                 
  0.471   0.486   0.494   0.517   0.531   0.541   0.547   0.549
 78 A'   79 A'   31 A"   80 A'   32 A"   81 A'   82 A'   33 A"                 
  0.564   0.605   0.605   0.648   0.697   0.727   0.770   0.774
 83 A'   34 A"   84 A'   85 A'   86 A'   35 A"   87 A'   88 A'                 
  0.818   0.839   0.852   0.870   0.878   0.887   0.951   0.987
 89 A'   36 A"   37 A"   90 A'   38 A"   91 A'   92 A'   93 A'                 
  1.060   1.093   1.145   1.172   1.215   1.254   1.321   1.369
 94 A'   95 A'   96 A'   97 A'   98 A'   99 A'   39 A"   40 A"                 
  1.388   1.423   1.489   1.516   1.519   1.662   1.671   1.727
100 A'  101 A'   41 A"  102 A'   42 A"  103 A'   43 A"  104 A'                 
  1.874   1.975   1.980   2.044   2.093   2.189   2.204   2.241
105 A'   44 A"  106 A'  107 A'  108 A'  109 A'   45 A"   46 A"                 
  2.248   2.327   2.395   2.509   2.647   2.710   2.796   2.971
110 A'  111 A'  112 A'  113 A'   47 A"   48 A"  114 A'  115 A'                 
  3.074   3.396   3.964   3.981   4.014   4.026   4.057   4.075
116 A'  117 A'   49 A"   50 A"   51 A"  118 A'  119 A'   52 A"                 
  4.153   4.236   4.300   4.355   4.516   6.008   6.099   6.201
120 A'  121 A'  122 A'  123 A'  124 A'   53 A"  125 A'  126 A'                 
  6.793   7.522   7.597   7.690   9.794   9.851  23.417  23.467
127 A'   54 A"  128 A'  129 A'  130 A'  131 A'  132 A'  133 A'                 
 25.764  25.811  25.867  26.084  26.283  26.517  27.961  28.349
 55 A"   56 A"  134 A'  135 A'  136 A'  137 A'  138 A'   57 A"                 
 28.421  28.450  28.532  28.562  28.563  28.642  28.758  48.043
139 A'  140 A'   58 A"   59 A"  141 A'  142 A'  143 A'  144 A'                 
127.893 127.947 128.014 151.742 215.811 215.873 289.734 289.809
 60 A"  145 A'  146 A'  147 A'  148 A'  149 A'   61 A"  150 A'                 
289.9281020.8821901.913
151 A'  152 A'  153 A'                                                         
 --------------------------------------------------------------

          Ground-State Mulliken Net Atomic Charges

     Atom                 Charge (a.u.)
  ----------------------------------------
      1 Cl                    0.330352
      2 Cl                    0.572769
      3 Br                   -0.081308
      4 I                     0.123527
      5 C                    -0.316537
      6 C                    -0.628802
  ----------------------------------------
  Sum of atomic charges =     0.000000

 -----------------------------------------------------------------
                    Cartesian Multipole Moments
 -----------------------------------------------------------------
    Charge (ESU x 10^10)
                 0.0000
    Dipole Moment (Debye)
         X       0.4258      Y       1.0959      Z      -0.0000
       Tot       1.1757
    Quadrupole Moments (Debye-Ang)
        XX     -74.3209     XY      -1.5777     YY     -86.4036
        XZ       0.0000     YZ      -0.0000     ZZ     -82.7878
    Octopole Moments (Debye-Ang^2)
       XXX       8.8701    XXY      -6.2854    XYY      -1.5780
       YYY     -24.2402    XXZ       0.0000    XYZ      -0.0000
       YYZ       0.0000    XZZ       0.9264    YZZ      -7.3787
       ZZZ      -0.0000
    Hexadecapole Moments (Debye-Ang^3)
      XXXX   -1905.8530   XXXY     -29.7523   XXYY    -411.7578
      XYYY     -37.4853   YYYY    -619.6879   XXXZ       0.0000
      XXYZ       0.0000   XYYZ      -0.0000   YYYZ      -0.0000
      XXZZ    -358.3678   XYZZ     -10.3683   YYZZ    -119.7092
      XZZZ       0.0000   YZZZ      -0.0000   ZZZZ    -103.8507
 -----------------------------------------------------------------
 Calculating analytic gradient of the SCF energy
 Gradient of SCF Energy
            1           2           3           4           5           6
    1  -0.0847730   0.0366840  -0.1014575   0.2169761   0.3227106  -0.3901402
    2  -0.3352400  -0.3810142   0.3892787   0.4426196  -0.0655290  -0.0501150
    3   0.0000000   0.0000000  -0.0000000  -0.0000000  -0.0000000   0.0000000
 Max gradient component =       4.426E-01
 RMS gradient           =       2.278E-01
 Gradient time:  CPU 18.48 s  wall 4.73 s
 Geometry Optimization Parameters
   NAtoms,    NIC,     NZ,  NCons,   NDum,   NFix, NCnnct, MaxDiis
        6      37       0       0       0       0       0       0


** GEOMETRY OPTIMIZATION IN DELOCALIZED INTERNAL COORDINATES **
   Searching for a Minimum

   Optimization Cycle:   4

                       Coordinates (Angstroms)
     ATOM                X               Y               Z
      1  Cl        2.4030359993    1.3642967432    0.0000000000
      2  Cl       -1.6664535806    1.5829661784    0.0000000000
      3  Br        2.3341233055   -0.8171060805    0.0000000000
      4  I        -1.9515857945   -0.6335229119    0.0000000000
      5  C         1.2780112035    0.3601723680    0.0000000000
      6  C        -0.6550008968    0.4690536942    0.0000000000
   Point Group: cs    Number of degrees of freedom:     9


   Energy is -10489.686517214

 Hessian Updated using BFGS Update

 ** Taking Steepest Descent Step **
 Calculated Step too Large.  Step scaled by  0.566545
 Step Taken.  Stepsize is  0.300000

                             Maximum     Tolerance    Cnvgd?
         Gradient           0.368790      0.000300      NO
         Displacement       0.208936      0.001200      NO
         Energy change     -0.182932      0.000001      NO


 New Cartesian Coordinates Obtained by Inverse Iteration

 Displacement from previous Coordinates is:  0.171098
 ----------------------------------------------------------------
             Standard Nuclear Orientation (Angstroms)
    I     Atom           X                Y                Z
 ----------------------------------------------------------------
    1      Cl      2.4054961194     1.4012384767     0.0000000000
    2      Cl     -1.6589247898     1.6205603217     0.0000000000
    3      Br      2.3473641487    -0.8550749293     0.0000000000
    4      I      -1.9820420954    -0.6773006982     0.0000000000
    5      C       1.2611787534     0.3657423004     0.0000000000
    6      C      -0.6309419001     0.4706945201     0.0000000000
 ----------------------------------------------------------------
 Molecular Point Group                 Cs    NOp =  2
 Largest Abelian Subgroup              Cs    NOp =  2
 Nuclear Repulsion Energy =  1134.5536716619 hartrees
 There are       67 alpha and       67 beta electrons
 Applying Cartesian multipole field
    Component          Value
    ---------          -----
     (2,0,0)        1.00000E-11
     (0,2,0)        2.00000E-11
     (0,0,2)       -3.00000E-11
 Nucleus-field energy     =     0.0000000292 hartrees
 Requested basis set is 6-311++G(d,p)
 There are 81 shells and 214 basis functions
 A cutoff of  1.0D-11 yielded   2455 shell pairs
 There are     18768 function pairs (     20939 Cartesian)
 Smallest overlap matrix eigenvalue = 6.22E-05
 Guess MOs from SCF MO coefficient file

 -----------------------------------------------------------------------
  General SCF calculation program by
  Eric Jon Sundstrom, Paul Horn, Yuezhi Mao, Dmitri Zuev, Alec White,
  David Stuck, Shaama M.S., Shane Yost, Joonho Lee, David Small,
  Daniel Levine, Susi Lehtola, Hugh Burton, Evgeny Epifanovsky
 -----------------------------------------------------------------------
 Exchange:     0.2000 Hartree-Fock + 0.0800 Slater + 0.7200 B88
 Correlation:  0.1900 VWN1RPA + 0.8100 LYP
 Using SG-1 standard quadrature grid
 using 4 threads for integral computing
 -------------------------------------------------------
 OpenMP Integral computing Module                
 Release: version 2.0, May 2017, Q-Chem Inc. Pleasanton 
 -------------------------------------------------------
 -------------------------------------------------------
 OpenMP BLAS3 based DFT computing Module                
 Release: version 1.0, May 2013, Q-Chem Inc. Pittsburgh 
 -------------------------------------------------------
 A restricted SCF calculation will be
 performed using DIIS
 SCF converges when DIIS error is below 1.0e-08
 ---------------------------------------
  Cycle       Energy         DIIS error
 ---------------------------------------
    1  -10489.8192469053      1.02e-03  
    2  -10489.8211782732      8.63e-04  
    3  -10489.8205968179      8.46e-04  
    4  -10489.8218890720      6.99e-04  
    5  -10489.8252885149      7.44e-05  
    6  -10489.8253216036      1.05e-05  
    7  -10489.8253222018      3.76e-06  
    8  -10489.8253222723      8.05e-07  
    9  -10489.8253222762      4.84e-07  
   10  -10489.8253222772      1.06e-07  
   11  -10489.8253222774      2.86e-08  
   12  -10489.8253222774      9.86e-09  Convergence criterion met
 ---------------------------------------
 SCF time:   CPU 60.69s  wall 16.00s 
 SCF   energy in the final basis set =   -10489.8253222774
 Total energy in the final basis set =   -10489.8253222774

 --------------------------------------------------------------
             Orbital Energies (a.u.) and Symmetries
 --------------------------------------------------------------

 Alpha MOs, Restricted
 -- Occupied --                  
******* -482.86 -176.32 -165.72 -165.72 -165.72 -101.59 -101.59
  1 A'    2 A'    3 A'    4 A'    1 A"    5 A'    6 A'    7 A'                 
-62.517 -56.337 -56.334 -56.333 -35.815 -31.307 -31.303 -31.302
  8 A'    9 A'    2 A"   10 A'   11 A'   12 A'    3 A"   13 A'                 
-22.957 -22.957 -22.956 -22.953 -22.953 -10.312 -10.293  -9.517
 14 A'    4 A"   15 A'    5 A"   16 A'   17 A'   18 A'   19 A'                 
 -9.511  -8.731  -7.281  -7.275  -7.271  -7.271  -7.265  -7.264
 20 A'   21 A'   22 A'   23 A'   24 A'    6 A"    7 A"   25 A'                 
 -6.562  -6.550  -6.548  -6.369  -4.783  -4.768  -4.767  -2.675
 26 A'    8 A"   27 A'   28 A'   29 A'    9 A"   30 A'   31 A'                 
 -2.670  -2.669  -2.659  -2.659  -2.054  -2.045  -2.045  -2.031
 10 A"   32 A'   11 A"   33 A'   34 A'   35 A'   12 A"   36 A'                 
 -2.031  -1.040  -1.021  -0.831  -0.741  -0.635  -0.587  -0.520
 13 A"   37 A'   38 A'   39 A'   40 A'   41 A'   42 A'   43 A'                 
 -0.478  -0.476  -0.457  -0.448  -0.431  -0.364  -0.324  -0.294
 44 A'   14 A"   15 A"   45 A'   46 A'   47 A'   16 A"   17 A"                 
 -0.250  -0.216  -0.205
 48 A'   49 A'   18 A"                                                         
 -- Virtual --                   
 -0.108  -0.076  -0.011   0.006   0.019   0.027   0.030   0.040
 19 A"   50 A'   51 A'   52 A'   53 A'   54 A'   55 A'   20 A"                 
  0.051   0.055   0.067   0.070   0.081   0.090   0.092   0.107
 56 A'   57 A'   58 A'   21 A"   59 A'   22 A"   60 A'   23 A"                 
  0.112   0.127   0.135   0.139   0.154   0.158   0.165   0.191
 61 A'   62 A'   63 A'   64 A'   24 A"   65 A'   66 A'   67 A'                 
  0.199   0.207   0.249   0.273   0.311   0.364   0.365   0.376
 68 A'   69 A'   25 A"   70 A'   71 A'   72 A'   26 A"   73 A'                 
  0.384   0.400   0.400   0.423   0.424   0.433   0.442   0.452
 74 A'   27 A"   75 A'   76 A'   28 A"   29 A"   30 A"   77 A'                 
  0.468   0.485   0.504   0.505   0.531   0.535   0.542   0.543
 78 A'   79 A'   80 A'   31 A"   81 A'   32 A"   82 A'   33 A"                 
  0.567   0.587   0.609   0.643   0.699   0.724   0.767   0.769
 83 A'   84 A'   34 A"   85 A'   86 A'   35 A"   87 A'   88 A'                 
  0.800   0.835   0.847   0.876   0.878   0.884   0.945   0.960
 89 A'   36 A"   37 A"   90 A'   38 A"   91 A'   92 A'   93 A'                 
  1.027   1.076   1.119   1.174   1.198   1.237   1.307   1.357
 94 A'   95 A'   96 A'   97 A'   98 A'   99 A'   39 A"   40 A"                 
  1.399   1.420   1.465   1.507   1.512   1.646   1.666   1.710
100 A'  101 A'   41 A"   42 A"  102 A'  103 A'   43 A"  104 A'                 
  1.838   1.981   1.995   2.046   2.078   2.175   2.207   2.245
105 A'   44 A"  106 A'  107 A'  108 A'  109 A'   45 A"   46 A"                 
  2.251   2.331   2.401   2.523   2.641   2.714   2.772   2.950
110 A'  111 A'  112 A'  113 A'   47 A"   48 A"  114 A'  115 A'                 
  3.043   3.419   3.961   3.981   4.014   4.021   4.051   4.075
116 A'  117 A'   49 A"   50 A"   51 A"  118 A'  119 A'   52 A"                 
  4.136   4.216   4.263   4.328   4.498   6.004   6.090   6.185
120 A'  121 A'  122 A'  123 A'  124 A'   53 A"  125 A'  126 A'                 
  6.769   7.526   7.593   7.673   9.773   9.831  23.375  23.419
127 A'   54 A"  128 A'  129 A'  130 A'  131 A'  132 A'  133 A'                 
 25.768  25.814  25.858  26.067  26.244  26.479  27.941  28.346
 55 A"   56 A"  134 A'  135 A'  136 A'  137 A'  138 A'   57 A"                 
 28.413  28.446  28.530  28.559  28.560  28.626  28.725  48.018
139 A'  140 A'   58 A"  141 A'   59 A"  142 A'  143 A'  144 A'                 
127.890 127.940 127.999 151.724 215.782 215.845 289.735 289.800
 60 A"  145 A'  146 A'  147 A'  148 A'  149 A'   61 A"  150 A'                 
289.9061020.8491901.894
151 A'  152 A'  153 A'                                                         

 Beta MOs, Restricted
 -- Occupied --                  
******* -482.86 -176.32 -165.72 -165.72 -165.72 -101.59 -101.59
  1 A'    2 A'    3 A'    4 A'    1 A"    5 A'    6 A'    7 A'                 
-62.517 -56.337 -56.334 -56.333 -35.815 -31.307 -31.303 -31.302
  8 A'    9 A'    2 A"   10 A'   11 A'   12 A'    3 A"   13 A'                 
-22.957 -22.957 -22.956 -22.953 -22.953 -10.312 -10.293  -9.517
 14 A'    4 A"   15 A'    5 A"   16 A'   17 A'   18 A'   19 A'                 
 -9.511  -8.731  -7.281  -7.275  -7.271  -7.271  -7.265  -7.264
 20 A'   21 A'   22 A'   23 A'   24 A'    6 A"    7 A"   25 A'                 
 -6.562  -6.550  -6.548  -6.369  -4.783  -4.768  -4.767  -2.675
 26 A'    8 A"   27 A'   28 A'   29 A'    9 A"   30 A'   31 A'                 
 -2.670  -2.669  -2.659  -2.659  -2.054  -2.045  -2.045  -2.031
 10 A"   32 A'   11 A"   33 A'   34 A'   35 A'   12 A"   36 A'                 
 -2.031  -1.040  -1.021  -0.831  -0.741  -0.635  -0.587  -0.520
 13 A"   37 A'   38 A'   39 A'   40 A'   41 A'   42 A'   43 A'                 
 -0.478  -0.476  -0.457  -0.448  -0.431  -0.364  -0.324  -0.294
 44 A'   14 A"   15 A"   45 A'   46 A'   47 A'   16 A"   17 A"                 
 -0.250  -0.216  -0.205
 48 A'   49 A'   18 A"                                                         
 -- Virtual --                   
 -0.108  -0.076  -0.011   0.006   0.019   0.027   0.030   0.040
 19 A"   50 A'   51 A'   52 A'   53 A'   54 A'   55 A'   20 A"                 
  0.051   0.055   0.067   0.070   0.081   0.090   0.092   0.107
 56 A'   57 A'   58 A'   21 A"   59 A'   22 A"   60 A'   23 A"                 
  0.112   0.127   0.135   0.139   0.154   0.158   0.165   0.191
 61 A'   62 A'   63 A'   64 A'   24 A"   65 A'   66 A'   67 A'                 
  0.199   0.207   0.249   0.273   0.311   0.364   0.365   0.376
 68 A'   69 A'   25 A"   70 A'   71 A'   72 A'   26 A"   73 A'                 
  0.384   0.400   0.400   0.423   0.424   0.433   0.442   0.452
 74 A'   27 A"   75 A'   76 A'   28 A"   29 A"   30 A"   77 A'                 
  0.468   0.485   0.504   0.505   0.531   0.535   0.542   0.543
 78 A'   79 A'   80 A'   31 A"   81 A'   32 A"   82 A'   33 A"                 
  0.567   0.587   0.609   0.643   0.699   0.724   0.767   0.769
 83 A'   84 A'   34 A"   85 A'   86 A'   35 A"   87 A'   88 A'                 
  0.800   0.835   0.847   0.876   0.878   0.884   0.945   0.960
 89 A'   36 A"   37 A"   90 A'   38 A"   91 A'   92 A'   93 A'                 
  1.027   1.076   1.119   1.174   1.198   1.237   1.307   1.357
 94 A'   95 A'   96 A'   97 A'   98 A'   99 A'   39 A"   40 A"                 
  1.399   1.420   1.465   1.507   1.512   1.646   1.666   1.710
100 A'  101 A'   41 A"   42 A"  102 A'  103 A'   43 A"  104 A'                 
  1.838   1.981   1.995   2.046   2.078   2.175   2.207   2.245
105 A'   44 A"  106 A'  107 A'  108 A'  109 A'   45 A"   46 A"                 
  2.251   2.331   2.401   2.523   2.641   2.714   2.772   2.950
110 A'  111 A'  112 A'  113 A'   47 A"   48 A"  114 A'  115 A'                 
  3.043   3.419   3.961   3.981   4.014   4.021   4.051   4.075
116 A'  117 A'   49 A"   50 A"   51 A"  118 A'  119 A'   52 A"                 
  4.136   4.216   4.263   4.328   4.498   6.004   6.090   6.185
120 A'  121 A'  122 A'  123 A'  124 A'   53 A"  125 A'  126 A'                 
  6.769   7.526   7.593   7.673   9.773   9.831  23.375  23.419
127 A'   54 A"  128 A'  129 A'  130 A'  131 A'  132 A'  133 A'                 
 25.768  25.814  25.858  26.067  26.244  26.479  27.941  28.346
 55 A"   56 A"  134 A'  135 A'  136 A'  137 A'  138 A'   57 A"                 
 28.413  28.446  28.530  28.559  28.560  28.626  28.725  48.018
139 A'  140 A'   58 A"  141 A'   59 A"  142 A'  143 A'  144 A'                 
127.890 127.940 127.999 151.724 215.782 215.845 289.735 289.800
 60 A"  145 A'  146 A'  147 A'  148 A'  149 A'   61 A"  150 A'                 
289.9061020.8491901.894
151 A'  152 A'  153 A'                                                         
 --------------------------------------------------------------

          Ground-State Mulliken Net Atomic Charges

     Atom                 Charge (a.u.)
  ----------------------------------------
      1 Cl                    0.348086
      2 Cl                    0.556423
      3 Br                   -0.096746
      4 I                     0.119336
      5 C                    -0.346135
      6 C                    -0.580963
  ----------------------------------------
  Sum of atomic charges =    -0.000000

 -----------------------------------------------------------------
                    Cartesian Multipole Moments
 -----------------------------------------------------------------
    Charge (ESU x 10^10)
                -0.0000
    Dipole Moment (Debye)
         X       0.2818      Y       0.8292      Z      -0.0000
       Tot       0.8757
    Quadrupole Moments (Debye-Ang)
        XX     -74.3978     XY      -1.2280     YY     -85.8645
        XZ       0.0000     YZ       0.0000     ZZ     -83.2111
    Octopole Moments (Debye-Ang^2)
       XXX       7.9370    XXY      -7.0574    XYY      -0.9242
       YYY     -22.1018    XXZ      -0.0000    XYZ       0.0000
       YYZ      -0.0000    XZZ       1.1394    YZZ      -6.6661
       ZZZ      -0.0000
    Hexadecapole Moments (Debye-Ang^3)
      XXXX   -1926.7208   XXXY     -32.2184   XXYY    -416.7408
      XYYY     -41.9007   YYYY    -647.5641   XXXZ      -0.0000
      XXYZ       0.0000   XYYZ      -0.0000   YYYZ       0.0000
      XXZZ    -363.1528   XYZZ     -11.9887   YYZZ    -125.0146
      XZZZ      -0.0000   YZZZ       0.0000   ZZZZ    -104.5588
 -----------------------------------------------------------------
 Calculating analytic gradient of the SCF energy
 Gradient of SCF Energy
            1           2           3           4           5           6
    1  -0.0560771   0.0163828  -0.0623406   0.1377297   0.2611910  -0.2968857
    2  -0.2682096  -0.3006368   0.2979271   0.3270145  -0.0411687  -0.0149265
    3   0.0000000  -0.0000000   0.0000000  -0.0000000   0.0000000   0.0000000
 Max gradient component =       3.270E-01
 RMS gradient           =       1.736E-01
 Gradient time:  CPU 18.02 s  wall 4.62 s
 Geometry Optimization Parameters
   NAtoms,    NIC,     NZ,  NCons,   NDum,   NFix, NCnnct, MaxDiis
        6      37       0       0       0       0       0       0


** GEOMETRY OPTIMIZATION IN DELOCALIZED INTERNAL COORDINATES **
   Searching for a Minimum

   Optimization Cycle:   5

                       Coordinates (Angstroms)
     ATOM                X               Y               Z
      1  Cl        2.4054961194    1.4012384767    0.0000000000
      2  Cl       -1.6589247898    1.6205603217    0.0000000000
      3  Br        2.3473641487   -0.8550749293    0.0000000000
      4  I        -1.9820420954   -0.6773006982    0.0000000000
      5  C         1.2611787534    0.3657423004    0.0000000000
      6  C        -0.6309419001    0.4706945201    0.0000000000
   Point Group: cs    Number of degrees of freedom:     9


   Energy is -10489.825322277

 Hessian Updated using BFGS Update

 ** Taking Steepest Descent Step **
 Calculated Step too Large.  Step scaled by  0.740327
 Step Taken.  Stepsize is  0.300000

                             Maximum     Tolerance    Cnvgd?
         Gradient           0.285092      0.000300      NO
         Displacement       0.211061      0.001200      NO
         Energy change     -0.138805      0.000001      NO


 New Cartesian Coordinates Obtained by Inverse Iteration

 Displacement from previous Coordinates is:  0.178243
 ----------------------------------------------------------------
             Standard Nuclear Orientation (Angstroms)
    I     Atom           X                Y                Z
 ----------------------------------------------------------------
    1      Cl      2.3931707025     1.4406044018     0.0000000000
    2      Cl     -1.6377866344     1.6603136971     0.0000000000
    3      Br      2.3426567016    -0.8938116799     0.0000000000
    4      I      -1.9906867905    -0.7217655955     0.0000000000
    5      C       1.2354883118     0.3701439499     0.0000000000
    6      C      -0.6007120547     0.4703752180     0.0000000000
 ----------------------------------------------------------------
 Molecular Point Group                 Cs    NOp =  2
 Largest Abelian Subgroup              Cs    NOp =  2
 Nuclear Repulsion Energy =  1115.9579956559 hartrees
 There are       67 alpha and       67 beta electrons
 Applying Cartesian multipole field
    Component          Value
    ---------          -----
     (2,0,0)        1.00000E-11
     (0,2,0)        2.00000E-11
     (0,0,2)       -3.00000E-11
 Nucleus-field energy     =     0.0000000299 hartrees
 Requested basis set is 6-311++G(d,p)
 There are 81 shells and 214 basis functions
 A cutoff of  1.0D-11 yielded   2440 shell pairs
 There are     18691 function pairs (     20856 Cartesian)
 Smallest overlap matrix eigenvalue = 5.51E-05
 Guess MOs from SCF MO coefficient file

 -----------------------------------------------------------------------
  General SCF calculation program by
  Eric Jon Sundstrom, Paul Horn, Yuezhi Mao, Dmitri Zuev, Alec White,
  David Stuck, Shaama M.S., Shane Yost, Joonho Lee, David Small,
  Daniel Levine, Susi Lehtola, Hugh Burton, Evgeny Epifanovsky
 -----------------------------------------------------------------------
 Exchange:     0.2000 Hartree-Fock + 0.0800 Slater + 0.7200 B88
 Correlation:  0.1900 VWN1RPA + 0.8100 LYP
 Using SG-1 standard quadrature grid
 using 4 threads for integral computing
 -------------------------------------------------------
 OpenMP Integral computing Module                
 Release: version 2.0, May 2017, Q-Chem Inc. Pleasanton 
 -------------------------------------------------------
 -------------------------------------------------------
 OpenMP BLAS3 based DFT computing Module                
 Release: version 1.0, May 2013, Q-Chem Inc. Pittsburgh 
 -------------------------------------------------------
 A restricted SCF calculation will be
 performed using DIIS
 SCF converges when DIIS error is below 1.0e-08
 ---------------------------------------
  Cycle       Energy         DIIS error
 ---------------------------------------
    1  -10489.9284007051      8.90e-04  
    2  -10489.9312784703      6.15e-04  
    3  -10489.9303064346      6.95e-04  
    4  -10489.9319508278      4.58e-04  
    5  -10489.9333550059      7.55e-05  
    6  -10489.9333908637      8.77e-06  
    7  -10489.9333913039      3.02e-06  
    8  -10489.9333913451      6.77e-07  
    9  -10489.9333913478      3.97e-07  
   10  -10489.9333913484      7.97e-08  
   11  -10489.9333913485      2.15e-08  
   12  -10489.9333913485      6.45e-09  Convergence criterion met
 ---------------------------------------
 SCF time:   CPU 60.17s  wall 16.00s 
 SCF   energy in the final basis set =   -10489.9333913485
 Total energy in the final basis set =   -10489.9333913485

 --------------------------------------------------------------
             Orbital Energies (a.u.) and Symmetries
 --------------------------------------------------------------

 Alpha MOs, Restricted
 -- Occupied --                  
******* -482.86 -176.32 -165.72 -165.72 -165.72 -101.59 -101.59
  1 A'    2 A'    3 A'    4 A'    1 A"    5 A'    6 A'    7 A'                 
-62.517 -56.337 -56.333 -56.333 -35.816 -31.309 -31.304 -31.303
  8 A'    9 A'    2 A"   10 A'   11 A'   12 A'    3 A"   13 A'                 
-22.959 -22.958 -22.957 -22.954 -22.954 -10.317 -10.300  -9.513
 14 A'    4 A"   15 A'    5 A"   16 A'   17 A'   18 A'   19 A'                 
 -9.509  -8.729  -7.277  -7.273  -7.267  -7.267  -7.264  -7.262
 20 A'   21 A'   22 A'   23 A'    6 A"   24 A'    7 A"   25 A'                 
 -6.561  -6.548  -6.546  -6.369  -4.782  -4.767  -4.766  -2.672
 26 A'    8 A"   27 A'   28 A'   29 A'    9 A"   30 A'   31 A'                 
 -2.668  -2.667  -2.657  -2.657  -2.052  -2.044  -2.044  -2.031
 10 A"   32 A'   11 A"   33 A'   34 A'   35 A'   12 A"   36 A'                 
 -2.031  -1.015  -0.995  -0.828  -0.736  -0.637  -0.582  -0.515
 13 A"   37 A'   38 A'   39 A'   40 A'   41 A'   42 A'   43 A'                 
 -0.475  -0.463  -0.441  -0.441  -0.421  -0.363  -0.325  -0.295
 44 A'   14 A"   15 A"   45 A'   46 A'   47 A'   16 A"   17 A"                 
 -0.260  -0.228  -0.211
 48 A'   49 A'   18 A"                                                         
 -- Virtual --                   
 -0.106  -0.069  -0.017   0.004   0.015   0.025   0.034   0.042
 19 A"   50 A'   51 A'   52 A'   53 A'   54 A'   55 A'   20 A"                 
  0.050   0.055   0.062   0.071   0.081   0.090   0.091   0.108
 56 A'   57 A'   58 A'   21 A"   59 A'   60 A'   22 A"   23 A"                 
  0.112   0.125   0.133   0.137   0.155   0.158   0.165   0.191
 61 A'   62 A'   63 A'   64 A'   24 A"   65 A'   66 A'   67 A'                 
  0.200   0.205   0.246   0.273   0.304   0.367   0.367   0.379
 68 A'   69 A'   25 A"   70 A'   71 A'   26 A"   72 A'   73 A'                 
  0.390   0.402   0.402   0.424   0.430   0.438   0.443   0.448
 74 A'   27 A"   75 A'   28 A"   76 A'   29 A"   30 A"   77 A'                 
  0.467   0.485   0.493   0.514   0.523   0.533   0.540   0.543
 78 A'   79 A'   80 A'   31 A"   81 A'   32 A"   82 A'   33 A"                 
  0.568   0.580   0.613   0.641   0.701   0.722   0.759   0.764
 83 A'   84 A'   34 A"   85 A'   86 A'   35 A"   87 A'   88 A'                 
  0.792   0.832   0.843   0.877   0.884   0.894   0.935   0.943
 89 A'   36 A"   37 A"   90 A'   38 A"   91 A'   92 A'   93 A'                 
  0.995   1.064   1.091   1.177   1.189   1.222   1.288   1.347
 94 A'   95 A'   96 A'   97 A'   98 A'   99 A'   39 A"   40 A"                 
  1.414   1.419   1.439   1.500   1.507   1.632   1.670   1.699
100 A'  101 A'   41 A"   42 A"  102 A'  103 A'   43 A"  104 A'                 
  1.800   1.986   2.006   2.027   2.092   2.167   2.210   2.249
105 A'   44 A"  106 A'  107 A'  108 A'  109 A'   45 A"   46 A"                 
  2.255   2.334   2.403   2.536   2.633   2.721   2.754   2.935
110 A'  111 A'  112 A'  113 A'   47 A"   48 A"  114 A'  115 A'                 
  3.018   3.457   3.958   3.980   4.013   4.015   4.044   4.074
116 A'  117 A'   49 A"   50 A"   51 A"  118 A'  119 A'   52 A"                 
  4.121   4.200   4.238   4.321   4.484   6.001   6.082   6.168
120 A'  121 A'  122 A'  123 A'  124 A'   53 A"  125 A'  126 A'                 
  6.747   7.529   7.590   7.660   9.755   9.814  23.346  23.383
127 A'   54 A"  128 A'  129 A'  130 A'  131 A'  132 A'  133 A'                 
 25.770  25.818  25.848  26.058  26.219  26.461  27.924  28.343
 55 A"   56 A"  134 A'  135 A'  136 A'  137 A'  138 A'   57 A"                 
 28.406  28.438  28.528  28.556  28.557  28.616  28.706  47.998
139 A'  140 A'   58 A"  141 A'   59 A"  142 A'  143 A'  144 A'                 
127.886 127.933 127.985 151.710 215.758 215.822 289.735 289.794
 60 A"  145 A'  146 A'  147 A'  148 A'  149 A'   61 A"  150 A'                 
289.8911020.8201901.878
151 A'  152 A'  153 A'                                                         

 Beta MOs, Restricted
 -- Occupied --                  
******* -482.86 -176.32 -165.72 -165.72 -165.72 -101.59 -101.59
  1 A'    2 A'    3 A'    4 A'    1 A"    5 A'    6 A'    7 A'                 
-62.517 -56.337 -56.333 -56.333 -35.816 -31.309 -31.304 -31.303
  8 A'    9 A'    2 A"   10 A'   11 A'   12 A'    3 A"   13 A'                 
-22.959 -22.958 -22.957 -22.954 -22.954 -10.317 -10.300  -9.513
 14 A'    4 A"   15 A'    5 A"   16 A'   17 A'   18 A'   19 A'                 
 -9.509  -8.729  -7.277  -7.273  -7.267  -7.267  -7.264  -7.262
 20 A'   21 A'   22 A'   23 A'    6 A"   24 A'    7 A"   25 A'                 
 -6.561  -6.548  -6.546  -6.369  -4.782  -4.767  -4.766  -2.672
 26 A'    8 A"   27 A'   28 A'   29 A'    9 A"   30 A'   31 A'                 
 -2.668  -2.667  -2.657  -2.657  -2.052  -2.044  -2.044  -2.031
 10 A"   32 A'   11 A"   33 A'   34 A'   35 A'   12 A"   36 A'                 
 -2.031  -1.015  -0.995  -0.828  -0.736  -0.637  -0.582  -0.515
 13 A"   37 A'   38 A'   39 A'   40 A'   41 A'   42 A'   43 A'                 
 -0.475  -0.463  -0.441  -0.441  -0.421  -0.363  -0.325  -0.295
 44 A'   14 A"   15 A"   45 A'   46 A'   47 A'   16 A"   17 A"                 
 -0.260  -0.228  -0.211
 48 A'   49 A'   18 A"                                                         
 -- Virtual --                   
 -0.106  -0.069  -0.017   0.004   0.015   0.025   0.034   0.042
 19 A"   50 A'   51 A'   52 A'   53 A'   54 A'   55 A'   20 A"                 
  0.050   0.055   0.062   0.071   0.081   0.090   0.091   0.108
 56 A'   57 A'   58 A'   21 A"   59 A'   60 A'   22 A"   23 A"                 
  0.112   0.125   0.133   0.137   0.155   0.158   0.165   0.191
 61 A'   62 A'   63 A'   64 A'   24 A"   65 A'   66 A'   67 A'                 
  0.200   0.205   0.246   0.273   0.304   0.367   0.367   0.379
 68 A'   69 A'   25 A"   70 A'   71 A'   26 A"   72 A'   73 A'                 
  0.390   0.402   0.402   0.424   0.430   0.438   0.443   0.448
 74 A'   27 A"   75 A'   28 A"   76 A'   29 A"   30 A"   77 A'                 
  0.467   0.485   0.493   0.514   0.523   0.533   0.540   0.543
 78 A'   79 A'   80 A'   31 A"   81 A'   32 A"   82 A'   33 A"                 
  0.568   0.580   0.613   0.641   0.701   0.722   0.759   0.764
 83 A'   84 A'   34 A"   85 A'   86 A'   35 A"   87 A'   88 A'                 
  0.792   0.832   0.843   0.877   0.884   0.894   0.935   0.943
 89 A'   36 A"   37 A"   90 A'   38 A"   91 A'   92 A'   93 A'                 
  0.995   1.064   1.091   1.177   1.189   1.222   1.288   1.347
 94 A'   95 A'   96 A'   97 A'   98 A'   99 A'   39 A"   40 A"                 
  1.414   1.419   1.439   1.500   1.507   1.632   1.670   1.699
100 A'  101 A'   41 A"   42 A"  102 A'  103 A'   43 A"  104 A'                 
  1.800   1.986   2.006   2.027   2.092   2.167   2.210   2.249
105 A'   44 A"  106 A'  107 A'  108 A'  109 A'   45 A"   46 A"                 
  2.255   2.334   2.403   2.536   2.633   2.721   2.754   2.935
110 A'  111 A'  112 A'  113 A'   47 A"   48 A"  114 A'  115 A'                 
  3.018   3.457   3.958   3.980   4.013   4.015   4.044   4.074
116 A'  117 A'   49 A"   50 A"   51 A"  118 A'  119 A'   52 A"                 
  4.121   4.200   4.238   4.321   4.484   6.001   6.082   6.168
120 A'  121 A'  122 A'  123 A'  124 A'   53 A"  125 A'  126 A'                 
  6.747   7.529   7.590   7.660   9.755   9.814  23.346  23.383
127 A'   54 A"  128 A'  129 A'  130 A'  131 A'  132 A'  133 A'                 
 25.770  25.818  25.848  26.058  26.219  26.461  27.924  28.343
 55 A"   56 A"  134 A'  135 A'  136 A'  137 A'  138 A'   57 A"                 
 28.406  28.438  28.528  28.556  28.557  28.616  28.706  47.998
139 A'  140 A'   58 A"  141 A'   59 A"  142 A'  143 A'  144 A'                 
127.886 127.933 127.985 151.710 215.758 215.822 289.735 289.794
 60 A"  145 A'  146 A'  147 A'  148 A'  149 A'   61 A"  150 A'                 
289.8911020.8201901.878
151 A'  152 A'  153 A'                                                         
 --------------------------------------------------------------

          Ground-State Mulliken Net Atomic Charges

     Atom                 Charge (a.u.)
  ----------------------------------------
      1 Cl                    0.357725
      2 Cl                    0.534845
      3 Br                   -0.107480
      4 I                     0.127560
      5 C                    -0.368005
      6 C                    -0.544646
  ----------------------------------------
  Sum of atomic charges =    -0.000000

 -----------------------------------------------------------------
                    Cartesian Multipole Moments
 -----------------------------------------------------------------
    Charge (ESU x 10^10)
                -0.0000
    Dipole Moment (Debye)
         X       0.1513      Y       0.5613      Z      -0.0000
       Tot       0.5813
    Quadrupole Moments (Debye-Ang)
        XX     -74.7078     XY      -0.8844     YY     -85.3211
        XZ       0.0000     YZ      -0.0000     ZZ     -83.5513
    Octopole Moments (Debye-Ang^2)
       XXX       6.3080    XXY      -7.8718    XYY      -0.5692
       YYY     -19.9995    XXZ      -0.0000    XYZ       0.0000
       YYZ      -0.0000    XZZ       1.1143    YZZ      -5.9552
       ZZZ      -0.0000
    Hexadecapole Moments (Debye-Ang^3)
      XXXX   -1920.3500   XXXY     -34.5921   XXYY    -416.5679
      XYYY     -46.1576   YYYY    -677.7758   XXXZ      -0.0000
      XXYZ      -0.0000   XYYZ      -0.0000   YYYZ      -0.0000
      XXZZ    -362.5167   XYZZ     -13.5331   YYZZ    -130.8680
      XZZZ      -0.0000   YZZZ       0.0000   ZZZZ    -105.1246
 -----------------------------------------------------------------
 Calculating analytic gradient of the SCF energy
 Gradient of SCF Energy
            1           2           3           4           5           6
    1  -0.0336558   0.0010790  -0.0351402   0.0930132   0.2176483  -0.2429444
    2  -0.2111480  -0.2338853   0.2268805   0.2469392  -0.0271334  -0.0016530
    3  -0.0000000  -0.0000000  -0.0000000   0.0000000   0.0000000  -0.0000000
 Max gradient component =       2.469E-01
 RMS gradient           =       1.354E-01
 Gradient time:  CPU 17.93 s  wall 4.60 s
 Geometry Optimization Parameters
   NAtoms,    NIC,     NZ,  NCons,   NDum,   NFix, NCnnct, MaxDiis
        6      37       0       0       0       0       0       0

 Cartesian Hessian Update
 Hessian Updated using BFGS Update


** GEOMETRY OPTIMIZATION IN DELOCALIZED INTERNAL COORDINATES **
   Searching for a Minimum

   Optimization Cycle:   6

                       Coordinates (Angstroms)
     ATOM                X               Y               Z
      1  Cl        2.3931707025    1.4406044018    0.0000000000
      2  Cl       -1.6377866344    1.6603136971    0.0000000000
      3  Br        2.3426567016   -0.8938116799    0.0000000000
      4  I        -1.9906867905   -0.7217655955    0.0000000000
      5  C         1.2354883118    0.3701439499    0.0000000000
      6  C        -0.6007120547    0.4703752180    0.0000000000
   Point Group: cs    Number of degrees of freedom:     9


   Energy is -10489.933391348

 Hessian Updated using BFGS Update

  9 Hessian modes will be used to form the next step
  Hessian Eigenvalues:
     0.080001    0.247775    0.250022    0.293526    0.311223    0.528619
     0.925404    1.030069    1.141106

 Minimum Search - Taking Simple RFO Step
 Searching for Lamda that Minimizes Along All modes
 Value Taken    Lamda =  -0.23873279
 Calculated Step too Large.  Step scaled by  0.387772
 Step Taken.  Stepsize is  0.300000

                             Maximum     Tolerance    Cnvgd?
         Gradient           0.220742      0.000300      NO
         Displacement       0.214202      0.001200      NO
         Energy change     -0.108069      0.000001      NO


 New Cartesian Coordinates Obtained by Inverse Iteration

 Displacement from previous Coordinates is:  0.281032
 ----------------------------------------------------------------
             Standard Nuclear Orientation (Angstroms)
    I     Atom           X                Y                Z
 ----------------------------------------------------------------
    1      Cl      2.3341700926     1.4781887951     0.0000000000
    2      Cl     -1.5696582610     1.6917047327     0.0000000000
    3      Br      2.2955791859    -0.9217524971     0.0000000000
    4      I      -1.9558204136    -0.7579350714     0.0000000000
    5      C       1.1821772154     0.3722232563     0.0000000000
    6      C      -0.5443175830     0.4634307757     0.0000000000
 ----------------------------------------------------------------
 Molecular Point Group                 Cs    NOp =  2
 Largest Abelian Subgroup              Cs    NOp =  2
 Nuclear Repulsion Energy =  1114.1174537589 hartrees
 There are       67 alpha and       67 beta electrons
 Applying Cartesian multipole field
    Component          Value
    ---------          -----
     (2,0,0)        1.00000E-11
     (0,2,0)        2.00000E-11
     (0,0,2)       -3.00000E-11
 Nucleus-field energy     =     0.0000000296 hartrees
 Requested basis set is 6-311++G(d,p)
 There are 81 shells and 214 basis functions
 A cutoff of  1.0D-11 yielded   2446 shell pairs
 There are     18738 function pairs (     20910 Cartesian)
 Smallest overlap matrix eigenvalue = 3.93E-05
 Guess MOs from SCF MO coefficient file

 -----------------------------------------------------------------------
  General SCF calculation program by
  Eric Jon Sundstrom, Paul Horn, Yuezhi Mao, Dmitri Zuev, Alec White,
  David Stuck, Shaama M.S., Shane Yost, Joonho Lee, David Small,
  Daniel Levine, Susi Lehtola, Hugh Burton, Evgeny Epifanovsky
 -----------------------------------------------------------------------
 Exchange:     0.2000 Hartree-Fock + 0.0800 Slater + 0.7200 B88
 Correlation:  0.1900 VWN1RPA + 0.8100 LYP
 Using SG-1 standard quadrature grid
 using 4 threads for integral computing
 -------------------------------------------------------
 OpenMP Integral computing Module                
 Release: version 2.0, May 2017, Q-Chem Inc. Pleasanton 
 -------------------------------------------------------
 -------------------------------------------------------
 OpenMP BLAS3 based DFT computing Module                
 Release: version 1.0, May 2013, Q-Chem Inc. Pittsburgh 
 -------------------------------------------------------
 A restricted SCF calculation will be
 performed using DIIS
 SCF converges when DIIS error is below 1.0e-08
 ---------------------------------------
  Cycle       Energy         DIIS error
 ---------------------------------------
    1  -10490.0159700115      9.20e-04  
    2  -10490.0204904234      2.43e-04  
    3  -10490.0196526143      4.25e-04  
    4  -10490.0205497487      2.05e-04  
    5  -10490.0208164723      3.61e-05  
    6  -10490.0208239420      1.19e-05  
    7  -10490.0208247515      2.54e-06  
    8  -10490.0208247797      6.18e-07  
    9  -10490.0208247821      3.11e-07  
   10  -10490.0208247822      5.11e-08  
   11  -10490.0208247823      1.64e-08  
   12  -10490.0208247825      4.47e-09  Convergence criterion met
 ---------------------------------------
 SCF time:   CPU 60.36s  wall 16.00s 
 SCF   energy in the final basis set =   -10490.0208247825
 Total energy in the final basis set =   -10490.0208247825

 --------------------------------------------------------------
             Orbital Energies (a.u.) and Symmetries
 --------------------------------------------------------------

 Alpha MOs, Restricted
 -- Occupied --                  
******* -482.86 -176.32 -165.72 -165.72 -165.72 -101.59 -101.59
  1 A'    2 A'    3 A'    4 A'    1 A"    5 A'    6 A'    7 A'                 
-62.516 -56.336 -56.332 -56.332 -35.817 -31.309 -31.304 -31.303
  8 A'    9 A'    2 A"   10 A'   11 A'   12 A'    3 A"   13 A'                 
-22.960 -22.959 -22.958 -22.955 -22.955 -10.318 -10.302  -9.509
 14 A'    4 A"   15 A'    5 A"   16 A'   17 A'   18 A'   19 A'                 
 -9.507  -8.727  -7.274  -7.272  -7.264  -7.263  -7.262  -7.261
 20 A'   21 A'   22 A'   23 A'    6 A"   24 A'    7 A"   25 A'                 
 -6.559  -6.546  -6.545  -6.369  -4.782  -4.767  -4.766  -2.671
 26 A'    8 A"   27 A'   28 A'   29 A'    9 A"   30 A'   31 A'                 
 -2.667  -2.666  -2.655  -2.655  -2.051  -2.044  -2.044  -2.030
 10 A"   32 A'   11 A"   33 A'   34 A'   12 A"   35 A'   13 A"                 
 -2.030  -0.999  -0.978  -0.827  -0.735  -0.649  -0.578  -0.517
 36 A'   37 A'   38 A'   39 A'   40 A'   41 A'   42 A'   43 A'                 
 -0.475  -0.457  -0.437  -0.430  -0.411  -0.364  -0.326  -0.297
 44 A'   14 A"   45 A'   15 A"   46 A'   47 A'   16 A"   17 A"                 
 -0.268  -0.236  -0.219
 48 A'   49 A'   18 A"                                                         
 -- Virtual --                   
 -0.098  -0.051  -0.021   0.003   0.012   0.026   0.042   0.044
 19 A"   50 A'   51 A'   52 A'   53 A'   54 A'   55 A'   20 A"                 
  0.051   0.057   0.061   0.071   0.080   0.090   0.091   0.109
 56 A'   57 A'   58 A'   21 A"   59 A'   60 A'   22 A"   23 A"                 
  0.113   0.125   0.132   0.138   0.155   0.160   0.168   0.188
 61 A'   62 A'   63 A'   64 A'   24 A"   65 A'   66 A'   67 A'                 
  0.200   0.204   0.246   0.276   0.302   0.369   0.369   0.383
 68 A'   69 A'   25 A"   70 A'   71 A'   26 A"   72 A'   73 A'                 
  0.391   0.402   0.409   0.424   0.438   0.438   0.443   0.449
 74 A'   27 A"   75 A'   28 A"   76 A'   29 A"   77 A'   30 A"                 
  0.466   0.478   0.497   0.522   0.522   0.530   0.539   0.548
 78 A'   79 A'   80 A'   81 A'   31 A"   32 A"   82 A'   33 A"                 
  0.560   0.601   0.616   0.647   0.706   0.719   0.747   0.759
 83 A'   84 A'   34 A"   85 A'   86 A'   35 A"   87 A'   88 A'                 
  0.795   0.832   0.841   0.873   0.897   0.920   0.929   0.948
 89 A'   36 A"   37 A"   90 A'   38 A"   91 A'   92 A'   93 A'                 
  0.976   1.061   1.076   1.161   1.210   1.218   1.263   1.337
 94 A'   95 A'   96 A'   97 A'   98 A'   99 A'   39 A"   40 A"                 
  1.412   1.418   1.448   1.512   1.518   1.623   1.707   1.711
 41 A"  100 A'  101 A'   42 A"  102 A'  103 A'   43 A"  104 A'                 
  1.766   1.990   2.018   2.030   2.111   2.199   2.211   2.255
105 A'   44 A"  106 A'  107 A'  108 A'  109 A'   45 A"   46 A"                 
  2.263   2.342   2.405   2.552   2.623   2.740   2.764   2.941
110 A'  111 A'  112 A'  113 A'   47 A"   48 A"  114 A'  115 A'                 
  3.011   3.558   3.957   3.980   4.010   4.012   4.039   4.075
116 A'  117 A'   49 A"   50 A"  118 A'   51 A"  119 A'   52 A"                 
  4.112   4.194   4.230   4.326   4.481   6.002   6.079   6.162
120 A'  121 A'  122 A'  123 A'  124 A'   53 A"  125 A'  126 A'                 
  6.738   7.531   7.590   7.658   9.748   9.809  23.346  23.374
127 A'   54 A"  128 A'  129 A'  130 A'  131 A'  132 A'  133 A'                 
 25.770  25.824  25.845  26.072  26.210  26.479  27.917  28.343
 55 A"   56 A"  134 A'  135 A'  136 A'  137 A'  138 A'   57 A"                 
 28.402  28.433  28.527  28.553  28.556  28.611  28.703  47.989
139 A'  140 A'   58 A"  141 A'   59 A"  142 A'  143 A'  144 A'                 
127.886 127.931 127.979 151.705 215.747 215.813 289.736 289.792
 60 A"  145 A'  146 A'  147 A'  148 A'  149 A'   61 A"  150 A'                 
289.8901020.8081901.873
151 A'  152 A'  153 A'                                                         

 Beta MOs, Restricted
 -- Occupied --                  
******* -482.86 -176.32 -165.72 -165.72 -165.72 -101.59 -101.59
  1 A'    2 A'    3 A'    4 A'    1 A"    5 A'    6 A'    7 A'                 
-62.516 -56.336 -56.332 -56.332 -35.817 -31.309 -31.304 -31.303
  8 A'    9 A'    2 A"   10 A'   11 A'   12 A'    3 A"   13 A'                 
-22.960 -22.959 -22.958 -22.955 -22.955 -10.318 -10.302  -9.509
 14 A'    4 A"   15 A'    5 A"   16 A'   17 A'   18 A'   19 A'                 
 -9.507  -8.727  -7.274  -7.272  -7.264  -7.263  -7.262  -7.261
 20 A'   21 A'   22 A'   23 A'    6 A"   24 A'    7 A"   25 A'                 
 -6.559  -6.546  -6.545  -6.369  -4.782  -4.767  -4.766  -2.671
 26 A'    8 A"   27 A'   28 A'   29 A'    9 A"   30 A'   31 A'                 
 -2.667  -2.666  -2.655  -2.655  -2.051  -2.044  -2.044  -2.030
 10 A"   32 A'   11 A"   33 A'   34 A'   12 A"   35 A'   13 A"                 
 -2.030  -0.999  -0.978  -0.827  -0.735  -0.649  -0.578  -0.517
 36 A'   37 A'   38 A'   39 A'   40 A'   41 A'   42 A'   43 A'                 
 -0.475  -0.457  -0.437  -0.430  -0.411  -0.364  -0.326  -0.297
 44 A'   14 A"   45 A'   15 A"   46 A'   47 A'   16 A"   17 A"                 
 -0.268  -0.236  -0.219
 48 A'   49 A'   18 A"                                                         
 -- Virtual --                   
 -0.098  -0.051  -0.021   0.003   0.012   0.026   0.042   0.044
 19 A"   50 A'   51 A'   52 A'   53 A'   54 A'   55 A'   20 A"                 
  0.051   0.057   0.061   0.071   0.080   0.090   0.091   0.109
 56 A'   57 A'   58 A'   21 A"   59 A'   60 A'   22 A"   23 A"                 
  0.113   0.125   0.132   0.138   0.155   0.160   0.168   0.188
 61 A'   62 A'   63 A'   64 A'   24 A"   65 A'   66 A'   67 A'                 
  0.200   0.204   0.246   0.276   0.302   0.369   0.369   0.383
 68 A'   69 A'   25 A"   70 A'   71 A'   26 A"   72 A'   73 A'                 
  0.391   0.402   0.409   0.424   0.438   0.438   0.443   0.449
 74 A'   27 A"   75 A'   28 A"   76 A'   29 A"   77 A'   30 A"                 
  0.466   0.478   0.497   0.522   0.522   0.530   0.539   0.548
 78 A'   79 A'   80 A'   81 A'   31 A"   32 A"   82 A'   33 A"                 
  0.560   0.601   0.616   0.647   0.706   0.719   0.747   0.759
 83 A'   84 A'   34 A"   85 A'   86 A'   35 A"   87 A'   88 A'                 
  0.795   0.832   0.841   0.873   0.897   0.920   0.929   0.948
 89 A'   36 A"   37 A"   90 A'   38 A"   91 A'   92 A'   93 A'                 
  0.976   1.061   1.076   1.161   1.210   1.218   1.263   1.337
 94 A'   95 A'   96 A'   97 A'   98 A'   99 A'   39 A"   40 A"                 
  1.412   1.418   1.448   1.512   1.518   1.623   1.707   1.711
 41 A"  100 A'  101 A'   42 A"  102 A'  103 A'   43 A"  104 A'                 
  1.766   1.990   2.018   2.030   2.111   2.199   2.211   2.255
105 A'   44 A"  106 A'  107 A'  108 A'  109 A'   45 A"   46 A"                 
  2.263   2.342   2.405   2.552   2.623   2.740   2.764   2.941
110 A'  111 A'  112 A'  113 A'   47 A"   48 A"  114 A'  115 A'                 
  3.011   3.558   3.957   3.980   4.010   4.012   4.039   4.075
116 A'  117 A'   49 A"   50 A"  118 A'   51 A"  119 A'   52 A"                 
  4.112   4.194   4.230   4.326   4.481   6.002   6.079   6.162
120 A'  121 A'  122 A'  123 A'  124 A'   53 A"  125 A'  126 A'                 
  6.738   7.531   7.590   7.658   9.748   9.809  23.346  23.374
127 A'   54 A"  128 A'  129 A'  130 A'  131 A'  132 A'  133 A'                 
 25.770  25.824  25.845  26.072  26.210  26.479  27.917  28.343
 55 A"   56 A"  134 A'  135 A'  136 A'  137 A'  138 A'   57 A"                 
 28.402  28.433  28.527  28.553  28.556  28.611  28.703  47.989
139 A'  140 A'   58 A"  141 A'   59 A"  142 A'  143 A'  144 A'                 
127.886 127.931 127.979 151.705 215.747 215.813 289.736 289.792
 60 A"  145 A'  146 A'  147 A'  148 A'  149 A'   61 A"  150 A'                 
289.8901020.8081901.873
151 A'  152 A'  153 A'                                                         
 --------------------------------------------------------------

          Ground-State Mulliken Net Atomic Charges

     Atom                 Charge (a.u.)
  ----------------------------------------
      1 Cl                    0.357727
      2 Cl                    0.514621
      3 Br                   -0.113268
      4 I                     0.138652
      5 C                    -0.369291
      6 C                    -0.528442
  ----------------------------------------
  Sum of atomic charges =    -0.000000

 -----------------------------------------------------------------
                    Cartesian Multipole Moments
 -----------------------------------------------------------------
    Charge (ESU x 10^10)
                -0.0000
    Dipole Moment (Debye)
         X       0.0697      Y       0.3588      Z      -0.0000
       Tot       0.3655
    Quadrupole Moments (Debye-Ang)
        XX     -75.4347     XY      -0.5948     YY     -84.8503
        XZ       0.0000     YZ       0.0000     ZZ     -83.6470
    Octopole Moments (Debye-Ang^2)
       XXX       3.7189    XXY      -8.5432    XYY      -0.6598
       YYY     -18.3528    XXZ       0.0000    XYZ       0.0000
       YYZ      -0.0000    XZZ       0.7653    YZZ      -5.3542
       ZZZ      -0.0000
    Hexadecapole Moments (Debye-Ang^3)
      XXXX   -1843.0913   XXXY     -37.4297   XXYY    -403.3152
      XYYY     -50.7456   YYYY    -702.6318   XXXZ       0.0000
      XXYZ       0.0000   XYYZ       0.0000   YYYZ       0.0000
      XXZZ    -348.1885   XYZZ     -15.1575   YYZZ    -135.8069
      XZZZ       0.0000   YZZZ       0.0000   ZZZZ    -105.1422
 -----------------------------------------------------------------
 Calculating analytic gradient of the SCF energy
 Gradient of SCF Energy
            1           2           3           4           5           6
    1  -0.0232515  -0.0045844  -0.0251357   0.0745937   0.2016147  -0.2232369
    2  -0.1744997  -0.1925488   0.1858755   0.2009556  -0.0223277   0.0025451
    3   0.0000000   0.0000000   0.0000000  -0.0000000  -0.0000000   0.0000000
 Max gradient component =       2.232E-01
 RMS gradient           =       1.155E-01
 Gradient time:  CPU 17.88 s  wall 4.58 s
 Geometry Optimization Parameters
   NAtoms,    NIC,     NZ,  NCons,   NDum,   NFix, NCnnct, MaxDiis
        6      37       0       0       0       0       0       0

 Cartesian Hessian Update
 Hessian Updated using BFGS Update


** GEOMETRY OPTIMIZATION IN DELOCALIZED INTERNAL COORDINATES **
   Searching for a Minimum

   Optimization Cycle:   7

                       Coordinates (Angstroms)
     ATOM                X               Y               Z
      1  Cl        2.3341700926    1.4781887951    0.0000000000
      2  Cl       -1.5696582610    1.6917047327    0.0000000000
      3  Br        2.2955791859   -0.9217524971    0.0000000000
      4  I        -1.9558204136   -0.7579350714    0.0000000000
      5  C         1.1821772154    0.3722232563    0.0000000000
      6  C        -0.5443175830    0.4634307757    0.0000000000
   Point Group: cs    Number of degrees of freedom:     9


   Energy is -10490.020824782

 Hessian Updated using BFGS Update

  9 Hessian modes will be used to form the next step
  Hessian Eigenvalues:
     0.049909    0.247095    0.250019    0.306561    0.315255    0.568401
     0.925539    1.030191    1.141153

 Minimum Search - Taking Simple RFO Step
 Searching for Lamda that Minimizes Along All modes
 Value Taken    Lamda =  -0.22728636
 Calculated Step too Large.  Step scaled by  0.350970
 Step Taken.  Stepsize is  0.300000

                             Maximum     Tolerance    Cnvgd?
         Gradient           0.195418      0.000300      NO
         Displacement       0.215976      0.001200      NO
         Energy change     -0.087433      0.000001      NO


 New Cartesian Coordinates Obtained by Inverse Iteration

 Displacement from previous Coordinates is:  0.309657
 ----------------------------------------------------------------
             Standard Nuclear Orientation (Angstroms)
    I     Atom           X                Y                Z
 ----------------------------------------------------------------
    1      Cl      2.2649679085     1.5130691442     0.0000000000
    2      Cl     -1.4917755985     1.7183939496     0.0000000000
    3      Br      2.2404172358    -0.9449196317     0.0000000000
    4      I      -1.9125218763    -0.7894133267     0.0000000000
    5      C       1.1223578318     0.3738041602     0.0000000000
    6      C      -0.4813152649     0.4549256957     0.0000000000
 ----------------------------------------------------------------
 Molecular Point Group                 Cs    NOp =  2
 Largest Abelian Subgroup              Cs    NOp =  2
 Nuclear Repulsion Energy =  1117.5415102810 hartrees
 There are       67 alpha and       67 beta electrons
 Applying Cartesian multipole field
    Component          Value
    ---------          -----
     (2,0,0)        1.00000E-11
     (0,2,0)        2.00000E-11
     (0,0,2)       -3.00000E-11
 Nucleus-field energy     =     0.0000000291 hartrees
 Requested basis set is 6-311++G(d,p)
 There are 81 shells and 214 basis functions
 A cutoff of  1.0D-11 yielded   2464 shell pairs
 There are     18869 function pairs (     21051 Cartesian)
 Smallest overlap matrix eigenvalue = 2.60E-05
 Guess MOs from SCF MO coefficient file

 -----------------------------------------------------------------------
  General SCF calculation program by
  Eric Jon Sundstrom, Paul Horn, Yuezhi Mao, Dmitri Zuev, Alec White,
  David Stuck, Shaama M.S., Shane Yost, Joonho Lee, David Small,
  Daniel Levine, Susi Lehtola, Hugh Burton, Evgeny Epifanovsky
 -----------------------------------------------------------------------
 Exchange:     0.2000 Hartree-Fock + 0.0800 Slater + 0.7200 B88
 Correlation:  0.1900 VWN1RPA + 0.8100 LYP
 Using SG-1 standard quadrature grid
 using 4 threads for integral computing
 -------------------------------------------------------
 OpenMP Integral computing Module                
 Release: version 2.0, May 2017, Q-Chem Inc. Pleasanton 
 -------------------------------------------------------
 -------------------------------------------------------
 OpenMP BLAS3 based DFT computing Module                
 Release: version 1.0, May 2013, Q-Chem Inc. Pittsburgh 
 -------------------------------------------------------
 A restricted SCF calculation will be
 performed using DIIS
 SCF converges when DIIS error is below 1.0e-08
 ---------------------------------------
  Cycle       Energy         DIIS error
 ---------------------------------------
    1  -10490.0905189435      1.08e-03  
    2  -10490.0961080979      2.23e-04  
    3  -10490.0958381738      3.02e-04  
    4  -10490.0962702574      1.40e-04  
    5  -10490.0963812534      4.28e-05  
    6  -10490.0963912875      1.19e-05  
    7  -10490.0963920917      2.25e-06  
    8  -10490.0963921212      6.15e-07  
    9  -10490.0963921236      2.32e-07  
   10  -10490.0963921236      3.13e-08  
   11  -10490.0963921236      1.08e-08  
   12  -10490.0963921237      2.82e-09  Convergence criterion met
 ---------------------------------------
 SCF time:   CPU 61.51s  wall 16.00s 
 SCF   energy in the final basis set =   -10490.0963921237
 Total energy in the final basis set =   -10490.0963921237

 --------------------------------------------------------------
             Orbital Energies (a.u.) and Symmetries
 --------------------------------------------------------------

 Alpha MOs, Restricted
 -- Occupied --                  
******* -482.86 -176.32 -165.72 -165.72 -165.72 -101.59 -101.59
  1 A'    2 A'    3 A'    4 A'    1 A"    5 A'    6 A'    7 A'                 
-62.515 -56.335 -56.331 -56.331 -35.817 -31.310 -31.305 -31.304
  8 A'    9 A'    2 A"   10 A'   11 A'   12 A'    3 A"   13 A'                 
-22.960 -22.959 -22.959 -22.955 -22.955 -10.316 -10.301  -9.507
 14 A'    4 A"   15 A'    5 A"   16 A'   17 A'   18 A'   19 A'                 
 -9.505  -8.726  -7.271  -7.270  -7.261  -7.260  -7.260  -7.259
 20 A'   21 A'   22 A'   23 A'    6 A"   24 A'    7 A"   25 A'                 
 -6.558  -6.545  -6.543  -6.369  -4.782  -4.767  -4.766  -2.669
 26 A'    8 A"   27 A'   28 A'   29 A'    9 A"   30 A'   31 A'                 
 -2.665  -2.664  -2.654  -2.654  -2.050  -2.044  -2.044  -2.030
 10 A"   32 A'   11 A"   33 A'   34 A'   12 A"   35 A'   13 A"                 
 -2.030  -0.989  -0.964  -0.827  -0.737  -0.666  -0.574  -0.521
 36 A'   37 A'   38 A'   39 A'   40 A'   41 A'   42 A'   43 A'                 
 -0.477  -0.456  -0.432  -0.421  -0.401  -0.365  -0.327  -0.298
 44 A'   14 A"   45 A'   15 A"   46 A'   47 A'   16 A"   17 A"                 
 -0.275  -0.243  -0.230
 48 A'   49 A'   18 A"                                                         
 -- Virtual --                   
 -0.088  -0.041  -0.023   0.002   0.008   0.027   0.044   0.045
 19 A"   50 A'   51 A'   52 A'   53 A'   54 A'   55 A'   20 A"                 
  0.053   0.058   0.072   0.072   0.083   0.092   0.092   0.110
 56 A'   57 A'   58 A'   21 A"   59 A'   22 A"   60 A'   23 A"                 
  0.116   0.126   0.131   0.143   0.155   0.161   0.178   0.186
 61 A'   62 A'   63 A'   64 A'   24 A"   65 A'   66 A'   67 A'                 
  0.202   0.204   0.247   0.279   0.301   0.371   0.371   0.386
 68 A'   69 A'   25 A"   70 A'   71 A'   72 A'   26 A"   73 A'                 
  0.390   0.402   0.416   0.424   0.436   0.438   0.448   0.454
 74 A'   27 A"   75 A'   28 A"   76 A'   29 A"   77 A'   30 A"                 
  0.463   0.473   0.502   0.522   0.527   0.529   0.540   0.552
 78 A'   79 A'   80 A'   81 A'   31 A"   32 A"   82 A'   33 A"                 
  0.560   0.620   0.622   0.661   0.705   0.718   0.738   0.758
 83 A'   34 A"   84 A'   85 A'   86 A'   35 A"   87 A'   88 A'                 
  0.801   0.832   0.840   0.868   0.911   0.924   0.927   0.963
 89 A'   36 A"   37 A"   90 A'   38 A"   91 A'   92 A'   93 A'                 
  0.980   1.051   1.075   1.144   1.214   1.238   1.240   1.335
 94 A'   95 A'   96 A'   97 A'   98 A'   99 A'   39 A"   40 A"                 
  1.383   1.417   1.464   1.528   1.531   1.640   1.732   1.757
 41 A"  100 A'  101 A'  102 A'   42 A"  103 A'  104 A'  105 A'                 
  1.759   1.994   2.026   2.047   2.134   2.211   2.240   2.262
 43 A"   44 A"  106 A'  107 A'  108 A'   45 A"  109 A'   46 A"                 
  2.275   2.354   2.410   2.563   2.618   2.768   2.802   2.968
110 A'  111 A'  112 A'  113 A'   47 A"   48 A"  114 A'  115 A'                 
  3.013   3.638   3.955   3.981   4.005   4.012   4.034   4.078
116 A'  117 A'   49 A"   50 A"  118 A'   51 A"  119 A'   52 A"                 
  4.107   4.193   4.228   4.333   4.481   6.003   6.077   6.158
120 A'  121 A'  122 A'  123 A'  124 A'   53 A"  125 A'  126 A'                 
  6.733   7.534   7.591   7.661   9.742   9.807  23.336  23.438
127 A'   54 A"  128 A'  129 A'  130 A'  131 A'  132 A'  133 A'                 
 25.768  25.830  25.857  26.092  26.213  26.500  27.914  28.344
 55 A"   56 A"  134 A'  135 A'  136 A'  137 A'  138 A'   57 A"                 
 28.399  28.429  28.526  28.550  28.556  28.608  28.703  47.984
139 A'  140 A'   58 A"  141 A'   59 A"  142 A'  143 A'  144 A'                 
127.886 127.929 127.975 151.703 215.739 215.806 289.737 289.793
 60 A"  145 A'  146 A'  147 A'  148 A'  149 A'   61 A"  150 A'                 
289.8931020.8011901.870
151 A'  152 A'  153 A'                                                         

 Beta MOs, Restricted
 -- Occupied --                  
******* -482.86 -176.32 -165.72 -165.72 -165.72 -101.59 -101.59
  1 A'    2 A'    3 A'    4 A'    1 A"    5 A'    6 A'    7 A'                 
-62.515 -56.335 -56.331 -56.331 -35.817 -31.310 -31.305 -31.304
  8 A'    9 A'    2 A"   10 A'   11 A'   12 A'    3 A"   13 A'                 
-22.960 -22.959 -22.959 -22.955 -22.955 -10.316 -10.301  -9.507
 14 A'    4 A"   15 A'    5 A"   16 A'   17 A'   18 A'   19 A'                 
 -9.505  -8.726  -7.271  -7.270  -7.261  -7.260  -7.260  -7.259
 20 A'   21 A'   22 A'   23 A'    6 A"   24 A'    7 A"   25 A'                 
 -6.558  -6.545  -6.543  -6.369  -4.782  -4.767  -4.766  -2.669
 26 A'    8 A"   27 A'   28 A'   29 A'    9 A"   30 A'   31 A'                 
 -2.665  -2.664  -2.654  -2.654  -2.050  -2.044  -2.044  -2.030
 10 A"   32 A'   11 A"   33 A'   34 A'   12 A"   35 A'   13 A"                 
 -2.030  -0.989  -0.964  -0.827  -0.737  -0.666  -0.574  -0.521
 36 A'   37 A'   38 A'   39 A'   40 A'   41 A'   42 A'   43 A'                 
 -0.477  -0.456  -0.432  -0.421  -0.401  -0.365  -0.327  -0.298
 44 A'   14 A"   45 A'   15 A"   46 A'   47 A'   16 A"   17 A"                 
 -0.275  -0.243  -0.230
 48 A'   49 A'   18 A"                                                         
 -- Virtual --                   
 -0.088  -0.041  -0.023   0.002   0.008   0.027   0.044   0.045
 19 A"   50 A'   51 A'   52 A'   53 A'   54 A'   55 A'   20 A"                 
  0.053   0.058   0.072   0.072   0.083   0.092   0.092   0.110
 56 A'   57 A'   58 A'   21 A"   59 A'   22 A"   60 A'   23 A"                 
  0.116   0.126   0.131   0.143   0.155   0.161   0.178   0.186
 61 A'   62 A'   63 A'   64 A'   24 A"   65 A'   66 A'   67 A'                 
  0.202   0.204   0.247   0.279   0.301   0.371   0.371   0.386
 68 A'   69 A'   25 A"   70 A'   71 A'   72 A'   26 A"   73 A'                 
  0.390   0.402   0.416   0.424   0.436   0.438   0.448   0.454
 74 A'   27 A"   75 A'   28 A"   76 A'   29 A"   77 A'   30 A"                 
  0.463   0.473   0.502   0.522   0.527   0.529   0.540   0.552
 78 A'   79 A'   80 A'   81 A'   31 A"   32 A"   82 A'   33 A"                 
  0.560   0.620   0.622   0.661   0.705   0.718   0.738   0.758
 83 A'   34 A"   84 A'   85 A'   86 A'   35 A"   87 A'   88 A'                 
  0.801   0.832   0.840   0.868   0.911   0.924   0.927   0.963
 89 A'   36 A"   37 A"   90 A'   38 A"   91 A'   92 A'   93 A'                 
  0.980   1.051   1.075   1.144   1.214   1.238   1.240   1.335
 94 A'   95 A'   96 A'   97 A'   98 A'   99 A'   39 A"   40 A"                 
  1.383   1.417   1.464   1.528   1.531   1.640   1.732   1.757
 41 A"  100 A'  101 A'  102 A'   42 A"  103 A'  104 A'  105 A'                 
  1.759   1.994   2.026   2.047   2.134   2.211   2.240   2.262
 43 A"   44 A"  106 A'  107 A'  108 A'   45 A"  109 A'   46 A"                 
  2.275   2.354   2.410   2.563   2.618   2.768   2.802   2.968
110 A'  111 A'  112 A'  113 A'   47 A"   48 A"  114 A'  115 A'                 
  3.013   3.638   3.955   3.981   4.005   4.012   4.034   4.078
116 A'  117 A'   49 A"   50 A"  118 A'   51 A"  119 A'   52 A"                 
  4.107   4.193   4.228   4.333   4.481   6.003   6.077   6.158
120 A'  121 A'  122 A'  123 A'  124 A'   53 A"  125 A'  126 A'                 
  6.733   7.534   7.591   7.661   9.742   9.807  23.336  23.438
127 A'   54 A"  128 A'  129 A'  130 A'  131 A'  132 A'  133 A'                 
 25.768  25.830  25.857  26.092  26.213  26.500  27.914  28.344
 55 A"   56 A"  134 A'  135 A'  136 A'  137 A'  138 A'   57 A"                 
 28.399  28.429  28.526  28.550  28.556  28.608  28.703  47.984
139 A'  140 A'   58 A"  141 A'   59 A"  142 A'  143 A'  144 A'                 
127.886 127.929 127.975 151.703 215.739 215.806 289.737 289.793
 60 A"  145 A'  146 A'  147 A'  148 A'  149 A'   61 A"  150 A'                 
289.8931020.8011901.870
151 A'  152 A'  153 A'                                                         
 --------------------------------------------------------------

          Ground-State Mulliken Net Atomic Charges

     Atom                 Charge (a.u.)
  ----------------------------------------
      1 Cl                    0.357979
      2 Cl                    0.499537
      3 Br                   -0.117170
      4 I                     0.146156
      5 C                    -0.361651
      6 C                    -0.524851
  ----------------------------------------
  Sum of atomic charges =     0.000000

 -----------------------------------------------------------------
                    Cartesian Multipole Moments
 -----------------------------------------------------------------
    Charge (ESU x 10^10)
                 0.0000
    Dipole Moment (Debye)
         X       0.0081      Y       0.2053      Z       0.0000
       Tot       0.2055
    Quadrupole Moments (Debye-Ang)
        XX     -76.2040     XY      -0.3560     YY     -84.4536
        XZ      -0.0000     YZ      -0.0000     ZZ     -83.6508
    Octopole Moments (Debye-Ang^2)
       XXX       1.2319    XXY      -9.0445    XYY      -0.8913
       YYY     -16.8644    XXZ       0.0000    XYZ      -0.0000
       YYZ       0.0000    XZZ       0.3993    YZZ      -4.8036
       ZZZ      -0.0000
    Hexadecapole Moments (Debye-Ang^3)
      XXXX   -1753.4135   XXXY     -40.3715   XXYY    -388.3549
      XYYY     -55.0840   YYYY    -724.7702   XXXZ       0.0000
      XXYZ      -0.0000   XYYZ       0.0000   YYYZ      -0.0000
      XXZZ    -331.5559   XYZZ     -16.6942   YYZZ    -140.2890
      XZZZ       0.0000   YZZZ      -0.0000   ZZZZ    -104.9918
 -----------------------------------------------------------------
 Calculating analytic gradient of the SCF energy
 Gradient of SCF Energy
            1           2           3           4           5           6
    1  -0.0169724  -0.0072727  -0.0199207   0.0624648   0.1821715  -0.2004705
    2  -0.1468702  -0.1616758   0.1564028   0.1674957  -0.0190463   0.0036937
    3   0.0000000  -0.0000000  -0.0000000   0.0000000   0.0000000  -0.0000000
 Max gradient component =       2.005E-01
 RMS gradient           =       9.962E-02
 Gradient time:  CPU 18.27 s  wall 4.69 s
 Geometry Optimization Parameters
   NAtoms,    NIC,     NZ,  NCons,   NDum,   NFix, NCnnct, MaxDiis
        6      37       0       0       0       0       0       0

 Cartesian Hessian Update
 Hessian Updated using BFGS Update


** GEOMETRY OPTIMIZATION IN DELOCALIZED INTERNAL COORDINATES **
   Searching for a Minimum

   Optimization Cycle:   8

                       Coordinates (Angstroms)
     ATOM                X               Y               Z
      1  Cl        2.2649679085    1.5130691442    0.0000000000
      2  Cl       -1.4917755985    1.7183939496    0.0000000000
      3  Br        2.2404172358   -0.9449196317    0.0000000000
      4  I        -1.9125218763   -0.7894133267    0.0000000000
      5  C         1.1223578318    0.3738041602    0.0000000000
      6  C        -0.4813152649    0.4549256957    0.0000000000
   Point Group: cs    Number of degrees of freedom:     9


   Energy is -10490.096392124

 Hessian Updated using BFGS Update

  9 Hessian modes will be used to form the next step
  Hessian Eigenvalues:
     0.069411    0.244516    0.250020    0.277704    0.311561    0.547353
     0.925533    1.030175    1.141164

 Minimum Search - Taking Simple RFO Step
 Searching for Lamda that Minimizes Along All modes
 Value Taken    Lamda =  -0.19159628
 Calculated Step too Large.  Step scaled by  0.368300
 Step Taken.  Stepsize is  0.300000

                             Maximum     Tolerance    Cnvgd?
         Gradient           0.172236      0.000300      NO
         Displacement       0.215155      0.001200      NO
         Energy change     -0.075567      0.000001      NO


 New Cartesian Coordinates Obtained by Inverse Iteration

 Displacement from previous Coordinates is:  0.314931
 ----------------------------------------------------------------
             Standard Nuclear Orientation (Angstroms)
    I     Atom           X                Y                Z
 ----------------------------------------------------------------
    1      Cl      2.1939208568     1.5474804854     0.0000000000
    2      Cl     -1.4126533146     1.7444258287     0.0000000000
    3      Br      2.1834375810    -0.9679729662     0.0000000000
    4      I      -1.8669006413    -0.8205630121     0.0000000000
    5      C       1.0619352067     0.3754463935     0.0000000000
    6      C      -0.4176094524     0.4470432619     0.0000000000
 ----------------------------------------------------------------
 Molecular Point Group                 Cs    NOp =  2
 Largest Abelian Subgroup              Cs    NOp =  2
 Nuclear Repulsion Energy =  1122.8206285340 hartrees
 There are       67 alpha and       67 beta electrons
 Applying Cartesian multipole field
    Component          Value
    ---------          -----
     (2,0,0)        1.00000E-11
     (0,2,0)        2.00000E-11
     (0,0,2)       -3.00000E-11
 Nucleus-field energy     =     0.0000000286 hartrees
 Requested basis set is 6-311++G(d,p)
 There are 81 shells and 214 basis functions
 A cutoff of  1.0D-11 yielded   2477 shell pairs
 There are     18965 function pairs (     21155 Cartesian)
 Smallest overlap matrix eigenvalue = 1.66E-05
 Guess MOs from SCF MO coefficient file

 -----------------------------------------------------------------------
  General SCF calculation program by
  Eric Jon Sundstrom, Paul Horn, Yuezhi Mao, Dmitri Zuev, Alec White,
  David Stuck, Shaama M.S., Shane Yost, Joonho Lee, David Small,
  Daniel Levine, Susi Lehtola, Hugh Burton, Evgeny Epifanovsky
 -----------------------------------------------------------------------
 Exchange:     0.2000 Hartree-Fock + 0.0800 Slater + 0.7200 B88
 Correlation:  0.1900 VWN1RPA + 0.8100 LYP
 Using SG-1 standard quadrature grid
 using 4 threads for integral computing
 -------------------------------------------------------
 OpenMP Integral computing Module                
 Release: version 2.0, May 2017, Q-Chem Inc. Pleasanton 
 -------------------------------------------------------
 -------------------------------------------------------
 OpenMP BLAS3 based DFT computing Module                
 Release: version 1.0, May 2013, Q-Chem Inc. Pittsburgh 
 -------------------------------------------------------
 A restricted SCF calculation will be
 performed using DIIS
 SCF converges when DIIS error is below 1.0e-08
 ---------------------------------------
  Cycle       Energy         DIIS error
 ---------------------------------------
    1  -10490.1530584624      1.29e-03  
    2  -10490.1600485253      3.00e-04  
    3  -10490.1595321413      4.20e-04  
    4  -10490.1605117045      8.71e-05  
    5  -10490.1605505130      2.35e-05  
    6  -10490.1605524761      1.49e-05  
    7  -10490.1605537627      2.41e-06  
    8  -10490.1605537961      5.94e-07  
    9  -10490.1605537982      1.87e-07  
   10  -10490.1605537983      2.85e-08  
   11  -10490.1605537982      8.35e-09  Convergence criterion met
 ---------------------------------------
 SCF time:   CPU 56.64s  wall 15.00s 
 SCF   energy in the final basis set =   -10490.1605537982
 Total energy in the final basis set =   -10490.1605537982

 --------------------------------------------------------------
             Orbital Energies (a.u.) and Symmetries
 --------------------------------------------------------------

 Alpha MOs, Restricted
 -- Occupied --                  
******* -482.86 -176.32 -165.72 -165.72 -165.72 -101.59 -101.59
  1 A'    2 A'    3 A'    4 A'    1 A"    5 A'    6 A'    7 A'                 
-62.514 -56.334 -56.331 -56.330 -35.818 -31.311 -31.305 -31.304
  8 A'    9 A'    2 A"   10 A'   11 A'   12 A'    3 A"   13 A'                 
-22.961 -22.960 -22.959 -22.955 -22.955 -10.312 -10.297  -9.504
 14 A'    4 A"   15 A'    5 A"   16 A'   17 A'   18 A'   19 A'                 
 -9.504  -8.725  -7.269  -7.269  -7.259  -7.258  -7.258  -7.257
 20 A'   21 A'   22 A'   23 A'    6 A"    7 A"   24 A'   25 A'                 
 -6.557  -6.543  -6.542  -6.369  -4.782  -4.767  -4.766  -2.668
 26 A'    8 A"   27 A'   28 A'   29 A'    9 A"   30 A'   31 A'                 
 -2.664  -2.663  -2.652  -2.652  -2.050  -2.044  -2.043  -2.030
 10 A"   32 A'   11 A"   33 A'   34 A'   12 A"   35 A'   13 A"                 
 -2.030  -0.982  -0.952  -0.827  -0.743  -0.684  -0.571  -0.524
 36 A'   37 A'   38 A'   39 A'   40 A'   41 A'   42 A'   43 A'                 
 -0.481  -0.457  -0.427  -0.412  -0.392  -0.367  -0.328  -0.299
 44 A'   14 A"   45 A'   15 A"   46 A'   47 A'   16 A"   17 A"                 
 -0.281  -0.249  -0.241
 48 A'   49 A'   18 A"                                                         
 -- Virtual --                   
 -0.073  -0.044  -0.023   0.000   0.003   0.029   0.043   0.046
 19 A"   50 A'   51 A'   52 A'   53 A'   54 A'   55 A'   20 A"                 
  0.053   0.060   0.073   0.076   0.092   0.094   0.095   0.110
 56 A'   57 A'   21 A"   58 A'   22 A"   59 A'   60 A'   23 A"                 
  0.120   0.127   0.131   0.149   0.154   0.161   0.182   0.193
 61 A'   62 A'   63 A'   64 A'   24 A"   65 A'   66 A'   67 A'                 
  0.203   0.214   0.248   0.281   0.302   0.371   0.372   0.380
 68 A'   69 A'   25 A"   70 A'   71 A'   72 A'   26 A"   73 A'                 
  0.396   0.402   0.420   0.424   0.435   0.437   0.457   0.457
 74 A'   27 A"   75 A'   28 A"   76 A'   29 A"   77 A'   30 A"                 
  0.461   0.473   0.510   0.521   0.523   0.534   0.545   0.554
 78 A'   79 A'   80 A'   81 A'   31 A"   32 A"   82 A'   33 A"                 
  0.572   0.625   0.634   0.680   0.705   0.722   0.731   0.764
 83 A'   34 A"   84 A'   85 A'   86 A'   35 A"   87 A'   88 A'                 
  0.805   0.832   0.840   0.866   0.921   0.925   0.925   0.955
 89 A'   36 A"   37 A"   90 A'   91 A'   92 A'   38 A"   93 A'                 
  1.017   1.037   1.078   1.130   1.215   1.226   1.259   1.337
 94 A'   95 A'   96 A'   97 A'   98 A'   39 A"   99 A'   40 A"                 
  1.355   1.414   1.466   1.513   1.557   1.679   1.749   1.790
 41 A"  100 A'  101 A'  102 A'   42 A"  103 A'  104 A'  105 A'                 
  1.817   1.998   2.039   2.070   2.163   2.213   2.268   2.269
 43 A"   44 A"  106 A'  107 A'  108 A'   45 A"   46 A"  109 A'                 
  2.298   2.370   2.419   2.566   2.620   2.800   2.842   3.024
110 A'  111 A'  112 A'  113 A'   47 A"   48 A"  114 A'  115 A'                 
  3.046   3.641   3.954   3.981   4.000   4.012   4.028   4.080
116 A'  117 A'   49 A"   50 A"  118 A'   51 A"  119 A'   52 A"                 
  4.105   4.195   4.228   4.341   4.483   6.004   6.076   6.154
120 A'  121 A'  122 A'  123 A'  124 A'   53 A"  125 A'  126 A'                 
  6.729   7.536   7.593   7.666   9.737   9.806  23.308  23.627
127 A'   54 A"  128 A'  129 A'  130 A'  131 A'  132 A'  133 A'                 
 25.766  25.836  25.881  26.105  26.229  26.514  27.912  28.344
 55 A"   56 A"  134 A'  135 A'  136 A'  137 A'  138 A'   57 A"                 
 28.397  28.426  28.525  28.548  28.555  28.605  28.705  47.980
139 A'  140 A'   58 A"  141 A'   59 A"  142 A'  143 A'  144 A'                 
127.886 127.927 127.971 151.701 215.732 215.802 289.738 289.795
 60 A"  145 A'  146 A'  147 A'  148 A'  149 A'   61 A"  150 A'                 
289.8981020.7951901.867
151 A'  152 A'  153 A'                                                         

 Beta MOs, Restricted
 -- Occupied --                  
******* -482.86 -176.32 -165.72 -165.72 -165.72 -101.59 -101.59
  1 A'    2 A'    3 A'    4 A'    1 A"    5 A'    6 A'    7 A'                 
-62.514 -56.334 -56.331 -56.330 -35.818 -31.311 -31.305 -31.304
  8 A'    9 A'    2 A"   10 A'   11 A'   12 A'    3 A"   13 A'                 
-22.961 -22.960 -22.959 -22.955 -22.955 -10.312 -10.297  -9.504
 14 A'    4 A"   15 A'    5 A"   16 A'   17 A'   18 A'   19 A'                 
 -9.504  -8.725  -7.269  -7.269  -7.259  -7.258  -7.258  -7.257
 20 A'   21 A'   22 A'   23 A'    6 A"    7 A"   24 A'   25 A'                 
 -6.557  -6.543  -6.542  -6.369  -4.782  -4.767  -4.766  -2.668
 26 A'    8 A"   27 A'   28 A'   29 A'    9 A"   30 A'   31 A'                 
 -2.664  -2.663  -2.652  -2.652  -2.050  -2.044  -2.043  -2.030
 10 A"   32 A'   11 A"   33 A'   34 A'   12 A"   35 A'   13 A"                 
 -2.030  -0.982  -0.952  -0.827  -0.743  -0.684  -0.571  -0.524
 36 A'   37 A'   38 A'   39 A'   40 A'   41 A'   42 A'   43 A'                 
 -0.481  -0.457  -0.427  -0.412  -0.392  -0.367  -0.328  -0.299
 44 A'   14 A"   45 A'   15 A"   46 A'   47 A'   16 A"   17 A"                 
 -0.281  -0.249  -0.241
 48 A'   49 A'   18 A"                                                         
 -- Virtual --                   
 -0.073  -0.044  -0.023   0.000   0.003   0.029   0.043   0.046
 19 A"   50 A'   51 A'   52 A'   53 A'   54 A'   55 A'   20 A"                 
  0.053   0.060   0.073   0.076   0.092   0.094   0.095   0.110
 56 A'   57 A'   21 A"   58 A'   22 A"   59 A'   60 A'   23 A"                 
  0.120   0.127   0.131   0.149   0.154   0.161   0.182   0.193
 61 A'   62 A'   63 A'   64 A'   24 A"   65 A'   66 A'   67 A'                 
  0.203   0.214   0.248   0.281   0.302   0.371   0.372   0.380
 68 A'   69 A'   25 A"   70 A'   71 A'   72 A'   26 A"   73 A'                 
  0.396   0.402   0.420   0.424   0.435   0.437   0.457   0.457
 74 A'   27 A"   75 A'   28 A"   76 A'   29 A"   77 A'   30 A"                 
  0.461   0.473   0.510   0.521   0.523   0.534   0.545   0.554
 78 A'   79 A'   80 A'   81 A'   31 A"   32 A"   82 A'   33 A"                 
  0.572   0.625   0.634   0.680   0.705   0.722   0.731   0.764
 83 A'   34 A"   84 A'   85 A'   86 A'   35 A"   87 A'   88 A'                 
  0.805   0.832   0.840   0.866   0.921   0.925   0.925   0.955
 89 A'   36 A"   37 A"   90 A'   91 A'   92 A'   38 A"   93 A'                 
  1.017   1.037   1.078   1.130   1.215   1.226   1.259   1.337
 94 A'   95 A'   96 A'   97 A'   98 A'   39 A"   99 A'   40 A"                 
  1.355   1.414   1.466   1.513   1.557   1.679   1.749   1.790
 41 A"  100 A'  101 A'  102 A'   42 A"  103 A'  104 A'  105 A'                 
  1.817   1.998   2.039   2.070   2.163   2.213   2.268   2.269
 43 A"   44 A"  106 A'  107 A'  108 A'   45 A"   46 A"  109 A'                 
  2.298   2.370   2.419   2.566   2.620   2.800   2.842   3.024
110 A'  111 A'  112 A'  113 A'   47 A"   48 A"  114 A'  115 A'                 
  3.046   3.641   3.954   3.981   4.000   4.012   4.028   4.080
116 A'  117 A'   49 A"   50 A"  118 A'   51 A"  119 A'   52 A"                 
  4.105   4.195   4.228   4.341   4.483   6.004   6.076   6.154
120 A'  121 A'  122 A'  123 A'  124 A'   53 A"  125 A'  126 A'                 
  6.729   7.536   7.593   7.666   9.737   9.806  23.308  23.627
127 A'   54 A"  128 A'  129 A'  130 A'  131 A'  132 A'  133 A'                 
 25.766  25.836  25.881  26.105  26.229  26.514  27.912  28.344
 55 A"   56 A"  134 A'  135 A'  136 A'  137 A'  138 A'   57 A"                 
 28.397  28.426  28.525  28.548  28.555  28.605  28.705  47.980
139 A'  140 A'   58 A"  141 A'   59 A"  142 A'  143 A'  144 A'                 
127.886 127.927 127.971 151.701 215.732 215.802 289.738 289.795
 60 A"  145 A'  146 A'  147 A'  148 A'  149 A'   61 A"  150 A'                 
289.8981020.7951901.867
151 A'  152 A'  153 A'                                                         
 --------------------------------------------------------------

          Ground-State Mulliken Net Atomic Charges

     Atom                 Charge (a.u.)
  ----------------------------------------
      1 Cl                    0.361108
      2 Cl                    0.487713
      3 Br                   -0.119943
      4 I                     0.151972
      5 C                    -0.349673
      6 C                    -0.531177
  ----------------------------------------
  Sum of atomic charges =     0.000000

 -----------------------------------------------------------------
                    Cartesian Multipole Moments
 -----------------------------------------------------------------
    Charge (ESU x 10^10)
                 0.0000
    Dipole Moment (Debye)
         X      -0.0504      Y       0.0705      Z      -0.0000
       Tot       0.0866
    Quadrupole Moments (Debye-Ang)
        XX     -76.9490     XY      -0.1395     YY     -84.0556
        XZ      -0.0000     YZ       0.0000     ZZ     -83.6093
    Octopole Moments (Debye-Ang^2)
       XXX      -1.1373    XXY      -9.4212    XYY      -1.1980
       YYY     -15.2935    XXZ       0.0000    XYZ       0.0000
       YYZ      -0.0000    XZZ       0.0331    YZZ      -4.2320
       ZZZ      -0.0000
    Hexadecapole Moments (Debye-Ang^3)
      XXXX   -1663.5184   XXXY     -43.3433   XXYY    -374.0148
      XYYY     -59.0703   YYYY    -747.0097   XXXZ      -0.0000
      XXYZ       0.0000   XYYZ       0.0000   YYYZ       0.0000
      XXZZ    -314.9181   XYZZ     -18.1439   YYZZ    -144.8910
      XZZZ       0.0000   YZZZ       0.0000   ZZZZ    -104.8087
 -----------------------------------------------------------------
 Calculating analytic gradient of the SCF energy
 Gradient of SCF Energy
            1           2           3           4           5           6
    1  -0.0129667  -0.0081046  -0.0165852   0.0517487   0.1405534  -0.1546457
    2  -0.1230062  -0.1353167   0.1315367   0.1393261  -0.0150966   0.0025567
    3  -0.0000000  -0.0000000  -0.0000000  -0.0000000   0.0000000   0.0000000
 Max gradient component =       1.546E-01
 RMS gradient           =       8.071E-02
 Gradient time:  CPU 18.43 s  wall 4.72 s
 Geometry Optimization Parameters
   NAtoms,    NIC,     NZ,  NCons,   NDum,   NFix, NCnnct, MaxDiis
        6      37       0       0       0       0       0       0

 Cartesian Hessian Update
 Hessian Updated using BFGS Update


** GEOMETRY OPTIMIZATION IN DELOCALIZED INTERNAL COORDINATES **
   Searching for a Minimum

   Optimization Cycle:   9

                       Coordinates (Angstroms)
     ATOM                X               Y               Z
      1  Cl        2.1939208568    1.5474804854    0.0000000000
      2  Cl       -1.4126533146    1.7444258287    0.0000000000
      3  Br        2.1834375810   -0.9679729662    0.0000000000
      4  I        -1.8669006413   -0.8205630121    0.0000000000
      5  C         1.0619352067    0.3754463935    0.0000000000
      6  C        -0.4176094524    0.4470432619    0.0000000000
   Point Group: cs    Number of degrees of freedom:     9


   Energy is -10490.160553798

 Hessian Updated using BFGS Update

  9 Hessian modes will be used to form the next step
  Hessian Eigenvalues:
     0.153852    0.201984    0.250021    0.254070    0.311110    0.525742
     0.925540    1.030174    1.141183

 Minimum Search - Taking Simple RFO Step
 Searching for Lamda that Minimizes Along All modes
 Value Taken    Lamda =  -0.13098061
 Calculated Step too Large.  Step scaled by  0.449838
 Step Taken.  Stepsize is  0.300000

                             Maximum     Tolerance    Cnvgd?
         Gradient           0.136328      0.000300      NO
         Displacement       0.197890      0.001200      NO
         Energy change     -0.064162      0.000001      NO


 New Cartesian Coordinates Obtained by Inverse Iteration

 Displacement from previous Coordinates is:  0.286042
 ----------------------------------------------------------------
             Standard Nuclear Orientation (Angstroms)
    I     Atom           X                Y                Z
 ----------------------------------------------------------------
    1      Cl      2.1322839020     1.5883073614     0.0000000000
    2      Cl     -1.3422025100     1.7786559323     0.0000000000
    3      Br      2.1345444360    -0.9996667044     0.0000000000
    4      I      -1.8301463726    -0.8598536673     0.0000000000
    5      C       1.0137012123     0.3771678964     0.0000000000
    6      C      -0.3660504315     0.4412491728     0.0000000000
 ----------------------------------------------------------------
 Molecular Point Group                 Cs    NOp =  2
 Largest Abelian Subgroup              Cs    NOp =  2
 Nuclear Repulsion Energy =  1123.5833998608 hartrees
 There are       67 alpha and       67 beta electrons
 Applying Cartesian multipole field
    Component          Value
    ---------          -----
     (2,0,0)        1.00000E-11
     (0,2,0)        2.00000E-11
     (0,0,2)       -3.00000E-11
 Nucleus-field energy     =     0.0000000285 hartrees
 Requested basis set is 6-311++G(d,p)
 There are 81 shells and 214 basis functions
 A cutoff of  1.0D-11 yielded   2488 shell pairs
 There are     19028 function pairs (     21226 Cartesian)
 Smallest overlap matrix eigenvalue = 1.17E-05
 Guess MOs from SCF MO coefficient file

 -----------------------------------------------------------------------
  General SCF calculation program by
  Eric Jon Sundstrom, Paul Horn, Yuezhi Mao, Dmitri Zuev, Alec White,
  David Stuck, Shaama M.S., Shane Yost, Joonho Lee, David Small,
  Daniel Levine, Susi Lehtola, Hugh Burton, Evgeny Epifanovsky
 -----------------------------------------------------------------------
 Exchange:     0.2000 Hartree-Fock + 0.0800 Slater + 0.7200 B88
 Correlation:  0.1900 VWN1RPA + 0.8100 LYP
 Using SG-1 standard quadrature grid
 using 4 threads for integral computing
 -------------------------------------------------------
 OpenMP Integral computing Module                
 Release: version 2.0, May 2017, Q-Chem Inc. Pleasanton 
 -------------------------------------------------------
 -------------------------------------------------------
 OpenMP BLAS3 based DFT computing Module                
 Release: version 1.0, May 2013, Q-Chem Inc. Pittsburgh 
 -------------------------------------------------------
 A restricted SCF calculation will be
 performed using DIIS
 SCF converges when DIIS error is below 1.0e-08
 ---------------------------------------
  Cycle       Energy         DIIS error
 ---------------------------------------
    1  -10490.2025467057      1.31e-03  
    2  -10490.2097514880      2.84e-04  
    3  -10490.2094630986      3.55e-04  
    4  -10490.2101362002      9.84e-05  
    5  -10490.2101891383      1.32e-05  
    6  -10490.2101900911      3.77e-06  
    7  -10490.2101901483      1.85e-06  
    8  -10490.2101901634      9.46e-07  
    9  -10490.2101901684      1.49e-07  
   10  -10490.2101901685      2.90e-08  
   11  -10490.2101901684      7.07e-09  Convergence criterion met
 ---------------------------------------
 SCF time:   CPU 56.95s  wall 15.00s 
 SCF   energy in the final basis set =   -10490.2101901684
 Total energy in the final basis set =   -10490.2101901684

 --------------------------------------------------------------
             Orbital Energies (a.u.) and Symmetries
 --------------------------------------------------------------

 Alpha MOs, Restricted
 -- Occupied --                  
******* -482.86 -176.32 -165.73 -165.72 -165.72 -101.59 -101.58
  1 A'    2 A'    3 A'    4 A'    1 A"    5 A'    6 A'    7 A'                 
-62.514 -56.334 -56.330 -56.330 -35.819 -31.312 -31.306 -31.305
  8 A'    9 A'    2 A"   10 A'   11 A'   12 A'    3 A"   13 A'                 
-22.962 -22.961 -22.961 -22.956 -22.956 -10.307 -10.293  -9.503
 14 A'    4 A"   15 A'    5 A"   16 A'   17 A'   18 A'   19 A'                 
 -9.502  -8.724  -7.267  -7.267  -7.257  -7.257  -7.256  -7.256
 20 A'   21 A'   22 A'   23 A'    6 A"    7 A"   24 A'   25 A'                 
 -6.556  -6.542  -6.541  -6.370  -4.783  -4.767  -4.766  -2.667
 26 A'    8 A"   27 A'   28 A'   29 A'    9 A"   30 A'   31 A'                 
 -2.663  -2.663  -2.652  -2.651  -2.050  -2.044  -2.044  -2.030
 10 A"   32 A'   11 A"   33 A'   34 A'   12 A"   35 A'   13 A"                 
 -2.030  -0.976  -0.938  -0.828  -0.755  -0.694  -0.567  -0.524
 36 A'   37 A'   38 A'   39 A'   40 A'   41 A'   42 A'   43 A'                 
 -0.485  -0.459  -0.420  -0.402  -0.382  -0.366  -0.329  -0.301
 44 A'   14 A"   45 A'   15 A"   46 A'   47 A'   16 A"   17 A"                 
 -0.288  -0.255  -0.251
 48 A'   49 A'   18 A"                                                         
 -- Virtual --                   
 -0.059  -0.053  -0.025  -0.003   0.000   0.030   0.041   0.046
 19 A"   50 A'   51 A'   52 A'   53 A'   54 A'   55 A'   20 A"                 
  0.052   0.062   0.073   0.077   0.092   0.095   0.103   0.111
 56 A'   57 A'   21 A"   58 A'   22 A"   59 A'   60 A'   23 A"                 
  0.122   0.128   0.132   0.153   0.154   0.163   0.180   0.197
 61 A'   62 A'   63 A'   24 A"   64 A'   65 A'   66 A'   67 A'                 
  0.203   0.235   0.248   0.280   0.305   0.367   0.375   0.376
 68 A'   69 A'   25 A"   70 A'   71 A'   72 A'   26 A"   73 A'                 
  0.400   0.403   0.420   0.423   0.431   0.438   0.459   0.461
 27 A"   74 A'   75 A'   28 A"   76 A'   29 A"   77 A'   30 A"                 
  0.464   0.475   0.513   0.519   0.519   0.537   0.555   0.558
 78 A'   79 A'   80 A'   81 A'   31 A"   32 A"   33 A"   82 A'                 
  0.600   0.628   0.641   0.682   0.725   0.728   0.731   0.773
 83 A'   34 A"   84 A'   85 A'   86 A'   87 A'   35 A"   88 A'                 
  0.801   0.831   0.840   0.870   0.910   0.927   0.936   0.948
 89 A'   36 A"   37 A"   90 A'   91 A'   92 A'   38 A"   93 A'                 
  1.016   1.050   1.077   1.115   1.214   1.220   1.277   1.331
 94 A'   95 A'   96 A'   97 A'   98 A'   39 A"   99 A'   40 A"                 
  1.340   1.409   1.459   1.498   1.580   1.701   1.763   1.831
 41 A"  100 A'  101 A'  102 A'   42 A"  103 A'  104 A'  105 A'                 
  1.864   2.003   2.052   2.098   2.197   2.216   2.272   2.282
 43 A"   44 A"  106 A'  107 A'  108 A'   45 A"   46 A"  109 A'                 
  2.315   2.379   2.431   2.561   2.626   2.825   2.853   3.041
110 A'  111 A'  112 A'  113 A'   47 A"   48 A"  114 A'  115 A'                 
  3.152   3.567   3.953   3.982   3.995   4.011   4.021   4.080
116 A'  117 A'   49 A"   50 A"  118 A'   51 A"  119 A'   52 A"                 
  4.102   4.199   4.229   4.349   4.481   6.004   6.072   6.146
120 A'  121 A'  122 A'  123 A'  124 A'   53 A"  125 A'  126 A'                 
  6.720   7.538   7.595   7.669   9.728   9.801  23.268  23.900
127 A'   54 A"  128 A'  129 A'  130 A'  131 A'  132 A'  133 A'                 
 25.766  25.839  25.912  26.101  26.253  26.517  27.906  28.344
 55 A"   56 A"  134 A'  135 A'  136 A'  137 A'  138 A'   57 A"                 
 28.394  28.421  28.524  28.544  28.554  28.602  28.705  47.972
139 A'  140 A'   58 A"  141 A'   59 A"  142 A'  143 A'  144 A'                 
127.885 127.924 127.966 151.695 215.719 215.795 289.738 289.797
 60 A"  145 A'  146 A'  147 A'  148 A'  149 A'   61 A"  150 A'                 
289.9011020.7841901.861
151 A'  152 A'  153 A'                                                         

 Beta MOs, Restricted
 -- Occupied --                  
******* -482.86 -176.32 -165.73 -165.72 -165.72 -101.59 -101.58
  1 A'    2 A'    3 A'    4 A'    1 A"    5 A'    6 A'    7 A'                 
-62.514 -56.334 -56.330 -56.330 -35.819 -31.312 -31.306 -31.305
  8 A'    9 A'    2 A"   10 A'   11 A'   12 A'    3 A"   13 A'                 
-22.962 -22.961 -22.961 -22.956 -22.956 -10.307 -10.293  -9.503
 14 A'    4 A"   15 A'    5 A"   16 A'   17 A'   18 A'   19 A'                 
 -9.502  -8.724  -7.267  -7.267  -7.257  -7.257  -7.256  -7.256
 20 A'   21 A'   22 A'   23 A'    6 A"    7 A"   24 A'   25 A'                 
 -6.556  -6.542  -6.541  -6.370  -4.783  -4.767  -4.766  -2.667
 26 A'    8 A"   27 A'   28 A'   29 A'    9 A"   30 A'   31 A'                 
 -2.663  -2.663  -2.652  -2.651  -2.050  -2.044  -2.044  -2.030
 10 A"   32 A'   11 A"   33 A'   34 A'   12 A"   35 A'   13 A"                 
 -2.030  -0.976  -0.938  -0.828  -0.755  -0.694  -0.567  -0.524
 36 A'   37 A'   38 A'   39 A'   40 A'   41 A'   42 A'   43 A'                 
 -0.485  -0.459  -0.420  -0.402  -0.382  -0.366  -0.329  -0.301
 44 A'   14 A"   45 A'   15 A"   46 A'   47 A'   16 A"   17 A"                 
 -0.288  -0.255  -0.251
 48 A'   49 A'   18 A"                                                         
 -- Virtual --                   
 -0.059  -0.053  -0.025  -0.003   0.000   0.030   0.041   0.046
 19 A"   50 A'   51 A'   52 A'   53 A'   54 A'   55 A'   20 A"                 
  0.052   0.062   0.073   0.077   0.092   0.095   0.103   0.111
 56 A'   57 A'   21 A"   58 A'   22 A"   59 A'   60 A'   23 A"                 
  0.122   0.128   0.132   0.153   0.154   0.163   0.180   0.197
 61 A'   62 A'   63 A'   24 A"   64 A'   65 A'   66 A'   67 A'                 
  0.203   0.235   0.248   0.280   0.305   0.367   0.375   0.376
 68 A'   69 A'   25 A"   70 A'   71 A'   72 A'   26 A"   73 A'                 
  0.400   0.403   0.420   0.423   0.431   0.438   0.459   0.461
 27 A"   74 A'   75 A'   28 A"   76 A'   29 A"   77 A'   30 A"                 
  0.464   0.475   0.513   0.519   0.519   0.537   0.555   0.558
 78 A'   79 A'   80 A'   81 A'   31 A"   32 A"   33 A"   82 A'                 
  0.600   0.628   0.641   0.682   0.725   0.728   0.731   0.773
 83 A'   34 A"   84 A'   85 A'   86 A'   87 A'   35 A"   88 A'                 
  0.801   0.831   0.840   0.870   0.910   0.927   0.936   0.948
 89 A'   36 A"   37 A"   90 A'   91 A'   92 A'   38 A"   93 A'                 
  1.016   1.050   1.077   1.115   1.214   1.220   1.277   1.331
 94 A'   95 A'   96 A'   97 A'   98 A'   39 A"   99 A'   40 A"                 
  1.340   1.409   1.459   1.498   1.580   1.701   1.763   1.831
 41 A"  100 A'  101 A'  102 A'   42 A"  103 A'  104 A'  105 A'                 
  1.864   2.003   2.052   2.098   2.197   2.216   2.272   2.282
 43 A"   44 A"  106 A'  107 A'  108 A'   45 A"   46 A"  109 A'                 
  2.315   2.379   2.431   2.561   2.626   2.825   2.853   3.041
110 A'  111 A'  112 A'  113 A'   47 A"   48 A"  114 A'  115 A'                 
  3.152   3.567   3.953   3.982   3.995   4.011   4.021   4.080
116 A'  117 A'   49 A"   50 A"  118 A'   51 A"  119 A'   52 A"                 
  4.102   4.199   4.229   4.349   4.481   6.004   6.072   6.146
120 A'  121 A'  122 A'  123 A'  124 A'   53 A"  125 A'  126 A'                 
  6.720   7.538   7.595   7.669   9.728   9.801  23.268  23.900
127 A'   54 A"  128 A'  129 A'  130 A'  131 A'  132 A'  133 A'                 
 25.766  25.839  25.912  26.101  26.253  26.517  27.906  28.344
 55 A"   56 A"  134 A'  135 A'  136 A'  137 A'  138 A'   57 A"                 
 28.394  28.421  28.524  28.544  28.554  28.602  28.705  47.972
139 A'  140 A'   58 A"  141 A'   59 A"  142 A'  143 A'  144 A'                 
127.885 127.924 127.966 151.695 215.719 215.795 289.738 289.797
 60 A"  145 A'  146 A'  147 A'  148 A'  149 A'   61 A"  150 A'                 
289.9011020.7841901.861
151 A'  152 A'  153 A'                                                         
 --------------------------------------------------------------

          Ground-State Mulliken Net Atomic Charges

     Atom                 Charge (a.u.)
  ----------------------------------------
      1 Cl                    0.368861
      2 Cl                    0.474870
      3 Br                   -0.122471
      4 I                     0.159712
      5 C                    -0.347286
      6 C                    -0.533685
  ----------------------------------------
  Sum of atomic charges =     0.000000

 -----------------------------------------------------------------
                    Cartesian Multipole Moments
 -----------------------------------------------------------------
    Charge (ESU x 10^10)
                 0.0000
    Dipole Moment (Debye)
         X      -0.1141      Y      -0.0864      Z      -0.0000
       Tot       0.1431
    Quadrupole Moments (Debye-Ang)
        XX     -77.6507     XY       0.1013     YY     -83.5099
        XZ      -0.0000     YZ      -0.0000     ZZ     -83.6185
    Octopole Moments (Debye-Ang^2)
       XXX      -3.1858    XXY      -9.7175    XYY      -1.4258
       YYY     -13.1761    XXZ      -0.0000    XYZ       0.0000
       YYZ      -0.0000    XZZ      -0.2682    YZZ      -3.5234
       ZZZ       0.0000
    Hexadecapole Moments (Debye-Ang^3)
      XXXX   -1591.8690   XXXY     -46.6012   XXYY    -363.8225
      XYYY     -63.1118   YYYY    -776.0354   XXXZ      -0.0000
      XXYZ      -0.0000   XYYZ      -0.0000   YYYZ      -0.0000
      XXZZ    -301.4556   XYZZ     -19.6979   YYZZ    -150.9942
      XZZZ      -0.0000   YZZZ      -0.0000   ZZZZ    -104.8267
 -----------------------------------------------------------------
 Calculating analytic gradient of the SCF energy
 Gradient of SCF Energy
            1           2           3           4           5           6
    1  -0.0089267  -0.0084350  -0.0125720   0.0385442   0.0714602  -0.0800706
    2  -0.0968622  -0.1066466   0.1043574   0.1097395  -0.0097488  -0.0008391
    3   0.0000000  -0.0000000   0.0000000  -0.0000000   0.0000000   0.0000000
 Max gradient component =       1.097E-01
 RMS gradient           =       5.632E-02
 Gradient time:  CPU 18.36 s  wall 4.70 s
 Geometry Optimization Parameters
   NAtoms,    NIC,     NZ,  NCons,   NDum,   NFix, NCnnct, MaxDiis
        6      37       0       0       0       0       0       0

 Cartesian Hessian Update
 Hessian Updated using BFGS Update


** GEOMETRY OPTIMIZATION IN DELOCALIZED INTERNAL COORDINATES **
   Searching for a Minimum

   Optimization Cycle:  10

                       Coordinates (Angstroms)
     ATOM                X               Y               Z
      1  Cl        2.1322839020    1.5883073614    0.0000000000
      2  Cl       -1.3422025100    1.7786559323    0.0000000000
      3  Br        2.1345444360   -0.9996667044    0.0000000000
      4  I        -1.8301463726   -0.8598536673    0.0000000000
      5  C         1.0137012123    0.3771678964    0.0000000000
      6  C        -0.3660504315    0.4412491728    0.0000000000
   Point Group: cs    Number of degrees of freedom:     9


   Energy is -10490.210190168

 Hessian Updated using BFGS Update

  9 Hessian modes will be used to form the next step
  Hessian Eigenvalues:
     0.135732    0.247257    0.250019    0.309189    0.320234    0.517781
     0.925603    1.030210    1.141185

 Minimum Search - Taking Simple RFO Step
 Searching for Lamda that Minimizes Along All modes
 Value Taken    Lamda =  -0.07957019
 Calculated Step too Large.  Step scaled by  0.508827
 Step Taken.  Stepsize is  0.300000

                             Maximum     Tolerance    Cnvgd?
         Gradient           0.105925      0.000300      NO
         Displacement       0.264900      0.001200      NO
         Energy change     -0.049636      0.000001      NO


 New Cartesian Coordinates Obtained by Inverse Iteration

 Displacement from previous Coordinates is:  0.216477
 ----------------------------------------------------------------
             Standard Nuclear Orientation (Angstroms)
    I     Atom           X                Y                Z
 ----------------------------------------------------------------
    1      Cl      2.1000839443     1.6362312037     0.0000000000
    2      Cl     -1.2999636518     1.8246619139     0.0000000000
    3      Br      2.1085655018    -1.0440412910     0.0000000000
    4      I      -1.8168747789    -0.9104274055     0.0000000000
    5      C       0.9991887374     0.3791668284     0.0000000000
    6      C      -0.3488695164     0.4402687419     0.0000000000
 ----------------------------------------------------------------
 Molecular Point Group                 Cs    NOp =  2
 Largest Abelian Subgroup              Cs    NOp =  2
 Nuclear Repulsion Energy =  1113.5356398089 hartrees
 There are       67 alpha and       67 beta electrons
 Applying Cartesian multipole field
    Component          Value
    ---------          -----
     (2,0,0)        1.00000E-11
     (0,2,0)        2.00000E-11
     (0,0,2)       -3.00000E-11
 Nucleus-field energy     =     0.0000000290 hartrees
 Requested basis set is 6-311++G(d,p)
 There are 81 shells and 214 basis functions
 A cutoff of  1.0D-11 yielded   2486 shell pairs
 There are     19018 function pairs (     21216 Cartesian)
 Smallest overlap matrix eigenvalue = 1.15E-05
 Guess MOs from SCF MO coefficient file

 -----------------------------------------------------------------------
  General SCF calculation program by
  Eric Jon Sundstrom, Paul Horn, Yuezhi Mao, Dmitri Zuev, Alec White,
  David Stuck, Shaama M.S., Shane Yost, Joonho Lee, David Small,
  Daniel Levine, Susi Lehtola, Hugh Burton, Evgeny Epifanovsky
 -----------------------------------------------------------------------
 Exchange:     0.2000 Hartree-Fock + 0.0800 Slater + 0.7200 B88
 Correlation:  0.1900 VWN1RPA + 0.8100 LYP
 Using SG-1 standard quadrature grid
 using 4 threads for integral computing
 -------------------------------------------------------
 OpenMP Integral computing Module                
 Release: version 2.0, May 2017, Q-Chem Inc. Pleasanton 
 -------------------------------------------------------
 -------------------------------------------------------
 OpenMP BLAS3 based DFT computing Module                
 Release: version 1.0, May 2013, Q-Chem Inc. Pittsburgh 
 -------------------------------------------------------
 A restricted SCF calculation will be
 performed using DIIS
 SCF converges when DIIS error is below 1.0e-08
 ---------------------------------------
  Cycle       Energy         DIIS error
 ---------------------------------------
    1  -10490.2409076488      7.52e-04  
    2  -10490.2441557580      2.30e-04  
    3  -10490.2440376806      2.63e-04  
    4  -10490.2444016719      8.39e-05  
    5  -10490.2444431636      1.04e-05  
    6  -10490.2444435464      6.76e-06  
    7  -10490.2444437912      1.72e-06  
    8  -10490.2444438056      4.64e-07  
    9  -10490.2444438065      9.28e-08  
   10  -10490.2444438066      1.45e-08  
   11  -10490.2444438067      4.37e-09  Convergence criterion met
 ---------------------------------------
 SCF time:   CPU 56.53s  wall 15.00s 
 SCF   energy in the final basis set =   -10490.2444438067
 Total energy in the final basis set =   -10490.2444438067

 --------------------------------------------------------------
             Orbital Energies (a.u.) and Symmetries
 --------------------------------------------------------------

 Alpha MOs, Restricted
 -- Occupied --                  
******* -482.86 -176.32 -165.73 -165.72 -165.72 -101.59 -101.58
  1 A'    2 A'    3 A'    4 A'    1 A"    5 A'    6 A'    7 A'                 
-62.514 -56.335 -56.331 -56.330 -35.820 -31.314 -31.307 -31.307
  8 A'    9 A'    2 A"   10 A'   11 A'   12 A'    3 A"   13 A'                 
-22.964 -22.963 -22.962 -22.958 -22.958 -10.307 -10.294  -9.502
 14 A'    4 A"   15 A'    5 A"   16 A'   17 A'   18 A'   19 A'                 
 -9.501  -8.724  -7.267  -7.266  -7.257  -7.256  -7.255  -7.254
 20 A'   21 A'   22 A'   23 A'    6 A"   24 A'    7 A"   25 A'                 
 -6.556  -6.543  -6.542  -6.371  -4.784  -4.768  -4.768  -2.667
 26 A'    8 A"   27 A'   28 A'   29 A'    9 A"   30 A'   31 A'                 
 -2.663  -2.663  -2.652  -2.652  -2.051  -2.045  -2.045  -2.031
 10 A"   32 A'   33 A'   11 A"   34 A'   12 A"   35 A'   13 A"                 
 -2.031  -0.966  -0.923  -0.828  -0.759  -0.693  -0.563  -0.521
 36 A'   37 A'   38 A'   39 A'   40 A'   41 A'   42 A'   43 A'                 
 -0.486  -0.455  -0.416  -0.394  -0.374  -0.362  -0.331  -0.302
 44 A'   14 A"   45 A'   15 A"   46 A'   47 A'   16 A"   17 A"                 
 -0.297  -0.263  -0.256
 48 A'   49 A'   18 A"                                                         
 -- Virtual --                   
 -0.061  -0.054  -0.031  -0.009   0.000   0.030   0.040   0.047
 50 A'   19 A"   51 A'   52 A'   53 A'   54 A'   55 A'   20 A"                 
  0.051   0.064   0.073   0.077   0.092   0.096   0.106   0.111
 56 A'   57 A'   21 A"   58 A'   22 A"   59 A'   60 A'   23 A"                 
  0.121   0.127   0.132   0.153   0.157   0.164   0.177   0.196
 61 A'   62 A'   63 A'   24 A"   64 A'   65 A'   66 A'   67 A'                 
  0.203   0.244   0.247   0.273   0.308   0.365   0.374   0.377
 68 A'   69 A'   25 A"   70 A'   71 A'   72 A'   73 A'   26 A"                 
  0.398   0.407   0.417   0.421   0.422   0.439   0.457   0.464
 27 A"   74 A'   75 A'   76 A'   28 A"   29 A"   77 A'   30 A"                 
  0.464   0.474   0.508   0.516   0.518   0.540   0.555   0.572
 78 A'   79 A'   80 A'   31 A"   81 A'   32 A"   33 A"   82 A'                 
  0.615   0.627   0.644   0.680   0.727   0.739   0.744   0.778
 83 A'   34 A"   84 A'   85 A'   86 A'   35 A"   87 A'   88 A'                 
  0.791   0.831   0.839   0.868   0.896   0.925   0.939   0.940
 89 A'   36 A"   37 A"   90 A'   91 A'   92 A'   93 A'   38 A"                 
  0.993   1.058   1.074   1.099   1.207   1.212   1.285   1.318
 94 A'   95 A'   96 A'   97 A'   98 A'   39 A"   99 A'   40 A"                 
  1.339   1.403   1.451   1.496   1.583   1.699   1.749   1.847
 41 A"  100 A'  101 A'  102 A'   42 A"  103 A'  104 A'  105 A'                 
  1.877   2.003   2.055   2.114   2.209   2.217   2.271   2.283
 43 A"   44 A"  106 A'  107 A'  108 A'   45 A"   46 A"  109 A'                 
  2.313   2.367   2.437   2.554   2.628   2.831   2.849   3.049
110 A'  111 A'  112 A'  113 A'   47 A"   48 A"  114 A'  115 A'                 
  3.182   3.511   3.951   3.981   3.988   4.008   4.013   4.077
116 A'  117 A'   49 A"   50 A"  118 A'   51 A"  119 A'   52 A"                 
  4.096   4.200   4.227   4.353   4.468   6.002   6.066   6.129
120 A'  121 A'  122 A'  123 A'  124 A'   53 A"  125 A'  126 A'                 
  6.703   7.537   7.595   7.665   9.713   9.791  23.243  24.005
127 A'   54 A"  128 A'  129 A'  130 A'  131 A'  132 A'  133 A'                 
 25.764  25.838  25.932  26.081  26.271  26.503  27.893  28.342
 55 A"   56 A"  134 A'  135 A'  136 A'  137 A'  138 A'   57 A"                 
 28.389  28.412  28.522  28.539  28.551  28.597  28.700  47.959
139 A'  140 A'   58 A"  141 A'   59 A"  142 A'  143 A'  144 A'                 
127.883 127.920 127.956 151.683 215.702 215.782 289.737 289.795
 60 A"  145 A'  146 A'  147 A'  148 A'  149 A'   61 A"  150 A'                 
289.8971020.7661901.848
151 A'  152 A'  153 A'                                                         

 Beta MOs, Restricted
 -- Occupied --                  
******* -482.86 -176.32 -165.73 -165.72 -165.72 -101.59 -101.58
  1 A'    2 A'    3 A'    4 A'    1 A"    5 A'    6 A'    7 A'                 
-62.514 -56.335 -56.331 -56.330 -35.820 -31.314 -31.307 -31.307
  8 A'    9 A'    2 A"   10 A'   11 A'   12 A'    3 A"   13 A'                 
-22.964 -22.963 -22.962 -22.958 -22.958 -10.307 -10.294  -9.502
 14 A'    4 A"   15 A'    5 A"   16 A'   17 A'   18 A'   19 A'                 
 -9.501  -8.724  -7.267  -7.266  -7.257  -7.256  -7.255  -7.254
 20 A'   21 A'   22 A'   23 A'    6 A"   24 A'    7 A"   25 A'                 
 -6.556  -6.543  -6.542  -6.371  -4.784  -4.768  -4.768  -2.667
 26 A'    8 A"   27 A'   28 A'   29 A'    9 A"   30 A'   31 A'                 
 -2.663  -2.663  -2.652  -2.652  -2.051  -2.045  -2.045  -2.031
 10 A"   32 A'   33 A'   11 A"   34 A'   12 A"   35 A'   13 A"                 
 -2.031  -0.966  -0.923  -0.828  -0.759  -0.693  -0.563  -0.521
 36 A'   37 A'   38 A'   39 A'   40 A'   41 A'   42 A'   43 A'                 
 -0.486  -0.455  -0.416  -0.394  -0.374  -0.362  -0.331  -0.302
 44 A'   14 A"   45 A'   15 A"   46 A'   47 A'   16 A"   17 A"                 
 -0.297  -0.263  -0.256
 48 A'   49 A'   18 A"                                                         
 -- Virtual --                   
 -0.061  -0.054  -0.031  -0.009   0.000   0.030   0.040   0.047
 50 A'   19 A"   51 A'   52 A'   53 A'   54 A'   55 A'   20 A"                 
  0.051   0.064   0.073   0.077   0.092   0.096   0.106   0.111
 56 A'   57 A'   21 A"   58 A'   22 A"   59 A'   60 A'   23 A"                 
  0.121   0.127   0.132   0.153   0.157   0.164   0.177   0.196
 61 A'   62 A'   63 A'   24 A"   64 A'   65 A'   66 A'   67 A'                 
  0.203   0.244   0.247   0.273   0.308   0.365   0.374   0.377
 68 A'   69 A'   25 A"   70 A'   71 A'   72 A'   73 A'   26 A"                 
  0.398   0.407   0.417   0.421   0.422   0.439   0.457   0.464
 27 A"   74 A'   75 A'   76 A'   28 A"   29 A"   77 A'   30 A"                 
  0.464   0.474   0.508   0.516   0.518   0.540   0.555   0.572
 78 A'   79 A'   80 A'   31 A"   81 A'   32 A"   33 A"   82 A'                 
  0.615   0.627   0.644   0.680   0.727   0.739   0.744   0.778
 83 A'   34 A"   84 A'   85 A'   86 A'   35 A"   87 A'   88 A'                 
  0.791   0.831   0.839   0.868   0.896   0.925   0.939   0.940
 89 A'   36 A"   37 A"   90 A'   91 A'   92 A'   93 A'   38 A"                 
  0.993   1.058   1.074   1.099   1.207   1.212   1.285   1.318
 94 A'   95 A'   96 A'   97 A'   98 A'   39 A"   99 A'   40 A"                 
  1.339   1.403   1.451   1.496   1.583   1.699   1.749   1.847
 41 A"  100 A'  101 A'  102 A'   42 A"  103 A'  104 A'  105 A'                 
  1.877   2.003   2.055   2.114   2.209   2.217   2.271   2.283
 43 A"   44 A"  106 A'  107 A'  108 A'   45 A"   46 A"  109 A'                 
  2.313   2.367   2.437   2.554   2.628   2.831   2.849   3.049
110 A'  111 A'  112 A'  113 A'   47 A"   48 A"  114 A'  115 A'                 
  3.182   3.511   3.951   3.981   3.988   4.008   4.013   4.077
116 A'  117 A'   49 A"   50 A"  118 A'   51 A"  119 A'   52 A"                 
  4.096   4.200   4.227   4.353   4.468   6.002   6.066   6.129
120 A'  121 A'  122 A'  123 A'  124 A'   53 A"  125 A'  126 A'                 
  6.703   7.537   7.595   7.665   9.713   9.791  23.243  24.005
127 A'   54 A"  128 A'  129 A'  130 A'  131 A'  132 A'  133 A'                 
 25.764  25.838  25.932  26.081  26.271  26.503  27.893  28.342
 55 A"   56 A"  134 A'  135 A'  136 A'  137 A'  138 A'   57 A"                 
 28.389  28.412  28.522  28.539  28.551  28.597  28.700  47.959
139 A'  140 A'   58 A"  141 A'   59 A"  142 A'  143 A'  144 A'                 
127.883 127.920 127.956 151.683 215.702 215.782 289.737 289.795
 60 A"  145 A'  146 A'  147 A'  148 A'  149 A'   61 A"  150 A'                 
289.8971020.7661901.848
151 A'  152 A'  153 A'                                                         
 --------------------------------------------------------------

          Ground-State Mulliken Net Atomic Charges

     Atom                 Charge (a.u.)
  ----------------------------------------
      1 Cl                    0.379871
      2 Cl                    0.459508
      3 Br                   -0.123698
      4 I                     0.169722
      5 C                    -0.366163
      6 C                    -0.519240
  ----------------------------------------
  Sum of atomic charges =     0.000000

 -----------------------------------------------------------------
                    Cartesian Multipole Moments
 -----------------------------------------------------------------
    Charge (ESU x 10^10)
                 0.0000
    Dipole Moment (Debye)
         X      -0.1650      Y      -0.2641      Z       0.0000
       Tot       0.3114
    Quadrupole Moments (Debye-Ang)
        XX     -78.2387     XY       0.3705     YY     -82.7889
        XZ      -0.0000     YZ       0.0000     ZZ     -83.7865
    Octopole Moments (Debye-Ang^2)
       XXX      -4.3556    XXY      -9.8385    XYY      -1.4026
       YYY     -10.3604    XXZ       0.0000    XYZ      -0.0000
       YYZ      -0.0000    XZZ      -0.3971    YZZ      -2.6353
       ZZZ       0.0000
    Hexadecapole Moments (Debye-Ang^3)
      XXXX   -1563.6198   XXXY     -50.1284   XXYY    -362.2099
      XYYY     -67.2624   YYYY    -815.2485   XXXZ      -0.0000
      XXYZ      -0.0000   XYYZ       0.0000   YYYZ       0.0000
      XXZZ    -295.5050   XYZZ     -21.4114   YYZZ    -159.2336
      XZZZ      -0.0000   YZZZ       0.0000   ZZZZ    -105.2405
 -----------------------------------------------------------------
 Calculating analytic gradient of the SCF energy
 Gradient of SCF Energy
            1           2           3           4           5           6
    1  -0.0034647  -0.0096108  -0.0064680   0.0227559   0.0309753  -0.0341877
    2  -0.0688382  -0.0759279   0.0745663   0.0792386  -0.0054933  -0.0035455
    3  -0.0000000   0.0000000   0.0000000  -0.0000000   0.0000000  -0.0000000
 Max gradient component =       7.924E-02
 RMS gradient           =       3.740E-02
 Gradient time:  CPU 18.27 s  wall 4.68 s
 Geometry Optimization Parameters
   NAtoms,    NIC,     NZ,  NCons,   NDum,   NFix, NCnnct, MaxDiis
        6      37       0       0       0       0       0       0

 Cartesian Hessian Update
 Hessian Updated using BFGS Update


** GEOMETRY OPTIMIZATION IN DELOCALIZED INTERNAL COORDINATES **
   Searching for a Minimum

   Optimization Cycle:  11

                       Coordinates (Angstroms)
     ATOM                X               Y               Z
      1  Cl        2.1000839443    1.6362312037    0.0000000000
      2  Cl       -1.2999636518    1.8246619139    0.0000000000
      3  Br        2.1085655018   -1.0440412910    0.0000000000
      4  I        -1.8168747789   -0.9104274055    0.0000000000
      5  C         0.9991887374    0.3791668284    0.0000000000
      6  C        -0.3488695164    0.4402687419    0.0000000000
   Point Group: cs    Number of degrees of freedom:     9


   Energy is -10490.244443807

 Hessian Updated using BFGS Update

  9 Hessian modes will be used to form the next step
  Hessian Eigenvalues:
     0.107062    0.245193    0.250020    0.309933    0.367534    0.522749
     0.925672    1.030260    1.141186

 Minimum Search - Taking Simple RFO Step
 Searching for Lamda that Minimizes Along All modes
 Value Taken    Lamda =  -0.05171717
 Calculated Step too Large.  Step scaled by  0.534639
 Step Taken.  Stepsize is  0.300000

                             Maximum     Tolerance    Cnvgd?
         Gradient           0.081630      0.000300      NO
         Displacement       0.286021      0.001200      NO
         Energy change     -0.034254      0.000001      NO


 New Cartesian Coordinates Obtained by Inverse Iteration

 Displacement from previous Coordinates is:  0.211687
 ----------------------------------------------------------------
             Standard Nuclear Orientation (Angstroms)
    I     Atom           X                Y                Z
 ----------------------------------------------------------------
    1      Cl      2.0825043854     1.6804914854     0.0000000000
    2      Cl     -1.2735783796     1.8728876945     0.0000000000
    3      Br      2.0770207081    -1.0932786218     0.0000000000
    4      I      -1.7946979314    -0.9673320730     0.0000000000
    5      C       0.9969796944     0.3846916158     0.0000000000
    6      C      -0.3460982406     0.4483998904     0.0000000000
 ----------------------------------------------------------------
 Molecular Point Group                 Cs    NOp =  2
 Largest Abelian Subgroup              Cs    NOp =  2
 Nuclear Repulsion Energy =  1103.7233614321 hartrees
 There are       67 alpha and       67 beta electrons
 Applying Cartesian multipole field
    Component          Value
    ---------          -----
     (2,0,0)        1.00000E-11
     (0,2,0)        2.00000E-11
     (0,0,2)       -3.00000E-11
 Nucleus-field energy     =     0.0000000297 hartrees
 Requested basis set is 6-311++G(d,p)
 There are 81 shells and 214 basis functions
 A cutoff of  1.0D-11 yielded   2480 shell pairs
 There are     19022 function pairs (     21225 Cartesian)
 Smallest overlap matrix eigenvalue = 1.30E-05
 Guess MOs from SCF MO coefficient file

 -----------------------------------------------------------------------
  General SCF calculation program by
  Eric Jon Sundstrom, Paul Horn, Yuezhi Mao, Dmitri Zuev, Alec White,
  David Stuck, Shaama M.S., Shane Yost, Joonho Lee, David Small,
  Daniel Levine, Susi Lehtola, Hugh Burton, Evgeny Epifanovsky
 -----------------------------------------------------------------------
 Exchange:     0.2000 Hartree-Fock + 0.0800 Slater + 0.7200 B88
 Correlation:  0.1900 VWN1RPA + 0.8100 LYP
 Using SG-1 standard quadrature grid
 using 4 threads for integral computing
 -------------------------------------------------------
 OpenMP Integral computing Module                
 Release: version 2.0, May 2017, Q-Chem Inc. Pleasanton 
 -------------------------------------------------------
 -------------------------------------------------------
 OpenMP BLAS3 based DFT computing Module                
 Release: version 1.0, May 2013, Q-Chem Inc. Pittsburgh 
 -------------------------------------------------------
 A restricted SCF calculation will be
 performed using DIIS
 SCF converges when DIIS error is below 1.0e-08
 ---------------------------------------
  Cycle       Energy         DIIS error
 ---------------------------------------
    1  -10490.2651554714      5.60e-04  
    2  -10490.2672545110      2.75e-04  
    3  -10490.2671219005      3.08e-04  
    4  -10490.2676623241      6.32e-05  
    5  -10490.2676866655      1.01e-05  
    6  -10490.2676869570      7.35e-06  
    7  -10490.2676872560      1.23e-06  
    8  -10490.2676872632      3.84e-07  
    9  -10490.2676872637      8.10e-08  
   10  -10490.2676872639      1.68e-08  
   11  -10490.2676872638      2.39e-09  Convergence criterion met
 ---------------------------------------
 SCF time:   CPU 56.15s  wall 15.00s 
 SCF   energy in the final basis set =   -10490.2676872638
 Total energy in the final basis set =   -10490.2676872638

 --------------------------------------------------------------
             Orbital Energies (a.u.) and Symmetries
 --------------------------------------------------------------

 Alpha MOs, Restricted
 -- Occupied --                  
******* -482.86 -176.32 -165.73 -165.73 -165.73 -101.59 -101.58
  1 A'    2 A'    3 A'    4 A'    1 A"    5 A'    6 A'    7 A'                 
-62.515 -56.336 -56.332 -56.331 -35.822 -31.315 -31.309 -31.308
  8 A'    9 A'    2 A"   10 A'   11 A'   12 A'    3 A"   13 A'                 
-22.965 -22.964 -22.964 -22.959 -22.959 -10.309 -10.297  -9.503
 14 A'    4 A"   15 A'   16 A'    5 A"   17 A'   18 A'   19 A'                 
 -9.500  -8.725  -7.268  -7.265  -7.258  -7.257  -7.255  -7.254
 20 A'   21 A'   22 A'   23 A'    6 A"   24 A'    7 A"   25 A'                 
 -6.557  -6.543  -6.542  -6.372  -4.785  -4.769  -4.768  -2.668
 26 A'    8 A"   27 A'   28 A'   29 A'    9 A"   30 A'   31 A'                 
 -2.664  -2.663  -2.652  -2.652  -2.052  -2.046  -2.045  -2.032
 10 A"   32 A'   33 A'   11 A"   34 A'   12 A"   35 A'   13 A"                 
 -2.032  -0.957  -0.912  -0.828  -0.760  -0.690  -0.561  -0.516
 36 A'   37 A'   38 A'   39 A'   40 A'   41 A'   42 A'   43 A'                 
 -0.486  -0.450  -0.414  -0.387  -0.368  -0.357  -0.332  -0.305
 44 A'   14 A"   45 A'   15 A"   46 A'   47 A'   16 A"   48 A'                 
 -0.304  -0.270  -0.258
 17 A"   49 A'   18 A"                                                         
 -- Virtual --                   
 -0.067  -0.053  -0.037  -0.015   0.000   0.031   0.039   0.048
 50 A'   19 A"   51 A'   52 A'   53 A'   54 A'   55 A'   20 A"                 
  0.050   0.065   0.073   0.077   0.092   0.097   0.107   0.112
 56 A'   57 A'   21 A"   58 A'   22 A"   59 A'   60 A'   23 A"                 
  0.120   0.125   0.133   0.152   0.159   0.166   0.175   0.192
 61 A'   62 A'   63 A'   24 A"   64 A'   65 A'   66 A'   67 A'                 
  0.204   0.246   0.247   0.265   0.311   0.361   0.373   0.380
 68 A'   25 A"   69 A'   70 A'   71 A'   72 A'   73 A'   26 A"                 
  0.396   0.408   0.411   0.416   0.422   0.439   0.454   0.464
 27 A"   74 A'   75 A'   76 A'   28 A"   29 A"   77 A'   78 A'                 
  0.466   0.471   0.503   0.513   0.520   0.541   0.556   0.580
 30 A"   79 A'   80 A'   31 A"   81 A'   32 A"   33 A"   82 A'                 
  0.619   0.624   0.645   0.680   0.729   0.741   0.746   0.782
 83 A'   34 A"   84 A'   85 A'   86 A'   87 A'   35 A"   88 A'                 
  0.794   0.832   0.838   0.863   0.885   0.921   0.931   0.941
 89 A'   36 A"   37 A"   90 A'   91 A'   92 A'   93 A'   38 A"                 
  0.973   1.048   1.079   1.086   1.201   1.204   1.280   1.310
 94 A'   95 A'   96 A'   97 A'   98 A'   39 A"   99 A'   40 A"                 
  1.337   1.401   1.445   1.500   1.579   1.690   1.731   1.854
 41 A"  100 A'  101 A'  102 A'   42 A"  103 A'  104 A'  105 A'                 
  1.877   2.000   2.050   2.121   2.202   2.217   2.269   2.272
 43 A"   44 A"  106 A'  107 A'  108 A'   45 A"   46 A"  109 A'                 
  2.313   2.354   2.440   2.550   2.627   2.829   2.844   3.051
110 A'  111 A'  112 A'  113 A'   47 A"   48 A"  114 A'  115 A'                 
  3.177   3.484   3.949   3.979   3.982   4.005   4.009   4.073
116 A'  117 A'   49 A"   50 A"  118 A'   51 A"  119 A'   52 A"                 
  4.093   4.198   4.226   4.356   4.453   6.001   6.061   6.114
120 A'  121 A'  122 A'  123 A'  124 A'   53 A"  125 A'  126 A'                 
  6.686   7.537   7.594   7.662   9.701   9.781  23.230  24.017
127 A'   54 A"  128 A'  129 A'  130 A'  131 A'  132 A'  133 A'                 
 25.762  25.835  25.947  26.054  26.285  26.494  27.881  28.340
 55 A"   56 A"  134 A'  135 A'  136 A'  137 A'  138 A'   57 A"                 
 28.385  28.402  28.520  28.535  28.548  28.595  28.694  47.946
139 A'  140 A'   58 A"  141 A'   59 A"  142 A'  143 A'  144 A'                 
127.881 127.917 127.947 151.671 215.686 215.772 289.734 289.792
 60 A"  145 A'  146 A'  147 A'  148 A'  149 A'   61 A"  150 A'                 
289.8931020.7501901.835
151 A'  152 A'  153 A'                                                         

 Beta MOs, Restricted
 -- Occupied --                  
******* -482.86 -176.32 -165.73 -165.73 -165.73 -101.59 -101.58
  1 A'    2 A'    3 A'    4 A'    1 A"    5 A'    6 A'    7 A'                 
-62.515 -56.336 -56.332 -56.331 -35.822 -31.315 -31.309 -31.308
  8 A'    9 A'    2 A"   10 A'   11 A'   12 A'    3 A"   13 A'                 
-22.965 -22.964 -22.964 -22.959 -22.959 -10.309 -10.297  -9.503
 14 A'    4 A"   15 A'   16 A'    5 A"   17 A'   18 A'   19 A'                 
 -9.500  -8.725  -7.268  -7.265  -7.258  -7.257  -7.255  -7.254
 20 A'   21 A'   22 A'   23 A'    6 A"   24 A'    7 A"   25 A'                 
 -6.557  -6.543  -6.542  -6.372  -4.785  -4.769  -4.768  -2.668
 26 A'    8 A"   27 A'   28 A'   29 A'    9 A"   30 A'   31 A'                 
 -2.664  -2.663  -2.652  -2.652  -2.052  -2.046  -2.045  -2.032
 10 A"   32 A'   33 A'   11 A"   34 A'   12 A"   35 A'   13 A"                 
 -2.032  -0.957  -0.912  -0.828  -0.760  -0.690  -0.561  -0.516
 36 A'   37 A'   38 A'   39 A'   40 A'   41 A'   42 A'   43 A'                 
 -0.486  -0.450  -0.414  -0.387  -0.368  -0.357  -0.332  -0.305
 44 A'   14 A"   45 A'   15 A"   46 A'   47 A'   16 A"   48 A'                 
 -0.304  -0.270  -0.258
 17 A"   49 A'   18 A"                                                         
 -- Virtual --                   
 -0.067  -0.053  -0.037  -0.015   0.000   0.031   0.039   0.048
 50 A'   19 A"   51 A'   52 A'   53 A'   54 A'   55 A'   20 A"                 
  0.050   0.065   0.073   0.077   0.092   0.097   0.107   0.112
 56 A'   57 A'   21 A"   58 A'   22 A"   59 A'   60 A'   23 A"                 
  0.120   0.125   0.133   0.152   0.159   0.166   0.175   0.192
 61 A'   62 A'   63 A'   24 A"   64 A'   65 A'   66 A'   67 A'                 
  0.204   0.246   0.247   0.265   0.311   0.361   0.373   0.380
 68 A'   25 A"   69 A'   70 A'   71 A'   72 A'   73 A'   26 A"                 
  0.396   0.408   0.411   0.416   0.422   0.439   0.454   0.464
 27 A"   74 A'   75 A'   76 A'   28 A"   29 A"   77 A'   78 A'                 
  0.466   0.471   0.503   0.513   0.520   0.541   0.556   0.580
 30 A"   79 A'   80 A'   31 A"   81 A'   32 A"   33 A"   82 A'                 
  0.619   0.624   0.645   0.680   0.729   0.741   0.746   0.782
 83 A'   34 A"   84 A'   85 A'   86 A'   87 A'   35 A"   88 A'                 
  0.794   0.832   0.838   0.863   0.885   0.921   0.931   0.941
 89 A'   36 A"   37 A"   90 A'   91 A'   92 A'   93 A'   38 A"                 
  0.973   1.048   1.079   1.086   1.201   1.204   1.280   1.310
 94 A'   95 A'   96 A'   97 A'   98 A'   39 A"   99 A'   40 A"                 
  1.337   1.401   1.445   1.500   1.579   1.690   1.731   1.854
 41 A"  100 A'  101 A'  102 A'   42 A"  103 A'  104 A'  105 A'                 
  1.877   2.000   2.050   2.121   2.202   2.217   2.269   2.272
 43 A"   44 A"  106 A'  107 A'  108 A'   45 A"   46 A"  109 A'                 
  2.313   2.354   2.440   2.550   2.627   2.829   2.844   3.051
110 A'  111 A'  112 A'  113 A'   47 A"   48 A"  114 A'  115 A'                 
  3.177   3.484   3.949   3.979   3.982   4.005   4.009   4.073
116 A'  117 A'   49 A"   50 A"  118 A'   51 A"  119 A'   52 A"                 
  4.093   4.198   4.226   4.356   4.453   6.001   6.061   6.114
120 A'  121 A'  122 A'  123 A'  124 A'   53 A"  125 A'  126 A'                 
  6.686   7.537   7.594   7.662   9.701   9.781  23.230  24.017
127 A'   54 A"  128 A'  129 A'  130 A'  131 A'  132 A'  133 A'                 
 25.762  25.835  25.947  26.054  26.285  26.494  27.881  28.340
 55 A"   56 A"  134 A'  135 A'  136 A'  137 A'  138 A'   57 A"                 
 28.385  28.402  28.520  28.535  28.548  28.595  28.694  47.946
139 A'  140 A'   58 A"  141 A'   59 A"  142 A'  143 A'  144 A'                 
127.881 127.917 127.947 151.671 215.686 215.772 289.734 289.792
 60 A"  145 A'  146 A'  147 A'  148 A'  149 A'   61 A"  150 A'                 
289.8931020.7501901.835
151 A'  152 A'  153 A'                                                         
 --------------------------------------------------------------

          Ground-State Mulliken Net Atomic Charges

     Atom                 Charge (a.u.)
  ----------------------------------------
      1 Cl                    0.393633
      2 Cl                    0.452830
      3 Br                   -0.122972
      4 I                     0.176137
      5 C                    -0.383713
      6 C                    -0.515915
  ----------------------------------------
  Sum of atomic charges =     0.000000

 -----------------------------------------------------------------
                    Cartesian Multipole Moments
 -----------------------------------------------------------------
    Charge (ESU x 10^10)
                 0.0000
    Dipole Moment (Debye)
         X      -0.1933      Y      -0.4093      Z       0.0000
       Tot       0.4526
    Quadrupole Moments (Debye-Ang)
        XX     -78.8641     XY       0.6027     YY     -81.9985
        XZ      -0.0000     YZ      -0.0000     ZZ     -83.9751
    Octopole Moments (Debye-Ang^2)
       XXX      -5.4154    XXY      -9.3856    XYY      -1.6255
       YYY      -7.1516    XXZ       0.0000    XYZ       0.0000
       YYZ       0.0000    XZZ      -0.6507    YZZ      -1.5132
       ZZZ       0.0000
    Hexadecapole Moments (Debye-Ang^3)
      XXXX   -1538.1160   XXXY     -53.5667   XXYY    -361.8398
      XYYY     -70.7439   YYYY    -858.6345   XXXZ      -0.0000
      XXYZ      -0.0000   XYYZ      -0.0000   YYYZ      -0.0000
      XXZZ    -289.6592   XYZZ     -22.9845   YYZZ    -168.3438
      XZZZ      -0.0000   YZZZ      -0.0000   ZZZZ    -105.7061
 -----------------------------------------------------------------
 Calculating analytic gradient of the SCF energy
 Gradient of SCF Energy
            1           2           3           4           5           6
    1   0.0001255  -0.0097478  -0.0016041   0.0104168   0.0166271  -0.0158175
    2  -0.0460128  -0.0507808   0.0497355   0.0537836  -0.0030065  -0.0037190
    3   0.0000000   0.0000000   0.0000000  -0.0000000  -0.0000000   0.0000000
 Max gradient component =       5.378E-02
 RMS gradient           =       2.452E-02
 Gradient time:  CPU 18.07 s  wall 4.63 s
 Geometry Optimization Parameters
   NAtoms,    NIC,     NZ,  NCons,   NDum,   NFix, NCnnct, MaxDiis
        6      37       0       0       0       0       0       0

 Cartesian Hessian Update
 Hessian Updated using BFGS Update


** GEOMETRY OPTIMIZATION IN DELOCALIZED INTERNAL COORDINATES **
   Searching for a Minimum

   Optimization Cycle:  12

                       Coordinates (Angstroms)
     ATOM                X               Y               Z
      1  Cl        2.0825043854    1.6804914854    0.0000000000
      2  Cl       -1.2735783796    1.8728876945    0.0000000000
      3  Br        2.0770207081   -1.0932786218    0.0000000000
      4  I        -1.7946979314   -0.9673320730    0.0000000000
      5  C         0.9969796944    0.3846916158    0.0000000000
      6  C        -0.3460982406    0.4483998904    0.0000000000
   Point Group: cs    Number of degrees of freedom:     9


   Energy is -10490.267687264

 Hessian Updated using BFGS Update

  9 Hessian modes will be used to form the next step
  Hessian Eigenvalues:
     0.090607    0.243787    0.250036    0.309406    0.361040    0.536988
     0.925705    1.030234    1.141186

 Minimum Search - Taking Simple RFO Step
 Searching for Lamda that Minimizes Along All modes
 Value Taken    Lamda =  -0.03251788
 Calculated Step too Large.  Step scaled by  0.588969
 Step Taken.  Stepsize is  0.300000

                             Maximum     Tolerance    Cnvgd?
         Gradient           0.057047      0.000300      NO
         Displacement       0.284915      0.001200      NO
         Energy change     -0.023243      0.000001      NO


 New Cartesian Coordinates Obtained by Inverse Iteration

 Displacement from previous Coordinates is:  0.241384
 ----------------------------------------------------------------
             Standard Nuclear Orientation (Angstroms)
    I     Atom           X                Y                Z
 ----------------------------------------------------------------
    1      Cl      2.0618308174     1.7211714279     0.0000000000
    2      Cl     -1.2448583427     1.9216098824     0.0000000000
    3      Br      2.0270437229    -1.1437831321     0.0000000000
    4      I      -1.7502434714    -1.0281918864     0.0000000000
    5      C       0.9910998054     0.3925287406     0.0000000000
    6      C      -0.3427422953     0.4625249588     0.0000000000
 ----------------------------------------------------------------
 Molecular Point Group                 Cs    NOp =  2
 Largest Abelian Subgroup              Cs    NOp =  2
 Nuclear Repulsion Energy =  1099.3349735192 hartrees
 There are       67 alpha and       67 beta electrons
 Applying Cartesian multipole field
    Component          Value
    ---------          -----
     (2,0,0)        1.00000E-11
     (0,2,0)        2.00000E-11
     (0,0,2)       -3.00000E-11
 Nucleus-field energy     =     0.0000000302 hartrees
 Requested basis set is 6-311++G(d,p)
 There are 81 shells and 214 basis functions
 A cutoff of  1.0D-11 yielded   2465 shell pairs
 There are     18921 function pairs (     21119 Cartesian)
 Smallest overlap matrix eigenvalue = 1.48E-05
 Guess MOs from SCF MO coefficient file

 -----------------------------------------------------------------------
  General SCF calculation program by
  Eric Jon Sundstrom, Paul Horn, Yuezhi Mao, Dmitri Zuev, Alec White,
  David Stuck, Shaama M.S., Shane Yost, Joonho Lee, David Small,
  Daniel Levine, Susi Lehtola, Hugh Burton, Evgeny Epifanovsky
 -----------------------------------------------------------------------
 Exchange:     0.2000 Hartree-Fock + 0.0800 Slater + 0.7200 B88
 Correlation:  0.1900 VWN1RPA + 0.8100 LYP
 Using SG-1 standard quadrature grid
 using 4 threads for integral computing
 -------------------------------------------------------
 OpenMP Integral computing Module                
 Release: version 2.0, May 2017, Q-Chem Inc. Pleasanton 
 -------------------------------------------------------
 -------------------------------------------------------
 OpenMP BLAS3 based DFT computing Module                
 Release: version 1.0, May 2013, Q-Chem Inc. Pittsburgh 
 -------------------------------------------------------
 A restricted SCF calculation will be
 performed using DIIS
 SCF converges when DIIS error is below 1.0e-08
 ---------------------------------------
  Cycle       Energy         DIIS error
 ---------------------------------------
    1  -10490.2806266388      5.57e-04  
    2  -10490.2828874277      2.21e-04  
    3  -10490.2827967767      2.50e-04  
    4  -10490.2831419884      7.17e-05  
    5  -10490.2831736089      8.54e-06  
    6  -10490.2831738471      6.08e-06  
    7  -10490.2831740423      1.52e-06  
    8  -10490.2831740544      4.24e-07  
    9  -10490.2831740551      8.85e-08  
   10  -10490.2831740552      1.68e-08  
   11  -10490.2831740553      1.91e-09  Convergence criterion met
 ---------------------------------------
 SCF time:   CPU 55.77s  wall 15.00s 
 SCF   energy in the final basis set =   -10490.2831740553
 Total energy in the final basis set =   -10490.2831740553

 --------------------------------------------------------------
             Orbital Energies (a.u.) and Symmetries
 --------------------------------------------------------------

 Alpha MOs, Restricted
 -- Occupied --                  
******* -482.86 -176.33 -165.73 -165.73 -165.73 -101.59 -101.59
  1 A'    2 A'    3 A'    4 A'    1 A"    5 A'    6 A'    7 A'                 
-62.516 -56.337 -56.332 -56.332 -35.822 -31.316 -31.309 -31.309
  8 A'    9 A'    2 A"   10 A'   11 A'   12 A'    3 A"   13 A'                 
-22.966 -22.965 -22.964 -22.960 -22.960 -10.310 -10.298  -9.503
 14 A'    4 A"   15 A'   16 A'    5 A"   17 A'   18 A'   19 A'                 
 -9.501  -8.725  -7.268  -7.266  -7.258  -7.257  -7.255  -7.254
 20 A'   21 A'   22 A'   23 A'    6 A"   24 A'    7 A"   25 A'                 
 -6.557  -6.543  -6.543  -6.372  -4.786  -4.770  -4.769  -2.668
 26 A'    8 A"   27 A'   28 A'   29 A'    9 A"   30 A'   31 A'                 
 -2.664  -2.664  -2.653  -2.652  -2.052  -2.046  -2.046  -2.032
 10 A"   32 A'   33 A'   11 A"   34 A'   12 A"   35 A'   13 A"                 
 -2.032  -0.952  -0.903  -0.829  -0.761  -0.687  -0.559  -0.513
 36 A'   37 A'   38 A'   39 A'   40 A'   41 A'   42 A'   43 A'                 
 -0.485  -0.447  -0.412  -0.382  -0.364  -0.352  -0.334  -0.312
 44 A'   14 A"   45 A'   15 A"   46 A'   47 A'   16 A"   48 A'                 
 -0.304  -0.275  -0.259
 17 A"   49 A'   18 A"                                                         
 -- Virtual --                   
 -0.071  -0.051  -0.043  -0.020   0.001   0.031   0.038   0.048
 50 A'   19 A"   51 A'   52 A'   53 A'   54 A'   55 A'   20 A"                 
  0.049   0.067   0.073   0.077   0.092   0.098   0.108   0.113
 56 A'   57 A'   21 A"   58 A'   22 A"   59 A'   60 A'   23 A"                 
  0.118   0.124   0.134   0.150   0.159   0.169   0.172   0.188
 61 A'   62 A'   63 A'   24 A"   64 A'   65 A'   66 A'   67 A'                 
  0.206   0.245   0.249   0.258   0.314   0.354   0.373   0.383
 68 A'   25 A"   69 A'   70 A'   71 A'   72 A'   73 A'   26 A"                 
  0.393   0.400   0.412   0.415   0.423   0.438   0.451   0.466
 27 A"   74 A'   75 A'   76 A'   28 A"   29 A"   77 A'   78 A'                 
  0.468   0.468   0.499   0.512   0.523   0.540   0.556   0.584
 79 A'   30 A"   80 A'   31 A"   81 A'   32 A"   33 A"   82 A'                 
  0.620   0.623   0.646   0.682   0.727   0.732   0.754   0.783
 34 A"   83 A'   84 A'   85 A'   86 A'   87 A'   35 A"   88 A'                 
  0.804   0.832   0.837   0.859   0.881   0.915   0.927   0.941
 89 A'   36 A"   37 A"   90 A'   91 A'   92 A'   93 A'   38 A"                 
  0.959   1.035   1.075   1.088   1.195   1.198   1.268   1.303
 94 A'   95 A'   96 A'   97 A'   98 A'   39 A"   99 A'   40 A"                 
  1.335   1.402   1.441   1.508   1.578   1.683   1.719   1.864
 41 A"  100 A'  101 A'  102 A'   42 A"  103 A'  104 A'  105 A'                 
  1.882   1.998   2.041   2.131   2.191   2.217   2.256   2.267
 43 A"   44 A"  106 A'  107 A'  108 A'   45 A"  109 A'   46 A"                 
  2.319   2.344   2.445   2.548   2.627   2.828   2.841   3.056
110 A'  111 A'  112 A'  113 A'   47 A"   48 A"  114 A'  115 A'                 
  3.179   3.459   3.948   3.976   3.979   4.002   4.010   4.069
116 A'  117 A'   49 A"  118 A'   50 A"   51 A"  119 A'   52 A"                 
  4.092   4.194   4.227   4.359   4.439   6.000   6.060   6.101
120 A'  121 A'  122 A'  123 A'  124 A'   53 A"  125 A'  126 A'                 
  6.674   7.536   7.592   7.660   9.691   9.776  23.219  24.048
127 A'   54 A"  128 A'  129 A'  130 A'  131 A'  132 A'  133 A'                 
 25.760  25.832  25.961  26.022  26.300  26.490  27.871  28.339
 55 A"   56 A"  134 A'  135 A'  136 A'  137 A'  138 A'   57 A"                 
 28.383  28.395  28.519  28.533  28.546  28.594  28.689  47.936
139 A'  140 A'   58 A"  141 A'   59 A"  142 A'  143 A'  144 A'                 
127.880 127.916 127.941 151.662 215.676 215.767 289.732 289.789
 60 A"  145 A'  146 A'  147 A'  148 A'  149 A'   61 A"  150 A'                 
289.8891020.7371901.826
151 A'  152 A'  153 A'                                                         

 Beta MOs, Restricted
 -- Occupied --                  
******* -482.86 -176.33 -165.73 -165.73 -165.73 -101.59 -101.59
  1 A'    2 A'    3 A'    4 A'    1 A"    5 A'    6 A'    7 A'                 
-62.516 -56.337 -56.332 -56.332 -35.822 -31.316 -31.309 -31.309
  8 A'    9 A'    2 A"   10 A'   11 A'   12 A'    3 A"   13 A'                 
-22.966 -22.965 -22.964 -22.960 -22.960 -10.310 -10.298  -9.503
 14 A'    4 A"   15 A'   16 A'    5 A"   17 A'   18 A'   19 A'                 
 -9.501  -8.725  -7.268  -7.266  -7.258  -7.257  -7.255  -7.254
 20 A'   21 A'   22 A'   23 A'    6 A"   24 A'    7 A"   25 A'                 
 -6.557  -6.543  -6.543  -6.372  -4.786  -4.770  -4.769  -2.668
 26 A'    8 A"   27 A'   28 A'   29 A'    9 A"   30 A'   31 A'                 
 -2.664  -2.664  -2.653  -2.652  -2.052  -2.046  -2.046  -2.032
 10 A"   32 A'   33 A'   11 A"   34 A'   12 A"   35 A'   13 A"                 
 -2.032  -0.952  -0.903  -0.829  -0.761  -0.687  -0.559  -0.513
 36 A'   37 A'   38 A'   39 A'   40 A'   41 A'   42 A'   43 A'                 
 -0.485  -0.447  -0.412  -0.382  -0.364  -0.352  -0.334  -0.312
 44 A'   14 A"   45 A'   15 A"   46 A'   47 A'   16 A"   48 A'                 
 -0.304  -0.275  -0.259
 17 A"   49 A'   18 A"                                                         
 -- Virtual --                   
 -0.071  -0.051  -0.043  -0.020   0.001   0.031   0.038   0.048
 50 A'   19 A"   51 A'   52 A'   53 A'   54 A'   55 A'   20 A"                 
  0.049   0.067   0.073   0.077   0.092   0.098   0.108   0.113
 56 A'   57 A'   21 A"   58 A'   22 A"   59 A'   60 A'   23 A"                 
  0.118   0.124   0.134   0.150   0.159   0.169   0.172   0.188
 61 A'   62 A'   63 A'   24 A"   64 A'   65 A'   66 A'   67 A'                 
  0.206   0.245   0.249   0.258   0.314   0.354   0.373   0.383
 68 A'   25 A"   69 A'   70 A'   71 A'   72 A'   73 A'   26 A"                 
  0.393   0.400   0.412   0.415   0.423   0.438   0.451   0.466
 27 A"   74 A'   75 A'   76 A'   28 A"   29 A"   77 A'   78 A'                 
  0.468   0.468   0.499   0.512   0.523   0.540   0.556   0.584
 79 A'   30 A"   80 A'   31 A"   81 A'   32 A"   33 A"   82 A'                 
  0.620   0.623   0.646   0.682   0.727   0.732   0.754   0.783
 34 A"   83 A'   84 A'   85 A'   86 A'   87 A'   35 A"   88 A'                 
  0.804   0.832   0.837   0.859   0.881   0.915   0.927   0.941
 89 A'   36 A"   37 A"   90 A'   91 A'   92 A'   93 A'   38 A"                 
  0.959   1.035   1.075   1.088   1.195   1.198   1.268   1.303
 94 A'   95 A'   96 A'   97 A'   98 A'   39 A"   99 A'   40 A"                 
  1.335   1.402   1.441   1.508   1.578   1.683   1.719   1.864
 41 A"  100 A'  101 A'  102 A'   42 A"  103 A'  104 A'  105 A'                 
  1.882   1.998   2.041   2.131   2.191   2.217   2.256   2.267
 43 A"   44 A"  106 A'  107 A'  108 A'   45 A"  109 A'   46 A"                 
  2.319   2.344   2.445   2.548   2.627   2.828   2.841   3.056
110 A'  111 A'  112 A'  113 A'   47 A"   48 A"  114 A'  115 A'                 
  3.179   3.459   3.948   3.976   3.979   4.002   4.010   4.069
116 A'  117 A'   49 A"  118 A'   50 A"   51 A"  119 A'   52 A"                 
  4.092   4.194   4.227   4.359   4.439   6.000   6.060   6.101
120 A'  121 A'  122 A'  123 A'  124 A'   53 A"  125 A'  126 A'                 
  6.674   7.536   7.592   7.660   9.691   9.776  23.219  24.048
127 A'   54 A"  128 A'  129 A'  130 A'  131 A'  132 A'  133 A'                 
 25.760  25.832  25.961  26.022  26.300  26.490  27.871  28.339
 55 A"   56 A"  134 A'  135 A'  136 A'  137 A'  138 A'   57 A"                 
 28.383  28.395  28.519  28.533  28.546  28.594  28.689  47.936
139 A'  140 A'   58 A"  141 A'   59 A"  142 A'  143 A'  144 A'                 
127.880 127.916 127.941 151.662 215.676 215.767 289.732 289.789
 60 A"  145 A'  146 A'  147 A'  148 A'  149 A'   61 A"  150 A'                 
289.8891020.7371901.826
151 A'  152 A'  153 A'                                                         
 --------------------------------------------------------------

          Ground-State Mulliken Net Atomic Charges

     Atom                 Charge (a.u.)
  ----------------------------------------
      1 Cl                    0.408746
      2 Cl                    0.454633
      3 Br                   -0.122341
      4 I                     0.177634
      5 C                    -0.388873
      6 C                    -0.529800
  ----------------------------------------
  Sum of atomic charges =     0.000000

 -----------------------------------------------------------------
                    Cartesian Multipole Moments
 -----------------------------------------------------------------
    Charge (ESU x 10^10)
                 0.0000
    Dipole Moment (Debye)
         X      -0.2057      Y      -0.5191      Z      -0.0000
       Tot       0.5583
    Quadrupole Moments (Debye-Ang)
        XX     -79.6366     XY       0.7793     YY     -81.1518
        XZ      -0.0000     YZ      -0.0000     ZZ     -84.1103
    Octopole Moments (Debye-Ang^2)
       XXX      -6.8563    XXY      -8.2974    XYY      -2.2476
       YYY      -3.7590    XXZ       0.0000    XYZ       0.0000
       YYZ      -0.0000    XZZ      -1.1502    YZZ      -0.2039
       ZZZ       0.0000
    Hexadecapole Moments (Debye-Ang^3)
      XXXX   -1492.5795   XXXY     -57.0846   XXYY    -359.3566
      XYYY     -73.4456   YYYY    -904.1900   XXXZ      -0.0000
      XXYZ      -0.0000   XYYZ      -0.0000   YYYZ       0.0000
      XXZZ    -279.9297   XYZZ     -24.3760   YYZZ    -178.0108
      XZZZ      -0.0000   YZZZ      -0.0000   ZZZZ    -106.0590
 -----------------------------------------------------------------
 Calculating analytic gradient of the SCF energy
 Gradient of SCF Energy
            1           2           3           4           5           6
    1   0.0011792  -0.0081259   0.0004331   0.0032665   0.0015854   0.0016617
    2  -0.0281758  -0.0312475   0.0302778   0.0325035  -0.0013126  -0.0020454
    3  -0.0000000   0.0000000  -0.0000000  -0.0000000  -0.0000000   0.0000000
 Max gradient component =       3.250E-02
 RMS gradient           =       1.459E-02
 Gradient time:  CPU 17.83 s  wall 4.57 s
 Geometry Optimization Parameters
   NAtoms,    NIC,     NZ,  NCons,   NDum,   NFix, NCnnct, MaxDiis
        6      37       0       0       0       0       0       0

 Cartesian Hessian Update
 Hessian Updated using BFGS Update


** GEOMETRY OPTIMIZATION IN DELOCALIZED INTERNAL COORDINATES **
   Searching for a Minimum

   Optimization Cycle:  13

                       Coordinates (Angstroms)
     ATOM                X               Y               Z
      1  Cl        2.0618308174    1.7211714279    0.0000000000
      2  Cl       -1.2448583427    1.9216098824    0.0000000000
      3  Br        2.0270437229   -1.1437831321    0.0000000000
      4  I        -1.7502434714   -1.0281918864    0.0000000000
      5  C         0.9910998054    0.3925287406    0.0000000000
      6  C        -0.3427422953    0.4625249588    0.0000000000
   Point Group: cs    Number of degrees of freedom:     9


   Energy is -10490.283174055

 Hessian Updated using BFGS Update

  9 Hessian modes will be used to form the next step
  Hessian Eigenvalues:
     0.074084    0.246054    0.250077    0.309256    0.372607    0.541474
     0.925701    1.030186    1.141205

 Minimum Search - Taking Simple RFO Step
 Searching for Lamda that Minimizes Along All modes
 Value Taken    Lamda =  -0.01726088
 Calculated Step too Large.  Step scaled by  0.691788
 Step Taken.  Stepsize is  0.300000

                             Maximum     Tolerance    Cnvgd?
         Gradient           0.037808      0.000300      NO
         Displacement       0.292406      0.001200      NO
         Energy change     -0.015487      0.000001      NO


 New Cartesian Coordinates Obtained by Inverse Iteration

 Displacement from previous Coordinates is:  0.234165
 ----------------------------------------------------------------
             Standard Nuclear Orientation (Angstroms)
    I     Atom           X                Y                Z
 ----------------------------------------------------------------
    1      Cl      2.0370441111     1.7629169290     0.0000000000
    2      Cl     -1.2106246626     1.9712156688     0.0000000000
    3      Br      1.9833479022    -1.1918406829     0.0000000000
    4      I      -1.7103761019    -1.0864594262     0.0000000000
    5      C       0.9909147888     0.3968464674     0.0000000000
    6      C      -0.3481758013     0.4731810351     0.0000000000
 ----------------------------------------------------------------
 Molecular Point Group                 Cs    NOp =  2
 Largest Abelian Subgroup              Cs    NOp =  2
 Nuclear Repulsion Energy =  1095.0254748764 hartrees
 There are       67 alpha and       67 beta electrons
 Applying Cartesian multipole field
    Component          Value
    ---------          -----
     (2,0,0)        1.00000E-11
     (0,2,0)        2.00000E-11
     (0,0,2)       -3.00000E-11
 Nucleus-field energy     =     0.0000000308 hartrees
 Requested basis set is 6-311++G(d,p)
 There are 81 shells and 214 basis functions
 A cutoff of  1.0D-11 yielded   2459 shell pairs
 There are     18861 function pairs (     21048 Cartesian)
 Smallest overlap matrix eigenvalue = 1.80E-05
 Guess MOs from SCF MO coefficient file

 -----------------------------------------------------------------------
  General SCF calculation program by
  Eric Jon Sundstrom, Paul Horn, Yuezhi Mao, Dmitri Zuev, Alec White,
  David Stuck, Shaama M.S., Shane Yost, Joonho Lee, David Small,
  Daniel Levine, Susi Lehtola, Hugh Burton, Evgeny Epifanovsky
 -----------------------------------------------------------------------
 Exchange:     0.2000 Hartree-Fock + 0.0800 Slater + 0.7200 B88
 Correlation:  0.1900 VWN1RPA + 0.8100 LYP
 Using SG-1 standard quadrature grid
 using 4 threads for integral computing
 -------------------------------------------------------
 OpenMP Integral computing Module                
 Release: version 2.0, May 2017, Q-Chem Inc. Pleasanton 
 -------------------------------------------------------
 -------------------------------------------------------
 OpenMP BLAS3 based DFT computing Module                
 Release: version 1.0, May 2013, Q-Chem Inc. Pittsburgh 
 -------------------------------------------------------
 A restricted SCF calculation will be
 performed using DIIS
 SCF converges when DIIS error is below 1.0e-08
 ---------------------------------------
  Cycle       Energy         DIIS error
 ---------------------------------------
    1  -10490.2897586272      5.20e-04  
    2  -10490.2918026013      2.44e-04  
    3  -10490.2916566332      2.88e-04  
    4  -10490.2921347297      5.96e-05  
    5  -10490.2921571010      8.85e-06  
    6  -10490.2921572732      7.33e-06  
    7  -10490.2921575697      1.12e-06  
    8  -10490.2921575762      3.71e-07  
    9  -10490.2921575768      7.44e-08  
   10  -10490.2921575769      1.97e-08  
   11  -10490.2921575768      2.97e-09  Convergence criterion met
 ---------------------------------------
 SCF time:   CPU 55.50s  wall 15.00s 
 SCF   energy in the final basis set =   -10490.2921575768
 Total energy in the final basis set =   -10490.2921575768

 --------------------------------------------------------------
             Orbital Energies (a.u.) and Symmetries
 --------------------------------------------------------------

 Alpha MOs, Restricted
 -- Occupied --                  
******* -482.86 -176.33 -165.73 -165.73 -165.73 -101.59 -101.59
  1 A'    2 A'    3 A'    4 A'    1 A"    5 A'    6 A'    7 A'                 
-62.517 -56.337 -56.333 -56.333 -35.823 -31.317 -31.310 -31.310
  8 A'    9 A'    2 A"   10 A'   11 A'   12 A'    3 A"   13 A'                 
-22.967 -22.966 -22.965 -22.961 -22.961 -10.311 -10.300  -9.504
 14 A'    4 A"   15 A'   16 A'    5 A"   17 A'   18 A'   19 A'                 
 -9.501  -8.726  -7.269  -7.266  -7.258  -7.258  -7.256  -7.255
 20 A'   21 A'   22 A'   23 A'    6 A"   24 A'    7 A"   25 A'                 
 -6.558  -6.544  -6.543  -6.373  -4.786  -4.770  -4.770  -2.669
 26 A'    8 A"   27 A'   28 A'   29 A'    9 A"   30 A'   31 A'                 
 -2.665  -2.664  -2.653  -2.653  -2.052  -2.047  -2.046  -2.033
 10 A"   32 A'   33 A'   11 A"   34 A'   12 A"   35 A'   13 A"                 
 -2.033  -0.946  -0.895  -0.830  -0.760  -0.684  -0.557  -0.510
 36 A'   37 A'   38 A'   39 A'   40 A'   41 A'   42 A'   43 A'                 
 -0.484  -0.443  -0.411  -0.378  -0.361  -0.347  -0.335  -0.318
 44 A'   14 A"   45 A'   15 A"   46 A'   47 A'   16 A"   48 A'                 
 -0.305  -0.278  -0.260
 17 A"   49 A'   18 A"                                                         
 -- Virtual --                   
 -0.074  -0.052  -0.048  -0.025   0.001   0.031   0.037   0.049
 50 A'   19 A"   51 A'   52 A'   53 A'   54 A'   55 A'   20 A"                 
  0.049   0.069   0.073   0.077   0.092   0.099   0.108   0.114
 56 A'   57 A'   21 A"   58 A'   22 A"   59 A'   60 A'   23 A"                 
  0.116   0.125   0.134   0.149   0.158   0.167   0.173   0.186
 61 A'   62 A'   63 A'   24 A"   64 A'   65 A'   66 A'   67 A'                 
  0.209   0.244   0.245   0.256   0.316   0.348   0.374   0.384
 68 A'   25 A"   69 A'   70 A'   71 A'   72 A'   73 A'   26 A"                 
  0.391   0.392   0.413   0.416   0.423   0.437   0.449   0.462
 27 A"   74 A'   75 A'   76 A'   28 A"   29 A"   77 A'   78 A'                 
  0.470   0.471   0.495   0.510   0.523   0.540   0.557   0.583
 79 A'   30 A"   80 A'   31 A"   81 A'   32 A"   33 A"   82 A'                 
  0.616   0.620   0.648   0.680   0.713   0.734   0.760   0.782
 34 A"   83 A'   84 A'   85 A'   86 A'   87 A'   35 A"   88 A'                 
  0.813   0.832   0.837   0.853   0.881   0.904   0.923   0.939
 89 A'   36 A"   37 A"   90 A'   91 A'   92 A'   93 A'   38 A"                 
  0.950   1.022   1.068   1.092   1.184   1.190   1.256   1.298
 94 A'   95 A'   96 A'   97 A'   98 A'   39 A"   99 A'   40 A"                 
  1.333   1.401   1.438   1.520   1.573   1.674   1.704   1.869
 41 A"  100 A'  101 A'  102 A'   42 A"  103 A'  104 A'  105 A'                 
  1.879   1.995   2.031   2.130   2.175   2.217   2.232   2.265
 43 A"   44 A"  106 A'  107 A'  108 A'   45 A"  109 A'   46 A"                 
  2.315   2.339   2.447   2.542   2.626   2.824   2.838   3.060
110 A'  111 A'  112 A'  113 A'   47 A"   48 A"  114 A'  115 A'                 
  3.162   3.451   3.946   3.970   3.978   4.000   4.014   4.064
116 A'  117 A'   49 A"  118 A'   50 A"   51 A"  119 A'   52 A"                 
  4.089   4.185   4.228   4.360   4.428   5.999   6.060   6.091
120 A'  121 A'  122 A'  123 A'  124 A'   53 A"  125 A'  126 A'                 
  6.664   7.534   7.589   7.658   9.683   9.773  23.215  24.024
127 A'   54 A"  128 A'  129 A'  130 A'  131 A'  132 A'  133 A'                 
 25.758  25.829  25.953  26.002  26.310  26.477  27.863  28.337
 55 A"   56 A"  134 A'  135 A'  136 A'  137 A'  138 A'   57 A"                 
 28.383  28.389  28.518  28.532  28.544  28.593  28.686  47.927
139 A'  140 A'   58 A"  141 A'   59 A"  142 A'  143 A'  144 A'                 
127.878 127.915 127.936 151.655 215.666 215.763 289.730 289.785
 60 A"  145 A'  146 A'  147 A'  148 A'  149 A'   61 A"  150 A'                 
289.8861020.7261901.818
151 A'  152 A'  153 A'                                                         

 Beta MOs, Restricted
 -- Occupied --                  
******* -482.86 -176.33 -165.73 -165.73 -165.73 -101.59 -101.59
  1 A'    2 A'    3 A'    4 A'    1 A"    5 A'    6 A'    7 A'                 
-62.517 -56.337 -56.333 -56.333 -35.823 -31.317 -31.310 -31.310
  8 A'    9 A'    2 A"   10 A'   11 A'   12 A'    3 A"   13 A'                 
-22.967 -22.966 -22.965 -22.961 -22.961 -10.311 -10.300  -9.504
 14 A'    4 A"   15 A'   16 A'    5 A"   17 A'   18 A'   19 A'                 
 -9.501  -8.726  -7.269  -7.266  -7.258  -7.258  -7.256  -7.255
 20 A'   21 A'   22 A'   23 A'    6 A"   24 A'    7 A"   25 A'                 
 -6.558  -6.544  -6.543  -6.373  -4.786  -4.770  -4.770  -2.669
 26 A'    8 A"   27 A'   28 A'   29 A'    9 A"   30 A'   31 A'                 
 -2.665  -2.664  -2.653  -2.653  -2.052  -2.047  -2.046  -2.033
 10 A"   32 A'   33 A'   11 A"   34 A'   12 A"   35 A'   13 A"                 
 -2.033  -0.946  -0.895  -0.830  -0.760  -0.684  -0.557  -0.510
 36 A'   37 A'   38 A'   39 A'   40 A'   41 A'   42 A'   43 A'                 
 -0.484  -0.443  -0.411  -0.378  -0.361  -0.347  -0.335  -0.318
 44 A'   14 A"   45 A'   15 A"   46 A'   47 A'   16 A"   48 A'                 
 -0.305  -0.278  -0.260
 17 A"   49 A'   18 A"                                                         
 -- Virtual --                   
 -0.074  -0.052  -0.048  -0.025   0.001   0.031   0.037   0.049
 50 A'   19 A"   51 A'   52 A'   53 A'   54 A'   55 A'   20 A"                 
  0.049   0.069   0.073   0.077   0.092   0.099   0.108   0.114
 56 A'   57 A'   21 A"   58 A'   22 A"   59 A'   60 A'   23 A"                 
  0.116   0.125   0.134   0.149   0.158   0.167   0.173   0.186
 61 A'   62 A'   63 A'   24 A"   64 A'   65 A'   66 A'   67 A'                 
  0.209   0.244   0.245   0.256   0.316   0.348   0.374   0.384
 68 A'   25 A"   69 A'   70 A'   71 A'   72 A'   73 A'   26 A"                 
  0.391   0.392   0.413   0.416   0.423   0.437   0.449   0.462
 27 A"   74 A'   75 A'   76 A'   28 A"   29 A"   77 A'   78 A'                 
  0.470   0.471   0.495   0.510   0.523   0.540   0.557   0.583
 79 A'   30 A"   80 A'   31 A"   81 A'   32 A"   33 A"   82 A'                 
  0.616   0.620   0.648   0.680   0.713   0.734   0.760   0.782
 34 A"   83 A'   84 A'   85 A'   86 A'   87 A'   35 A"   88 A'                 
  0.813   0.832   0.837   0.853   0.881   0.904   0.923   0.939
 89 A'   36 A"   37 A"   90 A'   91 A'   92 A'   93 A'   38 A"                 
  0.950   1.022   1.068   1.092   1.184   1.190   1.256   1.298
 94 A'   95 A'   96 A'   97 A'   98 A'   39 A"   99 A'   40 A"                 
  1.333   1.401   1.438   1.520   1.573   1.674   1.704   1.869
 41 A"  100 A'  101 A'  102 A'   42 A"  103 A'  104 A'  105 A'                 
  1.879   1.995   2.031   2.130   2.175   2.217   2.232   2.265
 43 A"   44 A"  106 A'  107 A'  108 A'   45 A"  109 A'   46 A"                 
  2.315   2.339   2.447   2.542   2.626   2.824   2.838   3.060
110 A'  111 A'  112 A'  113 A'   47 A"   48 A"  114 A'  115 A'                 
  3.162   3.451   3.946   3.970   3.978   4.000   4.014   4.064
116 A'  117 A'   49 A"  118 A'   50 A"   51 A"  119 A'   52 A"                 
  4.089   4.185   4.228   4.360   4.428   5.999   6.060   6.091
120 A'  121 A'  122 A'  123 A'  124 A'   53 A"  125 A'  126 A'                 
  6.664   7.534   7.589   7.658   9.683   9.773  23.215  24.024
127 A'   54 A"  128 A'  129 A'  130 A'  131 A'  132 A'  133 A'                 
 25.758  25.829  25.953  26.002  26.310  26.477  27.863  28.337
 55 A"   56 A"  134 A'  135 A'  136 A'  137 A'  138 A'   57 A"                 
 28.383  28.389  28.518  28.532  28.544  28.593  28.686  47.927
139 A'  140 A'   58 A"  141 A'   59 A"  142 A'  143 A'  144 A'                 
127.878 127.915 127.936 151.655 215.666 215.763 289.730 289.785
 60 A"  145 A'  146 A'  147 A'  148 A'  149 A'   61 A"  150 A'                 
289.8861020.7261901.818
151 A'  152 A'  153 A'                                                         
 --------------------------------------------------------------

          Ground-State Mulliken Net Atomic Charges

     Atom                 Charge (a.u.)
  ----------------------------------------
      1 Cl                    0.419554
      2 Cl                    0.452809
      3 Br                   -0.122823
      4 I                     0.177257
      5 C                    -0.380231
      6 C                    -0.546566
  ----------------------------------------
  Sum of atomic charges =     0.000000

 -----------------------------------------------------------------
                    Cartesian Multipole Moments
 -----------------------------------------------------------------
    Charge (ESU x 10^10)
                 0.0000
    Dipole Moment (Debye)
         X      -0.2120      Y      -0.6170      Z      -0.0000
       Tot       0.6524
    Quadrupole Moments (Debye-Ang)
        XX     -80.3906     XY       0.9237     YY     -80.3221
        XZ      -0.0000     YZ      -0.0000     ZZ     -84.2501
    Octopole Moments (Debye-Ang^2)
       XXX      -8.1462    XXY      -7.1736    XYY      -2.8268
       YYY      -0.5942    XXZ      -0.0000    XYZ       0.0000
       YYZ      -0.0000    XZZ      -1.6417    YZZ       1.0009
       ZZZ      -0.0000
    Hexadecapole Moments (Debye-Ang^3)
      XXXX   -1450.8819   XXXY     -60.9799   XXYY    -359.0100
      XYYY     -75.8557   YYYY    -949.9961   XXXZ      -0.0000
      XXYZ      -0.0000   XYYZ      -0.0000   YYYZ      -0.0000
      XXZZ    -270.9459   XYZZ     -25.7591   YYZZ    -187.8865
      XZZZ      -0.0000   YZZZ      -0.0000   ZZZZ    -106.4071
 -----------------------------------------------------------------
 Calculating analytic gradient of the SCF energy
 Gradient of SCF Energy
            1           2           3           4           5           6
    1   0.0012050  -0.0055594   0.0010749   0.0005835   0.0028823  -0.0001863
    2  -0.0132744  -0.0153735   0.0143382   0.0172570  -0.0008784  -0.0020688
    3   0.0000000  -0.0000000  -0.0000000  -0.0000000  -0.0000000   0.0000000
 Max gradient component =       1.726E-02
 RMS gradient           =       7.315E-03
 Gradient time:  CPU 17.95 s  wall 4.60 s
 Geometry Optimization Parameters
   NAtoms,    NIC,     NZ,  NCons,   NDum,   NFix, NCnnct, MaxDiis
        6      37       0       0       0       0       0       0

 Cartesian Hessian Update
 Hessian Updated using BFGS Update


** GEOMETRY OPTIMIZATION IN DELOCALIZED INTERNAL COORDINATES **
   Searching for a Minimum

   Optimization Cycle:  14

                       Coordinates (Angstroms)
     ATOM                X               Y               Z
      1  Cl        2.0370441111    1.7629169290    0.0000000000
      2  Cl       -1.2106246626    1.9712156688    0.0000000000
      3  Br        1.9833479022   -1.1918406829    0.0000000000
      4  I        -1.7103761019   -1.0864594262    0.0000000000
      5  C         0.9909147888    0.3968464674    0.0000000000
      6  C        -0.3481758013    0.4731810351    0.0000000000
   Point Group: cs    Number of degrees of freedom:     9


   Energy is -10490.292157577

 Hessian Updated using BFGS Update

  9 Hessian modes will be used to form the next step
  Hessian Eigenvalues:
     0.063526    0.246185    0.250108    0.309271    0.371164    0.542322
     0.925542    1.030162    1.141397

 Minimum Search - Taking Simple RFO Step
 Searching for Lamda that Minimizes Along All modes
 Value Taken    Lamda =  -0.00631352
 Step Taken.  Stepsize is  0.298636

                             Maximum     Tolerance    Cnvgd?
         Gradient           0.018803      0.000300      NO
         Displacement       0.285019      0.001200      NO
         Energy change     -0.008984      0.000001      NO


 New Cartesian Coordinates Obtained by Inverse Iteration

 Displacement from previous Coordinates is:  0.264970
 ----------------------------------------------------------------
             Standard Nuclear Orientation (Angstroms)
    I     Atom           X                Y                Z
 ----------------------------------------------------------------
    1      Cl      2.0089589339     1.8014890588     0.0000000000
    2      Cl     -1.1714077334     2.0201648223     0.0000000000
    3      Br      1.9223656600    -1.2388987666     0.0000000000
    4      I      -1.6515368492    -1.1477487867     0.0000000000
    5      C       0.9835432080     0.4037700425     0.0000000000
    6      C      -0.3497929830     0.4870836210     0.0000000000
 ----------------------------------------------------------------
 Molecular Point Group                 Cs    NOp =  2
 Largest Abelian Subgroup              Cs    NOp =  2
 Nuclear Repulsion Energy =  1096.0574812616 hartrees
 There are       67 alpha and       67 beta electrons
 Applying Cartesian multipole field
    Component          Value
    ---------          -----
     (2,0,0)        1.00000E-11
     (0,2,0)        2.00000E-11
     (0,0,2)       -3.00000E-11
 Nucleus-field energy     =     0.0000000312 hartrees
 Requested basis set is 6-311++G(d,p)
 There are 81 shells and 214 basis functions
 A cutoff of  1.0D-11 yielded   2459 shell pairs
 There are     18867 function pairs (     21056 Cartesian)
 Smallest overlap matrix eigenvalue = 2.08E-05
 Guess MOs from SCF MO coefficient file

 -----------------------------------------------------------------------
  General SCF calculation program by
  Eric Jon Sundstrom, Paul Horn, Yuezhi Mao, Dmitri Zuev, Alec White,
  David Stuck, Shaama M.S., Shane Yost, Joonho Lee, David Small,
  Daniel Levine, Susi Lehtola, Hugh Burton, Evgeny Epifanovsky
 -----------------------------------------------------------------------
 Exchange:     0.2000 Hartree-Fock + 0.0800 Slater + 0.7200 B88
 Correlation:  0.1900 VWN1RPA + 0.8100 LYP
 Using SG-1 standard quadrature grid
 using 4 threads for integral computing
 -------------------------------------------------------
 OpenMP Integral computing Module                
 Release: version 2.0, May 2017, Q-Chem Inc. Pleasanton 
 -------------------------------------------------------
 -------------------------------------------------------
 OpenMP BLAS3 based DFT computing Module                
 Release: version 1.0, May 2013, Q-Chem Inc. Pittsburgh 
 -------------------------------------------------------
 A restricted SCF calculation will be
 performed using DIIS
 SCF converges when DIIS error is below 1.0e-08
 ---------------------------------------
  Cycle       Energy         DIIS error
 ---------------------------------------
    1  -10490.2934011635      5.22e-04  
    2  -10490.2956334064      1.95e-04  
    3  -10490.2955800599      2.17e-04  
    4  -10490.2958355242      7.27e-05  
    5  -10490.2958681205      8.26e-06  
    6  -10490.2958683851      5.49e-06  
    7  -10490.2958685409      1.55e-06  
    8  -10490.2958685535      4.59e-07  
    9  -10490.2958685545      7.00e-08  
   10  -10490.2958685545      1.89e-08  
   11  -10490.2958685544      2.87e-09  Convergence criterion met
 ---------------------------------------
 SCF time:   CPU 55.38s  wall 15.00s 
 SCF   energy in the final basis set =   -10490.2958685544
 Total energy in the final basis set =   -10490.2958685544

 --------------------------------------------------------------
             Orbital Energies (a.u.) and Symmetries
 --------------------------------------------------------------

 Alpha MOs, Restricted
 -- Occupied --                  
******* -482.86 -176.33 -165.73 -165.73 -165.73 -101.59 -101.59
  1 A'    2 A'    3 A'    4 A'    1 A"    5 A'    6 A'    7 A'                 
-62.517 -56.338 -56.334 -56.333 -35.823 -31.317 -31.311 -31.310
  8 A'    9 A'    2 A"   10 A'   11 A'   12 A'    3 A"   13 A'                 
-22.967 -22.966 -22.966 -22.961 -22.961 -10.312 -10.301  -9.504
 14 A'    4 A"   15 A'   16 A'    5 A"   17 A'   18 A'   19 A'                 
 -9.501  -8.726  -7.269  -7.267  -7.259  -7.258  -7.256  -7.255
 20 A'   21 A'   22 A'   23 A'    6 A"   24 A'    7 A"   25 A'                 
 -6.558  -6.544  -6.543  -6.373  -4.786  -4.770  -4.770  -2.669
 26 A'    8 A"   27 A'   28 A'   29 A'    9 A"   30 A'   31 A'                 
 -2.665  -2.665  -2.653  -2.653  -2.052  -2.047  -2.047  -2.033
 10 A"   32 A'   33 A'   11 A"   34 A'   12 A"   35 A'   13 A"                 
 -2.033  -0.943  -0.889  -0.830  -0.760  -0.682  -0.555  -0.508
 36 A'   37 A'   38 A'   39 A'   40 A'   41 A'   42 A'   43 A'                 
 -0.483  -0.441  -0.410  -0.375  -0.360  -0.343  -0.336  -0.325
 44 A'   14 A"   45 A'   15 A"   46 A'   47 A'   16 A"   48 A'                 
 -0.305  -0.279  -0.261
 17 A"   49 A'   18 A"                                                         
 -- Virtual --                   
 -0.078  -0.053  -0.051  -0.030   0.002   0.032   0.036   0.048
 50 A'   51 A'   19 A"   52 A'   53 A'   54 A'   55 A'   56 A'                 
  0.049   0.070   0.073   0.076   0.092   0.099   0.108   0.115
 20 A"   57 A'   21 A"   58 A'   22 A"   59 A'   60 A'   61 A'                 
  0.115   0.126   0.133   0.148   0.156   0.163   0.172   0.189
 23 A"   62 A'   63 A'   24 A"   64 A'   65 A'   66 A'   67 A'                 
  0.214   0.241   0.244   0.257   0.318   0.342   0.375   0.381
 68 A'   69 A'   25 A"   70 A'   71 A'   72 A'   73 A'   26 A"                 
  0.384   0.394   0.411   0.422   0.423   0.437   0.447   0.457
 74 A'   27 A"   75 A'   76 A'   28 A"   29 A"   77 A'   78 A'                 
  0.473   0.476   0.489   0.509   0.522   0.539   0.558   0.583
 30 A"   79 A'   80 A'   31 A"   81 A'   32 A"   33 A"   82 A'                 
  0.613   0.622   0.652   0.675   0.703   0.737   0.767   0.780
 34 A"   83 A'   84 A'   85 A'   86 A'   87 A'   35 A"   88 A'                 
  0.818   0.833   0.836   0.849   0.882   0.896   0.920   0.937
 89 A'   36 A"   37 A"   90 A'   91 A'   92 A'   93 A'   38 A"                 
  0.944   1.010   1.064   1.094   1.169   1.185   1.248   1.293
 94 A'   95 A'   96 A'   97 A'   98 A'   39 A"   99 A'   40 A"                 
  1.332   1.400   1.433   1.530   1.573   1.666   1.696   1.876
 41 A"  100 A'  101 A'  102 A'   42 A"  103 A'  104 A'  105 A'                 
  1.884   1.993   2.022   2.134   2.165   2.213   2.218   2.262
 43 A"   44 A"  106 A'  107 A'  108 A'  109 A'   45 A"   46 A"                 
  2.306   2.339   2.447   2.536   2.627   2.822   2.836   3.066
110 A'  111 A'  112 A'  113 A'   47 A"   48 A"  114 A'  115 A'                 
  3.161   3.433   3.945   3.963   3.979   3.997   4.022   4.061
116 A'  117 A'   49 A"  118 A'   50 A"   51 A"  119 A'   52 A"                 
  4.085   4.175   4.228   4.360   4.421   5.999   6.060   6.083
120 A'  121 A'  122 A'  123 A'  124 A'   53 A"  125 A'  126 A'                 
  6.658   7.534   7.587   7.657   9.677   9.772  23.208  24.044
127 A'   54 A"  128 A'  129 A'  130 A'  131 A'  132 A'  133 A'                 
 25.758  25.826  25.920  26.002  26.316  26.468  27.858  28.337
 55 A"   56 A"  134 A'  135 A'  136 A'  137 A'  138 A'   57 A"                 
 28.384  28.384  28.517  28.532  28.542  28.591  28.683  47.921
139 A'  140 A'   58 A"  141 A'   59 A"  142 A'  143 A'  144 A'                 
127.878 127.914 127.932 151.651 215.659 215.763 289.729 289.782
 60 A"  145 A'  146 A'  147 A'  148 A'  149 A'   61 A"  150 A'                 
289.8831020.7191901.814
151 A'  152 A'  153 A'                                                         

 Beta MOs, Restricted
 -- Occupied --                  
******* -482.86 -176.33 -165.73 -165.73 -165.73 -101.59 -101.59
  1 A'    2 A'    3 A'    4 A'    1 A"    5 A'    6 A'    7 A'                 
-62.517 -56.338 -56.334 -56.333 -35.823 -31.317 -31.311 -31.310
  8 A'    9 A'    2 A"   10 A'   11 A'   12 A'    3 A"   13 A'                 
-22.967 -22.966 -22.966 -22.961 -22.961 -10.312 -10.301  -9.504
 14 A'    4 A"   15 A'   16 A'    5 A"   17 A'   18 A'   19 A'                 
 -9.501  -8.726  -7.269  -7.267  -7.259  -7.258  -7.256  -7.255
 20 A'   21 A'   22 A'   23 A'    6 A"   24 A'    7 A"   25 A'                 
 -6.558  -6.544  -6.543  -6.373  -4.786  -4.770  -4.770  -2.669
 26 A'    8 A"   27 A'   28 A'   29 A'    9 A"   30 A'   31 A'                 
 -2.665  -2.665  -2.653  -2.653  -2.052  -2.047  -2.047  -2.033
 10 A"   32 A'   33 A'   11 A"   34 A'   12 A"   35 A'   13 A"                 
 -2.033  -0.943  -0.889  -0.830  -0.760  -0.682  -0.555  -0.508
 36 A'   37 A'   38 A'   39 A'   40 A'   41 A'   42 A'   43 A'                 
 -0.483  -0.441  -0.410  -0.375  -0.360  -0.343  -0.336  -0.325
 44 A'   14 A"   45 A'   15 A"   46 A'   47 A'   16 A"   48 A'                 
 -0.305  -0.279  -0.261
 17 A"   49 A'   18 A"                                                         
 -- Virtual --                   
 -0.078  -0.053  -0.051  -0.030   0.002   0.032   0.036   0.048
 50 A'   51 A'   19 A"   52 A'   53 A'   54 A'   55 A'   56 A'                 
  0.049   0.070   0.073   0.076   0.092   0.099   0.108   0.115
 20 A"   57 A'   21 A"   58 A'   22 A"   59 A'   60 A'   61 A'                 
  0.115   0.126   0.133   0.148   0.156   0.163   0.172   0.189
 23 A"   62 A'   63 A'   24 A"   64 A'   65 A'   66 A'   67 A'                 
  0.214   0.241   0.244   0.257   0.318   0.342   0.375   0.381
 68 A'   69 A'   25 A"   70 A'   71 A'   72 A'   73 A'   26 A"                 
  0.384   0.394   0.411   0.422   0.423   0.437   0.447   0.457
 74 A'   27 A"   75 A'   76 A'   28 A"   29 A"   77 A'   78 A'                 
  0.473   0.476   0.489   0.509   0.522   0.539   0.558   0.583
 30 A"   79 A'   80 A'   31 A"   81 A'   32 A"   33 A"   82 A'                 
  0.613   0.622   0.652   0.675   0.703   0.737   0.767   0.780
 34 A"   83 A'   84 A'   85 A'   86 A'   87 A'   35 A"   88 A'                 
  0.818   0.833   0.836   0.849   0.882   0.896   0.920   0.937
 89 A'   36 A"   37 A"   90 A'   91 A'   92 A'   93 A'   38 A"                 
  0.944   1.010   1.064   1.094   1.169   1.185   1.248   1.293
 94 A'   95 A'   96 A'   97 A'   98 A'   39 A"   99 A'   40 A"                 
  1.332   1.400   1.433   1.530   1.573   1.666   1.696   1.876
 41 A"  100 A'  101 A'  102 A'   42 A"  103 A'  104 A'  105 A'                 
  1.884   1.993   2.022   2.134   2.165   2.213   2.218   2.262
 43 A"   44 A"  106 A'  107 A'  108 A'  109 A'   45 A"   46 A"                 
  2.306   2.339   2.447   2.536   2.627   2.822   2.836   3.066
110 A'  111 A'  112 A'  113 A'   47 A"   48 A"  114 A'  115 A'                 
  3.161   3.433   3.945   3.963   3.979   3.997   4.022   4.061
116 A'  117 A'   49 A"  118 A'   50 A"   51 A"  119 A'   52 A"                 
  4.085   4.175   4.228   4.360   4.421   5.999   6.060   6.083
120 A'  121 A'  122 A'  123 A'  124 A'   53 A"  125 A'  126 A'                 
  6.658   7.534   7.587   7.657   9.677   9.772  23.208  24.044
127 A'   54 A"  128 A'  129 A'  130 A'  131 A'  132 A'  133 A'                 
 25.758  25.826  25.920  26.002  26.316  26.468  27.858  28.337
 55 A"   56 A"  134 A'  135 A'  136 A'  137 A'  138 A'   57 A"                 
 28.384  28.384  28.517  28.532  28.542  28.591  28.683  47.921
139 A'  140 A'   58 A"  141 A'   59 A"  142 A'  143 A'  144 A'                 
127.878 127.914 127.932 151.651 215.659 215.763 289.729 289.782
 60 A"  145 A'  146 A'  147 A'  148 A'  149 A'   61 A"  150 A'                 
289.8831020.7191901.814
151 A'  152 A'  153 A'                                                         
 --------------------------------------------------------------

          Ground-State Mulliken Net Atomic Charges

     Atom                 Charge (a.u.)
  ----------------------------------------
      1 Cl                    0.428685
      2 Cl                    0.451872
      3 Br                   -0.126005
      4 I                     0.172824
      5 C                    -0.360005
      6 C                    -0.567372
  ----------------------------------------
  Sum of atomic charges =     0.000000

 -----------------------------------------------------------------
                    Cartesian Multipole Moments
 -----------------------------------------------------------------
    Charge (ESU x 10^10)
                 0.0000
    Dipole Moment (Debye)
         X      -0.2068      Y      -0.6921      Z       0.0000
       Tot       0.7223
    Quadrupole Moments (Debye-Ang)
        XX     -81.2852     XY       1.0258     YY     -79.4736
        XZ      -0.0000     YZ       0.0000     ZZ     -84.3419
    Octopole Moments (Debye-Ang^2)
       XXX      -9.8784    XXY      -5.4664    XYY      -3.6622
       YYY       2.5986    XXZ       0.0000    XYZ      -0.0000
       YYZ       0.0000    XZZ      -2.3334    YZZ       2.3362
       ZZZ       0.0000
    Hexadecapole Moments (Debye-Ang^3)
      XXXX   -1391.0040   XXXY     -65.1881   XXYY    -357.4516
      XYYY     -77.8559   YYYY    -997.0899   XXXZ      -0.0000
      XXYZ       0.0000   XYYZ       0.0000   YYYZ       0.0000
      XXZZ    -258.7165   XYZZ     -27.0841   YYZZ    -198.1469
      XZZZ      -0.0000   YZZZ      -0.0000   ZZZZ    -106.6506
 -----------------------------------------------------------------
 Calculating analytic gradient of the SCF energy
 Gradient of SCF Energy
            1           2           3           4           5           6
    1  -0.0002809  -0.0015673  -0.0011152   0.0026735  -0.0051124   0.0054022
    2  -0.0013121  -0.0029252   0.0015989   0.0077985  -0.0000616  -0.0050984
    3  -0.0000000  -0.0000000   0.0000000  -0.0000000  -0.0000000   0.0000000
 Max gradient component =       7.798E-03
 RMS gradient           =       3.036E-03
 Gradient time:  CPU 17.76 s  wall 4.55 s
 Geometry Optimization Parameters
   NAtoms,    NIC,     NZ,  NCons,   NDum,   NFix, NCnnct, MaxDiis
        6      37       0       0       0       0       0       0

 Cartesian Hessian Update
 Hessian Updated using BFGS Update


** GEOMETRY OPTIMIZATION IN DELOCALIZED INTERNAL COORDINATES **
   Searching for a Minimum

   Optimization Cycle:  15

                       Coordinates (Angstroms)
     ATOM                X               Y               Z
      1  Cl        2.0089589339    1.8014890588    0.0000000000
      2  Cl       -1.1714077334    2.0201648223    0.0000000000
      3  Br        1.9223656600   -1.2388987666    0.0000000000
      4  I        -1.6515368492   -1.1477487867    0.0000000000
      5  C         0.9835432080    0.4037700425    0.0000000000
      6  C        -0.3497929830    0.4870836210    0.0000000000
   Point Group: cs    Number of degrees of freedom:     9


   Energy is -10490.295868554

 Hessian Updated using BFGS Update

  9 Hessian modes will be used to form the next step
  Hessian Eigenvalues:
     0.053067    0.248238    0.250350    0.308746    0.392225    0.547042
     0.925407    1.030164    1.143250

 Minimum Search - Taking Simple RFO Step
 Searching for Lamda that Minimizes Along All modes
 Value Taken    Lamda =  -0.00054294
 Step Taken.  Stepsize is  0.089415

                             Maximum     Tolerance    Cnvgd?
         Gradient           0.005356      0.000300      NO
         Displacement       0.087589      0.001200      NO
         Energy change     -0.003711      0.000001      NO


 New Cartesian Coordinates Obtained by Inverse Iteration

 Displacement from previous Coordinates is:  0.059057
 ----------------------------------------------------------------
             Standard Nuclear Orientation (Angstroms)
    I     Atom           X                Y                Z
 ----------------------------------------------------------------
    1      Cl      2.0054251645     1.8124651998     0.0000000000
    2      Cl     -1.1628321034     2.0352759723     0.0000000000
    3      Br      1.9186350948    -1.2505599554     0.0000000000
    4      I      -1.6482710055    -1.1648790535     0.0000000000
    5      C       0.9871746874     0.4037863693     0.0000000000
    6      C      -0.3580016014     0.4897714588     0.0000000000
 ----------------------------------------------------------------
 Molecular Point Group                 Cs    NOp =  2
 Largest Abelian Subgroup              Cs    NOp =  2
 Nuclear Repulsion Energy =  1092.8591986735 hartrees
 There are       67 alpha and       67 beta electrons
 Applying Cartesian multipole field
    Component          Value
    ---------          -----
     (2,0,0)        1.00000E-11
     (0,2,0)        2.00000E-11
     (0,0,2)       -3.00000E-11
 Nucleus-field energy     =     0.0000000315 hartrees
 Requested basis set is 6-311++G(d,p)
 There are 81 shells and 214 basis functions
 A cutoff of  1.0D-11 yielded   2453 shell pairs
 There are     18829 function pairs (     21012 Cartesian)
 Smallest overlap matrix eigenvalue = 2.29E-05
 Guess MOs from SCF MO coefficient file

 -----------------------------------------------------------------------
  General SCF calculation program by
  Eric Jon Sundstrom, Paul Horn, Yuezhi Mao, Dmitri Zuev, Alec White,
  David Stuck, Shaama M.S., Shane Yost, Joonho Lee, David Small,
  Daniel Levine, Susi Lehtola, Hugh Burton, Evgeny Epifanovsky
 -----------------------------------------------------------------------
 Exchange:     0.2000 Hartree-Fock + 0.0800 Slater + 0.7200 B88
 Correlation:  0.1900 VWN1RPA + 0.8100 LYP
 Using SG-1 standard quadrature grid
 using 4 threads for integral computing
 -------------------------------------------------------
 OpenMP Integral computing Module                
 Release: version 2.0, May 2017, Q-Chem Inc. Pleasanton 
 -------------------------------------------------------
 -------------------------------------------------------
 OpenMP BLAS3 based DFT computing Module                
 Release: version 1.0, May 2013, Q-Chem Inc. Pittsburgh 
 -------------------------------------------------------
 A restricted SCF calculation will be
 performed using DIIS
 SCF converges when DIIS error is below 1.0e-08
 ---------------------------------------
  Cycle       Energy         DIIS error
 ---------------------------------------
    1  -10490.2958572040      1.90e-04  
    2  -10490.2960149434      1.20e-04  
    3  -10490.2959998769      1.29e-04  
    4  -10490.2960999702      1.19e-05  
    5  -10490.2961008058      4.44e-06  
    6  -10490.2961008839      2.45e-06  
    7  -10490.2961009179      3.03e-07  
    8  -10490.2961009186      7.27e-08  
    9  -10490.2961009184      2.37e-08  
   10  -10490.2961009184      4.09e-09  Convergence criterion met
 ---------------------------------------
 SCF time:   CPU 50.26s  wall 13.00s 
 SCF   energy in the final basis set =   -10490.2961009184
 Total energy in the final basis set =   -10490.2961009184

 --------------------------------------------------------------
             Orbital Energies (a.u.) and Symmetries
 --------------------------------------------------------------

 Alpha MOs, Restricted
 -- Occupied --                  
******* -482.86 -176.33 -165.73 -165.73 -165.73 -101.59 -101.59
  1 A'    2 A'    3 A'    4 A'    1 A"    5 A'    6 A'    7 A'                 
-62.517 -56.338 -56.334 -56.334 -35.824 -31.317 -31.311 -31.311
  8 A'    9 A'    2 A"   10 A'   11 A'   12 A'    3 A"   13 A'                 
-22.968 -22.966 -22.966 -22.962 -22.962 -10.313 -10.302  -9.504
 14 A'    4 A"   15 A'   16 A'    5 A"   17 A'   18 A'   19 A'                 
 -9.502  -8.726  -7.269  -7.267  -7.259  -7.258  -7.257  -7.256
 20 A'   21 A'   22 A'   23 A'    6 A"   24 A'    7 A"   25 A'                 
 -6.559  -6.544  -6.544  -6.373  -4.787  -4.771  -4.770  -2.669
 26 A'    8 A"   27 A'   28 A'   29 A'    9 A"   30 A'   31 A'                 
 -2.665  -2.665  -2.653  -2.653  -2.052  -2.047  -2.047  -2.033
 10 A"   32 A'   33 A'   11 A"   34 A'   12 A"   35 A'   13 A"                 
 -2.033  -0.941  -0.888  -0.830  -0.758  -0.680  -0.555  -0.506
 36 A'   37 A'   38 A'   39 A'   40 A'   41 A'   42 A'   43 A'                 
 -0.482  -0.439  -0.410  -0.374  -0.359  -0.342  -0.336  -0.326
 44 A'   14 A"   45 A'   15 A"   46 A'   47 A'   16 A"   48 A'                 
 -0.305  -0.280  -0.260
 17 A"   49 A'   18 A"                                                         
 -- Virtual --                   
 -0.079  -0.055  -0.053  -0.032   0.002   0.032   0.036   0.048
 50 A'   51 A'   19 A"   52 A'   53 A'   54 A'   55 A'   56 A'                 
  0.049   0.070   0.073   0.076   0.092   0.099   0.108   0.114
 20 A"   57 A'   21 A"   58 A'   22 A"   59 A'   60 A'   61 A'                 
  0.115   0.125   0.133   0.147   0.155   0.163   0.172   0.190
 23 A"   62 A'   63 A'   24 A"   64 A'   65 A'   66 A'   67 A'                 
  0.214   0.239   0.243   0.256   0.317   0.341   0.375   0.380
 68 A'   69 A'   25 A"   70 A'   71 A'   72 A'   73 A'   26 A"                 
  0.383   0.394   0.411   0.422   0.423   0.437   0.446   0.457
 74 A'   27 A"   75 A'   28 A"   76 A'   29 A"   77 A'   78 A'                 
  0.474   0.477   0.488   0.508   0.519   0.539   0.559   0.582
 30 A"   79 A'   80 A'   31 A"   81 A'   32 A"   33 A"   82 A'                 
  0.612   0.616   0.651   0.672   0.698   0.737   0.768   0.779
 34 A"   83 A'   84 A'   85 A'   86 A'   87 A'   35 A"   88 A'                 
  0.819   0.833   0.836   0.848   0.880   0.894   0.919   0.934
 89 A'   36 A"   37 A"   90 A'   91 A'   92 A'   93 A'   38 A"                 
  0.942   1.006   1.062   1.091   1.164   1.181   1.245   1.293
 94 A'   95 A'   96 A'   97 A'   98 A'   39 A"   99 A'   40 A"                 
  1.331   1.398   1.431   1.533   1.568   1.662   1.688   1.871
 41 A"  100 A'  101 A'  102 A'   42 A"  103 A'  104 A'  105 A'                 
  1.877   1.992   2.018   2.123   2.159   2.205   2.218   2.261
 43 A"   44 A"  106 A'  107 A'  108 A'  109 A'   45 A"   46 A"                 
  2.301   2.338   2.445   2.533   2.625   2.819   2.834   3.064
110 A'  111 A'  112 A'  113 A'   47 A"   48 A"  114 A'  115 A'                 
  3.143   3.441   3.944   3.962   3.979   3.996   4.022   4.059
116 A'  117 A'   49 A"  118 A'   50 A"   51 A"  119 A'   52 A"                 
  4.083   4.171   4.228   4.359   4.418   5.998   6.059   6.080
120 A'  121 A'  122 A'  123 A'  124 A'   53 A"  125 A'  126 A'                 
  6.655   7.533   7.585   7.655   9.674   9.771  23.209  23.996
127 A'   54 A"  128 A'  129 A'  130 A'  131 A'  132 A'  133 A'                 
 25.758  25.825  25.910  26.000  26.315  26.461  27.855  28.336
 55 A"   56 A"  134 A'  135 A'  136 A'  137 A'  138 A'   57 A"                 
 28.382  28.383  28.517  28.531  28.541  28.589  28.681  47.918
139 A'  140 A'   58 A"  141 A'   59 A"  142 A'  143 A'  144 A'                 
127.877 127.913 127.931 151.649 215.656 215.761 289.728 289.780
 60 A"  145 A'  146 A'  147 A'  148 A'  149 A'   61 A"  150 A'                 
289.8821020.7151901.812
151 A'  152 A'  153 A'                                                         

 Beta MOs, Restricted
 -- Occupied --                  
******* -482.86 -176.33 -165.73 -165.73 -165.73 -101.59 -101.59
  1 A'    2 A'    3 A'    4 A'    1 A"    5 A'    6 A'    7 A'                 
-62.517 -56.338 -56.334 -56.334 -35.824 -31.317 -31.311 -31.311
  8 A'    9 A'    2 A"   10 A'   11 A'   12 A'    3 A"   13 A'                 
-22.968 -22.966 -22.966 -22.962 -22.962 -10.313 -10.302  -9.504
 14 A'    4 A"   15 A'   16 A'    5 A"   17 A'   18 A'   19 A'                 
 -9.502  -8.726  -7.269  -7.267  -7.259  -7.258  -7.257  -7.256
 20 A'   21 A'   22 A'   23 A'    6 A"   24 A'    7 A"   25 A'                 
 -6.559  -6.544  -6.544  -6.373  -4.787  -4.771  -4.770  -2.669
 26 A'    8 A"   27 A'   28 A'   29 A'    9 A"   30 A'   31 A'                 
 -2.665  -2.665  -2.653  -2.653  -2.052  -2.047  -2.047  -2.033
 10 A"   32 A'   33 A'   11 A"   34 A'   12 A"   35 A'   13 A"                 
 -2.033  -0.941  -0.888  -0.830  -0.758  -0.680  -0.555  -0.506
 36 A'   37 A'   38 A'   39 A'   40 A'   41 A'   42 A'   43 A'                 
 -0.482  -0.439  -0.410  -0.374  -0.359  -0.342  -0.336  -0.326
 44 A'   14 A"   45 A'   15 A"   46 A'   47 A'   16 A"   48 A'                 
 -0.305  -0.280  -0.260
 17 A"   49 A'   18 A"                                                         
 -- Virtual --                   
 -0.079  -0.055  -0.053  -0.032   0.002   0.032   0.036   0.048
 50 A'   51 A'   19 A"   52 A'   53 A'   54 A'   55 A'   56 A'                 
  0.049   0.070   0.073   0.076   0.092   0.099   0.108   0.114
 20 A"   57 A'   21 A"   58 A'   22 A"   59 A'   60 A'   61 A'                 
  0.115   0.125   0.133   0.147   0.155   0.163   0.172   0.190
 23 A"   62 A'   63 A'   24 A"   64 A'   65 A'   66 A'   67 A'                 
  0.214   0.239   0.243   0.256   0.317   0.341   0.375   0.380
 68 A'   69 A'   25 A"   70 A'   71 A'   72 A'   73 A'   26 A"                 
  0.383   0.394   0.411   0.422   0.423   0.437   0.446   0.457
 74 A'   27 A"   75 A'   28 A"   76 A'   29 A"   77 A'   78 A'                 
  0.474   0.477   0.488   0.508   0.519   0.539   0.559   0.582
 30 A"   79 A'   80 A'   31 A"   81 A'   32 A"   33 A"   82 A'                 
  0.612   0.616   0.651   0.672   0.698   0.737   0.768   0.779
 34 A"   83 A'   84 A'   85 A'   86 A'   87 A'   35 A"   88 A'                 
  0.819   0.833   0.836   0.848   0.880   0.894   0.919   0.934
 89 A'   36 A"   37 A"   90 A'   91 A'   92 A'   93 A'   38 A"                 
  0.942   1.006   1.062   1.091   1.164   1.181   1.245   1.293
 94 A'   95 A'   96 A'   97 A'   98 A'   39 A"   99 A'   40 A"                 
  1.331   1.398   1.431   1.533   1.568   1.662   1.688   1.871
 41 A"  100 A'  101 A'  102 A'   42 A"  103 A'  104 A'  105 A'                 
  1.877   1.992   2.018   2.123   2.159   2.205   2.218   2.261
 43 A"   44 A"  106 A'  107 A'  108 A'  109 A'   45 A"   46 A"                 
  2.301   2.338   2.445   2.533   2.625   2.819   2.834   3.064
110 A'  111 A'  112 A'  113 A'   47 A"   48 A"  114 A'  115 A'                 
  3.143   3.441   3.944   3.962   3.979   3.996   4.022   4.059
116 A'  117 A'   49 A"  118 A'   50 A"   51 A"  119 A'   52 A"                 
  4.083   4.171   4.228   4.359   4.418   5.998   6.059   6.080
120 A'  121 A'  122 A'  123 A'  124 A'   53 A"  125 A'  126 A'                 
  6.655   7.533   7.585   7.655   9.674   9.771  23.209  23.996
127 A'   54 A"  128 A'  129 A'  130 A'  131 A'  132 A'  133 A'                 
 25.758  25.825  25.910  26.000  26.315  26.461  27.855  28.336
 55 A"   56 A"  134 A'  135 A'  136 A'  137 A'  138 A'   57 A"                 
 28.382  28.383  28.517  28.531  28.541  28.589  28.681  47.918
139 A'  140 A'   58 A"  141 A'   59 A"  142 A'  143 A'  144 A'                 
127.877 127.913 127.931 151.649 215.656 215.761 289.728 289.780
 60 A"  145 A'  146 A'  147 A'  148 A'  149 A'   61 A"  150 A'                 
289.8821020.7151901.812
151 A'  152 A'  153 A'                                                         
 --------------------------------------------------------------

          Ground-State Mulliken Net Atomic Charges

     Atom                 Charge (a.u.)
  ----------------------------------------
      1 Cl                    0.428622
      2 Cl                    0.449306
      3 Br                   -0.126535
      4 I                     0.171960
      5 C                    -0.356756
      6 C                    -0.566597
  ----------------------------------------
  Sum of atomic charges =     0.000000

 -----------------------------------------------------------------
                    Cartesian Multipole Moments
 -----------------------------------------------------------------
    Charge (ESU x 10^10)
                 0.0000
    Dipole Moment (Debye)
         X      -0.2108      Y      -0.7134      Z       0.0000
       Tot       0.7439
    Quadrupole Moments (Debye-Ang)
        XX     -81.4420     XY       1.0505     YY     -79.2629
        XZ      -0.0000     YZ       0.0000     ZZ     -84.4094
    Octopole Moments (Debye-Ang^2)
       XXX     -10.0178    XXY      -5.1900    XYY      -3.7892
       YYY       3.5015    XXZ       0.0000    XYZ       0.0000
       YYZ       0.0000    XZZ      -2.4247    YZZ       2.6615
       ZZZ       0.0000
    Hexadecapole Moments (Debye-Ang^3)
      XXXX   -1388.2209   XXXY     -66.8629   XXYY    -359.3840
      XYYY     -78.8993   YYYY   -1010.7953   XXXZ      -0.0000
      XXYZ      -0.0000   XYYZ      -0.0000   YYYZ       0.0000
      XXZZ    -257.9063   XYZZ     -27.6416   YYZZ    -201.1033
      XZZZ      -0.0000   YZZZ       0.0000   ZZZZ    -106.8066
 -----------------------------------------------------------------
 Calculating analytic gradient of the SCF energy
 Gradient of SCF Energy
            1           2           3           4           5           6
    1   0.0001241  -0.0007690  -0.0004759   0.0021230   0.0053733  -0.0063755
    2   0.0021219   0.0006467  -0.0021422   0.0046715  -0.0005819  -0.0047159
    3   0.0000000   0.0000000  -0.0000000   0.0000000  -0.0000000  -0.0000000
 Max gradient component =       6.376E-03
 RMS gradient           =       2.675E-03
 Gradient time:  CPU 17.88 s  wall 4.58 s
 Geometry Optimization Parameters
   NAtoms,    NIC,     NZ,  NCons,   NDum,   NFix, NCnnct, MaxDiis
        6      37       0       0       0       0       0       0

 Cartesian Hessian Update
 Hessian Updated using BFGS Update


** GEOMETRY OPTIMIZATION IN DELOCALIZED INTERNAL COORDINATES **
   Searching for a Minimum

   Optimization Cycle:  16

                       Coordinates (Angstroms)
     ATOM                X               Y               Z
      1  Cl        2.0054251645    1.8124651998    0.0000000000
      2  Cl       -1.1628321034    2.0352759723    0.0000000000
      3  Br        1.9186350948   -1.2505599554    0.0000000000
      4  I        -1.6482710055   -1.1648790535    0.0000000000
      5  C         0.9871746874    0.4037863693    0.0000000000
      6  C        -0.3580016014    0.4897714588    0.0000000000
   Point Group: cs    Number of degrees of freedom:     9


   Energy is -10490.296100918

 Hessian Updated using BFGS Update

  9 Hessian modes will be used to form the next step
  Hessian Eigenvalues:
     0.046692    0.249898    0.257585    0.303696    0.517599    0.538109
     0.926774    1.030487    1.122738

 Minimum Search - Taking Simple RFO Step
 Searching for Lamda that Minimizes Along All modes
 Value Taken    Lamda =  -0.00008880
 Step Taken.  Stepsize is  0.016735

                             Maximum     Tolerance    Cnvgd?
         Gradient           0.003734      0.000300      NO
         Displacement       0.009200      0.001200      NO
         Energy change     -0.000232      0.000001      NO


 New Cartesian Coordinates Obtained by Inverse Iteration

 Displacement from previous Coordinates is:  0.020200
 ----------------------------------------------------------------
             Standard Nuclear Orientation (Angstroms)
    I     Atom           X                Y                Z
 ----------------------------------------------------------------
    1      Cl      2.0058841415     1.8116629464     0.0000000000
    2      Cl     -1.1616583142     2.0372294484     0.0000000000
    3      Br      1.9132008097    -1.2513295903     0.0000000000
    4      I      -1.6423781928    -1.1693019630     0.0000000000
    5      C       0.9835997087     0.4052353589     0.0000000000
    6      C      -0.3565179165     0.4923637909     0.0000000000
 ----------------------------------------------------------------
 Molecular Point Group                 Cs    NOp =  2
 Largest Abelian Subgroup              Cs    NOp =  2
 Nuclear Repulsion Energy =  1093.6644082684 hartrees
 There are       67 alpha and       67 beta electrons
 Applying Cartesian multipole field
    Component          Value
    ---------          -----
     (2,0,0)        1.00000E-11
     (0,2,0)        2.00000E-11
     (0,0,2)       -3.00000E-11
 Nucleus-field energy     =     0.0000000315 hartrees
 Requested basis set is 6-311++G(d,p)
 There are 81 shells and 214 basis functions
 A cutoff of  1.0D-11 yielded   2453 shell pairs
 There are     18829 function pairs (     21012 Cartesian)
 Smallest overlap matrix eigenvalue = 2.25E-05
 Guess MOs from SCF MO coefficient file

 -----------------------------------------------------------------------
  General SCF calculation program by
  Eric Jon Sundstrom, Paul Horn, Yuezhi Mao, Dmitri Zuev, Alec White,
  David Stuck, Shaama M.S., Shane Yost, Joonho Lee, David Small,
  Daniel Levine, Susi Lehtola, Hugh Burton, Evgeny Epifanovsky
 -----------------------------------------------------------------------
 Exchange:     0.2000 Hartree-Fock + 0.0800 Slater + 0.7200 B88
 Correlation:  0.1900 VWN1RPA + 0.8100 LYP
 Using SG-1 standard quadrature grid
 using 4 threads for integral computing
 -------------------------------------------------------
 OpenMP Integral computing Module                
 Release: version 2.0, May 2017, Q-Chem Inc. Pleasanton 
 -------------------------------------------------------
 -------------------------------------------------------
 OpenMP BLAS3 based DFT computing Module                
 Release: version 1.0, May 2013, Q-Chem Inc. Pittsburgh 
 -------------------------------------------------------
 A restricted SCF calculation will be
 performed using DIIS
 SCF converges when DIIS error is below 1.0e-08
 ---------------------------------------
  Cycle       Energy         DIIS error
 ---------------------------------------
    1  -10490.2961349291      6.40e-05  
    2  -10490.2961568040      1.95e-05  
    3  -10490.2961545915      2.72e-05  
    4  -10490.2961588451      5.25e-06  
    5  -10490.2961590117      7.74e-07  
    6  -10490.2961590153      2.53e-07  
    7  -10490.2961590153      1.16e-07  
    8  -10490.2961590155      5.39e-08  
    9  -10490.2961590154      1.44e-08  
   10  -10490.2961590154      2.09e-09  Convergence criterion met
 ---------------------------------------
 SCF time:   CPU 50.29s  wall 13.00s 
 SCF   energy in the final basis set =   -10490.2961590154
 Total energy in the final basis set =   -10490.2961590154

 --------------------------------------------------------------
             Orbital Energies (a.u.) and Symmetries
 --------------------------------------------------------------

 Alpha MOs, Restricted
 -- Occupied --                  
******* -482.86 -176.33 -165.73 -165.73 -165.73 -101.59 -101.59
  1 A'    2 A'    3 A'    4 A'    1 A"    5 A'    6 A'    7 A'                 
-62.517 -56.338 -56.334 -56.334 -35.824 -31.317 -31.311 -31.310
  8 A'    9 A'    2 A"   10 A'   11 A'   12 A'    3 A"   13 A'                 
-22.968 -22.966 -22.966 -22.961 -22.961 -10.313 -10.302  -9.504
 14 A'    4 A"   15 A'   16 A'    5 A"   17 A'   18 A'   19 A'                 
 -9.502  -8.726  -7.269  -7.267  -7.259  -7.258  -7.257  -7.256
 20 A'   21 A'   22 A'   23 A'    6 A"   24 A'    7 A"   25 A'                 
 -6.559  -6.544  -6.544  -6.373  -4.786  -4.770  -4.770  -2.669
 26 A'    8 A"   27 A'   28 A'   29 A'    9 A"   30 A'   31 A'                 
 -2.665  -2.665  -2.653  -2.653  -2.052  -2.047  -2.047  -2.033
 10 A"   32 A'   33 A'   11 A"   34 A'   12 A"   35 A'   36 A'                 
 -2.033  -0.941  -0.888  -0.830  -0.759  -0.680  -0.555  -0.507
 13 A"   37 A'   38 A'   39 A'   40 A'   41 A'   42 A'   43 A'                 
 -0.482  -0.439  -0.410  -0.374  -0.360  -0.342  -0.336  -0.326
 44 A'   14 A"   45 A'   15 A"   46 A'   47 A'   16 A"   48 A'                 
 -0.305  -0.279  -0.261
 17 A"   49 A'   18 A"                                                         
 -- Virtual --                   
 -0.080  -0.055  -0.052  -0.032   0.002   0.032   0.036   0.048
 50 A'   51 A'   19 A"   52 A'   53 A'   54 A'   55 A'   56 A'                 
  0.049   0.070   0.073   0.076   0.092   0.099   0.108   0.114
 20 A"   57 A'   21 A"   58 A'   22 A"   59 A'   60 A'   61 A'                 
  0.115   0.125   0.133   0.147   0.155   0.162   0.172   0.190
 23 A"   62 A'   63 A'   24 A"   64 A'   65 A'   66 A'   67 A'                 
  0.215   0.239   0.243   0.257   0.317   0.341   0.375   0.380
 68 A'   69 A'   25 A"   70 A'   71 A'   72 A'   73 A'   26 A"                 
  0.382   0.394   0.410   0.422   0.423   0.437   0.446   0.456
 74 A'   27 A"   75 A'   28 A"   76 A'   29 A"   77 A'   78 A'                 
  0.474   0.477   0.488   0.508   0.519   0.539   0.559   0.582
 30 A"   79 A'   80 A'   31 A"   81 A'   32 A"   33 A"   82 A'                 
  0.612   0.618   0.652   0.672   0.699   0.737   0.768   0.779
 34 A"   83 A'   84 A'   85 A'   86 A'   87 A'   35 A"   88 A'                 
  0.819   0.833   0.836   0.847   0.880   0.894   0.919   0.934
 89 A'   36 A"   37 A"   90 A'   91 A'   92 A'   93 A'   38 A"                 
  0.942   1.006   1.062   1.091   1.164   1.181   1.245   1.292
 94 A'   95 A'   96 A'   97 A'   98 A'   39 A"   99 A'   40 A"                 
  1.331   1.398   1.430   1.532   1.570   1.662   1.691   1.872
 41 A"  100 A'  101 A'  102 A'   42 A"  103 A'  104 A'  105 A'                 
  1.881   1.992   2.019   2.127   2.160   2.207   2.218   2.261
 43 A"   44 A"  106 A'  107 A'  108 A'  109 A'   45 A"   46 A"                 
  2.301   2.338   2.445   2.533   2.626   2.819   2.834   3.064
110 A'  111 A'  112 A'  113 A'   47 A"   48 A"  114 A'  115 A'                 
  3.149   3.436   3.944   3.962   3.979   3.996   4.023   4.059
116 A'  117 A'   49 A"  118 A'   50 A"   51 A"  119 A'   52 A"                 
  4.083   4.171   4.228   4.359   4.418   5.998   6.059   6.079
120 A'  121 A'  122 A'  123 A'  124 A'   53 A"  125 A'  126 A'                 
  6.655   7.533   7.586   7.656   9.674   9.771  23.208  24.016
127 A'   54 A"  128 A'  129 A'  130 A'  131 A'  132 A'  133 A'                 
 25.757  25.825  25.909  26.000  26.315  26.462  27.855  28.336
 55 A"   56 A"  134 A'  135 A'  136 A'  137 A'  138 A'   57 A"                 
 28.382  28.383  28.517  28.532  28.541  28.589  28.681  47.918
139 A'  140 A'   58 A"  141 A'   59 A"  142 A'  143 A'  144 A'                 
127.877 127.913 127.930 151.649 215.657 215.761 289.729 289.781
 60 A"  145 A'  146 A'  147 A'  148 A'  149 A'   61 A"  150 A'                 
289.8821020.7151901.812
151 A'  152 A'  153 A'                                                         

 Beta MOs, Restricted
 -- Occupied --                  
******* -482.86 -176.33 -165.73 -165.73 -165.73 -101.59 -101.59
  1 A'    2 A'    3 A'    4 A'    1 A"    5 A'    6 A'    7 A'                 
-62.517 -56.338 -56.334 -56.334 -35.824 -31.317 -31.311 -31.310
  8 A'    9 A'    2 A"   10 A'   11 A'   12 A'    3 A"   13 A'                 
-22.968 -22.966 -22.966 -22.961 -22.961 -10.313 -10.302  -9.504
 14 A'    4 A"   15 A'   16 A'    5 A"   17 A'   18 A'   19 A'                 
 -9.502  -8.726  -7.269  -7.267  -7.259  -7.258  -7.257  -7.256
 20 A'   21 A'   22 A'   23 A'    6 A"   24 A'    7 A"   25 A'                 
 -6.559  -6.544  -6.544  -6.373  -4.786  -4.770  -4.770  -2.669
 26 A'    8 A"   27 A'   28 A'   29 A'    9 A"   30 A'   31 A'                 
 -2.665  -2.665  -2.653  -2.653  -2.052  -2.047  -2.047  -2.033
 10 A"   32 A'   33 A'   11 A"   34 A'   12 A"   35 A'   36 A'                 
 -2.033  -0.941  -0.888  -0.830  -0.759  -0.680  -0.555  -0.507
 13 A"   37 A'   38 A'   39 A'   40 A'   41 A'   42 A'   43 A'                 
 -0.482  -0.439  -0.410  -0.374  -0.360  -0.342  -0.336  -0.326
 44 A'   14 A"   45 A'   15 A"   46 A'   47 A'   16 A"   48 A'                 
 -0.305  -0.279  -0.261
 17 A"   49 A'   18 A"                                                         
 -- Virtual --                   
 -0.080  -0.055  -0.052  -0.032   0.002   0.032   0.036   0.048
 50 A'   51 A'   19 A"   52 A'   53 A'   54 A'   55 A'   56 A'                 
  0.049   0.070   0.073   0.076   0.092   0.099   0.108   0.114
 20 A"   57 A'   21 A"   58 A'   22 A"   59 A'   60 A'   61 A'                 
  0.115   0.125   0.133   0.147   0.155   0.162   0.172   0.190
 23 A"   62 A'   63 A'   24 A"   64 A'   65 A'   66 A'   67 A'                 
  0.215   0.239   0.243   0.257   0.317   0.341   0.375   0.380
 68 A'   69 A'   25 A"   70 A'   71 A'   72 A'   73 A'   26 A"                 
  0.382   0.394   0.410   0.422   0.423   0.437   0.446   0.456
 74 A'   27 A"   75 A'   28 A"   76 A'   29 A"   77 A'   78 A'                 
  0.474   0.477   0.488   0.508   0.519   0.539   0.559   0.582
 30 A"   79 A'   80 A'   31 A"   81 A'   32 A"   33 A"   82 A'                 
  0.612   0.618   0.652   0.672   0.699   0.737   0.768   0.779
 34 A"   83 A'   84 A'   85 A'   86 A'   87 A'   35 A"   88 A'                 
  0.819   0.833   0.836   0.847   0.880   0.894   0.919   0.934
 89 A'   36 A"   37 A"   90 A'   91 A'   92 A'   93 A'   38 A"                 
  0.942   1.006   1.062   1.091   1.164   1.181   1.245   1.292
 94 A'   95 A'   96 A'   97 A'   98 A'   39 A"   99 A'   40 A"                 
  1.331   1.398   1.430   1.532   1.570   1.662   1.691   1.872
 41 A"  100 A'  101 A'  102 A'   42 A"  103 A'  104 A'  105 A'                 
  1.881   1.992   2.019   2.127   2.160   2.207   2.218   2.261
 43 A"   44 A"  106 A'  107 A'  108 A'  109 A'   45 A"   46 A"                 
  2.301   2.338   2.445   2.533   2.626   2.819   2.834   3.064
110 A'  111 A'  112 A'  113 A'   47 A"   48 A"  114 A'  115 A'                 
  3.149   3.436   3.944   3.962   3.979   3.996   4.023   4.059
116 A'  117 A'   49 A"  118 A'   50 A"   51 A"  119 A'   52 A"                 
  4.083   4.171   4.228   4.359   4.418   5.998   6.059   6.079
120 A'  121 A'  122 A'  123 A'  124 A'   53 A"  125 A'  126 A'                 
  6.655   7.533   7.586   7.656   9.674   9.771  23.208  24.016
127 A'   54 A"  128 A'  129 A'  130 A'  131 A'  132 A'  133 A'                 
 25.757  25.825  25.909  26.000  26.315  26.462  27.855  28.336
 55 A"   56 A"  134 A'  135 A'  136 A'  137 A'  138 A'   57 A"                 
 28.382  28.383  28.517  28.532  28.541  28.589  28.681  47.918
139 A'  140 A'   58 A"  141 A'   59 A"  142 A'  143 A'  144 A'                 
127.877 127.913 127.930 151.649 215.657 215.761 289.729 289.781
 60 A"  145 A'  146 A'  147 A'  148 A'  149 A'   61 A"  150 A'                 
289.8821020.7151901.812
151 A'  152 A'  153 A'                                                         
 --------------------------------------------------------------

          Ground-State Mulliken Net Atomic Charges

     Atom                 Charge (a.u.)
  ----------------------------------------
      1 Cl                    0.429028
      2 Cl                    0.450942
      3 Br                   -0.127235
      4 I                     0.170548
      5 C                    -0.355747
      6 C                    -0.567536
  ----------------------------------------
  Sum of atomic charges =     0.000000

 -----------------------------------------------------------------
                    Cartesian Multipole Moments
 -----------------------------------------------------------------
    Charge (ESU x 10^10)
                 0.0000
    Dipole Moment (Debye)
         X      -0.2098      Y      -0.7070      Z       0.0000
       Tot       0.7375
    Quadrupole Moments (Debye-Ang)
        XX     -81.5012     XY       1.0404     YY     -79.2248
        XZ       0.0000     YZ       0.0000     ZZ     -84.4040
    Octopole Moments (Debye-Ang^2)
       XXX     -10.1444    XXY      -4.9781    XYY      -3.9264
       YYY       3.7330    XXZ       0.0000    XYZ       0.0000
       YYZ       0.0000    XZZ      -2.4945    YZZ       2.7813
       ZZZ       0.0000
    Hexadecapole Moments (Debye-Ang^3)
      XXXX   -1383.1192   XXXY     -67.2509   XXYY    -358.9057
      XYYY     -79.1760   YYYY   -1012.7498   XXXZ       0.0000
      XXYZ       0.0000   XYYZ       0.0000   YYYZ       0.0000
      XXZZ    -256.9531   XYZZ     -27.7577   YYZZ    -201.5109
      XZZZ       0.0000   YZZZ       0.0000   ZZZZ    -106.8022
 -----------------------------------------------------------------
 Calculating analytic gradient of the SCF energy
 Gradient of SCF Energy
            1           2           3           4           5           6
    1   0.0001749  -0.0004807  -0.0007108   0.0024148   0.0002638  -0.0016619
    2   0.0021534   0.0008126  -0.0023625   0.0041208  -0.0001824  -0.0045418
    3  -0.0000000  -0.0000000   0.0000000   0.0000000  -0.0000000   0.0000000
 Max gradient component =       4.542E-03
 RMS gradient           =       1.794E-03
 Gradient time:  CPU 17.76 s  wall 4.55 s
 Geometry Optimization Parameters
   NAtoms,    NIC,     NZ,  NCons,   NDum,   NFix, NCnnct, MaxDiis
        6      37       0       0       0       0       0       0

 Cartesian Hessian Update
 Hessian Updated using BFGS Update


** GEOMETRY OPTIMIZATION IN DELOCALIZED INTERNAL COORDINATES **
   Searching for a Minimum

   Optimization Cycle:  17

                       Coordinates (Angstroms)
     ATOM                X               Y               Z
      1  Cl        2.0058841415    1.8116629464    0.0000000000
      2  Cl       -1.1616583142    2.0372294484    0.0000000000
      3  Br        1.9132008097   -1.2513295903    0.0000000000
      4  I        -1.6423781928   -1.1693019630    0.0000000000
      5  C         0.9835997087    0.4052353589    0.0000000000
      6  C        -0.3565179165    0.4923637909    0.0000000000
   Point Group: cs    Number of degrees of freedom:     9


   Energy is -10490.296159015

 Hessian Updated using BFGS Update

  9 Hessian modes will be used to form the next step
  Hessian Eigenvalues:
     0.048523    0.175858    0.251858    0.267966    0.460043    0.718497
     0.927383    1.024266    1.047757

 Minimum Search - Taking Simple RFO Step
 Searching for Lamda that Minimizes Along All modes
 Value Taken    Lamda =  -0.00006759
 Step Taken.  Stepsize is  0.017814

                             Maximum     Tolerance    Cnvgd?
         Gradient           0.002800      0.000300      NO
         Displacement       0.009899      0.001200      NO
         Energy change     -0.000058      0.000001      NO


 New Cartesian Coordinates Obtained by Inverse Iteration

 Displacement from previous Coordinates is:  0.012189
 ----------------------------------------------------------------
             Standard Nuclear Orientation (Angstroms)
    I     Atom           X                Y                Z
 ----------------------------------------------------------------
    1      Cl      2.0073746588     1.8092621376     0.0000000000
    2      Cl     -1.1606667041     2.0382108914     0.0000000000
    3      Br      1.9153517939    -1.2491067525     0.0000000000
    4      I      -1.6440452041    -1.1721956647     0.0000000000
    5      C       0.9808182367     0.4055754798     0.0000000000
    6      C      -0.3567025449     0.4941138997     0.0000000000
 ----------------------------------------------------------------
 Molecular Point Group                 Cs    NOp =  2
 Largest Abelian Subgroup              Cs    NOp =  2
 Nuclear Repulsion Energy =  1093.1073827566 hartrees
 There are       67 alpha and       67 beta electrons
 Applying Cartesian multipole field
    Component          Value
    ---------          -----
     (2,0,0)        1.00000E-11
     (0,2,0)        2.00000E-11
     (0,0,2)       -3.00000E-11
 Nucleus-field energy     =     0.0000000315 hartrees
 Requested basis set is 6-311++G(d,p)
 There are 81 shells and 214 basis functions
 A cutoff of  1.0D-11 yielded   2453 shell pairs
 There are     18829 function pairs (     21012 Cartesian)
 Smallest overlap matrix eigenvalue = 2.22E-05
 Guess MOs from SCF MO coefficient file

 -----------------------------------------------------------------------
  General SCF calculation program by
  Eric Jon Sundstrom, Paul Horn, Yuezhi Mao, Dmitri Zuev, Alec White,
  David Stuck, Shaama M.S., Shane Yost, Joonho Lee, David Small,
  Daniel Levine, Susi Lehtola, Hugh Burton, Evgeny Epifanovsky
 -----------------------------------------------------------------------
 Exchange:     0.2000 Hartree-Fock + 0.0800 Slater + 0.7200 B88
 Correlation:  0.1900 VWN1RPA + 0.8100 LYP
 Using SG-1 standard quadrature grid
 using 4 threads for integral computing
 -------------------------------------------------------
 OpenMP Integral computing Module                
 Release: version 2.0, May 2017, Q-Chem Inc. Pleasanton 
 -------------------------------------------------------
 -------------------------------------------------------
 OpenMP BLAS3 based DFT computing Module                
 Release: version 1.0, May 2013, Q-Chem Inc. Pittsburgh 
 -------------------------------------------------------
 A restricted SCF calculation will be
 performed using DIIS
 SCF converges when DIIS error is below 1.0e-08
 ---------------------------------------
  Cycle       Energy         DIIS error
 ---------------------------------------
    1  -10490.2961961413      4.68e-05  
    2  -10490.2962111311      1.17e-05  
    3  -10490.2962100050      1.86e-05  
    4  -10490.2962119101      3.39e-06  
    5  -10490.2962119729      6.64e-07  
    6  -10490.2962119747      3.65e-07  
    7  -10490.2962119753      1.05e-07  
    8  -10490.2962119754      2.81e-08  
    9  -10490.2962119756      6.63e-09  Convergence criterion met
 ---------------------------------------
 SCF time:   CPU 45.26s  wall 12.00s 
 SCF   energy in the final basis set =   -10490.2962119756
 Total energy in the final basis set =   -10490.2962119756

 --------------------------------------------------------------
             Orbital Energies (a.u.) and Symmetries
 --------------------------------------------------------------

 Alpha MOs, Restricted
 -- Occupied --                  
******* -482.86 -176.33 -165.73 -165.73 -165.73 -101.59 -101.59
  1 A'    2 A'    3 A'    4 A'    1 A"    5 A'    6 A'    7 A'                 
-62.517 -56.338 -56.334 -56.333 -35.824 -31.317 -31.311 -31.310
  8 A'    9 A'    2 A"   10 A'   11 A'   12 A'    3 A"   13 A'                 
-22.968 -22.966 -22.966 -22.961 -22.961 -10.313 -10.302  -9.504
 14 A'    4 A"   15 A'   16 A'    5 A"   17 A'   18 A'   19 A'                 
 -9.502  -8.726  -7.269  -7.268  -7.259  -7.258  -7.257  -7.256
 20 A'   21 A'   22 A'   23 A'    6 A"   24 A'    7 A"   25 A'                 
 -6.558  -6.544  -6.543  -6.373  -4.786  -4.770  -4.770  -2.669
 26 A'    8 A"   27 A'   28 A'   29 A'    9 A"   30 A'   31 A'                 
 -2.665  -2.665  -2.653  -2.653  -2.052  -2.047  -2.047  -2.033
 10 A"   32 A'   33 A'   11 A"   34 A'   12 A"   35 A'   36 A'                 
 -2.033  -0.941  -0.888  -0.830  -0.759  -0.680  -0.555  -0.507
 13 A"   37 A'   38 A'   39 A'   40 A'   41 A'   42 A'   43 A'                 
 -0.482  -0.439  -0.410  -0.374  -0.360  -0.342  -0.336  -0.325
 44 A'   14 A"   45 A'   15 A"   46 A'   47 A'   16 A"   48 A'                 
 -0.305  -0.279  -0.261
 17 A"   49 A'   18 A"                                                         
 -- Virtual --                   
 -0.081  -0.056  -0.052  -0.032   0.002   0.032   0.036   0.048
 50 A'   51 A'   19 A"   52 A'   53 A'   54 A'   55 A'   56 A'                 
  0.049   0.070   0.072   0.076   0.092   0.099   0.107   0.114
 20 A"   57 A'   21 A"   58 A'   22 A"   59 A'   60 A'   61 A'                 
  0.115   0.125   0.133   0.147   0.155   0.162   0.173   0.190
 23 A"   62 A'   63 A'   24 A"   64 A'   65 A'   66 A'   67 A'                 
  0.215   0.239   0.243   0.257   0.317   0.340   0.375   0.380
 68 A'   69 A'   25 A"   70 A'   71 A'   72 A'   73 A'   26 A"                 
  0.383   0.394   0.410   0.422   0.423   0.436   0.446   0.457
 74 A'   27 A"   75 A'   28 A"   76 A'   29 A"   77 A'   78 A'                 
  0.474   0.477   0.488   0.508   0.519   0.539   0.559   0.582
 30 A"   79 A'   80 A'   31 A"   81 A'   32 A"   33 A"   82 A'                 
  0.612   0.618   0.651   0.672   0.699   0.737   0.768   0.778
 34 A"   83 A'   84 A'   85 A'   86 A'   87 A'   35 A"   88 A'                 
  0.819   0.833   0.836   0.847   0.880   0.894   0.918   0.934
 89 A'   36 A"   37 A"   90 A'   91 A'   92 A'   93 A'   38 A"                 
  0.943   1.007   1.062   1.091   1.164   1.181   1.245   1.292
 94 A'   95 A'   96 A'   97 A'   98 A'   39 A"   99 A'   40 A"                 
  1.330   1.397   1.429   1.531   1.570   1.663   1.692   1.872
 41 A"  100 A'  101 A'  102 A'   42 A"  103 A'  104 A'  105 A'                 
  1.882   1.992   2.020   2.129   2.161   2.208   2.218   2.261
 43 A"   44 A"  106 A'  107 A'  108 A'  109 A'   45 A"   46 A"                 
  2.302   2.338   2.446   2.534   2.626   2.820   2.834   3.064
110 A'  111 A'  112 A'  113 A'   47 A"   48 A"  114 A'  115 A'                 
  3.153   3.434   3.944   3.962   3.979   3.996   4.022   4.059
116 A'  117 A'   49 A"  118 A'   50 A"   51 A"  119 A'   52 A"                 
  4.082   4.172   4.228   4.360   4.416   5.998   6.058   6.078
120 A'  121 A'  122 A'  123 A'  124 A'   53 A"  125 A'  126 A'                 
  6.655   7.533   7.586   7.656   9.675   9.771  23.207  24.025
127 A'   54 A"  128 A'  129 A'  130 A'  131 A'  132 A'  133 A'                 
 25.757  25.825  25.909  26.001  26.315  26.462  27.855  28.336
 55 A"   56 A"  134 A'  135 A'  136 A'  137 A'  138 A'   57 A"                 
 28.381  28.383  28.517  28.532  28.541  28.589  28.681  47.918
139 A'  140 A'   58 A"  141 A'   59 A"  142 A'  143 A'  144 A'                 
127.877 127.913 127.930 151.648 215.657 215.761 289.729 289.781
 60 A"  145 A'  146 A'  147 A'  148 A'  149 A'   61 A"  150 A'                 
289.8821020.7151901.811
151 A'  152 A'  153 A'                                                         

 Beta MOs, Restricted
 -- Occupied --                  
******* -482.86 -176.33 -165.73 -165.73 -165.73 -101.59 -101.59
  1 A'    2 A'    3 A'    4 A'    1 A"    5 A'    6 A'    7 A'                 
-62.517 -56.338 -56.334 -56.333 -35.824 -31.317 -31.311 -31.310
  8 A'    9 A'    2 A"   10 A'   11 A'   12 A'    3 A"   13 A'                 
-22.968 -22.966 -22.966 -22.961 -22.961 -10.313 -10.302  -9.504
 14 A'    4 A"   15 A'   16 A'    5 A"   17 A'   18 A'   19 A'                 
 -9.502  -8.726  -7.269  -7.268  -7.259  -7.258  -7.257  -7.256
 20 A'   21 A'   22 A'   23 A'    6 A"   24 A'    7 A"   25 A'                 
 -6.558  -6.544  -6.543  -6.373  -4.786  -4.770  -4.770  -2.669
 26 A'    8 A"   27 A'   28 A'   29 A'    9 A"   30 A'   31 A'                 
 -2.665  -2.665  -2.653  -2.653  -2.052  -2.047  -2.047  -2.033
 10 A"   32 A'   33 A'   11 A"   34 A'   12 A"   35 A'   36 A'                 
 -2.033  -0.941  -0.888  -0.830  -0.759  -0.680  -0.555  -0.507
 13 A"   37 A'   38 A'   39 A'   40 A'   41 A'   42 A'   43 A'                 
 -0.482  -0.439  -0.410  -0.374  -0.360  -0.342  -0.336  -0.325
 44 A'   14 A"   45 A'   15 A"   46 A'   47 A'   16 A"   48 A'                 
 -0.305  -0.279  -0.261
 17 A"   49 A'   18 A"                                                         
 -- Virtual --                   
 -0.081  -0.056  -0.052  -0.032   0.002   0.032   0.036   0.048
 50 A'   51 A'   19 A"   52 A'   53 A'   54 A'   55 A'   56 A'                 
  0.049   0.070   0.072   0.076   0.092   0.099   0.107   0.114
 20 A"   57 A'   21 A"   58 A'   22 A"   59 A'   60 A'   61 A'                 
  0.115   0.125   0.133   0.147   0.155   0.162   0.173   0.190
 23 A"   62 A'   63 A'   24 A"   64 A'   65 A'   66 A'   67 A'                 
  0.215   0.239   0.243   0.257   0.317   0.340   0.375   0.380
 68 A'   69 A'   25 A"   70 A'   71 A'   72 A'   73 A'   26 A"                 
  0.383   0.394   0.410   0.422   0.423   0.436   0.446   0.457
 74 A'   27 A"   75 A'   28 A"   76 A'   29 A"   77 A'   78 A'                 
  0.474   0.477   0.488   0.508   0.519   0.539   0.559   0.582
 30 A"   79 A'   80 A'   31 A"   81 A'   32 A"   33 A"   82 A'                 
  0.612   0.618   0.651   0.672   0.699   0.737   0.768   0.778
 34 A"   83 A'   84 A'   85 A'   86 A'   87 A'   35 A"   88 A'                 
  0.819   0.833   0.836   0.847   0.880   0.894   0.918   0.934
 89 A'   36 A"   37 A"   90 A'   91 A'   92 A'   93 A'   38 A"                 
  0.943   1.007   1.062   1.091   1.164   1.181   1.245   1.292
 94 A'   95 A'   96 A'   97 A'   98 A'   39 A"   99 A'   40 A"                 
  1.330   1.397   1.429   1.531   1.570   1.663   1.692   1.872
 41 A"  100 A'  101 A'  102 A'   42 A"  103 A'  104 A'  105 A'                 
  1.882   1.992   2.020   2.129   2.161   2.208   2.218   2.261
 43 A"   44 A"  106 A'  107 A'  108 A'  109 A'   45 A"   46 A"                 
  2.302   2.338   2.446   2.534   2.626   2.820   2.834   3.064
110 A'  111 A'  112 A'  113 A'   47 A"   48 A"  114 A'  115 A'                 
  3.153   3.434   3.944   3.962   3.979   3.996   4.022   4.059
116 A'  117 A'   49 A"  118 A'   50 A"   51 A"  119 A'   52 A"                 
  4.082   4.172   4.228   4.360   4.416   5.998   6.058   6.078
120 A'  121 A'  122 A'  123 A'  124 A'   53 A"  125 A'  126 A'                 
  6.655   7.533   7.586   7.656   9.675   9.771  23.207  24.025
127 A'   54 A"  128 A'  129 A'  130 A'  131 A'  132 A'  133 A'                 
 25.757  25.825  25.909  26.001  26.315  26.462  27.855  28.336
 55 A"   56 A"  134 A'  135 A'  136 A'  137 A'  138 A'   57 A"                 
 28.381  28.383  28.517  28.532  28.541  28.589  28.681  47.918
139 A'  140 A'   58 A"  141 A'   59 A"  142 A'  143 A'  144 A'                 
127.877 127.913 127.930 151.648 215.657 215.761 289.729 289.781
 60 A"  145 A'  146 A'  147 A'  148 A'  149 A'   61 A"  150 A'                 
289.8821020.7151901.811
151 A'  152 A'  153 A'                                                         
 --------------------------------------------------------------

          Ground-State Mulliken Net Atomic Charges

     Atom                 Charge (a.u.)
  ----------------------------------------
      1 Cl                    0.428289
      2 Cl                    0.452493
      3 Br                   -0.127666
      4 I                     0.169176
      5 C                    -0.357347
      6 C                    -0.564945
  ----------------------------------------
  Sum of atomic charges =     0.000000

 -----------------------------------------------------------------
                    Cartesian Multipole Moments
 -----------------------------------------------------------------
    Charge (ESU x 10^10)
                 0.0000
    Dipole Moment (Debye)
         X      -0.2124      Y      -0.6964      Z       0.0000
       Tot       0.7280
    Quadrupole Moments (Debye-Ang)
        XX     -81.4951     XY       1.0243     YY     -79.2244
        XZ       0.0000     YZ      -0.0000     ZZ     -84.4061
    Octopole Moments (Debye-Ang^2)
       XXX     -10.0626    XXY      -4.9490    XYY      -4.0139
       YYY       3.9156    XXZ       0.0000    XYZ      -0.0000
       YYZ      -0.0000    XZZ      -2.4940    YZZ       2.8486
       ZZZ      -0.0000
    Hexadecapole Moments (Debye-Ang^3)
      XXXX   -1384.7615   XXXY     -67.9117   XXYY    -359.1413
      XYYY     -79.7906   YYYY   -1013.0978   XXXZ       0.0000
      XXYZ      -0.0000   XYYZ       0.0000   YYYZ       0.0000
      XXZZ    -257.3026   XYZZ     -27.9779   YYZZ    -201.5541
      XZZZ       0.0000   YZZZ      -0.0000   ZZZZ    -106.8155
 -----------------------------------------------------------------
 Calculating analytic gradient of the SCF energy
 Gradient of SCF Energy
            1           2           3           4           5           6
    1   0.0004225  -0.0001932  -0.0001934   0.0018365  -0.0027289   0.0008564
    2   0.0017552   0.0006509  -0.0022289   0.0033611   0.0001664  -0.0037048
    3   0.0000000  -0.0000000  -0.0000000   0.0000000  -0.0000000  -0.0000000
 Max gradient component =       3.705E-03
 RMS gradient           =       1.587E-03
 Gradient time:  CPU 17.70 s  wall 4.53 s
 Geometry Optimization Parameters
   NAtoms,    NIC,     NZ,  NCons,   NDum,   NFix, NCnnct, MaxDiis
        6      37       0       0       0       0       0       0

 Cartesian Hessian Update
 Hessian Updated using BFGS Update


** GEOMETRY OPTIMIZATION IN DELOCALIZED INTERNAL COORDINATES **
   Searching for a Minimum

   Optimization Cycle:  18

                       Coordinates (Angstroms)
     ATOM                X               Y               Z
      1  Cl        2.0073746588    1.8092621376    0.0000000000
      2  Cl       -1.1606667041    2.0382108914    0.0000000000
      3  Br        1.9153517939   -1.2491067525    0.0000000000
      4  I        -1.6440452041   -1.1721956647    0.0000000000
      5  C         0.9808182367    0.4055754798    0.0000000000
      6  C        -0.3567025449    0.4941138997    0.0000000000
   Point Group: cs    Number of degrees of freedom:     9


   Energy is -10490.296211976

 Hessian Updated using BFGS Update

  9 Hessian modes will be used to form the next step
  Hessian Eigenvalues:
     0.045578    0.076870    0.251486    0.280670    0.470746    0.770159
     0.931890    0.950484    1.031783

 Minimum Search - Taking Simple RFO Step
 Searching for Lamda that Minimizes Along All modes
 Value Taken    Lamda =  -0.00010276
 Step Taken.  Stepsize is  0.035991

                             Maximum     Tolerance    Cnvgd?
         Gradient           0.002345      0.000300      NO
         Displacement       0.021889      0.001200      NO
         Energy change     -0.000053      0.000001      NO


 New Cartesian Coordinates Obtained by Inverse Iteration

 Displacement from previous Coordinates is:  0.028470
 ----------------------------------------------------------------
             Standard Nuclear Orientation (Angstroms)
    I     Atom           X                Y                Z
 ----------------------------------------------------------------
    1      Cl      2.0149690715     1.8038035545     0.0000000000
    2      Cl     -1.1630489066     2.0406495238     0.0000000000
    3      Br      1.9168665592    -1.2455850391     0.0000000000
    4      I      -1.6453413228    -1.1801373953     0.0000000000
    5      C       0.9776099146     0.4076334306     0.0000000000
    6      C      -0.3589250796     0.4994959168     0.0000000000
 ----------------------------------------------------------------
 Molecular Point Group                 Cs    NOp =  2
 Largest Abelian Subgroup              Cs    NOp =  2
 Nuclear Repulsion Energy =  1091.8757872792 hartrees
 There are       67 alpha and       67 beta electrons
 Applying Cartesian multipole field
    Component          Value
    ---------          -----
     (2,0,0)        1.00000E-11
     (0,2,0)        2.00000E-11
     (0,0,2)       -3.00000E-11
 Nucleus-field energy     =     0.0000000316 hartrees
 Requested basis set is 6-311++G(d,p)
 There are 81 shells and 214 basis functions
 A cutoff of  1.0D-11 yielded   2451 shell pairs
 There are     18823 function pairs (     21005 Cartesian)
 Smallest overlap matrix eigenvalue = 2.20E-05
 Guess MOs from SCF MO coefficient file

 -----------------------------------------------------------------------
  General SCF calculation program by
  Eric Jon Sundstrom, Paul Horn, Yuezhi Mao, Dmitri Zuev, Alec White,
  David Stuck, Shaama M.S., Shane Yost, Joonho Lee, David Small,
  Daniel Levine, Susi Lehtola, Hugh Burton, Evgeny Epifanovsky
 -----------------------------------------------------------------------
 Exchange:     0.2000 Hartree-Fock + 0.0800 Slater + 0.7200 B88
 Correlation:  0.1900 VWN1RPA + 0.8100 LYP
 Using SG-1 standard quadrature grid
 using 4 threads for integral computing
 -------------------------------------------------------
 OpenMP Integral computing Module                
 Release: version 2.0, May 2017, Q-Chem Inc. Pleasanton 
 -------------------------------------------------------
 -------------------------------------------------------
 OpenMP BLAS3 based DFT computing Module                
 Release: version 1.0, May 2013, Q-Chem Inc. Pittsburgh 
 -------------------------------------------------------
 A restricted SCF calculation will be
 performed using DIIS
 SCF converges when DIIS error is below 1.0e-08
 ---------------------------------------
  Cycle       Energy         DIIS error
 ---------------------------------------
    1  -10490.2962149060      8.82e-05  
    2  -10490.2962678436      3.28e-05  
    3  -10490.2962561873      5.57e-05  
    4  -10490.2962745584      3.86e-06  
    5  -10490.2962746316      1.46e-06  
    6  -10490.2962746395      8.99e-07  
    7  -10490.2962746438      1.93e-07  
    8  -10490.2962746440      5.27e-08  
    9  -10490.2962746440      1.16e-08  
   10  -10490.2962746441      2.75e-09  Convergence criterion met
 ---------------------------------------
 SCF time:   CPU 50.24s  wall 14.00s 
 SCF   energy in the final basis set =   -10490.2962746441
 Total energy in the final basis set =   -10490.2962746441

 --------------------------------------------------------------
             Orbital Energies (a.u.) and Symmetries
 --------------------------------------------------------------

 Alpha MOs, Restricted
 -- Occupied --                  
******* -482.86 -176.33 -165.73 -165.73 -165.73 -101.59 -101.59
  1 A'    2 A'    3 A'    4 A'    1 A"    5 A'    6 A'    7 A'                 
-62.517 -56.338 -56.333 -56.333 -35.823 -31.317 -31.311 -31.310
  8 A'    9 A'    2 A"   10 A'   11 A'   12 A'    3 A"   13 A'                 
-22.967 -22.966 -22.966 -22.961 -22.961 -10.313 -10.303  -9.504
 14 A'    4 A"   15 A'   16 A'    5 A"   17 A'   18 A'   19 A'                 
 -9.503  -8.726  -7.269  -7.268  -7.259  -7.258  -7.258  -7.257
 20 A'   21 A'   22 A'   23 A'    6 A"   24 A'    7 A"   25 A'                 
 -6.558  -6.544  -6.543  -6.373  -4.786  -4.770  -4.770  -2.669
 26 A'    8 A"   27 A'   28 A'   29 A'    9 A"   30 A'   31 A'                 
 -2.665  -2.664  -2.653  -2.653  -2.052  -2.047  -2.047  -2.033
 10 A"   32 A'   33 A'   11 A"   34 A'   12 A"   35 A'   36 A'                 
 -2.033  -0.941  -0.889  -0.829  -0.759  -0.679  -0.555  -0.507
 13 A"   37 A'   38 A'   39 A'   40 A'   41 A'   42 A'   43 A'                 
 -0.482  -0.439  -0.409  -0.374  -0.360  -0.342  -0.336  -0.325
 44 A'   14 A"   45 A'   15 A"   46 A'   47 A'   16 A"   48 A'                 
 -0.305  -0.279  -0.262
 17 A"   49 A'   18 A"                                                         
 -- Virtual --                   
 -0.083  -0.056  -0.052  -0.031   0.002   0.032   0.036   0.048
 50 A'   51 A'   19 A"   52 A'   53 A'   54 A'   55 A'   56 A'                 
  0.049   0.070   0.072   0.076   0.092   0.100   0.107   0.115
 20 A"   57 A'   21 A"   58 A'   22 A"   59 A'   60 A'   61 A'                 
  0.115   0.125   0.133   0.147   0.154   0.162   0.173   0.190
 23 A"   62 A'   63 A'   24 A"   64 A'   65 A'   66 A'   67 A'                 
  0.215   0.238   0.243   0.256   0.317   0.340   0.374   0.380
 68 A'   69 A'   25 A"   70 A'   71 A'   72 A'   73 A'   26 A"                 
  0.383   0.394   0.410   0.423   0.423   0.436   0.446   0.457
 74 A'   27 A"   75 A'   28 A"   76 A'   29 A"   77 A'   78 A'                 
  0.473   0.478   0.489   0.508   0.518   0.540   0.559   0.583
 30 A"   79 A'   80 A'   31 A"   81 A'   32 A"   33 A"   82 A'                 
  0.613   0.617   0.651   0.671   0.699   0.737   0.767   0.778
 34 A"   83 A'   84 A'   85 A'   86 A'   87 A'   35 A"   88 A'                 
  0.819   0.832   0.836   0.846   0.880   0.894   0.918   0.933
 89 A'   36 A"   37 A"   90 A'   91 A'   92 A'   93 A'   38 A"                 
  0.944   1.008   1.063   1.089   1.164   1.181   1.245   1.292
 94 A'   95 A'   96 A'   97 A'   98 A'   39 A"   99 A'   40 A"                 
  1.330   1.395   1.427   1.531   1.570   1.663   1.694   1.869
 41 A"  100 A'  101 A'  102 A'   42 A"  103 A'  104 A'  105 A'                 
  1.883   1.993   2.021   2.130   2.162   2.209   2.217   2.262
 43 A"   44 A"  106 A'  107 A'  108 A'  109 A'   45 A"   46 A"                 
  2.302   2.338   2.446   2.534   2.626   2.820   2.834   3.062
110 A'  111 A'  112 A'  113 A'   47 A"   48 A"  114 A'  115 A'                 
  3.155   3.434   3.945   3.962   3.979   3.995   4.022   4.059
116 A'  117 A'   49 A"  118 A'   50 A"   51 A"  119 A'   52 A"                 
  4.081   4.172   4.227   4.360   4.414   5.998   6.057   6.076
120 A'  121 A'  122 A'  123 A'  124 A'   53 A"  125 A'  126 A'                 
  6.655   7.534   7.587   7.656   9.675   9.771  23.207  24.028
127 A'   54 A"  128 A'  129 A'  130 A'  131 A'  132 A'  133 A'                 
 25.757  25.825  25.909  26.000  26.315  26.462  27.853  28.336
 55 A"   56 A"  134 A'  135 A'  136 A'  137 A'  138 A'   57 A"                 
 28.379  28.382  28.517  28.532  28.541  28.588  28.680  47.918
139 A'  140 A'   58 A"  141 A'   59 A"  142 A'  143 A'  144 A'                 
127.877 127.912 127.929 151.647 215.658 215.761 289.729 289.782
 60 A"  145 A'  146 A'  147 A'  148 A'  149 A'   61 A"  150 A'                 
289.8821020.7151901.810
151 A'  152 A'  153 A'                                                         

 Beta MOs, Restricted
 -- Occupied --                  
******* -482.86 -176.33 -165.73 -165.73 -165.73 -101.59 -101.59
  1 A'    2 A'    3 A'    4 A'    1 A"    5 A'    6 A'    7 A'                 
-62.517 -56.338 -56.333 -56.333 -35.823 -31.317 -31.311 -31.310
  8 A'    9 A'    2 A"   10 A'   11 A'   12 A'    3 A"   13 A'                 
-22.967 -22.966 -22.966 -22.961 -22.961 -10.313 -10.303  -9.504
 14 A'    4 A"   15 A'   16 A'    5 A"   17 A'   18 A'   19 A'                 
 -9.503  -8.726  -7.269  -7.268  -7.259  -7.258  -7.258  -7.257
 20 A'   21 A'   22 A'   23 A'    6 A"   24 A'    7 A"   25 A'                 
 -6.558  -6.544  -6.543  -6.373  -4.786  -4.770  -4.770  -2.669
 26 A'    8 A"   27 A'   28 A'   29 A'    9 A"   30 A'   31 A'                 
 -2.665  -2.664  -2.653  -2.653  -2.052  -2.047  -2.047  -2.033
 10 A"   32 A'   33 A'   11 A"   34 A'   12 A"   35 A'   36 A'                 
 -2.033  -0.941  -0.889  -0.829  -0.759  -0.679  -0.555  -0.507
 13 A"   37 A'   38 A'   39 A'   40 A'   41 A'   42 A'   43 A'                 
 -0.482  -0.439  -0.409  -0.374  -0.360  -0.342  -0.336  -0.325
 44 A'   14 A"   45 A'   15 A"   46 A'   47 A'   16 A"   48 A'                 
 -0.305  -0.279  -0.262
 17 A"   49 A'   18 A"                                                         
 -- Virtual --                   
 -0.083  -0.056  -0.052  -0.031   0.002   0.032   0.036   0.048
 50 A'   51 A'   19 A"   52 A'   53 A'   54 A'   55 A'   56 A'                 
  0.049   0.070   0.072   0.076   0.092   0.100   0.107   0.115
 20 A"   57 A'   21 A"   58 A'   22 A"   59 A'   60 A'   61 A'                 
  0.115   0.125   0.133   0.147   0.154   0.162   0.173   0.190
 23 A"   62 A'   63 A'   24 A"   64 A'   65 A'   66 A'   67 A'                 
  0.215   0.238   0.243   0.256   0.317   0.340   0.374   0.380
 68 A'   69 A'   25 A"   70 A'   71 A'   72 A'   73 A'   26 A"                 
  0.383   0.394   0.410   0.423   0.423   0.436   0.446   0.457
 74 A'   27 A"   75 A'   28 A"   76 A'   29 A"   77 A'   78 A'                 
  0.473   0.478   0.489   0.508   0.518   0.540   0.559   0.583
 30 A"   79 A'   80 A'   31 A"   81 A'   32 A"   33 A"   82 A'                 
  0.613   0.617   0.651   0.671   0.699   0.737   0.767   0.778
 34 A"   83 A'   84 A'   85 A'   86 A'   87 A'   35 A"   88 A'                 
  0.819   0.832   0.836   0.846   0.880   0.894   0.918   0.933
 89 A'   36 A"   37 A"   90 A'   91 A'   92 A'   93 A'   38 A"                 
  0.944   1.008   1.063   1.089   1.164   1.181   1.245   1.292
 94 A'   95 A'   96 A'   97 A'   98 A'   39 A"   99 A'   40 A"                 
  1.330   1.395   1.427   1.531   1.570   1.663   1.694   1.869
 41 A"  100 A'  101 A'  102 A'   42 A"  103 A'  104 A'  105 A'                 
  1.883   1.993   2.021   2.130   2.162   2.209   2.217   2.262
 43 A"   44 A"  106 A'  107 A'  108 A'  109 A'   45 A"   46 A"                 
  2.302   2.338   2.446   2.534   2.626   2.820   2.834   3.062
110 A'  111 A'  112 A'  113 A'   47 A"   48 A"  114 A'  115 A'                 
  3.155   3.434   3.945   3.962   3.979   3.995   4.022   4.059
116 A'  117 A'   49 A"  118 A'   50 A"   51 A"  119 A'   52 A"                 
  4.081   4.172   4.227   4.360   4.414   5.998   6.057   6.076
120 A'  121 A'  122 A'  123 A'  124 A'   53 A"  125 A'  126 A'                 
  6.655   7.534   7.587   7.656   9.675   9.771  23.207  24.028
127 A'   54 A"  128 A'  129 A'  130 A'  131 A'  132 A'  133 A'                 
 25.757  25.825  25.909  26.000  26.315  26.462  27.853  28.336
 55 A"   56 A"  134 A'  135 A'  136 A'  137 A'  138 A'   57 A"                 
 28.379  28.382  28.517  28.532  28.541  28.588  28.680  47.918
139 A'  140 A'   58 A"  141 A'   59 A"  142 A'  143 A'  144 A'                 
127.877 127.912 127.929 151.647 215.658 215.761 289.729 289.782
 60 A"  145 A'  146 A'  147 A'  148 A'  149 A'   61 A"  150 A'                 
289.8821020.7151901.810
151 A'  152 A'  153 A'                                                         
 --------------------------------------------------------------

          Ground-State Mulliken Net Atomic Charges

     Atom                 Charge (a.u.)
  ----------------------------------------
      1 Cl                    0.427700
      2 Cl                    0.456626
      3 Br                   -0.128214
      4 I                     0.166153
      5 C                    -0.360263
      6 C                    -0.562001
  ----------------------------------------
  Sum of atomic charges =     0.000000

 -----------------------------------------------------------------
                    Cartesian Multipole Moments
 -----------------------------------------------------------------
    Charge (ESU x 10^10)
                 0.0000
    Dipole Moment (Debye)
         X      -0.2125      Y      -0.6706      Z       0.0000
       Tot       0.7035
    Quadrupole Moments (Debye-Ang)
        XX     -81.4933     XY       0.9927     YY     -79.2008
        XZ      -0.0000     YZ      -0.0000     ZZ     -84.4212
    Octopole Moments (Debye-Ang^2)
       XXX      -9.8703    XXY      -4.7010    XYY      -4.2178
       YYY       4.3819    XXZ       0.0000    XYZ       0.0000
       YYZ       0.0000    XZZ      -2.5032    YZZ       3.0459
       ZZZ       0.0000
    Hexadecapole Moments (Debye-Ang^3)
      XXXX   -1388.3822   XXXY     -69.2662   XXYY    -359.7533
      XYYY     -81.1367   YYYY   -1014.7796   XXXZ      -0.0000
      XXYZ      -0.0000   XYYZ      -0.0000   YYYZ       0.0000
      XXZZ    -258.0132   XYZZ     -28.4594   YYZZ    -201.8320
      XZZZ      -0.0000   YZZZ      -0.0000   ZZZZ    -106.8678
 -----------------------------------------------------------------
 Calculating analytic gradient of the SCF energy
 Gradient of SCF Energy
            1           2           3           4           5           6
    1   0.0012939  -0.0000355   0.0005618   0.0007904  -0.0043524   0.0017418
    2   0.0009565   0.0004900  -0.0019269   0.0016262   0.0005626  -0.0017085
    3  -0.0000000  -0.0000000  -0.0000000   0.0000000   0.0000000  -0.0000000
 Max gradient component =       4.352E-03
 RMS gradient           =       1.401E-03
 Gradient time:  CPU 17.58 s  wall 4.51 s
 Geometry Optimization Parameters
   NAtoms,    NIC,     NZ,  NCons,   NDum,   NFix, NCnnct, MaxDiis
        6      37       0       0       0       0       0       0

 Cartesian Hessian Update
 Hessian Updated using BFGS Update


** GEOMETRY OPTIMIZATION IN DELOCALIZED INTERNAL COORDINATES **
   Searching for a Minimum

   Optimization Cycle:  19

                       Coordinates (Angstroms)
     ATOM                X               Y               Z
      1  Cl        2.0149690715    1.8038035545    0.0000000000
      2  Cl       -1.1630489066    2.0406495238    0.0000000000
      3  Br        1.9168665592   -1.2455850391    0.0000000000
      4  I        -1.6453413228   -1.1801373953    0.0000000000
      5  C         0.9776099146    0.4076334306    0.0000000000
      6  C        -0.3589250796    0.4994959168    0.0000000000
   Point Group: cs    Number of degrees of freedom:     9


   Energy is -10490.296274644

 Hessian Updated using BFGS Update

  9 Hessian modes will be used to form the next step
  Hessian Eigenvalues:
     0.043879    0.068401    0.252277    0.286607    0.475959    0.772424
     0.815809    0.952619    1.031825

 Minimum Search - Taking Simple RFO Step
 Searching for Lamda that Minimizes Along All modes
 Value Taken    Lamda =  -0.00002494
 Step Taken.  Stepsize is  0.013092

                             Maximum     Tolerance    Cnvgd?
         Gradient           0.002297      0.000300      NO
         Displacement       0.009131      0.001200      NO
         Energy change     -0.000063      0.000001      NO


 New Cartesian Coordinates Obtained by Inverse Iteration

 Displacement from previous Coordinates is:  0.011404
 ----------------------------------------------------------------
             Standard Nuclear Orientation (Angstroms)
    I     Atom           X                Y                Z
 ----------------------------------------------------------------
    1      Cl      2.0151201915     1.8025106672     0.0000000000
    2      Cl     -1.1616990868     2.0414468130     0.0000000000
    3      Br      1.9199120752    -1.2435892834     0.0000000000
    4      I      -1.6488839564    -1.1821737088     0.0000000000
    5      C       0.9777185585     0.4072233261     0.0000000000
    6      C      -0.3600375457     0.5004421772     0.0000000000
 ----------------------------------------------------------------
 Molecular Point Group                 Cs    NOp =  2
 Largest Abelian Subgroup              Cs    NOp =  2
 Nuclear Repulsion Energy =  1091.0598681426 hartrees
 There are       67 alpha and       67 beta electrons
 Applying Cartesian multipole field
    Component          Value
    ---------          -----
     (2,0,0)        1.00000E-11
     (0,2,0)        2.00000E-11
     (0,0,2)       -3.00000E-11
 Nucleus-field energy     =     0.0000000316 hartrees
 Requested basis set is 6-311++G(d,p)
 There are 81 shells and 214 basis functions
 A cutoff of  1.0D-11 yielded   2450 shell pairs
 There are     18818 function pairs (     20999 Cartesian)
 Smallest overlap matrix eigenvalue = 2.21E-05
 Guess MOs from SCF MO coefficient file

 -----------------------------------------------------------------------
  General SCF calculation program by
  Eric Jon Sundstrom, Paul Horn, Yuezhi Mao, Dmitri Zuev, Alec White,
  David Stuck, Shaama M.S., Shane Yost, Joonho Lee, David Small,
  Daniel Levine, Susi Lehtola, Hugh Burton, Evgeny Epifanovsky
 -----------------------------------------------------------------------
 Exchange:     0.2000 Hartree-Fock + 0.0800 Slater + 0.7200 B88
 Correlation:  0.1900 VWN1RPA + 0.8100 LYP
 Using SG-1 standard quadrature grid
 using 4 threads for integral computing
 -------------------------------------------------------
 OpenMP Integral computing Module                
 Release: version 2.0, May 2017, Q-Chem Inc. Pleasanton 
 -------------------------------------------------------
 -------------------------------------------------------
 OpenMP BLAS3 based DFT computing Module                
 Release: version 1.0, May 2013, Q-Chem Inc. Pittsburgh 
 -------------------------------------------------------
 A restricted SCF calculation will be
 performed using DIIS
 SCF converges when DIIS error is below 1.0e-08
 ---------------------------------------
  Cycle       Energy         DIIS error
 ---------------------------------------
    1  -10490.2962842454      3.25e-05  
    2  -10490.2962895842      1.78e-05  
    3  -10490.2962883584      2.29e-05  
    4  -10490.2962914318      2.15e-06  
    5  -10490.2962914568      5.76e-07  
    6  -10490.2962914579      3.83e-07  
    7  -10490.2962914587      7.78e-08  
    8  -10490.2962914587      1.60e-08  
    9  -10490.2962914588      4.93e-09  Convergence criterion met
 ---------------------------------------
 SCF time:   CPU 45.18s  wall 12.00s 
 SCF   energy in the final basis set =   -10490.2962914588
 Total energy in the final basis set =   -10490.2962914588

 --------------------------------------------------------------
             Orbital Energies (a.u.) and Symmetries
 --------------------------------------------------------------

 Alpha MOs, Restricted
 -- Occupied --                  
******* -482.86 -176.33 -165.73 -165.73 -165.73 -101.59 -101.59
  1 A'    2 A'    3 A'    4 A'    1 A"    5 A'    6 A'    7 A'                 
-62.517 -56.338 -56.333 -56.333 -35.823 -31.317 -31.310 -31.310
  8 A'    9 A'    2 A"   10 A'   11 A'   12 A'    3 A"   13 A'                 
-22.967 -22.966 -22.966 -22.961 -22.961 -10.313 -10.303  -9.504
 14 A'    4 A"   15 A'   16 A'    5 A"   17 A'   18 A'   19 A'                 
 -9.503  -8.726  -7.269  -7.268  -7.259  -7.258  -7.258  -7.257
 20 A'   21 A'   22 A'   23 A'    6 A"    7 A"   24 A'   25 A'                 
 -6.558  -6.544  -6.543  -6.373  -4.786  -4.770  -4.770  -2.669
 26 A'    8 A"   27 A'   28 A'   29 A'    9 A"   30 A'   31 A'                 
 -2.665  -2.665  -2.653  -2.653  -2.052  -2.047  -2.047  -2.033
 10 A"   32 A'   33 A'   11 A"   34 A'   12 A"   35 A'   36 A'                 
 -2.032  -0.942  -0.889  -0.829  -0.759  -0.679  -0.555  -0.507
 13 A"   37 A'   38 A'   39 A'   40 A'   41 A'   42 A'   43 A'                 
 -0.482  -0.439  -0.409  -0.374  -0.360  -0.342  -0.336  -0.325
 44 A'   14 A"   45 A'   15 A"   46 A'   47 A'   16 A"   48 A'                 
 -0.304  -0.279  -0.262
 17 A"   49 A'   18 A"                                                         
 -- Virtual --                   
 -0.083  -0.055  -0.052  -0.031   0.002   0.032   0.036   0.048
 50 A'   51 A'   19 A"   52 A'   53 A'   54 A'   55 A'   56 A'                 
  0.049   0.070   0.072   0.076   0.092   0.100   0.107   0.115
 20 A"   57 A'   21 A"   58 A'   22 A"   59 A'   60 A'   61 A'                 
  0.115   0.125   0.133   0.147   0.154   0.162   0.173   0.190
 23 A"   62 A'   63 A'   24 A"   64 A'   65 A'   66 A'   67 A'                 
  0.215   0.237   0.243   0.256   0.317   0.340   0.374   0.380
 68 A'   69 A'   25 A"   70 A'   71 A'   72 A'   73 A'   26 A"                 
  0.383   0.394   0.410   0.422   0.423   0.436   0.446   0.457
 74 A'   27 A"   75 A'   76 A'   28 A"   29 A"   77 A'   78 A'                 
  0.473   0.477   0.489   0.508   0.518   0.540   0.559   0.583
 30 A"   79 A'   80 A'   31 A"   81 A'   32 A"   33 A"   82 A'                 
  0.613   0.616   0.651   0.671   0.698   0.737   0.766   0.777
 34 A"   83 A'   84 A'   85 A'   86 A'   87 A'   35 A"   88 A'                 
  0.819   0.832   0.835   0.846   0.880   0.894   0.918   0.933
 89 A'   36 A"   37 A"   90 A'   91 A'   92 A'   93 A'   38 A"                 
  0.944   1.009   1.063   1.089   1.164   1.181   1.245   1.292
 94 A'   95 A'   96 A'   97 A'   98 A'   39 A"   99 A'   40 A"                 
  1.330   1.394   1.426   1.531   1.570   1.664   1.694   1.869
 41 A"  100 A'  101 A'  102 A'   42 A"  103 A'  104 A'  105 A'                 
  1.882   1.993   2.021   2.129   2.162   2.209   2.217   2.261
 43 A"   44 A"  106 A'  107 A'  108 A'  109 A'   45 A"   46 A"                 
  2.302   2.339   2.446   2.534   2.626   2.820   2.834   3.061
110 A'  111 A'  112 A'  113 A'   47 A"   48 A"  114 A'  115 A'                 
  3.153   3.436   3.945   3.963   3.979   3.995   4.022   4.059
116 A'  117 A'   49 A"  118 A'   50 A"   51 A"  119 A'   52 A"                 
  4.081   4.172   4.227   4.360   4.412   5.998   6.057   6.075
120 A'  121 A'  122 A'  123 A'  124 A'   53 A"  125 A'  126 A'                 
  6.655   7.534   7.587   7.656   9.675   9.771  23.207  24.022
127 A'   54 A"  128 A'  129 A'  130 A'  131 A'  132 A'  133 A'                 
 25.757  25.825  25.909  26.001  26.314  26.461  27.852  28.336
 55 A"   56 A"  134 A'  135 A'  136 A'  137 A'  138 A'   57 A"                 
 28.379  28.382  28.518  28.532  28.541  28.588  28.680  47.918
139 A'  140 A'   58 A"  141 A'   59 A"  142 A'  143 A'  144 A'                 
127.877 127.912 127.928 151.646 215.658 215.761 289.729 289.782
 60 A"  145 A'  146 A'  147 A'  148 A'  149 A'   61 A"  150 A'                 
289.8821020.7151901.809
151 A'  152 A'  153 A'                                                         

 Beta MOs, Restricted
 -- Occupied --                  
******* -482.86 -176.33 -165.73 -165.73 -165.73 -101.59 -101.59
  1 A'    2 A'    3 A'    4 A'    1 A"    5 A'    6 A'    7 A'                 
-62.517 -56.338 -56.333 -56.333 -35.823 -31.317 -31.310 -31.310
  8 A'    9 A'    2 A"   10 A'   11 A'   12 A'    3 A"   13 A'                 
-22.967 -22.966 -22.966 -22.961 -22.961 -10.313 -10.303  -9.504
 14 A'    4 A"   15 A'   16 A'    5 A"   17 A'   18 A'   19 A'                 
 -9.503  -8.726  -7.269  -7.268  -7.259  -7.258  -7.258  -7.257
 20 A'   21 A'   22 A'   23 A'    6 A"    7 A"   24 A'   25 A'                 
 -6.558  -6.544  -6.543  -6.373  -4.786  -4.770  -4.770  -2.669
 26 A'    8 A"   27 A'   28 A'   29 A'    9 A"   30 A'   31 A'                 
 -2.665  -2.665  -2.653  -2.653  -2.052  -2.047  -2.047  -2.033
 10 A"   32 A'   33 A'   11 A"   34 A'   12 A"   35 A'   36 A'                 
 -2.032  -0.942  -0.889  -0.829  -0.759  -0.679  -0.555  -0.507
 13 A"   37 A'   38 A'   39 A'   40 A'   41 A'   42 A'   43 A'                 
 -0.482  -0.439  -0.409  -0.374  -0.360  -0.342  -0.336  -0.325
 44 A'   14 A"   45 A'   15 A"   46 A'   47 A'   16 A"   48 A'                 
 -0.304  -0.279  -0.262
 17 A"   49 A'   18 A"                                                         
 -- Virtual --                   
 -0.083  -0.055  -0.052  -0.031   0.002   0.032   0.036   0.048
 50 A'   51 A'   19 A"   52 A'   53 A'   54 A'   55 A'   56 A'                 
  0.049   0.070   0.072   0.076   0.092   0.100   0.107   0.115
 20 A"   57 A'   21 A"   58 A'   22 A"   59 A'   60 A'   61 A'                 
  0.115   0.125   0.133   0.147   0.154   0.162   0.173   0.190
 23 A"   62 A'   63 A'   24 A"   64 A'   65 A'   66 A'   67 A'                 
  0.215   0.237   0.243   0.256   0.317   0.340   0.374   0.380
 68 A'   69 A'   25 A"   70 A'   71 A'   72 A'   73 A'   26 A"                 
  0.383   0.394   0.410   0.422   0.423   0.436   0.446   0.457
 74 A'   27 A"   75 A'   76 A'   28 A"   29 A"   77 A'   78 A'                 
  0.473   0.477   0.489   0.508   0.518   0.540   0.559   0.583
 30 A"   79 A'   80 A'   31 A"   81 A'   32 A"   33 A"   82 A'                 
  0.613   0.616   0.651   0.671   0.698   0.737   0.766   0.777
 34 A"   83 A'   84 A'   85 A'   86 A'   87 A'   35 A"   88 A'                 
  0.819   0.832   0.835   0.846   0.880   0.894   0.918   0.933
 89 A'   36 A"   37 A"   90 A'   91 A'   92 A'   93 A'   38 A"                 
  0.944   1.009   1.063   1.089   1.164   1.181   1.245   1.292
 94 A'   95 A'   96 A'   97 A'   98 A'   39 A"   99 A'   40 A"                 
  1.330   1.394   1.426   1.531   1.570   1.664   1.694   1.869
 41 A"  100 A'  101 A'  102 A'   42 A"  103 A'  104 A'  105 A'                 
  1.882   1.993   2.021   2.129   2.162   2.209   2.217   2.261
 43 A"   44 A"  106 A'  107 A'  108 A'  109 A'   45 A"   46 A"                 
  2.302   2.339   2.446   2.534   2.626   2.820   2.834   3.061
110 A'  111 A'  112 A'  113 A'   47 A"   48 A"  114 A'  115 A'                 
  3.153   3.436   3.945   3.963   3.979   3.995   4.022   4.059
116 A'  117 A'   49 A"  118 A'   50 A"   51 A"  119 A'   52 A"                 
  4.081   4.172   4.227   4.360   4.412   5.998   6.057   6.075
120 A'  121 A'  122 A'  123 A'  124 A'   53 A"  125 A'  126 A'                 
  6.655   7.534   7.587   7.656   9.675   9.771  23.207  24.022
127 A'   54 A"  128 A'  129 A'  130 A'  131 A'  132 A'  133 A'                 
 25.757  25.825  25.909  26.001  26.314  26.461  27.852  28.336
 55 A"   56 A"  134 A'  135 A'  136 A'  137 A'  138 A'   57 A"                 
 28.379  28.382  28.518  28.532  28.541  28.588  28.680  47.918
139 A'  140 A'   58 A"  141 A'   59 A"  142 A'  143 A'  144 A'                 
127.877 127.912 127.928 151.646 215.658 215.761 289.729 289.782
 60 A"  145 A'  146 A'  147 A'  148 A'  149 A'   61 A"  150 A'                 
289.8821020.7151901.809
151 A'  152 A'  153 A'                                                         
 --------------------------------------------------------------

          Ground-State Mulliken Net Atomic Charges

     Atom                 Charge (a.u.)
  ----------------------------------------
      1 Cl                    0.427060
      2 Cl                    0.457661
      3 Br                   -0.128006
      4 I                     0.165113
      5 C                    -0.362249
      6 C                    -0.559580
  ----------------------------------------
  Sum of atomic charges =     0.000000

 -----------------------------------------------------------------
                    Cartesian Multipole Moments
 -----------------------------------------------------------------
    Charge (ESU x 10^10)
                 0.0000
    Dipole Moment (Debye)
         X      -0.2102      Y      -0.6623      Z       0.0000
       Tot       0.6948
    Quadrupole Moments (Debye-Ang)
        XX     -81.4762     XY       0.9801     YY     -79.1963
        XZ      -0.0000     YZ       0.0000     ZZ     -84.4277
    Octopole Moments (Debye-Ang^2)
       XXX      -9.7069    XXY      -4.7261    XYY      -4.2274
       YYY       4.5285    XXZ       0.0000    XYZ      -0.0000
       YYZ       0.0000    XZZ      -2.4598    YZZ       3.0827
       ZZZ       0.0000
    Hexadecapole Moments (Debye-Ang^3)
      XXXX   -1391.1704   XXXY     -69.9281   XXYY    -360.1953
      XYYY     -81.7347   YYYY   -1014.9461   XXXZ       0.0000
      XXYZ      -0.0000   XYYZ       0.0000   YYYZ       0.0000
      XXZZ    -258.5393   XYZZ     -28.6823   YYZZ    -201.8588
      XZZZ       0.0000   YZZZ       0.0000   ZZZZ    -106.8891
 -----------------------------------------------------------------
 Calculating analytic gradient of the SCF energy
 Gradient of SCF Energy
            1           2           3           4           5           6
    1   0.0011618   0.0002405   0.0008536   0.0001270  -0.0029653   0.0005824
    2   0.0004909   0.0003375  -0.0015691   0.0009355   0.0005129  -0.0007076
    3  -0.0000000   0.0000000  -0.0000000   0.0000000   0.0000000  -0.0000000
 Max gradient component =       2.965E-03
 RMS gradient           =       9.351E-04
 Gradient time:  CPU 17.62 s  wall 4.52 s
 Geometry Optimization Parameters
   NAtoms,    NIC,     NZ,  NCons,   NDum,   NFix, NCnnct, MaxDiis
        6      37       0       0       0       0       0       0

 Cartesian Hessian Update
 Hessian Updated using BFGS Update


** GEOMETRY OPTIMIZATION IN DELOCALIZED INTERNAL COORDINATES **
   Searching for a Minimum

   Optimization Cycle:  20

                       Coordinates (Angstroms)
     ATOM                X               Y               Z
      1  Cl        2.0151201915    1.8025106672    0.0000000000
      2  Cl       -1.1616990868    2.0414468130    0.0000000000
      3  Br        1.9199120752   -1.2435892834    0.0000000000
      4  I        -1.6488839564   -1.1821737088    0.0000000000
      5  C         0.9777185585    0.4072233261    0.0000000000
      6  C        -0.3600375457    0.5004421772    0.0000000000
   Point Group: cs    Number of degrees of freedom:     9


   Energy is -10490.296291459

 Hessian Updated using BFGS Update

  9 Hessian modes will be used to form the next step
  Hessian Eigenvalues:
     0.042697    0.067868    0.251959    0.318419    0.437261    0.490314
     0.832072    0.965983    1.039477

 Minimum Search - Taking Simple RFO Step
 Searching for Lamda that Minimizes Along All modes
 Value Taken    Lamda =  -0.00001462
 Step Taken.  Stepsize is  0.008648

                             Maximum     Tolerance    Cnvgd?
         Gradient           0.001520      0.000300      NO
         Displacement       0.006381      0.001200      NO
         Energy change     -0.000017      0.000001      NO


 New Cartesian Coordinates Obtained by Inverse Iteration

 Displacement from previous Coordinates is:  0.006085
 ----------------------------------------------------------------
             Standard Nuclear Orientation (Angstroms)
    I     Atom           X                Y                Z
 ----------------------------------------------------------------
    1      Cl      2.0158864179     1.8015716224     0.0000000000
    2      Cl     -1.1620040705     2.0416989655     0.0000000000
    3      Br      1.9187333803    -1.2426982600     0.0000000000
    4      I      -1.6488787117    -1.1840476804     0.0000000000
    5      C       0.9787543823     0.4075699995     0.0000000000
    6      C      -0.3603611620     0.5017653443     0.0000000000
 ----------------------------------------------------------------
 Molecular Point Group                 Cs    NOp =  2
 Largest Abelian Subgroup              Cs    NOp =  2
 Nuclear Repulsion Energy =  1091.0433782842 hartrees
 There are       67 alpha and       67 beta electrons
 Applying Cartesian multipole field
    Component          Value
    ---------          -----
     (2,0,0)        1.00000E-11
     (0,2,0)        2.00000E-11
     (0,0,2)       -3.00000E-11
 Nucleus-field energy     =     0.0000000316 hartrees
 Requested basis set is 6-311++G(d,p)
 There are 81 shells and 214 basis functions
 A cutoff of  1.0D-11 yielded   2451 shell pairs
 There are     18821 function pairs (     21002 Cartesian)
 Smallest overlap matrix eigenvalue = 2.22E-05
 Guess MOs from SCF MO coefficient file

 -----------------------------------------------------------------------
  General SCF calculation program by
  Eric Jon Sundstrom, Paul Horn, Yuezhi Mao, Dmitri Zuev, Alec White,
  David Stuck, Shaama M.S., Shane Yost, Joonho Lee, David Small,
  Daniel Levine, Susi Lehtola, Hugh Burton, Evgeny Epifanovsky
 -----------------------------------------------------------------------
 Exchange:     0.2000 Hartree-Fock + 0.0800 Slater + 0.7200 B88
 Correlation:  0.1900 VWN1RPA + 0.8100 LYP
 Using SG-1 standard quadrature grid
 using 4 threads for integral computing
 -------------------------------------------------------
 OpenMP Integral computing Module                
 Release: version 2.0, May 2017, Q-Chem Inc. Pleasanton 
 -------------------------------------------------------
 -------------------------------------------------------
 OpenMP BLAS3 based DFT computing Module                
 Release: version 1.0, May 2013, Q-Chem Inc. Pittsburgh 
 -------------------------------------------------------
 A restricted SCF calculation will be
 performed using DIIS
 SCF converges when DIIS error is below 1.0e-08
 ---------------------------------------
  Cycle       Energy         DIIS error
 ---------------------------------------
    1  -10490.2962971710      2.60e-05  
    2  -10490.2963001444      1.42e-05  
    3  -10490.2962992835      1.87e-05  
    4  -10490.2963012940      1.46e-06  
    5  -10490.2963013068      4.35e-07  
    6  -10490.2963013072      1.39e-07  
    7  -10490.2963013074      8.20e-08  
    8  -10490.2963013075      1.19e-08  
    9  -10490.2963013075      3.28e-09  Convergence criterion met
 ---------------------------------------
 SCF time:   CPU 45.19s  wall 12.00s 
 SCF   energy in the final basis set =   -10490.2963013075
 Total energy in the final basis set =   -10490.2963013075

 --------------------------------------------------------------
             Orbital Energies (a.u.) and Symmetries
 --------------------------------------------------------------

 Alpha MOs, Restricted
 -- Occupied --                  
******* -482.86 -176.33 -165.73 -165.73 -165.73 -101.59 -101.59
  1 A'    2 A'    3 A'    4 A'    1 A"    5 A'    6 A'    7 A'                 
-62.517 -56.338 -56.333 -56.333 -35.823 -31.317 -31.310 -31.310
  8 A'    9 A'    2 A"   10 A'   11 A'   12 A'    3 A"   13 A'                 
-22.967 -22.966 -22.966 -22.961 -22.961 -10.313 -10.303  -9.504
 14 A'    4 A"   15 A'   16 A'    5 A"   17 A'   18 A'   19 A'                 
 -9.503  -8.726  -7.269  -7.269  -7.259  -7.258  -7.258  -7.257
 20 A'   21 A'   22 A'   23 A'    6 A"    7 A"   24 A'   25 A'                 
 -6.558  -6.544  -6.543  -6.373  -4.786  -4.770  -4.769  -2.669
 26 A'    8 A"   27 A'   28 A'   29 A'    9 A"   30 A'   31 A'                 
 -2.665  -2.665  -2.653  -2.653  -2.052  -2.047  -2.046  -2.032
 10 A"   32 A'   33 A'   11 A"   34 A'   12 A"   35 A'   36 A'                 
 -2.032  -0.942  -0.889  -0.829  -0.758  -0.678  -0.555  -0.507
 13 A"   37 A'   38 A'   39 A'   40 A'   41 A'   42 A'   43 A'                 
 -0.482  -0.439  -0.410  -0.375  -0.360  -0.342  -0.336  -0.325
 44 A'   14 A"   45 A'   15 A"   46 A'   47 A'   16 A"   48 A'                 
 -0.304  -0.279  -0.261
 17 A"   49 A'   18 A"                                                         
 -- Virtual --                   
 -0.083  -0.055  -0.052  -0.031   0.002   0.032   0.036   0.048
 50 A'   51 A'   19 A"   52 A'   53 A'   54 A'   55 A'   56 A'                 
  0.049   0.070   0.072   0.076   0.092   0.100   0.107   0.115
 20 A"   57 A'   21 A"   58 A'   22 A"   59 A'   60 A'   61 A'                 
  0.115   0.125   0.133   0.147   0.154   0.162   0.173   0.190
 23 A"   62 A'   63 A'   24 A"   64 A'   65 A'   66 A'   67 A'                 
  0.214   0.237   0.243   0.256   0.317   0.340   0.374   0.380
 68 A'   69 A'   25 A"   70 A'   71 A'   72 A'   73 A'   26 A"                 
  0.383   0.394   0.410   0.422   0.423   0.436   0.446   0.457
 74 A'   27 A"   75 A'   76 A'   28 A"   29 A"   77 A'   78 A'                 
  0.473   0.477   0.489   0.508   0.518   0.540   0.559   0.583
 30 A"   79 A'   80 A'   31 A"   81 A'   32 A"   33 A"   82 A'                 
  0.613   0.616   0.651   0.671   0.698   0.737   0.766   0.777
 34 A"   83 A'   84 A'   85 A'   86 A'   87 A'   35 A"   88 A'                 
  0.819   0.832   0.835   0.846   0.880   0.894   0.918   0.932
 89 A'   36 A"   37 A"   90 A'   91 A'   92 A'   93 A'   38 A"                 
  0.944   1.009   1.064   1.089   1.164   1.181   1.245   1.293
 94 A'   95 A'   96 A'   97 A'   98 A'   39 A"   99 A'   40 A"                 
  1.330   1.394   1.425   1.531   1.570   1.665   1.693   1.869
 41 A"  100 A'  101 A'  102 A'   42 A"  103 A'  104 A'  105 A'                 
  1.881   1.993   2.021   2.128   2.162   2.208   2.217   2.261
 43 A"   44 A"  106 A'  107 A'  108 A'  109 A'   45 A"   46 A"                 
  2.302   2.338   2.446   2.534   2.626   2.820   2.834   3.062
110 A'  111 A'  112 A'  113 A'   47 A"   48 A"  114 A'  115 A'                 
  3.152   3.439   3.945   3.963   3.979   3.995   4.022   4.059
116 A'  117 A'   49 A"  118 A'   50 A"   51 A"  119 A'   52 A"                 
  4.080   4.172   4.227   4.360   4.412   5.998   6.057   6.075
120 A'  121 A'  122 A'  123 A'  124 A'   53 A"  125 A'  126 A'                 
  6.655   7.534   7.587   7.656   9.676   9.771  23.208  24.017
127 A'   54 A"  128 A'  129 A'  130 A'  131 A'  132 A'  133 A'                 
 25.757  25.825  25.909  26.001  26.314  26.462  27.852  28.336
 55 A"   56 A"  134 A'  135 A'  136 A'  137 A'  138 A'   57 A"                 
 28.379  28.382  28.518  28.532  28.541  28.588  28.679  47.919
139 A'  140 A'   58 A"  141 A'   59 A"  142 A'  143 A'  144 A'                 
127.877 127.912 127.928 151.646 215.658 215.761 289.729 289.782
 60 A"  145 A'  146 A'  147 A'  148 A'  149 A'   61 A"  150 A'                 
289.8821020.7161901.809
151 A'  152 A'  153 A'                                                         

 Beta MOs, Restricted
 -- Occupied --                  
******* -482.86 -176.33 -165.73 -165.73 -165.73 -101.59 -101.59
  1 A'    2 A'    3 A'    4 A'    1 A"    5 A'    6 A'    7 A'                 
-62.517 -56.338 -56.333 -56.333 -35.823 -31.317 -31.310 -31.310
  8 A'    9 A'    2 A"   10 A'   11 A'   12 A'    3 A"   13 A'                 
-22.967 -22.966 -22.966 -22.961 -22.961 -10.313 -10.303  -9.504
 14 A'    4 A"   15 A'   16 A'    5 A"   17 A'   18 A'   19 A'                 
 -9.503  -8.726  -7.269  -7.269  -7.259  -7.258  -7.258  -7.257
 20 A'   21 A'   22 A'   23 A'    6 A"    7 A"   24 A'   25 A'                 
 -6.558  -6.544  -6.543  -6.373  -4.786  -4.770  -4.769  -2.669
 26 A'    8 A"   27 A'   28 A'   29 A'    9 A"   30 A'   31 A'                 
 -2.665  -2.665  -2.653  -2.653  -2.052  -2.047  -2.046  -2.032
 10 A"   32 A'   33 A'   11 A"   34 A'   12 A"   35 A'   36 A'                 
 -2.032  -0.942  -0.889  -0.829  -0.758  -0.678  -0.555  -0.507
 13 A"   37 A'   38 A'   39 A'   40 A'   41 A'   42 A'   43 A'                 
 -0.482  -0.439  -0.410  -0.375  -0.360  -0.342  -0.336  -0.325
 44 A'   14 A"   45 A'   15 A"   46 A'   47 A'   16 A"   48 A'                 
 -0.304  -0.279  -0.261
 17 A"   49 A'   18 A"                                                         
 -- Virtual --                   
 -0.083  -0.055  -0.052  -0.031   0.002   0.032   0.036   0.048
 50 A'   51 A'   19 A"   52 A'   53 A'   54 A'   55 A'   56 A'                 
  0.049   0.070   0.072   0.076   0.092   0.100   0.107   0.115
 20 A"   57 A'   21 A"   58 A'   22 A"   59 A'   60 A'   61 A'                 
  0.115   0.125   0.133   0.147   0.154   0.162   0.173   0.190
 23 A"   62 A'   63 A'   24 A"   64 A'   65 A'   66 A'   67 A'                 
  0.214   0.237   0.243   0.256   0.317   0.340   0.374   0.380
 68 A'   69 A'   25 A"   70 A'   71 A'   72 A'   73 A'   26 A"                 
  0.383   0.394   0.410   0.422   0.423   0.436   0.446   0.457
 74 A'   27 A"   75 A'   76 A'   28 A"   29 A"   77 A'   78 A'                 
  0.473   0.477   0.489   0.508   0.518   0.540   0.559   0.583
 30 A"   79 A'   80 A'   31 A"   81 A'   32 A"   33 A"   82 A'                 
  0.613   0.616   0.651   0.671   0.698   0.737   0.766   0.777
 34 A"   83 A'   84 A'   85 A'   86 A'   87 A'   35 A"   88 A'                 
  0.819   0.832   0.835   0.846   0.880   0.894   0.918   0.932
 89 A'   36 A"   37 A"   90 A'   91 A'   92 A'   93 A'   38 A"                 
  0.944   1.009   1.064   1.089   1.164   1.181   1.245   1.293
 94 A'   95 A'   96 A'   97 A'   98 A'   39 A"   99 A'   40 A"                 
  1.330   1.394   1.425   1.531   1.570   1.665   1.693   1.869
 41 A"  100 A'  101 A'  102 A'   42 A"  103 A'  104 A'  105 A'                 
  1.881   1.993   2.021   2.128   2.162   2.208   2.217   2.261
 43 A"   44 A"  106 A'  107 A'  108 A'  109 A'   45 A"   46 A"                 
  2.302   2.338   2.446   2.534   2.626   2.820   2.834   3.062
110 A'  111 A'  112 A'  113 A'   47 A"   48 A"  114 A'  115 A'                 
  3.152   3.439   3.945   3.963   3.979   3.995   4.022   4.059
116 A'  117 A'   49 A"  118 A'   50 A"   51 A"  119 A'   52 A"                 
  4.080   4.172   4.227   4.360   4.412   5.998   6.057   6.075
120 A'  121 A'  122 A'  123 A'  124 A'   53 A"  125 A'  126 A'                 
  6.655   7.534   7.587   7.656   9.676   9.771  23.208  24.017
127 A'   54 A"  128 A'  129 A'  130 A'  131 A'  132 A'  133 A'                 
 25.757  25.825  25.909  26.001  26.314  26.462  27.852  28.336
 55 A"   56 A"  134 A'  135 A'  136 A'  137 A'  138 A'   57 A"                 
 28.379  28.382  28.518  28.532  28.541  28.588  28.679  47.919
139 A'  140 A'   58 A"  141 A'   59 A"  142 A'  143 A'  144 A'                 
127.877 127.912 127.928 151.646 215.658 215.761 289.729 289.782
 60 A"  145 A'  146 A'  147 A'  148 A'  149 A'   61 A"  150 A'                 
289.8821020.7161901.809
151 A'  152 A'  153 A'                                                         
 --------------------------------------------------------------

          Ground-State Mulliken Net Atomic Charges

     Atom                 Charge (a.u.)
  ----------------------------------------
      1 Cl                    0.427409
      2 Cl                    0.458898
      3 Br                   -0.127564
      4 I                     0.164170
      5 C                    -0.363061
      6 C                    -0.559853
  ----------------------------------------
  Sum of atomic charges =     0.000000

 -----------------------------------------------------------------
                    Cartesian Multipole Moments
 -----------------------------------------------------------------
    Charge (ESU x 10^10)
                 0.0000
    Dipole Moment (Debye)
         X      -0.2030      Y      -0.6550      Z      -0.0000
       Tot       0.6857
    Quadrupole Moments (Debye-Ang)
        XX     -81.4800     XY       0.9721     YY     -79.1805
        XZ      -0.0000     YZ       0.0000     ZZ     -84.4299
    Octopole Moments (Debye-Ang^2)
       XXX      -9.6073    XXY      -4.6450    XYY      -4.2291
       YYY       4.6454    XXZ      -0.0000    XYZ      -0.0000
       YYZ      -0.0000    XZZ      -2.4322    YZZ       3.1291
       ZZZ      -0.0000
    Hexadecapole Moments (Debye-Ang^3)
      XXXX   -1391.1481   XXXY     -70.3244   XXYY    -360.2286
      XYYY     -82.1159   YYYY   -1015.1943   XXXZ      -0.0000
      XXYZ       0.0000   XYYZ      -0.0000   YYYZ       0.0000
      XXZZ    -258.5133   XYZZ     -28.8250   YYZZ    -201.9121
      XZZZ       0.0000   YZZZ       0.0000   ZZZZ    -106.8998
 -----------------------------------------------------------------
 Calculating analytic gradient of the SCF energy
 Gradient of SCF Energy
            1           2           3           4           5           6
    1   0.0009048   0.0003126   0.0005520  -0.0000999  -0.0010250  -0.0006444
    2   0.0000338   0.0002011  -0.0010747   0.0005079   0.0003378  -0.0000059
    3   0.0000000   0.0000000  -0.0000000  -0.0000000   0.0000000  -0.0000000
 Max gradient component =       1.075E-03
 RMS gradient           =       4.868E-04
 Gradient time:  CPU 17.60 s  wall 4.51 s
 Geometry Optimization Parameters
   NAtoms,    NIC,     NZ,  NCons,   NDum,   NFix, NCnnct, MaxDiis
        6      37       0       0       0       0       0       0

 Cartesian Hessian Update
 Hessian Updated using BFGS Update


** GEOMETRY OPTIMIZATION IN DELOCALIZED INTERNAL COORDINATES **
   Searching for a Minimum

   Optimization Cycle:  21

                       Coordinates (Angstroms)
     ATOM                X               Y               Z
      1  Cl        2.0158864179    1.8015716224    0.0000000000
      2  Cl       -1.1620040705    2.0416989655    0.0000000000
      3  Br        1.9187333803   -1.2426982600    0.0000000000
      4  I        -1.6488787117   -1.1840476804    0.0000000000
      5  C         0.9787543823    0.4075699995    0.0000000000
      6  C        -0.3603611620    0.5017653443    0.0000000000
   Point Group: cs    Number of degrees of freedom:     9


   Energy is -10490.296301308

 Hessian Updated using BFGS Update

  9 Hessian modes will be used to form the next step
  Hessian Eigenvalues:
     0.044708    0.071562    0.222459    0.259408    0.332758    0.487722
     0.883297    0.982954    1.044479

 Minimum Search - Taking Simple RFO Step
 Searching for Lamda that Minimizes Along All modes
 Value Taken    Lamda =  -0.00000755
 Step Taken.  Stepsize is  0.005559

                             Maximum     Tolerance    Cnvgd?
         Gradient           0.000950      0.000300      NO
         Displacement       0.003082      0.001200      NO
         Energy change     -0.000010      0.000001      NO


 New Cartesian Coordinates Obtained by Inverse Iteration

 Displacement from previous Coordinates is:  0.004773
 ----------------------------------------------------------------
             Standard Nuclear Orientation (Angstroms)
    I     Atom           X                Y                Z
 ----------------------------------------------------------------
    1      Cl      2.0144851547     1.8016608043     0.0000000000
    2      Cl     -1.1610310210     2.0414319022     0.0000000000
    3      Br      1.9175967705    -1.2421175143     0.0000000000
    4      I      -1.6490358585    -1.1843322800     0.0000000000
    5      C       0.9798522790     0.4073497380     0.0000000000
    6      C      -0.3597370884     0.5018673410     0.0000000000
 ----------------------------------------------------------------
 Molecular Point Group                 Cs    NOp =  2
 Largest Abelian Subgroup              Cs    NOp =  2
 Nuclear Repulsion Energy =  1091.2800276447 hartrees
 There are       67 alpha and       67 beta electrons
 Applying Cartesian multipole field
    Component          Value
    ---------          -----
     (2,0,0)        1.00000E-11
     (0,2,0)        2.00000E-11
     (0,0,2)       -3.00000E-11
 Nucleus-field energy     =     0.0000000316 hartrees
 Requested basis set is 6-311++G(d,p)
 There are 81 shells and 214 basis functions
 A cutoff of  1.0D-11 yielded   2451 shell pairs
 There are     18821 function pairs (     21002 Cartesian)
 Smallest overlap matrix eigenvalue = 2.23E-05
 Guess MOs from SCF MO coefficient file

 -----------------------------------------------------------------------
  General SCF calculation program by
  Eric Jon Sundstrom, Paul Horn, Yuezhi Mao, Dmitri Zuev, Alec White,
  David Stuck, Shaama M.S., Shane Yost, Joonho Lee, David Small,
  Daniel Levine, Susi Lehtola, Hugh Burton, Evgeny Epifanovsky
 -----------------------------------------------------------------------
 Exchange:     0.2000 Hartree-Fock + 0.0800 Slater + 0.7200 B88
 Correlation:  0.1900 VWN1RPA + 0.8100 LYP
 Using SG-1 standard quadrature grid
 using 4 threads for integral computing
 -------------------------------------------------------
 OpenMP Integral computing Module                
 Release: version 2.0, May 2017, Q-Chem Inc. Pleasanton 
 -------------------------------------------------------
 -------------------------------------------------------
 OpenMP BLAS3 based DFT computing Module                
 Release: version 1.0, May 2013, Q-Chem Inc. Pittsburgh 
 -------------------------------------------------------
 A restricted SCF calculation will be
 performed using DIIS
 SCF converges when DIIS error is below 1.0e-08
 ---------------------------------------
  Cycle       Energy         DIIS error
 ---------------------------------------
    1  -10490.2963037308      1.76e-05  
    2  -10490.2963056691      9.58e-06  
    3  -10490.2963053579      1.21e-05  
    4  -10490.2963061686      1.26e-06  
    5  -10490.2963061790      4.49e-07  
    6  -10490.2963061798      2.21e-07  
    7  -10490.2963061800      6.65e-08  
    8  -10490.2963061798      7.70e-09  Convergence criterion met
 ---------------------------------------
 SCF time:   CPU 40.19s  wall 10.00s 
 SCF   energy in the final basis set =   -10490.2963061798
 Total energy in the final basis set =   -10490.2963061798

 --------------------------------------------------------------
             Orbital Energies (a.u.) and Symmetries
 --------------------------------------------------------------

 Alpha MOs, Restricted
 -- Occupied --                  
******* -482.86 -176.33 -165.73 -165.73 -165.73 -101.59 -101.59
  1 A'    2 A'    3 A'    4 A'    1 A"    5 A'    6 A'    7 A'                 
-62.517 -56.338 -56.334 -56.333 -35.823 -31.317 -31.310 -31.310
  8 A'    9 A'    2 A"   10 A'   11 A'   12 A'    3 A"   13 A'                 
-22.967 -22.966 -22.966 -22.961 -22.961 -10.313 -10.303  -9.504
 14 A'    4 A"   15 A'   16 A'    5 A"   17 A'   18 A'   19 A'                 
 -9.503  -8.726  -7.269  -7.269  -7.259  -7.258  -7.258  -7.257
 20 A'   21 A'   22 A'   23 A'    6 A"    7 A"   24 A'   25 A'                 
 -6.558  -6.544  -6.543  -6.373  -4.786  -4.770  -4.769  -2.669
 26 A'    8 A"   27 A'   28 A'   29 A'    9 A"   30 A'   31 A'                 
 -2.665  -2.665  -2.653  -2.653  -2.051  -2.047  -2.046  -2.032
 10 A"   32 A'   33 A'   11 A"   34 A'   12 A"   35 A'   36 A'                 
 -2.032  -0.942  -0.889  -0.829  -0.758  -0.678  -0.555  -0.507
 13 A"   37 A'   38 A'   39 A'   40 A'   41 A'   42 A'   43 A'                 
 -0.482  -0.439  -0.410  -0.375  -0.360  -0.342  -0.336  -0.325
 44 A'   14 A"   45 A'   15 A"   46 A'   47 A'   16 A"   48 A'                 
 -0.304  -0.279  -0.261
 17 A"   49 A'   18 A"                                                         
 -- Virtual --                   
 -0.083  -0.055  -0.052  -0.030   0.002   0.032   0.036   0.048
 50 A'   51 A'   19 A"   52 A'   53 A'   54 A'   55 A'   56 A'                 
  0.049   0.070   0.072   0.076   0.092   0.100   0.107   0.115
 20 A"   57 A'   21 A"   58 A'   22 A"   59 A'   60 A'   61 A'                 
  0.115   0.125   0.133   0.148   0.154   0.162   0.173   0.190
 23 A"   62 A'   63 A'   24 A"   64 A'   65 A'   66 A'   67 A'                 
  0.214   0.237   0.243   0.256   0.316   0.340   0.374   0.380
 68 A'   69 A'   25 A"   70 A'   71 A'   72 A'   73 A'   26 A"                 
  0.383   0.394   0.411   0.422   0.423   0.436   0.446   0.457
 74 A'   27 A"   75 A'   76 A'   28 A"   29 A"   77 A'   78 A'                 
  0.473   0.478   0.489   0.508   0.518   0.540   0.559   0.583
 30 A"   79 A'   80 A'   31 A"   81 A'   32 A"   33 A"   82 A'                 
  0.613   0.615   0.651   0.671   0.698   0.738   0.766   0.777
 34 A"   83 A'   84 A'   85 A'   86 A'   87 A'   35 A"   88 A'                 
  0.819   0.832   0.835   0.846   0.881   0.895   0.919   0.932
 89 A'   36 A"   37 A"   90 A'   91 A'   92 A'   93 A'   38 A"                 
  0.945   1.009   1.064   1.089   1.163   1.181   1.245   1.294
 94 A'   95 A'   96 A'   97 A'   98 A'   39 A"   99 A'   40 A"                 
  1.330   1.394   1.425   1.532   1.570   1.665   1.693   1.870
 41 A"  100 A'  101 A'  102 A'   42 A"  103 A'  104 A'  105 A'                 
  1.881   1.993   2.021   2.128   2.163   2.208   2.217   2.261
 43 A"   44 A"  106 A'  107 A'  108 A'  109 A'   45 A"   46 A"                 
  2.302   2.339   2.446   2.534   2.626   2.820   2.834   3.063
110 A'  111 A'  112 A'  113 A'   47 A"   48 A"  114 A'  115 A'                 
  3.152   3.440   3.945   3.963   3.979   3.995   4.022   4.059
116 A'  117 A'   49 A"  118 A'   50 A"   51 A"  119 A'   52 A"                 
  4.080   4.173   4.227   4.360   4.412   5.998   6.057   6.074
120 A'  121 A'  122 A'  123 A'  124 A'   53 A"  125 A'  126 A'                 
  6.656   7.534   7.587   7.656   9.676   9.771  23.209  24.015
127 A'   54 A"  128 A'  129 A'  130 A'  131 A'  132 A'  133 A'                 
 25.757  25.825  25.909  26.001  26.314  26.462  27.852  28.336
 55 A"   56 A"  134 A'  135 A'  136 A'  137 A'  138 A'   57 A"                 
 28.379  28.382  28.518  28.532  28.541  28.588  28.680  47.919
139 A'  140 A'   58 A"  141 A'   59 A"  142 A'  143 A'  144 A'                 
127.877 127.912 127.928 151.646 215.658 215.762 289.729 289.782
 60 A"  145 A'  146 A'  147 A'  148 A'  149 A'   61 A"  150 A'                 
289.8821020.7171901.809
151 A'  152 A'  153 A'                                                         

 Beta MOs, Restricted
 -- Occupied --                  
******* -482.86 -176.33 -165.73 -165.73 -165.73 -101.59 -101.59
  1 A'    2 A'    3 A'    4 A'    1 A"    5 A'    6 A'    7 A'                 
-62.517 -56.338 -56.334 -56.333 -35.823 -31.317 -31.310 -31.310
  8 A'    9 A'    2 A"   10 A'   11 A'   12 A'    3 A"   13 A'                 
-22.967 -22.966 -22.966 -22.961 -22.961 -10.313 -10.303  -9.504
 14 A'    4 A"   15 A'   16 A'    5 A"   17 A'   18 A'   19 A'                 
 -9.503  -8.726  -7.269  -7.269  -7.259  -7.258  -7.258  -7.257
 20 A'   21 A'   22 A'   23 A'    6 A"    7 A"   24 A'   25 A'                 
 -6.558  -6.544  -6.543  -6.373  -4.786  -4.770  -4.769  -2.669
 26 A'    8 A"   27 A'   28 A'   29 A'    9 A"   30 A'   31 A'                 
 -2.665  -2.665  -2.653  -2.653  -2.051  -2.047  -2.046  -2.032
 10 A"   32 A'   33 A'   11 A"   34 A'   12 A"   35 A'   36 A'                 
 -2.032  -0.942  -0.889  -0.829  -0.758  -0.678  -0.555  -0.507
 13 A"   37 A'   38 A'   39 A'   40 A'   41 A'   42 A'   43 A'                 
 -0.482  -0.439  -0.410  -0.375  -0.360  -0.342  -0.336  -0.325
 44 A'   14 A"   45 A'   15 A"   46 A'   47 A'   16 A"   48 A'                 
 -0.304  -0.279  -0.261
 17 A"   49 A'   18 A"                                                         
 -- Virtual --                   
 -0.083  -0.055  -0.052  -0.030   0.002   0.032   0.036   0.048
 50 A'   51 A'   19 A"   52 A'   53 A'   54 A'   55 A'   56 A'                 
  0.049   0.070   0.072   0.076   0.092   0.100   0.107   0.115
 20 A"   57 A'   21 A"   58 A'   22 A"   59 A'   60 A'   61 A'                 
  0.115   0.125   0.133   0.148   0.154   0.162   0.173   0.190
 23 A"   62 A'   63 A'   24 A"   64 A'   65 A'   66 A'   67 A'                 
  0.214   0.237   0.243   0.256   0.316   0.340   0.374   0.380
 68 A'   69 A'   25 A"   70 A'   71 A'   72 A'   73 A'   26 A"                 
  0.383   0.394   0.411   0.422   0.423   0.436   0.446   0.457
 74 A'   27 A"   75 A'   76 A'   28 A"   29 A"   77 A'   78 A'                 
  0.473   0.478   0.489   0.508   0.518   0.540   0.559   0.583
 30 A"   79 A'   80 A'   31 A"   81 A'   32 A"   33 A"   82 A'                 
  0.613   0.615   0.651   0.671   0.698   0.738   0.766   0.777
 34 A"   83 A'   84 A'   85 A'   86 A'   87 A'   35 A"   88 A'                 
  0.819   0.832   0.835   0.846   0.881   0.895   0.919   0.932
 89 A'   36 A"   37 A"   90 A'   91 A'   92 A'   93 A'   38 A"                 
  0.945   1.009   1.064   1.089   1.163   1.181   1.245   1.294
 94 A'   95 A'   96 A'   97 A'   98 A'   39 A"   99 A'   40 A"                 
  1.330   1.394   1.425   1.532   1.570   1.665   1.693   1.870
 41 A"  100 A'  101 A'  102 A'   42 A"  103 A'  104 A'  105 A'                 
  1.881   1.993   2.021   2.128   2.163   2.208   2.217   2.261
 43 A"   44 A"  106 A'  107 A'  108 A'  109 A'   45 A"   46 A"                 
  2.302   2.339   2.446   2.534   2.626   2.820   2.834   3.063
110 A'  111 A'  112 A'  113 A'   47 A"   48 A"  114 A'  115 A'                 
  3.152   3.440   3.945   3.963   3.979   3.995   4.022   4.059
116 A'  117 A'   49 A"  118 A'   50 A"   51 A"  119 A'   52 A"                 
  4.080   4.173   4.227   4.360   4.412   5.998   6.057   6.074
120 A'  121 A'  122 A'  123 A'  124 A'   53 A"  125 A'  126 A'                 
  6.656   7.534   7.587   7.656   9.676   9.771  23.209  24.015
127 A'   54 A"  128 A'  129 A'  130 A'  131 A'  132 A'  133 A'                 
 25.757  25.825  25.909  26.001  26.314  26.462  27.852  28.336
 55 A"   56 A"  134 A'  135 A'  136 A'  137 A'  138 A'   57 A"                 
 28.379  28.382  28.518  28.532  28.541  28.588  28.680  47.919
139 A'  140 A'   58 A"  141 A'   59 A"  142 A'  143 A'  144 A'                 
127.877 127.912 127.928 151.646 215.658 215.762 289.729 289.782
 60 A"  145 A'  146 A'  147 A'  148 A'  149 A'   61 A"  150 A'                 
289.8821020.7171901.809
151 A'  152 A'  153 A'                                                         
 --------------------------------------------------------------

          Ground-State Mulliken Net Atomic Charges

     Atom                 Charge (a.u.)
  ----------------------------------------
      1 Cl                    0.427694
      2 Cl                    0.459292
      3 Br                   -0.127070
      4 I                     0.163700
      5 C                    -0.363561
      6 C                    -0.560056
  ----------------------------------------
  Sum of atomic charges =     0.000000

 -----------------------------------------------------------------
                    Cartesian Multipole Moments
 -----------------------------------------------------------------
    Charge (ESU x 10^10)
                 0.0000
    Dipole Moment (Debye)
         X      -0.1960      Y      -0.6528      Z       0.0000
       Tot       0.6816
    Quadrupole Moments (Debye-Ang)
        XX     -81.4826     XY       0.9695     YY     -79.1730
        XZ       0.0000     YZ       0.0000     ZZ     -84.4272
    Octopole Moments (Debye-Ang^2)
       XXX      -9.5367    XXY      -4.6376    XYY      -4.1890
       YYY       4.6706    XXZ       0.0000    XYZ       0.0000
       YYZ       0.0000    XZZ      -2.3968    YZZ       3.1334
       ZZZ      -0.0000
    Hexadecapole Moments (Debye-Ang^3)
      XXXX   -1390.3381   XXXY     -70.5320   XXYY    -360.1170
      XYYY     -82.2979   YYYY   -1014.9993   XXXZ       0.0000
      XXYZ       0.0000   XYYZ       0.0000   YYYZ       0.0000
      XXZZ    -258.3456   XYZZ     -28.8976   YYZZ    -201.8866
      XZZZ       0.0000   YZZZ       0.0000   ZZZZ    -106.8963
 -----------------------------------------------------------------
 Calculating analytic gradient of the SCF energy
 Gradient of SCF Energy
            1           2           3           4           5           6
    1   0.0004090   0.0004310   0.0001252  -0.0002053   0.0001648  -0.0009247
    2  -0.0003148   0.0000732  -0.0005776   0.0003838   0.0001537   0.0002818
    3  -0.0000000  -0.0000000  -0.0000000   0.0000000   0.0000000  -0.0000000
 Max gradient component =       9.247E-04
 RMS gradient           =       3.318E-04
 Gradient time:  CPU 17.74 s  wall 4.54 s
 Geometry Optimization Parameters
   NAtoms,    NIC,     NZ,  NCons,   NDum,   NFix, NCnnct, MaxDiis
        6      37       0       0       0       0       0       0

 Cartesian Hessian Update
 Hessian Updated using BFGS Update


** GEOMETRY OPTIMIZATION IN DELOCALIZED INTERNAL COORDINATES **
   Searching for a Minimum

   Optimization Cycle:  22

                       Coordinates (Angstroms)
     ATOM                X               Y               Z
      1  Cl        2.0144851547    1.8016608043    0.0000000000
      2  Cl       -1.1610310210    2.0414319022    0.0000000000
      3  Br        1.9175967705   -1.2421175143    0.0000000000
      4  I        -1.6490358585   -1.1843322800    0.0000000000
      5  C         0.9798522790    0.4073497380    0.0000000000
      6  C        -0.3597370884    0.5018673410    0.0000000000
   Point Group: cs    Number of degrees of freedom:     9


   Energy is -10490.296306180

 Hessian Updated using BFGS Update

  9 Hessian modes will be used to form the next step
  Hessian Eigenvalues:
     0.044815    0.073049    0.173263    0.256320    0.335424    0.488897
     0.845802    0.926158    1.033692

 Minimum Search - Taking Simple RFO Step
 Searching for Lamda that Minimizes Along All modes
 Value Taken    Lamda =  -0.00000222
 Step Taken.  Stepsize is  0.002944

                             Maximum     Tolerance    Cnvgd?
         Gradient           0.000712      0.000300      NO
         Displacement       0.002228      0.001200      NO
         Energy change     -0.000005      0.000001      NO


 New Cartesian Coordinates Obtained by Inverse Iteration

 Displacement from previous Coordinates is:  0.003704
 ----------------------------------------------------------------
             Standard Nuclear Orientation (Angstroms)
    I     Atom           X                Y                Z
 ----------------------------------------------------------------
    1      Cl      2.0139577597     1.8018497430     0.0000000000
    2      Cl     -1.1609016667     2.0412252943     0.0000000000
    3      Br      1.9161090620    -1.2421158607     0.0000000000
    4      I      -1.6483227694    -1.1844532067     0.0000000000
    5      C       0.9803054695     0.4074162726     0.0000000000
    6      C      -0.3590176188     0.5019377487     0.0000000000
 ----------------------------------------------------------------
 Molecular Point Group                 Cs    NOp =  2
 Largest Abelian Subgroup              Cs    NOp =  2
 Nuclear Repulsion Energy =  1091.5619424046 hartrees
 There are       67 alpha and       67 beta electrons
 Applying Cartesian multipole field
    Component          Value
    ---------          -----
     (2,0,0)        1.00000E-11
     (0,2,0)        2.00000E-11
     (0,0,2)       -3.00000E-11
 Nucleus-field energy     =     0.0000000316 hartrees
 Requested basis set is 6-311++G(d,p)
 There are 81 shells and 214 basis functions
 A cutoff of  1.0D-11 yielded   2452 shell pairs
 There are     18822 function pairs (     21003 Cartesian)
 Smallest overlap matrix eigenvalue = 2.23E-05
 Guess MOs from SCF MO coefficient file

 -----------------------------------------------------------------------
  General SCF calculation program by
  Eric Jon Sundstrom, Paul Horn, Yuezhi Mao, Dmitri Zuev, Alec White,
  David Stuck, Shaama M.S., Shane Yost, Joonho Lee, David Small,
  Daniel Levine, Susi Lehtola, Hugh Burton, Evgeny Epifanovsky
 -----------------------------------------------------------------------
 Exchange:     0.2000 Hartree-Fock + 0.0800 Slater + 0.7200 B88
 Correlation:  0.1900 VWN1RPA + 0.8100 LYP
 Using SG-1 standard quadrature grid
 using 4 threads for integral computing
 -------------------------------------------------------
 OpenMP Integral computing Module                
 Release: version 2.0, May 2017, Q-Chem Inc. Pleasanton 
 -------------------------------------------------------
 -------------------------------------------------------
 OpenMP BLAS3 based DFT computing Module                
 Release: version 1.0, May 2013, Q-Chem Inc. Pittsburgh 
 -------------------------------------------------------
 A restricted SCF calculation will be
 performed using DIIS
 SCF converges when DIIS error is below 1.0e-08
 ---------------------------------------
  Cycle       Energy         DIIS error
 ---------------------------------------
    1  -10490.2963067587      9.64e-06  
    2  -10490.2963073572      5.61e-06  
    3  -10490.2963073035      6.37e-06  
    4  -10490.2963075326      7.49e-07  
    5  -10490.2963075363      2.37e-07  
    6  -10490.2963075365      1.27e-07  
    7  -10490.2963075364      4.70e-08  
    8  -10490.2963075365      4.57e-09  Convergence criterion met
 ---------------------------------------
 SCF time:   CPU 40.20s  wall 11.00s 
 SCF   energy in the final basis set =   -10490.2963075365
 Total energy in the final basis set =   -10490.2963075365

 --------------------------------------------------------------
             Orbital Energies (a.u.) and Symmetries
 --------------------------------------------------------------

 Alpha MOs, Restricted
 -- Occupied --                  
******* -482.86 -176.33 -165.73 -165.73 -165.73 -101.59 -101.59
  1 A'    2 A'    3 A'    4 A'    1 A"    5 A'    6 A'    7 A'                 
-62.517 -56.338 -56.334 -56.333 -35.823 -31.317 -31.310 -31.310
  8 A'    9 A'    2 A"   10 A'   11 A'   12 A'    3 A"   13 A'                 
-22.967 -22.966 -22.965 -22.961 -22.961 -10.313 -10.303  -9.504
 14 A'    4 A"   15 A'   16 A'    5 A"   17 A'   18 A'   19 A'                 
 -9.503  -8.726  -7.269  -7.269  -7.259  -7.258  -7.258  -7.257
 20 A'   21 A'   22 A'   23 A'    6 A"    7 A"   24 A'   25 A'                 
 -6.558  -6.544  -6.543  -6.372  -4.786  -4.770  -4.769  -2.669
 26 A'    8 A"   27 A'   28 A'   29 A'    9 A"   30 A'   31 A'                 
 -2.665  -2.665  -2.653  -2.653  -2.051  -2.046  -2.046  -2.032
 10 A"   32 A'   33 A'   11 A"   34 A'   12 A"   35 A'   36 A'                 
 -2.032  -0.942  -0.889  -0.829  -0.758  -0.678  -0.555  -0.507
 13 A"   37 A'   38 A'   39 A'   40 A'   41 A'   42 A'   43 A'                 
 -0.482  -0.439  -0.410  -0.375  -0.360  -0.342  -0.336  -0.325
 44 A'   14 A"   45 A'   15 A"   46 A'   47 A'   16 A"   48 A'                 
 -0.304  -0.279  -0.261
 17 A"   49 A'   18 A"                                                         
 -- Virtual --                   
 -0.083  -0.054  -0.052  -0.030   0.002   0.032   0.036   0.048
 50 A'   51 A'   19 A"   52 A'   53 A'   54 A'   55 A'   56 A'                 
  0.049   0.070   0.072   0.076   0.092   0.100   0.107   0.115
 20 A"   57 A'   21 A"   58 A'   22 A"   59 A'   60 A'   61 A'                 
  0.115   0.125   0.133   0.148   0.155   0.162   0.173   0.191
 23 A"   62 A'   63 A'   24 A"   64 A'   65 A'   66 A'   67 A'                 
  0.214   0.237   0.243   0.256   0.316   0.340   0.374   0.380
 68 A'   69 A'   25 A"   70 A'   71 A'   72 A'   73 A'   26 A"                 
  0.383   0.394   0.411   0.422   0.422   0.436   0.446   0.457
 74 A'   27 A"   75 A'   76 A'   28 A"   29 A"   77 A'   78 A'                 
  0.473   0.478   0.489   0.508   0.518   0.539   0.559   0.583
 30 A"   79 A'   80 A'   31 A"   81 A'   32 A"   33 A"   82 A'                 
  0.613   0.616   0.651   0.671   0.698   0.738   0.766   0.777
 34 A"   83 A'   84 A'   85 A'   86 A'   87 A'   35 A"   88 A'                 
  0.819   0.832   0.835   0.846   0.881   0.895   0.919   0.932
 89 A'   36 A"   37 A"   90 A'   91 A'   92 A'   93 A'   38 A"                 
  0.945   1.009   1.064   1.089   1.163   1.181   1.245   1.294
 94 A'   95 A'   96 A'   97 A'   98 A'   39 A"   99 A'   40 A"                 
  1.330   1.394   1.425   1.532   1.571   1.665   1.693   1.871
 41 A"  100 A'  101 A'  102 A'   42 A"  103 A'  104 A'  105 A'                 
  1.881   1.993   2.021   2.128   2.163   2.208   2.217   2.261
 43 A"   44 A"  106 A'  107 A'  108 A'  109 A'   45 A"   46 A"                 
  2.302   2.339   2.446   2.534   2.626   2.820   2.834   3.063
110 A'  111 A'  112 A'  113 A'   47 A"   48 A"  114 A'  115 A'                 
  3.152   3.440   3.945   3.962   3.979   3.995   4.022   4.059
116 A'  117 A'   49 A"  118 A'   50 A"   51 A"  119 A'   52 A"                 
  4.081   4.173   4.227   4.360   4.412   5.998   6.057   6.075
120 A'  121 A'  122 A'  123 A'  124 A'   53 A"  125 A'  126 A'                 
  6.656   7.534   7.587   7.656   9.676   9.772  23.209  24.016
127 A'   54 A"  128 A'  129 A'  130 A'  131 A'  132 A'  133 A'                 
 25.757  25.825  25.909  26.001  26.314  26.462  27.852  28.336
 55 A"   56 A"  134 A'  135 A'  136 A'  137 A'  138 A'   57 A"                 
 28.379  28.382  28.518  28.532  28.541  28.588  28.680  47.919
139 A'  140 A'   58 A"  141 A'   59 A"  142 A'  143 A'  144 A'                 
127.877 127.912 127.928 151.646 215.658 215.762 289.729 289.782
 60 A"  145 A'  146 A'  147 A'  148 A'  149 A'   61 A"  150 A'                 
289.8821020.7171901.809
151 A'  152 A'  153 A'                                                         

 Beta MOs, Restricted
 -- Occupied --                  
******* -482.86 -176.33 -165.73 -165.73 -165.73 -101.59 -101.59
  1 A'    2 A'    3 A'    4 A'    1 A"    5 A'    6 A'    7 A'                 
-62.517 -56.338 -56.334 -56.333 -35.823 -31.317 -31.310 -31.310
  8 A'    9 A'    2 A"   10 A'   11 A'   12 A'    3 A"   13 A'                 
-22.967 -22.966 -22.965 -22.961 -22.961 -10.313 -10.303  -9.504
 14 A'    4 A"   15 A'   16 A'    5 A"   17 A'   18 A'   19 A'                 
 -9.503  -8.726  -7.269  -7.269  -7.259  -7.258  -7.258  -7.257
 20 A'   21 A'   22 A'   23 A'    6 A"    7 A"   24 A'   25 A'                 
 -6.558  -6.544  -6.543  -6.372  -4.786  -4.770  -4.769  -2.669
 26 A'    8 A"   27 A'   28 A'   29 A'    9 A"   30 A'   31 A'                 
 -2.665  -2.665  -2.653  -2.653  -2.051  -2.046  -2.046  -2.032
 10 A"   32 A'   33 A'   11 A"   34 A'   12 A"   35 A'   36 A'                 
 -2.032  -0.942  -0.889  -0.829  -0.758  -0.678  -0.555  -0.507
 13 A"   37 A'   38 A'   39 A'   40 A'   41 A'   42 A'   43 A'                 
 -0.482  -0.439  -0.410  -0.375  -0.360  -0.342  -0.336  -0.325
 44 A'   14 A"   45 A'   15 A"   46 A'   47 A'   16 A"   48 A'                 
 -0.304  -0.279  -0.261
 17 A"   49 A'   18 A"                                                         
 -- Virtual --                   
 -0.083  -0.054  -0.052  -0.030   0.002   0.032   0.036   0.048
 50 A'   51 A'   19 A"   52 A'   53 A'   54 A'   55 A'   56 A'                 
  0.049   0.070   0.072   0.076   0.092   0.100   0.107   0.115
 20 A"   57 A'   21 A"   58 A'   22 A"   59 A'   60 A'   61 A'                 
  0.115   0.125   0.133   0.148   0.155   0.162   0.173   0.191
 23 A"   62 A'   63 A'   24 A"   64 A'   65 A'   66 A'   67 A'                 
  0.214   0.237   0.243   0.256   0.316   0.340   0.374   0.380
 68 A'   69 A'   25 A"   70 A'   71 A'   72 A'   73 A'   26 A"                 
  0.383   0.394   0.411   0.422   0.422   0.436   0.446   0.457
 74 A'   27 A"   75 A'   76 A'   28 A"   29 A"   77 A'   78 A'                 
  0.473   0.478   0.489   0.508   0.518   0.539   0.559   0.583
 30 A"   79 A'   80 A'   31 A"   81 A'   32 A"   33 A"   82 A'                 
  0.613   0.616   0.651   0.671   0.698   0.738   0.766   0.777
 34 A"   83 A'   84 A'   85 A'   86 A'   87 A'   35 A"   88 A'                 
  0.819   0.832   0.835   0.846   0.881   0.895   0.919   0.932
 89 A'   36 A"   37 A"   90 A'   91 A'   92 A'   93 A'   38 A"                 
  0.945   1.009   1.064   1.089   1.163   1.181   1.245   1.294
 94 A'   95 A'   96 A'   97 A'   98 A'   39 A"   99 A'   40 A"                 
  1.330   1.394   1.425   1.532   1.571   1.665   1.693   1.871
 41 A"  100 A'  101 A'  102 A'   42 A"  103 A'  104 A'  105 A'                 
  1.881   1.993   2.021   2.128   2.163   2.208   2.217   2.261
 43 A"   44 A"  106 A'  107 A'  108 A'  109 A'   45 A"   46 A"                 
  2.302   2.339   2.446   2.534   2.626   2.820   2.834   3.063
110 A'  111 A'  112 A'  113 A'   47 A"   48 A"  114 A'  115 A'                 
  3.152   3.440   3.945   3.962   3.979   3.995   4.022   4.059
116 A'  117 A'   49 A"  118 A'   50 A"   51 A"  119 A'   52 A"                 
  4.081   4.173   4.227   4.360   4.412   5.998   6.057   6.075
120 A'  121 A'  122 A'  123 A'  124 A'   53 A"  125 A'  126 A'                 
  6.656   7.534   7.587   7.656   9.676   9.772  23.209  24.016
127 A'   54 A"  128 A'  129 A'  130 A'  131 A'  132 A'  133 A'                 
 25.757  25.825  25.909  26.001  26.314  26.462  27.852  28.336
 55 A"   56 A"  134 A'  135 A'  136 A'  137 A'  138 A'   57 A"                 
 28.379  28.382  28.518  28.532  28.541  28.588  28.680  47.919
139 A'  140 A'   58 A"  141 A'   59 A"  142 A'  143 A'  144 A'                 
127.877 127.912 127.928 151.646 215.658 215.762 289.729 289.782
 60 A"  145 A'  146 A'  147 A'  148 A'  149 A'   61 A"  150 A'                 
289.8821020.7171901.809
151 A'  152 A'  153 A'                                                         
 --------------------------------------------------------------

          Ground-State Mulliken Net Atomic Charges

     Atom                 Charge (a.u.)
  ----------------------------------------
      1 Cl                    0.427965
      2 Cl                    0.459434
      3 Br                   -0.126848
      4 I                     0.163498
      5 C                    -0.363586
      6 C                    -0.560462
  ----------------------------------------
  Sum of atomic charges =     0.000000

 -----------------------------------------------------------------
                    Cartesian Multipole Moments
 -----------------------------------------------------------------
    Charge (ESU x 10^10)
                 0.0000
    Dipole Moment (Debye)
         X      -0.1922      Y      -0.6528      Z      -0.0000
       Tot       0.6805
    Quadrupole Moments (Debye-Ang)
        XX     -81.4887     XY       0.9696     YY     -79.1688
        XZ      -0.0000     YZ       0.0000     ZZ     -84.4247
    Octopole Moments (Debye-Ang^2)
       XXX      -9.5225    XXY      -4.6153    XYY      -4.1700
       YYY       4.6724    XXZ      -0.0000    XYZ      -0.0000
       YYZ      -0.0000    XZZ      -2.3841    YZZ       3.1370
       ZZZ      -0.0000
    Hexadecapole Moments (Debye-Ang^3)
      XXXX   -1389.2821   XXXY     -70.5753   XXYY    -359.9702
      XYYY     -82.3444   YYYY   -1014.9882   XXXZ       0.0000
      XXYZ      -0.0000   XYYZ      -0.0000   YYYZ       0.0000
      XXZZ    -258.1401   XYZZ     -28.9165   YYZZ    -201.8905
      XZZZ       0.0000   YZZZ       0.0000   ZZZZ    -106.8915
 -----------------------------------------------------------------
 Calculating analytic gradient of the SCF energy
 Gradient of SCF Energy
            1           2           3           4           5           6
    1   0.0001911   0.0004159  -0.0001873  -0.0001741   0.0002781  -0.0005236
    2  -0.0004223   0.0000701  -0.0003464   0.0003707   0.0000604   0.0002674
    3  -0.0000000   0.0000000   0.0000000  -0.0000000  -0.0000000   0.0000000
 Max gradient component =       5.236E-04
 RMS gradient           =       2.519E-04
 Gradient time:  CPU 17.66 s  wall 4.52 s
 Geometry Optimization Parameters
   NAtoms,    NIC,     NZ,  NCons,   NDum,   NFix, NCnnct, MaxDiis
        6      37       0       0       0       0       0       0

 Cartesian Hessian Update
 Hessian Updated using BFGS Update


** GEOMETRY OPTIMIZATION IN DELOCALIZED INTERNAL COORDINATES **
   Searching for a Minimum

   Optimization Cycle:  23

                       Coordinates (Angstroms)
     ATOM                X               Y               Z
      1  Cl        2.0139577597    1.8018497430    0.0000000000
      2  Cl       -1.1609016667    2.0412252943    0.0000000000
      3  Br        1.9161090620   -1.2421158607    0.0000000000
      4  I        -1.6483227694   -1.1844532067    0.0000000000
      5  C         0.9803054695    0.4074162726    0.0000000000
      6  C        -0.3590176188    0.5019377487    0.0000000000
   Point Group: cs    Number of degrees of freedom:     9


   Energy is -10490.296307536

 Hessian Updated using BFGS Update

  9 Hessian modes will be used to form the next step
  Hessian Eigenvalues:
     0.044674    0.071841    0.171800    0.257104    0.336783    0.479071
     0.708014    0.905183    1.025502

 Minimum Search - Taking Simple RFO Step
 Searching for Lamda that Minimizes Along All modes
 Value Taken    Lamda =   0.00000000
 Step Taken.  Stepsize is  0.001155

                             Maximum     Tolerance    Cnvgd?
         Gradient           0.000311      0.000300      NO
         Displacement       0.000960      0.001200     YES
         Energy change     -0.000001      0.000001      NO


 New Cartesian Coordinates Obtained by Inverse Iteration

 Displacement from previous Coordinates is:  0.001089
 ----------------------------------------------------------------
             Standard Nuclear Orientation (Angstroms)
    I     Atom           X                Y                Z
 ----------------------------------------------------------------
    1      Cl      2.0137204413     1.8020439610     0.0000000000
    2      Cl     -1.1608375265     2.0411552477     0.0000000000
    3      Br      1.9158579978    -1.2421419464     0.0000000000
    4      I      -1.6483403971    -1.1843541613     0.0000000000
    5      C       0.9803932779     0.4073561961     0.0000000000
    6      C      -0.3586635570     0.5018006941     0.0000000000
 ----------------------------------------------------------------
 Molecular Point Group                 Cs    NOp =  2
 Largest Abelian Subgroup              Cs    NOp =  2
 Nuclear Repulsion Energy =  1091.6039920062 hartrees
 There are       67 alpha and       67 beta electrons
 Applying Cartesian multipole field
    Component          Value
    ---------          -----
     (2,0,0)        1.00000E-11
     (0,2,0)        2.00000E-11
     (0,0,2)       -3.00000E-11
 Nucleus-field energy     =     0.0000000316 hartrees
 Requested basis set is 6-311++G(d,p)
 There are 81 shells and 214 basis functions
 A cutoff of  1.0D-11 yielded   2452 shell pairs
 There are     18822 function pairs (     21003 Cartesian)
 Smallest overlap matrix eigenvalue = 2.22E-05
 Guess MOs from SCF MO coefficient file

 -----------------------------------------------------------------------
  General SCF calculation program by
  Eric Jon Sundstrom, Paul Horn, Yuezhi Mao, Dmitri Zuev, Alec White,
  David Stuck, Shaama M.S., Shane Yost, Joonho Lee, David Small,
  Daniel Levine, Susi Lehtola, Hugh Burton, Evgeny Epifanovsky
 -----------------------------------------------------------------------
 Exchange:     0.2000 Hartree-Fock + 0.0800 Slater + 0.7200 B88
 Correlation:  0.1900 VWN1RPA + 0.8100 LYP
 Using SG-1 standard quadrature grid
 using 4 threads for integral computing
 -------------------------------------------------------
 OpenMP Integral computing Module                
 Release: version 2.0, May 2017, Q-Chem Inc. Pleasanton 
 -------------------------------------------------------
 -------------------------------------------------------
 OpenMP BLAS3 based DFT computing Module                
 Release: version 1.0, May 2013, Q-Chem Inc. Pittsburgh 
 -------------------------------------------------------
 A restricted SCF calculation will be
 performed using DIIS
 SCF converges when DIIS error is below 1.0e-08
 ---------------------------------------
  Cycle       Energy         DIIS error
 ---------------------------------------
    1  -10490.2963076758      4.37e-06  
    2  -10490.2963077808      1.74e-06  
    3  -10490.2963077619      2.51e-06  
    4  -10490.2963077981      2.70e-07  
    5  -10490.2963077985      7.27e-08  
    6  -10490.2963077984      3.00e-08  
    7  -10490.2963077985      1.63e-08  
    8  -10490.2963077985      3.34e-09  Convergence criterion met
 ---------------------------------------
 SCF time:   CPU 40.23s  wall 11.00s 
 SCF   energy in the final basis set =   -10490.2963077985
 Total energy in the final basis set =   -10490.2963077985

 --------------------------------------------------------------
             Orbital Energies (a.u.) and Symmetries
 --------------------------------------------------------------

 Alpha MOs, Restricted
 -- Occupied --                  
******* -482.86 -176.33 -165.73 -165.73 -165.73 -101.59 -101.59
  1 A'    2 A'    3 A'    4 A'    1 A"    5 A'    6 A'    7 A'                 
-62.517 -56.338 -56.334 -56.333 -35.823 -31.317 -31.310 -31.310
  8 A'    9 A'    2 A"   10 A'   11 A'   12 A'    3 A"   13 A'                 
-22.967 -22.966 -22.965 -22.961 -22.961 -10.313 -10.303  -9.504
 14 A'    4 A"   15 A'   16 A'    5 A"   17 A'   18 A'   19 A'                 
 -9.503  -8.726  -7.269  -7.269  -7.259  -7.258  -7.258  -7.257
 20 A'   21 A'   22 A'   23 A'    6 A"    7 A"   24 A'   25 A'                 
 -6.558  -6.544  -6.543  -6.372  -4.786  -4.770  -4.769  -2.669
 26 A'    8 A"   27 A'   28 A'   29 A'    9 A"   30 A'   31 A'                 
 -2.665  -2.665  -2.653  -2.653  -2.051  -2.046  -2.046  -2.032
 10 A"   32 A'   33 A'   11 A"   34 A'   12 A"   35 A'   36 A'                 
 -2.032  -0.942  -0.889  -0.830  -0.758  -0.678  -0.555  -0.507
 13 A"   37 A'   38 A'   39 A'   40 A'   41 A'   42 A'   43 A'                 
 -0.482  -0.439  -0.410  -0.375  -0.360  -0.342  -0.336  -0.325
 44 A'   14 A"   45 A'   15 A"   46 A'   47 A'   16 A"   48 A'                 
 -0.304  -0.279  -0.261
 17 A"   49 A'   18 A"                                                         
 -- Virtual --                   
 -0.083  -0.054  -0.052  -0.030   0.002   0.032   0.036   0.048
 50 A'   51 A'   19 A"   52 A'   53 A'   54 A'   55 A'   56 A'                 
  0.049   0.070   0.072   0.076   0.092   0.100   0.107   0.115
 20 A"   57 A'   21 A"   58 A'   22 A"   59 A'   60 A'   61 A'                 
  0.115   0.125   0.133   0.148   0.155   0.162   0.173   0.191
 23 A"   62 A'   63 A'   24 A"   64 A'   65 A'   66 A'   67 A'                 
  0.215   0.237   0.243   0.256   0.316   0.340   0.374   0.380
 68 A'   69 A'   25 A"   70 A'   71 A'   72 A'   73 A'   26 A"                 
  0.383   0.394   0.411   0.422   0.422   0.436   0.446   0.457
 74 A'   27 A"   75 A'   28 A"   76 A'   29 A"   77 A'   78 A'                 
  0.473   0.478   0.489   0.508   0.518   0.539   0.559   0.583
 30 A"   79 A'   80 A'   31 A"   81 A'   32 A"   33 A"   82 A'                 
  0.613   0.616   0.651   0.671   0.698   0.738   0.766   0.777
 34 A"   83 A'   84 A'   85 A'   86 A'   87 A'   35 A"   88 A'                 
  0.819   0.832   0.835   0.846   0.881   0.895   0.919   0.932
 89 A'   36 A"   37 A"   90 A'   91 A'   92 A'   93 A'   38 A"                 
  0.944   1.009   1.064   1.089   1.163   1.182   1.245   1.294
 94 A'   95 A'   96 A'   97 A'   98 A'   39 A"   99 A'   40 A"                 
  1.330   1.394   1.425   1.532   1.571   1.665   1.693   1.871
 41 A"  100 A'  101 A'  102 A'   42 A"  103 A'  104 A'  105 A'                 
  1.882   1.993   2.021   2.128   2.163   2.208   2.217   2.261
 43 A"   44 A"  106 A'  107 A'  108 A'  109 A'   45 A"   46 A"                 
  2.302   2.339   2.446   2.534   2.627   2.820   2.834   3.063
110 A'  111 A'  112 A'  113 A'   47 A"   48 A"  114 A'  115 A'                 
  3.152   3.440   3.945   3.962   3.979   3.995   4.022   4.059
116 A'  117 A'   49 A"  118 A'   50 A"   51 A"  119 A'   52 A"                 
  4.081   4.173   4.227   4.360   4.412   5.998   6.057   6.075
120 A'  121 A'  122 A'  123 A'  124 A'   53 A"  125 A'  126 A'                 
  6.656   7.534   7.587   7.656   9.676   9.772  23.209  24.017
127 A'   54 A"  128 A'  129 A'  130 A'  131 A'  132 A'  133 A'                 
 25.757  25.825  25.909  26.001  26.314  26.462  27.852  28.336
 55 A"   56 A"  134 A'  135 A'  136 A'  137 A'  138 A'   57 A"                 
 28.379  28.382  28.518  28.532  28.541  28.588  28.680  47.919
139 A'  140 A'   58 A"  141 A'   59 A"  142 A'  143 A'  144 A'                 
127.877 127.912 127.928 151.646 215.658 215.762 289.729 289.782
 60 A"  145 A'  146 A'  147 A'  148 A'  149 A'   61 A"  150 A'                 
289.8821020.7171901.809
151 A'  152 A'  153 A'                                                         

 Beta MOs, Restricted
 -- Occupied --                  
******* -482.86 -176.33 -165.73 -165.73 -165.73 -101.59 -101.59
  1 A'    2 A'    3 A'    4 A'    1 A"    5 A'    6 A'    7 A'                 
-62.517 -56.338 -56.334 -56.333 -35.823 -31.317 -31.310 -31.310
  8 A'    9 A'    2 A"   10 A'   11 A'   12 A'    3 A"   13 A'                 
-22.967 -22.966 -22.965 -22.961 -22.961 -10.313 -10.303  -9.504
 14 A'    4 A"   15 A'   16 A'    5 A"   17 A'   18 A'   19 A'                 
 -9.503  -8.726  -7.269  -7.269  -7.259  -7.258  -7.258  -7.257
 20 A'   21 A'   22 A'   23 A'    6 A"    7 A"   24 A'   25 A'                 
 -6.558  -6.544  -6.543  -6.372  -4.786  -4.770  -4.769  -2.669
 26 A'    8 A"   27 A'   28 A'   29 A'    9 A"   30 A'   31 A'                 
 -2.665  -2.665  -2.653  -2.653  -2.051  -2.046  -2.046  -2.032
 10 A"   32 A'   33 A'   11 A"   34 A'   12 A"   35 A'   36 A'                 
 -2.032  -0.942  -0.889  -0.830  -0.758  -0.678  -0.555  -0.507
 13 A"   37 A'   38 A'   39 A'   40 A'   41 A'   42 A'   43 A'                 
 -0.482  -0.439  -0.410  -0.375  -0.360  -0.342  -0.336  -0.325
 44 A'   14 A"   45 A'   15 A"   46 A'   47 A'   16 A"   48 A'                 
 -0.304  -0.279  -0.261
 17 A"   49 A'   18 A"                                                         
 -- Virtual --                   
 -0.083  -0.054  -0.052  -0.030   0.002   0.032   0.036   0.048
 50 A'   51 A'   19 A"   52 A'   53 A'   54 A'   55 A'   56 A'                 
  0.049   0.070   0.072   0.076   0.092   0.100   0.107   0.115
 20 A"   57 A'   21 A"   58 A'   22 A"   59 A'   60 A'   61 A'                 
  0.115   0.125   0.133   0.148   0.155   0.162   0.173   0.191
 23 A"   62 A'   63 A'   24 A"   64 A'   65 A'   66 A'   67 A'                 
  0.215   0.237   0.243   0.256   0.316   0.340   0.374   0.380
 68 A'   69 A'   25 A"   70 A'   71 A'   72 A'   73 A'   26 A"                 
  0.383   0.394   0.411   0.422   0.422   0.436   0.446   0.457
 74 A'   27 A"   75 A'   28 A"   76 A'   29 A"   77 A'   78 A'                 
  0.473   0.478   0.489   0.508   0.518   0.539   0.559   0.583
 30 A"   79 A'   80 A'   31 A"   81 A'   32 A"   33 A"   82 A'                 
  0.613   0.616   0.651   0.671   0.698   0.738   0.766   0.777
 34 A"   83 A'   84 A'   85 A'   86 A'   87 A'   35 A"   88 A'                 
  0.819   0.832   0.835   0.846   0.881   0.895   0.919   0.932
 89 A'   36 A"   37 A"   90 A'   91 A'   92 A'   93 A'   38 A"                 
  0.944   1.009   1.064   1.089   1.163   1.182   1.245   1.294
 94 A'   95 A'   96 A'   97 A'   98 A'   39 A"   99 A'   40 A"                 
  1.330   1.394   1.425   1.532   1.571   1.665   1.693   1.871
 41 A"  100 A'  101 A'  102 A'   42 A"  103 A'  104 A'  105 A'                 
  1.882   1.993   2.021   2.128   2.163   2.208   2.217   2.261
 43 A"   44 A"  106 A'  107 A'  108 A'  109 A'   45 A"   46 A"                 
  2.302   2.339   2.446   2.534   2.627   2.820   2.834   3.063
110 A'  111 A'  112 A'  113 A'   47 A"   48 A"  114 A'  115 A'                 
  3.152   3.440   3.945   3.962   3.979   3.995   4.022   4.059
116 A'  117 A'   49 A"  118 A'   50 A"   51 A"  119 A'   52 A"                 
  4.081   4.173   4.227   4.360   4.412   5.998   6.057   6.075
120 A'  121 A'  122 A'  123 A'  124 A'   53 A"  125 A'  126 A'                 
  6.656   7.534   7.587   7.656   9.676   9.772  23.209  24.017
127 A'   54 A"  128 A'  129 A'  130 A'  131 A'  132 A'  133 A'                 
 25.757  25.825  25.909  26.001  26.314  26.462  27.852  28.336
 55 A"   56 A"  134 A'  135 A'  136 A'  137 A'  138 A'   57 A"                 
 28.379  28.382  28.518  28.532  28.541  28.588  28.680  47.919
139 A'  140 A'   58 A"  141 A'   59 A"  142 A'  143 A'  144 A'                 
127.877 127.912 127.928 151.646 215.658 215.762 289.729 289.782
 60 A"  145 A'  146 A'  147 A'  148 A'  149 A'   61 A"  150 A'                 
289.8821020.7171901.809
151 A'  152 A'  153 A'                                                         
 --------------------------------------------------------------

          Ground-State Mulliken Net Atomic Charges

     Atom                 Charge (a.u.)
  ----------------------------------------
      1 Cl                    0.427951
      2 Cl                    0.459332
      3 Br                   -0.126799
      4 I                     0.163489
      5 C                    -0.363672
      6 C                    -0.560302
  ----------------------------------------
  Sum of atomic charges =     0.000000

 -----------------------------------------------------------------
                    Cartesian Multipole Moments
 -----------------------------------------------------------------
    Charge (ESU x 10^10)
                 0.0000
    Dipole Moment (Debye)
         X      -0.1914      Y      -0.6539      Z       0.0000
       Tot       0.6813
    Quadrupole Moments (Debye-Ang)
        XX     -81.4888     XY       0.9701     YY     -79.1701
        XZ      -0.0000     YZ      -0.0000     ZZ     -84.4240
    Octopole Moments (Debye-Ang^2)
       XXX      -9.5169    XXY      -4.6217    XYY      -4.1595
       YYY       4.6618    XXZ      -0.0000    XYZ      -0.0000
       YYZ      -0.0000    XZZ      -2.3777    YZZ       3.1330
       ZZZ      -0.0000
    Hexadecapole Moments (Debye-Ang^3)
      XXXX   -1389.1082   XXXY     -70.5804   XXYY    -359.9455
      XYYY     -82.3552   YYYY   -1014.9885   XXXZ      -0.0000
      XXYZ      -0.0000   XYYZ      -0.0000   YYYZ      -0.0000
      XXZZ    -258.1085   XYZZ     -28.9204   YYZZ    -201.8907
      XZZZ      -0.0000   YZZZ      -0.0000   ZZZZ    -106.8898
 -----------------------------------------------------------------
 Calculating analytic gradient of the SCF energy
 Gradient of SCF Energy
            1           2           3           4           5           6
    1   0.0001528   0.0003801  -0.0002583  -0.0001899   0.0000925  -0.0001773
    2  -0.0004008   0.0001170  -0.0003021   0.0003763   0.0000214   0.0001882
    3   0.0000000   0.0000000   0.0000000   0.0000000  -0.0000000   0.0000000
 Max gradient component =       4.008E-04
 RMS gradient           =       2.046E-04
 Gradient time:  CPU 17.70 s  wall 4.53 s
 Geometry Optimization Parameters
   NAtoms,    NIC,     NZ,  NCons,   NDum,   NFix, NCnnct, MaxDiis
        6      37       0       0       0       0       0       0

 Cartesian Hessian Update
 Hessian Updated using BFGS Update


** GEOMETRY OPTIMIZATION IN DELOCALIZED INTERNAL COORDINATES **
   Searching for a Minimum

   Optimization Cycle:  24

                       Coordinates (Angstroms)
     ATOM                X               Y               Z
      1  Cl        2.0137204413    1.8020439610    0.0000000000
      2  Cl       -1.1608375265    2.0411552477    0.0000000000
      3  Br        1.9158579978   -1.2421419464    0.0000000000
      4  I        -1.6483403971   -1.1843541613    0.0000000000
      5  C         0.9803932779    0.4073561961    0.0000000000
      6  C        -0.3586635570    0.5018006941    0.0000000000
   Point Group: cs    Number of degrees of freedom:     9


   Energy is -10490.296307799

 Hessian Updated using BFGS Update

  9 Hessian modes will be used to form the next step
  Hessian Eigenvalues:
     0.045282    0.070964    0.170472    0.257212    0.293706    0.354155
     0.721176    0.940615    1.036965

 Minimum Search - Taking Simple RFO Step
 Searching for Lamda that Minimizes Along All modes
 Value Taken    Lamda =   0.00000000
 Step Taken.  Stepsize is  0.000757

                             Maximum     Tolerance    Cnvgd?
         Gradient           0.000146      0.000300     YES
         Displacement       0.000523      0.001200     YES
         Energy change     -0.000000      0.000001     YES


                       Distance Matrix (Angstroms)
             Cl(  1)   Cl(  2)   Br(  3)   I (  4)   C (  5)
   Cl(  2)  3.183550
   Br(  3)  3.045759  4.499566
   I (  4)  4.725385  3.262142  3.564667
   C (  5)  1.735776  2.693356  1.896296  3.073074
   C (  6)  2.705335  1.735827  2.866144  2.122825  1.342383

 Final energy is   -10490.296307798526     


 ******************************
 **  OPTIMIZATION CONVERGED  **
 ******************************

                       Coordinates (Angstroms)
     ATOM                X               Y               Z
      1  Cl        2.0137204413    1.8020439610    0.0000000000
      2  Cl       -1.1608375265    2.0411552477    0.0000000000
      3  Br        1.9158579978   -1.2421419464    0.0000000000
      4  I        -1.6483403971   -1.1843541613    0.0000000000
      5  C         0.9803932779    0.4073561961    0.0000000000
      6  C        -0.3586635570    0.5018006941    0.0000000000

Z-matrix Print:
$molecule
0 1
I 
C  1 2.122825
C  2 1.342383 1 123.376598
Cl 3 1.735776 2 122.500401 1 -180.000000 0
Cl 2 1.735827 1 115.064479 3 -180.000000 0
Br 3 1.896296 2 123.592900 1 -0.000000 0
$end


 --------------------------------------------------------------
             Orbital Energies (a.u.) and Symmetries
 --------------------------------------------------------------

 Alpha MOs, Restricted
 -- Occupied --                  
******* -482.86 -176.33 -165.73 -165.73 -165.73 -101.59 -101.59
  1 A'    2 A'    3 A'    4 A'    1 A"    5 A'    6 A'    7 A'                 
-62.517 -56.338 -56.334 -56.333 -35.823 -31.317 -31.310 -31.310
  8 A'    9 A'    2 A"   10 A'   11 A'   12 A'    3 A"   13 A'                 
-22.967 -22.966 -22.965 -22.961 -22.961 -10.313 -10.303  -9.504
 14 A'    4 A"   15 A'   16 A'    5 A"   17 A'   18 A'   19 A'                 
 -9.503  -8.726  -7.269  -7.269  -7.259  -7.258  -7.258  -7.257
 20 A'   21 A'   22 A'   23 A'    6 A"    7 A"   24 A'   25 A'                 
 -6.558  -6.544  -6.543  -6.372  -4.786  -4.770  -4.769  -2.669
 26 A'    8 A"   27 A'   28 A'   29 A'    9 A"   30 A'   31 A'                 
 -2.665  -2.665  -2.653  -2.653  -2.051  -2.046  -2.046  -2.032
 10 A"   32 A'   33 A'   11 A"   34 A'   12 A"   35 A'   36 A'                 
 -2.032  -0.942  -0.889  -0.830  -0.758  -0.678  -0.555  -0.507
 13 A"   37 A'   38 A'   39 A'   40 A'   41 A'   42 A'   43 A'                 
 -0.482  -0.439  -0.410  -0.375  -0.360  -0.342  -0.336  -0.325
 44 A'   14 A"   45 A'   15 A"   46 A'   47 A'   16 A"   48 A'                 
 -0.304  -0.279  -0.261
 17 A"   49 A'   18 A"                                                         
 -- Virtual --                   
 -0.083  -0.054  -0.052  -0.030   0.002   0.032   0.036   0.048
 50 A'   51 A'   19 A"   52 A'   53 A'   54 A'   55 A'   56 A'                 
  0.049   0.070   0.072   0.076   0.092   0.100   0.107   0.115
 20 A"   57 A'   21 A"   58 A'   22 A"   59 A'   60 A'   61 A'                 
  0.115   0.125   0.133   0.148   0.155   0.162   0.173   0.191
 23 A"   62 A'   63 A'   24 A"   64 A'   65 A'   66 A'   67 A'                 
  0.215   0.237   0.243   0.256   0.316   0.340   0.374   0.380
 68 A'   69 A'   25 A"   70 A'   71 A'   72 A'   73 A'   26 A"                 
  0.383   0.394   0.411   0.422   0.422   0.436   0.446   0.457
 74 A'   27 A"   75 A'   28 A"   76 A'   29 A"   77 A'   78 A'                 
  0.473   0.478   0.489   0.508   0.518   0.539   0.559   0.583
 30 A"   79 A'   80 A'   31 A"   81 A'   32 A"   33 A"   82 A'                 
  0.613   0.616   0.651   0.671   0.698   0.738   0.766   0.777
 34 A"   83 A'   84 A'   85 A'   86 A'   87 A'   35 A"   88 A'                 
  0.819   0.832   0.835   0.846   0.881   0.895   0.919   0.932
 89 A'   36 A"   37 A"   90 A'   91 A'   92 A'   93 A'   38 A"                 
  0.944   1.009   1.064   1.089   1.163   1.182   1.245   1.294
 94 A'   95 A'   96 A'   97 A'   98 A'   39 A"   99 A'   40 A"                 
  1.330   1.394   1.425   1.532   1.571   1.665   1.693   1.871
 41 A"  100 A'  101 A'  102 A'   42 A"  103 A'  104 A'  105 A'                 
  1.882   1.993   2.021   2.128   2.163   2.208   2.217   2.261
 43 A"   44 A"  106 A'  107 A'  108 A'  109 A'   45 A"   46 A"                 
  2.302   2.339   2.446   2.534   2.627   2.820   2.834   3.063
110 A'  111 A'  112 A'  113 A'   47 A"   48 A"  114 A'  115 A'                 
  3.152   3.440   3.945   3.962   3.979   3.995   4.022   4.059
116 A'  117 A'   49 A"  118 A'   50 A"   51 A"  119 A'   52 A"                 
  4.081   4.173   4.227   4.360   4.412   5.998   6.057   6.075
120 A'  121 A'  122 A'  123 A'  124 A'   53 A"  125 A'  126 A'                 
  6.656   7.534   7.587   7.656   9.676   9.772  23.209  24.017
127 A'   54 A"  128 A'  129 A'  130 A'  131 A'  132 A'  133 A'                 
 25.757  25.825  25.909  26.001  26.314  26.462  27.852  28.336
 55 A"   56 A"  134 A'  135 A'  136 A'  137 A'  138 A'   57 A"                 
 28.379  28.382  28.518  28.532  28.541  28.588  28.680  47.919
139 A'  140 A'   58 A"  141 A'   59 A"  142 A'  143 A'  144 A'                 
127.877 127.912 127.928 151.646 215.658 215.762 289.729 289.782
 60 A"  145 A'  146 A'  147 A'  148 A'  149 A'   61 A"  150 A'                 
289.8821020.7171901.809
151 A'  152 A'  153 A'                                                         

 Beta MOs, Restricted
 -- Occupied --                  
******* -482.86 -176.33 -165.73 -165.73 -165.73 -101.59 -101.59
  1 A'    2 A'    3 A'    4 A'    1 A"    5 A'    6 A'    7 A'                 
-62.517 -56.338 -56.334 -56.333 -35.823 -31.317 -31.310 -31.310
  8 A'    9 A'    2 A"   10 A'   11 A'   12 A'    3 A"   13 A'                 
-22.967 -22.966 -22.965 -22.961 -22.961 -10.313 -10.303  -9.504
 14 A'    4 A"   15 A'   16 A'    5 A"   17 A'   18 A'   19 A'                 
 -9.503  -8.726  -7.269  -7.269  -7.259  -7.258  -7.258  -7.257
 20 A'   21 A'   22 A'   23 A'    6 A"    7 A"   24 A'   25 A'                 
 -6.558  -6.544  -6.543  -6.372  -4.786  -4.770  -4.769  -2.669
 26 A'    8 A"   27 A'   28 A'   29 A'    9 A"   30 A'   31 A'                 
 -2.665  -2.665  -2.653  -2.653  -2.051  -2.046  -2.046  -2.032
 10 A"   32 A'   33 A'   11 A"   34 A'   12 A"   35 A'   36 A'                 
 -2.032  -0.942  -0.889  -0.830  -0.758  -0.678  -0.555  -0.507
 13 A"   37 A'   38 A'   39 A'   40 A'   41 A'   42 A'   43 A'                 
 -0.482  -0.439  -0.410  -0.375  -0.360  -0.342  -0.336  -0.325
 44 A'   14 A"   45 A'   15 A"   46 A'   47 A'   16 A"   48 A'                 
 -0.304  -0.279  -0.261
 17 A"   49 A'   18 A"                                                         
 -- Virtual --                   
 -0.083  -0.054  -0.052  -0.030   0.002   0.032   0.036   0.048
 50 A'   51 A'   19 A"   52 A'   53 A'   54 A'   55 A'   56 A'                 
  0.049   0.070   0.072   0.076   0.092   0.100   0.107   0.115
 20 A"   57 A'   21 A"   58 A'   22 A"   59 A'   60 A'   61 A'                 
  0.115   0.125   0.133   0.148   0.155   0.162   0.173   0.191
 23 A"   62 A'   63 A'   24 A"   64 A'   65 A'   66 A'   67 A'                 
  0.215   0.237   0.243   0.256   0.316   0.340   0.374   0.380
 68 A'   69 A'   25 A"   70 A'   71 A'   72 A'   73 A'   26 A"                 
  0.383   0.394   0.411   0.422   0.422   0.436   0.446   0.457
 74 A'   27 A"   75 A'   28 A"   76 A'   29 A"   77 A'   78 A'                 
  0.473   0.478   0.489   0.508   0.518   0.539   0.559   0.583
 30 A"   79 A'   80 A'   31 A"   81 A'   32 A"   33 A"   82 A'                 
  0.613   0.616   0.651   0.671   0.698   0.738   0.766   0.777
 34 A"   83 A'   84 A'   85 A'   86 A'   87 A'   35 A"   88 A'                 
  0.819   0.832   0.835   0.846   0.881   0.895   0.919   0.932
 89 A'   36 A"   37 A"   90 A'   91 A'   92 A'   93 A'   38 A"                 
  0.944   1.009   1.064   1.089   1.163   1.182   1.245   1.294
 94 A'   95 A'   96 A'   97 A'   98 A'   39 A"   99 A'   40 A"                 
  1.330   1.394   1.425   1.532   1.571   1.665   1.693   1.871
 41 A"  100 A'  101 A'  102 A'   42 A"  103 A'  104 A'  105 A'                 
  1.882   1.993   2.021   2.128   2.163   2.208   2.217   2.261
 43 A"   44 A"  106 A'  107 A'  108 A'  109 A'   45 A"   46 A"                 
  2.302   2.339   2.446   2.534   2.627   2.820   2.834   3.063
110 A'  111 A'  112 A'  113 A'   47 A"   48 A"  114 A'  115 A'                 
  3.152   3.440   3.945   3.962   3.979   3.995   4.022   4.059
116 A'  117 A'   49 A"  118 A'   50 A"   51 A"  119 A'   52 A"                 
  4.081   4.173   4.227   4.360   4.412   5.998   6.057   6.075
120 A'  121 A'  122 A'  123 A'  124 A'   53 A"  125 A'  126 A'                 
  6.656   7.534   7.587   7.656   9.676   9.772  23.209  24.017
127 A'   54 A"  128 A'  129 A'  130 A'  131 A'  132 A'  133 A'                 
 25.757  25.825  25.909  26.001  26.314  26.462  27.852  28.336
 55 A"   56 A"  134 A'  135 A'  136 A'  137 A'  138 A'   57 A"                 
 28.379  28.382  28.518  28.532  28.541  28.588  28.680  47.919
139 A'  140 A'   58 A"  141 A'   59 A"  142 A'  143 A'  144 A'                 
127.877 127.912 127.928 151.646 215.658 215.762 289.729 289.782
 60 A"  145 A'  146 A'  147 A'  148 A'  149 A'   61 A"  150 A'                 
289.8821020.7171901.809
151 A'  152 A'  153 A'                                                         
 --------------------------------------------------------------

          Ground-State Mulliken Net Atomic Charges

     Atom                 Charge (a.u.)
  ----------------------------------------
      1 Cl                    0.427951
      2 Cl                    0.459332
      3 Br                   -0.126799
      4 I                     0.163489
      5 C                    -0.363672
      6 C                    -0.560302
  ----------------------------------------
  Sum of atomic charges =     0.000000

 -----------------------------------------------------------------
                    Cartesian Multipole Moments
 -----------------------------------------------------------------
    Charge (ESU x 10^10)
                 0.0000
    Dipole Moment (Debye)
         X      -0.1914      Y      -0.6539      Z       0.0000
       Tot       0.6813
    Quadrupole Moments (Debye-Ang)
        XX     -81.4888     XY       0.9701     YY     -79.1701
        XZ      -0.0000     YZ      -0.0000     ZZ     -84.4240
    Octopole Moments (Debye-Ang^2)
       XXX      -9.5169    XXY      -4.6217    XYY      -4.1595
       YYY       4.6618    XXZ      -0.0000    XYZ      -0.0000
       YYZ      -0.0000    XZZ      -2.3777    YZZ       3.1330
       ZZZ      -0.0000
    Hexadecapole Moments (Debye-Ang^3)
      XXXX   -1389.1082   XXXY     -70.5804   XXYY    -359.9455
      XYYY     -82.3552   YYYY   -1014.9885   XXXZ      -0.0000
      XXYZ      -0.0000   XYYZ      -0.0000   YYYZ      -0.0000
      XXZZ    -258.1085   XYZZ     -28.9204   YYZZ    -201.8907
      XZZZ      -0.0000   YZZZ      -0.0000   ZZZZ    -106.8898
 -----------------------------------------------------------------
Archival summary:
1\1\TWL01\OPT\ProcedureUnspecified\BasisUnspecified\1r1l22\taweetha\MonAug2718:08:282018MonAug2718:08:282018\0\\#,OPT,ProcedureUnspecified,BasisUnspecified,\\0,1\I\C,1,2.12282\C,2,1.34238,1,123.377\Cl,3,1.73578,2,122.5,1,-180,0\Cl,2,1.73583,1,115.064,3,-180,0\Br,3,1.8963,2,123.593,1,-0,0\\\@

 Total job time:  471.59s(wall), 1788.34s(cpu) 
 Mon Aug 27 18:08:28 2018

        *************************************************************
        *                                                           *
        *  Thank you very much for using Q-Chem.  Have a nice day.  *
        *                                                           *
        *************************************************************


 
User input: 2 of 2 
 
Q-Chem Developer Version!
                  Welcome to Q-Chem
     A Quantum Leap Into The Future Of Chemistry


 Q-Chem 5.1, Q-Chem, Inc., Pleasanton, CA (2018)

 Yihan Shao,  Zhengting Gan,  E. Epifanovsky,  A. T. B. Gilbert,  M. Wormit,  
 J. Kussmann,  A. W. Lange,  A. Behn,  Jia Deng,  Xintian Feng,  D. Ghosh,  
 M. Goldey,  P. R. Horn,  L. D. Jacobson,  I. Kaliman,  T. Kus,  A. Landau,  
 Jie Liu,  E. I. Proynov,  R. M. Richard,  R. P. Steele,  E. J. Sundstrom,  
 H. L. Woodcock III,  P. M. Zimmerman,  D. Zuev,  B. Albrecht,  E. Alguire,  
 S. A. Baeppler,  D. Barton,  Z. Benda,  Y. A. Bernard,  E. J. Berquist,  
 K. B. Bravaya,  H. Burton,  D. Casanova,  Chun-Min Chang,  Yunqing Chen,  
 A. Chien,  K. D. Closser,  M. P. Coons,  S. Coriani,  S. Dasgupta,  
 A. L. Dempwolff,  M. Diedenhofen,  Hainam Do,  R. G. Edgar,  Po-Tung Fang,  
 S. Faraji,  S. Fatehi,  Qingguo Feng,  K. D. Fenk,  J. Fosso-Tande,  
 Qinghui Ge,  A. Ghysels,  G. Gidofalvi,  J. Gomes,  J. Gonthier,  A. Gunina,  
 D. Hait,  M. W. D. Hanson-Heine,  P. H. P. Harbach,  A. W. Hauser,  
 J. E. Herr,  E. G. Hohenstein,  Z. C. Holden,  Kerwin Hui,  B. C. Huynh,  
 T.-C. Jagau,  Hyunjun Ji,  B. Kaduk,  K. Khistyaev,  Jaehoon Kim,  
 P. Klunzinger,  K. Koh,  D. Kosenkov,  L. Koulias,  T. Kowalczyk,  
 C. M. Krauter,  A. Kunitsa,  Ka Un Lao,  A. Laurent,  K. V. Lawler,  
 Joonho Lee,  D. Lefrancois,  S. Lehtola,  D. S. Levine,  Yi-Pei Li,  
 You-Sheng Lin,  Fenglai Liu,  E. Livshits,  A. Luenser,  P. Manohar,  
 E. Mansoor,  S. F. Manzer,  Shan-Ping Mao,  Yuezhi Mao,  N. Mardirossian,  
 A. V. Marenich,  T. Markovich,  L. A. Martinez-Martinez,  S. A. Maurer,  
 N. J. Mayhall,  S. C. McKenzie,  J.-M. Mewes,  A. F. Morrison,  
 J. W. Mullinax,  K. Nanda,  T. S. Nguyen-Beck,  R. Olivares-Amaya,  
 J. A. Parkhill,  T. M. Perrine,  F. Plasser,  P. Pokhilko,  S. Prager,  
 A. Prociuk,  E. Ramos,  D. R. Rehn,  F. Rob,  M. Schneider,  N. Sergueev,  
 S. M. Sharada,  S. Sharma,  D. W. Small,  T. Stauch,  T. Stein,  
 Yu-Chuan Su,  A. J. W. Thom,  A. Tkatchenko,  T. Tsuchimochi,  N. M. Tubman,  
 L. Vogt,  M. L. Vidal,  O. Vydrov,  M. A. Watson,  J. Wenzel,  
 M. de Wergifosse,  T. A. Wesolowski,  A. White,  J. Witte,  A. Yamada,  
 Jun Yang,  K. Yao,  S. Yeganeh,  S. R. Yost,  Zhi-Qiang You,  A. Zech,  
 Igor Ying Zhang,  Xing Zhang,  Yan Zhao,  Ying Zhu,  B. R. Brooks,  
 G. K. L. Chan,  C. J. Cramer,  M. S. Gordon,  W. J. Hehre,  A. Klamt,  
 M. W. Schmidt,  C. D. Sherrill,  D. G. Truhlar,  A. Aspuru-Guzik,  R. Baer,  
 A. T. Bell,  N. A. Besley,  Jeng-Da Chai,  A. E. DePrince, III,  
 R. A. DiStasio Jr.,  A. Dreuw,  B. D. Dunietz,  T. R. Furlani,  
 Chao-Ping Hsu,  Yousung Jung,  Jing Kong,  D. S. Lambrecht,  WanZhen Liang,  
 C. Ochsenfeld,  V. A. Rassolov,  L. V. Slipchenko,  J. E. Subotnik,  
 T. Van Voorhis,  J. M. Herbert,  A. I. Krylov,  P. M. W. Gill,  M. Head-Gordon

 Contributors to earlier versions of Q-Chem not listed above: 
 R. D. Adamson,  B. Austin,  J. Baker,  G. J. O. Beran,  K. Brandhorst,  
 S. T. Brown,  E. F. C. Byrd,  A. K. Chakraborty,  C.-L. Cheng,  
 Siu Hung Chien,  D. M. Chipman,  D. L. Crittenden,  H. Dachsel,  
 R. J. Doerksen,  A. D. Dutoi,  L. Fusti-Molnar,  W. A. Goddard III,  
 A. Golubeva-Zadorozhnaya,  S. R. Gwaltney,  G. Hawkins,  A. Heyden,  
 S. Hirata,  G. Kedziora,  F. J. Keil,  C. Kelley,  Jihan Kim,  R. A. King,  
 R. Z. Khaliullin,  P. P. Korambath,  W. Kurlancheek,  A. M. Lee,  M. S. Lee,  
 S. V. Levchenko,  Ching Yeh Lin,  D. Liotard,  R. C. Lochan,  I. Lotan,  
 P. E. Maslen,  N. Nair,  D. P. O'Neill,  D. Neuhauser,  E. Neuscamman,  
 C. M. Oana,  R. Olson,  B. Peters,  R. Peverati,  P. A. Pieniazek,  
 Y. M. Rhee,  J. Ritchie,  M. A. Rohrdanz,  E. Rosta,  N. J. Russ,  
 H. F. Schaefer III,  N. E. Schultz,  N. Shenvi,  A. C. Simmonett,  A. Sodt,  
 D. Stuck,  K. S. Thanthiriwatte,  V. Vanovschi,  Tao Wang,  A. Warshel,  
 C. F. Williams,  Q. Wu,  X. Xu,  W. Zhang

 Please cite Q-Chem as follows:
 Y. Shao et al., Mol. Phys. 113, 184-215 (2015)
 DOI: 10.1080/00268976.2014.952696

 Q-Chem 5.1.1 for Intel X86 EM64T Linux

 Parts of Q-Chem use Armadillo 8.300.2 (Tropical Shenanigans).
 http://arma.sourceforge.net/

 Q-Chem begins on Mon Aug 27 18:08:28 2018  

Host: 
0

     Scratch files written to /scratch/taweetham/qchem4831//
The previous job contains 0 fragments, simply inherited here
Input Ideriv = 2
Curr. Ideriv = -1
Max.  Ideriv = 2

Checking the input file for inconsistencies... 	...done.

--------------------------------------------------------------
User input:
--------------------------------------------------------------

$molecule
read
$end

$rem
   SCF_GUESS 	READ
   JOB_TYPE 	FREQUENCY
   BASIS 	6-311++G**
   EXCHANGE 	B3LYP
   MEM_TOTAL	7500	
$end


--------------------------------------------------------------
 ----------------------------------------------------------------
             Standard Nuclear Orientation (Angstroms)
    I     Atom           X                Y                Z
 ----------------------------------------------------------------
    1      Cl      2.5505999507     1.3723017021    -0.0000000000
    2      Cl     -0.4104271571     2.5416224302    -0.0000000000
    3      Br      1.5548235953    -1.5060788056     0.0000000000
    4      I      -1.8320795975    -0.3944419995     0.0000000000
    5      C       1.1503157715     0.3465711303    -0.0000000000
    6      C      -0.1005732143     0.8336745232    -0.0000000000
 ----------------------------------------------------------------
 Molecular Point Group                 Cs    NOp =  2
 Largest Abelian Subgroup              Cs    NOp =  2
 Nuclear Repulsion Energy =  1091.6039920062 hartrees
 There are       67 alpha and       67 beta electrons
 Requested basis set is 6-311++G(d,p)
 There are 81 shells and 214 basis functions

 Total QAlloc Memory Limit   7500 MB
 Mega-Array Size       188 MB
 MEM_STATIC part       192 MB

                       Distance Matrix (Angstroms)
             Cl(  1)   Cl(  2)   Br(  3)   I (  4)   C (  5)
   Cl(  2)  3.183550
   Br(  3)  3.045759  4.499566
   I (  4)  4.725385  3.262142  3.564667
   C (  5)  1.735776  2.693356  1.896296  3.073074
   C (  6)  2.705335  1.735827  2.866144  2.122825  1.342383

 A cutoff of  1.0D-11 yielded   2452 shell pairs
 There are     18822 function pairs (     21003 Cartesian)

 -------------------------------------------------------
 OpenMP Integral Computing Module                       
 Release: version 1.0, May 2013, Q-Chem Inc. Pittsburgh 
 -------------------------------------------------------
 Integral Job Info:
 Integral job number is                      11
 Integral operator is                         1
 short-range coefficients                     0
 long-range coefficients              100000000
 Omega coefficients                           0
 if combine SR and LR in K                    0
 Integral screening is                        0
 Integral computing path is                   2
 max size of driver memory is            800000
 size of driver memory is                593474
 size of scratch memory is             29634545
 max col of scratch BK array               1296
 max len of scratch array in speh3          155
 max len of scratch index in speh4           18
 max int batch size is                      520
 min int batch size is                       52
 fixed nKL is                                45
 max L of basis functions is                  2
 order of int derivative is                   0
 number of shells is                         81
 number of basis is                         226
 number of cartesian basis is               226
 number of contracted shell pairs          2452
 number of primitive shell pairs           5755
 maxK2 (contraction) of shell pair           36
 max number of K2 of shell pair               1
 max number of CS2 of shell pair            307
 max number of PS2 of shell pair            330
 mem total for path MDJ                  537180
 -------------------------------------------------------
 Smallest overlap matrix eigenvalue = 2.22E-05
 Guess MOs from SCF MO coefficient file

 -----------------------------------------------------------------------
  General SCF calculation program by
  Eric Jon Sundstrom, Paul Horn, Yuezhi Mao, Dmitri Zuev, Alec White,
  David Stuck, Shaama M.S., Shane Yost, Joonho Lee, David Small,
  Daniel Levine, Susi Lehtola, Hugh Burton, Evgeny Epifanovsky
 -----------------------------------------------------------------------
 Exchange:     0.2000 Hartree-Fock + 0.0800 Slater + 0.7200 B88
 Correlation:  0.1900 VWN1RPA + 0.8100 LYP
 Using SG-1 standard quadrature grid
 using 4 threads for integral computing
 -------------------------------------------------------
 OpenMP Integral computing Module                
 Release: version 2.0, May 2017, Q-Chem Inc. Pleasanton 
 -------------------------------------------------------
 -------------------------------------------------------
 OpenMP BLAS3 based DFT computing Module                
 Release: version 1.0, May 2013, Q-Chem Inc. Pittsburgh 
 -------------------------------------------------------
 A restricted SCF calculation will be
 performed using DIIS
 SCF converges when DIIS error is below 1.0e-08
 ---------------------------------------
  Cycle       Energy         DIIS error
 ---------------------------------------
    1  -10490.0827621592      5.82e-03  
    2  -10490.2892044714      9.85e-04  
    3  -10490.2768635495      1.75e-03  
    4  -10490.2960797586      2.74e-04  
    5  -10490.2964798524      7.54e-05  
    6  -10490.2965019815      3.87e-05  
    7  -10490.2965098077      1.27e-05  
    8  -10490.2965107018      1.57e-06  
    9  -10490.2965107184      7.60e-07  
   10  -10490.2965107202      1.48e-07  
   11  -10490.2965107205      4.40e-08  
   12  -10490.2965107204      1.23e-08  
   13  -10490.2965107203      1.76e-09  Convergence criterion met
 ---------------------------------------
 SCF time:   CPU 68.21s  wall 18.00s 
 SCF   energy in the final basis set =   -10490.2965107203
[truncated: 24,552 more chars]
