# Supplementary material for: Geometric and energetic data from ab initio calculations of haloethene, haloimine, halomethylenephosphine, haloiminophosphine, halodiazene, halodiphosphene and halocyclopropane
Source: Data Brief. 2019 Nov 2;27:104738. doi: 10.1016/j.dib.2019.104738 (PMC6861602; doi:10.1016/j.dib.2019.104738)
Supplement: Multimedia component 2 [file mmc2.zip › CC/B3LYP/ClClCCBrBr.out]

Q-Chem Developer Version!
                  Welcome to Q-Chem
     A Quantum Leap Into The Future Of Chemistry


 Q-Chem 5.1, Q-Chem, Inc., Pleasanton, CA (2018)

 Yihan Shao,  Zhengting Gan,  E. Epifanovsky,  A. T. B. Gilbert,  M. Wormit,  
 J. Kussmann,  A. W. Lange,  A. Behn,  Jia Deng,  Xintian Feng,  D. Ghosh,  
 M. Goldey,  P. R. Horn,  L. D. Jacobson,  I. Kaliman,  T. Kus,  A. Landau,  
 Jie Liu,  E. I. Proynov,  R. M. Richard,  R. P. Steele,  E. J. Sundstrom,  
 H. L. Woodcock III,  P. M. Zimmerman,  D. Zuev,  B. Albrecht,  E. Alguire,  
 S. A. Baeppler,  D. Barton,  Z. Benda,  Y. A. Bernard,  E. J. Berquist,  
 K. B. Bravaya,  H. Burton,  D. Casanova,  Chun-Min Chang,  Yunqing Chen,  
 A. Chien,  K. D. Closser,  M. P. Coons,  S. Coriani,  S. Dasgupta,  
 A. L. Dempwolff,  M. Diedenhofen,  Hainam Do,  R. G. Edgar,  Po-Tung Fang,  
 S. Faraji,  S. Fatehi,  Qingguo Feng,  K. D. Fenk,  J. Fosso-Tande,  
 Qinghui Ge,  A. Ghysels,  G. Gidofalvi,  J. Gomes,  J. Gonthier,  A. Gunina,  
 D. Hait,  M. W. D. Hanson-Heine,  P. H. P. Harbach,  A. W. Hauser,  
 J. E. Herr,  E. G. Hohenstein,  Z. C. Holden,  Kerwin Hui,  B. C. Huynh,  
 T.-C. Jagau,  Hyunjun Ji,  B. Kaduk,  K. Khistyaev,  Jaehoon Kim,  
 P. Klunzinger,  K. Koh,  D. Kosenkov,  L. Koulias,  T. Kowalczyk,  
 C. M. Krauter,  A. Kunitsa,  Ka Un Lao,  A. Laurent,  K. V. Lawler,  
 Joonho Lee,  D. Lefrancois,  S. Lehtola,  D. S. Levine,  Yi-Pei Li,  
 You-Sheng Lin,  Fenglai Liu,  E. Livshits,  A. Luenser,  P. Manohar,  
 E. Mansoor,  S. F. Manzer,  Shan-Ping Mao,  Yuezhi Mao,  N. Mardirossian,  
 A. V. Marenich,  T. Markovich,  L. A. Martinez-Martinez,  S. A. Maurer,  
 N. J. Mayhall,  S. C. McKenzie,  J.-M. Mewes,  A. F. Morrison,  
 J. W. Mullinax,  K. Nanda,  T. S. Nguyen-Beck,  R. Olivares-Amaya,  
 J. A. Parkhill,  T. M. Perrine,  F. Plasser,  P. Pokhilko,  S. Prager,  
 A. Prociuk,  E. Ramos,  D. R. Rehn,  F. Rob,  M. Schneider,  N. Sergueev,  
 S. M. Sharada,  S. Sharma,  D. W. Small,  T. Stauch,  T. Stein,  
 Yu-Chuan Su,  A. J. W. Thom,  A. Tkatchenko,  T. Tsuchimochi,  N. M. Tubman,  
 L. Vogt,  M. L. Vidal,  O. Vydrov,  M. A. Watson,  J. Wenzel,  
 M. de Wergifosse,  T. A. Wesolowski,  A. White,  J. Witte,  A. Yamada,  
 Jun Yang,  K. Yao,  S. Yeganeh,  S. R. Yost,  Zhi-Qiang You,  A. Zech,  
 Igor Ying Zhang,  Xing Zhang,  Yan Zhao,  Ying Zhu,  B. R. Brooks,  
 G. K. L. Chan,  C. J. Cramer,  M. S. Gordon,  W. J. Hehre,  A. Klamt,  
 M. W. Schmidt,  C. D. Sherrill,  D. G. Truhlar,  A. Aspuru-Guzik,  R. Baer,  
 A. T. Bell,  N. A. Besley,  Jeng-Da Chai,  A. E. DePrince, III,  
 R. A. DiStasio Jr.,  A. Dreuw,  B. D. Dunietz,  T. R. Furlani,  
 Chao-Ping Hsu,  Yousung Jung,  Jing Kong,  D. S. Lambrecht,  WanZhen Liang,  
 C. Ochsenfeld,  V. A. Rassolov,  L. V. Slipchenko,  J. E. Subotnik,  
 T. Van Voorhis,  J. M. Herbert,  A. I. Krylov,  P. M. W. Gill,  M. Head-Gordon

 Contributors to earlier versions of Q-Chem not listed above: 
 R. D. Adamson,  B. Austin,  J. Baker,  G. J. O. Beran,  K. Brandhorst,  
 S. T. Brown,  E. F. C. Byrd,  A. K. Chakraborty,  C.-L. Cheng,  
 Siu Hung Chien,  D. M. Chipman,  D. L. Crittenden,  H. Dachsel,  
 R. J. Doerksen,  A. D. Dutoi,  L. Fusti-Molnar,  W. A. Goddard III,  
 A. Golubeva-Zadorozhnaya,  S. R. Gwaltney,  G. Hawkins,  A. Heyden,  
 S. Hirata,  G. Kedziora,  F. J. Keil,  C. Kelley,  Jihan Kim,  R. A. King,  
 R. Z. Khaliullin,  P. P. Korambath,  W. Kurlancheek,  A. M. Lee,  M. S. Lee,  
 S. V. Levchenko,  Ching Yeh Lin,  D. Liotard,  R. C. Lochan,  I. Lotan,  
 P. E. Maslen,  N. Nair,  D. P. O'Neill,  D. Neuhauser,  E. Neuscamman,  
 C. M. Oana,  R. Olson,  B. Peters,  R. Peverati,  P. A. Pieniazek,  
 Y. M. Rhee,  J. Ritchie,  M. A. Rohrdanz,  E. Rosta,  N. J. Russ,  
 H. F. Schaefer III,  N. E. Schultz,  N. Shenvi,  A. C. Simmonett,  A. Sodt,  
 D. Stuck,  K. S. Thanthiriwatte,  V. Vanovschi,  Tao Wang,  A. Warshel,  
 C. F. Williams,  Q. Wu,  X. Xu,  W. Zhang

 Please cite Q-Chem as follows:
 Y. Shao et al., Mol. Phys. 113, 184-215 (2015)
 DOI: 10.1080/00268976.2014.952696

 Q-Chem 5.1.1 for Intel X86 EM64T Linux

 Parts of Q-Chem use Armadillo 8.300.2 (Tropical Shenanigans).
 http://arma.sourceforge.net/

 Q-Chem begins on Mon Aug 27 04:01:26 2018  

Host: 
0

     Scratch files written to /scratch/taweetham/qchem7041//
Input Ideriv = 2
Curr. Ideriv = -1
Max.  Ideriv = 2

Checking the input file for inconsistencies... 	...done.

--------------------------------------------------------------
User input:
--------------------------------------------------------------
inp/ClBrClBr.inp
$molecule
0	1
Cl	-2.0	1.0	0.0
Br	2.0	1.0	0.0
Cl	-2.0	-1.0	0.0
Br	2.0	-1.0	0.0
C	-1.0	0.0	0.0
C	1.0	0.0	0.0
$end
$rem
   JOB_TYPE		OPTIMIZATION
   BASIS		6-311++G**
   EXCHANGE		B3LYP
$end

--------------------------------------------------------------
 ----------------------------------------------------------------
             Standard Nuclear Orientation (Angstroms)
    I     Atom           X                Y                Z
 ----------------------------------------------------------------
    1      Cl      1.0000000000    -0.0000000000     2.6206896552
    2      Br      1.0000000000    -0.0000000000    -1.3793103448
    3      Cl     -1.0000000000     0.0000000000     2.6206896552
    4      Br     -1.0000000000     0.0000000000    -1.3793103448
    5      C      -0.0000000000     0.0000000000     1.6206896552
    6      C       0.0000000000    -0.0000000000    -0.3793103448
 ----------------------------------------------------------------
 Molecular Point Group                 C2v   NOp =  4
 Largest Abelian Subgroup              C2v   NOp =  4
 Nuclear Repulsion Energy =  1046.2642287829 hartrees
 There are       58 alpha and       58 beta electrons
 Requested basis set is 6-311++G(d,p)
 There are 76 shells and 200 basis functions

 Total QAlloc Memory Limit   2000 MB
 Mega-Array Size       188 MB
 MEM_STATIC part       192 MB
 A cutoff of  1.0D-11 yielded   2278 shell pairs
 There are     17246 function pairs (     19016 Cartesian)

 -------------------------------------------------------
 OpenMP Integral Computing Module                       
 Release: version 1.0, May 2013, Q-Chem Inc. Pittsburgh 
 -------------------------------------------------------
 Integral Job Info:
 Integral job number is                      11
 Integral operator is                         1
 short-range coefficients                     0
 long-range coefficients              100000000
 Omega coefficients                           0
 if combine SR and LR in K                    0
 Integral screening is                        0
 Integral computing path is                   2
 max size of driver memory is            800000
 size of driver memory is                593474
 size of scratch memory is             29634545
 max col of scratch BK array               1296
 max len of scratch array in speh3          155
 max len of scratch index in speh4           18
 max int batch size is                      520
 min int batch size is                       52
 fixed nKL is                                45
 max L of basis functions is                  2
 order of int derivative is                   0
 number of shells is                         76
 number of basis is                         210
 number of cartesian basis is               210
 number of contracted shell pairs          2278
 number of primitive shell pairs           6026
 maxK2 (contraction) of shell pair           36
 max number of K2 of shell pair               1
 max number of CS2 of shell pair            254
 max number of PS2 of shell pair            396
 mem total for path MDJ                  530742
 -------------------------------------------------------
 Smallest overlap matrix eigenvalue = 5.96E-05

 Scale SEOQF with 1.000000e-01/1.000000e-01/1.000000e-01

 Standard Electronic Orientation quadrupole field applied
 Nucleus-field energy     =    -0.0000000374 hartrees
 Guess from superposition of atomic densities
 Warning:  Energy on first SCF cycle will be non-variational
 SAD guess density has 116.000000 electrons

 -----------------------------------------------------------------------
  General SCF calculation program by
  Eric Jon Sundstrom, Paul Horn, Yuezhi Mao, Dmitri Zuev, Alec White,
  David Stuck, Shaama M.S., Shane Yost, Joonho Lee, David Small,
  Daniel Levine, Susi Lehtola, Hugh Burton, Evgeny Epifanovsky
 -----------------------------------------------------------------------
 Exchange:     0.2000 Hartree-Fock + 0.0800 Slater + 0.7200 B88
 Correlation:  0.1900 VWN1RPA + 0.8100 LYP
 Using SG-1 standard quadrature grid
 using 8 threads for integral computing
 -------------------------------------------------------
 OpenMP Integral computing Module                
 Release: version 2.0, May 2017, Q-Chem Inc. Pleasanton 
 -------------------------------------------------------
 -------------------------------------------------------
 OpenMP BLAS3 based DFT computing Module                
 Release: version 1.0, May 2013, Q-Chem Inc. Pittsburgh 
 -------------------------------------------------------
 A restricted SCF calculation will be
 performed using DIIS
 SCF converges when DIIS error is below 1.0e-08
 ---------------------------------------
  Cycle       Energy         DIIS error
 ---------------------------------------
    1   -6148.6205426974      8.55e-02  
    2   -6143.7810565271      4.42e-03  
    3   -6143.3074840907      9.13e-03  
    4   -6143.7066218396      4.82e-03  
    5   -6143.8523845731      9.66e-04  
    6   -6143.8564371261      5.29e-04  
    7   -6143.8582932986      5.12e-05  
    8   -6143.8582967941      2.51e-05  
    9   -6143.8583006285      8.02e-06  
   10   -6143.8583006243      6.98e-06  
   11   -6143.8583009070      2.76e-06  
   12   -6143.8583009511      6.83e-07  
   13   -6143.8583009537      1.25e-07  
   14   -6143.8583009518      1.47e-08  
   15   -6143.8583009533      5.91e-09  Convergence criterion met
 ---------------------------------------
 SCF time:   CPU 85.61s  wall 12.00s 
 SCF   energy in the final basis set =    -6143.8583009533
 Total energy in the final basis set =    -6143.8583009533

 --------------------------------------------------------------
             Orbital Energies (a.u.) and Symmetries
 --------------------------------------------------------------

 Alpha MOs, Restricted
 -- Occupied --                  
-482.86 -482.86 -101.59 -101.59  -62.52  -62.52  -56.34  -56.34
  1 B1    1 A1    2 B1    2 A1    3 B1    3 A1    4 B1    4 A1                 
-56.340 -56.340 -56.340 -56.340 -10.299 -10.273  -9.515  -9.515
  1 B2    1 A2    5 B1    5 A1    6 A1    7 A1    6 B1    8 A1                 
 -8.746  -8.746  -7.278  -7.278  -7.268  -7.268  -7.267  -7.267
  9 A1    7 B1   10 A1    8 B1    2 B2    2 A2   11 A1    9 B1                 
 -6.579  -6.578  -6.565  -6.565  -6.564  -6.564  -2.697  -2.692
 12 A1   10 B1   13 A1   11 B1    3 B2    3 A2   14 A1   12 B1                 
 -2.690  -2.686  -2.684  -2.684  -2.675  -2.675  -2.674  -2.674
 15 A1    4 B2    4 A2   13 B1   16 A1    5 B2    5 A2   14 B1                 
 -1.167  -1.153  -0.878  -0.829  -0.648  -0.611  -0.555  -0.546
 17 A1   18 A1   15 B1   16 B1   19 A1   20 A1   21 A1    6 B2                 
 -0.530  -0.511  -0.498  -0.475  -0.367  -0.342  -0.299  -0.242
  7 B2   17 B1   22 A1   18 B1   23 A1    6 A2    7 A2   19 B1                 
 -0.186  -0.181
  8 B2   20 B1                                                                 
 -- Virtual --                   
 -0.106  -0.093  -0.005   0.012   0.025   0.026   0.028   0.043
  9 B2   24 A1   25 A1   26 A1   27 A1   21 B1   10 B2   22 B1                 
  0.050   0.055   0.068   0.073   0.075   0.091   0.098   0.105
 28 A1   29 A1   11 B2    8 A2   23 B1   30 A1   31 A1    9 A2                 
  0.111   0.111   0.135   0.136   0.142   0.155   0.165   0.171
 24 B1   12 B2   25 B1   32 A1   26 B1   33 A1   27 B1   13 B2                 
  0.177   0.184   0.202   0.217   0.227   0.234   0.320   0.361
 34 A1   28 B1   35 A1   36 A1   29 B1   30 B1   37 A1   14 B2                 
  0.377   0.379   0.381   0.390   0.403   0.417   0.442   0.447
 38 A1   31 B1   39 A1   15 B2   10 A2   16 B2   11 A2   40 A1                 
  0.447   0.470   0.502   0.513   0.513   0.514   0.556   0.575
 32 B1   33 B1   41 A1   17 B2   34 B1   12 A2   42 A1   35 B1                 
  0.587   0.602   0.633   0.663   0.663   0.684   0.688   0.723
 18 B2   36 B1   43 A1   19 B2   37 B1   13 A2   44 A1   45 A1                 
  0.725   0.778   0.780   0.809   0.841   0.853   0.879   0.910
 20 B2   14 A2   46 A1   47 A1   48 A1   38 B1   39 B1   21 B2                 
  0.916   1.043   1.058   1.107   1.125   1.161   1.204   1.241
 15 A2   49 A1   40 B1   41 B1   50 A1   42 B1   43 B1   51 A1                 
  1.326   1.369   1.502   1.506   1.536   1.618   1.711   1.718
 44 B1   52 A1   53 A1   22 B2   16 A2   17 A2   54 A1   23 B2                 
  1.851   1.883   1.937   1.971   1.985   2.039   2.096   2.137
 55 A1   45 B1   24 B2   56 A1   18 A2   57 A1   46 B1   47 B1                 
  2.140   2.185   2.255   2.260   2.265   2.366   2.414   2.575
 58 A1   25 B2   59 A1   48 B1   19 A2   60 A1   49 B1   50 B1                 
  2.680   2.735   2.966   3.115   3.348   3.366   3.912   3.992
 26 B2   27 B2   61 A1   51 B1   52 B1   62 A1   28 B2   20 A2                 
  4.073   4.076   4.084   4.131   4.177   4.263   4.405   4.522
 63 A1   53 B1   29 B2   21 A2   64 A1   54 B1   65 A1   55 B1                 
  6.759   6.987   7.515   7.517   7.607   7.654   7.773   7.777
 66 A1   56 B1   22 A2   30 B2   67 A1   57 B1   68 A1   58 B1                 
  9.845   9.954  23.582  23.733  25.706  25.875  25.953  26.116
 69 A1   59 B1   70 A1   71 A1   31 B2   23 A2   72 A1   60 B1                 
 26.652  26.664  48.037  48.215 215.893 215.998 289.736 289.744
 61 B1   73 A1   74 A1   62 B1   75 A1   63 B1   32 B2   24 A2                 
289.834 289.884 290.029 290.0481020.8951021.113
 76 A1   64 B1   65 B1   77 A1   78 A1   66 B1                                 

 Beta MOs, Restricted
 -- Occupied --                  
-482.86 -482.86 -101.59 -101.59  -62.52  -62.52  -56.34  -56.34
  1 B1    1 A1    2 B1    2 A1    3 B1    3 A1    4 B1    4 A1                 
-56.340 -56.340 -56.340 -56.340 -10.299 -10.273  -9.515  -9.515
  1 B2    1 A2    5 B1    5 A1    6 A1    7 A1    6 B1    8 A1                 
 -8.746  -8.746  -7.278  -7.278  -7.268  -7.268  -7.267  -7.267
  9 A1    7 B1   10 A1    8 B1    2 B2    2 A2   11 A1    9 B1                 
 -6.579  -6.578  -6.565  -6.565  -6.564  -6.564  -2.697  -2.692
 12 A1   10 B1   13 A1   11 B1    3 B2    3 A2   14 A1   12 B1                 
 -2.690  -2.686  -2.684  -2.684  -2.675  -2.675  -2.674  -2.674
 15 A1    4 B2    4 A2   13 B1   16 A1    5 B2    5 A2   14 B1                 
 -1.167  -1.153  -0.878  -0.829  -0.648  -0.611  -0.555  -0.546
 17 A1   18 A1   15 B1   16 B1   19 A1   20 A1   21 A1    6 B2                 
 -0.530  -0.511  -0.498  -0.475  -0.367  -0.342  -0.299  -0.242
  7 B2   17 B1   22 A1   18 B1   23 A1    6 A2    7 A2   19 B1                 
 -0.186  -0.181
  8 B2   20 B1                                                                 
 -- Virtual --                   
 -0.106  -0.093  -0.005   0.012   0.025   0.026   0.028   0.043
  9 B2   24 A1   25 A1   26 A1   27 A1   21 B1   10 B2   22 B1                 
  0.050   0.055   0.068   0.073   0.075   0.091   0.098   0.105
 28 A1   29 A1   11 B2    8 A2   23 B1   30 A1   31 A1    9 A2                 
  0.111   0.111   0.135   0.136   0.142   0.155   0.165   0.171
 24 B1   12 B2   25 B1   32 A1   26 B1   33 A1   27 B1   13 B2                 
  0.177   0.184   0.202   0.217   0.227   0.234   0.320   0.361
 34 A1   28 B1   35 A1   36 A1   29 B1   30 B1   37 A1   14 B2                 
  0.377   0.379   0.381   0.390   0.403   0.417   0.442   0.447
 38 A1   31 B1   39 A1   15 B2   10 A2   16 B2   11 A2   40 A1                 
  0.447   0.470   0.502   0.513   0.513   0.514   0.556   0.575
 32 B1   33 B1   41 A1   17 B2   34 B1   12 A2   42 A1   35 B1                 
  0.587   0.602   0.633   0.663   0.663   0.684   0.688   0.723
 18 B2   36 B1   43 A1   19 B2   37 B1   13 A2   44 A1   45 A1                 
  0.725   0.778   0.780   0.809   0.841   0.853   0.879   0.910
 20 B2   14 A2   46 A1   47 A1   48 A1   38 B1   39 B1   21 B2                 
  0.916   1.043   1.058   1.107   1.125   1.161   1.204   1.241
 15 A2   49 A1   40 B1   41 B1   50 A1   42 B1   43 B1   51 A1                 
  1.326   1.369   1.502   1.506   1.536   1.618   1.711   1.718
 44 B1   52 A1   53 A1   22 B2   16 A2   17 A2   54 A1   23 B2                 
  1.851   1.883   1.937   1.971   1.985   2.039   2.096   2.137
 55 A1   45 B1   24 B2   56 A1   18 A2   57 A1   46 B1   47 B1                 
  2.140   2.185   2.255   2.260   2.265   2.366   2.414   2.575
 58 A1   25 B2   59 A1   48 B1   19 A2   60 A1   49 B1   50 B1                 
  2.680   2.735   2.966   3.115   3.348   3.366   3.912   3.992
 26 B2   27 B2   61 A1   51 B1   52 B1   62 A1   28 B2   20 A2                 
  4.073   4.076   4.084   4.131   4.177   4.263   4.405   4.522
 63 A1   53 B1   29 B2   21 A2   64 A1   54 B1   65 A1   55 B1                 
  6.759   6.987   7.515   7.517   7.607   7.654   7.773   7.777
 66 A1   56 B1   22 A2   30 B2   67 A1   57 B1   68 A1   58 B1                 
  9.845   9.954  23.582  23.733  25.706  25.875  25.953  26.116
 69 A1   59 B1   70 A1   71 A1   31 B2   23 A2   72 A1   60 B1                 
 26.652  26.664  48.037  48.215 215.893 215.998 289.736 289.744
 61 B1   73 A1   74 A1   62 B1   75 A1   63 B1   32 B2   24 A2                 
289.834 289.884 290.029 290.0481020.8951021.113
 76 A1   64 B1   65 B1   77 A1   78 A1   66 B1                                 
 --------------------------------------------------------------

          Ground-State Mulliken Net Atomic Charges

     Atom                 Charge (a.u.)
  ----------------------------------------
      1 Cl                    0.434462
      2 Br                   -0.005069
      3 Cl                    0.434462
      4 Br                   -0.005069
      5 C                    -0.857639
      6 C                    -0.001148
  ----------------------------------------
  Sum of atomic charges =     0.000000

 -----------------------------------------------------------------
                    Cartesian Multipole Moments
 -----------------------------------------------------------------
    Charge (ESU x 10^10)
                 0.0000
    Dipole Moment (Debye)
         X       0.0000      Y       0.0000      Z       0.3083
       Tot       0.3083
    Quadrupole Moments (Debye-Ang)
        XX     -79.0994     XY       0.0000     YY     -71.7099
        XZ       0.0000     YZ      -0.0000     ZZ     -63.7467
    Octopole Moments (Debye-Ang^2)
       XXX       0.0000    XXY       0.0000    XYY       0.0000
       YYY       0.0000    XXZ     -23.3389    XYZ      -0.0000
       YYZ     -21.0700    XZZ       0.0000    YZZ      -0.0000
       ZZZ     -53.0571
    Hexadecapole Moments (Debye-Ang^3)
      XXXX    -512.6331   XXXY       0.0000   XXYY     -98.3572
      XYYY       0.0000   YYYY     -86.0799   XXXZ       0.0000
      XXYZ      -0.0000   XYYZ      -0.0000   YYYZ      -0.0000
      XXZZ    -335.7033   XYZZ      -0.0000   YYZZ    -280.9505
      XZZZ       0.0000   YZZZ      -0.0000   ZZZZ   -1476.1199
 -----------------------------------------------------------------
 Calculating analytic gradient of the SCF energy
 Gradient of SCF Energy
            1           2           3           4           5           6
    1  -0.5104477  -0.8547652   0.5104477   0.8547652   0.0000000   0.0000000
    2   0.0000000  -0.0000000  -0.0000000  -0.0000000  -0.0000000   0.0000000
    3  -0.1640444   0.3501615  -0.1640444   0.3501615   0.4532745  -0.8255087
 Max gradient component =       8.548E-01
 RMS gradient           =       4.195E-01
 Gradient time:  CPU 40.83 s  wall 5.23 s
 Geometry Optimization Parameters
   NAtoms,    NIC,     NZ,  NCons,   NDum,   NFix, NCnnct, MaxDiis
        6      37       0       0       0       0       0       0


** GEOMETRY OPTIMIZATION IN DELOCALIZED INTERNAL COORDINATES **
   Searching for a Minimum

   Optimization Cycle:   1

                       Coordinates (Angstroms)
     ATOM                X               Y               Z
      1  Cl        1.0000000000    0.0000000000    2.6206896552
      2  Br        1.0000000000    0.0000000000   -1.3793103448
      3  Cl       -1.0000000000    0.0000000000    2.6206896552
      4  Br       -1.0000000000    0.0000000000   -1.3793103448
      5  C         0.0000000000    0.0000000000    1.6206896552
      6  C         0.0000000000    0.0000000000   -0.3793103448
   Point Group: c2v   Number of degrees of freedom:     5


   Energy is  -6143.858300953


 Attempting to Generate Delocalized Internal Coordinates

 ** Taking Steepest Descent Step **
 Calculated Step too Large.  Step scaled by  0.303328
 Step Taken.  Stepsize is  0.300000

                             Maximum     Tolerance    Cnvgd?
         Gradient           0.677398      0.000300      NO
         Displacement       0.205474      0.001200      NO
         Energy change     *********      0.000001      NO


 New Cartesian Coordinates Obtained by Inverse Iteration

 Displacement from previous Coordinates is:  0.192361
 ----------------------------------------------------------------
             Standard Nuclear Orientation (Angstroms)
    I     Atom           X                Y                Z
 ----------------------------------------------------------------
    1      Cl      1.0274178009     0.0000000000     2.6478939161
    2      Br      1.0445407747     0.0000000000    -1.4177542725
    3      Cl     -1.0274178009     0.0000000000     2.6478939161
    4      Br     -1.0445407747     0.0000000000    -1.4177542725
    5      C       0.0000000000     0.0000000000     1.6218822752
    6      C       0.0000000000     0.0000000000    -0.3580236314
 ----------------------------------------------------------------
 Molecular Point Group                 C2v   NOp =  4
 Largest Abelian Subgroup              C2v   NOp =  4
 Nuclear Repulsion Energy =  1014.0814816720 hartrees
 There are       58 alpha and       58 beta electrons
 Applying Cartesian multipole field
    Component          Value
    ---------          -----
     (2,0,0)        1.00000E-11
     (0,2,0)        2.00000E-11
     (0,0,2)       -3.00000E-11
 Nucleus-field energy     =    -0.0000000384 hartrees
 Requested basis set is 6-311++G(d,p)
 There are 76 shells and 200 basis functions
 A cutoff of  1.0D-11 yielded   2252 shell pairs
 There are     17090 function pairs (     18840 Cartesian)
 Smallest overlap matrix eigenvalue = 6.25E-05
 Guess MOs from SCF MO coefficient file

 -----------------------------------------------------------------------
  General SCF calculation program by
  Eric Jon Sundstrom, Paul Horn, Yuezhi Mao, Dmitri Zuev, Alec White,
  David Stuck, Shaama M.S., Shane Yost, Joonho Lee, David Small,
  Daniel Levine, Susi Lehtola, Hugh Burton, Evgeny Epifanovsky
 -----------------------------------------------------------------------
 Exchange:     0.2000 Hartree-Fock + 0.0800 Slater + 0.7200 B88
 Correlation:  0.1900 VWN1RPA + 0.8100 LYP
 Using SG-1 standard quadrature grid
 using 8 threads for integral computing
 -------------------------------------------------------
 OpenMP Integral computing Module                
 Release: version 2.0, May 2017, Q-Chem Inc. Pleasanton 
 -------------------------------------------------------
 -------------------------------------------------------
 OpenMP BLAS3 based DFT computing Module                
 Release: version 1.0, May 2013, Q-Chem Inc. Pittsburgh 
 -------------------------------------------------------
 A restricted SCF calculation will be
 performed using DIIS
 SCF converges when DIIS error is below 1.0e-08
 ---------------------------------------
  Cycle       Energy         DIIS error
 ---------------------------------------
    1   -6144.1017944878      1.67e-03  
    2   -6144.0974834638      1.79e-03  
    3   -6144.0863768694      2.03e-03  
    4   -6144.1048550655      1.12e-03  
    5   -6144.1126958537      9.77e-05  
    6   -6144.1127382889      2.49e-05  
    7   -6144.1127403962      7.04e-06  
    8   -6144.1127406910      1.90e-06  
    9   -6144.1127407178      4.17e-07  
   10   -6144.1127407186      1.43e-07  
   11   -6144.1127407188      1.95e-08  
   12   -6144.1127407187      6.28e-09  Convergence criterion met
 ---------------------------------------
 SCF time:   CPU 115.04s  wall 15.00s 
 SCF   energy in the final basis set =    -6144.1127407187
 Total energy in the final basis set =    -6144.1127407187

 --------------------------------------------------------------
             Orbital Energies (a.u.) and Symmetries
 --------------------------------------------------------------

 Alpha MOs, Restricted
 -- Occupied --                  
-482.86 -482.86 -101.59 -101.59  -62.52  -62.52  -56.34  -56.34
  1 B1    1 A1    2 B1    2 A1    3 B1    3 A1    4 B1    4 A1                 
-56.336 -56.336 -56.336 -56.336 -10.305 -10.279  -9.512  -9.512
  1 B2    1 A2    5 A1    5 B1    6 A1    7 A1    6 B1    8 A1                 
 -8.739  -8.738  -7.275  -7.275  -7.266  -7.266  -7.265  -7.265
  9 A1    7 B1   10 A1    8 B1    2 B2    2 A2   11 A1    9 B1                 
 -6.570  -6.570  -6.558  -6.557  -6.557  -6.557  -2.686  -2.683
 12 A1   10 B1   13 A1   11 B1    3 B2    3 A2   14 A1   12 B1                 
 -2.680  -2.678  -2.676  -2.676  -2.668  -2.668  -2.667  -2.667
 15 A1    4 B2    4 A2   13 B1   16 A1    5 B2    5 A2   14 B1                 
 -1.124  -1.112  -0.872  -0.817  -0.644  -0.606  -0.544  -0.521
 17 A1   18 A1   15 B1   16 B1   19 A1   20 A1   21 A1    6 B2                 
 -0.506  -0.503  -0.481  -0.468  -0.369  -0.342  -0.300  -0.250
 17 B1    7 B2   22 A1   18 B1   23 A1    6 A2    7 A2   19 B1                 
 -0.194  -0.190
 20 B1    8 B2                                                                 
 -- Virtual --                   
 -0.106  -0.089  -0.004   0.011   0.023   0.026   0.031   0.042
  9 B2   24 A1   25 A1   26 A1   21 B1   27 A1   10 B2   22 B1                 
  0.050   0.055   0.068   0.072   0.073   0.089   0.094   0.105
 28 A1   29 A1   11 B2   23 B1    8 A2   30 A1   31 A1    9 A2                 
  0.108   0.113   0.127   0.133   0.136   0.158   0.163   0.173
 24 B1   12 B2   25 B1   32 A1   26 B1   33 A1   27 B1   28 B1                 
  0.173   0.176   0.202   0.219   0.223   0.235   0.327   0.377
 13 B2   34 A1   35 A1   36 A1   29 B1   30 B1   37 A1   14 B2                 
  0.379   0.381   0.389   0.394   0.406   0.418   0.435   0.445
 31 B1   38 A1   39 A1   15 B2   10 A2   16 B2   32 B1   11 A2                 
  0.463   0.465   0.496   0.501   0.511   0.519   0.548   0.572
 40 A1   33 B1   41 A1   34 B1   12 A2   17 B2   42 A1   35 B1                 
  0.583   0.592   0.615   0.651   0.657   0.678   0.688   0.705
 18 B2   36 B1   43 A1   37 B1   19 B2   44 A1   13 A2   45 A1                 
  0.729   0.754   0.782   0.808   0.838   0.843   0.872   0.904
 20 B2   14 A2   46 A1   47 A1   48 A1   38 B1   39 B1   15 A2                 
  0.906   1.022   1.033   1.076   1.129   1.131   1.174   1.183
 21 B2   40 B1   49 A1   41 B1   42 B1   50 A1   43 B1   51 A1                 
  1.312   1.333   1.481   1.482   1.507   1.592   1.704   1.715
 44 B1   52 A1   22 B2   53 A1   16 A2   17 A2   23 B2   54 A1                 
  1.811   1.897   1.943   1.977   1.998   2.033   2.069   2.123
 55 A1   45 B1   24 B2   56 A1   18 A2   57 A1   46 B1   58 A1                 
  2.162   2.193   2.224   2.238   2.265   2.376   2.397   2.588
 47 B1   25 B2   59 A1   48 B1   19 A2   60 A1   49 B1   50 B1                 
  2.675   2.730   2.940   3.056   3.292   3.369   3.905   4.004
 26 B2   27 B2   61 A1   51 B1   52 B1   62 A1   28 B2   20 A2                 
  4.060   4.073   4.083   4.143   4.162   4.326   4.343   4.429
 63 A1   53 B1   29 B2   21 A2   64 A1   65 A1   54 B1   55 B1                 
  6.763   6.916   7.518   7.524   7.601   7.608   7.730   7.787
 66 A1   56 B1   30 B2   22 A2   67 A1   57 B1   58 B1   68 A1                 
  9.825   9.914  23.527  23.594  25.710  25.878  25.926  26.133
 69 A1   59 B1   70 A1   71 A1   31 B2   23 A2   72 A1   60 B1                 
 26.459  26.613  48.032  48.150 215.858 215.946 289.733 289.748
 73 A1   61 B1   74 A1   62 B1   75 A1   63 B1   32 B2   24 A2                 
289.826 289.855 289.972 290.0271020.8811021.022
 76 A1   64 B1   65 B1   77 A1   78 A1   66 B1                                 

 Beta MOs, Restricted
 -- Occupied --                  
-482.86 -482.86 -101.59 -101.59  -62.52  -62.52  -56.34  -56.34
  1 B1    1 A1    2 B1    2 A1    3 B1    3 A1    4 B1    4 A1                 
-56.336 -56.336 -56.336 -56.336 -10.305 -10.279  -9.512  -9.512
  1 B2    1 A2    5 A1    5 B1    6 A1    7 A1    6 B1    8 A1                 
 -8.739  -8.738  -7.275  -7.275  -7.266  -7.266  -7.265  -7.265
  9 A1    7 B1   10 A1    8 B1    2 B2    2 A2   11 A1    9 B1                 
 -6.570  -6.570  -6.558  -6.557  -6.557  -6.557  -2.686  -2.683
 12 A1   10 B1   13 A1   11 B1    3 B2    3 A2   14 A1   12 B1                 
 -2.680  -2.678  -2.676  -2.676  -2.668  -2.668  -2.667  -2.667
 15 A1    4 B2    4 A2   13 B1   16 A1    5 B2    5 A2   14 B1                 
 -1.124  -1.112  -0.872  -0.817  -0.644  -0.606  -0.544  -0.521
 17 A1   18 A1   15 B1   16 B1   19 A1   20 A1   21 A1    6 B2                 
 -0.506  -0.503  -0.481  -0.468  -0.369  -0.342  -0.300  -0.250
 17 B1    7 B2   22 A1   18 B1   23 A1    6 A2    7 A2   19 B1                 
 -0.194  -0.190
 20 B1    8 B2                                                                 
 -- Virtual --                   
 -0.106  -0.089  -0.004   0.011   0.023   0.026   0.031   0.042
  9 B2   24 A1   25 A1   26 A1   21 B1   27 A1   10 B2   22 B1                 
  0.050   0.055   0.068   0.072   0.073   0.089   0.094   0.105
 28 A1   29 A1   11 B2   23 B1    8 A2   30 A1   31 A1    9 A2                 
  0.108   0.113   0.127   0.133   0.136   0.158   0.163   0.173
 24 B1   12 B2   25 B1   32 A1   26 B1   33 A1   27 B1   28 B1                 
  0.173   0.176   0.202   0.219   0.223   0.235   0.327   0.377
 13 B2   34 A1   35 A1   36 A1   29 B1   30 B1   37 A1   14 B2                 
  0.379   0.381   0.389   0.394   0.406   0.418   0.435   0.445
 31 B1   38 A1   39 A1   15 B2   10 A2   16 B2   32 B1   11 A2                 
  0.463   0.465   0.496   0.501   0.511   0.519   0.548   0.572
 40 A1   33 B1   41 A1   34 B1   12 A2   17 B2   42 A1   35 B1                 
  0.583   0.592   0.615   0.651   0.657   0.678   0.688   0.705
 18 B2   36 B1   43 A1   37 B1   19 B2   44 A1   13 A2   45 A1                 
  0.729   0.754   0.782   0.808   0.838   0.843   0.872   0.904
 20 B2   14 A2   46 A1   47 A1   48 A1   38 B1   39 B1   15 A2                 
  0.906   1.022   1.033   1.076   1.129   1.131   1.174   1.183
 21 B2   40 B1   49 A1   41 B1   42 B1   50 A1   43 B1   51 A1                 
  1.312   1.333   1.481   1.482   1.507   1.592   1.704   1.715
 44 B1   52 A1   22 B2   53 A1   16 A2   17 A2   23 B2   54 A1                 
  1.811   1.897   1.943   1.977   1.998   2.033   2.069   2.123
 55 A1   45 B1   24 B2   56 A1   18 A2   57 A1   46 B1   58 A1                 
  2.162   2.193   2.224   2.238   2.265   2.376   2.397   2.588
 47 B1   25 B2   59 A1   48 B1   19 A2   60 A1   49 B1   50 B1                 
  2.675   2.730   2.940   3.056   3.292   3.369   3.905   4.004
 26 B2   27 B2   61 A1   51 B1   52 B1   62 A1   28 B2   20 A2                 
  4.060   4.073   4.083   4.143   4.162   4.326   4.343   4.429
 63 A1   53 B1   29 B2   21 A2   64 A1   65 A1   54 B1   55 B1                 
  6.763   6.916   7.518   7.524   7.601   7.608   7.730   7.787
 66 A1   56 B1   30 B2   22 A2   67 A1   57 B1   58 B1   68 A1                 
  9.825   9.914  23.527  23.594  25.710  25.878  25.926  26.133
 69 A1   59 B1   70 A1   71 A1   31 B2   23 A2   72 A1   60 B1                 
 26.459  26.613  48.032  48.150 215.858 215.946 289.733 289.748
 73 A1   61 B1   74 A1   62 B1   75 A1   63 B1   32 B2   24 A2                 
289.826 289.855 289.972 290.0271020.8811021.022
 76 A1   64 B1   65 B1   77 A1   78 A1   66 B1                                 
 --------------------------------------------------------------

          Ground-State Mulliken Net Atomic Charges

     Atom                 Charge (a.u.)
  ----------------------------------------
      1 Cl                    0.436877
      2 Br                   -0.028760
      3 Cl                    0.436877
      4 Br                   -0.028760
      5 C                    -0.827451
      6 C                     0.011219
  ----------------------------------------
  Sum of atomic charges =     0.000000

 -----------------------------------------------------------------
                    Cartesian Multipole Moments
 -----------------------------------------------------------------
    Charge (ESU x 10^10)
                 0.0000
    Dipole Moment (Debye)
         X      -0.0000      Y       0.0000      Z       0.1772
       Tot       0.1772
    Quadrupole Moments (Debye-Ang)
        XX     -78.3090     XY      -0.0000     YY     -72.1651
        XZ      -0.0000     YZ      -0.0000     ZZ     -63.8072
    Octopole Moments (Debye-Ang^2)
       XXX      -0.0000    XXY       0.0000    XYY      -0.0000
       YYY       0.0000    XXZ     -23.0444    XYZ       0.0000
       YYZ     -20.8478    XZZ      -0.0000    YZZ      -0.0000
       ZZZ     -52.9685
    Hexadecapole Moments (Debye-Ang^3)
      XXXX    -533.0664   XXXY      -0.0000   XXYY    -102.1051
      XYYY      -0.0000   YYYY     -86.3939   XXXZ      -0.0000
      XXYZ      -0.0000   XYYZ      -0.0000   YYYZ      -0.0000
      XXZZ    -343.9122   XYZZ      -0.0000   YYZZ    -288.8250
      XZZZ      -0.0000   YZZZ      -0.0000   ZZZZ   -1517.6054
 -----------------------------------------------------------------
 Calculating analytic gradient of the SCF energy
 Gradient of SCF Energy
            1           2           3           4           5           6
    1  -0.4236286  -0.6262818   0.4236286   0.6262818   0.0000000   0.0000000
    2   0.0000000  -0.0000000  -0.0000000   0.0000000   0.0000000  -0.0000000
    3  -0.1195427   0.2231136  -0.1195427   0.2231136   0.3711737  -0.5783156
 Max gradient component =       6.263E-01
 RMS gradient           =       3.112E-01
 Gradient time:  CPU 39.87 s  wall 5.12 s
 Geometry Optimization Parameters
   NAtoms,    NIC,     NZ,  NCons,   NDum,   NFix, NCnnct, MaxDiis
        6      37       0       0       0       0       0       0


** GEOMETRY OPTIMIZATION IN DELOCALIZED INTERNAL COORDINATES **
   Searching for a Minimum

   Optimization Cycle:   2

                       Coordinates (Angstroms)
     ATOM                X               Y               Z
      1  Cl        1.0274178009    0.0000000000    2.6478939161
      2  Br        1.0445407747    0.0000000000   -1.4177542725
      3  Cl       -1.0274178009    0.0000000000    2.6478939161
      4  Br       -1.0445407747    0.0000000000   -1.4177542725
      5  C         0.0000000000    0.0000000000    1.6218822752
      6  C         0.0000000000    0.0000000000   -0.3580236314
   Point Group: c2v   Number of degrees of freedom:     5


   Energy is  -6144.112740719

 Hessian Updated using BFGS Update

 ** Taking Steepest Descent Step **
 Calculated Step too Large.  Step scaled by  0.413203
 Step Taken.  Stepsize is  0.300000

                             Maximum     Tolerance    Cnvgd?
         Gradient           0.500752      0.000300      NO
         Displacement       0.206912      0.001200      NO
         Energy change     -0.254440      0.000001      NO


 New Cartesian Coordinates Obtained by Inverse Iteration

 Displacement from previous Coordinates is:  0.176956
 ----------------------------------------------------------------
             Standard Nuclear Orientation (Angstroms)
    I     Atom           X                Y                Z
 ----------------------------------------------------------------
    1      Cl      1.0588508584     0.0000000000     2.6663407955
    2      Br      1.0898605883     0.0000000000    -1.4446332961
    3      Cl     -1.0588508584     0.0000000000     2.6663407955
    4      Br     -1.0898605883     0.0000000000    -1.4446332961
    5      C       0.0000000000     0.0000000000     1.6158733429
    6      C       0.0000000000     0.0000000000    -0.3351504105
 ----------------------------------------------------------------
 Molecular Point Group                 C2v   NOp =  4
 Largest Abelian Subgroup              C2v   NOp =  4
 Nuclear Repulsion Energy =   985.9225025873 hartrees
 There are       58 alpha and       58 beta electrons
 Applying Cartesian multipole field
    Component          Value
    ---------          -----
     (2,0,0)        1.00000E-11
     (0,2,0)        2.00000E-11
     (0,0,2)       -3.00000E-11
 Nucleus-field energy     =    -0.0000000390 hartrees
 Requested basis set is 6-311++G(d,p)
 There are 76 shells and 200 basis functions
 A cutoff of  1.0D-11 yielded   2235 shell pairs
 There are     17033 function pairs (     18783 Cartesian)
 Smallest overlap matrix eigenvalue = 6.18E-05
 Guess MOs from SCF MO coefficient file

 -----------------------------------------------------------------------
  General SCF calculation program by
  Eric Jon Sundstrom, Paul Horn, Yuezhi Mao, Dmitri Zuev, Alec White,
  David Stuck, Shaama M.S., Shane Yost, Joonho Lee, David Small,
  Daniel Levine, Susi Lehtola, Hugh Burton, Evgeny Epifanovsky
 -----------------------------------------------------------------------
 Exchange:     0.2000 Hartree-Fock + 0.0800 Slater + 0.7200 B88
 Correlation:  0.1900 VWN1RPA + 0.8100 LYP
 Using SG-1 standard quadrature grid
 using 8 threads for integral computing
 -------------------------------------------------------
 OpenMP Integral computing Module                
 Release: version 2.0, May 2017, Q-Chem Inc. Pleasanton 
 -------------------------------------------------------
 -------------------------------------------------------
 OpenMP BLAS3 based DFT computing Module                
 Release: version 1.0, May 2013, Q-Chem Inc. Pittsburgh 
 -------------------------------------------------------
 A restricted SCF calculation will be
 performed using DIIS
 SCF converges when DIIS error is below 1.0e-08
 ---------------------------------------
  Cycle       Energy         DIIS error
 ---------------------------------------
    1   -6144.2937945171      1.38e-03  
    2   -6144.2938704651      1.33e-03  
    3   -6144.2886342737      1.49e-03  
    4   -6144.2964172033      9.69e-04  
    5   -6144.3022323007      8.20e-05  
    6   -6144.3022631606      1.61e-05  
    7   -6144.3022640306      5.01e-06  
    8   -6144.3022641790      1.45e-06  
    9   -6144.3022641944      4.14e-07  
   10   -6144.3022641951      1.31e-07  
   11   -6144.3022641952      1.40e-08  
   12   -6144.3022641951      8.79e-09  Convergence criterion met
 ---------------------------------------
 SCF time:   CPU 112.83s  wall 15.00s 
 SCF   energy in the final basis set =    -6144.3022641951
 Total energy in the final basis set =    -6144.3022641951

 --------------------------------------------------------------
             Orbital Energies (a.u.) and Symmetries
 --------------------------------------------------------------

 Alpha MOs, Restricted
 -- Occupied --                  
-482.86 -482.86 -101.59 -101.59  -62.52  -62.52  -56.34  -56.34
  1 B1    1 A1    2 B1    2 A1    3 B1    3 A1    4 B1    4 A1                 
-56.334 -56.334 -56.333 -56.333 -10.312 -10.287  -9.510  -9.510
  1 B2    1 A2    5 A1    5 B1    6 A1    7 A1    6 B1    8 A1                 
 -8.733  -8.733  -7.274  -7.274  -7.264  -7.264  -7.263  -7.263
  9 A1    7 B1   10 A1    8 B1    2 A2    2 B2   11 A1    9 B1                 
 -6.565  -6.565  -6.552  -6.552  -6.552  -6.552  -2.679  -2.677
 12 A1   10 B1   13 A1   11 B1    3 B2    3 A2   14 A1   12 B1                 
 -2.674  -2.672  -2.672  -2.671  -2.662  -2.662  -2.662  -2.662
 15 A1    4 B2    4 A2   13 B1   16 A1    5 B2    5 A2   14 B1                 
 -1.093  -1.064  -0.867  -0.808  -0.642  -0.601  -0.534  -0.502
 17 A1   18 A1   15 B1   16 B1   19 A1   20 A1   21 A1    6 B2                 
 -0.501  -0.477  -0.465  -0.461  -0.370  -0.343  -0.301  -0.260
 17 B1    7 B2   22 A1   18 B1   23 A1    6 A2    7 A2   19 B1                 
 -0.208  -0.196
 20 B1    8 B2                                                                 
 -- Virtual --                   
 -0.105  -0.085  -0.003   0.010   0.019   0.027   0.034   0.040
  9 B2   24 A1   25 A1   26 A1   21 B1   27 A1   10 B2   22 B1                 
  0.048   0.055   0.067   0.068   0.073   0.087   0.091   0.102
 28 A1   29 A1   23 B1   11 B2    8 A2   30 A1   31 A1   24 B1                 
  0.105   0.114   0.120   0.130   0.132   0.159   0.160   0.165
  9 A2   12 B2   25 B1   32 A1   26 B1   27 B1   33 A1   28 B1                 
  0.174   0.174   0.201   0.220   0.221   0.237   0.335   0.378
 34 A1   13 B2   35 A1   29 B1   36 A1   30 B1   37 A1   31 B1                 
  0.385   0.391   0.397   0.400   0.408   0.421   0.423   0.448
 38 A1   14 B2   39 A1   15 B2   10 A2   16 B2   32 B1   11 A2                 
  0.460   0.471   0.491   0.501   0.509   0.526   0.537   0.569
 33 B1   40 A1   34 B1   41 A1   12 A2   17 B2   42 A1   35 B1                 
  0.576   0.584   0.594   0.645   0.648   0.669   0.689   0.692
 18 B2   36 B1   43 A1   37 B1   19 B2   44 A1   45 A1   13 A2                 
  0.729   0.742   0.787   0.808   0.831   0.839   0.869   0.892
 14 A2   20 B2   46 A1   47 A1   38 B1   48 A1   39 B1   15 A2                 
  0.904   0.984   1.020   1.047   1.104   1.119   1.150   1.151
 21 B2   40 B1   49 A1   41 B1   42 B1   50 A1   51 A1   43 B1                 
  1.295   1.298   1.450   1.466   1.480   1.567   1.689   1.706
 52 A1   44 B1   22 B2   53 A1   16 A2   17 A2   23 B2   54 A1                 
  1.777   1.893   1.952   1.975   2.006   2.050   2.060   2.103
 55 A1   45 B1   24 B2   56 A1   18 A2   57 A1   46 B1   58 A1                 
  2.189   2.198   2.200   2.217   2.263   2.384   2.388   2.596
 47 B1   59 A1   25 B2   48 B1   19 A2   60 A1   49 B1   50 B1                 
  2.668   2.727   2.907   3.011   3.238   3.379   3.903   4.009
 26 B2   27 B2   61 A1   51 B1   52 B1   62 A1   28 B2   20 A2                 
  4.042   4.066   4.083   4.143   4.145   4.283   4.350   4.424
 63 A1   53 B1   29 B2   21 A2   64 A1   65 A1   54 B1   55 B1                 
  6.756   6.854   7.518   7.533   7.592   7.596   7.703   7.772
 66 A1   56 B1   30 B2   22 A2   57 B1   67 A1   58 B1   68 A1                 
  9.802   9.879  23.465  23.508  25.716  25.878  25.888  26.136
 69 A1   59 B1   70 A1   71 A1   31 B2   23 A2   72 A1   60 B1                 
 26.286  26.612  48.022  48.096 215.819 215.901 289.729 289.752
 73 A1   61 B1   74 A1   62 B1   75 A1   63 B1   32 B2   24 A2                 
289.817 289.847 289.941 289.9861020.8621020.948
 76 A1   64 B1   65 B1   77 A1   78 A1   66 B1                                 

 Beta MOs, Restricted
 -- Occupied --                  
-482.86 -482.86 -101.59 -101.59  -62.52  -62.52  -56.34  -56.34
  1 B1    1 A1    2 B1    2 A1    3 B1    3 A1    4 B1    4 A1                 
-56.334 -56.334 -56.333 -56.333 -10.312 -10.287  -9.510  -9.510
  1 B2    1 A2    5 A1    5 B1    6 A1    7 A1    6 B1    8 A1                 
 -8.733  -8.733  -7.274  -7.274  -7.264  -7.264  -7.263  -7.263
  9 A1    7 B1   10 A1    8 B1    2 A2    2 B2   11 A1    9 B1                 
 -6.565  -6.565  -6.552  -6.552  -6.552  -6.552  -2.679  -2.677
 12 A1   10 B1   13 A1   11 B1    3 B2    3 A2   14 A1   12 B1                 
 -2.674  -2.672  -2.672  -2.671  -2.662  -2.662  -2.662  -2.662
 15 A1    4 B2    4 A2   13 B1   16 A1    5 B2    5 A2   14 B1                 
 -1.093  -1.064  -0.867  -0.808  -0.642  -0.601  -0.534  -0.502
 17 A1   18 A1   15 B1   16 B1   19 A1   20 A1   21 A1    6 B2                 
 -0.501  -0.477  -0.465  -0.461  -0.370  -0.343  -0.301  -0.260
 17 B1    7 B2   22 A1   18 B1   23 A1    6 A2    7 A2   19 B1                 
 -0.208  -0.196
 20 B1    8 B2                                                                 
 -- Virtual --                   
 -0.105  -0.085  -0.003   0.010   0.019   0.027   0.034   0.040
  9 B2   24 A1   25 A1   26 A1   21 B1   27 A1   10 B2   22 B1                 
  0.048   0.055   0.067   0.068   0.073   0.087   0.091   0.102
 28 A1   29 A1   23 B1   11 B2    8 A2   30 A1   31 A1   24 B1                 
  0.105   0.114   0.120   0.130   0.132   0.159   0.160   0.165
  9 A2   12 B2   25 B1   32 A1   26 B1   27 B1   33 A1   28 B1                 
  0.174   0.174   0.201   0.220   0.221   0.237   0.335   0.378
 34 A1   13 B2   35 A1   29 B1   36 A1   30 B1   37 A1   31 B1                 
  0.385   0.391   0.397   0.400   0.408   0.421   0.423   0.448
 38 A1   14 B2   39 A1   15 B2   10 A2   16 B2   32 B1   11 A2                 
  0.460   0.471   0.491   0.501   0.509   0.526   0.537   0.569
 33 B1   40 A1   34 B1   41 A1   12 A2   17 B2   42 A1   35 B1                 
  0.576   0.584   0.594   0.645   0.648   0.669   0.689   0.692
 18 B2   36 B1   43 A1   37 B1   19 B2   44 A1   45 A1   13 A2                 
  0.729   0.742   0.787   0.808   0.831   0.839   0.869   0.892
 14 A2   20 B2   46 A1   47 A1   38 B1   48 A1   39 B1   15 A2                 
  0.904   0.984   1.020   1.047   1.104   1.119   1.150   1.151
 21 B2   40 B1   49 A1   41 B1   42 B1   50 A1   51 A1   43 B1                 
  1.295   1.298   1.450   1.466   1.480   1.567   1.689   1.706
 52 A1   44 B1   22 B2   53 A1   16 A2   17 A2   23 B2   54 A1                 
  1.777   1.893   1.952   1.975   2.006   2.050   2.060   2.103
 55 A1   45 B1   24 B2   56 A1   18 A2   57 A1   46 B1   58 A1                 
  2.189   2.198   2.200   2.217   2.263   2.384   2.388   2.596
 47 B1   59 A1   25 B2   48 B1   19 A2   60 A1   49 B1   50 B1                 
  2.668   2.727   2.907   3.011   3.238   3.379   3.903   4.009
 26 B2   27 B2   61 A1   51 B1   52 B1   62 A1   28 B2   20 A2                 
  4.042   4.066   4.083   4.143   4.145   4.283   4.350   4.424
 63 A1   53 B1   29 B2   21 A2   64 A1   65 A1   54 B1   55 B1                 
  6.756   6.854   7.518   7.533   7.592   7.596   7.703   7.772
 66 A1   56 B1   30 B2   22 A2   57 B1   67 A1   58 B1   68 A1                 
  9.802   9.879  23.465  23.508  25.716  25.878  25.888  26.136
 69 A1   59 B1   70 A1   71 A1   31 B2   23 A2   72 A1   60 B1                 
 26.286  26.612  48.022  48.096 215.819 215.901 289.729 289.752
 73 A1   61 B1   74 A1   62 B1   75 A1   63 B1   32 B2   24 A2                 
289.817 289.847 289.941 289.9861020.8621020.948
 76 A1   64 B1   65 B1   77 A1   78 A1   66 B1                                 
 --------------------------------------------------------------

          Ground-State Mulliken Net Atomic Charges

     Atom                 Charge (a.u.)
  ----------------------------------------
      1 Cl                    0.439514
      2 Br                   -0.045714
      3 Cl                    0.439514
      4 Br                   -0.045714
      5 C                    -0.794570
      6 C                     0.006969
  ----------------------------------------
  Sum of atomic charges =    -0.000000

 -----------------------------------------------------------------
                    Cartesian Multipole Moments
 -----------------------------------------------------------------
    Charge (ESU x 10^10)
                -0.0000
    Dipole Moment (Debye)
         X       0.0000      Y      -0.0000      Z       0.0648
       Tot       0.0648
    Quadrupole Moments (Debye-Ang)
        XX     -77.4845     XY       0.0000     YY     -72.6060
        XZ       0.0000     YZ      -0.0000     ZZ     -64.0537
    Octopole Moments (Debye-Ang^2)
       XXX       0.0000    XXY       0.0000    XYY      -0.0000
       YYY       0.0000    XXZ     -22.9470    XYZ      -0.0000
       YYZ     -20.7535    XZZ      -0.0000    YZZ      -0.0000
       ZZZ     -53.4030
    Hexadecapole Moments (Debye-Ang^3)
      XXXX    -556.0198   XXXY       0.0000   XXYY    -106.4755
      XYYY       0.0000   YYYY     -86.8296   XXXZ       0.0000
      XXYZ      -0.0000   XYYZ      -0.0000   YYYZ      -0.0000
      XXZZ    -349.6110   XYZZ       0.0000   YYZZ    -294.6705
      XZZZ      -0.0000   YZZZ      -0.0000   ZZZZ   -1548.8277
 -----------------------------------------------------------------
 Calculating analytic gradient of the SCF energy
 Gradient of SCF Energy
            1           2           3           4           5           6
    1  -0.3438873  -0.4694566   0.3438873   0.4694566  -0.0000000   0.0000000
    2  -0.0000000   0.0000000  -0.0000000   0.0000000   0.0000000  -0.0000000
    3  -0.0821013   0.1457203  -0.0821013   0.1457203   0.3025999  -0.4298381
 Max gradient component =       4.695E-01
 RMS gradient           =       2.368E-01
 Gradient time:  CPU 38.61 s  wall 4.95 s
 Geometry Optimization Parameters
   NAtoms,    NIC,     NZ,  NCons,   NDum,   NFix, NCnnct, MaxDiis
        6      37       0       0       0       0       0       0


** GEOMETRY OPTIMIZATION IN DELOCALIZED INTERNAL COORDINATES **
   Searching for a Minimum

   Optimization Cycle:   3

                       Coordinates (Angstroms)
     ATOM                X               Y               Z
      1  Cl        1.0588508584    0.0000000000    2.6663407955
      2  Br        1.0898605883    0.0000000000   -1.4446332961
      3  Cl       -1.0588508584    0.0000000000    2.6663407955
      4  Br       -1.0898605883    0.0000000000   -1.4446332961
      5  C         0.0000000000    0.0000000000    1.6158733429
      6  C         0.0000000000    0.0000000000   -0.3351504105
   Point Group: c2v   Number of degrees of freedom:     5


   Energy is  -6144.302264195

 Hessian Updated using BFGS Update

 ** Taking Steepest Descent Step **
 Calculated Step too Large.  Step scaled by  0.546112
 Step Taken.  Stepsize is  0.300000

                             Maximum     Tolerance    Cnvgd?
         Gradient           0.384218      0.000300      NO
         Displacement       0.209826      0.001200      NO
         Energy change     -0.189523      0.000001      NO


 New Cartesian Coordinates Obtained by Inverse Iteration

 Displacement from previous Coordinates is:  0.168036
 ----------------------------------------------------------------
             Standard Nuclear Orientation (Angstroms)
    I     Atom           X                Y                Z
 ----------------------------------------------------------------
    1      Cl      1.0931521852     0.0000000000     2.6732364285
    2      Br      1.1356548714     0.0000000000    -1.4582918625
    3      Cl     -1.0931521852     0.0000000000     2.6732364285
    4      Br     -1.1356548714     0.0000000000    -1.4582918625
    5      C       0.0000000000     0.0000000000     1.6026385364
    6      C       0.0000000000     0.0000000000    -0.3083897373
 ----------------------------------------------------------------
 Molecular Point Group                 C2v   NOp =  4
 Largest Abelian Subgroup              C2v   NOp =  4
 Nuclear Repulsion Energy =   962.0190548683 hartrees
 There are       58 alpha and       58 beta electrons
 Applying Cartesian multipole field
    Component          Value
    ---------          -----
     (2,0,0)        1.00000E-11
     (0,2,0)        2.00000E-11
     (0,0,2)       -3.00000E-11
 Nucleus-field energy     =    -0.0000000390 hartrees
 Requested basis set is 6-311++G(d,p)
 There are 76 shells and 200 basis functions
 A cutoff of  1.0D-11 yielded   2227 shell pairs
 There are     16973 function pairs (     18717 Cartesian)
 Smallest overlap matrix eigenvalue = 5.84E-05
 Guess MOs from SCF MO coefficient file

 -----------------------------------------------------------------------
  General SCF calculation program by
  Eric Jon Sundstrom, Paul Horn, Yuezhi Mao, Dmitri Zuev, Alec White,
  David Stuck, Shaama M.S., Shane Yost, Joonho Lee, David Small,
  Daniel Levine, Susi Lehtola, Hugh Burton, Evgeny Epifanovsky
 -----------------------------------------------------------------------
 Exchange:     0.2000 Hartree-Fock + 0.0800 Slater + 0.7200 B88
 Correlation:  0.1900 VWN1RPA + 0.8100 LYP
 Using SG-1 standard quadrature grid
 using 8 threads for integral computing
 -------------------------------------------------------
 OpenMP Integral computing Module                
 Release: version 2.0, May 2017, Q-Chem Inc. Pleasanton 
 -------------------------------------------------------
 -------------------------------------------------------
 OpenMP BLAS3 based DFT computing Module                
 Release: version 1.0, May 2013, Q-Chem Inc. Pittsburgh 
 -------------------------------------------------------
 A restricted SCF calculation will be
 performed using DIIS
 SCF converges when DIIS error is below 1.0e-08
 ---------------------------------------
  Cycle       Energy         DIIS error
 ---------------------------------------
    1   -6144.4398582782      1.16e-03  
    2   -6144.4418489384      1.00e-03  
    3   -6144.4389810078      1.14e-03  
    4   -6144.4427805663      7.83e-04  
    5   -6144.4465373111      7.48e-05  
    6   -6144.4465643654      1.23e-05  
    7   -6144.4465649177      3.74e-06  
    8   -6144.4465649997      1.14e-06  
    9   -6144.4465650090      3.82e-07  
   10   -6144.4465650094      1.11e-07  
   11   -6144.4465650097      1.37e-08  
   12   -6144.4465650096      7.53e-09  Convergence criterion met
 ---------------------------------------
 SCF time:   CPU 110.88s  wall 14.00s 
 SCF   energy in the final basis set =    -6144.4465650096
 Total energy in the final basis set =    -6144.4465650096

 --------------------------------------------------------------
             Orbital Energies (a.u.) and Symmetries
 --------------------------------------------------------------

 Alpha MOs, Restricted
 -- Occupied --                  
-482.86 -482.86 -101.59 -101.59  -62.52  -62.52  -56.34  -56.34
  1 B1    1 A1    2 B1    2 A1    3 A1    3 B1    4 B1    4 A1                 
-56.332 -56.332 -56.332 -56.332 -10.319 -10.296  -9.509  -9.509
  1 B2    1 A2    5 A1    5 B1    6 A1    7 A1    6 B1    8 A1                 
 -8.730  -8.730  -7.273  -7.273  -7.263  -7.263  -7.262  -7.262
  9 A1    7 B1   10 A1    8 B1    2 A2    2 B2   11 A1    9 B1                 
 -6.561  -6.561  -6.548  -6.548  -6.548  -6.548  -2.675  -2.674
 12 A1   10 B1    3 B2    3 A2   13 A1   11 B1   14 A1   12 B1                 
 -2.670  -2.669  -2.668  -2.668  -2.659  -2.658  -2.658  -2.658
 15 A1    4 B2    4 A2   13 B1   16 A1    5 B2    5 A2   14 B1                 
 -1.065  -1.024  -0.863  -0.803  -0.643  -0.597  -0.526  -0.497
 17 A1   18 A1   15 B1   16 B1   19 A1   20 A1   21 A1   17 B1                 
 -0.487  -0.455  -0.454  -0.450  -0.370  -0.343  -0.303  -0.270
  6 B2    7 B2   18 B1   22 A1   23 A1    6 A2    7 A2   19 B1                 
 -0.221  -0.202
 20 B1    8 B2                                                                 
 -- Virtual --                   
 -0.105  -0.080  -0.003   0.008   0.014   0.028   0.036   0.039
  9 B2   24 A1   25 A1   26 A1   21 B1   27 A1   10 B2   22 B1                 
  0.046   0.056   0.061   0.068   0.073   0.083   0.090   0.095
 28 A1   29 A1   23 B1   11 B2    8 A2   30 A1   31 A1   24 B1                 
  0.105   0.115   0.116   0.127   0.129   0.153   0.162   0.163
  9 A2   12 B2   25 B1   26 B1   32 A1   27 B1   28 B1   33 A1                 
  0.173   0.175   0.200   0.217   0.222   0.239   0.343   0.376
 34 A1   13 B2   35 A1   29 B1   36 A1   30 B1   37 A1   31 B1                 
  0.390   0.395   0.405   0.410   0.414   0.415   0.423   0.451
 38 A1   14 B2   39 A1   10 A2   32 B1   15 B2   16 B2   11 A2                 
  0.457   0.466   0.483   0.507   0.513   0.528   0.531   0.564
 33 B1   40 A1   34 B1   12 A2   41 A1   42 A1   17 B2   35 B1                 
  0.568   0.572   0.581   0.640   0.642   0.665   0.679   0.695
 18 B2   43 A1   36 B1   19 B2   37 B1   44 A1   45 A1   13 A2                 
  0.707   0.760   0.792   0.810   0.818   0.847   0.868   0.879
 14 A2   20 B2   46 A1   47 A1   38 B1   48 A1   39 B1   15 A2                 
  0.905   0.952   1.005   1.017   1.078   1.082   1.134   1.155
 21 B2   40 B1   49 A1   41 B1   50 A1   42 B1   43 B1   51 A1                 
  1.259   1.283   1.415   1.454   1.458   1.547   1.678   1.692
 52 A1   44 B1   22 B2   16 A2   53 A1   17 A2   23 B2   54 A1                 
  1.752   1.864   1.960   1.964   2.009   2.069   2.070   2.086
 55 A1   45 B1   24 B2   56 A1   18 A2   46 B1   57 A1   58 A1                 
  2.186   2.188   2.207   2.222   2.261   2.383   2.390   2.596
 59 A1   47 B1   25 B2   48 B1   19 A2   49 B1   60 A1   50 B1                 
  2.659   2.726   2.872   2.974   3.191   3.401   3.905   4.011
 26 B2   27 B2   61 A1   51 B1   52 B1   62 A1   28 B2   20 A2                 
  4.017   4.057   4.083   4.131   4.134   4.273   4.320   4.452
 63 A1   53 B1   29 B2   64 A1   21 A2   65 A1   54 B1   55 B1                 
  6.745   6.808   7.517   7.541   7.593   7.604   7.689   7.730
 66 A1   56 B1   30 B2   22 A2   67 A1   57 B1   58 B1   68 A1                 
  9.776   9.852  23.409  23.450  25.725  25.830  25.873  26.129
 69 A1   59 B1   70 A1   71 A1   31 B2   72 A1   23 A2   60 B1                 
 26.178  26.630  48.008  48.055 215.780 215.868 289.726 289.755
 73 A1   61 B1   74 A1   62 B1   75 A1   63 B1   32 B2   24 A2                 
289.808 289.853 289.931 289.9321020.8391020.894
 76 A1   64 B1   65 B1   77 A1   78 A1   66 B1                                 

 Beta MOs, Restricted
 -- Occupied --                  
-482.86 -482.86 -101.59 -101.59  -62.52  -62.52  -56.34  -56.34
  1 B1    1 A1    2 B1    2 A1    3 A1    3 B1    4 B1    4 A1                 
-56.332 -56.332 -56.332 -56.332 -10.319 -10.296  -9.509  -9.509
  1 B2    1 A2    5 A1    5 B1    6 A1    7 A1    6 B1    8 A1                 
 -8.730  -8.730  -7.273  -7.273  -7.263  -7.263  -7.262  -7.262
  9 A1    7 B1   10 A1    8 B1    2 A2    2 B2   11 A1    9 B1                 
 -6.561  -6.561  -6.548  -6.548  -6.548  -6.548  -2.675  -2.674
 12 A1   10 B1    3 B2    3 A2   13 A1   11 B1   14 A1   12 B1                 
 -2.670  -2.669  -2.668  -2.668  -2.659  -2.658  -2.658  -2.658
 15 A1    4 B2    4 A2   13 B1   16 A1    5 B2    5 A2   14 B1                 
 -1.065  -1.024  -0.863  -0.803  -0.643  -0.597  -0.526  -0.497
 17 A1   18 A1   15 B1   16 B1   19 A1   20 A1   21 A1   17 B1                 
 -0.487  -0.455  -0.454  -0.450  -0.370  -0.343  -0.303  -0.270
  6 B2    7 B2   18 B1   22 A1   23 A1    6 A2    7 A2   19 B1                 
 -0.221  -0.202
 20 B1    8 B2                                                                 
 -- Virtual --                   
 -0.105  -0.080  -0.003   0.008   0.014   0.028   0.036   0.039
  9 B2   24 A1   25 A1   26 A1   21 B1   27 A1   10 B2   22 B1                 
  0.046   0.056   0.061   0.068   0.073   0.083   0.090   0.095
 28 A1   29 A1   23 B1   11 B2    8 A2   30 A1   31 A1   24 B1                 
  0.105   0.115   0.116   0.127   0.129   0.153   0.162   0.163
  9 A2   12 B2   25 B1   26 B1   32 A1   27 B1   28 B1   33 A1                 
  0.173   0.175   0.200   0.217   0.222   0.239   0.343   0.376
 34 A1   13 B2   35 A1   29 B1   36 A1   30 B1   37 A1   31 B1                 
  0.390   0.395   0.405   0.410   0.414   0.415   0.423   0.451
 38 A1   14 B2   39 A1   10 A2   32 B1   15 B2   16 B2   11 A2                 
  0.457   0.466   0.483   0.507   0.513   0.528   0.531   0.564
 33 B1   40 A1   34 B1   12 A2   41 A1   42 A1   17 B2   35 B1                 
  0.568   0.572   0.581   0.640   0.642   0.665   0.679   0.695
 18 B2   43 A1   36 B1   19 B2   37 B1   44 A1   45 A1   13 A2                 
  0.707   0.760   0.792   0.810   0.818   0.847   0.868   0.879
 14 A2   20 B2   46 A1   47 A1   38 B1   48 A1   39 B1   15 A2                 
  0.905   0.952   1.005   1.017   1.078   1.082   1.134   1.155
 21 B2   40 B1   49 A1   41 B1   50 A1   42 B1   43 B1   51 A1                 
  1.259   1.283   1.415   1.454   1.458   1.547   1.678   1.692
 52 A1   44 B1   22 B2   16 A2   53 A1   17 A2   23 B2   54 A1                 
  1.752   1.864   1.960   1.964   2.009   2.069   2.070   2.086
 55 A1   45 B1   24 B2   56 A1   18 A2   46 B1   57 A1   58 A1                 
  2.186   2.188   2.207   2.222   2.261   2.383   2.390   2.596
 59 A1   47 B1   25 B2   48 B1   19 A2   49 B1   60 A1   50 B1                 
  2.659   2.726   2.872   2.974   3.191   3.401   3.905   4.011
 26 B2   27 B2   61 A1   51 B1   52 B1   62 A1   28 B2   20 A2                 
  4.017   4.057   4.083   4.131   4.134   4.273   4.320   4.452
 63 A1   53 B1   29 B2   64 A1   21 A2   65 A1   54 B1   55 B1                 
  6.745   6.808   7.517   7.541   7.593   7.604   7.689   7.730
 66 A1   56 B1   30 B2   22 A2   67 A1   57 B1   58 B1   68 A1                 
  9.776   9.852  23.409  23.450  25.725  25.830  25.873  26.129
 69 A1   59 B1   70 A1   71 A1   31 B2   72 A1   23 A2   60 B1                 
 26.178  26.630  48.008  48.055 215.780 215.868 289.726 289.755
 73 A1   61 B1   74 A1   62 B1   75 A1   63 B1   32 B2   24 A2                 
289.808 289.853 289.931 289.9321020.8391020.894
 76 A1   64 B1   65 B1   77 A1   78 A1   66 B1                                 
 --------------------------------------------------------------

          Ground-State Mulliken Net Atomic Charges

     Atom                 Charge (a.u.)
  ----------------------------------------
      1 Cl                    0.442906
      2 Br                   -0.058465
      3 Cl                    0.442906
      4 Br                   -0.058465
      5 C                    -0.756020
      6 C                    -0.012861
  ----------------------------------------
  Sum of atomic charges =    -0.000000

 -----------------------------------------------------------------
                    Cartesian Multipole Moments
 -----------------------------------------------------------------
    Charge (ESU x 10^10)
                -0.0000
    Dipole Moment (Debye)
         X      -0.0000      Y       0.0000      Z      -0.0225
       Tot       0.0225
    Quadrupole Moments (Debye-Ang)
        XX     -76.6638     XY      -0.0000     YY     -73.0091
        XZ      -0.0000     YZ       0.0000     ZZ     -64.4699
    Octopole Moments (Debye-Ang^2)
       XXX      -0.0000    XXY       0.0000    XYY      -0.0000
       YYY       0.0000    XXZ     -23.0037    XYZ       0.0000
       YYZ     -20.7738    XZZ      -0.0000    YZZ      -0.0000
       ZZZ     -54.3091
    Hexadecapole Moments (Debye-Ang^3)
      XXXX    -581.4257   XXXY      -0.0000   XXYY    -111.4144
      XYYY      -0.0000   YYYY     -87.3066   XXXZ       0.0000
      XXYZ       0.0000   XYYZ      -0.0000   YYYZ       0.0000
      XXZZ    -352.2758   XYZZ      -0.0000   YYZZ    -297.7249
      XZZZ       0.0000   YZZZ       0.0000   ZZZZ   -1566.0910
 -----------------------------------------------------------------
 Calculating analytic gradient of the SCF energy
 Gradient of SCF Energy
            1           2           3           4           5           6
    1  -0.2742853  -0.3509669   0.2742853   0.3509669   0.0000000   0.0000000
    2  -0.0000000  -0.0000000   0.0000000   0.0000000  -0.0000000   0.0000000
    3  -0.0524441   0.0904834  -0.0524441   0.0904834   0.2494390  -0.3255175
 Max gradient component =       3.510E-01
 RMS gradient           =       1.806E-01
 Gradient time:  CPU 37.99 s  wall 4.88 s
 Geometry Optimization Parameters
   NAtoms,    NIC,     NZ,  NCons,   NDum,   NFix, NCnnct, MaxDiis
        6      37       0       0       0       0       0       0


** GEOMETRY OPTIMIZATION IN DELOCALIZED INTERNAL COORDINATES **
   Searching for a Minimum

   Optimization Cycle:   4

                       Coordinates (Angstroms)
     ATOM                X               Y               Z
      1  Cl        1.0931521852    0.0000000000    2.6732364285
      2  Br        1.1356548714    0.0000000000   -1.4582918625
      3  Cl       -1.0931521852    0.0000000000    2.6732364285
      4  Br       -1.1356548714    0.0000000000   -1.4582918625
      5  C         0.0000000000    0.0000000000    1.6026385364
      6  C         0.0000000000    0.0000000000   -0.3083897373
   Point Group: c2v   Number of degrees of freedom:     5


   Energy is  -6144.446565010

 Hessian Updated using BFGS Update

 ** Taking Steepest Descent Step **
 Calculated Step too Large.  Step scaled by  0.713283
 Step Taken.  Stepsize is  0.300000

                             Maximum     Tolerance    Cnvgd?
         Gradient           0.295747      0.000300      NO
         Displacement       0.210951      0.001200      NO
         Energy change     -0.144301      0.000001      NO


 New Cartesian Coordinates Obtained by Inverse Iteration

 Displacement from previous Coordinates is:  0.174891
 ----------------------------------------------------------------
             Standard Nuclear Orientation (Angstroms)
    I     Atom           X                Y                Z
 ----------------------------------------------------------------
    1      Cl      1.1295969018     0.0000000000     2.6648213821
    2      Br      1.1815059446     0.0000000000    -1.4549792406
    3      Cl     -1.1295969018     0.0000000000     2.6648213821
    4      Br     -1.1815059446     0.0000000000    -1.4549792406
    5      C       0.0000000000     0.0000000000     1.5804603813
    6      C       0.0000000000     0.0000000000    -0.2760067333
 ----------------------------------------------------------------
 Molecular Point Group                 C2v   NOp =  4
 Largest Abelian Subgroup              C2v   NOp =  4
 Nuclear Repulsion Energy =   943.0329759188 hartrees
 There are       58 alpha and       58 beta electrons
 Applying Cartesian multipole field
    Component          Value
    ---------          -----
     (2,0,0)        1.00000E-11
     (0,2,0)        2.00000E-11
     (0,0,2)       -3.00000E-11
 Nucleus-field energy     =    -0.0000000384 hartrees
 Requested basis set is 6-311++G(d,p)
 There are 76 shells and 200 basis functions
 A cutoff of  1.0D-11 yielded   2213 shell pairs
 There are     16911 function pairs (     18651 Cartesian)
 Smallest overlap matrix eigenvalue = 5.21E-05
 Guess MOs from SCF MO coefficient file

 -----------------------------------------------------------------------
  General SCF calculation program by
  Eric Jon Sundstrom, Paul Horn, Yuezhi Mao, Dmitri Zuev, Alec White,
  David Stuck, Shaama M.S., Shane Yost, Joonho Lee, David Small,
  Daniel Levine, Susi Lehtola, Hugh Burton, Evgeny Epifanovsky
 -----------------------------------------------------------------------
 Exchange:     0.2000 Hartree-Fock + 0.0800 Slater + 0.7200 B88
 Correlation:  0.1900 VWN1RPA + 0.8100 LYP
 Using SG-1 standard quadrature grid
 using 8 threads for integral computing
 -------------------------------------------------------
 OpenMP Integral computing Module                
 Release: version 2.0, May 2017, Q-Chem Inc. Pleasanton 
 -------------------------------------------------------
 -------------------------------------------------------
 OpenMP BLAS3 based DFT computing Module                
 Release: version 1.0, May 2013, Q-Chem Inc. Pittsburgh 
 -------------------------------------------------------
 A restricted SCF calculation will be
 performed using DIIS
 SCF converges when DIIS error is below 1.0e-08
 ---------------------------------------
  Cycle       Energy         DIIS error
 ---------------------------------------
    1   -6144.5525734807      1.01e-03  
    2   -6144.5555604852      7.18e-04  
    3   -6144.5535120325      8.93e-04  
    4   -6144.5560814308      5.59e-04  
    5   -6144.5579535027      7.15e-05  
    6   -6144.5579796155      1.02e-05  
    7   -6144.5579800325      2.82e-06  
    8   -6144.5579800775      8.91e-07  
    9   -6144.5579800830      3.37e-07  
   10   -6144.5579800833      9.09e-08  
   11   -6144.5579800834      1.23e-08  
   12   -6144.5579800834      5.59e-09  Convergence criterion met
 ---------------------------------------
 SCF time:   CPU 109.96s  wall 15.00s 
 SCF   energy in the final basis set =    -6144.5579800834
 Total energy in the final basis set =    -6144.5579800834

 --------------------------------------------------------------
             Orbital Energies (a.u.) and Symmetries
 --------------------------------------------------------------

 Alpha MOs, Restricted
 -- Occupied --                  
-482.86 -482.86 -101.59 -101.59  -62.51  -62.51  -56.33  -56.33
  1 B1    1 A1    2 B1    2 A1    3 A1    3 B1    4 B1    4 A1                 
-56.332 -56.332 -56.331 -56.331 -10.325 -10.304  -9.508  -9.508
  1 A2    1 B2    5 A1    5 B1    6 A1    7 A1    6 B1    8 A1                 
 -8.728  -8.728  -7.272  -7.272  -7.262  -7.262  -7.261  -7.261
  7 B1    9 A1   10 A1    8 B1    2 A2    2 B2   11 A1    9 B1                 
 -6.559  -6.559  -6.546  -6.546  -6.546  -6.546  -2.672  -2.671
 12 A1   10 B1    3 B2    3 A2   13 A1   11 B1   14 A1   12 B1                 
 -2.667  -2.667  -2.666  -2.666  -2.656  -2.656  -2.656  -2.656
 15 A1    4 B2    4 A2   13 B1   16 A1    5 B2    5 A2   14 B1                 
 -1.040  -0.990  -0.861  -0.800  -0.647  -0.594  -0.520  -0.493
 17 A1   18 A1   15 B1   16 B1   19 A1   20 A1   21 A1   17 B1                 
 -0.474  -0.449  -0.437  -0.436  -0.369  -0.344  -0.305  -0.280
  6 B2   18 B1    7 B2   22 A1   23 A1    6 A2    7 A2   19 B1                 
 -0.233  -0.209
 20 B1    8 B2                                                                 
 -- Virtual --                   
 -0.103  -0.073  -0.003   0.006   0.007   0.031   0.037   0.038
  9 B2   24 A1   25 A1   26 A1   21 B1   27 A1   22 B1   10 B2                 
  0.045   0.054   0.057   0.069   0.073   0.079   0.090   0.090
 28 A1   23 B1   29 A1   11 B2    8 A2   30 A1   31 A1   24 B1                 
  0.105   0.113   0.116   0.121   0.129   0.148   0.161   0.164
  9 A2   25 B1   12 B2   26 B1   32 A1   27 B1   28 B1   33 A1                 
  0.172   0.176   0.199   0.214   0.222   0.240   0.353   0.373
 34 A1   13 B2   35 A1   29 B1   36 A1   30 B1   37 A1   31 B1                 
  0.395   0.397   0.409   0.412   0.412   0.425   0.431   0.454
 38 A1   14 B2   32 B1   10 A2   39 A1   15 B2   16 B2   33 B1                 
  0.454   0.459   0.478   0.506   0.507   0.531   0.536   0.556
 11 A2   40 A1   34 B1   12 A2   41 A1   42 A1   17 B2   43 A1                 
  0.558   0.562   0.582   0.635   0.643   0.671   0.675   0.682
 35 B1   18 B2   36 B1   19 B2   37 B1   44 A1   45 A1   13 A2                 
  0.702   0.777   0.793   0.806   0.813   0.861   0.866   0.868
 14 A2   20 B2   46 A1   38 B1   47 A1   48 A1   39 B1   15 A2                 
  0.908   0.928   0.989   0.990   1.041   1.062   1.123   1.167
 21 B2   40 B1   41 B1   49 A1   50 A1   42 B1   43 B1   51 A1                 
  1.227   1.268   1.377   1.429   1.462   1.532   1.677   1.681
 52 A1   44 B1   22 B2   16 A2   53 A1   17 A2   23 B2   54 A1                 
  1.734   1.822   1.949   1.969   2.010   2.056   2.084   2.103
 55 A1   45 B1   56 A1   24 B2   18 A2   57 A1   46 B1   58 A1                 
  2.177   2.192   2.214   2.239   2.258   2.379   2.395   2.591
 47 B1   59 A1   25 B2   48 B1   19 A2   49 B1   60 A1   50 B1                 
  2.649   2.729   2.842   2.947   3.154   3.439   3.912   3.993
 26 B2   27 B2   61 A1   51 B1   52 B1   62 A1   28 B2   63 A1                 
  4.009   4.047   4.084   4.120   4.124   4.280   4.307   4.452
 20 A2   53 B1   29 B2   21 A2   64 A1   65 A1   54 B1   55 B1                 
  6.732   6.777   7.518   7.547   7.591   7.630   7.676   7.687
 66 A1   56 B1   30 B2   22 A2   67 A1   57 B1   68 A1   58 B1                 
  9.749   9.833  23.369  23.407  25.736  25.773  25.863  26.121
 69 A1   59 B1   70 A1   71 A1   31 B2   72 A1   23 A2   60 B1                 
 26.131  26.644  47.993  48.028 215.742 215.845 289.725 289.755
 73 A1   61 B1   74 A1   62 B1   75 A1   63 B1   32 B2   24 A2                 
289.794 289.857 289.883 289.9391020.8161020.858
 76 A1   64 B1   77 A1   65 B1   78 A1   66 B1                                 

 Beta MOs, Restricted
 -- Occupied --                  
-482.86 -482.86 -101.59 -101.59  -62.51  -62.51  -56.33  -56.33
  1 B1    1 A1    2 B1    2 A1    3 A1    3 B1    4 B1    4 A1                 
-56.332 -56.332 -56.331 -56.331 -10.325 -10.304  -9.508  -9.508
  1 A2    1 B2    5 A1    5 B1    6 A1    7 A1    6 B1    8 A1                 
 -8.728  -8.728  -7.272  -7.272  -7.262  -7.262  -7.261  -7.261
  7 B1    9 A1   10 A1    8 B1    2 A2    2 B2   11 A1    9 B1                 
 -6.559  -6.559  -6.546  -6.546  -6.546  -6.546  -2.672  -2.671
 12 A1   10 B1    3 B2    3 A2   13 A1   11 B1   14 A1   12 B1                 
 -2.667  -2.667  -2.666  -2.666  -2.656  -2.656  -2.656  -2.656
 15 A1    4 B2    4 A2   13 B1   16 A1    5 B2    5 A2   14 B1                 
 -1.040  -0.990  -0.861  -0.800  -0.647  -0.594  -0.520  -0.493
 17 A1   18 A1   15 B1   16 B1   19 A1   20 A1   21 A1   17 B1                 
 -0.474  -0.449  -0.437  -0.436  -0.369  -0.344  -0.305  -0.280
  6 B2   18 B1    7 B2   22 A1   23 A1    6 A2    7 A2   19 B1                 
 -0.233  -0.209
 20 B1    8 B2                                                                 
 -- Virtual --                   
 -0.103  -0.073  -0.003   0.006   0.007   0.031   0.037   0.038
  9 B2   24 A1   25 A1   26 A1   21 B1   27 A1   22 B1   10 B2                 
  0.045   0.054   0.057   0.069   0.073   0.079   0.090   0.090
 28 A1   23 B1   29 A1   11 B2    8 A2   30 A1   31 A1   24 B1                 
  0.105   0.113   0.116   0.121   0.129   0.148   0.161   0.164
  9 A2   25 B1   12 B2   26 B1   32 A1   27 B1   28 B1   33 A1                 
  0.172   0.176   0.199   0.214   0.222   0.240   0.353   0.373
 34 A1   13 B2   35 A1   29 B1   36 A1   30 B1   37 A1   31 B1                 
  0.395   0.397   0.409   0.412   0.412   0.425   0.431   0.454
 38 A1   14 B2   32 B1   10 A2   39 A1   15 B2   16 B2   33 B1                 
  0.454   0.459   0.478   0.506   0.507   0.531   0.536   0.556
 11 A2   40 A1   34 B1   12 A2   41 A1   42 A1   17 B2   43 A1                 
  0.558   0.562   0.582   0.635   0.643   0.671   0.675   0.682
 35 B1   18 B2   36 B1   19 B2   37 B1   44 A1   45 A1   13 A2                 
  0.702   0.777   0.793   0.806   0.813   0.861   0.866   0.868
 14 A2   20 B2   46 A1   38 B1   47 A1   48 A1   39 B1   15 A2                 
  0.908   0.928   0.989   0.990   1.041   1.062   1.123   1.167
 21 B2   40 B1   41 B1   49 A1   50 A1   42 B1   43 B1   51 A1                 
  1.227   1.268   1.377   1.429   1.462   1.532   1.677   1.681
 52 A1   44 B1   22 B2   16 A2   53 A1   17 A2   23 B2   54 A1                 
  1.734   1.822   1.949   1.969   2.010   2.056   2.084   2.103
 55 A1   45 B1   56 A1   24 B2   18 A2   57 A1   46 B1   58 A1                 
  2.177   2.192   2.214   2.239   2.258   2.379   2.395   2.591
 47 B1   59 A1   25 B2   48 B1   19 A2   49 B1   60 A1   50 B1                 
  2.649   2.729   2.842   2.947   3.154   3.439   3.912   3.993
 26 B2   27 B2   61 A1   51 B1   52 B1   62 A1   28 B2   63 A1                 
  4.009   4.047   4.084   4.120   4.124   4.280   4.307   4.452
 20 A2   53 B1   29 B2   21 A2   64 A1   65 A1   54 B1   55 B1                 
  6.732   6.777   7.518   7.547   7.591   7.630   7.676   7.687
 66 A1   56 B1   30 B2   22 A2   67 A1   57 B1   68 A1   58 B1                 
  9.749   9.833  23.369  23.407  25.736  25.773  25.863  26.121
 69 A1   59 B1   70 A1   71 A1   31 B2   72 A1   23 A2   60 B1                 
 26.131  26.644  47.993  48.028 215.742 215.845 289.725 289.755
 73 A1   61 B1   74 A1   62 B1   75 A1   63 B1   32 B2   24 A2                 
289.794 289.857 289.883 289.9391020.8161020.858
 76 A1   64 B1   77 A1   65 B1   78 A1   66 B1                                 
 --------------------------------------------------------------

          Ground-State Mulliken Net Atomic Charges

     Atom                 Charge (a.u.)
  ----------------------------------------
      1 Cl                    0.447219
      2 Br                   -0.068043
      3 Cl                    0.447219
      4 Br                   -0.068043
      5 C                    -0.709415
      6 C                    -0.048938
  ----------------------------------------
  Sum of atomic charges =    -0.000000

 -----------------------------------------------------------------
                    Cartesian Multipole Moments
 -----------------------------------------------------------------
    Charge (ESU x 10^10)
                -0.0000
    Dipole Moment (Debye)
         X      -0.0000      Y      -0.0000      Z      -0.0918
       Tot       0.0918
    Quadrupole Moments (Debye-Ang)
        XX     -75.8509     XY       0.0000     YY     -73.3452
        XZ      -0.0000     YZ       0.0000     ZZ     -65.0759
    Octopole Moments (Debye-Ang^2)
       XXX      -0.0000    XXY       0.0000    XYY      -0.0000
       YYY      -0.0000    XXZ     -23.2589    XYZ       0.0000
       YYZ     -20.9548    XZZ      -0.0000    YZZ       0.0000
       ZZZ     -55.8281
    Hexadecapole Moments (Debye-Ang^3)
      XXXX    -608.8386   XXXY      -0.0000   XXYY    -116.8350
      XYYY       0.0000   YYYY     -87.7279   XXXZ       0.0000
      XXYZ      -0.0000   XYYZ      -0.0000   YYYZ       0.0000
      XXZZ    -351.1501   XYZZ       0.0000   YYZZ    -296.9077
      XZZZ      -0.0000   YZZZ       0.0000   ZZZZ   -1564.0900
 -----------------------------------------------------------------
 Calculating analytic gradient of the SCF energy
 Gradient of SCF Energy
            1           2           3           4           5           6
    1  -0.2150840  -0.2610256   0.2150840   0.2610256  -0.0000000   0.0000000
    2   0.0000000  -0.0000000   0.0000000  -0.0000000  -0.0000000   0.0000000
    3  -0.0299166   0.0518478  -0.0299166   0.0518478   0.2104159  -0.2542783
 Max gradient component =       2.610E-01
 RMS gradient           =       1.384E-01
 Gradient time:  CPU 37.36 s  wall 4.80 s
 Geometry Optimization Parameters
   NAtoms,    NIC,     NZ,  NCons,   NDum,   NFix, NCnnct, MaxDiis
        6      37       0       0       0       0       0       0

 Cartesian Hessian Update
 Hessian Updated using BFGS Update


** GEOMETRY OPTIMIZATION IN DELOCALIZED INTERNAL COORDINATES **
   Searching for a Minimum

   Optimization Cycle:   5

                       Coordinates (Angstroms)
     ATOM                X               Y               Z
      1  Cl        1.1295969018    0.0000000000    2.6648213821
      2  Br        1.1815059446    0.0000000000   -1.4549792406
      3  Cl       -1.1295969018    0.0000000000    2.6648213821
      4  Br       -1.1815059446    0.0000000000   -1.4549792406
      5  C         0.0000000000    0.0000000000    1.5804603813
      6  C         0.0000000000    0.0000000000   -0.2760067333
   Point Group: c2v   Number of degrees of freedom:     5


   Energy is  -6144.557980083

 Hessian Updated using BFGS Update

  5 Hessian modes will be used to form the next step
  Hessian Eigenvalues:
     0.081320    0.294832    0.313677    0.551527    0.935273

 Minimum Search - Taking Simple RFO Step
 Searching for Lamda that Minimizes Along All modes
 Value Taken    Lamda =  -0.24030030
 Calculated Step too Large.  Step scaled by  0.391929
 Step Taken.  Stepsize is  0.300000

                             Maximum     Tolerance    Cnvgd?
         Gradient           0.224881      0.000300      NO
         Displacement       0.211906      0.001200      NO
         Energy change     -0.111415      0.000001      NO


 New Cartesian Coordinates Obtained by Inverse Iteration

 Displacement from previous Coordinates is:  0.284647
 ----------------------------------------------------------------
             Standard Nuclear Orientation (Angstroms)
    I     Atom           X                Y                Z
 ----------------------------------------------------------------
    1      Cl      1.1613229915     0.0000000000     2.6092500892
    2      Br      1.2182901660     0.0000000000    -1.4017658806
    3      Cl     -1.1613229915     0.0000000000     2.6092500892
    4      Br     -1.2182901660     0.0000000000    -1.4017658806
    5      C       0.0000000000     0.0000000000     1.5275056953
    6      C       0.0000000000     0.0000000000    -0.2183361816
 ----------------------------------------------------------------
 Molecular Point Group                 C2v   NOp =  4
 Largest Abelian Subgroup              C2v   NOp =  4
 Nuclear Repulsion Energy =   939.0555207279 hartrees
 There are       58 alpha and       58 beta electrons
 Applying Cartesian multipole field
    Component          Value
    ---------          -----
     (2,0,0)        1.00000E-11
     (0,2,0)        2.00000E-11
     (0,0,2)       -3.00000E-11
 Nucleus-field energy     =    -0.0000000357 hartrees
 Requested basis set is 6-311++G(d,p)
 There are 76 shells and 200 basis functions
 A cutoff of  1.0D-11 yielded   2209 shell pairs
 There are     16917 function pairs (     18661 Cartesian)
 Smallest overlap matrix eigenvalue = 3.69E-05
 Guess MOs from SCF MO coefficient file

 -----------------------------------------------------------------------
  General SCF calculation program by
  Eric Jon Sundstrom, Paul Horn, Yuezhi Mao, Dmitri Zuev, Alec White,
  David Stuck, Shaama M.S., Shane Yost, Joonho Lee, David Small,
  Daniel Levine, Susi Lehtola, Hugh Burton, Evgeny Epifanovsky
 -----------------------------------------------------------------------
 Exchange:     0.2000 Hartree-Fock + 0.0800 Slater + 0.7200 B88
 Correlation:  0.1900 VWN1RPA + 0.8100 LYP
 Using SG-1 standard quadrature grid
 using 8 threads for integral computing
 -------------------------------------------------------
 OpenMP Integral computing Module                
 Release: version 2.0, May 2017, Q-Chem Inc. Pleasanton 
 -------------------------------------------------------
 -------------------------------------------------------
 OpenMP BLAS3 based DFT computing Module                
 Release: version 1.0, May 2013, Q-Chem Inc. Pittsburgh 
 -------------------------------------------------------
 A restricted SCF calculation will be
 performed using DIIS
 SCF converges when DIIS error is below 1.0e-08
 ---------------------------------------
  Cycle       Energy         DIIS error
 ---------------------------------------
    1   -6144.6419078309      9.64e-04  
    2   -6144.6462565153      2.92e-04  
    3   -6144.6449733983      5.52e-04  
    4   -6144.6463561569      2.24e-04  
    5   -6144.6466500072      2.83e-05  
    6   -6144.6466533221      1.44e-05  
    7   -6144.6466543507      2.26e-06  
    8   -6144.6466543748      6.29e-07  
    9   -6144.6466543770      2.76e-07  
   10   -6144.6466543774      7.75e-08  
   11   -6144.6466543774      1.29e-08  
   12   -6144.6466543775      3.43e-09  Convergence criterion met
 ---------------------------------------
 SCF time:   CPU 109.36s  wall 14.00s 
 SCF   energy in the final basis set =    -6144.6466543775
 Total energy in the final basis set =    -6144.6466543775

 --------------------------------------------------------------
             Orbital Energies (a.u.) and Symmetries
 --------------------------------------------------------------

 Alpha MOs, Restricted
 -- Occupied --                  
-482.86 -482.86 -101.59 -101.59  -62.51  -62.51  -56.33  -56.33
  1 B1    1 A1    2 B1    2 A1    3 A1    3 B1    4 B1    4 A1                 
-56.331 -56.331 -56.330 -56.330 -10.326 -10.306  -9.506  -9.506
  1 A2    1 B2    5 B1    5 A1    6 A1    7 A1    6 B1    8 A1                 
 -8.726  -8.726  -7.271  -7.271  -7.261  -7.261  -7.260  -7.260
  7 B1    9 A1   10 A1    8 B1    2 A2    2 B2   11 A1    9 B1                 
 -6.558  -6.558  -6.545  -6.545  -6.544  -6.544  -2.670  -2.670
 12 A1   10 B1    3 B2    3 A2   13 A1   11 B1   14 A1   12 B1                 
 -2.665  -2.665  -2.665  -2.664  -2.654  -2.654  -2.654  -2.654
  4 B2   15 A1    4 A2   13 B1   16 A1    5 B2    5 A2   14 B1                 
 -1.024  -0.971  -0.861  -0.800  -0.660  -0.591  -0.522  -0.493
 17 A1   18 A1   15 B1   16 B1   19 A1   20 A1   21 A1   17 B1                 
 -0.467  -0.445  -0.427  -0.424  -0.369  -0.345  -0.307  -0.289
  6 B2   18 B1    7 B2   22 A1   23 A1    6 A2    7 A2   19 B1                 
 -0.243  -0.218
 20 B1    8 B2                                                                 
 -- Virtual --                   
 -0.096  -0.051  -0.003   0.000   0.006   0.035   0.037   0.039
  9 B2   24 A1   25 A1   21 B1   26 A1   27 A1   22 B1   10 B2                 
  0.049   0.049   0.059   0.070   0.073   0.077   0.090   0.091
 23 B1   28 A1   29 A1   11 B2    8 A2   30 A1   24 B1   31 A1                 
  0.105   0.111   0.117   0.121   0.134   0.147   0.161   0.163
  9 A2   25 B1   12 B2   26 B1   32 A1   27 B1   28 B1   33 A1                 
  0.177   0.178   0.199   0.213   0.218   0.242   0.363   0.370
 13 B2   34 A1   35 A1   29 B1   36 A1   30 B1   37 A1   31 B1                 
  0.398   0.398   0.409   0.413   0.418   0.426   0.444   0.450
 38 A1   14 B2   32 B1   10 A2   39 A1   15 B2   16 B2   40 A1                 
  0.451   0.457   0.478   0.500   0.505   0.520   0.540   0.554
 33 B1   11 A2   34 B1   41 A1   12 A2   42 A1   17 B2   35 B1                 
  0.563   0.564   0.592   0.631   0.649   0.665   0.678   0.691
 18 B2   43 A1   36 B1   19 B2   37 B1   13 A2   44 A1   45 A1                 
  0.703   0.784   0.794   0.802   0.820   0.861   0.866   0.894
 14 A2   46 A1   20 B2   38 B1   47 A1   15 A2   39 B1   48 A1                 
  0.920   0.922   0.969   0.980   1.020   1.048   1.125   1.182
 21 B2   40 B1   41 B1   49 A1   50 A1   42 B1   43 B1   51 A1                 
  1.219   1.260   1.335   1.405   1.505   1.536   1.679   1.712
 52 A1   44 B1   22 B2   16 A2   53 A1   17 A2   54 A1   23 B2                 
  1.742   1.773   1.941   1.976   2.008   2.052   2.100   2.126
 55 A1   45 B1   56 A1   24 B2   18 A2   57 A1   46 B1   58 A1                 
  2.204   2.217   2.220   2.257   2.258   2.379   2.399   2.590
 47 B1   59 A1   25 B2   19 A2   48 B1   49 B1   60 A1   50 B1                 
  2.639   2.747   2.845   2.941   3.141   3.546   3.919   3.978
 26 B2   27 B2   61 A1   51 B1   52 B1   62 A1   28 B2   63 A1                 
  4.008   4.039   4.087   4.106   4.128   4.292   4.309   4.436
 20 A2   53 B1   29 B2   21 A2   64 A1   65 A1   54 B1   55 B1                 
  6.729   6.767   7.520   7.549   7.590   7.638   7.646   7.710
 66 A1   56 B1   30 B2   22 A2   67 A1   68 A1   57 B1   58 B1                 
  9.733   9.831  23.369  23.387  25.746  25.768  25.855  26.116
 69 A1   59 B1   70 A1   71 A1   31 B2   72 A1   23 A2   73 A1                 
 26.133  26.662  47.986  48.019 215.720 215.841 289.727 289.755
 60 B1   61 B1   74 A1   62 B1   75 A1   63 B1   32 B2   24 A2                 
289.781 289.859 289.861 289.9601020.8051020.846
 76 A1   77 A1   64 B1   65 B1   78 A1   66 B1                                 

 Beta MOs, Restricted
 -- Occupied --                  
-482.86 -482.86 -101.59 -101.59  -62.51  -62.51  -56.33  -56.33
  1 B1    1 A1    2 B1    2 A1    3 A1    3 B1    4 B1    4 A1                 
-56.331 -56.331 -56.330 -56.330 -10.326 -10.306  -9.506  -9.506
  1 A2    1 B2    5 B1    5 A1    6 A1    7 A1    6 B1    8 A1                 
 -8.726  -8.726  -7.271  -7.271  -7.261  -7.261  -7.260  -7.260
  7 B1    9 A1   10 A1    8 B1    2 A2    2 B2   11 A1    9 B1                 
 -6.558  -6.558  -6.545  -6.545  -6.544  -6.544  -2.670  -2.670
 12 A1   10 B1    3 B2    3 A2   13 A1   11 B1   14 A1   12 B1                 
 -2.665  -2.665  -2.665  -2.664  -2.654  -2.654  -2.654  -2.654
  4 B2   15 A1    4 A2   13 B1   16 A1    5 B2    5 A2   14 B1                 
 -1.024  -0.971  -0.861  -0.800  -0.660  -0.591  -0.522  -0.493
 17 A1   18 A1   15 B1   16 B1   19 A1   20 A1   21 A1   17 B1                 
 -0.467  -0.445  -0.427  -0.424  -0.369  -0.345  -0.307  -0.289
  6 B2   18 B1    7 B2   22 A1   23 A1    6 A2    7 A2   19 B1                 
 -0.243  -0.218
 20 B1    8 B2                                                                 
 -- Virtual --                   
 -0.096  -0.051  -0.003   0.000   0.006   0.035   0.037   0.039
  9 B2   24 A1   25 A1   21 B1   26 A1   27 A1   22 B1   10 B2                 
  0.049   0.049   0.059   0.070   0.073   0.077   0.090   0.091
 23 B1   28 A1   29 A1   11 B2    8 A2   30 A1   24 B1   31 A1                 
  0.105   0.111   0.117   0.121   0.134   0.147   0.161   0.163
  9 A2   25 B1   12 B2   26 B1   32 A1   27 B1   28 B1   33 A1                 
  0.177   0.178   0.199   0.213   0.218   0.242   0.363   0.370
 13 B2   34 A1   35 A1   29 B1   36 A1   30 B1   37 A1   31 B1                 
  0.398   0.398   0.409   0.413   0.418   0.426   0.444   0.450
 38 A1   14 B2   32 B1   10 A2   39 A1   15 B2   16 B2   40 A1                 
  0.451   0.457   0.478   0.500   0.505   0.520   0.540   0.554
 33 B1   11 A2   34 B1   41 A1   12 A2   42 A1   17 B2   35 B1                 
  0.563   0.564   0.592   0.631   0.649   0.665   0.678   0.691
 18 B2   43 A1   36 B1   19 B2   37 B1   13 A2   44 A1   45 A1                 
  0.703   0.784   0.794   0.802   0.820   0.861   0.866   0.894
 14 A2   46 A1   20 B2   38 B1   47 A1   15 A2   39 B1   48 A1                 
  0.920   0.922   0.969   0.980   1.020   1.048   1.125   1.182
 21 B2   40 B1   41 B1   49 A1   50 A1   42 B1   43 B1   51 A1                 
  1.219   1.260   1.335   1.405   1.505   1.536   1.679   1.712
 52 A1   44 B1   22 B2   16 A2   53 A1   17 A2   54 A1   23 B2                 
  1.742   1.773   1.941   1.976   2.008   2.052   2.100   2.126
 55 A1   45 B1   56 A1   24 B2   18 A2   57 A1   46 B1   58 A1                 
  2.204   2.217   2.220   2.257   2.258   2.379   2.399   2.590
 47 B1   59 A1   25 B2   19 A2   48 B1   49 B1   60 A1   50 B1                 
  2.639   2.747   2.845   2.941   3.141   3.546   3.919   3.978
 26 B2   27 B2   61 A1   51 B1   52 B1   62 A1   28 B2   63 A1                 
  4.008   4.039   4.087   4.106   4.128   4.292   4.309   4.436
 20 A2   53 B1   29 B2   21 A2   64 A1   65 A1   54 B1   55 B1                 
  6.729   6.767   7.520   7.549   7.590   7.638   7.646   7.710
 66 A1   56 B1   30 B2   22 A2   67 A1   68 A1   57 B1   58 B1                 
  9.733   9.831  23.369  23.387  25.746  25.768  25.855  26.116
 69 A1   59 B1   70 A1   71 A1   31 B2   72 A1   23 A2   73 A1                 
 26.133  26.662  47.986  48.019 215.720 215.841 289.727 289.755
 60 B1   61 B1   74 A1   62 B1   75 A1   63 B1   32 B2   24 A2                 
289.781 289.859 289.861 289.9601020.8051020.846
 76 A1   77 A1   64 B1   65 B1   78 A1   66 B1                                 
 --------------------------------------------------------------

          Ground-State Mulliken Net Atomic Charges

     Atom                 Charge (a.u.)
  ----------------------------------------
      1 Cl                    0.455680
      2 Br                   -0.075683
      3 Cl                    0.455680
      4 Br                   -0.075683
      5 C                    -0.649204
      6 C                    -0.110791
  ----------------------------------------
  Sum of atomic charges =    -0.000000

 -----------------------------------------------------------------
                    Cartesian Multipole Moments
 -----------------------------------------------------------------
    Charge (ESU x 10^10)
                -0.0000
    Dipole Moment (Debye)
         X      -0.0000      Y      -0.0000      Z      -0.1391
       Tot       0.1391
    Quadrupole Moments (Debye-Ang)
        XX     -75.1319     XY      -0.0000     YY     -73.4214
        XZ       0.0000     YZ      -0.0000     ZZ     -66.0504
    Octopole Moments (Debye-Ang^2)
       XXX      -0.0000    XXY      -0.0000    XYY      -0.0000
       YYY      -0.0000    XXZ     -24.0419    XYZ      -0.0000
       YYZ     -21.6071    XZZ      -0.0000    YZZ      -0.0000
       ZZZ     -59.1729
    Hexadecapole Moments (Debye-Ang^3)
      XXXX    -631.6932   XXXY       0.0000   XXYY    -121.5064
      XYYY       0.0000   YYYY     -87.5865   XXXZ       0.0000
      XXYZ       0.0000   XYYZ      -0.0000   YYYZ      -0.0000
      XXZZ    -338.5164   XYZZ       0.0000   YYZZ    -283.9056
      XZZZ      -0.0000   YZZZ      -0.0000   ZZZZ   -1499.4245
 -----------------------------------------------------------------
 Calculating analytic gradient of the SCF energy
 Gradient of SCF Energy
            1           2           3           4           5           6
    1  -0.1767239  -0.2100322   0.1767239   0.2100322  -0.0000000   0.0000000
    2  -0.0000000  -0.0000000   0.0000000   0.0000000  -0.0000000   0.0000000
    3  -0.0205188   0.0364481  -0.0205188   0.0364481   0.1965463  -0.2284050
 Max gradient component =       2.284E-01
 RMS gradient           =       1.167E-01
 Gradient time:  CPU 37.55 s  wall 4.82 s
 Geometry Optimization Parameters
   NAtoms,    NIC,     NZ,  NCons,   NDum,   NFix, NCnnct, MaxDiis
        6      37       0       0       0       0       0       0

 Cartesian Hessian Update
 Hessian Updated using BFGS Update


** GEOMETRY OPTIMIZATION IN DELOCALIZED INTERNAL COORDINATES **
   Searching for a Minimum

   Optimization Cycle:   6

                       Coordinates (Angstroms)
     ATOM                X               Y               Z
      1  Cl        1.1613229915    0.0000000000    2.6092500892
      2  Br        1.2182901660    0.0000000000   -1.4017658806
      3  Cl       -1.1613229915    0.0000000000    2.6092500892
      4  Br       -1.2182901660    0.0000000000   -1.4017658806
      5  C         0.0000000000    0.0000000000    1.5275056953
      6  C         0.0000000000    0.0000000000   -0.2183361816
   Point Group: c2v   Number of degrees of freedom:     5


   Energy is  -6144.646654377

 Hessian Updated using BFGS Update

  5 Hessian modes will be used to form the next step
  Hessian Eigenvalues:
     0.050416    0.304577    0.317603    0.605695    0.936148

 Minimum Search - Taking Simple RFO Step
 Searching for Lamda that Minimizes Along All modes
 Value Taken    Lamda =  -0.22801355
 Calculated Step too Large.  Step scaled by  0.352167
 Step Taken.  Stepsize is  0.300000

                             Maximum     Tolerance    Cnvgd?
         Gradient           0.196836      0.000300      NO
         Displacement       0.213107      0.001200      NO
         Energy change     -0.088674      0.000001      NO


 New Cartesian Coordinates Obtained by Inverse Iteration

 Displacement from previous Coordinates is:  0.316161
 ----------------------------------------------------------------
             Standard Nuclear Orientation (Angstroms)
    I     Atom           X                Y                Z
 ----------------------------------------------------------------
    1      Cl      1.1892877762     0.0000000000     2.5438788103
    2      Br      1.2500845349     0.0000000000    -1.3382132715
    3      Cl     -1.1892877762     0.0000000000     2.5438788103
    4      Br     -1.2500845349     0.0000000000    -1.3382132715
    5      C       0.0000000000     0.0000000000     1.4669787263
    6      C       0.0000000000     0.0000000000    -0.1541718728
 ----------------------------------------------------------------
 Molecular Point Group                 C2v   NOp =  4
 Largest Abelian Subgroup              C2v   NOp =  4
 Nuclear Repulsion Energy =   940.2121343802 hartrees
 There are       58 alpha and       58 beta electrons
 Applying Cartesian multipole field
    Component          Value
    ---------          -----
     (2,0,0)        1.00000E-11
     (0,2,0)        2.00000E-11
     (0,0,2)       -3.00000E-11
 Nucleus-field energy     =    -0.0000000328 hartrees
 Requested basis set is 6-311++G(d,p)
 There are 76 shells and 200 basis functions
 A cutoff of  1.0D-11 yielded   2221 shell pairs
 There are     16979 function pairs (     18717 Cartesian)
 Smallest overlap matrix eigenvalue = 2.43E-05
 Guess MOs from SCF MO coefficient file

 -----------------------------------------------------------------------
  General SCF calculation program by
  Eric Jon Sundstrom, Paul Horn, Yuezhi Mao, Dmitri Zuev, Alec White,
  David Stuck, Shaama M.S., Shane Yost, Joonho Lee, David Small,
  Daniel Levine, Susi Lehtola, Hugh Burton, Evgeny Epifanovsky
 -----------------------------------------------------------------------
 Exchange:     0.2000 Hartree-Fock + 0.0800 Slater + 0.7200 B88
 Correlation:  0.1900 VWN1RPA + 0.8100 LYP
 Using SG-1 standard quadrature grid
 using 8 threads for integral computing
 -------------------------------------------------------
 OpenMP Integral computing Module                
 Release: version 2.0, May 2017, Q-Chem Inc. Pleasanton 
 -------------------------------------------------------
 -------------------------------------------------------
 OpenMP BLAS3 based DFT computing Module                
 Release: version 1.0, May 2013, Q-Chem Inc. Pittsburgh 
 -------------------------------------------------------
 A restricted SCF calculation will be
 performed using DIIS
 SCF converges when DIIS error is below 1.0e-08
 ---------------------------------------
  Cycle       Energy         DIIS error
 ---------------------------------------
    1   -6144.7170409673      1.12e-03  
    2   -6144.7224023890      2.84e-04  
    3   -6144.7216849027      4.57e-04  
    4   -6144.7226287179      1.70e-04  
    5   -6144.7227802151      4.80e-05  
    6   -6144.7227909436      1.17e-05  
    7   -6144.7227915938      1.87e-06  
    8   -6144.7227916119      5.39e-07  
    9   -6144.7227916134      1.94e-07  
   10   -6144.7227916139      4.82e-08  
   11   -6144.7227916138      9.85e-09  Convergence criterion met
 ---------------------------------------
 SCF time:   CPU 101.28s  wall 13.00s 
 SCF   energy in the final basis set =    -6144.7227916138
 Total energy in the final basis set =    -6144.7227916138

 --------------------------------------------------------------
             Orbital Energies (a.u.) and Symmetries
 --------------------------------------------------------------

 Alpha MOs, Restricted
 -- Occupied --                  
-482.86 -482.86 -101.59 -101.59  -62.51  -62.51  -56.33  -56.33
  1 A1    1 B1    2 B1    2 A1    3 A1    3 B1    4 B1    4 A1                 
-56.330 -56.330 -56.330 -56.330 -10.324 -10.305  -9.505  -9.505
  1 A2    1 B2    5 B1    5 A1    6 A1    7 A1    6 B1    8 A1                 
 -8.725  -8.725  -7.270  -7.270  -7.260  -7.260  -7.258  -7.258
  7 B1    9 A1   10 A1    8 B1    2 A2    2 B2   11 A1    9 B1                 
 -6.557  -6.557  -6.543  -6.543  -6.542  -6.542  -2.669  -2.668
 12 A1   10 B1    3 B2    3 A2   13 A1   11 B1   14 A1   12 B1                 
 -2.664  -2.664  -2.664  -2.663  -2.653  -2.653  -2.653  -2.653
  4 B2    4 A2   15 A1   13 B1   16 A1    5 B2    5 A2   14 B1                 
 -1.012  -0.956  -0.861  -0.800  -0.680  -0.588  -0.525  -0.496
 17 A1   18 A1   15 B1   16 B1   19 A1   20 A1   21 A1   17 B1                 
 -0.465  -0.442  -0.418  -0.413  -0.370  -0.346  -0.309  -0.295
  6 B2   18 B1    7 B2   22 A1   23 A1    6 A2    7 A2   19 B1                 
 -0.251  -0.228
 20 B1    8 B2                                                                 
 -- Virtual --                   
 -0.086  -0.033  -0.008  -0.003   0.007   0.037   0.038   0.040
  9 B2   24 A1   21 B1   25 A1   26 A1   27 A1   22 B1   10 B2                 
  0.044   0.055   0.066   0.071   0.073   0.078   0.090   0.094
 23 B1   28 A1   29 A1   11 B2    8 A2   30 A1   24 B1   31 A1                 
  0.105   0.109   0.118   0.123   0.142   0.147   0.163   0.163
  9 A2   25 B1   12 B2   26 B1   32 A1   27 B1   33 A1   28 B1                 
  0.177   0.190   0.200   0.212   0.214   0.245   0.369   0.372
 13 B2   34 A1   35 A1   29 B1   36 A1   30 B1   31 B1   37 A1                 
  0.400   0.400   0.411   0.413   0.423   0.427   0.441   0.449
 38 A1   14 B2   32 B1   10 A2   39 A1   15 B2   40 A1   33 B1                 
  0.455   0.460   0.478   0.498   0.504   0.508   0.538   0.549
 16 B2   11 A2   34 B1   41 A1   12 A2   42 A1   17 B2   35 B1                 
  0.566   0.578   0.607   0.633   0.651   0.656   0.682   0.705
 18 B2   43 A1   36 B1   19 B2   13 A2   37 B1   44 A1   14 A2                 
  0.711   0.776   0.795   0.807   0.829   0.855   0.867   0.922
 45 A1   46 A1   38 B1   20 B2   47 A1   15 A2   39 B1   40 B1                 
  0.928   0.933   0.954   0.973   1.005   1.039   1.126   1.177
 48 A1   21 B2   41 B1   49 A1   50 A1   42 B1   43 B1   51 A1                 
  1.238   1.257   1.305   1.376   1.541   1.550   1.696   1.739
 52 A1   44 B1   22 B2   16 A2   53 A1   17 A2   54 A1   45 B1                 
  1.763   1.768   1.944   1.984   2.007   2.057   2.112   2.145
 23 B2   55 A1   56 A1   24 B2   18 A2   57 A1   46 B1   58 A1                 
  2.226   2.226   2.252   2.257   2.300   2.373   2.404   2.591
 25 B2   47 B1   59 A1   19 A2   48 B1   49 B1   60 A1   50 B1                 
  2.632   2.772   2.897   2.941   3.132   3.637   3.928   3.971
 26 B2   27 B2   61 A1   51 B1   52 B1   62 A1   28 B2   63 A1                 
  4.007   4.031   4.090   4.095   4.136   4.303   4.312   4.417
 20 A2   53 B1   29 B2   21 A2   64 A1   65 A1   54 B1   55 B1                 
  6.726   6.763   7.523   7.551   7.583   7.620   7.654   7.736
 66 A1   56 B1   30 B2   22 A2   67 A1   68 A1   57 B1   58 B1                 
  9.722   9.831  23.368  23.428  25.755  25.798  25.849  26.116
 69 A1   59 B1   70 A1   71 A1   31 B2   72 A1   23 A2   73 A1                 
 26.143  26.676  47.981  48.015 215.705 215.841 289.729 289.754
 60 B1   61 B1   74 A1   62 B1   75 A1   63 B1   32 B2   24 A2                 
289.770 289.850 289.863 289.9781020.7961020.841
 76 A1   77 A1   64 B1   65 B1   78 A1   66 B1                                 

 Beta MOs, Restricted
 -- Occupied --                  
-482.86 -482.86 -101.59 -101.59  -62.51  -62.51  -56.33  -56.33
  1 A1    1 B1    2 B1    2 A1    3 A1    3 B1    4 B1    4 A1                 
-56.330 -56.330 -56.330 -56.330 -10.324 -10.305  -9.505  -9.505
  1 A2    1 B2    5 B1    5 A1    6 A1    7 A1    6 B1    8 A1                 
 -8.725  -8.725  -7.270  -7.270  -7.260  -7.260  -7.258  -7.258
  7 B1    9 A1   10 A1    8 B1    2 A2    2 B2   11 A1    9 B1                 
 -6.557  -6.557  -6.543  -6.543  -6.542  -6.542  -2.669  -2.668
 12 A1   10 B1    3 B2    3 A2   13 A1   11 B1   14 A1   12 B1                 
 -2.664  -2.664  -2.664  -2.663  -2.653  -2.653  -2.653  -2.653
  4 B2    4 A2   15 A1   13 B1   16 A1    5 B2    5 A2   14 B1                 
 -1.012  -0.956  -0.861  -0.800  -0.680  -0.588  -0.525  -0.496
 17 A1   18 A1   15 B1   16 B1   19 A1   20 A1   21 A1   17 B1                 
 -0.465  -0.442  -0.418  -0.413  -0.370  -0.346  -0.309  -0.295
  6 B2   18 B1    7 B2   22 A1   23 A1    6 A2    7 A2   19 B1                 
 -0.251  -0.228
 20 B1    8 B2                                                                 
 -- Virtual --                   
 -0.086  -0.033  -0.008  -0.003   0.007   0.037   0.038   0.040
  9 B2   24 A1   21 B1   25 A1   26 A1   27 A1   22 B1   10 B2                 
  0.044   0.055   0.066   0.071   0.073   0.078   0.090   0.094
 23 B1   28 A1   29 A1   11 B2    8 A2   30 A1   24 B1   31 A1                 
  0.105   0.109   0.118   0.123   0.142   0.147   0.163   0.163
  9 A2   25 B1   12 B2   26 B1   32 A1   27 B1   33 A1   28 B1                 
  0.177   0.190   0.200   0.212   0.214   0.245   0.369   0.372
 13 B2   34 A1   35 A1   29 B1   36 A1   30 B1   31 B1   37 A1                 
  0.400   0.400   0.411   0.413   0.423   0.427   0.441   0.449
 38 A1   14 B2   32 B1   10 A2   39 A1   15 B2   40 A1   33 B1                 
  0.455   0.460   0.478   0.498   0.504   0.508   0.538   0.549
 16 B2   11 A2   34 B1   41 A1   12 A2   42 A1   17 B2   35 B1                 
  0.566   0.578   0.607   0.633   0.651   0.656   0.682   0.705
 18 B2   43 A1   36 B1   19 B2   13 A2   37 B1   44 A1   14 A2                 
  0.711   0.776   0.795   0.807   0.829   0.855   0.867   0.922
 45 A1   46 A1   38 B1   20 B2   47 A1   15 A2   39 B1   40 B1                 
  0.928   0.933   0.954   0.973   1.005   1.039   1.126   1.177
 48 A1   21 B2   41 B1   49 A1   50 A1   42 B1   43 B1   51 A1                 
  1.238   1.257   1.305   1.376   1.541   1.550   1.696   1.739
 52 A1   44 B1   22 B2   16 A2   53 A1   17 A2   54 A1   45 B1                 
  1.763   1.768   1.944   1.984   2.007   2.057   2.112   2.145
 23 B2   55 A1   56 A1   24 B2   18 A2   57 A1   46 B1   58 A1                 
  2.226   2.226   2.252   2.257   2.300   2.373   2.404   2.591
 25 B2   47 B1   59 A1   19 A2   48 B1   49 B1   60 A1   50 B1                 
  2.632   2.772   2.897   2.941   3.132   3.637   3.928   3.971
 26 B2   27 B2   61 A1   51 B1   52 B1   62 A1   28 B2   63 A1                 
  4.007   4.031   4.090   4.095   4.136   4.303   4.312   4.417
 20 A2   53 B1   29 B2   21 A2   64 A1   65 A1   54 B1   55 B1                 
  6.726   6.763   7.523   7.551   7.583   7.620   7.654   7.736
 66 A1   56 B1   30 B2   22 A2   67 A1   68 A1   57 B1   58 B1                 
  9.722   9.831  23.368  23.428  25.755  25.798  25.849  26.116
 69 A1   59 B1   70 A1   71 A1   31 B2   72 A1   23 A2   73 A1                 
 26.143  26.676  47.981  48.015 215.705 215.841 289.729 289.754
 60 B1   61 B1   74 A1   62 B1   75 A1   63 B1   32 B2   24 A2                 
289.770 289.850 289.863 289.9781020.7961020.841
 76 A1   77 A1   64 B1   65 B1   78 A1   66 B1                                 
 --------------------------------------------------------------

          Ground-State Mulliken Net Atomic Charges

     Atom                 Charge (a.u.)
  ----------------------------------------
      1 Cl                    0.463805
      2 Br                   -0.082911
      3 Cl                    0.463805
      4 Br                   -0.082911
      5 C                    -0.563581
      6 C                    -0.198207
  ----------------------------------------
  Sum of atomic charges =    -0.000000

 -----------------------------------------------------------------
                    Cartesian Multipole Moments
 -----------------------------------------------------------------
    Charge (ESU x 10^10)
                -0.0000
    Dipole Moment (Debye)
         X      -0.0000      Y       0.0000      Z      -0.1779
       Tot       0.1779
    Quadrupole Moments (Debye-Ang)
        XX     -74.5529     XY       0.0000     YY     -73.3954
        XZ      -0.0000     YZ       0.0000     ZZ     -67.0136
    Octopole Moments (Debye-Ang^2)
       XXX      -0.0000    XXY      -0.0000    XYY      -0.0000
       YYY       0.0000    XXZ     -24.9162    XYZ      -0.0000
       YYZ     -22.3062    XZZ       0.0000    YZZ       0.0000
       ZZZ     -62.7510
    Hexadecapole Moments (Debye-Ang^3)
      XXXX    -652.3662   XXXY       0.0000   XXYY    -125.7753
      XYYY       0.0000   YYYY     -87.2535   XXXZ      -0.0000
      XXYZ       0.0000   XYYZ       0.0000   YYYZ       0.0000
      XXZZ    -324.6416   XYZZ       0.0000   YYZZ    -268.7385
      XZZZ       0.0000   YZZZ       0.0000   ZZZZ   -1422.3730
 -----------------------------------------------------------------
 Calculating analytic gradient of the SCF energy
 Gradient of SCF Energy
            1           2           3           4           5           6
    1  -0.1480579  -0.1745036   0.1480579   0.1745036  -0.0000000   0.0000000
    2   0.0000000  -0.0000000   0.0000000  -0.0000000  -0.0000000   0.0000000
    3  -0.0152945   0.0277393  -0.0152945   0.0277393   0.1796452  -0.2045348
 Max gradient component =       2.045E-01
 RMS gradient           =       1.002E-01
 Gradient time:  CPU 38.30 s  wall 4.91 s
 Geometry Optimization Parameters
   NAtoms,    NIC,     NZ,  NCons,   NDum,   NFix, NCnnct, MaxDiis
        6      37       0       0       0       0       0       0

 Cartesian Hessian Update
 Hessian Updated using BFGS Update


** GEOMETRY OPTIMIZATION IN DELOCALIZED INTERNAL COORDINATES **
   Searching for a Minimum

   Optimization Cycle:   7

                       Coordinates (Angstroms)
     ATOM                X               Y               Z
      1  Cl        1.1892877762    0.0000000000    2.5438788103
      2  Br        1.2500845349    0.0000000000   -1.3382132715
      3  Cl       -1.1892877762    0.0000000000    2.5438788103
      4  Br       -1.2500845349    0.0000000000   -1.3382132715
      5  C         0.0000000000    0.0000000000    1.4669787263
      6  C         0.0000000000    0.0000000000   -0.1541718728
   Point Group: c2v   Number of degrees of freedom:     5


   Energy is  -6144.722791614

 Hessian Updated using BFGS Update

  5 Hessian modes will be used to form the next step
  Hessian Eigenvalues:
     0.064962    0.281809    0.313224    0.584025    0.936256

 Minimum Search - Taking Simple RFO Step
 Searching for Lamda that Minimizes Along All modes
 Value Taken    Lamda =  -0.19460784
 Calculated Step too Large.  Step scaled by  0.364570
 Step Taken.  Stepsize is  0.300000

                             Maximum     Tolerance    Cnvgd?
         Gradient           0.173470      0.000300      NO
         Displacement       0.212685      0.001200      NO
         Energy change     -0.076137      0.000001      NO


 New Cartesian Coordinates Obtained by Inverse Iteration

 Displacement from previous Coordinates is:  0.323752
 ----------------------------------------------------------------
             Standard Nuclear Orientation (Angstroms)
    I     Atom           X                Y                Z
 ----------------------------------------------------------------
    1      Cl      1.2163770966     0.0000000000     2.4762429905
    2      Br      1.2809138225     0.0000000000    -1.2721427976
    3      Cl     -1.2163770966     0.0000000000     2.4762429905
    4      Br     -1.2809138225     0.0000000000    -1.2721427976
    5      C       0.0000000000     0.0000000000     1.4049125361
    6      C       0.0000000000     0.0000000000    -0.0889749907
 ----------------------------------------------------------------
 Molecular Point Group                 C2v   NOp =  4
 Largest Abelian Subgroup              C2v   NOp =  4
 Nuclear Repulsion Energy =   943.4126600456 hartrees
 There are       58 alpha and       58 beta electrons
 Applying Cartesian multipole field
    Component          Value
    ---------          -----
     (2,0,0)        1.00000E-11
     (0,2,0)        2.00000E-11
     (0,0,2)       -3.00000E-11
 Nucleus-field energy     =    -0.0000000298 hartrees
 Requested basis set is 6-311++G(d,p)
 There are 76 shells and 200 basis functions
 A cutoff of  1.0D-11 yielded   2235 shell pairs
 There are     17097 function pairs (     18863 Cartesian)
 Smallest overlap matrix eigenvalue = 1.54E-05
 Guess MOs from SCF MO coefficient file

 -----------------------------------------------------------------------
  General SCF calculation program by
  Eric Jon Sundstrom, Paul Horn, Yuezhi Mao, Dmitri Zuev, Alec White,
  David Stuck, Shaama M.S., Shane Yost, Joonho Lee, David Small,
  Daniel Levine, Susi Lehtola, Hugh Burton, Evgeny Epifanovsky
 -----------------------------------------------------------------------
 Exchange:     0.2000 Hartree-Fock + 0.0800 Slater + 0.7200 B88
 Correlation:  0.1900 VWN1RPA + 0.8100 LYP
 Using SG-1 standard quadrature grid
 using 8 threads for integral computing
 -------------------------------------------------------
 OpenMP Integral computing Module                
 Release: version 2.0, May 2017, Q-Chem Inc. Pleasanton 
 -------------------------------------------------------
 -------------------------------------------------------
 OpenMP BLAS3 based DFT computing Module                
 Release: version 1.0, May 2013, Q-Chem Inc. Pittsburgh 
 -------------------------------------------------------
 A restricted SCF calculation will be
 performed using DIIS
 SCF converges when DIIS error is below 1.0e-08
 ---------------------------------------
  Cycle       Energy         DIIS error
 ---------------------------------------
    1   -6144.7799689777      1.33e-03  
    2   -6144.7869768690      3.68e-04  
    3   -6144.7861530096      5.39e-04  
    4   -6144.7875612274      1.16e-04  
    5   -6144.7876149199      5.49e-05  
    6   -6144.7876297022      1.17e-05  
    7   -6144.7876303661      1.63e-06  
    8   -6144.7876303781      4.73e-07  
    9   -6144.7876303790      9.85e-08  
   10   -6144.7876303790      3.80e-08  
   11   -6144.7876303791      7.70e-09  Convergence criterion met
 ---------------------------------------
 SCF time:   CPU 102.62s  wall 13.00s 
 SCF   energy in the final basis set =    -6144.7876303791
 Total energy in the final basis set =    -6144.7876303791

 --------------------------------------------------------------
             Orbital Energies (a.u.) and Symmetries
 --------------------------------------------------------------

 Alpha MOs, Restricted
 -- Occupied --                  
-482.86 -482.86 -101.59 -101.59  -62.51  -62.51  -56.33  -56.33
  1 A1    1 B1    2 B1    2 A1    3 B1    3 A1    4 B1    4 A1                 
-56.330 -56.330 -56.329 -56.329 -10.320 -10.301  -9.504  -9.504
  1 A2    1 B2    5 B1    5 A1    6 A1    7 A1    6 B1    8 A1                 
 -8.724  -8.724  -7.268  -7.268  -7.258  -7.258  -7.257  -7.257
  7 B1    9 A1   10 A1    8 B1    2 A2    2 B2   11 A1    9 B1                 
 -6.556  -6.556  -6.542  -6.542  -6.541  -6.541  -2.668  -2.667
 12 A1   10 B1    3 A2    3 B2   13 A1   11 B1   14 A1   12 B1                 
 -2.663  -2.663  -2.663  -2.662  -2.652  -2.652  -2.652  -2.652
  4 B2    4 A2   15 A1   13 B1    5 B2   16 A1    5 A2   14 B1                 
 -1.003  -0.944  -0.861  -0.801  -0.707  -0.584  -0.528  -0.500
 17 A1   18 A1   15 B1   16 B1   19 A1   20 A1   21 A1   17 B1                 
 -0.465  -0.437  -0.410  -0.404  -0.370  -0.347  -0.310  -0.301
  6 B2   18 B1    7 B2   22 A1   23 A1    6 A2    7 A2   19 B1                 
 -0.257  -0.241
 20 B1    8 B2                                                                 
 -- Virtual --                   
 -0.072  -0.026  -0.018  -0.004   0.008   0.037   0.039   0.041
  9 B2   24 A1   21 B1   25 A1   26 A1   27 A1   22 B1   23 B1                 
  0.041   0.057   0.070   0.072   0.072   0.088   0.091   0.098
 10 B2   28 A1   29 A1   11 B2    8 A2   30 A1   24 B1   31 A1                 
  0.106   0.107   0.118   0.126   0.148   0.151   0.163   0.166
  9 A2   25 B1   12 B2   26 B1   27 B1   32 A1   33 A1   28 B1                 
  0.177   0.200   0.211   0.211   0.214   0.248   0.368   0.375
 13 B2   34 A1   35 A1   29 B1   36 A1   30 B1   31 B1   37 A1                 
  0.400   0.401   0.413   0.414   0.428   0.432   0.439   0.447
 38 A1   14 B2   10 A2   32 B1   15 B2   39 A1   40 A1   33 B1                 
  0.462   0.465   0.478   0.494   0.504   0.507   0.531   0.543
 11 A2   16 B2   34 B1   41 A1   12 A2   42 A1   17 B2   35 B1                 
  0.568   0.596   0.624   0.639   0.645   0.664   0.687   0.706
 18 B2   43 A1   36 B1   13 A2   19 B2   37 B1   44 A1   14 A2                 
  0.724   0.773   0.785   0.818   0.844   0.851   0.865   0.923
 45 A1   46 A1   38 B1   20 B2   47 A1   15 A2   39 B1   40 B1                 
  0.946   0.947   0.948   0.975   0.995   1.035   1.125   1.165
 41 B1   21 B2   48 A1   49 A1   50 A1   42 B1   43 B1   51 A1                 
  1.255   1.265   1.292   1.342   1.537   1.572   1.729   1.739
 44 B1   52 A1   22 B2   16 A2   53 A1   17 A2   45 B1   54 A1                 
  1.807   1.820   1.957   1.992   2.007   2.072   2.117   2.162
 55 A1   23 B2   56 A1   24 B2   18 A2   57 A1   46 B1   58 A1                 
  2.232   2.243   2.258   2.294   2.339   2.379   2.410   2.588
 25 B2   47 B1   19 A2   59 A1   48 B1   49 B1   60 A1   50 B1                 
  2.632   2.803   2.943   3.006   3.129   3.653   3.936   3.969
 26 B2   27 B2   51 B1   61 A1   52 B1   62 A1   28 B2   63 A1                 
  4.005   4.025   4.084   4.093   4.147   4.308   4.313   4.401
 20 A2   53 B1   21 A2   29 B2   64 A1   54 B1   65 A1   55 B1                 
  6.721   6.761   7.526   7.551   7.571   7.618   7.658   7.759
 66 A1   56 B1   30 B2   22 A2   67 A1   68 A1   57 B1   58 B1                 
  9.716   9.830  23.338  23.602  25.763  25.844  25.846  26.130
 69 A1   59 B1   70 A1   71 A1   31 B2   23 A2   72 A1   73 A1                 
 26.142  26.683  47.974  48.013 215.696 215.840 289.732 289.753
 60 B1   61 B1   74 A1   62 B1   75 A1   63 B1   32 B2   24 A2                 
289.764 289.847 289.862 289.9931020.7861020.839
 76 A1   77 A1   64 B1   65 B1   78 A1   66 B1                                 

 Beta MOs, Restricted
 -- Occupied --                  
-482.86 -482.86 -101.59 -101.59  -62.51  -62.51  -56.33  -56.33
  1 A1    1 B1    2 B1    2 A1    3 B1    3 A1    4 B1    4 A1                 
-56.330 -56.330 -56.329 -56.329 -10.320 -10.301  -9.504  -9.504
  1 A2    1 B2    5 B1    5 A1    6 A1    7 A1    6 B1    8 A1                 
 -8.724  -8.724  -7.268  -7.268  -7.258  -7.258  -7.257  -7.257
  7 B1    9 A1   10 A1    8 B1    2 A2    2 B2   11 A1    9 B1                 
 -6.556  -6.556  -6.542  -6.542  -6.541  -6.541  -2.668  -2.667
 12 A1   10 B1    3 A2    3 B2   13 A1   11 B1   14 A1   12 B1                 
 -2.663  -2.663  -2.663  -2.662  -2.652  -2.652  -2.652  -2.652
  4 B2    4 A2   15 A1   13 B1    5 B2   16 A1    5 A2   14 B1                 
 -1.003  -0.944  -0.861  -0.801  -0.707  -0.584  -0.528  -0.500
 17 A1   18 A1   15 B1   16 B1   19 A1   20 A1   21 A1   17 B1                 
 -0.465  -0.437  -0.410  -0.404  -0.370  -0.347  -0.310  -0.301
  6 B2   18 B1    7 B2   22 A1   23 A1    6 A2    7 A2   19 B1                 
 -0.257  -0.241
 20 B1    8 B2                                                                 
 -- Virtual --                   
 -0.072  -0.026  -0.018  -0.004   0.008   0.037   0.039   0.041
  9 B2   24 A1   21 B1   25 A1   26 A1   27 A1   22 B1   23 B1                 
  0.041   0.057   0.070   0.072   0.072   0.088   0.091   0.098
 10 B2   28 A1   29 A1   11 B2    8 A2   30 A1   24 B1   31 A1                 
  0.106   0.107   0.118   0.126   0.148   0.151   0.163   0.166
  9 A2   25 B1   12 B2   26 B1   27 B1   32 A1   33 A1   28 B1                 
  0.177   0.200   0.211   0.211   0.214   0.248   0.368   0.375
 13 B2   34 A1   35 A1   29 B1   36 A1   30 B1   31 B1   37 A1                 
  0.400   0.401   0.413   0.414   0.428   0.432   0.439   0.447
 38 A1   14 B2   10 A2   32 B1   15 B2   39 A1   40 A1   33 B1                 
  0.462   0.465   0.478   0.494   0.504   0.507   0.531   0.543
 11 A2   16 B2   34 B1   41 A1   12 A2   42 A1   17 B2   35 B1                 
  0.568   0.596   0.624   0.639   0.645   0.664   0.687   0.706
 18 B2   43 A1   36 B1   13 A2   19 B2   37 B1   44 A1   14 A2                 
  0.724   0.773   0.785   0.818   0.844   0.851   0.865   0.923
 45 A1   46 A1   38 B1   20 B2   47 A1   15 A2   39 B1   40 B1                 
  0.946   0.947   0.948   0.975   0.995   1.035   1.125   1.165
 41 B1   21 B2   48 A1   49 A1   50 A1   42 B1   43 B1   51 A1                 
  1.255   1.265   1.292   1.342   1.537   1.572   1.729   1.739
 44 B1   52 A1   22 B2   16 A2   53 A1   17 A2   45 B1   54 A1                 
  1.807   1.820   1.957   1.992   2.007   2.072   2.117   2.162
 55 A1   23 B2   56 A1   24 B2   18 A2   57 A1   46 B1   58 A1                 
  2.232   2.243   2.258   2.294   2.339   2.379   2.410   2.588
 25 B2   47 B1   19 A2   59 A1   48 B1   49 B1   60 A1   50 B1                 
  2.632   2.803   2.943   3.006   3.129   3.653   3.936   3.969
 26 B2   27 B2   51 B1   61 A1   52 B1   62 A1   28 B2   63 A1                 
  4.005   4.025   4.084   4.093   4.147   4.308   4.313   4.401
 20 A2   53 B1   21 A2   29 B2   64 A1   54 B1   65 A1   55 B1                 
  6.721   6.761   7.526   7.551   7.571   7.618   7.658   7.759
 66 A1   56 B1   30 B2   22 A2   67 A1   68 A1   57 B1   58 B1                 
  9.716   9.830  23.338  23.602  25.763  25.844  25.846  26.130
 69 A1   59 B1   70 A1   71 A1   31 B2   23 A2   72 A1   73 A1                 
 26.142  26.683  47.974  48.013 215.696 215.840 289.732 289.753
 60 B1   61 B1   74 A1   62 B1   75 A1   63 B1   32 B2   24 A2                 
289.764 289.847 289.862 289.9931020.7861020.839
 76 A1   77 A1   64 B1   65 B1   78 A1   66 B1                                 
 --------------------------------------------------------------

          Ground-State Mulliken Net Atomic Charges

     Atom                 Charge (a.u.)
  ----------------------------------------
      1 Cl                    0.469733
      2 Br                   -0.089496
      3 Cl                    0.469733
      4 Br                   -0.089496
      5 C                    -0.439952
      6 C                    -0.320522
  ----------------------------------------
  Sum of atomic charges =    -0.000000

 -----------------------------------------------------------------
                    Cartesian Multipole Moments
 -----------------------------------------------------------------
    Charge (ESU x 10^10)
                -0.0000
    Dipole Moment (Debye)
         X       0.0000      Y      -0.0000      Z      -0.2182
       Tot       0.2182
    Quadrupole Moments (Debye-Ang)
        XX     -74.0160     XY       0.0000     YY     -73.3165
        XZ       0.0000     YZ       0.0000     ZZ     -67.9245
    Octopole Moments (Debye-Ang^2)
       XXX       0.0000    XXY       0.0000    XYY       0.0000
       YYY       0.0000    XXZ     -25.8119    XYZ      -0.0000
       YYZ     -22.9898    XZZ       0.0000    YZZ      -0.0000
       ZZZ     -66.3108
    Hexadecapole Moments (Debye-Ang^3)
      XXXX    -672.9719   XXXY       0.0000   XXYY    -130.0952
      XYYY       0.0000   YYYY     -86.8726   XXXZ       0.0000
      XXYZ      -0.0000   XYYZ      -0.0000   YYYZ       0.0000
      XXZZ    -311.5558   XYZZ       0.0000   YYZZ    -253.5331
      XZZZ       0.0000   YZZZ       0.0000   ZZZZ   -1344.2418
 -----------------------------------------------------------------
 Calculating analytic gradient of the SCF energy
 Gradient of SCF Energy
            1           2           3           4           5           6
    1  -0.1239389  -0.1462640   0.1239389   0.1462640   0.0000000  -0.0000000
    2  -0.0000000  -0.0000000  -0.0000000  -0.0000000   0.0000000  -0.0000000
    3  -0.0121946   0.0221224  -0.0121946   0.0221224   0.1412960  -0.1611516
 Max gradient component =       1.612E-01
 RMS gradient           =       8.189E-02
 Gradient time:  CPU 38.57 s  wall 4.95 s
 Geometry Optimization Parameters
   NAtoms,    NIC,     NZ,  NCons,   NDum,   NFix, NCnnct, MaxDiis
        6      37       0       0       0       0       0       0

 Cartesian Hessian Update
 Hessian Updated using BFGS Update


** GEOMETRY OPTIMIZATION IN DELOCALIZED INTERNAL COORDINATES **
   Searching for a Minimum

   Optimization Cycle:   8

                       Coordinates (Angstroms)
     ATOM                X               Y               Z
      1  Cl        1.2163770966    0.0000000000    2.4762429905
      2  Br        1.2809138225    0.0000000000   -1.2721427976
      3  Cl       -1.2163770966    0.0000000000    2.4762429905
      4  Br       -1.2809138225    0.0000000000   -1.2721427976
      5  C         0.0000000000    0.0000000000    1.4049125361
      6  C         0.0000000000    0.0000000000   -0.0889749907
   Point Group: c2v   Number of degrees of freedom:     5


   Energy is  -6144.787630379

 Hessian Updated using BFGS Update

  5 Hessian modes will be used to form the next step
  Hessian Eigenvalues:
     0.144764    0.215647    0.312479    0.552966    0.936140

 Minimum Search - Taking Simple RFO Step
 Searching for Lamda that Minimizes Along All modes
 Value Taken    Lamda =  -0.13509643
 Calculated Step too Large.  Step scaled by  0.443151
 Step Taken.  Stepsize is  0.300000

                             Maximum     Tolerance    Cnvgd?
         Gradient           0.139424      0.000300      NO
         Displacement       0.199318      0.001200      NO
         Energy change     -0.064839      0.000001      NO


 New Cartesian Coordinates Obtained by Inverse Iteration

 Displacement from previous Coordinates is:  0.300029
 ----------------------------------------------------------------
             Standard Nuclear Orientation (Angstroms)
    I     Atom           X                Y                Z
 ----------------------------------------------------------------
    1      Cl      1.2499394741     0.0000000000     2.4157847077
    2      Br      1.3192614822     0.0000000000    -1.2130978934
    3      Cl     -1.2499394741     0.0000000000     2.4157847077
    4      Br     -1.3192614822     0.0000000000    -1.2130978934
    5      C       0.0000000000     0.0000000000     1.3528170366
    6      C       0.0000000000     0.0000000000    -0.0340527341
 ----------------------------------------------------------------
 Molecular Point Group                 C2v   NOp =  4
 Largest Abelian Subgroup              C2v   NOp =  4
 Nuclear Repulsion Energy =   943.4120985632 hartrees
 There are       58 alpha and       58 beta electrons
 Applying Cartesian multipole field
    Component          Value
    ---------          -----
     (2,0,0)        1.00000E-11
     (0,2,0)        2.00000E-11
     (0,0,2)       -3.00000E-11
 Nucleus-field energy     =    -0.0000000272 hartrees
 Requested basis set is 6-311++G(d,p)
 There are 76 shells and 200 basis functions
 A cutoff of  1.0D-11 yielded   2253 shell pairs
 There are     17141 function pairs (     18909 Cartesian)
 Smallest overlap matrix eigenvalue = 1.06E-05
 Guess MOs from SCF MO coefficient file

 -----------------------------------------------------------------------
  General SCF calculation program by
  Eric Jon Sundstrom, Paul Horn, Yuezhi Mao, Dmitri Zuev, Alec White,
  David Stuck, Shaama M.S., Shane Yost, Joonho Lee, David Small,
  Daniel Levine, Susi Lehtola, Hugh Burton, Evgeny Epifanovsky
 -----------------------------------------------------------------------
 Exchange:     0.2000 Hartree-Fock + 0.0800 Slater + 0.7200 B88
 Correlation:  0.1900 VWN1RPA + 0.8100 LYP
 Using SG-1 standard quadrature grid
 using 8 threads for integral computing
 -------------------------------------------------------
 OpenMP Integral computing Module                
 Release: version 2.0, May 2017, Q-Chem Inc. Pleasanton 
 -------------------------------------------------------
 -------------------------------------------------------
 OpenMP BLAS3 based DFT computing Module                
 Release: version 1.0, May 2013, Q-Chem Inc. Pittsburgh 
 -------------------------------------------------------
 A restricted SCF calculation will be
 performed using DIIS
 SCF converges when DIIS error is below 1.0e-08
 ---------------------------------------
  Cycle       Energy         DIIS error
 ---------------------------------------
    1   -6144.8295349287      1.41e-03  
    2   -6144.8374541317      3.66e-04  
    3   -6144.8368232300      5.02e-04  
    4   -6144.8380443077      1.01e-04  
    5   -6144.8380882516      2.78e-05  
    6   -6144.8380911690      1.33e-05  
    7   -6144.8380920305      1.58e-06  
    8   -6144.8380920421      5.64e-07  
    9   -6144.8380920431      7.44e-08  
   10   -6144.8380920431      1.76e-08  
   11   -6144.8380920431      5.49e-09  Convergence criterion met
 ---------------------------------------
 SCF time:   CPU 103.51s  wall 14.00s 
 SCF   energy in the final basis set =    -6144.8380920431
 Total energy in the final basis set =    -6144.8380920431

 --------------------------------------------------------------
             Orbital Energies (a.u.) and Symmetries
 --------------------------------------------------------------

 Alpha MOs, Restricted
 -- Occupied --                  
-482.86 -482.86 -101.58 -101.58  -62.51  -62.51  -56.33  -56.33
  1 A1    1 B1    2 B1    2 A1    3 B1    3 A1    4 B1    4 A1                 
-56.329 -56.329 -56.329 -56.329 -10.314 -10.296  -9.503  -9.503
  1 A2    1 B2    5 B1    5 A1    6 A1    7 A1    6 B1    8 A1                 
 -8.723  -8.723  -7.268  -7.268  -7.257  -7.257  -7.256  -7.256
  7 B1    9 A1   10 A1    8 B1    2 A2    2 B2   11 A1    9 B1                 
 -6.556  -6.556  -6.542  -6.542  -6.541  -6.541  -2.667  -2.667
 12 A1   10 B1    3 A2    3 B2   13 A1   11 B1   14 A1   12 B1                 
 -2.663  -2.663  -2.662  -2.662  -2.651  -2.651  -2.651  -2.651
  4 B2    4 A2   15 A1   13 B1    5 B2    5 A2   16 A1   14 B1                 
 -0.994  -0.931  -0.862  -0.801  -0.733  -0.580  -0.528  -0.505
 17 A1   18 A1   15 B1   16 B1   19 A1   20 A1   21 A1   17 B1                 
 -0.466  -0.431  -0.401  -0.395  -0.367  -0.347  -0.312  -0.308
  6 B2   18 B1    7 B2   22 A1   23 A1    6 A2    7 A2   19 B1                 
 -0.265  -0.253
 20 B1    8 B2                                                                 
 -- Virtual --                   
 -0.057  -0.031  -0.025  -0.004   0.006   0.036   0.037   0.040
  9 B2   21 B1   24 A1   25 A1   26 A1   27 A1   22 B1   23 B1                 
  0.042   0.057   0.069   0.072   0.073   0.092   0.094   0.104
 10 B2   28 A1   29 A1    8 A2   11 B2   24 B1   30 A1   31 A1                 
  0.105   0.106   0.119   0.130   0.148   0.156   0.164   0.170
 25 B1    9 A2   12 B2   26 B1   27 B1   32 A1   33 A1   28 B1                 
  0.176   0.201   0.208   0.210   0.242   0.251   0.367   0.371
 13 B2   34 A1   35 A1   29 B1   36 A1   30 B1   31 B1   37 A1                 
  0.401   0.403   0.413   0.418   0.428   0.429   0.445   0.454
 38 A1   14 B2   10 A2   32 B1   39 A1   15 B2   33 B1   40 A1                 
  0.463   0.476   0.476   0.490   0.505   0.516   0.520   0.537
 11 A2   34 B1   16 B2   41 A1   12 A2   42 A1   17 B2   35 B1                 
  0.570   0.619   0.624   0.636   0.661   0.672   0.689   0.707
 18 B2   43 A1   13 A2   36 B1   19 B2   37 B1   44 A1   14 A2                 
  0.731   0.772   0.781   0.827   0.847   0.856   0.865   0.921
 45 A1   38 B1   46 A1   20 B2   15 A2   39 B1   47 A1   40 B1                 
  0.940   0.944   0.960   0.965   1.012   1.033   1.116   1.149
 41 B1   48 A1   21 B2   49 A1   50 A1   42 B1   43 B1   51 A1                 
  1.253   1.289   1.292   1.310   1.517   1.593   1.736   1.767
 44 B1   52 A1   22 B2   16 A2   53 A1   17 A2   45 B1   54 A1                 
  1.845   1.868   1.983   2.001   2.006   2.099   2.109   2.179
 55 A1   23 B2   56 A1   24 B2   18 A2   57 A1   46 B1   58 A1                 
  2.237   2.256   2.259   2.324   2.329   2.414   2.429   2.574
 25 B2   47 B1   19 A2   48 B1   59 A1   49 B1   60 A1   50 B1                 
  2.637   2.829   2.941   3.131   3.133   3.580   3.946   3.970
 26 B2   27 B2   51 B1   52 B1   61 A1   62 A1   28 B2   63 A1                 
  4.003   4.019   4.071   4.096   4.160   4.288   4.323   4.390
 20 A2   53 B1   21 A2   29 B2   64 A1   54 B1   65 A1   55 B1                 
  6.708   6.759   7.530   7.551   7.560   7.619   7.656   7.772
 66 A1   56 B1   30 B2   22 A2   67 A1   68 A1   57 B1   58 B1                 
  9.709   9.826  23.294  23.880  25.771  25.837  25.897  26.121
 69 A1   59 B1   70 A1   71 A1   31 B2   23 A2   72 A1   60 B1                 
 26.165  26.666  47.962  48.012 215.688 215.834 289.734 289.750
 73 A1   61 B1   74 A1   62 B1   75 A1   63 B1   32 B2   24 A2                 
289.765 289.845 289.855 289.9971020.7701020.837
 76 A1   77 A1   64 B1   65 B1   78 A1   66 B1                                 

 Beta MOs, Restricted
 -- Occupied --                  
-482.86 -482.86 -101.58 -101.58  -62.51  -62.51  -56.33  -56.33
  1 A1    1 B1    2 B1    2 A1    3 B1    3 A1    4 B1    4 A1                 
-56.329 -56.329 -56.329 -56.329 -10.314 -10.296  -9.503  -9.503
  1 A2    1 B2    5 B1    5 A1    6 A1    7 A1    6 B1    8 A1                 
 -8.723  -8.723  -7.268  -7.268  -7.257  -7.257  -7.256  -7.256
  7 B1    9 A1   10 A1    8 B1    2 A2    2 B2   11 A1    9 B1                 
 -6.556  -6.556  -6.542  -6.542  -6.541  -6.541  -2.667  -2.667
 12 A1   10 B1    3 A2    3 B2   13 A1   11 B1   14 A1   12 B1                 
 -2.663  -2.663  -2.662  -2.662  -2.651  -2.651  -2.651  -2.651
  4 B2    4 A2   15 A1   13 B1    5 B2    5 A2   16 A1   14 B1                 
 -0.994  -0.931  -0.862  -0.801  -0.733  -0.580  -0.528  -0.505
 17 A1   18 A1   15 B1   16 B1   19 A1   20 A1   21 A1   17 B1                 
 -0.466  -0.431  -0.401  -0.395  -0.367  -0.347  -0.312  -0.308
  6 B2   18 B1    7 B2   22 A1   23 A1    6 A2    7 A2   19 B1                 
 -0.265  -0.253
 20 B1    8 B2                                                                 
 -- Virtual --                   
 -0.057  -0.031  -0.025  -0.004   0.006   0.036   0.037   0.040
  9 B2   21 B1   24 A1   25 A1   26 A1   27 A1   22 B1   23 B1                 
  0.042   0.057   0.069   0.072   0.073   0.092   0.094   0.104
 10 B2   28 A1   29 A1    8 A2   11 B2   24 B1   30 A1   31 A1                 
  0.105   0.106   0.119   0.130   0.148   0.156   0.164   0.170
 25 B1    9 A2   12 B2   26 B1   27 B1   32 A1   33 A1   28 B1                 
  0.176   0.201   0.208   0.210   0.242   0.251   0.367   0.371
 13 B2   34 A1   35 A1   29 B1   36 A1   30 B1   31 B1   37 A1                 
  0.401   0.403   0.413   0.418   0.428   0.429   0.445   0.454
 38 A1   14 B2   10 A2   32 B1   39 A1   15 B2   33 B1   40 A1                 
  0.463   0.476   0.476   0.490   0.505   0.516   0.520   0.537
 11 A2   34 B1   16 B2   41 A1   12 A2   42 A1   17 B2   35 B1                 
  0.570   0.619   0.624   0.636   0.661   0.672   0.689   0.707
 18 B2   43 A1   13 A2   36 B1   19 B2   37 B1   44 A1   14 A2                 
  0.731   0.772   0.781   0.827   0.847   0.856   0.865   0.921
 45 A1   38 B1   46 A1   20 B2   15 A2   39 B1   47 A1   40 B1                 
  0.940   0.944   0.960   0.965   1.012   1.033   1.116   1.149
 41 B1   48 A1   21 B2   49 A1   50 A1   42 B1   43 B1   51 A1                 
  1.253   1.289   1.292   1.310   1.517   1.593   1.736   1.767
 44 B1   52 A1   22 B2   16 A2   53 A1   17 A2   45 B1   54 A1                 
  1.845   1.868   1.983   2.001   2.006   2.099   2.109   2.179
 55 A1   23 B2   56 A1   24 B2   18 A2   57 A1   46 B1   58 A1                 
  2.237   2.256   2.259   2.324   2.329   2.414   2.429   2.574
 25 B2   47 B1   19 A2   48 B1   59 A1   49 B1   60 A1   50 B1                 
  2.637   2.829   2.941   3.131   3.133   3.580   3.946   3.970
 26 B2   27 B2   51 B1   52 B1   61 A1   62 A1   28 B2   63 A1                 
  4.003   4.019   4.071   4.096   4.160   4.288   4.323   4.390
 20 A2   53 B1   21 A2   29 B2   64 A1   54 B1   65 A1   55 B1                 
  6.708   6.759   7.530   7.551   7.560   7.619   7.656   7.772
 66 A1   56 B1   30 B2   22 A2   67 A1   68 A1   57 B1   58 B1                 
  9.709   9.826  23.294  23.880  25.771  25.837  25.897  26.121
 69 A1   59 B1   70 A1   71 A1   31 B2   23 A2   72 A1   60 B1                 
 26.165  26.666  47.962  48.012 215.688 215.834 289.734 289.750
 73 A1   61 B1   74 A1   62 B1   75 A1   63 B1   32 B2   24 A2                 
289.765 289.845 289.855 289.9971020.7701020.837
 76 A1   77 A1   64 B1   65 B1   78 A1   66 B1                                 
 --------------------------------------------------------------

          Ground-State Mulliken Net Atomic Charges

     Atom                 Charge (a.u.)
  ----------------------------------------
      1 Cl                    0.471805
      2 Br                   -0.094254
      3 Cl                    0.471805
      4 Br                   -0.094254
      5 C                    -0.280799
      6 C                    -0.474302
  ----------------------------------------
  Sum of atomic charges =    -0.000000

 -----------------------------------------------------------------
                    Cartesian Multipole Moments
 -----------------------------------------------------------------
    Charge (ESU x 10^10)
                -0.0000
    Dipole Moment (Debye)
         X      -0.0000      Y      -0.0000      Z      -0.2597
       Tot       0.2597
    Quadrupole Moments (Debye-Ang)
        XX     -73.3494     XY       0.0000     YY     -73.2807
        XZ      -0.0000     YZ      -0.0000     ZZ     -68.7959
    Octopole Moments (Debye-Ang^2)
       XXX      -0.0000    XXY       0.0000    XYY      -0.0000
       YYY      -0.0000    XXZ     -26.6088    XYZ      -0.0000
       YYZ     -23.6053    XZZ      -0.0000    YZZ       0.0000
       ZZZ     -69.5339
    Hexadecapole Moments (Debye-Ang^3)
      XXXX    -699.2423   XXXY       0.0000   XXYY    -135.6760
      XYYY       0.0000   YYYY     -86.6973   XXXZ      -0.0000
      XXYZ       0.0000   XYYZ      -0.0000   YYYZ       0.0000
      XXZZ    -301.8400   XYZZ       0.0000   YYZZ    -240.6666
      XZZZ      -0.0000   YZZZ      -0.0000   ZZZZ   -1278.8349
 -----------------------------------------------------------------
 Calculating analytic gradient of the SCF energy
 Gradient of SCF Energy
            1           2           3           4           5           6
    1  -0.0979708  -0.1173023   0.0979708   0.1173023   0.0000000   0.0000000
    2   0.0000000   0.0000000  -0.0000000  -0.0000000   0.0000000  -0.0000000
    3  -0.0089426   0.0166191  -0.0089426   0.0166191   0.0719863  -0.0873392
 Max gradient component =       1.173E-01
 RMS gradient           =       5.785E-02
 Gradient time:  CPU 39.13 s  wall 5.02 s
 Geometry Optimization Parameters
   NAtoms,    NIC,     NZ,  NCons,   NDum,   NFix, NCnnct, MaxDiis
        6      37       0       0       0       0       0       0

 Cartesian Hessian Update
 Hessian Updated using BFGS Update


** GEOMETRY OPTIMIZATION IN DELOCALIZED INTERNAL COORDINATES **
   Searching for a Minimum

   Optimization Cycle:   9

                       Coordinates (Angstroms)
     ATOM                X               Y               Z
      1  Cl        1.2499394741    0.0000000000    2.4157847077
      2  Br        1.3192614822    0.0000000000   -1.2130978934
      3  Cl       -1.2499394741    0.0000000000    2.4157847077
      4  Br       -1.3192614822    0.0000000000   -1.2130978934
      5  C         0.0000000000    0.0000000000    1.3528170366
      6  C         0.0000000000    0.0000000000   -0.0340527341
   Point Group: c2v   Number of degrees of freedom:     5


   Energy is  -6144.838092043

 Hessian Updated using BFGS Update

  5 Hessian modes will be used to form the next step
  Hessian Eigenvalues:
     0.144713    0.303438    0.316666    0.541645    0.936110

 Minimum Search - Taking Simple RFO Step
 Searching for Lamda that Minimizes Along All modes
 Value Taken    Lamda =  -0.08050632
 Calculated Step too Large.  Step scaled by  0.517039
 Step Taken.  Stepsize is  0.300000

                             Maximum     Tolerance    Cnvgd?
         Gradient           0.106867      0.000300      NO
         Displacement       0.259797      0.001200      NO
         Energy change     -0.050462      0.000001      NO


 New Cartesian Coordinates Obtained by Inverse Iteration

 Displacement from previous Coordinates is:  0.226185
 ----------------------------------------------------------------
             Standard Nuclear Orientation (Angstroms)
    I     Atom           X                Y                Z
 ----------------------------------------------------------------
    1      Cl      1.2942950240     0.0000000000     2.3817537803
    2      Br      1.3699529060     0.0000000000    -1.1800947170
    3      Cl     -1.2942950240     0.0000000000     2.3817537803
    4      Br     -1.3699529060     0.0000000000    -1.1800947170
    5      C       0.0000000000     0.0000000000     1.3344108493
    6      C       0.0000000000     0.0000000000    -0.0135910449
 ----------------------------------------------------------------
 Molecular Point Group                 C2v   NOp =  4
 Largest Abelian Subgroup              C2v   NOp =  4
 Nuclear Repulsion Energy =   933.7596979037 hartrees
 There are       58 alpha and       58 beta electrons
 Applying Cartesian multipole field
    Component          Value
    ---------          -----
     (2,0,0)        1.00000E-11
     (0,2,0)        2.00000E-11
     (0,0,2)       -3.00000E-11
 Nucleus-field energy     =    -0.0000000255 hartrees
 Requested basis set is 6-311++G(d,p)
 There are 76 shells and 200 basis functions
 A cutoff of  1.0D-11 yielded   2247 shell pairs
 There are     17043 function pairs (     18783 Cartesian)
 Smallest overlap matrix eigenvalue = 1.00E-05
 Guess MOs from SCF MO coefficient file

 -----------------------------------------------------------------------
  General SCF calculation program by
  Eric Jon Sundstrom, Paul Horn, Yuezhi Mao, Dmitri Zuev, Alec White,
  David Stuck, Shaama M.S., Shane Yost, Joonho Lee, David Small,
  Daniel Levine, Susi Lehtola, Hugh Burton, Evgeny Epifanovsky
 -----------------------------------------------------------------------
 Exchange:     0.2000 Hartree-Fock + 0.0800 Slater + 0.7200 B88
 Correlation:  0.1900 VWN1RPA + 0.8100 LYP
 Using SG-1 standard quadrature grid
 using 8 threads for integral computing
 -------------------------------------------------------
 OpenMP Integral computing Module                
 Release: version 2.0, May 2017, Q-Chem Inc. Pleasanton 
 -------------------------------------------------------
 -------------------------------------------------------
 OpenMP BLAS3 based DFT computing Module                
 Release: version 1.0, May 2013, Q-Chem Inc. Pittsburgh 
 -------------------------------------------------------
 A restricted SCF calculation will be
 performed using DIIS
 SCF converges when DIIS error is below 1.0e-08
 ---------------------------------------
  Cycle       Energy         DIIS error
 ---------------------------------------
    1   -6144.8689992798      8.61e-04  
    2   -6144.8728016571      2.41e-04  
    3   -6144.8726842435      2.77e-04  
    4   -6144.8730211040      9.71e-05  
    5   -6144.8730671098      1.19e-05  
    6   -6144.8730675821      6.84e-06  
    7   -6144.8730678074      1.49e-06  
    8   -6144.8730678170      5.29e-07  
    9   -6144.8730678175      5.32e-08  
   10   -6144.8730678176      1.41e-08  
   11   -6144.8730678176      4.57e-09  Convergence criterion met
 ---------------------------------------
 SCF time:   CPU 102.84s  wall 13.00s 
 SCF   energy in the final basis set =    -6144.8730678176
 Total energy in the final basis set =    -6144.8730678176

 --------------------------------------------------------------
             Orbital Energies (a.u.) and Symmetries
 --------------------------------------------------------------

 Alpha MOs, Restricted
 -- Occupied --                  
-482.86 -482.86 -101.59 -101.59  -62.51  -62.51  -56.33  -56.33
  1 A1    1 B1    2 B1    2 A1    3 B1    3 A1    4 B1    4 A1                 
-56.330 -56.330 -56.330 -56.330 -10.314 -10.297  -9.503  -9.503
  1 A2    1 B2    5 B1    5 A1    6 A1    7 A1    6 B1    8 A1                 
 -8.724  -8.723  -7.268  -7.268  -7.258  -7.258  -7.257  -7.257
  7 B1    9 A1   10 A1    8 B1    2 A2    2 B2   11 A1    9 B1                 
 -6.556  -6.556  -6.542  -6.542  -6.541  -6.541  -2.667  -2.667
 10 B1   12 A1    3 A2    3 B2   13 A1   11 B1   14 A1   12 B1                 
 -2.663  -2.663  -2.662  -2.662  -2.651  -2.651  -2.651  -2.651
  4 B2    4 A2   15 A1   13 B1    5 B2    5 A2   16 A1   14 B1                 
 -0.983  -0.916  -0.863  -0.802  -0.742  -0.577  -0.523  -0.507
 17 A1   18 A1   15 B1   16 B1   19 A1   20 A1   21 A1   17 B1                 
 -0.463  -0.428  -0.392  -0.387  -0.361  -0.349  -0.317  -0.314
  6 B2   18 B1    7 B2   22 A1   23 A1    6 A2   19 B1    7 A2                 
 -0.274  -0.259
 20 B1    8 B2                                                                 
 -- Virtual --                   
 -0.051  -0.040  -0.031  -0.004   0.002   0.034   0.035   0.040
  9 B2   21 B1   24 A1   25 A1   26 A1   27 A1   22 B1   23 B1                 
  0.042   0.058   0.068   0.072   0.073   0.092   0.096   0.103
 10 B2   28 A1   29 A1    8 A2   11 B2   24 B1   30 A1   25 B1                 
  0.106   0.106   0.119   0.130   0.146   0.158   0.165   0.173
  9 A2   31 A1   12 B2   26 B1   27 B1   32 A1   33 A1   28 B1                 
  0.175   0.200   0.205   0.208   0.251   0.253   0.365   0.370
 13 B2   34 A1   35 A1   29 B1   36 A1   30 B1   31 B1   37 A1                 
  0.403   0.404   0.415   0.419   0.419   0.430   0.442   0.453
 38 A1   14 B2   10 A2   39 A1   32 B1   15 B2   33 B1   40 A1                 
  0.465   0.471   0.486   0.491   0.506   0.516   0.524   0.532
 11 A2   34 B1   16 B2   41 A1   12 A2   17 B2   42 A1   35 B1                 
  0.568   0.606   0.635   0.638   0.674   0.679   0.685   0.708
 18 B2   13 A2   43 A1   36 B1   19 B2   37 B1   44 A1   14 A2                 
  0.738   0.757   0.794   0.833   0.842   0.843   0.875   0.914
 45 A1   38 B1   46 A1   20 B2   15 A2   39 B1   47 A1   40 B1                 
  0.930   0.931   0.944   0.965   1.027   1.027   1.100   1.127
 41 B1   48 A1   49 A1   21 B2   50 A1   42 B1   43 B1   51 A1                 
  1.247   1.283   1.294   1.301   1.511   1.595   1.726   1.753
 44 B1   22 B2   16 A2   52 A1   53 A1   17 A2   45 B1   54 A1                 
  1.860   1.881   2.003   2.005   2.026   2.088   2.114   2.184
 55 A1   23 B2   18 A2   24 B2   56 A1   46 B1   57 A1   58 A1                 
  2.238   2.249   2.258   2.295   2.339   2.406   2.461   2.548
 25 B2   47 B1   19 A2   48 B1   59 A1   49 B1   60 A1   50 B1                 
  2.638   2.836   2.932   3.130   3.174   3.517   3.956   3.977
 26 B2   27 B2   51 B1   52 B1   61 A1   62 A1   28 B2   63 A1                 
  3.998   4.014   4.055   4.095   4.170   4.247   4.332   4.383
 20 A2   53 B1   21 A2   29 B2   64 A1   54 B1   65 A1   55 B1                 
  6.679   6.755   7.532   7.548   7.562   7.616   7.646   7.764
 66 A1   56 B1   30 B2   22 A2   67 A1   68 A1   57 B1   58 B1                 
  9.696   9.815  23.263  24.010  25.775  25.828  25.930  26.074
 69 A1   59 B1   70 A1   71 A1   31 B2   23 A2   72 A1   60 B1                 
 26.225  26.603  47.939  48.009 215.676 215.819 289.735 289.746
 73 A1   61 B1   74 A1   62 B1   75 A1   63 B1   32 B2   24 A2                 
289.778 289.839 289.841 289.9821020.7401020.832
 76 A1   64 B1   77 A1   65 B1   78 A1   66 B1                                 

 Beta MOs, Restricted
 -- Occupied --                  
-482.86 -482.86 -101.59 -101.59  -62.51  -62.51  -56.33  -56.33
  1 A1    1 B1    2 B1    2 A1    3 B1    3 A1    4 B1    4 A1                 
-56.330 -56.330 -56.330 -56.330 -10.314 -10.297  -9.503  -9.503
  1 A2    1 B2    5 B1    5 A1    6 A1    7 A1    6 B1    8 A1                 
 -8.724  -8.723  -7.268  -7.268  -7.258  -7.258  -7.257  -7.257
  7 B1    9 A1   10 A1    8 B1    2 A2    2 B2   11 A1    9 B1                 
 -6.556  -6.556  -6.542  -6.542  -6.541  -6.541  -2.667  -2.667
 10 B1   12 A1    3 A2    3 B2   13 A1   11 B1   14 A1   12 B1                 
 -2.663  -2.663  -2.662  -2.662  -2.651  -2.651  -2.651  -2.651
  4 B2    4 A2   15 A1   13 B1    5 B2    5 A2   16 A1   14 B1                 
 -0.983  -0.916  -0.863  -0.802  -0.742  -0.577  -0.523  -0.507
 17 A1   18 A1   15 B1   16 B1   19 A1   20 A1   21 A1   17 B1                 
 -0.463  -0.428  -0.392  -0.387  -0.361  -0.349  -0.317  -0.314
  6 B2   18 B1    7 B2   22 A1   23 A1    6 A2   19 B1    7 A2                 
 -0.274  -0.259
 20 B1    8 B2                                                                 
 -- Virtual --                   
 -0.051  -0.040  -0.031  -0.004   0.002   0.034   0.035   0.040
  9 B2   21 B1   24 A1   25 A1   26 A1   27 A1   22 B1   23 B1                 
  0.042   0.058   0.068   0.072   0.073   0.092   0.096   0.103
 10 B2   28 A1   29 A1    8 A2   11 B2   24 B1   30 A1   25 B1                 
  0.106   0.106   0.119   0.130   0.146   0.158   0.165   0.173
  9 A2   31 A1   12 B2   26 B1   27 B1   32 A1   33 A1   28 B1                 
  0.175   0.200   0.205   0.208   0.251   0.253   0.365   0.370
 13 B2   34 A1   35 A1   29 B1   36 A1   30 B1   31 B1   37 A1                 
  0.403   0.404   0.415   0.419   0.419   0.430   0.442   0.453
 38 A1   14 B2   10 A2   39 A1   32 B1   15 B2   33 B1   40 A1                 
  0.465   0.471   0.486   0.491   0.506   0.516   0.524   0.532
 11 A2   34 B1   16 B2   41 A1   12 A2   17 B2   42 A1   35 B1                 
  0.568   0.606   0.635   0.638   0.674   0.679   0.685   0.708
 18 B2   13 A2   43 A1   36 B1   19 B2   37 B1   44 A1   14 A2                 
  0.738   0.757   0.794   0.833   0.842   0.843   0.875   0.914
 45 A1   38 B1   46 A1   20 B2   15 A2   39 B1   47 A1   40 B1                 
  0.930   0.931   0.944   0.965   1.027   1.027   1.100   1.127
 41 B1   48 A1   49 A1   21 B2   50 A1   42 B1   43 B1   51 A1                 
  1.247   1.283   1.294   1.301   1.511   1.595   1.726   1.753
 44 B1   22 B2   16 A2   52 A1   53 A1   17 A2   45 B1   54 A1                 
  1.860   1.881   2.003   2.005   2.026   2.088   2.114   2.184
 55 A1   23 B2   18 A2   24 B2   56 A1   46 B1   57 A1   58 A1                 
  2.238   2.249   2.258   2.295   2.339   2.406   2.461   2.548
 25 B2   47 B1   19 A2   48 B1   59 A1   49 B1   60 A1   50 B1                 
  2.638   2.836   2.932   3.130   3.174   3.517   3.956   3.977
 26 B2   27 B2   51 B1   52 B1   61 A1   62 A1   28 B2   63 A1                 
  3.998   4.014   4.055   4.095   4.170   4.247   4.332   4.383
 20 A2   53 B1   21 A2   29 B2   64 A1   54 B1   65 A1   55 B1                 
  6.679   6.755   7.532   7.548   7.562   7.616   7.646   7.764
 66 A1   56 B1   30 B2   22 A2   67 A1   68 A1   57 B1   58 B1                 
  9.696   9.815  23.263  24.010  25.775  25.828  25.930  26.074
 69 A1   59 B1   70 A1   71 A1   31 B2   23 A2   72 A1   60 B1                 
 26.225  26.603  47.939  48.009 215.676 215.819 289.735 289.746
 73 A1   61 B1   74 A1   62 B1   75 A1   63 B1   32 B2   24 A2                 
289.778 289.839 289.841 289.9821020.7401020.832
 76 A1   64 B1   77 A1   65 B1   78 A1   66 B1                                 
 --------------------------------------------------------------

          Ground-State Mulliken Net Atomic Charges

     Atom                 Charge (a.u.)
  ----------------------------------------
      1 Cl                    0.469051
      2 Br                   -0.094844
      3 Cl                    0.469051
      4 Br                   -0.094844
      5 C                    -0.189828
      6 C                    -0.558586
  ----------------------------------------
  Sum of atomic charges =    -0.000000

 -----------------------------------------------------------------
                    Cartesian Multipole Moments
 -----------------------------------------------------------------
    Charge (ESU x 10^10)
                -0.0000
    Dipole Moment (Debye)
         X       0.0000      Y      -0.0000      Z      -0.2794
       Tot       0.2794
    Quadrupole Moments (Debye-Ang)
        XX     -72.5044     XY      -0.0000     YY     -73.4253
        XZ       0.0000     YZ      -0.0000     ZZ     -69.5464
    Octopole Moments (Debye-Ang^2)
       XXX       0.0000    XXY       0.0000    XYY      -0.0000
       YYY      -0.0000    XXZ     -27.0373    XYZ      -0.0000
       YYZ     -24.0173    XZZ      -0.0000    YZZ       0.0000
       ZZZ     -71.5823
    Hexadecapole Moments (Debye-Ang^3)
      XXXX    -735.4021   XXXY       0.0000   XXYY    -143.3657
      XYYY       0.0000   YYYY     -87.0256   XXXZ       0.0000
      XXYZ      -0.0000   XYYZ      -0.0000   YYYZ      -0.0000
      XXZZ    -299.7462   XYZZ      -0.0000   YYZZ    -234.2325
      XZZZ      -0.0000   YZZZ      -0.0000   ZZZZ   -1249.3404
 -----------------------------------------------------------------
 Calculating analytic gradient of the SCF energy
 Gradient of SCF Energy
            1           2           3           4           5           6
    1  -0.0687826  -0.0851900   0.0687826   0.0851900  -0.0000000   0.0000000
    2  -0.0000000   0.0000000  -0.0000000   0.0000000   0.0000000  -0.0000000
    3  -0.0036968   0.0092856  -0.0036968   0.0092856   0.0260163  -0.0371939
 Max gradient component =       8.519E-02
 RMS gradient           =       3.818E-02
 Gradient time:  CPU 39.63 s  wall 5.08 s
 Geometry Optimization Parameters
   NAtoms,    NIC,     NZ,  NCons,   NDum,   NFix, NCnnct, MaxDiis
        6      37       0       0       0       0       0       0

 Cartesian Hessian Update
 Hessian Updated using BFGS Update


** GEOMETRY OPTIMIZATION IN DELOCALIZED INTERNAL COORDINATES **
   Searching for a Minimum

   Optimization Cycle:  10

                       Coordinates (Angstroms)
     ATOM                X               Y               Z
      1  Cl        1.2942950240    0.0000000000    2.3817537803
      2  Br        1.3699529060    0.0000000000   -1.1800947170
      3  Cl       -1.2942950240    0.0000000000    2.3817537803
      4  Br       -1.3699529060    0.0000000000   -1.1800947170
      5  C         0.0000000000    0.0000000000    1.3344108493
      6  C         0.0000000000    0.0000000000   -0.0135910449
   Point Group: c2v   Number of degrees of freedom:     5


   Energy is  -6144.873067818

 Hessian Updated using BFGS Update

  5 Hessian modes will be used to form the next step
  Hessian Eigenvalues:
     0.108961    0.310711    0.378819    0.538721    0.936262

 Minimum Search - Taking Simple RFO Step
 Searching for Lamda that Minimizes Along All modes
 Value Taken    Lamda =  -0.05200475
 Calculated Step too Large.  Step scaled by  0.536794
 Step Taken.  Stepsize is  0.300000

                             Maximum     Tolerance    Cnvgd?
         Gradient           0.082869      0.000300      NO
         Displacement       0.287251      0.001200      NO
         Energy change     -0.034976      0.000001      NO


 New Cartesian Coordinates Obtained by Inverse Iteration

 Displacement from previous Coordinates is:  0.205201
 ----------------------------------------------------------------
             Standard Nuclear Orientation (Angstroms)
    I     Atom           X                Y                Z
 ----------------------------------------------------------------
    1      Cl      1.3396090285     0.0000000000     2.3588608194
    2      Br      1.4229254514     0.0000000000    -1.1574917254
    3      Cl     -1.3396090285     0.0000000000     2.3588608194
    4      Br     -1.4229254514     0.0000000000    -1.1574917254
    5      C       0.0000000000     0.0000000000     1.3336296149
    6      C       0.0000000000     0.0000000000    -0.0122298718
 ----------------------------------------------------------------
 Molecular Point Group                 C2v   NOp =  4
 Largest Abelian Subgroup              C2v   NOp =  4
 Nuclear Repulsion Energy =   921.6604563604 hartrees
 There are       58 alpha and       58 beta electrons
 Applying Cartesian multipole field
    Component          Value
    ---------          -----
     (2,0,0)        1.00000E-11
     (0,2,0)        2.00000E-11
     (0,0,2)       -3.00000E-11
 Nucleus-field energy     =    -0.0000000242 hartrees
 Requested basis set is 6-311++G(d,p)
 There are 76 shells and 200 basis functions
 A cutoff of  1.0D-11 yielded   2244 shell pairs
 There are     17036 function pairs (     18776 Cartesian)
 Smallest overlap matrix eigenvalue = 1.14E-05
 Guess MOs from SCF MO coefficient file

 -----------------------------------------------------------------------
  General SCF calculation program by
  Eric Jon Sundstrom, Paul Horn, Yuezhi Mao, Dmitri Zuev, Alec White,
  David Stuck, Shaama M.S., Shane Yost, Joonho Lee, David Small,
  Daniel Levine, Susi Lehtola, Hugh Burton, Evgeny Epifanovsky
 -----------------------------------------------------------------------
 Exchange:     0.2000 Hartree-Fock + 0.0800 Slater + 0.7200 B88
 Correlation:  0.1900 VWN1RPA + 0.8100 LYP
 Using SG-1 standard quadrature grid
 using 8 threads for integral computing
 -------------------------------------------------------
 OpenMP Integral computing Module                
 Release: version 2.0, May 2017, Q-Chem Inc. Pleasanton 
 -------------------------------------------------------
 -------------------------------------------------------
 OpenMP BLAS3 based DFT computing Module                
 Release: version 1.0, May 2013, Q-Chem Inc. Pittsburgh 
 -------------------------------------------------------
 A restricted SCF calculation will be
 performed using DIIS
 SCF converges when DIIS error is below 1.0e-08
 ---------------------------------------
  Cycle       Energy         DIIS error
 ---------------------------------------
    1   -6144.8936961221      6.07e-04  
    2   -6144.8958701394      3.10e-04  
    3   -6144.8957369052      3.44e-04  
    4   -6144.8963147525      6.08e-05  
    5   -6144.8963325338      1.61e-05  
    6   -6144.8963334855      7.95e-06  
    7   -6144.8963338013      7.29e-07  
    8   -6144.8963338035      3.89e-07  
    9   -6144.8963338038      3.97e-08  
   10   -6144.8963338037      1.20e-08  
   11   -6144.8963338038      2.38e-09  Convergence criterion met
 ---------------------------------------
 SCF time:   CPU 102.37s  wall 14.00s 
 SCF   energy in the final basis set =    -6144.8963338038
 Total energy in the final basis set =    -6144.8963338038

 --------------------------------------------------------------
             Orbital Energies (a.u.) and Symmetries
 --------------------------------------------------------------

 Alpha MOs, Restricted
 -- Occupied --                  
-482.86 -482.86 -101.59 -101.59  -62.51  -62.51  -56.34  -56.34
  1 A1    1 B1    2 B1    2 A1    3 B1    3 A1    4 B1    4 A1                 
-56.331 -56.331 -56.331 -56.331 -10.316 -10.300  -9.504  -9.504
  1 A2    1 B2    5 B1    5 A1    6 A1    7 A1    6 B1    8 A1                 
 -8.724  -8.724  -7.269  -7.269  -7.259  -7.259  -7.258  -7.258
  7 B1    9 A1   10 A1    8 B1    2 A2    2 B2    9 B1   11 A1                 
 -6.556  -6.556  -6.542  -6.542  -6.541  -6.541  -2.667  -2.667
 10 B1   12 A1    3 A2    3 B2   13 A1   11 B1   14 A1   12 B1                 
 -2.663  -2.663  -2.663  -2.663  -2.651  -2.651  -2.651  -2.651
  4 B2    4 A2   15 A1   13 B1    5 A2    5 B2   16 A1   14 B1                 
 -0.973  -0.902  -0.863  -0.803  -0.741  -0.574  -0.518  -0.507
 17 A1   18 A1   15 B1   16 B1   19 A1   20 A1   21 A1   17 B1                 
 -0.458  -0.426  -0.385  -0.381  -0.354  -0.351  -0.325  -0.316
  6 B2   18 B1    7 B2   22 A1   23 A1    6 A2   19 B1    7 A2                 
 -0.283  -0.261
 20 B1    8 B2                                                                 
 -- Virtual --                   
 -0.051  -0.046  -0.038  -0.007  -0.002   0.033   0.034   0.039
  9 B2   21 B1   24 A1   25 A1   26 A1   27 A1   22 B1   23 B1                 
  0.043   0.058   0.067   0.071   0.073   0.092   0.098   0.100
 10 B2   28 A1   29 A1    8 A2   11 B2   24 B1   30 A1   25 B1                 
  0.105   0.107   0.120   0.129   0.142   0.157   0.167   0.173
  9 A2   31 A1   12 B2   26 B1   27 B1   32 A1   33 A1   13 B2                 
  0.174   0.198   0.203   0.207   0.252   0.253   0.364   0.372
 28 B1   34 A1   35 A1   29 B1   36 A1   30 B1   31 B1   37 A1                 
  0.402   0.404   0.411   0.416   0.420   0.430   0.439   0.445
 38 A1   14 B2   39 A1   10 A2   32 B1   15 B2   33 B1   40 A1                 
  0.466   0.466   0.489   0.493   0.508   0.518   0.530   0.535
 34 B1   11 A2   41 A1   16 B2   12 A2   17 B2   35 B1   42 A1                 
  0.566   0.591   0.635   0.640   0.678   0.682   0.684   0.708
 18 B2   13 A2   36 B1   43 A1   44 A1   19 B2   37 B1   14 A2                 
  0.743   0.745   0.805   0.831   0.835   0.839   0.876   0.904
 38 B1   45 A1   46 A1   39 B1   20 B2   15 A2   47 A1   40 B1                 
  0.916   0.921   0.929   0.966   1.021   1.034   1.081   1.106
 48 A1   41 B1   49 A1   21 B2   42 B1   50 A1   43 B1   51 A1                 
  1.241   1.267   1.289   1.300   1.518   1.587   1.706   1.728
 44 B1   22 B2   16 A2   52 A1   53 A1   17 A2   45 B1   54 A1                 
  1.863   1.878   2.000   2.004   2.063   2.072   2.116   2.182
 55 A1   23 B2   18 A2   24 B2   46 B1   56 A1   57 A1   58 A1                 
  2.229   2.234   2.257   2.265   2.337   2.383   2.486   2.522
 47 B1   25 B2   19 A2   48 B1   59 A1   49 B1   60 A1   50 B1                 
  2.636   2.834   2.923   3.127   3.163   3.490   3.964   3.987
 26 B2   27 B2   51 B1   52 B1   61 A1   62 A1   28 B2   63 A1                 
  3.994   4.010   4.042   4.094   4.182   4.203   4.340   4.380
 20 A2   53 B1   21 A2   29 B2   64 A1   54 B1   65 A1   55 B1                 
  6.645   6.750   7.534   7.545   7.584   7.613   7.631   7.743
 66 A1   56 B1   30 B2   22 A2   67 A1   68 A1   57 B1   58 B1                 
  9.687   9.802  23.247  24.013  25.776  25.820  25.938  26.020
 69 A1   59 B1   70 A1   71 A1   31 B2   23 A2   72 A1   60 B1                 
 26.289  26.534  47.914  48.005 215.668 215.802 289.734 289.741
 73 A1   61 B1   74 A1   62 B1   75 A1   63 B1   32 B2   24 A2                 
289.800 289.819 289.842 289.9581020.7081020.826
 76 A1   64 B1   77 A1   65 B1   78 A1   66 B1                                 

 Beta MOs, Restricted
 -- Occupied --                  
-482.86 -482.86 -101.59 -101.59  -62.51  -62.51  -56.34  -56.34
  1 A1    1 B1    2 B1    2 A1    3 B1    3 A1    4 B1    4 A1                 
-56.331 -56.331 -56.331 -56.331 -10.316 -10.300  -9.504  -9.504
  1 A2    1 B2    5 B1    5 A1    6 A1    7 A1    6 B1    8 A1                 
 -8.724  -8.724  -7.269  -7.269  -7.259  -7.259  -7.258  -7.258
  7 B1    9 A1   10 A1    8 B1    2 A2    2 B2    9 B1   11 A1                 
 -6.556  -6.556  -6.542  -6.542  -6.541  -6.541  -2.667  -2.667
 10 B1   12 A1    3 A2    3 B2   13 A1   11 B1   14 A1   12 B1                 
 -2.663  -2.663  -2.663  -2.663  -2.651  -2.651  -2.651  -2.651
  4 B2    4 A2   15 A1   13 B1    5 A2    5 B2   16 A1   14 B1                 
 -0.973  -0.902  -0.863  -0.803  -0.741  -0.574  -0.518  -0.507
 17 A1   18 A1   15 B1   16 B1   19 A1   20 A1   21 A1   17 B1                 
 -0.458  -0.426  -0.385  -0.381  -0.354  -0.351  -0.325  -0.316
  6 B2   18 B1    7 B2   22 A1   23 A1    6 A2   19 B1    7 A2                 
 -0.283  -0.261
 20 B1    8 B2                                                                 
 -- Virtual --                   
 -0.051  -0.046  -0.038  -0.007  -0.002   0.033   0.034   0.039
  9 B2   21 B1   24 A1   25 A1   26 A1   27 A1   22 B1   23 B1                 
  0.043   0.058   0.067   0.071   0.073   0.092   0.098   0.100
 10 B2   28 A1   29 A1    8 A2   11 B2   24 B1   30 A1   25 B1                 
  0.105   0.107   0.120   0.129   0.142   0.157   0.167   0.173
  9 A2   31 A1   12 B2   26 B1   27 B1   32 A1   33 A1   13 B2                 
  0.174   0.198   0.203   0.207   0.252   0.253   0.364   0.372
 28 B1   34 A1   35 A1   29 B1   36 A1   30 B1   31 B1   37 A1                 
  0.402   0.404   0.411   0.416   0.420   0.430   0.439   0.445
 38 A1   14 B2   39 A1   10 A2   32 B1   15 B2   33 B1   40 A1                 
  0.466   0.466   0.489   0.493   0.508   0.518   0.530   0.535
 34 B1   11 A2   41 A1   16 B2   12 A2   17 B2   35 B1   42 A1                 
  0.566   0.591   0.635   0.640   0.678   0.682   0.684   0.708
 18 B2   13 A2   36 B1   43 A1   44 A1   19 B2   37 B1   14 A2                 
  0.743   0.745   0.805   0.831   0.835   0.839   0.876   0.904
 38 B1   45 A1   46 A1   39 B1   20 B2   15 A2   47 A1   40 B1                 
  0.916   0.921   0.929   0.966   1.021   1.034   1.081   1.106
 48 A1   41 B1   49 A1   21 B2   42 B1   50 A1   43 B1   51 A1                 
  1.241   1.267   1.289   1.300   1.518   1.587   1.706   1.728
 44 B1   22 B2   16 A2   52 A1   53 A1   17 A2   45 B1   54 A1                 
  1.863   1.878   2.000   2.004   2.063   2.072   2.116   2.182
 55 A1   23 B2   18 A2   24 B2   46 B1   56 A1   57 A1   58 A1                 
  2.229   2.234   2.257   2.265   2.337   2.383   2.486   2.522
 47 B1   25 B2   19 A2   48 B1   59 A1   49 B1   60 A1   50 B1                 
  2.636   2.834   2.923   3.127   3.163   3.490   3.964   3.987
 26 B2   27 B2   51 B1   52 B1   61 A1   62 A1   28 B2   63 A1                 
  3.994   4.010   4.042   4.094   4.182   4.203   4.340   4.380
 20 A2   53 B1   21 A2   29 B2   64 A1   54 B1   65 A1   55 B1                 
  6.645   6.750   7.534   7.545   7.584   7.613   7.631   7.743
 66 A1   56 B1   30 B2   22 A2   67 A1   68 A1   57 B1   58 B1                 
  9.687   9.802  23.247  24.013  25.776  25.820  25.938  26.020
 69 A1   59 B1   70 A1   71 A1   31 B2   23 A2   72 A1   60 B1                 
 26.289  26.534  47.914  48.005 215.668 215.802 289.734 289.741
 73 A1   61 B1   74 A1   62 B1   75 A1   63 B1   32 B2   24 A2                 
289.800 289.819 289.842 289.9581020.7081020.826
 76 A1   64 B1   77 A1   65 B1   78 A1   66 B1                                 
 --------------------------------------------------------------

          Ground-State Mulliken Net Atomic Charges

     Atom                 Charge (a.u.)
  ----------------------------------------
      1 Cl                    0.464051
      2 Br                   -0.094364
      3 Cl                    0.464051
      4 Br                   -0.094364
      5 C                    -0.187341
      6 C                    -0.552033
  ----------------------------------------
  Sum of atomic charges =    -0.000000

 -----------------------------------------------------------------
                    Cartesian Multipole Moments
 -----------------------------------------------------------------
    Charge (ESU x 10^10)
                -0.0000
    Dipole Moment (Debye)
         X      -0.0000      Y      -0.0000      Z      -0.2779
       Tot       0.2779
    Quadrupole Moments (Debye-Ang)
        XX     -71.6748     XY      -0.0000     YY     -73.6264
        XZ      -0.0000     YZ      -0.0000     ZZ     -70.1876
    Octopole Moments (Debye-Ang^2)
       XXX      -0.0000    XXY      -0.0000    XYY      -0.0000
       YYY      -0.0000    XXZ     -27.3155    XYZ       0.0000
       YYZ     -24.3504    XZZ      -0.0000    YZZ      -0.0000
       ZZZ     -72.9974
    Hexadecapole Moments (Debye-Ang^3)
      XXXX    -774.3475   XXXY      -0.0000   XXYY    -151.6912
      XYYY      -0.0000   YYYY     -87.5029   XXXZ      -0.0000
      XXYZ      -0.0000   XYYZ       0.0000   YYYZ      -0.0000
      XXZZ    -301.1907   XYZZ      -0.0000   YYZZ    -230.2679
      XZZZ      -0.0000   YZZZ      -0.0000   ZZZZ   -1233.4779
 -----------------------------------------------------------------
 Calculating analytic gradient of the SCF energy
 Gradient of SCF Energy
            1           2           3           4           5           6
    1  -0.0443013  -0.0572562   0.0443013   0.0572562  -0.0000000   0.0000000
    2  -0.0000000   0.0000000   0.0000000   0.0000000   0.0000000  -0.0000000
    3   0.0003801   0.0031257   0.0003801   0.0031257   0.0147630  -0.0217745
 Max gradient component =       5.726E-02
 RMS gradient           =       2.494E-02
 Gradient time:  CPU 38.53 s  wall 4.94 s
 Geometry Optimization Parameters
   NAtoms,    NIC,     NZ,  NCons,   NDum,   NFix, NCnnct, MaxDiis
        6      37       0       0       0       0       0       0

 Cartesian Hessian Update
 Hessian Updated using BFGS Update


** GEOMETRY OPTIMIZATION IN DELOCALIZED INTERNAL COORDINATES **
   Searching for a Minimum

   Optimization Cycle:  11

                       Coordinates (Angstroms)
     ATOM                X               Y               Z
      1  Cl        1.3396090285    0.0000000000    2.3588608194
      2  Br        1.4229254514    0.0000000000   -1.1574917254
      3  Cl       -1.3396090285    0.0000000000    2.3588608194
      4  Br       -1.4229254514    0.0000000000   -1.1574917254
      5  C         0.0000000000    0.0000000000    1.3336296149
      6  C         0.0000000000    0.0000000000   -0.0122298718
   Point Group: c2v   Number of degrees of freedom:     5


   Energy is  -6144.896333804

 Hessian Updated using BFGS Update

  5 Hessian modes will be used to form the next step
  Hessian Eigenvalues:
     0.096748    0.309936    0.367606    0.550012    0.936168

 Minimum Search - Taking Simple RFO Step
 Searching for Lamda that Minimizes Along All modes
 Value Taken    Lamda =  -0.03084744
 Calculated Step too Large.  Step scaled by  0.616428
 Step Taken.  Stepsize is  0.300000

                             Maximum     Tolerance    Cnvgd?
         Gradient           0.056049      0.000300      NO
         Displacement       0.284312      0.001200      NO
         Energy change     -0.023266      0.000001      NO


 New Cartesian Coordinates Obtained by Inverse Iteration

 Displacement from previous Coordinates is:  0.226660
 ----------------------------------------------------------------
             Standard Nuclear Orientation (Angstroms)
    I     Atom           X                Y                Z
 ----------------------------------------------------------------
    1      Cl      1.3836575064     0.0000000000     2.3250714168
    2      Br      1.4766801839     0.0000000000    -1.1229041096
    3      Cl     -1.3836575064     0.0000000000     2.3250714168
    4      Br     -1.4766801839     0.0000000000    -1.1229041096
    5      C       0.0000000000     0.0000000000     1.3278640406
    6      C       0.0000000000     0.0000000000    -0.0080607240
 ----------------------------------------------------------------
 Molecular Point Group                 C2v   NOp =  4
 Largest Abelian Subgroup              C2v   NOp =  4
 Nuclear Repulsion Energy =   913.0382419333 hartrees
 There are       58 alpha and       58 beta electrons
 Applying Cartesian multipole field
    Component          Value
    ---------          -----
     (2,0,0)        1.00000E-11
     (0,2,0)        2.00000E-11
     (0,0,2)       -3.00000E-11
 Nucleus-field energy     =    -0.0000000225 hartrees
 Requested basis set is 6-311++G(d,p)
 There are 76 shells and 200 basis functions
 A cutoff of  1.0D-11 yielded   2252 shell pairs
 There are     17188 function pairs (     18968 Cartesian)
 Smallest overlap matrix eigenvalue = 1.26E-05
 Guess MOs from SCF MO coefficient file

 -----------------------------------------------------------------------
  General SCF calculation program by
  Eric Jon Sundstrom, Paul Horn, Yuezhi Mao, Dmitri Zuev, Alec White,
  David Stuck, Shaama M.S., Shane Yost, Joonho Lee, David Small,
  Daniel Levine, Susi Lehtola, Hugh Burton, Evgeny Epifanovsky
 -----------------------------------------------------------------------
 Exchange:     0.2000 Hartree-Fock + 0.0800 Slater + 0.7200 B88
 Correlation:  0.1900 VWN1RPA + 0.8100 LYP
 Using SG-1 standard quadrature grid
 using 8 threads for integral computing
 -------------------------------------------------------
 OpenMP Integral computing Module                
 Release: version 2.0, May 2017, Q-Chem Inc. Pleasanton 
 -------------------------------------------------------
 -------------------------------------------------------
 OpenMP BLAS3 based DFT computing Module                
 Release: version 1.0, May 2013, Q-Chem Inc. Pittsburgh 
 -------------------------------------------------------
 A restricted SCF calculation will be
 performed using DIIS
 SCF converges when DIIS error is below 1.0e-08
 ---------------------------------------
  Cycle       Energy         DIIS error
 ---------------------------------------
    1   -6144.9088456589      5.96e-04  
    2   -6144.9111821848      2.42e-04  
    3   -6144.9110267821      2.96e-04  
    4   -6144.9114470540      6.54e-05  
    5   -6144.9114683524      1.28e-05  
    6   -6144.9114688412      7.91e-06  
    7   -6144.9114691498      8.57e-07  
    8   -6144.9114691534      4.13e-07  
    9   -6144.9114691539      3.78e-08  
   10   -6144.9114691538      9.84e-09  Convergence criterion met
 ---------------------------------------
 SCF time:   CPU 92.65s  wall 12.00s 
 SCF   energy in the final basis set =    -6144.9114691538
 Total energy in the final basis set =    -6144.9114691538

 --------------------------------------------------------------
             Orbital Energies (a.u.) and Symmetries
 --------------------------------------------------------------

 Alpha MOs, Restricted
 -- Occupied --                  
-482.86 -482.86 -101.59 -101.59  -62.52  -62.52  -56.34  -56.34
  1 A1    1 B1    2 B1    2 A1    3 B1    3 A1    4 B1    4 A1                 
-56.332 -56.332 -56.331 -56.331 -10.318 -10.301  -9.505  -9.505
  1 A2    1 B2    5 A1    5 B1    6 A1    7 A1    6 B1    8 A1                 
 -8.724  -8.724  -7.270  -7.270  -7.260  -7.260  -7.259  -7.259
  7 B1    9 A1   10 A1    8 B1    2 A2    2 B2    9 B1   11 A1                 
 -6.557  -6.557  -6.543  -6.543  -6.542  -6.542  -2.668  -2.668
 10 B1   12 A1    3 A2    3 B2   13 A1   11 B1   14 A1   12 B1                 
 -2.664  -2.664  -2.663  -2.663  -2.652  -2.652  -2.652  -2.652
  4 B2    4 A2   15 A1   13 B1   16 A1   14 B1    5 A2    5 B2                 
 -0.966  -0.891  -0.864  -0.804  -0.742  -0.572  -0.513  -0.508
 17 A1   18 A1   15 B1   16 B1   19 A1   20 A1   21 A1   17 B1                 
 -0.454  -0.425  -0.379  -0.376  -0.352  -0.348  -0.332  -0.318
  6 B2   18 B1    7 B2   22 A1    6 A2   23 A1   19 B1    7 A2                 
 -0.289  -0.263
 20 B1    8 B2                                                                 
 -- Virtual --                   
 -0.050  -0.050  -0.045  -0.014  -0.002   0.032   0.032   0.039
  9 B2   21 B1   24 A1   25 A1   26 A1   27 A1   22 B1   23 B1                 
  0.043   0.059   0.067   0.071   0.073   0.093   0.098   0.100
 10 B2   28 A1   29 A1    8 A2   11 B2   24 B1   25 B1   30 A1                 
  0.105   0.108   0.121   0.129   0.140   0.155   0.170   0.171
  9 A2   31 A1   12 B2   26 B1   27 B1   32 A1   33 A1   13 B2                 
  0.176   0.194   0.203   0.205   0.253   0.254   0.363   0.372
 28 B1   34 A1   35 A1   29 B1   30 B1   36 A1   31 B1   37 A1                 
  0.399   0.404   0.408   0.418   0.421   0.431   0.435   0.439
 38 A1   14 B2   39 A1   10 A2   32 B1   15 B2   33 B1   40 A1                 
  0.461   0.466   0.485   0.496   0.510   0.521   0.529   0.554
 34 B1   11 A2   41 A1   16 B2   12 A2   17 B2   35 B1   42 A1                 
  0.564   0.577   0.629   0.637   0.679   0.690   0.691   0.708
 18 B2   13 A2   36 B1   43 A1   44 A1   37 B1   19 B2   14 A2                 
  0.734   0.749   0.810   0.821   0.836   0.837   0.877   0.893
 38 B1   45 A1   46 A1   39 B1   15 A2   20 B2   47 A1   40 B1                 
  0.901   0.917   0.921   0.966   1.017   1.043   1.064   1.089
 48 A1   41 B1   49 A1   21 B2   42 B1   50 A1   43 B1   51 A1                 
  1.237   1.255   1.283   1.292   1.526   1.584   1.689   1.712
 44 B1   22 B2   16 A2   52 A1   53 A1   17 A2   45 B1   54 A1                 
  1.872   1.881   1.998   2.001   2.036   2.103   2.123   2.196
 55 A1   23 B2   18 A2   24 B2   46 B1   56 A1   57 A1   58 A1                 
  2.207   2.231   2.240   2.257   2.332   2.372   2.499   2.500
 47 B1   25 B2   48 B1   19 A2   59 A1   49 B1   60 A1   50 B1                 
  2.635   2.833   2.916   3.129   3.164   3.461   3.970   3.989
 26 B2   27 B2   51 B1   52 B1   61 A1   62 A1   28 B2   20 A2                 
  3.998   4.009   4.033   4.093   4.164   4.197   4.350   4.381
 63 A1   53 B1   21 A2   29 B2   54 B1   64 A1   65 A1   55 B1                 
  6.618   6.746   7.535   7.542   7.606   7.613   7.621   7.721
 66 A1   56 B1   30 B2   22 A2   67 A1   57 B1   68 A1   58 B1                 
  9.685   9.789  23.232  24.048  25.774  25.816  25.936  25.973
 69 A1   59 B1   70 A1   71 A1   31 B2   23 A2   72 A1   60 B1                 
 26.338  26.488  47.894  48.001 215.667 215.785 289.733 289.738
 73 A1   61 B1   74 A1   62 B1   75 A1   63 B1   32 B2   24 A2                 
289.799 289.810 289.860 289.9381020.6821020.821
 64 B1   76 A1   77 A1   65 B1   78 A1   66 B1                                 

 Beta MOs, Restricted
 -- Occupied --                  
-482.86 -482.86 -101.59 -101.59  -62.52  -62.52  -56.34  -56.34
  1 A1    1 B1    2 B1    2 A1    3 B1    3 A1    4 B1    4 A1                 
-56.332 -56.332 -56.331 -56.331 -10.318 -10.301  -9.505  -9.505
  1 A2    1 B2    5 A1    5 B1    6 A1    7 A1    6 B1    8 A1                 
 -8.724  -8.724  -7.270  -7.270  -7.260  -7.260  -7.259  -7.259
  7 B1    9 A1   10 A1    8 B1    2 A2    2 B2    9 B1   11 A1                 
 -6.557  -6.557  -6.543  -6.543  -6.542  -6.542  -2.668  -2.668
 10 B1   12 A1    3 A2    3 B2   13 A1   11 B1   14 A1   12 B1                 
 -2.664  -2.664  -2.663  -2.663  -2.652  -2.652  -2.652  -2.652
  4 B2    4 A2   15 A1   13 B1   16 A1   14 B1    5 A2    5 B2                 
 -0.966  -0.891  -0.864  -0.804  -0.742  -0.572  -0.513  -0.508
 17 A1   18 A1   15 B1   16 B1   19 A1   20 A1   21 A1   17 B1                 
 -0.454  -0.425  -0.379  -0.376  -0.352  -0.348  -0.332  -0.318
  6 B2   18 B1    7 B2   22 A1    6 A2   23 A1   19 B1    7 A2                 
 -0.289  -0.263
 20 B1    8 B2                                                                 
 -- Virtual --                   
 -0.050  -0.050  -0.045  -0.014  -0.002   0.032   0.032   0.039
  9 B2   21 B1   24 A1   25 A1   26 A1   27 A1   22 B1   23 B1                 
  0.043   0.059   0.067   0.071   0.073   0.093   0.098   0.100
 10 B2   28 A1   29 A1    8 A2   11 B2   24 B1   25 B1   30 A1                 
  0.105   0.108   0.121   0.129   0.140   0.155   0.170   0.171
  9 A2   31 A1   12 B2   26 B1   27 B1   32 A1   33 A1   13 B2                 
  0.176   0.194   0.203   0.205   0.253   0.254   0.363   0.372
 28 B1   34 A1   35 A1   29 B1   30 B1   36 A1   31 B1   37 A1                 
  0.399   0.404   0.408   0.418   0.421   0.431   0.435   0.439
 38 A1   14 B2   39 A1   10 A2   32 B1   15 B2   33 B1   40 A1                 
  0.461   0.466   0.485   0.496   0.510   0.521   0.529   0.554
 34 B1   11 A2   41 A1   16 B2   12 A2   17 B2   35 B1   42 A1                 
  0.564   0.577   0.629   0.637   0.679   0.690   0.691   0.708
 18 B2   13 A2   36 B1   43 A1   44 A1   37 B1   19 B2   14 A2                 
  0.734   0.749   0.810   0.821   0.836   0.837   0.877   0.893
 38 B1   45 A1   46 A1   39 B1   15 A2   20 B2   47 A1   40 B1                 
  0.901   0.917   0.921   0.966   1.017   1.043   1.064   1.089
 48 A1   41 B1   49 A1   21 B2   42 B1   50 A1   43 B1   51 A1                 
  1.237   1.255   1.283   1.292   1.526   1.584   1.689   1.712
 44 B1   22 B2   16 A2   52 A1   53 A1   17 A2   45 B1   54 A1                 
  1.872   1.881   1.998   2.001   2.036   2.103   2.123   2.196
 55 A1   23 B2   18 A2   24 B2   46 B1   56 A1   57 A1   58 A1                 
  2.207   2.231   2.240   2.257   2.332   2.372   2.499   2.500
 47 B1   25 B2   48 B1   19 A2   59 A1   49 B1   60 A1   50 B1                 
  2.635   2.833   2.916   3.129   3.164   3.461   3.970   3.989
 26 B2   27 B2   51 B1   52 B1   61 A1   62 A1   28 B2   20 A2                 
  3.998   4.009   4.033   4.093   4.164   4.197   4.350   4.381
 63 A1   53 B1   21 A2   29 B2   54 B1   64 A1   65 A1   55 B1                 
  6.618   6.746   7.535   7.542   7.606   7.613   7.621   7.721
 66 A1   56 B1   30 B2   22 A2   67 A1   57 B1   68 A1   58 B1                 
  9.685   9.789  23.232  24.048  25.774  25.816  25.936  25.973
 69 A1   59 B1   70 A1   71 A1   31 B2   23 A2   72 A1   60 B1                 
 26.338  26.488  47.894  48.001 215.667 215.785 289.733 289.738
 73 A1   61 B1   74 A1   62 B1   75 A1   63 B1   32 B2   24 A2                 
289.799 289.810 289.860 289.9381020.6821020.821
 64 B1   76 A1   77 A1   65 B1   78 A1   66 B1                                 
 --------------------------------------------------------------

          Ground-State Mulliken Net Atomic Charges

     Atom                 Charge (a.u.)
  ----------------------------------------
      1 Cl                    0.457902
      2 Br                   -0.096567
      3 Cl                    0.457902
      4 Br                   -0.096567
      5 C                    -0.211176
      6 C                    -0.511494
  ----------------------------------------
  Sum of atomic charges =    -0.000000

 -----------------------------------------------------------------
                    Cartesian Multipole Moments
 -----------------------------------------------------------------
    Charge (ESU x 10^10)
                -0.0000
    Dipole Moment (Debye)
         X       0.0000      Y      -0.0000      Z      -0.2676
       Tot       0.2676
    Quadrupole Moments (Debye-Ang)
        XX     -70.8676     XY       0.0000     YY     -73.7679
        XZ       0.0000     YZ       0.0000     ZZ     -70.8704
    Octopole Moments (Debye-Ang^2)
       XXX       0.0000    XXY      -0.0000    XYY      -0.0000
       YYY      -0.0000    XXZ     -27.7287    XYZ       0.0000
       YYZ     -24.8042    XZZ       0.0000    YZZ      -0.0000
       ZZZ     -74.7742
    Hexadecapole Moments (Debye-Ang^3)
      XXXX    -814.3133   XXXY       0.0000   XXYY    -160.3655
      XYYY       0.0000   YYYY     -87.8452   XXXZ       0.0000
      XXYZ      -0.0000   XYYZ      -0.0000   YYYZ      -0.0000
      XXZZ    -301.9293   XYZZ       0.0000   YYZZ    -223.8825
      XZZZ       0.0000   YZZZ      -0.0000   ZZZZ   -1204.3081
 -----------------------------------------------------------------
 Calculating analytic gradient of the SCF energy
 Gradient of SCF Energy
            1           2           3           4           5           6
    1  -0.0251574  -0.0348286   0.0251574   0.0348286  -0.0000000   0.0000000
    2  -0.0000000  -0.0000000  -0.0000000  -0.0000000   0.0000000  -0.0000000
    3   0.0014371   0.0000005   0.0014371   0.0000005  -0.0002764  -0.0025987
 Max gradient component =       3.483E-02
 RMS gradient           =       1.434E-02
 Gradient time:  CPU 38.11 s  wall 4.89 s
 Geometry Optimization Parameters
   NAtoms,    NIC,     NZ,  NCons,   NDum,   NFix, NCnnct, MaxDiis
        6      37       0       0       0       0       0       0

 Cartesian Hessian Update
 Hessian Updated using BFGS Update


** GEOMETRY OPTIMIZATION IN DELOCALIZED INTERNAL COORDINATES **
   Searching for a Minimum

   Optimization Cycle:  12

                       Coordinates (Angstroms)
     ATOM                X               Y               Z
      1  Cl        1.3836575064    0.0000000000    2.3250714168
      2  Br        1.4766801839    0.0000000000   -1.1229041096
      3  Cl       -1.3836575064    0.0000000000    2.3250714168
      4  Br       -1.4766801839    0.0000000000   -1.1229041096
      5  C         0.0000000000    0.0000000000    1.3278640406
      6  C         0.0000000000    0.0000000000   -0.0080607240
   Point Group: c2v   Number of degrees of freedom:     5


   Energy is  -6144.911469154

 Hessian Updated using BFGS Update

  5 Hessian modes will be used to form the next step
  Hessian Eigenvalues:
     0.078063    0.309613    0.384430    0.551509    0.936004

 Minimum Search - Taking Simple RFO Step
 Searching for Lamda that Minimizes Along All modes
 Value Taken    Lamda =  -0.01538356
 Calculated Step too Large.  Step scaled by  0.740958
 Step Taken.  Stepsize is  0.300000

                             Maximum     Tolerance    Cnvgd?
         Gradient           0.035929      0.000300      NO
         Displacement       0.291659      0.001200      NO
         Energy change     -0.015135      0.000001      NO


 New Cartesian Coordinates Obtained by Inverse Iteration

 Displacement from previous Coordinates is:  0.223217
 ----------------------------------------------------------------
             Standard Nuclear Orientation (Angstroms)
    I     Atom           X                Y                Z
 ----------------------------------------------------------------
    1      Cl      1.4264974822     0.0000000000     2.2933572112
    2      Br      1.5310815450     0.0000000000    -1.0888004000
    3      Cl     -1.4264974822     0.0000000000     2.2933572112
    4      Br     -1.5310815450     0.0000000000    -1.0888004000
    5      C       0.0000000000     0.0000000000     1.3281170766
    6      C       0.0000000000     0.0000000000    -0.0130927679
 ----------------------------------------------------------------
 Molecular Point Group                 C2v   NOp =  4
 Largest Abelian Subgroup              C2v   NOp =  4
 Nuclear Repulsion Energy =   904.7028710391 hartrees
 There are       58 alpha and       58 beta electrons
 Applying Cartesian multipole field
    Component          Value
    ---------          -----
     (2,0,0)        1.00000E-11
     (0,2,0)        2.00000E-11
     (0,0,2)       -3.00000E-11
 Nucleus-field energy     =    -0.0000000209 hartrees
 Requested basis set is 6-311++G(d,p)
 There are 76 shells and 200 basis functions
 A cutoff of  1.0D-11 yielded   2242 shell pairs
 There are     17142 function pairs (     18914 Cartesian)
 Smallest overlap matrix eigenvalue = 1.49E-05
 Guess MOs from SCF MO coefficient file

 -----------------------------------------------------------------------
  General SCF calculation program by
  Eric Jon Sundstrom, Paul Horn, Yuezhi Mao, Dmitri Zuev, Alec White,
  David Stuck, Shaama M.S., Shane Yost, Joonho Lee, David Small,
  Daniel Levine, Susi Lehtola, Hugh Burton, Evgeny Epifanovsky
 -----------------------------------------------------------------------
 Exchange:     0.2000 Hartree-Fock + 0.0800 Slater + 0.7200 B88
 Correlation:  0.1900 VWN1RPA + 0.8100 LYP
 Using SG-1 standard quadrature grid
 using 8 threads for integral computing
 -------------------------------------------------------
 OpenMP Integral computing Module                
 Release: version 2.0, May 2017, Q-Chem Inc. Pleasanton 
 -------------------------------------------------------
 -------------------------------------------------------
 OpenMP BLAS3 based DFT computing Module                
 Release: version 1.0, May 2013, Q-Chem Inc. Pittsburgh 
 -------------------------------------------------------
 A restricted SCF calculation will be
 performed using DIIS
 SCF converges when DIIS error is below 1.0e-08
 ---------------------------------------
  Cycle       Energy         DIIS error
 ---------------------------------------
    1   -6144.9173506546      5.41e-04  
    2   -6144.9193800207      2.71e-04  
    3   -6144.9192276563      3.20e-04  
    4   -6144.9197341777      5.31e-05  
    5   -6144.9197480006      1.55e-05  
    6   -6144.9197488561      7.96e-06  
    7   -6144.9197491726      6.81e-07  
    8   -6144.9197491750      3.10e-07  
    9   -6144.9197491754      5.03e-08  
   10   -6144.9197491753      1.10e-08  
   11   -6144.9197491755      8.71e-10  Convergence criterion met
 ---------------------------------------
 SCF time:   CPU 101.35s  wall 13.00s 
 SCF   energy in the final basis set =    -6144.9197491755
 Total energy in the final basis set =    -6144.9197491755

 --------------------------------------------------------------
             Orbital Energies (a.u.) and Symmetries
 --------------------------------------------------------------

 Alpha MOs, Restricted
 -- Occupied --                  
-482.86 -482.86 -101.59 -101.59  -62.52  -62.52  -56.34  -56.34
  1 A1    1 B1    2 B1    2 A1    3 B1    3 A1    4 B1    4 A1                 
-56.333 -56.333 -56.332 -56.332 -10.320 -10.304  -9.506  -9.506
  1 A2    1 B2    5 A1    5 B1    6 A1    7 A1    6 B1    8 A1                 
 -8.725  -8.725  -7.271  -7.271  -7.260  -7.260  -7.260  -7.260
  7 B1    9 A1   10 A1    8 B1    2 A2    2 B2    9 B1   11 A1                 
 -6.557  -6.557  -6.543  -6.543  -6.542  -6.542  -2.668  -2.668
 10 B1   12 A1    3 A2    3 B2   11 B1   13 A1   14 A1   12 B1                 
 -2.664  -2.664  -2.664  -2.664  -2.652  -2.652  -2.652  -2.652
  4 B2    4 A2   15 A1   13 B1   14 B1   16 A1    5 A2    5 B2                 
 -0.959  -0.882  -0.865  -0.805  -0.740  -0.570  -0.507  -0.507
 17 A1   18 A1   15 B1   16 B1   19 A1   20 A1   17 B1   21 A1                 
 -0.450  -0.424  -0.374  -0.373  -0.354  -0.342  -0.339  -0.319
  6 B2   18 B1    7 B2   22 A1    6 A2   23 A1   19 B1    7 A2                 
 -0.294  -0.264
 20 B1    8 B2                                                                 
 -- Virtual --                   
 -0.052  -0.052  -0.051  -0.021  -0.001   0.031   0.032   0.038
 24 A1   21 B1    9 B2   25 A1   26 A1   22 B1   27 A1   23 B1                 
  0.043   0.060   0.066   0.071   0.073   0.093   0.097   0.103
 10 B2   28 A1   29 A1    8 A2   11 B2   24 B1   25 B1   30 A1                 
  0.105   0.107   0.121   0.127   0.138   0.151   0.169   0.173
  9 A2   31 A1   12 B2   26 B1   27 B1   32 A1   13 B2   33 A1                 
  0.178   0.187   0.203   0.204   0.250   0.254   0.363   0.373
 28 B1   34 A1   35 A1   29 B1   30 B1   36 A1   31 B1   37 A1                 
  0.395   0.404   0.407   0.419   0.422   0.430   0.431   0.433
 38 A1   14 B2   39 A1   10 A2   32 B1   33 B1   15 B2   40 A1                 
  0.460   0.465   0.480   0.497   0.512   0.526   0.529   0.562
 34 B1   11 A2   41 A1   16 B2   12 A2   17 B2   35 B1   18 B2                 
  0.566   0.569   0.620   0.626   0.678   0.695   0.699   0.708
 13 A2   42 A1   36 B1   43 A1   44 A1   37 B1   19 B2   14 A2                 
  0.729   0.752   0.811   0.814   0.835   0.837   0.871   0.885
 38 B1   45 A1   46 A1   39 B1   15 A2   20 B2   47 A1   40 B1                 
  0.892   0.915   0.915   0.964   1.012   1.046   1.047   1.074
 48 A1   49 A1   41 B1   21 B2   42 B1   50 A1   43 B1   51 A1                 
  1.233   1.239   1.278   1.282   1.540   1.577   1.667   1.695
 44 B1   22 B2   52 A1   16 A2   53 A1   17 A2   45 B1   54 A1                 
  1.877   1.878   1.996   1.998   2.013   2.102   2.124   2.185
 55 A1   23 B2   24 B2   18 A2   46 B1   56 A1   57 A1   47 B1                 
  2.213   2.215   2.226   2.258   2.327   2.361   2.483   2.500
 48 B1   58 A1   25 B2   19 A2   59 A1   49 B1   50 B1   60 A1                 
  2.633   2.829   2.911   3.131   3.146   3.448   3.974   3.984
 26 B2   27 B2   51 B1   52 B1   61 A1   62 A1   28 B2   20 A2                 
  4.007   4.011   4.027   4.091   4.131   4.206   4.358   4.384
 63 A1   53 B1   21 A2   29 B2   54 B1   64 A1   65 A1   55 B1                 
  6.599   6.740   7.534   7.540   7.593   7.602   7.652   7.702
 66 A1   56 B1   30 B2   22 A2   57 B1   67 A1   68 A1   58 B1                 
  9.685   9.775  23.225  24.025  25.770  25.815  25.928  25.939
 69 A1   59 B1   70 A1   71 A1   31 B2   23 A2   72 A1   60 B1                 
 26.364  26.454  47.879  47.996 215.669 215.767 289.731 289.735
 73 A1   61 B1   74 A1   62 B1   75 A1   63 B1   32 B2   24 A2                 
289.780 289.807 289.883 289.9201020.6651020.814
 64 B1   76 A1   77 A1   65 B1   78 A1   66 B1                                 

 Beta MOs, Restricted
 -- Occupied --                  
-482.86 -482.86 -101.59 -101.59  -62.52  -62.52  -56.34  -56.34
  1 A1    1 B1    2 B1    2 A1    3 B1    3 A1    4 B1    4 A1                 
-56.333 -56.333 -56.332 -56.332 -10.320 -10.304  -9.506  -9.506
  1 A2    1 B2    5 A1    5 B1    6 A1    7 A1    6 B1    8 A1                 
 -8.725  -8.725  -7.271  -7.271  -7.260  -7.260  -7.260  -7.260
  7 B1    9 A1   10 A1    8 B1    2 A2    2 B2    9 B1   11 A1                 
 -6.557  -6.557  -6.543  -6.543  -6.542  -6.542  -2.668  -2.668
 10 B1   12 A1    3 A2    3 B2   11 B1   13 A1   14 A1   12 B1                 
 -2.664  -2.664  -2.664  -2.664  -2.652  -2.652  -2.652  -2.652
  4 B2    4 A2   15 A1   13 B1   14 B1   16 A1    5 A2    5 B2                 
 -0.959  -0.882  -0.865  -0.805  -0.740  -0.570  -0.507  -0.507
 17 A1   18 A1   15 B1   16 B1   19 A1   20 A1   17 B1   21 A1                 
 -0.450  -0.424  -0.374  -0.373  -0.354  -0.342  -0.339  -0.319
  6 B2   18 B1    7 B2   22 A1    6 A2   23 A1   19 B1    7 A2                 
 -0.294  -0.264
 20 B1    8 B2                                                                 
 -- Virtual --                   
 -0.052  -0.052  -0.051  -0.021  -0.001   0.031   0.032   0.038
 24 A1   21 B1    9 B2   25 A1   26 A1   22 B1   27 A1   23 B1                 
  0.043   0.060   0.066   0.071   0.073   0.093   0.097   0.103
 10 B2   28 A1   29 A1    8 A2   11 B2   24 B1   25 B1   30 A1                 
  0.105   0.107   0.121   0.127   0.138   0.151   0.169   0.173
  9 A2   31 A1   12 B2   26 B1   27 B1   32 A1   13 B2   33 A1                 
  0.178   0.187   0.203   0.204   0.250   0.254   0.363   0.373
 28 B1   34 A1   35 A1   29 B1   30 B1   36 A1   31 B1   37 A1                 
  0.395   0.404   0.407   0.419   0.422   0.430   0.431   0.433
 38 A1   14 B2   39 A1   10 A2   32 B1   33 B1   15 B2   40 A1                 
  0.460   0.465   0.480   0.497   0.512   0.526   0.529   0.562
 34 B1   11 A2   41 A1   16 B2   12 A2   17 B2   35 B1   18 B2                 
  0.566   0.569   0.620   0.626   0.678   0.695   0.699   0.708
 13 A2   42 A1   36 B1   43 A1   44 A1   37 B1   19 B2   14 A2                 
  0.729   0.752   0.811   0.814   0.835   0.837   0.871   0.885
 38 B1   45 A1   46 A1   39 B1   15 A2   20 B2   47 A1   40 B1                 
  0.892   0.915   0.915   0.964   1.012   1.046   1.047   1.074
 48 A1   49 A1   41 B1   21 B2   42 B1   50 A1   43 B1   51 A1                 
  1.233   1.239   1.278   1.282   1.540   1.577   1.667   1.695
 44 B1   22 B2   52 A1   16 A2   53 A1   17 A2   45 B1   54 A1                 
  1.877   1.878   1.996   1.998   2.013   2.102   2.124   2.185
 55 A1   23 B2   24 B2   18 A2   46 B1   56 A1   57 A1   47 B1                 
  2.213   2.215   2.226   2.258   2.327   2.361   2.483   2.500
 48 B1   58 A1   25 B2   19 A2   59 A1   49 B1   50 B1   60 A1                 
  2.633   2.829   2.911   3.131   3.146   3.448   3.974   3.984
 26 B2   27 B2   51 B1   52 B1   61 A1   62 A1   28 B2   20 A2                 
  4.007   4.011   4.027   4.091   4.131   4.206   4.358   4.384
 63 A1   53 B1   21 A2   29 B2   54 B1   64 A1   65 A1   55 B1                 
  6.599   6.740   7.534   7.540   7.593   7.602   7.652   7.702
 66 A1   56 B1   30 B2   22 A2   57 B1   67 A1   68 A1   58 B1                 
  9.685   9.775  23.225  24.025  25.770  25.815  25.928  25.939
 69 A1   59 B1   70 A1   71 A1   31 B2   23 A2   72 A1   60 B1                 
 26.364  26.454  47.879  47.996 215.669 215.767 289.731 289.735
 73 A1   61 B1   74 A1   62 B1   75 A1   63 B1   32 B2   24 A2                 
289.780 289.807 289.883 289.9201020.6651020.814
 64 B1   76 A1   77 A1   65 B1   78 A1   66 B1                                 
 --------------------------------------------------------------

          Ground-State Mulliken Net Atomic Charges

     Atom                 Charge (a.u.)
  ----------------------------------------
      1 Cl                    0.451121
      2 Br                   -0.099838
      3 Cl                    0.451121
      4 Br                   -0.099838
      5 C                    -0.290647
      6 C                    -0.411920
  ----------------------------------------
  Sum of atomic charges =    -0.000000

 -----------------------------------------------------------------
                    Cartesian Multipole Moments
 -----------------------------------------------------------------
    Charge (ESU x 10^10)
                -0.0000
    Dipole Moment (Debye)
         X      -0.0000      Y       0.0000      Z      -0.2485
       Tot       0.2485
    Quadrupole Moments (Debye-Ang)
        XX     -70.0883     XY       0.0000     YY     -73.9203
        XZ      -0.0000     YZ       0.0000     ZZ     -71.5187
    Octopole Moments (Debye-Ang^2)
       XXX      -0.0000    XXY       0.0000    XYY      -0.0000
       YYY       0.0000    XXZ     -28.1179    XYZ       0.0000
       YYZ     -25.2930    XZZ       0.0000    YZZ       0.0000
       ZZZ     -76.4492
    Hexadecapole Moments (Debye-Ang^3)
      XXXX    -855.3433   XXXY       0.0000   XXYY    -169.3665
      XYYY       0.0000   YYYY     -88.2087   XXXZ      -0.0000
      XXYZ       0.0000   XYYZ      -0.0000   YYYZ       0.0000
      XXZZ    -304.3715   XYZZ       0.0000   YYZZ    -217.9168
      XZZZ      -0.0000   YZZZ       0.0000   ZZZZ   -1177.0608
 -----------------------------------------------------------------
 Calculating analytic gradient of the SCF energy
 Gradient of SCF Energy
            1           2           3           4           5           6
    1  -0.0094101  -0.0168446   0.0094101   0.0168446   0.0000000   0.0000000
    2   0.0000000   0.0000000   0.0000000  -0.0000000  -0.0000000   0.0000000
    3   0.0013955  -0.0013131   0.0013955  -0.0013131   0.0018877  -0.0020525
 Max gradient component =       1.684E-02
 RMS gradient           =       6.497E-03
 Gradient time:  CPU 37.73 s  wall 4.84 s
 Geometry Optimization Parameters
   NAtoms,    NIC,     NZ,  NCons,   NDum,   NFix, NCnnct, MaxDiis
        6      37       0       0       0       0       0       0

 Cartesian Hessian Update
 Hessian Updated using BFGS Update


** GEOMETRY OPTIMIZATION IN DELOCALIZED INTERNAL COORDINATES **
   Searching for a Minimum

   Optimization Cycle:  13

                       Coordinates (Angstroms)
     ATOM                X               Y               Z
      1  Cl        1.4264974822    0.0000000000    2.2933572112
      2  Br        1.5310815450    0.0000000000   -1.0888004000
      3  Cl       -1.4264974822    0.0000000000    2.2933572112
      4  Br       -1.5310815450    0.0000000000   -1.0888004000
      5  C         0.0000000000    0.0000000000    1.3281170766
      6  C         0.0000000000    0.0000000000   -0.0130927679
   Point Group: c2v   Number of degrees of freedom:     5


   Energy is  -6144.919749175

 Hessian Updated using BFGS Update

  5 Hessian modes will be used to form the next step
  Hessian Eigenvalues:
     0.067280    0.309969    0.383056    0.553647    0.935829

 Minimum Search - Taking Simple RFO Step
 Searching for Lamda that Minimizes Along All modes
 Value Taken    Lamda =  -0.00452150
 Step Taken.  Stepsize is  0.248984

                             Maximum     Tolerance    Cnvgd?
         Gradient           0.015866      0.000300      NO
         Displacement       0.236592      0.001200      NO
         Energy change     -0.008280      0.000001      NO


 New Cartesian Coordinates Obtained by Inverse Iteration

 Displacement from previous Coordinates is:  0.205115
 ----------------------------------------------------------------
             Standard Nuclear Orientation (Angstroms)
    I     Atom           X                Y                Z
 ----------------------------------------------------------------
    1      Cl      1.4595909685     0.0000000000     2.2594383626
    2      Br      1.5775806078     0.0000000000    -1.0505950505
    3      Cl     -1.4595909685     0.0000000000     2.2594383626
    4      Br     -1.5775806078     0.0000000000    -1.0505950505
    5      C       0.0000000000     0.0000000000     1.3216270934
    6      C       0.0000000000     0.0000000000    -0.0151757865
 ----------------------------------------------------------------
 Molecular Point Group                 C2v   NOp =  4
 Largest Abelian Subgroup              C2v   NOp =  4
 Nuclear Repulsion Energy =   900.3588048265 hartrees
 There are       58 alpha and       58 beta electrons
 Applying Cartesian multipole field
    Component          Value
    ---------          -----
     (2,0,0)        1.00000E-11
     (0,2,0)        2.00000E-11
     (0,0,2)       -3.00000E-11
 Nucleus-field energy     =    -0.0000000192 hartrees
 Requested basis set is 6-311++G(d,p)
 There are 76 shells and 200 basis functions
 A cutoff of  1.0D-11 yielded   2239 shell pairs
 There are     17135 function pairs (     18911 Cartesian)
 Smallest overlap matrix eigenvalue = 1.65E-05
 Guess MOs from SCF MO coefficient file

 -----------------------------------------------------------------------
  General SCF calculation program by
  Eric Jon Sundstrom, Paul Horn, Yuezhi Mao, Dmitri Zuev, Alec White,
  David Stuck, Shaama M.S., Shane Yost, Joonho Lee, David Small,
  Daniel Levine, Susi Lehtola, Hugh Burton, Evgeny Epifanovsky
 -----------------------------------------------------------------------
 Exchange:     0.2000 Hartree-Fock + 0.0800 Slater + 0.7200 B88
 Correlation:  0.1900 VWN1RPA + 0.8100 LYP
 Using SG-1 standard quadrature grid
 using 8 threads for integral computing
 -------------------------------------------------------
 OpenMP Integral computing Module                
 Release: version 2.0, May 2017, Q-Chem Inc. Pleasanton 
 -------------------------------------------------------
 -------------------------------------------------------
 OpenMP BLAS3 based DFT computing Module                
 Release: version 1.0, May 2013, Q-Chem Inc. Pittsburgh 
 -------------------------------------------------------
 A restricted SCF calculation will be
 performed using DIIS
 SCF converges when DIIS error is below 1.0e-08
 ---------------------------------------
  Cycle       Energy         DIIS error
 ---------------------------------------
    1   -6144.9206259138      4.49e-04  
    2   -6144.9221564919      1.76e-04  
    3   -6144.9220602204      2.24e-04  
    4   -6144.9223034265      5.10e-05  
    5   -6144.9223165574      1.06e-05  
    6   -6144.9223168747      6.77e-06  
    7   -6144.9223171001      7.44e-07  
    8   -6144.9223171028      3.40e-07  
    9   -6144.9223171033      3.36e-08  
   10   -6144.9223171034      9.54e-09  Convergence criterion met
 ---------------------------------------
 SCF time:   CPU 92.46s  wall 12.00s 
 SCF   energy in the final basis set =    -6144.9223171034
 Total energy in the final basis set =    -6144.9223171034

 --------------------------------------------------------------
             Orbital Energies (a.u.) and Symmetries
 --------------------------------------------------------------

 Alpha MOs, Restricted
 -- Occupied --                  
-482.86 -482.86 -101.59 -101.59  -62.52  -62.52  -56.34  -56.34
  1 A1    1 B1    2 B1    2 A1    3 B1    3 A1    4 B1    4 A1                 
-56.333 -56.333 -56.333 -56.333 -10.320 -10.305  -9.506  -9.506
  1 A2    1 B2    5 A1    5 B1    6 A1    7 A1    6 B1    8 A1                 
 -8.725  -8.725  -7.271  -7.271  -7.261  -7.261  -7.260  -7.260
  7 B1    9 A1   10 A1    8 B1    2 A2    2 B2    9 B1   11 A1                 
 -6.558  -6.558  -6.543  -6.543  -6.543  -6.543  -2.668  -2.668
 10 B1   12 A1    3 A2    3 B2   11 B1   13 A1   14 A1   12 B1                 
 -2.665  -2.665  -2.664  -2.664  -2.653  -2.653  -2.653  -2.653
  4 B2    4 A2   15 A1   13 B1   14 B1   16 A1    5 A2    5 B2                 
 -0.955  -0.875  -0.866  -0.806  -0.740  -0.567  -0.508  -0.503
 17 A1   18 A1   15 B1   16 B1   19 A1   20 A1   17 B1   21 A1                 
 -0.448  -0.423  -0.371  -0.370  -0.355  -0.344  -0.337  -0.320
  6 B2   18 B1   22 A1    7 B2    6 A2   19 B1   23 A1    7 A2                 
 -0.297  -0.265
 20 B1    8 B2                                                                 
 -- Virtual --                   
 -0.058  -0.053  -0.051  -0.028  -0.001   0.031   0.032   0.038
 24 A1   21 B1    9 B2   25 A1   26 A1   22 B1   27 A1   23 B1                 
  0.044   0.060   0.065   0.071   0.073   0.092   0.096   0.105
 10 B2   28 A1   29 A1    8 A2   11 B2   24 B1   25 B1   30 A1                 
  0.105   0.106   0.122   0.125   0.138   0.147   0.168   0.174
  9 A2   31 A1   12 B2   26 B1   27 B1   32 A1   13 B2   33 A1                 
  0.179   0.183   0.204   0.204   0.247   0.257   0.364   0.373
 28 B1   34 A1   29 B1   35 A1   30 B1   36 A1   31 B1   37 A1                 
  0.393   0.403   0.407   0.419   0.421   0.426   0.429   0.432
 38 A1   14 B2   39 A1   10 A2   32 B1   33 B1   40 A1   15 B2                 
  0.461   0.464   0.476   0.497   0.514   0.528   0.529   0.559
 34 B1   11 A2   41 A1   16 B2   12 A2   35 B1   17 B2   13 A2                 
  0.562   0.583   0.610   0.616   0.680   0.699   0.706   0.709
 18 B2   42 A1   36 B1   43 A1   44 A1   37 B1   19 B2   14 A2                 
  0.731   0.754   0.809   0.810   0.834   0.838   0.865   0.880
 38 B1   45 A1   39 B1   46 A1   15 A2   20 B2   47 A1   40 B1                 
  0.890   0.911   0.917   0.962   1.008   1.036   1.047   1.065
 48 A1   49 A1   41 B1   21 B2   42 B1   43 B1   50 A1   51 A1                 
  1.229   1.231   1.264   1.279   1.549   1.575   1.652   1.688
 22 B2   44 B1   52 A1   16 A2   53 A1   17 A2   45 B1   54 A1                 
  1.882   1.884   1.991   1.996   1.999   2.092   2.132   2.170
 23 B2   55 A1   24 B2   46 B1   18 A2   56 A1   57 A1   47 B1                 
  2.194   2.223   2.227   2.259   2.324   2.359   2.475   2.496
 48 B1   25 B2   58 A1   19 A2   59 A1   49 B1   50 B1   60 A1                 
  2.633   2.828   2.907   3.135   3.143   3.430   3.976   3.981
 26 B2   27 B2   51 B1   52 B1   61 A1   62 A1   28 B2   20 A2                 
  4.011   4.014   4.024   4.088   4.108   4.209   4.363   4.388
 63 A1   53 B1   21 A2   29 B2   54 B1   64 A1   65 A1   55 B1                 
  6.591   6.735   7.533   7.539   7.577   7.598   7.670   7.692
 66 A1   56 B1   30 B2   22 A2   57 B1   67 A1   68 A1   58 B1                 
  9.688   9.764  23.217  24.041  25.767  25.817  25.922  25.927
 69 A1   59 B1   70 A1   71 A1   31 B2   23 A2   72 A1   60 B1                 
 26.369  26.442  47.873  47.991 215.672 215.754 289.728 289.734
 73 A1   61 B1   74 A1   62 B1   75 A1   63 B1   32 B2   24 A2                 
289.767 289.801 289.895 289.9111020.6581020.807
 64 B1   76 A1   77 A1   65 B1   78 A1   66 B1                                 

 Beta MOs, Restricted
 -- Occupied --                  
-482.86 -482.86 -101.59 -101.59  -62.52  -62.52  -56.34  -56.34
  1 A1    1 B1    2 B1    2 A1    3 B1    3 A1    4 B1    4 A1                 
-56.333 -56.333 -56.333 -56.333 -10.320 -10.305  -9.506  -9.506
  1 A2    1 B2    5 A1    5 B1    6 A1    7 A1    6 B1    8 A1                 
 -8.725  -8.725  -7.271  -7.271  -7.261  -7.261  -7.260  -7.260
  7 B1    9 A1   10 A1    8 B1    2 A2    2 B2    9 B1   11 A1                 
 -6.558  -6.558  -6.543  -6.543  -6.543  -6.543  -2.668  -2.668
 10 B1   12 A1    3 A2    3 B2   11 B1   13 A1   14 A1   12 B1                 
 -2.665  -2.665  -2.664  -2.664  -2.653  -2.653  -2.653  -2.653
  4 B2    4 A2   15 A1   13 B1   14 B1   16 A1    5 A2    5 B2                 
 -0.955  -0.875  -0.866  -0.806  -0.740  -0.567  -0.508  -0.503
 17 A1   18 A1   15 B1   16 B1   19 A1   20 A1   17 B1   21 A1                 
 -0.448  -0.423  -0.371  -0.370  -0.355  -0.344  -0.337  -0.320
  6 B2   18 B1   22 A1    7 B2    6 A2   19 B1   23 A1    7 A2                 
 -0.297  -0.265
 20 B1    8 B2                                                                 
 -- Virtual --                   
 -0.058  -0.053  -0.051  -0.028  -0.001   0.031   0.032   0.038
 24 A1   21 B1    9 B2   25 A1   26 A1   22 B1   27 A1   23 B1                 
  0.044   0.060   0.065   0.071   0.073   0.092   0.096   0.105
 10 B2   28 A1   29 A1    8 A2   11 B2   24 B1   25 B1   30 A1                 
  0.105   0.106   0.122   0.125   0.138   0.147   0.168   0.174
  9 A2   31 A1   12 B2   26 B1   27 B1   32 A1   13 B2   33 A1                 
  0.179   0.183   0.204   0.204   0.247   0.257   0.364   0.373
 28 B1   34 A1   29 B1   35 A1   30 B1   36 A1   31 B1   37 A1                 
  0.393   0.403   0.407   0.419   0.421   0.426   0.429   0.432
 38 A1   14 B2   39 A1   10 A2   32 B1   33 B1   40 A1   15 B2                 
  0.461   0.464   0.476   0.497   0.514   0.528   0.529   0.559
 34 B1   11 A2   41 A1   16 B2   12 A2   35 B1   17 B2   13 A2                 
  0.562   0.583   0.610   0.616   0.680   0.699   0.706   0.709
 18 B2   42 A1   36 B1   43 A1   44 A1   37 B1   19 B2   14 A2                 
  0.731   0.754   0.809   0.810   0.834   0.838   0.865   0.880
 38 B1   45 A1   39 B1   46 A1   15 A2   20 B2   47 A1   40 B1                 
  0.890   0.911   0.917   0.962   1.008   1.036   1.047   1.065
 48 A1   49 A1   41 B1   21 B2   42 B1   43 B1   50 A1   51 A1                 
  1.229   1.231   1.264   1.279   1.549   1.575   1.652   1.688
 22 B2   44 B1   52 A1   16 A2   53 A1   17 A2   45 B1   54 A1                 
  1.882   1.884   1.991   1.996   1.999   2.092   2.132   2.170
 23 B2   55 A1   24 B2   46 B1   18 A2   56 A1   57 A1   47 B1                 
  2.194   2.223   2.227   2.259   2.324   2.359   2.475   2.496
 48 B1   25 B2   58 A1   19 A2   59 A1   49 B1   50 B1   60 A1                 
  2.633   2.828   2.907   3.135   3.143   3.430   3.976   3.981
 26 B2   27 B2   51 B1   52 B1   61 A1   62 A1   28 B2   20 A2                 
  4.011   4.014   4.024   4.088   4.108   4.209   4.363   4.388
 63 A1   53 B1   21 A2   29 B2   54 B1   64 A1   65 A1   55 B1                 
  6.591   6.735   7.533   7.539   7.577   7.598   7.670   7.692
 66 A1   56 B1   30 B2   22 A2   57 B1   67 A1   68 A1   58 B1                 
  9.688   9.764  23.217  24.041  25.767  25.817  25.922  25.927
 69 A1   59 B1   70 A1   71 A1   31 B2   23 A2   72 A1   60 B1                 
 26.369  26.442  47.873  47.991 215.672 215.754 289.728 289.734
 73 A1   61 B1   74 A1   62 B1   75 A1   63 B1   32 B2   24 A2                 
289.767 289.801 289.895 289.9111020.6581020.807
 64 B1   76 A1   77 A1   65 B1   78 A1   66 B1                                 
 --------------------------------------------------------------

          Ground-State Mulliken Net Atomic Charges

     Atom                 Charge (a.u.)
  ----------------------------------------
      1 Cl                    0.444810
      2 Br                   -0.105288
      3 Cl                    0.444810
      4 Br                   -0.105288
      5 C                    -0.362158
      6 C                    -0.316887
  ----------------------------------------
  Sum of atomic charges =     0.000000

 -----------------------------------------------------------------
                    Cartesian Multipole Moments
 -----------------------------------------------------------------
    Charge (ESU x 10^10)
                -0.0000
    Dipole Moment (Debye)
         X      -0.0000      Y       0.0000      Z      -0.2292
       Tot       0.2292
    Quadrupole Moments (Debye-Ang)
        XX     -69.4525     XY       0.0000     YY     -74.0059
        XZ      -0.0000     YZ       0.0000     ZZ     -72.1151
    Octopole Moments (Debye-Ang^2)
       XXX      -0.0000    XXY      -0.0000    XYY      -0.0000
       YYY       0.0000    XXZ     -28.5473    XYZ       0.0000
       YYZ     -25.8250    XZZ      -0.0000    YZZ      -0.0000
       ZZZ     -78.2417
    Hexadecapole Moments (Debye-Ang^3)
      XXXX    -889.9059   XXXY      -0.0000   XXYY    -177.0723
      XYYY       0.0000   YYYY     -88.4141   XXXZ      -0.0000
      XXYZ       0.0000   XYYZ       0.0000   YYYZ       0.0000
      XXZZ    -306.1483   XYZZ       0.0000   YYZZ    -211.2786
      XZZZ      -0.0000   YZZZ       0.0000   ZZZZ   -1144.7157
 -----------------------------------------------------------------
 Calculating analytic gradient of the SCF energy
 Gradient of SCF Energy
            1           2           3           4           5           6
    1   0.0009707  -0.0046766  -0.0009707   0.0046766   0.0000000  -0.0000000
    2  -0.0000000  -0.0000000   0.0000000   0.0000000   0.0000000  -0.0000000
    3  -0.0003383  -0.0001857  -0.0003383  -0.0001857  -0.0039402   0.0049882
 Max gradient component =       4.988E-03
 RMS gradient           =       2.190E-03
 Gradient time:  CPU 37.57 s  wall 4.82 s
 Geometry Optimization Parameters
   NAtoms,    NIC,     NZ,  NCons,   NDum,   NFix, NCnnct, MaxDiis
        6      37       0       0       0       0       0       0

 Cartesian Hessian Update
 Hessian Updated using BFGS Update


** GEOMETRY OPTIMIZATION IN DELOCALIZED INTERNAL COORDINATES **
   Searching for a Minimum

   Optimization Cycle:  14

                       Coordinates (Angstroms)
     ATOM                X               Y               Z
      1  Cl        1.4595909685    0.0000000000    2.2594383626
      2  Br        1.5775806078    0.0000000000   -1.0505950505
      3  Cl       -1.4595909685    0.0000000000    2.2594383626
      4  Br       -1.5775806078    0.0000000000   -1.0505950505
      5  C         0.0000000000    0.0000000000    1.3216270934
      6  C         0.0000000000    0.0000000000   -0.0151757865
   Point Group: c2v   Number of degrees of freedom:     5


   Energy is  -6144.922317103

 Hessian Updated using BFGS Update

  5 Hessian modes will be used to form the next step
  Hessian Eigenvalues:
     0.058629    0.308167    0.401582    0.556147    0.935533

 Minimum Search - Taking Simple RFO Step
 Searching for Lamda that Minimizes Along All modes
 Value Taken    Lamda =  -0.00024491
 Step Taken.  Stepsize is  0.055178

                             Maximum     Tolerance    Cnvgd?
         Gradient           0.003294      0.000300      NO
         Displacement       0.052014      0.001200      NO
         Energy change     -0.002568      0.000001      NO


 New Cartesian Coordinates Obtained by Inverse Iteration

 Displacement from previous Coordinates is:  0.037163
 ----------------------------------------------------------------
             Standard Nuclear Orientation (Angstroms)
    I     Atom           X                Y                Z
 ----------------------------------------------------------------
    1      Cl      1.4648071876     0.0000000000     2.2574587555
    2      Br      1.5886299197     0.0000000000    -1.0460997341
    3      Cl     -1.4648071876     0.0000000000     2.2574587555
    4      Br     -1.5886299197     0.0000000000    -1.0460997341
    5      C       0.0000000000     0.0000000000     1.3228026292
    6      C       0.0000000000     0.0000000000    -0.0213827408
 ----------------------------------------------------------------
 Molecular Point Group                 C2v   NOp =  4
 Largest Abelian Subgroup              C2v   NOp =  4
 Nuclear Repulsion Energy =   898.3338514528 hartrees
 There are       58 alpha and       58 beta electrons
 Applying Cartesian multipole field
    Component          Value
    ---------          -----
     (2,0,0)        1.00000E-11
     (0,2,0)        2.00000E-11
     (0,0,2)       -3.00000E-11
 Nucleus-field energy     =    -0.0000000190 hartrees
 Requested basis set is 6-311++G(d,p)
 There are 76 shells and 200 basis functions
 A cutoff of  1.0D-11 yielded   2241 shell pairs
 There are     17141 function pairs (     18917 Cartesian)
 Smallest overlap matrix eigenvalue = 1.74E-05
 Guess MOs from SCF MO coefficient file

 -----------------------------------------------------------------------
  General SCF calculation program by
  Eric Jon Sundstrom, Paul Horn, Yuezhi Mao, Dmitri Zuev, Alec White,
  David Stuck, Shaama M.S., Shane Yost, Joonho Lee, David Small,
  Daniel Levine, Susi Lehtola, Hugh Burton, Evgeny Epifanovsky
 -----------------------------------------------------------------------
 Exchange:     0.2000 Hartree-Fock + 0.0800 Slater + 0.7200 B88
 Correlation:  0.1900 VWN1RPA + 0.8100 LYP
 Using SG-1 standard quadrature grid
 using 8 threads for integral computing
 -------------------------------------------------------
 OpenMP Integral computing Module                
 Release: version 2.0, May 2017, Q-Chem Inc. Pleasanton 
 -------------------------------------------------------
 -------------------------------------------------------
 OpenMP BLAS3 based DFT computing Module                
 Release: version 1.0, May 2013, Q-Chem Inc. Pittsburgh 
 -------------------------------------------------------
 A restricted SCF calculation will be
 performed using DIIS
 SCF converges when DIIS error is below 1.0e-08
 ---------------------------------------
  Cycle       Energy         DIIS error
 ---------------------------------------
    1   -6144.9223414543      1.21e-04  
    2   -6144.9224097310      7.42e-05  
    3   -6144.9224055560      7.91e-05  
    4   -6144.9224373331      8.12e-06  
    5   -6144.9224375886      4.52e-06  
    6   -6144.9224376807      1.25e-06  
    7   -6144.9224376887      1.69e-07  
    8   -6144.9224376888      4.50e-08  
    9   -6144.9224376889      1.83e-08  
   10   -6144.9224376889      2.73e-09  Convergence criterion met
 ---------------------------------------
 SCF time:   CPU 92.27s  wall 12.00s 
 SCF   energy in the final basis set =    -6144.9224376889
 Total energy in the final basis set =    -6144.9224376889

 --------------------------------------------------------------
             Orbital Energies (a.u.) and Symmetries
 --------------------------------------------------------------

 Alpha MOs, Restricted
 -- Occupied --                  
-482.86 -482.86 -101.59 -101.59  -62.52  -62.52  -56.34  -56.34
  1 A1    1 B1    2 B1    2 A1    3 B1    3 A1    4 B1    4 A1                 
-56.333 -56.333 -56.333 -56.333 -10.321 -10.306  -9.506  -9.506
  1 A2    1 B2    5 A1    5 B1    6 A1    7 A1    6 B1    8 A1                 
 -8.726  -8.726  -7.271  -7.271  -7.261  -7.261  -7.260  -7.260
  7 B1    9 A1   10 A1    8 B1    2 A2    2 B2    9 B1   11 A1                 
 -6.558  -6.558  -6.544  -6.544  -6.543  -6.543  -2.669  -2.669
 10 B1   12 A1    3 A2    3 B2   11 B1   13 A1   14 A1   12 B1                 
 -2.665  -2.665  -2.664  -2.664  -2.653  -2.653  -2.653  -2.653
  4 B2    4 A2   15 A1   13 B1   14 B1   16 A1    5 A2    5 B2                 
 -0.953  -0.873  -0.866  -0.806  -0.738  -0.567  -0.507  -0.502
 17 A1   18 A1   15 B1   16 B1   19 A1   20 A1   17 B1   21 A1                 
 -0.447  -0.424  -0.371  -0.370  -0.355  -0.345  -0.336  -0.320
  6 B2   18 B1   22 A1    7 B2    6 A2   19 B1   23 A1    7 A2                 
 -0.298  -0.265
 20 B1    8 B2                                                                 
 -- Virtual --                   
 -0.060  -0.053  -0.052  -0.029  -0.001   0.031   0.031   0.038
 24 A1   21 B1    9 B2   25 A1   26 A1   22 B1   27 A1   23 B1                 
  0.044   0.060   0.065   0.071   0.073   0.092   0.096   0.105
 10 B2   28 A1   29 A1    8 A2   11 B2   24 B1   25 B1   30 A1                 
  0.105   0.106   0.122   0.124   0.138   0.146   0.168   0.174
  9 A2   31 A1   12 B2   26 B1   27 B1   32 A1   13 B2   33 A1                 
  0.179   0.183   0.204   0.205   0.247   0.255   0.364   0.373
 28 B1   34 A1   29 B1   35 A1   30 B1   36 A1   31 B1   37 A1                 
  0.393   0.403   0.407   0.419   0.419   0.426   0.429   0.432
 38 A1   14 B2   39 A1   10 A2   32 B1   33 B1   40 A1   15 B2                 
  0.461   0.464   0.475   0.498   0.513   0.528   0.530   0.558
 34 B1   11 A2   41 A1   16 B2   12 A2   35 B1   17 B2   13 A2                 
  0.561   0.583   0.607   0.614   0.678   0.699   0.706   0.709
 18 B2   42 A1   36 B1   43 A1   44 A1   37 B1   19 B2   14 A2                 
  0.731   0.755   0.809   0.810   0.834   0.838   0.863   0.879
 38 B1   45 A1   39 B1   46 A1   15 A2   20 B2   47 A1   40 B1                 
  0.888   0.910   0.916   0.961   1.006   1.033   1.045   1.063
 48 A1   49 A1   41 B1   21 B2   42 B1   43 B1   50 A1   51 A1                 
  1.226   1.230   1.261   1.281   1.552   1.571   1.646   1.684
 22 B2   44 B1   52 A1   16 A2   53 A1   17 A2   45 B1   54 A1                 
  1.878   1.882   1.989   1.993   1.999   2.088   2.128   2.167
 23 B2   55 A1   24 B2   46 B1   18 A2   56 A1   57 A1   47 B1                 
  2.188   2.222   2.227   2.259   2.323   2.356   2.474   2.495
 48 B1   25 B2   58 A1   19 A2   59 A1   49 B1   50 B1   60 A1                 
  2.631   2.826   2.907   3.131   3.133   3.435   3.976   3.980
 26 B2   27 B2   51 B1   61 A1   52 B1   62 A1   28 B2   20 A2                 
  4.012   4.015   4.023   4.088   4.103   4.208   4.363   4.388
 63 A1   53 B1   21 A2   29 B2   54 B1   64 A1   65 A1   55 B1                 
  6.589   6.733   7.533   7.538   7.573   7.596   7.673   7.689
 66 A1   56 B1   30 B2   22 A2   57 B1   67 A1   68 A1   58 B1                 
  9.687   9.762  23.218  24.012  25.766  25.817  25.921  25.926
 69 A1   59 B1   70 A1   71 A1   31 B2   23 A2   72 A1   60 B1                 
 26.369  26.437  47.871  47.990 215.671 215.752 289.728 289.734
 73 A1   61 B1   74 A1   62 B1   75 A1   63 B1   32 B2   24 A2                 
289.764 289.799 289.896 289.9081020.6561020.805
 64 B1   76 A1   77 A1   65 B1   78 A1   66 B1                                 

 Beta MOs, Restricted
 -- Occupied --                  
-482.86 -482.86 -101.59 -101.59  -62.52  -62.52  -56.34  -56.34
  1 A1    1 B1    2 B1    2 A1    3 B1    3 A1    4 B1    4 A1                 
-56.333 -56.333 -56.333 -56.333 -10.321 -10.306  -9.506  -9.506
  1 A2    1 B2    5 A1    5 B1    6 A1    7 A1    6 B1    8 A1                 
 -8.726  -8.726  -7.271  -7.271  -7.261  -7.261  -7.260  -7.260
  7 B1    9 A1   10 A1    8 B1    2 A2    2 B2    9 B1   11 A1                 
 -6.558  -6.558  -6.544  -6.544  -6.543  -6.543  -2.669  -2.669
 10 B1   12 A1    3 A2    3 B2   11 B1   13 A1   14 A1   12 B1                 
 -2.665  -2.665  -2.664  -2.664  -2.653  -2.653  -2.653  -2.653
  4 B2    4 A2   15 A1   13 B1   14 B1   16 A1    5 A2    5 B2                 
 -0.953  -0.873  -0.866  -0.806  -0.738  -0.567  -0.507  -0.502
 17 A1   18 A1   15 B1   16 B1   19 A1   20 A1   17 B1   21 A1                 
 -0.447  -0.424  -0.371  -0.370  -0.355  -0.345  -0.336  -0.320
  6 B2   18 B1   22 A1    7 B2    6 A2   19 B1   23 A1    7 A2                 
 -0.298  -0.265
 20 B1    8 B2                                                                 
 -- Virtual --                   
 -0.060  -0.053  -0.052  -0.029  -0.001   0.031   0.031   0.038
 24 A1   21 B1    9 B2   25 A1   26 A1   22 B1   27 A1   23 B1                 
  0.044   0.060   0.065   0.071   0.073   0.092   0.096   0.105
 10 B2   28 A1   29 A1    8 A2   11 B2   24 B1   25 B1   30 A1                 
  0.105   0.106   0.122   0.124   0.138   0.146   0.168   0.174
  9 A2   31 A1   12 B2   26 B1   27 B1   32 A1   13 B2   33 A1                 
  0.179   0.183   0.204   0.205   0.247   0.255   0.364   0.373
 28 B1   34 A1   29 B1   35 A1   30 B1   36 A1   31 B1   37 A1                 
  0.393   0.403   0.407   0.419   0.419   0.426   0.429   0.432
 38 A1   14 B2   39 A1   10 A2   32 B1   33 B1   40 A1   15 B2                 
  0.461   0.464   0.475   0.498   0.513   0.528   0.530   0.558
 34 B1   11 A2   41 A1   16 B2   12 A2   35 B1   17 B2   13 A2                 
  0.561   0.583   0.607   0.614   0.678   0.699   0.706   0.709
 18 B2   42 A1   36 B1   43 A1   44 A1   37 B1   19 B2   14 A2                 
  0.731   0.755   0.809   0.810   0.834   0.838   0.863   0.879
 38 B1   45 A1   39 B1   46 A1   15 A2   20 B2   47 A1   40 B1                 
  0.888   0.910   0.916   0.961   1.006   1.033   1.045   1.063
 48 A1   49 A1   41 B1   21 B2   42 B1   43 B1   50 A1   51 A1                 
  1.226   1.230   1.261   1.281   1.552   1.571   1.646   1.684
 22 B2   44 B1   52 A1   16 A2   53 A1   17 A2   45 B1   54 A1                 
  1.878   1.882   1.989   1.993   1.999   2.088   2.128   2.167
 23 B2   55 A1   24 B2   46 B1   18 A2   56 A1   57 A1   47 B1                 
  2.188   2.222   2.227   2.259   2.323   2.356   2.474   2.495
 48 B1   25 B2   58 A1   19 A2   59 A1   49 B1   50 B1   60 A1                 
  2.631   2.826   2.907   3.131   3.133   3.435   3.976   3.980
 26 B2   27 B2   51 B1   61 A1   52 B1   62 A1   28 B2   20 A2                 
  4.012   4.015   4.023   4.088   4.103   4.208   4.363   4.388
 63 A1   53 B1   21 A2   29 B2   54 B1   64 A1   65 A1   55 B1                 
  6.589   6.733   7.533   7.538   7.573   7.596   7.673   7.689
 66 A1   56 B1   30 B2   22 A2   57 B1   67 A1   68 A1   58 B1                 
  9.687   9.762  23.218  24.012  25.766  25.817  25.921  25.926
 69 A1   59 B1   70 A1   71 A1   31 B2   23 A2   72 A1   60 B1                 
 26.369  26.437  47.871  47.990 215.671 215.752 289.728 289.734
 73 A1   61 B1   74 A1   62 B1   75 A1   63 B1   32 B2   24 A2                 
289.764 289.799 289.896 289.9081020.6561020.805
 64 B1   76 A1   77 A1   65 B1   78 A1   66 B1                                 
 --------------------------------------------------------------

          Ground-State Mulliken Net Atomic Charges

     Atom                 Charge (a.u.)
  ----------------------------------------
      1 Cl                    0.443585
      2 Br                   -0.105490
      3 Cl                    0.443585
      4 Br                   -0.105490
      5 C                    -0.386601
      6 C                    -0.289588
  ----------------------------------------
  Sum of atomic charges =    -0.000000

 -----------------------------------------------------------------
                    Cartesian Multipole Moments
 -----------------------------------------------------------------
    Charge (ESU x 10^10)
                -0.0000
    Dipole Moment (Debye)
         X       0.0000      Y      -0.0000      Z      -0.2262
       Tot       0.2262
    Quadrupole Moments (Debye-Ang)
        XX     -69.3230     XY      -0.0000     YY     -74.0458
        XZ       0.0000     YZ      -0.0000     ZZ     -72.2095
    Octopole Moments (Debye-Ang^2)
       XXX       0.0000    XXY       0.0000    XYY      -0.0000
       YYY      -0.0000    XXZ     -28.6482    XYZ       0.0000
       YYZ     -25.9335    XZZ       0.0000    YZZ       0.0000
       ZZZ     -78.4527
    Hexadecapole Moments (Debye-Ang^3)
      XXXX    -897.4309   XXXY      -0.0000   XXYY    -178.7396
      XYYY      -0.0000   YYYY     -88.5062   XXXZ       0.0000
      XXYZ       0.0000   XYYZ      -0.0000   YYYZ      -0.0000
      XXZZ    -307.3889   XYZZ      -0.0000   YYZZ    -210.8012
      XZZZ       0.0000   YZZZ       0.0000   ZZZZ   -1142.7297
 -----------------------------------------------------------------
 Calculating analytic gradient of the SCF energy
 Gradient of SCF Energy
            1           2           3           4           5           6
    1   0.0028862  -0.0020534  -0.0028862   0.0020534   0.0000000  -0.0000000
    2   0.0000000   0.0000000  -0.0000000  -0.0000000   0.0000000  -0.0000000
    3  -0.0000331  -0.0001513  -0.0000331  -0.0001513   0.0026640  -0.0022953
 Max gradient component =       2.886E-03
 RMS gradient           =       1.443E-03
 Gradient time:  CPU 37.53 s  wall 4.83 s
 Geometry Optimization Parameters
   NAtoms,    NIC,     NZ,  NCons,   NDum,   NFix, NCnnct, MaxDiis
        6      37       0       0       0       0       0       0

 Cartesian Hessian Update
 Hessian Updated using BFGS Update


** GEOMETRY OPTIMIZATION IN DELOCALIZED INTERNAL COORDINATES **
   Searching for a Minimum

   Optimization Cycle:  15

                       Coordinates (Angstroms)
     ATOM                X               Y               Z
      1  Cl        1.4648071876    0.0000000000    2.2574587555
      2  Br        1.5886299197    0.0000000000   -1.0460997341
      3  Cl       -1.4648071876    0.0000000000    2.2574587555
      4  Br       -1.5886299197    0.0000000000   -1.0460997341
      5  C         0.0000000000    0.0000000000    1.3228026292
      6  C         0.0000000000    0.0000000000   -0.0213827408
   Point Group: c2v   Number of degrees of freedom:     5


   Energy is  -6144.922437689

 Hessian Updated using BFGS Update

  5 Hessian modes will be used to form the next step
  Hessian Eigenvalues:
     0.051445    0.273872    0.499298    0.580600    0.933493

 Minimum Search - Taking Simple RFO Step
 Searching for Lamda that Minimizes Along All modes
 Value Taken    Lamda =  -0.00004779
 Step Taken.  Stepsize is  0.015837

                             Maximum     Tolerance    Cnvgd?
         Gradient           0.002510      0.000300      NO
         Displacement       0.010084      0.001200      NO
         Energy change     -0.000121      0.000001      NO


 New Cartesian Coordinates Obtained by Inverse Iteration

 Displacement from previous Coordinates is:  0.014157
 ----------------------------------------------------------------
             Standard Nuclear Orientation (Angstroms)
    I     Atom           X                Y                Z
 ----------------------------------------------------------------
    1      Cl      1.4640240331     0.0000000000     2.2560663777
    2      Br      1.5919340737     0.0000000000    -1.0429220513
    3      Cl     -1.4640240331     0.0000000000     2.2560663777
    4      Br     -1.5919340737     0.0000000000    -1.0429220513
    5      C       0.0000000000     0.0000000000     1.3198747239
    6      C       0.0000000000     0.0000000000    -0.0220254457
 ----------------------------------------------------------------
 Molecular Point Group                 C2v   NOp =  4
 Largest Abelian Subgroup              C2v   NOp =  4
 Nuclear Repulsion Energy =   898.3215091984 hartrees
 There are       58 alpha and       58 beta electrons
 Applying Cartesian multipole field
    Component          Value
    ---------          -----
     (2,0,0)        1.00000E-11
     (0,2,0)        2.00000E-11
     (0,0,2)       -3.00000E-11
 Nucleus-field energy     =    -0.0000000189 hartrees
 Requested basis set is 6-311++G(d,p)
 There are 76 shells and 200 basis functions
 A cutoff of  1.0D-11 yielded   2239 shell pairs
 There are     17123 function pairs (     18899 Cartesian)
 Smallest overlap matrix eigenvalue = 1.72E-05
 Guess MOs from SCF MO coefficient file

 -----------------------------------------------------------------------
  General SCF calculation program by
  Eric Jon Sundstrom, Paul Horn, Yuezhi Mao, Dmitri Zuev, Alec White,
  David Stuck, Shaama M.S., Shane Yost, Joonho Lee, David Small,
  Daniel Levine, Susi Lehtola, Hugh Burton, Evgeny Epifanovsky
 -----------------------------------------------------------------------
 Exchange:     0.2000 Hartree-Fock + 0.0800 Slater + 0.7200 B88
 Correlation:  0.1900 VWN1RPA + 0.8100 LYP
 Using SG-1 standard quadrature grid
 using 8 threads for integral computing
 -------------------------------------------------------
 OpenMP Integral computing Module                
 Release: version 2.0, May 2017, Q-Chem Inc. Pleasanton 
 -------------------------------------------------------
 -------------------------------------------------------
 OpenMP BLAS3 based DFT computing Module                
 Release: version 1.0, May 2013, Q-Chem Inc. Pittsburgh 
 -------------------------------------------------------
 A restricted SCF calculation will be
 performed using DIIS
 SCF converges when DIIS error is below 1.0e-08
 ---------------------------------------
  Cycle       Energy         DIIS error
 ---------------------------------------
    1   -6144.9224634409      4.13e-05  
    2   -6144.9224730546      1.23e-05  
    3   -6144.9224723212      1.73e-05  
    4   -6144.9224738368      3.30e-06  
    5   -6144.9224738848      6.60e-07  
    6   -6144.9224738858      5.15e-07  
    7   -6144.9224738869      8.93e-08  
    8   -6144.9224738870      4.01e-08  
    9   -6144.9224738871      3.31e-09  Convergence criterion met
 ---------------------------------------
 SCF time:   CPU 83.11s  wall 10.00s 
 SCF   energy in the final basis set =    -6144.9224738871
 Total energy in the final basis set =    -6144.9224738871

 --------------------------------------------------------------
             Orbital Energies (a.u.) and Symmetries
 --------------------------------------------------------------

 Alpha MOs, Restricted
 -- Occupied --                  
-482.86 -482.86 -101.59 -101.59  -62.52  -62.52  -56.34  -56.34
  1 A1    1 B1    2 B1    2 A1    3 B1    3 A1    4 B1    4 A1                 
-56.333 -56.333 -56.333 -56.333 -10.321 -10.306  -9.506  -9.506
  1 A2    1 B2    5 A1    5 B1    6 A1    7 A1    6 B1    8 A1                 
 -8.726  -8.726  -7.271  -7.271  -7.261  -7.261  -7.260  -7.260
  7 B1    9 A1   10 A1    8 B1    2 A2    2 B2    9 B1   11 A1                 
 -6.558  -6.558  -6.544  -6.544  -6.543  -6.543  -2.669  -2.669
 10 B1   12 A1    3 A2    3 B2   11 B1   13 A1   14 A1   12 B1                 
 -2.665  -2.665  -2.664  -2.664  -2.653  -2.653  -2.653  -2.653
  4 B2    4 A2   15 A1   13 B1   14 B1   16 A1    5 A2    5 B2                 
 -0.953  -0.873  -0.866  -0.806  -0.738  -0.567  -0.507  -0.502
 17 A1   18 A1   15 B1   16 B1   19 A1   20 A1   17 B1   21 A1                 
 -0.447  -0.424  -0.371  -0.370  -0.355  -0.345  -0.336  -0.320
  6 B2   18 B1   22 A1    7 B2    6 A2   19 B1   23 A1    7 A2                 
 -0.298  -0.265
 20 B1    8 B2                                                                 
 -- Virtual --                   
 -0.060  -0.053  -0.052  -0.029  -0.001   0.031   0.031   0.038
 24 A1   21 B1    9 B2   25 A1   26 A1   22 B1   27 A1   23 B1                 
  0.044   0.060   0.065   0.071   0.073   0.092   0.096   0.105
 10 B2   28 A1   29 A1    8 A2   11 B2   24 B1   25 B1    9 A2                 
  0.105   0.106   0.122   0.125   0.138   0.146   0.168   0.173
 30 A1   31 A1   12 B2   26 B1   27 B1   32 A1   13 B2   33 A1                 
  0.179   0.183   0.205   0.205   0.247   0.256   0.364   0.373
 28 B1   34 A1   29 B1   35 A1   30 B1   36 A1   31 B1   37 A1                 
  0.393   0.403   0.407   0.419   0.419   0.426   0.429   0.432
 38 A1   14 B2   39 A1   32 B1   10 A2   33 B1   40 A1   15 B2                 
  0.461   0.464   0.475   0.498   0.513   0.527   0.530   0.557
 34 B1   11 A2   41 A1   16 B2   12 A2   35 B1   17 B2   13 A2                 
  0.561   0.584   0.606   0.613   0.679   0.700   0.707   0.709
 18 B2   42 A1   36 B1   43 A1   44 A1   37 B1   19 B2   14 A2                 
  0.732   0.755   0.809   0.810   0.834   0.838   0.863   0.879
 38 B1   45 A1   39 B1   46 A1   15 A2   20 B2   47 A1   40 B1                 
  0.888   0.910   0.916   0.960   1.006   1.033   1.045   1.064
 48 A1   49 A1   41 B1   21 B2   42 B1   43 B1   50 A1   51 A1                 
  1.226   1.230   1.260   1.280   1.552   1.572   1.646   1.685
 22 B2   44 B1   52 A1   16 A2   53 A1   17 A2   45 B1   54 A1                 
  1.879   1.883   1.989   1.992   1.999   2.087   2.130   2.167
 23 B2   55 A1   24 B2   46 B1   18 A2   56 A1   57 A1   47 B1                 
  2.188   2.222   2.227   2.259   2.324   2.356   2.474   2.495
 48 B1   25 B2   58 A1   19 A2   59 A1   49 B1   50 B1   60 A1                 
  2.632   2.826   2.907   3.133   3.134   3.433   3.976   3.980
 26 B2   27 B2   51 B1   52 B1   61 A1   62 A1   28 B2   20 A2                 
  4.013   4.015   4.023   4.087   4.102   4.208   4.363   4.389
 63 A1   53 B1   21 A2   29 B2   54 B1   64 A1   65 A1   55 B1                 
  6.589   6.733   7.532   7.538   7.572   7.596   7.673   7.689
 66 A1   56 B1   30 B2   22 A2   57 B1   67 A1   68 A1   58 B1                 
  9.687   9.762  23.217  24.021  25.766  25.817  25.921  25.927
 69 A1   59 B1   70 A1   71 A1   31 B2   23 A2   72 A1   60 B1                 
 26.370  26.438  47.871  47.990 215.671 215.752 289.728 289.734
 73 A1   61 B1   74 A1   62 B1   75 A1   63 B1   32 B2   24 A2                 
289.764 289.799 289.896 289.9081020.6561020.805
 64 B1   76 A1   77 A1   65 B1   78 A1   66 B1                                 

 Beta MOs, Restricted
 -- Occupied --                  
-482.86 -482.86 -101.59 -101.59  -62.52  -62.52  -56.34  -56.34
  1 A1    1 B1    2 B1    2 A1    3 B1    3 A1    4 B1    4 A1                 
-56.333 -56.333 -56.333 -56.333 -10.321 -10.306  -9.506  -9.506
  1 A2    1 B2    5 A1    5 B1    6 A1    7 A1    6 B1    8 A1                 
 -8.726  -8.726  -7.271  -7.271  -7.261  -7.261  -7.260  -7.260
  7 B1    9 A1   10 A1    8 B1    2 A2    2 B2    9 B1   11 A1                 
 -6.558  -6.558  -6.544  -6.544  -6.543  -6.543  -2.669  -2.669
 10 B1   12 A1    3 A2    3 B2   11 B1   13 A1   14 A1   12 B1                 
 -2.665  -2.665  -2.664  -2.664  -2.653  -2.653  -2.653  -2.653
  4 B2    4 A2   15 A1   13 B1   14 B1   16 A1    5 A2    5 B2                 
 -0.953  -0.873  -0.866  -0.806  -0.738  -0.567  -0.507  -0.502
 17 A1   18 A1   15 B1   16 B1   19 A1   20 A1   17 B1   21 A1                 
 -0.447  -0.424  -0.371  -0.370  -0.355  -0.345  -0.336  -0.320
  6 B2   18 B1   22 A1    7 B2    6 A2   19 B1   23 A1    7 A2                 
 -0.298  -0.265
 20 B1    8 B2                                                                 
 -- Virtual --                   
 -0.060  -0.053  -0.052  -0.029  -0.001   0.031   0.031   0.038
 24 A1   21 B1    9 B2   25 A1   26 A1   22 B1   27 A1   23 B1                 
  0.044   0.060   0.065   0.071   0.073   0.092   0.096   0.105
 10 B2   28 A1   29 A1    8 A2   11 B2   24 B1   25 B1    9 A2                 
  0.105   0.106   0.122   0.125   0.138   0.146   0.168   0.173
 30 A1   31 A1   12 B2   26 B1   27 B1   32 A1   13 B2   33 A1                 
  0.179   0.183   0.205   0.205   0.247   0.256   0.364   0.373
 28 B1   34 A1   29 B1   35 A1   30 B1   36 A1   31 B1   37 A1                 
  0.393   0.403   0.407   0.419   0.419   0.426   0.429   0.432
 38 A1   14 B2   39 A1   32 B1   10 A2   33 B1   40 A1   15 B2                 
  0.461   0.464   0.475   0.498   0.513   0.527   0.530   0.557
 34 B1   11 A2   41 A1   16 B2   12 A2   35 B1   17 B2   13 A2                 
  0.561   0.584   0.606   0.613   0.679   0.700   0.707   0.709
 18 B2   42 A1   36 B1   43 A1   44 A1   37 B1   19 B2   14 A2                 
  0.732   0.755   0.809   0.810   0.834   0.838   0.863   0.879
 38 B1   45 A1   39 B1   46 A1   15 A2   20 B2   47 A1   40 B1                 
  0.888   0.910   0.916   0.960   1.006   1.033   1.045   1.064
 48 A1   49 A1   41 B1   21 B2   42 B1   43 B1   50 A1   51 A1                 
  1.226   1.230   1.260   1.280   1.552   1.572   1.646   1.685
 22 B2   44 B1   52 A1   16 A2   53 A1   17 A2   45 B1   54 A1                 
  1.879   1.883   1.989   1.992   1.999   2.087   2.130   2.167
 23 B2   55 A1   24 B2   46 B1   18 A2   56 A1   57 A1   47 B1                 
  2.188   2.222   2.227   2.259   2.324   2.356   2.474   2.495
 48 B1   25 B2   58 A1   19 A2   59 A1   49 B1   50 B1   60 A1                 
  2.632   2.826   2.907   3.133   3.134   3.433   3.976   3.980
 26 B2   27 B2   51 B1   52 B1   61 A1   62 A1   28 B2   20 A2                 
  4.013   4.015   4.023   4.087   4.102   4.208   4.363   4.389
 63 A1   53 B1   21 A2   29 B2   54 B1   64 A1   65 A1   55 B1                 
  6.589   6.733   7.532   7.538   7.572   7.596   7.673   7.689
 66 A1   56 B1   30 B2   22 A2   57 B1   67 A1   68 A1   58 B1                 
  9.687   9.762  23.217  24.021  25.766  25.817  25.921  25.927
 69 A1   59 B1   70 A1   71 A1   31 B2   23 A2   72 A1   60 B1                 
 26.370  26.438  47.871  47.990 215.671 215.752 289.728 289.734
 73 A1   61 B1   74 A1   62 B1   75 A1   63 B1   32 B2   24 A2                 
289.764 289.799 289.896 289.9081020.6561020.805
 64 B1   76 A1   77 A1   65 B1   78 A1   66 B1                                 
 --------------------------------------------------------------

          Ground-State Mulliken Net Atomic Charges

     Atom                 Charge (a.u.)
  ----------------------------------------
      1 Cl                    0.443213
      2 Br                   -0.105861
      3 Cl                    0.443213
      4 Br                   -0.105861
      5 C                    -0.387022
      6 C                    -0.287682
  ----------------------------------------
  Sum of atomic charges =    -0.000000

 -----------------------------------------------------------------
                    Cartesian Multipole Moments
 -----------------------------------------------------------------
    Charge (ESU x 10^10)
                -0.0000
    Dipole Moment (Debye)
         X      -0.0000      Y      -0.0000      Z      -0.2263
       Tot       0.2263
    Quadrupole Moments (Debye-Ang)
        XX     -69.2956     XY       0.0000     YY     -74.0429
        XZ      -0.0000     YZ      -0.0000     ZZ     -72.2428
    Octopole Moments (Debye-Ang^2)
       XXX      -0.0000    XXY      -0.0000    XYY      -0.0000
       YYY      -0.0000    XXZ     -28.7360    XYZ       0.0000
       YYZ     -25.9905    XZZ      -0.0000    YZZ      -0.0000
       ZZZ     -78.5757
    Hexadecapole Moments (Debye-Ang^3)
      XXXX    -898.8467   XXXY       0.0000   XXYY    -179.0676
      XYYY       0.0000   YYYY     -88.5002   XXXZ      -0.0000
      XXYZ      -0.0000   XYYZ      -0.0000   YYYZ      -0.0000
      XXZZ    -307.4198   XYZZ       0.0000   YYZZ    -210.3663
      XZZZ      -0.0000   YZZZ      -0.0000   ZZZZ   -1140.3135
 -----------------------------------------------------------------
 Calculating analytic gradient of the SCF energy
 Gradient of SCF Energy
            1           2           3           4           5           6
    1   0.0027776  -0.0014519  -0.0027776   0.0014519  -0.0000000  -0.0000000
    2  -0.0000000  -0.0000000  -0.0000000   0.0000000   0.0000000   0.0000000
    3  -0.0000589   0.0001359  -0.0000589   0.0001359   0.0000880  -0.0002419
 Max gradient component =       2.778E-03
 RMS gradient           =       1.048E-03
 Gradient time:  CPU 37.47 s  wall 4.81 s
 Geometry Optimization Parameters
   NAtoms,    NIC,     NZ,  NCons,   NDum,   NFix, NCnnct, MaxDiis
        6      37       0       0       0       0       0       0

 Cartesian Hessian Update
 Hessian Updated using BFGS Update


** GEOMETRY OPTIMIZATION IN DELOCALIZED INTERNAL COORDINATES **
   Searching for a Minimum

   Optimization Cycle:  16

                       Coordinates (Angstroms)
     ATOM                X               Y               Z
      1  Cl        1.4640240331    0.0000000000    2.2560663777
      2  Br        1.5919340737    0.0000000000   -1.0429220513
      3  Cl       -1.4640240331    0.0000000000    2.2560663777
      4  Br       -1.5919340737    0.0000000000   -1.0429220513
      5  C         0.0000000000    0.0000000000    1.3198747239
      6  C         0.0000000000    0.0000000000   -0.0220254457
   Point Group: c2v   Number of degrees of freedom:     5


   Energy is  -6144.922473887

 Hessian Updated using BFGS Update

  5 Hessian modes will be used to form the next step
  Hessian Eigenvalues:
     0.050753    0.105237    0.520671    0.717769    0.927142

 Minimum Search - Taking Simple RFO Step
 Searching for Lamda that Minimizes Along All modes
 Value Taken    Lamda =  -0.00006950
 Step Taken.  Stepsize is  0.028723

                             Maximum     Tolerance    Cnvgd?
         Gradient           0.002251      0.000300      NO
         Displacement       0.021689      0.001200      NO
         Energy change     -0.000036      0.000001      NO


 New Cartesian Coordinates Obtained by Inverse Iteration

 Displacement from previous Coordinates is:  0.020985
 ----------------------------------------------------------------
             Standard Nuclear Orientation (Angstroms)
    I     Atom           X                Y                Z
 ----------------------------------------------------------------
    1      Cl      1.4595452581     0.0000000000     2.2573547001
    2      Br      1.5963158423     0.0000000000    -1.0404553880
    3      Cl     -1.4595452581     0.0000000000     2.2573547001
    4      Br     -1.5963158423     0.0000000000    -1.0404553880
    5      C       0.0000000000     0.0000000000     1.3153737888
    6      C       0.0000000000     0.0000000000    -0.0250344818
 ----------------------------------------------------------------
 Molecular Point Group                 C2v   NOp =  4
 Largest Abelian Subgroup              C2v   NOp =  4
 Nuclear Repulsion Energy =   898.0650981463 hartrees
 There are       58 alpha and       58 beta electrons
 Applying Cartesian multipole field
    Component          Value
    ---------          -----
     (2,0,0)        1.00000E-11
     (0,2,0)        2.00000E-11
     (0,0,2)       -3.00000E-11
 Nucleus-field energy     =    -0.0000000188 hartrees
 Requested basis set is 6-311++G(d,p)
 There are 76 shells and 200 basis functions
 A cutoff of  1.0D-11 yielded   2238 shell pairs
 There are     17098 function pairs (     18863 Cartesian)
 Smallest overlap matrix eigenvalue = 1.70E-05
 Guess MOs from SCF MO coefficient file

 -----------------------------------------------------------------------
  General SCF calculation program by
  Eric Jon Sundstrom, Paul Horn, Yuezhi Mao, Dmitri Zuev, Alec White,
  David Stuck, Shaama M.S., Shane Yost, Joonho Lee, David Small,
  Daniel Levine, Susi Lehtola, Hugh Burton, Evgeny Epifanovsky
 -----------------------------------------------------------------------
 Exchange:     0.2000 Hartree-Fock + 0.0800 Slater + 0.7200 B88
 Correlation:  0.1900 VWN1RPA + 0.8100 LYP
 Using SG-1 standard quadrature grid
 using 8 threads for integral computing
 -------------------------------------------------------
 OpenMP Integral computing Module                
 Release: version 2.0, May 2017, Q-Chem Inc. Pleasanton 
 -------------------------------------------------------
 -------------------------------------------------------
 OpenMP BLAS3 based DFT computing Module                
 Release: version 1.0, May 2013, Q-Chem Inc. Pittsburgh 
 -------------------------------------------------------
 A restricted SCF calculation will be
 performed using DIIS
 SCF converges when DIIS error is below 1.0e-08
 ---------------------------------------
  Cycle       Energy         DIIS error
 ---------------------------------------
    1   -6144.9224886295      6.85e-05  
    2   -6144.9225186383      1.75e-05  
    3   -6144.9225161862      2.88e-05  
    4   -6144.9225203869      3.85e-06  
    5   -6144.9225204465      1.37e-06  
    6   -6144.9225204527      9.05e-07  
    7   -6144.9225204564      1.04e-07  
    8   -6144.9225204564      4.27e-08  
    9   -6144.9225204565      6.86e-09  Convergence criterion met
 ---------------------------------------
 SCF time:   CPU 83.05s  wall 11.00s 
 SCF   energy in the final basis set =    -6144.9225204565
 Total energy in the final basis set =    -6144.9225204565

 --------------------------------------------------------------
             Orbital Energies (a.u.) and Symmetries
 --------------------------------------------------------------

 Alpha MOs, Restricted
 -- Occupied --                  
-482.86 -482.86 -101.59 -101.59  -62.52  -62.52  -56.34  -56.34
  1 A1    1 B1    2 B1    2 A1    3 B1    3 A1    4 B1    4 A1                 
-56.333 -56.333 -56.333 -56.333 -10.321 -10.306  -9.506  -9.506
  1 A2    1 B2    5 A1    5 B1    6 A1    7 A1    6 B1    8 A1                 
 -8.726  -8.726  -7.271  -7.271  -7.261  -7.261  -7.260  -7.260
  7 B1    9 A1   10 A1    8 B1    2 A2    2 B2    9 B1   11 A1                 
 -6.558  -6.558  -6.544  -6.544  -6.543  -6.543  -2.669  -2.669
 10 B1   12 A1    3 A2    3 B2   11 B1   13 A1   14 A1   12 B1                 
 -2.665  -2.665  -2.665  -2.664  -2.653  -2.653  -2.653  -2.653
  4 B2    4 A2   15 A1   13 B1   14 B1   16 A1    5 A2    5 B2                 
 -0.954  -0.873  -0.866  -0.806  -0.739  -0.567  -0.507  -0.502
 17 A1   18 A1   15 B1   16 B1   19 A1   20 A1   17 B1   21 A1                 
 -0.447  -0.424  -0.371  -0.369  -0.355  -0.344  -0.335  -0.321
  6 B2   18 B1   22 A1    7 B2    6 A2   19 B1   23 A1    7 A2                 
 -0.299  -0.265
 20 B1    8 B2                                                                 
 -- Virtual --                   
 -0.061  -0.053  -0.051  -0.029  -0.001   0.031   0.032   0.038
 24 A1   21 B1    9 B2   25 A1   26 A1   22 B1   27 A1   23 B1                 
  0.044   0.060   0.065   0.071   0.073   0.092   0.096   0.105
 10 B2   28 A1   29 A1    8 A2   11 B2   24 B1   25 B1    9 A2                 
  0.105   0.106   0.122   0.125   0.138   0.146   0.167   0.173
 30 A1   31 A1   12 B2   26 B1   27 B1   32 A1   13 B2   33 A1                 
  0.179   0.182   0.205   0.205   0.247   0.257   0.364   0.373
 28 B1   34 A1   35 A1   29 B1   30 B1   36 A1   31 B1   37 A1                 
  0.393   0.403   0.407   0.419   0.419   0.426   0.430   0.432
 38 A1   14 B2   39 A1   32 B1   10 A2   33 B1   40 A1   15 B2                 
  0.461   0.464   0.475   0.498   0.513   0.527   0.530   0.557
 34 B1   11 A2   41 A1   16 B2   12 A2   35 B1   17 B2   13 A2                 
  0.561   0.585   0.605   0.612   0.680   0.701   0.707   0.710
 18 B2   42 A1   36 B1   43 A1   44 A1   37 B1   19 B2   14 A2                 
  0.732   0.756   0.810   0.810   0.834   0.838   0.862   0.878
 38 B1   45 A1   39 B1   46 A1   15 A2   20 B2   47 A1   40 B1                 
  0.888   0.911   0.916   0.960   1.006   1.034   1.045   1.065
 48 A1   49 A1   41 B1   21 B2   42 B1   43 B1   50 A1   51 A1                 
  1.227   1.231   1.261   1.280   1.551   1.572   1.646   1.686
 22 B2   44 B1   52 A1   16 A2   53 A1   17 A2   45 B1   54 A1                 
  1.880   1.882   1.988   1.991   1.999   2.087   2.131   2.166
 23 B2   55 A1   24 B2   46 B1   18 A2   56 A1   57 A1   47 B1                 
  2.191   2.223   2.227   2.259   2.324   2.355   2.475   2.497
 48 B1   25 B2   58 A1   19 A2   59 A1   49 B1   50 B1   60 A1                 
  2.632   2.827   2.908   3.132   3.136   3.432   3.977   3.980
 26 B2   27 B2   51 B1   52 B1   61 A1   62 A1   28 B2   20 A2                 
  4.013   4.015   4.022   4.087   4.100   4.208   4.363   4.389
 63 A1   53 B1   21 A2   29 B2   54 B1   64 A1   65 A1   55 B1                 
  6.588   6.733   7.532   7.538   7.571   7.595   7.674   7.688
 66 A1   56 B1   30 B2   22 A2   57 B1   67 A1   68 A1   58 B1                 
  9.686   9.763  23.217  24.027  25.767  25.817  25.922  25.929
 69 A1   59 B1   70 A1   71 A1   31 B2   23 A2   72 A1   60 B1                 
 26.371  26.439  47.871  47.989 215.670 215.754 289.727 289.734
 73 A1   61 B1   74 A1   62 B1   75 A1   63 B1   32 B2   24 A2                 
289.762 289.798 289.896 289.9081020.6561020.805
 64 B1   76 A1   77 A1   65 B1   78 A1   66 B1                                 

 Beta MOs, Restricted
 -- Occupied --                  
-482.86 -482.86 -101.59 -101.59  -62.52  -62.52  -56.34  -56.34
  1 A1    1 B1    2 B1    2 A1    3 B1    3 A1    4 B1    4 A1                 
-56.333 -56.333 -56.333 -56.333 -10.321 -10.306  -9.506  -9.506
  1 A2    1 B2    5 A1    5 B1    6 A1    7 A1    6 B1    8 A1                 
 -8.726  -8.726  -7.271  -7.271  -7.261  -7.261  -7.260  -7.260
  7 B1    9 A1   10 A1    8 B1    2 A2    2 B2    9 B1   11 A1                 
 -6.558  -6.558  -6.544  -6.544  -6.543  -6.543  -2.669  -2.669
 10 B1   12 A1    3 A2    3 B2   11 B1   13 A1   14 A1   12 B1                 
 -2.665  -2.665  -2.665  -2.664  -2.653  -2.653  -2.653  -2.653
  4 B2    4 A2   15 A1   13 B1   14 B1   16 A1    5 A2    5 B2                 
 -0.954  -0.873  -0.866  -0.806  -0.739  -0.567  -0.507  -0.502
 17 A1   18 A1   15 B1   16 B1   19 A1   20 A1   17 B1   21 A1                 
 -0.447  -0.424  -0.371  -0.369  -0.355  -0.344  -0.335  -0.321
  6 B2   18 B1   22 A1    7 B2    6 A2   19 B1   23 A1    7 A2                 
 -0.299  -0.265
 20 B1    8 B2                                                                 
 -- Virtual --                   
 -0.061  -0.053  -0.051  -0.029  -0.001   0.031   0.032   0.038
 24 A1   21 B1    9 B2   25 A1   26 A1   22 B1   27 A1   23 B1                 
  0.044   0.060   0.065   0.071   0.073   0.092   0.096   0.105
 10 B2   28 A1   29 A1    8 A2   11 B2   24 B1   25 B1    9 A2                 
  0.105   0.106   0.122   0.125   0.138   0.146   0.167   0.173
 30 A1   31 A1   12 B2   26 B1   27 B1   32 A1   13 B2   33 A1                 
  0.179   0.182   0.205   0.205   0.247   0.257   0.364   0.373
 28 B1   34 A1   35 A1   29 B1   30 B1   36 A1   31 B1   37 A1                 
  0.393   0.403   0.407   0.419   0.419   0.426   0.430   0.432
 38 A1   14 B2   39 A1   32 B1   10 A2   33 B1   40 A1   15 B2                 
  0.461   0.464   0.475   0.498   0.513   0.527   0.530   0.557
 34 B1   11 A2   41 A1   16 B2   12 A2   35 B1   17 B2   13 A2                 
  0.561   0.585   0.605   0.612   0.680   0.701   0.707   0.710
 18 B2   42 A1   36 B1   43 A1   44 A1   37 B1   19 B2   14 A2                 
  0.732   0.756   0.810   0.810   0.834   0.838   0.862   0.878
 38 B1   45 A1   39 B1   46 A1   15 A2   20 B2   47 A1   40 B1                 
  0.888   0.911   0.916   0.960   1.006   1.034   1.045   1.065
 48 A1   49 A1   41 B1   21 B2   42 B1   43 B1   50 A1   51 A1                 
  1.227   1.231   1.261   1.280   1.551   1.572   1.646   1.686
 22 B2   44 B1   52 A1   16 A2   53 A1   17 A2   45 B1   54 A1                 
  1.880   1.882   1.988   1.991   1.999   2.087   2.131   2.166
 23 B2   55 A1   24 B2   46 B1   18 A2   56 A1   57 A1   47 B1                 
  2.191   2.223   2.227   2.259   2.324   2.355   2.475   2.497
 48 B1   25 B2   58 A1   19 A2   59 A1   49 B1   50 B1   60 A1                 
  2.632   2.827   2.908   3.132   3.136   3.432   3.977   3.980
 26 B2   27 B2   51 B1   52 B1   61 A1   62 A1   28 B2   20 A2                 
  4.013   4.015   4.022   4.087   4.100   4.208   4.363   4.389
 63 A1   53 B1   21 A2   29 B2   54 B1   64 A1   65 A1   55 B1                 
  6.588   6.733   7.532   7.538   7.571   7.595   7.674   7.688
 66 A1   56 B1   30 B2   22 A2   57 B1   67 A1   68 A1   58 B1                 
  9.686   9.763  23.217  24.027  25.767  25.817  25.922  25.929
 69 A1   59 B1   70 A1   71 A1   31 B2   23 A2   72 A1   60 B1                 
 26.371  26.439  47.871  47.989 215.670 215.754 289.727 289.734
 73 A1   61 B1   74 A1   62 B1   75 A1   63 B1   32 B2   24 A2                 
289.762 289.798 289.896 289.9081020.6561020.805
 64 B1   76 A1   77 A1   65 B1   78 A1   66 B1                                 
 --------------------------------------------------------------

          Ground-State Mulliken Net Atomic Charges

     Atom                 Charge (a.u.)
  ----------------------------------------
      1 Cl                    0.442990
      2 Br                   -0.105835
      3 Cl                    0.442990
      4 Br                   -0.105835
      5 C                    -0.386392
      6 C                    -0.287917
  ----------------------------------------
  Sum of atomic charges =    -0.000000

 -----------------------------------------------------------------
                    Cartesian Multipole Moments
 -----------------------------------------------------------------
    Charge (ESU x 10^10)
                -0.0000
    Dipole Moment (Debye)
         X      -0.0000      Y       0.0000      Z      -0.2269
       Tot       0.2269
    Quadrupole Moments (Debye-Ang)
        XX     -69.2804     XY       0.0000     YY     -74.0398
        XZ      -0.0000     YZ      -0.0000     ZZ     -72.2571
    Octopole Moments (Debye-Ang^2)
       XXX      -0.0000    XXY      -0.0000    XYY      -0.0000
       YYY       0.0000    XXZ     -28.8925    XYZ      -0.0000
       YYZ     -26.0618    XZZ      -0.0000    YZZ      -0.0000
       ZZZ     -78.6194
    Hexadecapole Moments (Debye-Ang^3)
      XXXX    -899.6034   XXXY      -0.0000   XXYY    -179.2498
      XYYY       0.0000   YYYY     -88.4947   XXXZ      -0.0000
      XXYZ      -0.0000   XYYZ      -0.0000   YYYZ      -0.0000
      XXZZ    -307.6287   XYZZ      -0.0000   YYZZ    -210.2562
      XZZZ      -0.0000   YZZZ      -0.0000   ZZZZ   -1139.3314
 -----------------------------------------------------------------
 Calculating analytic gradient of the SCF energy
 Gradient of SCF Energy
            1           2           3           4           5           6
    1   0.0017999  -0.0007211  -0.0017999   0.0007211  -0.0000000   0.0000000
    2  -0.0000000  -0.0000000  -0.0000000   0.0000000  -0.0000000   0.0000000
    3   0.0002635   0.0004131   0.0002635   0.0004131  -0.0020979   0.0007447
 Max gradient component =       2.098E-03
 RMS gradient           =       8.484E-04
 Gradient time:  CPU 37.41 s  wall 4.80 s
 Geometry Optimization Parameters
   NAtoms,    NIC,     NZ,  NCons,   NDum,   NFix, NCnnct, MaxDiis
        6      37       0       0       0       0       0       0

 Cartesian Hessian Update
 Hessian Updated using BFGS Update


** GEOMETRY OPTIMIZATION IN DELOCALIZED INTERNAL COORDINATES **
   Searching for a Minimum

   Optimization Cycle:  17

                       Coordinates (Angstroms)
     ATOM                X               Y               Z
      1  Cl        1.4595452581    0.0000000000    2.2573547001
      2  Br        1.5963158423    0.0000000000   -1.0404553880
      3  Cl       -1.4595452581    0.0000000000    2.2573547001
      4  Br       -1.5963158423    0.0000000000   -1.0404553880
      5  C         0.0000000000    0.0000000000    1.3153737888
      6  C         0.0000000000    0.0000000000   -0.0250344818
   Point Group: c2v   Number of degrees of freedom:     5


   Energy is  -6144.922520456

 Hessian Updated using BFGS Update

  5 Hessian modes will be used to form the next step
  Hessian Eigenvalues:
     0.047734    0.070440    0.525037    0.746175    0.926768

 Minimum Search - Taking Simple RFO Step
 Searching for Lamda that Minimizes Along All modes
 Value Taken    Lamda =  -0.00002475
 Step Taken.  Stepsize is  0.018419

                             Maximum     Tolerance    Cnvgd?
         Gradient           0.001612      0.000300      NO
         Displacement       0.012174      0.001200      NO
         Energy change     -0.000047      0.000001      NO


 New Cartesian Coordinates Obtained by Inverse Iteration

 Displacement from previous Coordinates is:  0.013484
 ----------------------------------------------------------------
             Standard Nuclear Orientation (Angstroms)
    I     Atom           X                Y                Z
 ----------------------------------------------------------------
    1      Cl      1.4558087539     0.0000000000     2.2595137648
    2      Br      1.5980208616     0.0000000000    -1.0406636935
    3      Cl     -1.4558087539     0.0000000000     2.2595137648
    4      Br     -1.5980208616     0.0000000000    -1.0406636935
    5      C       0.0000000000     0.0000000000     1.3137024165
    6      C       0.0000000000     0.0000000000    -0.0272646280
 ----------------------------------------------------------------
 Molecular Point Group                 C2v   NOp =  4
 Largest Abelian Subgroup              C2v   NOp =  4
 Nuclear Repulsion Energy =   897.8138098487 hartrees
 There are       58 alpha and       58 beta electrons
 Applying Cartesian multipole field
    Component          Value
    ---------          -----
     (2,0,0)        1.00000E-11
     (0,2,0)        2.00000E-11
     (0,0,2)       -3.00000E-11
 Nucleus-field energy     =    -0.0000000189 hartrees
 Requested basis set is 6-311++G(d,p)
 There are 76 shells and 200 basis functions
 A cutoff of  1.0D-11 yielded   2238 shell pairs
 There are     17098 function pairs (     18863 Cartesian)
 Smallest overlap matrix eigenvalue = 1.69E-05
 Guess MOs from SCF MO coefficient file

 -----------------------------------------------------------------------
  General SCF calculation program by
  Eric Jon Sundstrom, Paul Horn, Yuezhi Mao, Dmitri Zuev, Alec White,
  David Stuck, Shaama M.S., Shane Yost, Joonho Lee, David Small,
  Daniel Levine, Susi Lehtola, Hugh Burton, Evgeny Epifanovsky
 -----------------------------------------------------------------------
 Exchange:     0.2000 Hartree-Fock + 0.0800 Slater + 0.7200 B88
 Correlation:  0.1900 VWN1RPA + 0.8100 LYP
 Using SG-1 standard quadrature grid
 using 8 threads for integral computing
 -------------------------------------------------------
 OpenMP Integral computing Module                
 Release: version 2.0, May 2017, Q-Chem Inc. Pleasanton 
 -------------------------------------------------------
 -------------------------------------------------------
 OpenMP BLAS3 based DFT computing Module                
 Release: version 1.0, May 2013, Q-Chem Inc. Pittsburgh 
 -------------------------------------------------------
 A restricted SCF calculation will be
 performed using DIIS
 SCF converges when DIIS error is below 1.0e-08
 ---------------------------------------
  Cycle       Energy         DIIS error
 ---------------------------------------
    1   -6144.9225227966      4.35e-05  
    2   -6144.9225346660      1.17e-05  
    3   -6144.9225334344      2.00e-05  
    4   -6144.9225354012      2.26e-06  
    5   -6144.9225354241      7.26e-07  
    6   -6144.9225354258      4.92e-07  
    7   -6144.9225354269      4.83e-08  
    8   -6144.9225354269      1.31e-08  
    9   -6144.9225354269      1.48e-09  Convergence criterion met
 ---------------------------------------
 SCF time:   CPU 83.01s  wall 11.00s 
 SCF   energy in the final basis set =    -6144.9225354269
 Total energy in the final basis set =    -6144.9225354269

 --------------------------------------------------------------
             Orbital Energies (a.u.) and Symmetries
 --------------------------------------------------------------

 Alpha MOs, Restricted
 -- Occupied --                  
-482.86 -482.86 -101.59 -101.59  -62.52  -62.52  -56.34  -56.34
  1 A1    1 B1    2 B1    2 A1    3 B1    3 A1    4 B1    4 A1                 
-56.334 -56.334 -56.333 -56.333 -10.321 -10.306  -9.506  -9.506
  1 A2    1 B2    5 A1    5 B1    6 A1    7 A1    6 B1    8 A1                 
 -8.726  -8.726  -7.271  -7.271  -7.261  -7.261  -7.260  -7.260
  7 B1    9 A1   10 A1    8 B1    2 A2    2 B2    9 B1   11 A1                 
 -6.558  -6.558  -6.544  -6.544  -6.543  -6.543  -2.669  -2.669
 10 B1   12 A1    3 A2    3 B2   11 B1   13 A1   14 A1   12 B1                 
 -2.665  -2.665  -2.665  -2.665  -2.653  -2.653  -2.653  -2.653
  4 B2    4 A2   15 A1   13 B1   16 A1   14 B1    5 B2    5 A2                 
 -0.954  -0.873  -0.865  -0.806  -0.739  -0.567  -0.507  -0.502
 17 A1   18 A1   15 B1   16 B1   19 A1   20 A1   17 B1   21 A1                 
 -0.447  -0.424  -0.371  -0.370  -0.354  -0.344  -0.335  -0.321
  6 B2   18 B1   22 A1    7 B2    6 A2   19 B1   23 A1    7 A2                 
 -0.299  -0.265
 20 B1    8 B2                                                                 
 -- Virtual --                   
 -0.061  -0.053  -0.051  -0.028  -0.001   0.031   0.032   0.038
 24 A1   21 B1    9 B2   25 A1   26 A1   22 B1   27 A1   23 B1                 
  0.044   0.060   0.065   0.071   0.073   0.092   0.096   0.105
 10 B2   28 A1   29 A1    8 A2   11 B2   24 B1   25 B1   30 A1                 
  0.105   0.106   0.122   0.125   0.138   0.147   0.167   0.173
  9 A2   31 A1   12 B2   26 B1   27 B1   32 A1   13 B2   33 A1                 
  0.179   0.182   0.205   0.205   0.247   0.257   0.364   0.373
 28 B1   34 A1   35 A1   29 B1   30 B1   36 A1   31 B1   37 A1                 
  0.393   0.403   0.407   0.419   0.419   0.426   0.430   0.432
 38 A1   14 B2   39 A1   32 B1   10 A2   33 B1   40 A1   15 B2                 
  0.460   0.464   0.475   0.498   0.513   0.527   0.531   0.557
 34 B1   11 A2   41 A1   16 B2   12 A2   35 B1   17 B2   13 A2                 
  0.561   0.584   0.604   0.612   0.680   0.701   0.707   0.710
 18 B2   42 A1   36 B1   43 A1   44 A1   37 B1   19 B2   14 A2                 
  0.732   0.756   0.810   0.811   0.835   0.838   0.861   0.878
 38 B1   45 A1   39 B1   46 A1   15 A2   20 B2   47 A1   40 B1                 
  0.888   0.911   0.915   0.959   1.007   1.035   1.044   1.066
 48 A1   49 A1   41 B1   21 B2   42 B1   43 B1   50 A1   51 A1                 
  1.227   1.231   1.261   1.280   1.551   1.572   1.646   1.687
 22 B2   44 B1   52 A1   16 A2   53 A1   17 A2   45 B1   54 A1                 
  1.880   1.882   1.988   1.991   1.999   2.087   2.130   2.167
 23 B2   55 A1   24 B2   46 B1   18 A2   56 A1   57 A1   47 B1                 
  2.192   2.223   2.227   2.258   2.324   2.354   2.475   2.497
 48 B1   25 B2   58 A1   19 A2   59 A1   49 B1   50 B1   60 A1                 
  2.632   2.827   2.908   3.132   3.135   3.433   3.977   3.980
 26 B2   27 B2   51 B1   52 B1   61 A1   62 A1   28 B2   20 A2                 
  4.013   4.015   4.022   4.087   4.099   4.208   4.363   4.389
 63 A1   53 B1   21 A2   29 B2   54 B1   64 A1   65 A1   55 B1                 
  6.588   6.733   7.532   7.538   7.570   7.595   7.674   7.688
 66 A1   56 B1   30 B2   22 A2   57 B1   67 A1   68 A1   58 B1                 
  9.686   9.765  23.217  24.024  25.768  25.817  25.923  25.930
 69 A1   59 B1   70 A1   71 A1   31 B2   23 A2   72 A1   60 B1                 
 26.371  26.439  47.870  47.989 215.670 215.755 289.727 289.734
 73 A1   61 B1   74 A1   62 B1   75 A1   63 B1   32 B2   24 A2                 
289.762 289.798 289.896 289.9081020.6551020.804
 64 B1   76 A1   77 A1   65 B1   78 A1   66 B1                                 

 Beta MOs, Restricted
 -- Occupied --                  
-482.86 -482.86 -101.59 -101.59  -62.52  -62.52  -56.34  -56.34
  1 A1    1 B1    2 B1    2 A1    3 B1    3 A1    4 B1    4 A1                 
-56.334 -56.334 -56.333 -56.333 -10.321 -10.306  -9.506  -9.506
  1 A2    1 B2    5 A1    5 B1    6 A1    7 A1    6 B1    8 A1                 
 -8.726  -8.726  -7.271  -7.271  -7.261  -7.261  -7.260  -7.260
  7 B1    9 A1   10 A1    8 B1    2 A2    2 B2    9 B1   11 A1                 
 -6.558  -6.558  -6.544  -6.544  -6.543  -6.543  -2.669  -2.669
 10 B1   12 A1    3 A2    3 B2   11 B1   13 A1   14 A1   12 B1                 
 -2.665  -2.665  -2.665  -2.665  -2.653  -2.653  -2.653  -2.653
  4 B2    4 A2   15 A1   13 B1   16 A1   14 B1    5 B2    5 A2                 
 -0.954  -0.873  -0.865  -0.806  -0.739  -0.567  -0.507  -0.502
 17 A1   18 A1   15 B1   16 B1   19 A1   20 A1   17 B1   21 A1                 
 -0.447  -0.424  -0.371  -0.370  -0.354  -0.344  -0.335  -0.321
  6 B2   18 B1   22 A1    7 B2    6 A2   19 B1   23 A1    7 A2                 
 -0.299  -0.265
 20 B1    8 B2                                                                 
 -- Virtual --                   
 -0.061  -0.053  -0.051  -0.028  -0.001   0.031   0.032   0.038
 24 A1   21 B1    9 B2   25 A1   26 A1   22 B1   27 A1   23 B1                 
  0.044   0.060   0.065   0.071   0.073   0.092   0.096   0.105
 10 B2   28 A1   29 A1    8 A2   11 B2   24 B1   25 B1   30 A1                 
  0.105   0.106   0.122   0.125   0.138   0.147   0.167   0.173
  9 A2   31 A1   12 B2   26 B1   27 B1   32 A1   13 B2   33 A1                 
  0.179   0.182   0.205   0.205   0.247   0.257   0.364   0.373
 28 B1   34 A1   35 A1   29 B1   30 B1   36 A1   31 B1   37 A1                 
  0.393   0.403   0.407   0.419   0.419   0.426   0.430   0.432
 38 A1   14 B2   39 A1   32 B1   10 A2   33 B1   40 A1   15 B2                 
  0.460   0.464   0.475   0.498   0.513   0.527   0.531   0.557
 34 B1   11 A2   41 A1   16 B2   12 A2   35 B1   17 B2   13 A2                 
  0.561   0.584   0.604   0.612   0.680   0.701   0.707   0.710
 18 B2   42 A1   36 B1   43 A1   44 A1   37 B1   19 B2   14 A2                 
  0.732   0.756   0.810   0.811   0.835   0.838   0.861   0.878
 38 B1   45 A1   39 B1   46 A1   15 A2   20 B2   47 A1   40 B1                 
  0.888   0.911   0.915   0.959   1.007   1.035   1.044   1.066
 48 A1   49 A1   41 B1   21 B2   42 B1   43 B1   50 A1   51 A1                 
  1.227   1.231   1.261   1.280   1.551   1.572   1.646   1.687
 22 B2   44 B1   52 A1   16 A2   53 A1   17 A2   45 B1   54 A1                 
  1.880   1.882   1.988   1.991   1.999   2.087   2.130   2.167
 23 B2   55 A1   24 B2   46 B1   18 A2   56 A1   57 A1   47 B1                 
  2.192   2.223   2.227   2.258   2.324   2.354   2.475   2.497
 48 B1   25 B2   58 A1   19 A2   59 A1   49 B1   50 B1   60 A1                 
  2.632   2.827   2.908   3.132   3.135   3.433   3.977   3.980
 26 B2   27 B2   51 B1   52 B1   61 A1   62 A1   28 B2   20 A2                 
  4.013   4.015   4.022   4.087   4.099   4.208   4.363   4.389
 63 A1   53 B1   21 A2   29 B2   54 B1   64 A1   65 A1   55 B1                 
  6.588   6.733   7.532   7.538   7.570   7.595   7.674   7.688
 66 A1   56 B1   30 B2   22 A2   57 B1   67 A1   68 A1   58 B1                 
  9.686   9.765  23.217  24.024  25.768  25.817  25.923  25.930
 69 A1   59 B1   70 A1   71 A1   31 B2   23 A2   72 A1   60 B1                 
 26.371  26.439  47.870  47.989 215.670 215.755 289.727 289.734
 73 A1   61 B1   74 A1   62 B1   75 A1   63 B1   32 B2   24 A2                 
289.762 289.798 289.896 289.9081020.6551020.804
 64 B1   76 A1   77 A1   65 B1   78 A1   66 B1                                 
 --------------------------------------------------------------

          Ground-State Mulliken Net Atomic Charges

     Atom                 Charge (a.u.)
  ----------------------------------------
      1 Cl                    0.443210
      2 Br                   -0.105561
      3 Cl                    0.443210
      4 Br                   -0.105561
      5 C                    -0.386617
      6 C                    -0.288681
  ----------------------------------------
  Sum of atomic charges =    -0.000000

 -----------------------------------------------------------------
                    Cartesian Multipole Moments
 -----------------------------------------------------------------
    Charge (ESU x 10^10)
                -0.0000
    Dipole Moment (Debye)
         X       0.0000      Y       0.0000      Z      -0.2249
       Tot       0.2249
    Quadrupole Moments (Debye-Ang)
        XX     -69.2871     XY       0.0000     YY     -74.0394
        XZ       0.0000     YZ       0.0000     ZZ     -72.2415
    Octopole Moments (Debye-Ang^2)
       XXX       0.0000    XXY      -0.0000    XYY       0.0000
       YYY       0.0000    XXZ     -28.9648    XYZ       0.0000
       YYZ     -26.0771    XZZ       0.0000    YZZ       0.0000
       ZZZ     -78.5413
    Hexadecapole Moments (Debye-Ang^3)
      XXXX    -899.2565   XXXY       0.0000   XXYY    -179.1749
      XYYY       0.0000   YYYY     -88.4953   XXXZ       0.0000
      XXYZ      -0.0000   XYYZ       0.0000   YYYZ       0.0000
      XXZZ    -307.8023   XYZZ       0.0000   YYZZ    -210.4778
      XZZZ       0.0000   YZZZ       0.0000   ZZZZ   -1140.2218
 -----------------------------------------------------------------
 Calculating analytic gradient of the SCF energy
 Gradient of SCF Energy
            1           2           3           4           5           6
    1   0.0008398  -0.0004178  -0.0008398   0.0004178  -0.0000000   0.0000000
    2   0.0000000   0.0000000  -0.0000000   0.0000000  -0.0000000   0.0000000
    3   0.0004947   0.0003996   0.0004947   0.0003996  -0.0017732  -0.0000154
 Max gradient component =       1.773E-03
 RMS gradient           =       5.634E-04
 Gradient time:  CPU 37.68 s  wall 4.85 s
 Geometry Optimization Parameters
   NAtoms,    NIC,     NZ,  NCons,   NDum,   NFix, NCnnct, MaxDiis
        6      37       0       0       0       0       0       0

 Cartesian Hessian Update
 Hessian Updated using BFGS Update


** GEOMETRY OPTIMIZATION IN DELOCALIZED INTERNAL COORDINATES **
   Searching for a Minimum

   Optimization Cycle:  18

                       Coordinates (Angstroms)
     ATOM                X               Y               Z
      1  Cl        1.4558087539    0.0000000000    2.2595137648
      2  Br        1.5980208616    0.0000000000   -1.0406636935
      3  Cl       -1.4558087539    0.0000000000    2.2595137648
      4  Br       -1.5980208616    0.0000000000   -1.0406636935
      5  C         0.0000000000    0.0000000000    1.3137024165
      6  C         0.0000000000    0.0000000000   -0.0272646280
   Point Group: c2v   Number of degrees of freedom:     5


   Energy is  -6144.922535427

 Hessian Updated using BFGS Update

  5 Hessian modes will be used to form the next step
  Hessian Eigenvalues:
     0.049548    0.063323    0.521512    0.699055    0.843993

 Minimum Search - Taking Simple RFO Step
 Searching for Lamda that Minimizes Along All modes
 Value Taken    Lamda =  -0.00000425
 Step Taken.  Stepsize is  0.004910

                             Maximum     Tolerance    Cnvgd?
         Gradient           0.001043      0.000300      NO
         Displacement       0.003466      0.001200      NO
         Energy change     -0.000015      0.000001      NO


 New Cartesian Coordinates Obtained by Inverse Iteration

 Displacement from previous Coordinates is:  0.003799
 ----------------------------------------------------------------
             Standard Nuclear Orientation (Angstroms)
    I     Atom           X                Y                Z
 ----------------------------------------------------------------
    1      Cl      1.4547306838     0.0000000000     2.2601377538
    2      Br      1.5981024710     0.0000000000    -1.0412780589
    3      Cl     -1.4547306838     0.0000000000     2.2601377538
    4      Br     -1.5981024710     0.0000000000    -1.0412780589
    5      C       0.0000000000     0.0000000000     1.3139843773
    6      C       0.0000000000     0.0000000000    -0.0275658361
 ----------------------------------------------------------------
 Molecular Point Group                 C2v   NOp =  4
 Largest Abelian Subgroup              C2v   NOp =  4
 Nuclear Repulsion Energy =   897.7411440070 hartrees
 There are       58 alpha and       58 beta electrons
 Applying Cartesian multipole field
    Component          Value
    ---------          -----
     (2,0,0)        1.00000E-11
     (0,2,0)        2.00000E-11
     (0,0,2)       -3.00000E-11
 Nucleus-field energy     =    -0.0000000189 hartrees
 Requested basis set is 6-311++G(d,p)
 There are 76 shells and 200 basis functions
 A cutoff of  1.0D-11 yielded   2240 shell pairs
 There are     17104 function pairs (     18869 Cartesian)
 Smallest overlap matrix eigenvalue = 1.69E-05
 Guess MOs from SCF MO coefficient file

 -----------------------------------------------------------------------
  General SCF calculation program by
  Eric Jon Sundstrom, Paul Horn, Yuezhi Mao, Dmitri Zuev, Alec White,
  David Stuck, Shaama M.S., Shane Yost, Joonho Lee, David Small,
  Daniel Levine, Susi Lehtola, Hugh Burton, Evgeny Epifanovsky
 -----------------------------------------------------------------------
 Exchange:     0.2000 Hartree-Fock + 0.0800 Slater + 0.7200 B88
 Correlation:  0.1900 VWN1RPA + 0.8100 LYP
 Using SG-1 standard quadrature grid
 using 8 threads for integral computing
 -------------------------------------------------------
 OpenMP Integral computing Module                
 Release: version 2.0, May 2017, Q-Chem Inc. Pleasanton 
 -------------------------------------------------------
 -------------------------------------------------------
 OpenMP BLAS3 based DFT computing Module                
 Release: version 1.0, May 2013, Q-Chem Inc. Pittsburgh 
 -------------------------------------------------------
 A restricted SCF calculation will be
 performed using DIIS
 SCF converges when DIIS error is below 1.0e-08
 ---------------------------------------
  Cycle       Energy         DIIS error
 ---------------------------------------
    1   -6144.9225375961      1.25e-05  
    2   -6144.9225382885      5.93e-06  
    3   -6144.9225381386      8.13e-06  
    4   -6144.9225384552      8.27e-07  
    5   -6144.9225384587      2.34e-07  
    6   -6144.9225384589      9.36e-08  
    7   -6144.9225384590      4.01e-08  
    8   -6144.9225384590      7.96e-09  Convergence criterion met
 ---------------------------------------
 SCF time:   CPU 73.75s  wall 9.00s 
 SCF   energy in the final basis set =    -6144.9225384590
 Total energy in the final basis set =    -6144.9225384590

 --------------------------------------------------------------
             Orbital Energies (a.u.) and Symmetries
 --------------------------------------------------------------

 Alpha MOs, Restricted
 -- Occupied --                  
-482.86 -482.86 -101.59 -101.59  -62.52  -62.52  -56.34  -56.34
  1 A1    1 B1    2 B1    2 A1    3 B1    3 A1    4 B1    4 A1                 
-56.334 -56.334 -56.333 -56.333 -10.321 -10.306  -9.506  -9.506
  1 A2    1 B2    5 A1    5 B1    6 A1    7 A1    6 B1    8 A1                 
 -8.726  -8.726  -7.271  -7.271  -7.261  -7.261  -7.260  -7.260
  7 B1    9 A1   10 A1    8 B1    2 A2    2 B2    9 B1   11 A1                 
 -6.558  -6.558  -6.544  -6.544  -6.543  -6.543  -2.669  -2.669
 10 B1   12 A1    3 A2    3 B2   11 B1   13 A1   14 A1   12 B1                 
 -2.665  -2.665  -2.665  -2.664  -2.653  -2.653  -2.653  -2.653
  4 B2    4 A2   15 A1   13 B1   16 A1   14 B1    5 B2    5 A2                 
 -0.954  -0.873  -0.866  -0.806  -0.738  -0.568  -0.507  -0.502
 17 A1   18 A1   15 B1   16 B1   19 A1   20 A1   17 B1   21 A1                 
 -0.447  -0.424  -0.371  -0.370  -0.354  -0.344  -0.335  -0.321
  6 B2   18 B1   22 A1    7 B2    6 A2   19 B1   23 A1    7 A2                 
 -0.299  -0.265
 20 B1    8 B2                                                                 
 -- Virtual --                   
 -0.061  -0.053  -0.051  -0.028  -0.001   0.031   0.032   0.038
 24 A1   21 B1    9 B2   25 A1   26 A1   22 B1   27 A1   23 B1                 
  0.044   0.060   0.065   0.071   0.073   0.092   0.096   0.105
 10 B2   28 A1   29 A1    8 A2   11 B2   24 B1   25 B1   30 A1                 
  0.105   0.106   0.122   0.125   0.138   0.147   0.167   0.173
  9 A2   31 A1   12 B2   26 B1   27 B1   32 A1   13 B2   33 A1                 
  0.179   0.182   0.205   0.205   0.247   0.257   0.364   0.373
 28 B1   34 A1   35 A1   29 B1   30 B1   36 A1   31 B1   37 A1                 
  0.393   0.403   0.407   0.419   0.419   0.426   0.430   0.432
 38 A1   14 B2   39 A1   32 B1   10 A2   33 B1   40 A1   15 B2                 
  0.460   0.465   0.475   0.498   0.513   0.527   0.531   0.557
 34 B1   11 A2   41 A1   16 B2   12 A2   35 B1   17 B2   13 A2                 
  0.561   0.584   0.604   0.612   0.680   0.701   0.707   0.710
 18 B2   42 A1   36 B1   43 A1   44 A1   37 B1   19 B2   14 A2                 
  0.732   0.756   0.810   0.811   0.835   0.838   0.861   0.878
 38 B1   45 A1   39 B1   46 A1   15 A2   20 B2   47 A1   40 B1                 
  0.888   0.911   0.915   0.959   1.007   1.035   1.044   1.066
 48 A1   49 A1   41 B1   21 B2   42 B1   43 B1   50 A1   51 A1                 
  1.228   1.231   1.261   1.280   1.551   1.572   1.647   1.687
 22 B2   44 B1   52 A1   16 A2   53 A1   17 A2   45 B1   54 A1                 
  1.880   1.882   1.988   1.990   1.999   2.087   2.130   2.167
 23 B2   55 A1   24 B2   46 B1   18 A2   56 A1   57 A1   47 B1                 
  2.193   2.223   2.227   2.258   2.324   2.354   2.476   2.497
 48 B1   25 B2   58 A1   19 A2   59 A1   49 B1   50 B1   60 A1                 
  2.632   2.827   2.908   3.132   3.134   3.434   3.977   3.980
 26 B2   27 B2   51 B1   52 B1   61 A1   62 A1   28 B2   20 A2                 
  4.013   4.015   4.022   4.087   4.099   4.208   4.363   4.389
 63 A1   53 B1   21 A2   29 B2   54 B1   64 A1   65 A1   55 B1                 
  6.588   6.733   7.532   7.538   7.570   7.595   7.674   7.688
 66 A1   56 B1   30 B2   22 A2   57 B1   67 A1   68 A1   58 B1                 
  9.685   9.765  23.218  24.022  25.768  25.817  25.924  25.931
 69 A1   59 B1   70 A1   71 A1   31 B2   23 A2   72 A1   60 B1                 
 26.371  26.439  47.870  47.989 215.670 215.756 289.727 289.734
 73 A1   61 B1   74 A1   62 B1   75 A1   63 B1   32 B2   24 A2                 
289.762 289.798 289.896 289.9081020.6551020.804
 64 B1   76 A1   77 A1   65 B1   78 A1   66 B1                                 

 Beta MOs, Restricted
 -- Occupied --                  
-482.86 -482.86 -101.59 -101.59  -62.52  -62.52  -56.34  -56.34
  1 A1    1 B1    2 B1    2 A1    3 B1    3 A1    4 B1    4 A1                 
-56.334 -56.334 -56.333 -56.333 -10.321 -10.306  -9.506  -9.506
  1 A2    1 B2    5 A1    5 B1    6 A1    7 A1    6 B1    8 A1                 
 -8.726  -8.726  -7.271  -7.271  -7.261  -7.261  -7.260  -7.260
  7 B1    9 A1   10 A1    8 B1    2 A2    2 B2    9 B1   11 A1                 
 -6.558  -6.558  -6.544  -6.544  -6.543  -6.543  -2.669  -2.669
 10 B1   12 A1    3 A2    3 B2   11 B1   13 A1   14 A1   12 B1                 
 -2.665  -2.665  -2.665  -2.664  -2.653  -2.653  -2.653  -2.653
  4 B2    4 A2   15 A1   13 B1   16 A1   14 B1    5 B2    5 A2                 
 -0.954  -0.873  -0.866  -0.806  -0.738  -0.568  -0.507  -0.502
 17 A1   18 A1   15 B1   16 B1   19 A1   20 A1   17 B1   21 A1                 
 -0.447  -0.424  -0.371  -0.370  -0.354  -0.344  -0.335  -0.321
  6 B2   18 B1   22 A1    7 B2    6 A2   19 B1   23 A1    7 A2                 
 -0.299  -0.265
 20 B1    8 B2                                                                 
 -- Virtual --                   
 -0.061  -0.053  -0.051  -0.028  -0.001   0.031   0.032   0.038
 24 A1   21 B1    9 B2   25 A1   26 A1   22 B1   27 A1   23 B1                 
  0.044   0.060   0.065   0.071   0.073   0.092   0.096   0.105
 10 B2   28 A1   29 A1    8 A2   11 B2   24 B1   25 B1   30 A1                 
  0.105   0.106   0.122   0.125   0.138   0.147   0.167   0.173
  9 A2   31 A1   12 B2   26 B1   27 B1   32 A1   13 B2   33 A1                 
  0.179   0.182   0.205   0.205   0.247   0.257   0.364   0.373
 28 B1   34 A1   35 A1   29 B1   30 B1   36 A1   31 B1   37 A1                 
  0.393   0.403   0.407   0.419   0.419   0.426   0.430   0.432
 38 A1   14 B2   39 A1   32 B1   10 A2   33 B1   40 A1   15 B2                 
  0.460   0.465   0.475   0.498   0.513   0.527   0.531   0.557
 34 B1   11 A2   41 A1   16 B2   12 A2   35 B1   17 B2   13 A2                 
  0.561   0.584   0.604   0.612   0.680   0.701   0.707   0.710
 18 B2   42 A1   36 B1   43 A1   44 A1   37 B1   19 B2   14 A2                 
  0.732   0.756   0.810   0.811   0.835   0.838   0.861   0.878
 38 B1   45 A1   39 B1   46 A1   15 A2   20 B2   47 A1   40 B1                 
  0.888   0.911   0.915   0.959   1.007   1.035   1.044   1.066
 48 A1   49 A1   41 B1   21 B2   42 B1   43 B1   50 A1   51 A1                 
  1.228   1.231   1.261   1.280   1.551   1.572   1.647   1.687
 22 B2   44 B1   52 A1   16 A2   53 A1   17 A2   45 B1   54 A1                 
  1.880   1.882   1.988   1.990   1.999   2.087   2.130   2.167
 23 B2   55 A1   24 B2   46 B1   18 A2   56 A1   57 A1   47 B1                 
  2.193   2.223   2.227   2.258   2.324   2.354   2.476   2.497
 48 B1   25 B2   58 A1   19 A2   59 A1   49 B1   50 B1   60 A1                 
  2.632   2.827   2.908   3.132   3.134   3.434   3.977   3.980
 26 B2   27 B2   51 B1   52 B1   61 A1   62 A1   28 B2   20 A2                 
  4.013   4.015   4.022   4.087   4.099   4.208   4.363   4.389
 63 A1   53 B1   21 A2   29 B2   54 B1   64 A1   65 A1   55 B1                 
  6.588   6.733   7.532   7.538   7.570   7.595   7.674   7.688
 66 A1   56 B1   30 B2   22 A2   57 B1   67 A1   68 A1   58 B1                 
  9.685   9.765  23.218  24.022  25.768  25.817  25.924  25.931
 69 A1   59 B1   70 A1   71 A1   31 B2   23 A2   72 A1   60 B1                 
 26.371  26.439  47.870  47.989 215.670 215.756 289.727 289.734
 73 A1   61 B1   74 A1   62 B1   75 A1   63 B1   32 B2   24 A2                 
289.762 289.798 289.896 289.9081020.6551020.804
 64 B1   76 A1   77 A1   65 B1   78 A1   66 B1                                 
 --------------------------------------------------------------

          Ground-State Mulliken Net Atomic Charges

     Atom                 Charge (a.u.)
  ----------------------------------------
      1 Cl                    0.443549
      2 Br                   -0.105485
      3 Cl                    0.443549
      4 Br                   -0.105485
      5 C                    -0.387561
      6 C                    -0.288567
  ----------------------------------------
  Sum of atomic charges =    -0.000000

 -----------------------------------------------------------------
                    Cartesian Multipole Moments
 -----------------------------------------------------------------
    Charge (ESU x 10^10)
                -0.0000
    Dipole Moment (Debye)
         X       0.0000      Y      -0.0000      Z      -0.2214
       Tot       0.2214
    Quadrupole Moments (Debye-Ang)
        XX     -69.2930     XY      -0.0000     YY     -74.0396
        XZ      -0.0000     YZ      -0.0000     ZZ     -72.2279
    Octopole Moments (Debye-Ang^2)
       XXX       0.0000    XXY      -0.0000    XYY      -0.0000
       YYY      -0.0000    XXZ     -28.9609    XYZ      -0.0000
       YYZ     -26.0629    XZZ      -0.0000    YZZ      -0.0000
       ZZZ     -78.4739
    Hexadecapole Moments (Debye-Ang^3)
      XXXX    -898.9557   XXXY       0.0000   XXYY    -179.1058
      XYYY      -0.0000   YYYY     -88.4969   XXXZ      -0.0000
      XXYZ       0.0000   XYYZ      -0.0000   YYYZ      -0.0000
      XXZZ    -307.8306   XYZZ      -0.0000   YYZZ    -210.5867
      XZZZ       0.0000   YZZZ      -0.0000   ZZZZ   -1140.7433
 -----------------------------------------------------------------
 Calculating analytic gradient of the SCF energy
 Gradient of SCF Energy
            1           2           3           4           5           6
    1   0.0004483  -0.0003406  -0.0004483   0.0003406  -0.0000000   0.0000000
    2   0.0000000   0.0000000  -0.0000000  -0.0000000   0.0000000  -0.0000000
    3   0.0004465   0.0002911   0.0004465   0.0002911  -0.0009988  -0.0004763
 Max gradient component =       9.988E-04
 RMS gradient           =       3.672E-04
 Gradient time:  CPU 37.49 s  wall 4.82 s
 Geometry Optimization Parameters
   NAtoms,    NIC,     NZ,  NCons,   NDum,   NFix, NCnnct, MaxDiis
        6      37       0       0       0       0       0       0

 Cartesian Hessian Update
 Hessian Updated using BFGS Update


** GEOMETRY OPTIMIZATION IN DELOCALIZED INTERNAL COORDINATES **
   Searching for a Minimum

   Optimization Cycle:  19

                       Coordinates (Angstroms)
     ATOM                X               Y               Z
      1  Cl        1.4547306838    0.0000000000    2.2601377538
      2  Br        1.5981024710    0.0000000000   -1.0412780589
      3  Cl       -1.4547306838    0.0000000000    2.2601377538
      4  Br       -1.5981024710    0.0000000000   -1.0412780589
      5  C         0.0000000000    0.0000000000    1.3139843773
      6  C         0.0000000000    0.0000000000   -0.0275658361
   Point Group: c2v   Number of degrees of freedom:     5


   Energy is  -6144.922538459

 Hessian Updated using BFGS Update

  5 Hessian modes will be used to form the next step
  Hessian Eigenvalues:
     0.050930    0.065823    0.363435    0.534876    0.847845

 Minimum Search - Taking Simple RFO Step
 Searching for Lamda that Minimizes Along All modes
 Value Taken    Lamda =  -0.00000311
 Step Taken.  Stepsize is  0.003576

                             Maximum     Tolerance    Cnvgd?
         Gradient           0.000735      0.000300      NO
         Displacement       0.002810      0.001200      NO
         Energy change     -0.000003      0.000001      NO


 New Cartesian Coordinates Obtained by Inverse Iteration

 Displacement from previous Coordinates is:  0.002478
 ----------------------------------------------------------------
             Standard Nuclear Orientation (Angstroms)
    I     Atom           X                Y                Z
 ----------------------------------------------------------------
    1      Cl      1.4541707847     0.0000000000     2.2601417883
    2      Br      1.5981166407     0.0000000000    -1.0417816809
    3      Cl     -1.4541707847     0.0000000000     2.2601417883
    4      Br     -1.5981166407     0.0000000000    -1.0417816809
    5      C       0.0000000000     0.0000000000     1.3146904415
    6      C       0.0000000000     0.0000000000    -0.0272727252
 ----------------------------------------------------------------
 Molecular Point Group                 C2v   NOp =  4
 Largest Abelian Subgroup              C2v   NOp =  4
 Nuclear Repulsion Energy =   897.7081195202 hartrees
 There are       58 alpha and       58 beta electrons
 Applying Cartesian multipole field
    Component          Value
    ---------          -----
     (2,0,0)        1.00000E-11
     (0,2,0)        2.00000E-11
     (0,0,2)       -3.00000E-11
 Nucleus-field energy     =    -0.0000000189 hartrees
 Requested basis set is 6-311++G(d,p)
 There are 76 shells and 200 basis functions
 A cutoff of  1.0D-11 yielded   2240 shell pairs
 There are     17104 function pairs (     18869 Cartesian)
 Smallest overlap matrix eigenvalue = 1.69E-05
 Guess MOs from SCF MO coefficient file

 -----------------------------------------------------------------------
  General SCF calculation program by
  Eric Jon Sundstrom, Paul Horn, Yuezhi Mao, Dmitri Zuev, Alec White,
  David Stuck, Shaama M.S., Shane Yost, Joonho Lee, David Small,
  Daniel Levine, Susi Lehtola, Hugh Burton, Evgeny Epifanovsky
 -----------------------------------------------------------------------
 Exchange:     0.2000 Hartree-Fock + 0.0800 Slater + 0.7200 B88
 Correlation:  0.1900 VWN1RPA + 0.8100 LYP
 Using SG-1 standard quadrature grid
 using 8 threads for integral computing
 -------------------------------------------------------
 OpenMP Integral computing Module                
 Release: version 2.0, May 2017, Q-Chem Inc. Pleasanton 
 -------------------------------------------------------
 -------------------------------------------------------
 OpenMP BLAS3 based DFT computing Module                
 Release: version 1.0, May 2013, Q-Chem Inc. Pittsburgh 
 -------------------------------------------------------
 A restricted SCF calculation will be
 performed using DIIS
 SCF converges when DIIS error is below 1.0e-08
 ---------------------------------------
  Cycle       Energy         DIIS error
 ---------------------------------------
    1   -6144.9225398538      1.10e-05  
    2   -6144.9225403062      7.34e-06  
    3   -6144.9225402855      7.55e-06  
    4   -6144.9225405576      8.80e-07  
    5   -6144.9225405623      2.45e-07  
    6   -6144.9225405624      1.08e-07  
    7   -6144.9225405625      4.30e-08  
    8   -6144.9225405625      5.40e-09  Convergence criterion met
 ---------------------------------------
 SCF time:   CPU 73.77s  wall 10.00s 
 SCF   energy in the final basis set =    -6144.9225405625
 Total energy in the final basis set =    -6144.9225405625

 --------------------------------------------------------------
             Orbital Energies (a.u.) and Symmetries
 --------------------------------------------------------------

 Alpha MOs, Restricted
 -- Occupied --                  
-482.86 -482.86 -101.59 -101.59  -62.52  -62.52  -56.34  -56.34
  1 A1    1 B1    2 B1    2 A1    3 B1    3 A1    4 B1    4 A1                 
-56.333 -56.333 -56.333 -56.333 -10.321 -10.306  -9.506  -9.506
  1 A2    1 B2    5 A1    5 B1    6 A1    7 A1    6 B1    8 A1                 
 -8.726  -8.726  -7.271  -7.271  -7.261  -7.261  -7.260  -7.260
  7 B1    9 A1   10 A1    8 B1    2 A2    2 B2    9 B1   11 A1                 
 -6.558  -6.558  -6.544  -6.544  -6.543  -6.543  -2.669  -2.669
 10 B1   12 A1    3 A2    3 B2   11 B1   13 A1   14 A1   12 B1                 
 -2.665  -2.665  -2.664  -2.664  -2.653  -2.653  -2.653  -2.653
  4 B2    4 A2   15 A1   13 B1   16 A1   14 B1    5 B2    5 A2                 
 -0.954  -0.873  -0.866  -0.806  -0.738  -0.568  -0.507  -0.502
 17 A1   18 A1   15 B1   16 B1   19 A1   20 A1   17 B1   21 A1                 
 -0.447  -0.424  -0.371  -0.370  -0.354  -0.344  -0.335  -0.321
  6 B2   18 B1   22 A1    7 B2    6 A2   19 B1   23 A1    7 A2                 
 -0.299  -0.265
 20 B1    8 B2                                                                 
 -- Virtual --                   
 -0.061  -0.053  -0.051  -0.027  -0.001   0.031   0.032   0.038
 24 A1   21 B1    9 B2   25 A1   26 A1   22 B1   27 A1   23 B1                 
  0.044   0.060   0.065   0.071   0.073   0.092   0.096   0.105
 10 B2   28 A1   29 A1    8 A2   11 B2   24 B1   25 B1   30 A1                 
  0.105   0.106   0.122   0.125   0.138   0.147   0.167   0.173
  9 A2   31 A1   12 B2   26 B1   27 B1   32 A1   13 B2   33 A1                 
  0.179   0.182   0.205   0.205   0.247   0.256   0.364   0.373
 28 B1   34 A1   35 A1   29 B1   30 B1   36 A1   31 B1   37 A1                 
  0.393   0.403   0.407   0.419   0.419   0.426   0.430   0.432
 38 A1   14 B2   39 A1   32 B1   10 A2   33 B1   40 A1   15 B2                 
  0.460   0.465   0.475   0.498   0.513   0.527   0.531   0.557
 34 B1   11 A2   41 A1   16 B2   12 A2   35 B1   17 B2   13 A2                 
  0.561   0.584   0.604   0.612   0.679   0.701   0.707   0.709
 18 B2   42 A1   36 B1   43 A1   44 A1   37 B1   19 B2   14 A2                 
  0.731   0.756   0.810   0.811   0.834   0.837   0.861   0.878
 38 B1   45 A1   39 B1   46 A1   15 A2   20 B2   47 A1   40 B1                 
  0.888   0.912   0.915   0.959   1.007   1.035   1.044   1.066
 48 A1   49 A1   41 B1   21 B2   42 B1   43 B1   50 A1   51 A1                 
  1.228   1.231   1.261   1.280   1.551   1.572   1.647   1.687
 22 B2   44 B1   52 A1   16 A2   53 A1   17 A2   45 B1   54 A1                 
  1.880   1.882   1.988   1.990   1.999   2.087   2.130   2.167
 23 B2   55 A1   24 B2   46 B1   18 A2   56 A1   57 A1   47 B1                 
  2.193   2.223   2.227   2.258   2.324   2.355   2.476   2.497
 48 B1   25 B2   58 A1   19 A2   59 A1   49 B1   50 B1   60 A1                 
  2.632   2.827   2.908   3.132   3.134   3.435   3.977   3.980
 26 B2   27 B2   51 B1   52 B1   61 A1   62 A1   28 B2   20 A2                 
  4.013   4.015   4.022   4.087   4.099   4.208   4.363   4.389
 63 A1   53 B1   21 A2   29 B2   54 B1   64 A1   65 A1   55 B1                 
  6.588   6.732   7.532   7.538   7.570   7.595   7.674   7.688
 66 A1   56 B1   30 B2   22 A2   57 B1   67 A1   68 A1   58 B1                 
  9.686   9.765  23.218  24.020  25.768  25.817  25.924  25.931
 69 A1   59 B1   70 A1   71 A1   31 B2   23 A2   72 A1   60 B1                 
 26.370  26.440  47.870  47.989 215.670 215.756 289.727 289.734
 73 A1   61 B1   74 A1   62 B1   75 A1   63 B1   32 B2   24 A2                 
289.762 289.798 289.896 289.9081020.6551020.804
 64 B1   76 A1   77 A1   65 B1   78 A1   66 B1                                 

 Beta MOs, Restricted
 -- Occupied --                  
-482.86 -482.86 -101.59 -101.59  -62.52  -62.52  -56.34  -56.34
  1 A1    1 B1    2 B1    2 A1    3 B1    3 A1    4 B1    4 A1                 
-56.333 -56.333 -56.333 -56.333 -10.321 -10.306  -9.506  -9.506
  1 A2    1 B2    5 A1    5 B1    6 A1    7 A1    6 B1    8 A1                 
 -8.726  -8.726  -7.271  -7.271  -7.261  -7.261  -7.260  -7.260
  7 B1    9 A1   10 A1    8 B1    2 A2    2 B2    9 B1   11 A1                 
 -6.558  -6.558  -6.544  -6.544  -6.543  -6.543  -2.669  -2.669
 10 B1   12 A1    3 A2    3 B2   11 B1   13 A1   14 A1   12 B1                 
 -2.665  -2.665  -2.664  -2.664  -2.653  -2.653  -2.653  -2.653
  4 B2    4 A2   15 A1   13 B1   16 A1   14 B1    5 B2    5 A2                 
 -0.954  -0.873  -0.866  -0.806  -0.738  -0.568  -0.507  -0.502
 17 A1   18 A1   15 B1   16 B1   19 A1   20 A1   17 B1   21 A1                 
 -0.447  -0.424  -0.371  -0.370  -0.354  -0.344  -0.335  -0.321
  6 B2   18 B1   22 A1    7 B2    6 A2   19 B1   23 A1    7 A2                 
 -0.299  -0.265
 20 B1    8 B2                                                                 
 -- Virtual --                   
 -0.061  -0.053  -0.051  -0.027  -0.001   0.031   0.032   0.038
 24 A1   21 B1    9 B2   25 A1   26 A1   22 B1   27 A1   23 B1                 
  0.044   0.060   0.065   0.071   0.073   0.092   0.096   0.105
 10 B2   28 A1   29 A1    8 A2   11 B2   24 B1   25 B1   30 A1                 
  0.105   0.106   0.122   0.125   0.138   0.147   0.167   0.173
  9 A2   31 A1   12 B2   26 B1   27 B1   32 A1   13 B2   33 A1                 
  0.179   0.182   0.205   0.205   0.247   0.256   0.364   0.373
 28 B1   34 A1   35 A1   29 B1   30 B1   36 A1   31 B1   37 A1                 
  0.393   0.403   0.407   0.419   0.419   0.426   0.430   0.432
 38 A1   14 B2   39 A1   32 B1   10 A2   33 B1   40 A1   15 B2                 
  0.460   0.465   0.475   0.498   0.513   0.527   0.531   0.557
 34 B1   11 A2   41 A1   16 B2   12 A2   35 B1   17 B2   13 A2                 
  0.561   0.584   0.604   0.612   0.679   0.701   0.707   0.709
 18 B2   42 A1   36 B1   43 A1   44 A1   37 B1   19 B2   14 A2                 
  0.731   0.756   0.810   0.811   0.834   0.837   0.861   0.878
 38 B1   45 A1   39 B1   46 A1   15 A2   20 B2   47 A1   40 B1                 
  0.888   0.912   0.915   0.959   1.007   1.035   1.044   1.066
 48 A1   49 A1   41 B1   21 B2   42 B1   43 B1   50 A1   51 A1                 
  1.228   1.231   1.261   1.280   1.551   1.572   1.647   1.687
 22 B2   44 B1   52 A1   16 A2   53 A1   17 A2   45 B1   54 A1                 
  1.880   1.882   1.988   1.990   1.999   2.087   2.130   2.167
 23 B2   55 A1   24 B2   46 B1   18 A2   56 A1   57 A1   47 B1                 
  2.193   2.223   2.227   2.258   2.324   2.355   2.476   2.497
 48 B1   25 B2   58 A1   19 A2   59 A1   49 B1   50 B1   60 A1                 
  2.632   2.827   2.908   3.132   3.134   3.435   3.977   3.980
 26 B2   27 B2   51 B1   52 B1   61 A1   62 A1   28 B2   20 A2                 
  4.013   4.015   4.022   4.087   4.099   4.208   4.363   4.389
 63 A1   53 B1   21 A2   29 B2   54 B1   64 A1   65 A1   55 B1                 
  6.588   6.732   7.532   7.538   7.570   7.595   7.674   7.688
 66 A1   56 B1   30 B2   22 A2   57 B1   67 A1   68 A1   58 B1                 
  9.686   9.765  23.218  24.020  25.768  25.817  25.924  25.931
 69 A1   59 B1   70 A1   71 A1   31 B2   23 A2   72 A1   60 B1                 
 26.370  26.440  47.870  47.989 215.670 215.756 289.727 289.734
 73 A1   61 B1   74 A1   62 B1   75 A1   63 B1   32 B2   24 A2                 
289.762 289.798 289.896 289.9081020.6551020.804
 64 B1   76 A1   77 A1   65 B1   78 A1   66 B1                                 
 --------------------------------------------------------------

          Ground-State Mulliken Net Atomic Charges

     Atom                 Charge (a.u.)
  ----------------------------------------
      1 Cl                    0.444027
      2 Br                   -0.105531
      3 Cl                    0.444027
      4 Br                   -0.105531
      5 C                    -0.389233
      6 C                    -0.287759
  ----------------------------------------
  Sum of atomic charges =    -0.000000

 -----------------------------------------------------------------
                    Cartesian Multipole Moments
 -----------------------------------------------------------------
    Charge (ESU x 10^10)
                -0.0000
    Dipole Moment (Debye)
         X       0.0000      Y       0.0000      Z      -0.2158
       Tot       0.2158
    Quadrupole Moments (Debye-Ang)
        XX     -69.2967     XY      -0.0000     YY     -74.0396
        XZ       0.0000     YZ       0.0000     ZZ     -72.2151
    Octopole Moments (Debye-Ang^2)
       XXX       0.0000    XXY      -0.0000    XYY       0.0000
       YYY       0.0000    XXZ     -28.9378    XYZ       0.0000
       YYZ     -26.0398    XZZ       0.0000    YZZ      -0.0000
       ZZZ     -78.4034
    Hexadecapole Moments (Debye-Ang^3)
      XXXX    -898.7977   XXXY      -0.0000   XXYY    -179.0675
      XYYY      -0.0000   YYYY     -88.4985   XXXZ       0.0000
      XXYZ       0.0000   XYYZ       0.0000   YYYZ       0.0000
      XXZZ    -307.8156   XYZZ      -0.0000   YYZZ    -210.6200
      XZZZ       0.0000   YZZZ       0.0000   ZZZZ   -1140.9153
 -----------------------------------------------------------------
 Calculating analytic gradient of the SCF energy
 Gradient of SCF Energy
            1           2           3           4           5           6
    1   0.0001106  -0.0002170  -0.0001106   0.0002170   0.0000000  -0.0000000
    2   0.0000000   0.0000000  -0.0000000   0.0000000   0.0000000  -0.0000000
    3   0.0002559   0.0001408   0.0002559   0.0001408  -0.0001879  -0.0006054
 Max gradient component =       6.054E-04
 RMS gradient           =       1.959E-04
 Gradient time:  CPU 37.40 s  wall 4.80 s
 Geometry Optimization Parameters
   NAtoms,    NIC,     NZ,  NCons,   NDum,   NFix, NCnnct, MaxDiis
        6      37       0       0       0       0       0       0

 Cartesian Hessian Update
 Hessian Updated using BFGS Update


** GEOMETRY OPTIMIZATION IN DELOCALIZED INTERNAL COORDINATES **
   Searching for a Minimum

   Optimization Cycle:  20

                       Coordinates (Angstroms)
     ATOM                X               Y               Z
      1  Cl        1.4541707847    0.0000000000    2.2601417883
      2  Br        1.5981166407    0.0000000000   -1.0417816809
      3  Cl       -1.4541707847    0.0000000000    2.2601417883
      4  Br       -1.5981166407    0.0000000000   -1.0417816809
      5  C         0.0000000000    0.0000000000    1.3146904415
      6  C         0.0000000000    0.0000000000   -0.0272727252
   Point Group: c2v   Number of degrees of freedom:     5


   Energy is  -6144.922540563

 Hessian Updated using BFGS Update

  5 Hessian modes will be used to form the next step
  Hessian Eigenvalues:
     0.050947    0.073649    0.208658    0.531329    0.860386

 Minimum Search - Taking Simple RFO Step
 Searching for Lamda that Minimizes Along All modes
 Value Taken    Lamda =  -0.00000137
 Step Taken.  Stepsize is  0.002396

                             Maximum     Tolerance    Cnvgd?
         Gradient           0.000424      0.000300      NO
         Displacement       0.001774      0.001200      NO
         Energy change     -0.000002      0.000001      NO


 New Cartesian Coordinates Obtained by Inverse Iteration

 Displacement from previous Coordinates is:  0.001905
 ----------------------------------------------------------------
             Standard Nuclear Orientation (Angstroms)
    I     Atom           X                Y                Z
 ----------------------------------------------------------------
    1      Cl      1.4541824586     0.0000000000     2.2596877966
    2      Br      1.5982379118     0.0000000000    -1.0418581045
    3      Cl     -1.4541824586     0.0000000000     2.2596877966
    4      Br     -1.5982379118     0.0000000000    -1.0418581045
    5      C       0.0000000000     0.0000000000     1.3152208347
    6      C       0.0000000000     0.0000000000    -0.0267422879
 ----------------------------------------------------------------
 Molecular Point Group                 C2v   NOp =  4
 Largest Abelian Subgroup              C2v   NOp =  4
 Nuclear Repulsion Energy =   897.7084712557 hartrees
 There are       58 alpha and       58 beta electrons
 Applying Cartesian multipole field
    Component          Value
    ---------          -----
     (2,0,0)        1.00000E-11
     (0,2,0)        2.00000E-11
     (0,0,2)       -3.00000E-11
 Nucleus-field energy     =    -0.0000000189 hartrees
 Requested basis set is 6-311++G(d,p)
 There are 76 shells and 200 basis functions
 A cutoff of  1.0D-11 yielded   2240 shell pairs
 There are     17104 function pairs (     18869 Cartesian)
 Smallest overlap matrix eigenvalue = 1.70E-05
 Guess MOs from SCF MO coefficient file

 -----------------------------------------------------------------------
  General SCF calculation program by
  Eric Jon Sundstrom, Paul Horn, Yuezhi Mao, Dmitri Zuev, Alec White,
  David Stuck, Shaama M.S., Shane Yost, Joonho Lee, David Small,
  Daniel Levine, Susi Lehtola, Hugh Burton, Evgeny Epifanovsky
 -----------------------------------------------------------------------
 Exchange:     0.2000 Hartree-Fock + 0.0800 Slater + 0.7200 B88
 Correlation:  0.1900 VWN1RPA + 0.8100 LYP
 Using SG-1 standard quadrature grid
 using 8 threads for integral computing
 -------------------------------------------------------
 OpenMP Integral computing Module                
 Release: version 2.0, May 2017, Q-Chem Inc. Pleasanton 
 -------------------------------------------------------
 -------------------------------------------------------
 OpenMP BLAS3 based DFT computing Module                
 Release: version 1.0, May 2013, Q-Chem Inc. Pittsburgh 
 -------------------------------------------------------
 A restricted SCF calculation will be
 performed using DIIS
 SCF converges when DIIS error is below 1.0e-08
 ---------------------------------------
  Cycle       Energy         DIIS error
 ---------------------------------------
    1   -6144.9225409170      8.59e-06  
    2   -6144.9225412900      5.39e-06  
    3   -6144.9225412565      5.94e-06  
    4   -6144.9225414250      6.69e-07  
    5   -6144.9225414276      2.19e-07  
    6   -6144.9225414278      9.86e-08  
    7   -6144.9225414278      3.41e-08  
    8   -6144.9225414278      4.56e-09  Convergence criterion met
 ---------------------------------------
 SCF time:   CPU 73.78s  wall 9.00s 
 SCF   energy in the final basis set =    -6144.9225414278
 Total energy in the final basis set =    -6144.9225414278

 --------------------------------------------------------------
             Orbital Energies (a.u.) and Symmetries
 --------------------------------------------------------------

 Alpha MOs, Restricted
 -- Occupied --                  
-482.86 -482.86 -101.59 -101.59  -62.52  -62.52  -56.34  -56.34
  1 A1    1 B1    2 B1    2 A1    3 B1    3 A1    4 B1    4 A1                 
-56.333 -56.333 -56.333 -56.333 -10.321 -10.306  -9.506  -9.506
  1 A2    1 B2    5 A1    5 B1    6 A1    7 A1    6 B1    8 A1                 
 -8.726  -8.726  -7.271  -7.271  -7.261  -7.261  -7.260  -7.260
  7 B1    9 A1   10 A1    8 B1    2 A2    2 B2    9 B1   11 A1                 
 -6.558  -6.558  -6.544  -6.544  -6.543  -6.543  -2.669  -2.669
 10 B1   12 A1    3 A2    3 B2   11 B1   13 A1   14 A1   12 B1                 
 -2.665  -2.665  -2.664  -2.664  -2.653  -2.653  -2.653  -2.653
  4 B2    4 A2   15 A1   13 B1   14 B1   16 A1    5 B2    5 A2                 
 -0.955  -0.873  -0.866  -0.806  -0.738  -0.568  -0.507  -0.502
 17 A1   18 A1   15 B1   16 B1   19 A1   20 A1   17 B1   21 A1                 
 -0.447  -0.424  -0.371  -0.369  -0.355  -0.344  -0.335  -0.320
  6 B2   18 B1   22 A1    7 B2    6 A2   19 B1   23 A1    7 A2                 
 -0.299  -0.265
 20 B1    8 B2                                                                 
 -- Virtual --                   
 -0.061  -0.053  -0.051  -0.027  -0.001   0.031   0.032   0.038
 24 A1   21 B1    9 B2   25 A1   26 A1   22 B1   27 A1   23 B1                 
  0.044   0.060   0.065   0.071   0.073   0.092   0.096   0.105
 10 B2   28 A1   29 A1    8 A2   11 B2   24 B1   25 B1   30 A1                 
  0.105   0.106   0.122   0.125   0.138   0.147   0.167   0.173
  9 A2   31 A1   12 B2   26 B1   27 B1   32 A1   13 B2   33 A1                 
  0.179   0.182   0.205   0.205   0.247   0.257   0.364   0.373
 28 B1   34 A1   35 A1   29 B1   30 B1   36 A1   31 B1   37 A1                 
  0.393   0.403   0.407   0.419   0.419   0.426   0.430   0.432
 38 A1   14 B2   39 A1   32 B1   10 A2   33 B1   40 A1   15 B2                 
  0.460   0.465   0.475   0.498   0.513   0.527   0.531   0.557
 34 B1   11 A2   41 A1   16 B2   12 A2   35 B1   17 B2   13 A2                 
  0.561   0.584   0.604   0.612   0.679   0.701   0.707   0.709
 18 B2   42 A1   36 B1   43 A1   44 A1   37 B1   19 B2   14 A2                 
  0.731   0.756   0.810   0.810   0.834   0.837   0.861   0.878
 38 B1   45 A1   39 B1   46 A1   15 A2   20 B2   47 A1   40 B1                 
  0.888   0.912   0.916   0.959   1.007   1.035   1.044   1.066
 48 A1   49 A1   41 B1   21 B2   42 B1   43 B1   50 A1   51 A1                 
  1.228   1.231   1.261   1.280   1.552   1.573   1.647   1.687
 22 B2   44 B1   52 A1   16 A2   53 A1   17 A2   45 B1   54 A1                 
  1.880   1.882   1.988   1.991   1.999   2.087   2.130   2.167
 23 B2   55 A1   24 B2   46 B1   18 A2   56 A1   57 A1   47 B1                 
  2.193   2.223   2.227   2.258   2.324   2.355   2.475   2.497
 48 B1   25 B2   58 A1   19 A2   59 A1   49 B1   50 B1   60 A1                 
  2.632   2.827   2.908   3.133   3.134   3.435   3.977   3.980
 26 B2   27 B2   51 B1   52 B1   61 A1   62 A1   28 B2   20 A2                 
  4.013   4.015   4.022   4.087   4.099   4.208   4.363   4.389
 63 A1   53 B1   21 A2   29 B2   54 B1   64 A1   65 A1   55 B1                 
  6.587   6.732   7.532   7.538   7.570   7.595   7.674   7.688
 66 A1   56 B1   30 B2   22 A2   57 B1   67 A1   68 A1   58 B1                 
  9.686   9.765  23.218  24.020  25.768  25.817  25.924  25.931
 69 A1   59 B1   70 A1   71 A1   31 B2   23 A2   72 A1   60 B1                 
 26.370  26.440  47.870  47.989 215.670 215.756 289.727 289.734
 73 A1   61 B1   74 A1   62 B1   75 A1   63 B1   32 B2   24 A2                 
289.762 289.798 289.896 289.9081020.6551020.804
 64 B1   76 A1   77 A1   65 B1   78 A1   66 B1                                 

 Beta MOs, Restricted
 -- Occupied --                  
-482.86 -482.86 -101.59 -101.59  -62.52  -62.52  -56.34  -56.34
  1 A1    1 B1    2 B1    2 A1    3 B1    3 A1    4 B1    4 A1                 
-56.333 -56.333 -56.333 -56.333 -10.321 -10.306  -9.506  -9.506
  1 A2    1 B2    5 A1    5 B1    6 A1    7 A1    6 B1    8 A1                 
 -8.726  -8.726  -7.271  -7.271  -7.261  -7.261  -7.260  -7.260
  7 B1    9 A1   10 A1    8 B1    2 A2    2 B2    9 B1   11 A1                 
 -6.558  -6.558  -6.544  -6.544  -6.543  -6.543  -2.669  -2.669
 10 B1   12 A1    3 A2    3 B2   11 B1   13 A1   14 A1   12 B1                 
 -2.665  -2.665  -2.664  -2.664  -2.653  -2.653  -2.653  -2.653
  4 B2    4 A2   15 A1   13 B1   14 B1   16 A1    5 B2    5 A2                 
 -0.955  -0.873  -0.866  -0.806  -0.738  -0.568  -0.507  -0.502
 17 A1   18 A1   15 B1   16 B1   19 A1   20 A1   17 B1   21 A1                 
 -0.447  -0.424  -0.371  -0.369  -0.355  -0.344  -0.335  -0.320
  6 B2   18 B1   22 A1    7 B2    6 A2   19 B1   23 A1    7 A2                 
 -0.299  -0.265
 20 B1    8 B2                                                                 
 -- Virtual --                   
 -0.061  -0.053  -0.051  -0.027  -0.001   0.031   0.032   0.038
 24 A1   21 B1    9 B2   25 A1   26 A1   22 B1   27 A1   23 B1                 
  0.044   0.060   0.065   0.071   0.073   0.092   0.096   0.105
 10 B2   28 A1   29 A1    8 A2   11 B2   24 B1   25 B1   30 A1                 
  0.105   0.106   0.122   0.125   0.138   0.147   0.167   0.173
  9 A2   31 A1   12 B2   26 B1   27 B1   32 A1   13 B2   33 A1                 
  0.179   0.182   0.205   0.205   0.247   0.257   0.364   0.373
 28 B1   34 A1   35 A1   29 B1   30 B1   36 A1   31 B1   37 A1                 
  0.393   0.403   0.407   0.419   0.419   0.426   0.430   0.432
 38 A1   14 B2   39 A1   32 B1   10 A2   33 B1   40 A1   15 B2                 
  0.460   0.465   0.475   0.498   0.513   0.527   0.531   0.557
 34 B1   11 A2   41 A1   16 B2   12 A2   35 B1   17 B2   13 A2                 
  0.561   0.584   0.604   0.612   0.679   0.701   0.707   0.709
 18 B2   42 A1   36 B1   43 A1   44 A1   37 B1   19 B2   14 A2                 
  0.731   0.756   0.810   0.810   0.834   0.837   0.861   0.878
 38 B1   45 A1   39 B1   46 A1   15 A2   20 B2   47 A1   40 B1                 
  0.888   0.912   0.916   0.959   1.007   1.035   1.044   1.066
 48 A1   49 A1   41 B1   21 B2   42 B1   43 B1   50 A1   51 A1                 
  1.228   1.231   1.261   1.280   1.552   1.573   1.647   1.687
 22 B2   44 B1   52 A1   16 A2   53 A1   17 A2   45 B1   54 A1                 
  1.880   1.882   1.988   1.991   1.999   2.087   2.130   2.167
 23 B2   55 A1   24 B2   46 B1   18 A2   56 A1   57 A1   47 B1                 
  2.193   2.223   2.227   2.258   2.324   2.355   2.475   2.497
 48 B1   25 B2   58 A1   19 A2   59 A1   49 B1   50 B1   60 A1                 
  2.632   2.827   2.908   3.133   3.134   3.435   3.977   3.980
 26 B2   27 B2   51 B1   52 B1   61 A1   62 A1   28 B2   20 A2                 
  4.013   4.015   4.022   4.087   4.099   4.208   4.363   4.389
 63 A1   53 B1   21 A2   29 B2   54 B1   64 A1   65 A1   55 B1                 
  6.587   6.732   7.532   7.538   7.570   7.595   7.674   7.688
 66 A1   56 B1   30 B2   22 A2   57 B1   67 A1   68 A1   58 B1                 
  9.686   9.765  23.218  24.020  25.768  25.817  25.924  25.931
 69 A1   59 B1   70 A1   71 A1   31 B2   23 A2   72 A1   60 B1                 
 26.370  26.440  47.870  47.989 215.670 215.756 289.727 289.734
 73 A1   61 B1   74 A1   62 B1   75 A1   63 B1   32 B2   24 A2                 
289.762 289.798 289.896 289.9081020.6551020.804
 64 B1   76 A1   77 A1   65 B1   78 A1   66 B1                                 
 --------------------------------------------------------------

          Ground-State Mulliken Net Atomic Charges

     Atom                 Charge (a.u.)
  ----------------------------------------
      1 Cl                    0.444360
      2 Br                   -0.105656
      3 Cl                    0.444360
      4 Br                   -0.105656
      5 C                    -0.390611
      6 C                    -0.286796
  ----------------------------------------
  Sum of atomic charges =    -0.000000

 -----------------------------------------------------------------
                    Cartesian Multipole Moments
 -----------------------------------------------------------------
    Charge (ESU x 10^10)
                -0.0000
    Dipole Moment (Debye)
         X      -0.0000      Y       0.0000      Z      -0.2113
       Tot       0.2113
    Quadrupole Moments (Debye-Ang)
        XX     -69.2960     XY      -0.0000     YY     -74.0394
        XZ      -0.0000     YZ       0.0000     ZZ     -72.2101
    Octopole Moments (Debye-Ang^2)
       XXX      -0.0000    XXY       0.0000    XYY      -0.0000
       YYY       0.0000    XXZ     -28.9165    XYZ       0.0000
       YYZ     -26.0238    XZZ      -0.0000    YZZ       0.0000
       ZZZ     -78.3682
    Hexadecapole Moments (Debye-Ang^3)
      XXXX    -898.8810   XXXY      -0.0000   XXYY    -179.0838
      XYYY      -0.0000   YYYY     -88.4993   XXXZ      -0.0000
      XXYZ      -0.0000   XYYZ      -0.0000   YYYZ       0.0000
      XXZZ    -307.7839   XYZZ       0.0000   YYZZ    -210.5720
      XZZZ      -0.0000   YZZZ       0.0000   ZZZZ   -1140.6874
 -----------------------------------------------------------------
 Calculating analytic gradient of the SCF energy
 Gradient of SCF Energy
            1           2           3           4           5           6
    1  -0.0000359  -0.0000861   0.0000359   0.0000861  -0.0000000   0.0000000
    2   0.0000000  -0.0000000   0.0000000   0.0000000  -0.0000000  -0.0000000
    3   0.0000623   0.0000385   0.0000623   0.0000385   0.0001464  -0.0003481
 Max gradient component =       3.481E-04
 RMS gradient           =       9.739E-05
 Gradient time:  CPU 37.83 s  wall 4.86 s
 Geometry Optimization Parameters
   NAtoms,    NIC,     NZ,  NCons,   NDum,   NFix, NCnnct, MaxDiis
        6      37       0       0       0       0       0       0

 Cartesian Hessian Update
 Hessian Updated using BFGS Update


** GEOMETRY OPTIMIZATION IN DELOCALIZED INTERNAL COORDINATES **
   Searching for a Minimum

   Optimization Cycle:  21

                       Coordinates (Angstroms)
     ATOM                X               Y               Z
      1  Cl        1.4541824586    0.0000000000    2.2596877966
      2  Br        1.5982379118    0.0000000000   -1.0418581045
      3  Cl       -1.4541824586    0.0000000000    2.2596877966
      4  Br       -1.5982379118    0.0000000000   -1.0418581045
      5  C         0.0000000000    0.0000000000    1.3152208347
      6  C         0.0000000000    0.0000000000   -0.0267422879
   Point Group: c2v   Number of degrees of freedom:     5


   Energy is  -6144.922541428

 Hessian Updated using BFGS Update

  5 Hessian modes will be used to form the next step
  Hessian Eigenvalues:
     0.050894    0.071542    0.180223    0.526205    0.763055

 Minimum Search - Taking Simple RFO Step
 Searching for Lamda that Minimizes Along All modes
 Value Taken    Lamda =   0.00000000
 Step Taken.  Stepsize is  0.001283

                             Maximum     Tolerance    Cnvgd?
         Gradient           0.000226      0.000300     YES
         Displacement       0.000834      0.001200     YES
         Energy change     -0.000001      0.000001     YES


                       Distance Matrix (Angstroms)
             Cl(  1)   Br(  2)   Cl(  3)   Br(  4)   C (  5)
   Br(  2)  3.304687
   Cl(  3)  2.908365  4.496385
   Br(  4)  4.496385  3.196476  3.304687
   C (  5)  1.733974  2.847839  1.733974  2.847839
   C (  6)  2.709688  1.893363  2.709688  1.893363  1.341963

 Final energy is   -6144.9225414277917     


 ******************************
 **  OPTIMIZATION CONVERGED  **
 ******************************

                       Coordinates (Angstroms)
     ATOM                X               Y               Z
      1  Cl        1.4541824586    0.0000000000    2.2596877966
      2  Br        1.5982379118    0.0000000000   -1.0418581045
      3  Cl       -1.4541824586    0.0000000000    2.2596877966
      4  Br       -1.5982379118    0.0000000000   -1.0418581045
      5  C         0.0000000000    0.0000000000    1.3152208347
      6  C         0.0000000000    0.0000000000   -0.0267422879

Z-matrix Print:
$molecule
0 1
Br
C  1 1.893363
C  2 1.341963 1 122.421544
Cl 3 1.733974 2 123.003044 1 -180.000000 0
Cl 3 1.733974 2 123.003044 1 -0.000000 0
Br 2 1.893363 1 115.156912 3 -180.000000 0
$end


 --------------------------------------------------------------
             Orbital Energies (a.u.) and Symmetries
 --------------------------------------------------------------

 Alpha MOs, Restricted
 -- Occupied --                  
-482.86 -482.86 -101.59 -101.59  -62.52  -62.52  -56.34  -56.34
  1 A1    1 B1    2 B1    2 A1    3 B1    3 A1    4 B1    4 A1                 
-56.333 -56.333 -56.333 -56.333 -10.321 -10.306  -9.506  -9.506
  1 A2    1 B2    5 A1    5 B1    6 A1    7 A1    6 B1    8 A1                 
 -8.726  -8.726  -7.271  -7.271  -7.261  -7.261  -7.260  -7.260
  7 B1    9 A1   10 A1    8 B1    2 A2    2 B2    9 B1   11 A1                 
 -6.558  -6.558  -6.544  -6.544  -6.543  -6.543  -2.669  -2.669
 10 B1   12 A1    3 A2    3 B2   11 B1   13 A1   14 A1   12 B1                 
 -2.665  -2.665  -2.664  -2.664  -2.653  -2.653  -2.653  -2.653
  4 B2    4 A2   15 A1   13 B1   14 B1   16 A1    5 B2    5 A2                 
 -0.955  -0.873  -0.866  -0.806  -0.738  -0.568  -0.507  -0.502
 17 A1   18 A1   15 B1   16 B1   19 A1   20 A1   17 B1   21 A1                 
 -0.447  -0.424  -0.371  -0.369  -0.355  -0.344  -0.335  -0.320
  6 B2   18 B1   22 A1    7 B2    6 A2   19 B1   23 A1    7 A2                 
 -0.299  -0.265
 20 B1    8 B2                                                                 
 -- Virtual --                   
 -0.061  -0.053  -0.051  -0.027  -0.001   0.031   0.032   0.038
 24 A1   21 B1    9 B2   25 A1   26 A1   22 B1   27 A1   23 B1                 
  0.044   0.060   0.065   0.071   0.073   0.092   0.096   0.105
 10 B2   28 A1   29 A1    8 A2   11 B2   24 B1   25 B1   30 A1                 
  0.105   0.106   0.122   0.125   0.138   0.147   0.167   0.173
  9 A2   31 A1   12 B2   26 B1   27 B1   32 A1   13 B2   33 A1                 
  0.179   0.182   0.205   0.205   0.247   0.257   0.364   0.373
 28 B1   34 A1   35 A1   29 B1   30 B1   36 A1   31 B1   37 A1                 
  0.393   0.403   0.407   0.419   0.419   0.426   0.430   0.432
 38 A1   14 B2   39 A1   32 B1   10 A2   33 B1   40 A1   15 B2                 
  0.460   0.465   0.475   0.498   0.513   0.527   0.531   0.557
 34 B1   11 A2   41 A1   16 B2   12 A2   35 B1   17 B2   13 A2                 
  0.561   0.584   0.604   0.612   0.679   0.701   0.707   0.709
 18 B2   42 A1   36 B1   43 A1   44 A1   37 B1   19 B2   14 A2                 
  0.731   0.756   0.810   0.810   0.834   0.837   0.861   0.878
 38 B1   45 A1   39 B1   46 A1   15 A2   20 B2   47 A1   40 B1                 
  0.888   0.912   0.916   0.959   1.007   1.035   1.044   1.066
 48 A1   49 A1   41 B1   21 B2   42 B1   43 B1   50 A1   51 A1                 
  1.228   1.231   1.261   1.280   1.552   1.573   1.647   1.687
 22 B2   44 B1   52 A1   16 A2   53 A1   17 A2   45 B1   54 A1                 
  1.880   1.882   1.988   1.991   1.999   2.087   2.130   2.167
 23 B2   55 A1   24 B2   46 B1   18 A2   56 A1   57 A1   47 B1                 
  2.193   2.223   2.227   2.258   2.324   2.355   2.475   2.497
 48 B1   25 B2   58 A1   19 A2   59 A1   49 B1   50 B1   60 A1                 
  2.632   2.827   2.908   3.133   3.134   3.435   3.977   3.980
 26 B2   27 B2   51 B1   52 B1   61 A1   62 A1   28 B2   20 A2                 
  4.013   4.015   4.022   4.087   4.099   4.208   4.363   4.389
 63 A1   53 B1   21 A2   29 B2   54 B1   64 A1   65 A1   55 B1                 
  6.587   6.732   7.532   7.538   7.570   7.595   7.674   7.688
 66 A1   56 B1   30 B2   22 A2   57 B1   67 A1   68 A1   58 B1                 
  9.686   9.765  23.218  24.020  25.768  25.817  25.924  25.931
 69 A1   59 B1   70 A1   71 A1   31 B2   23 A2   72 A1   60 B1                 
 26.370  26.440  47.870  47.989 215.670 215.756 289.727 289.734
 73 A1   61 B1   74 A1   62 B1   75 A1   63 B1   32 B2   24 A2                 
289.762 289.798 289.896 289.9081020.6551020.804
 64 B1   76 A1   77 A1   65 B1   78 A1   66 B1                                 

 Beta MOs, Restricted
 -- Occupied --                  
-482.86 -482.86 -101.59 -101.59  -62.52  -62.52  -56.34  -56.34
  1 A1    1 B1    2 B1    2 A1    3 B1    3 A1    4 B1    4 A1                 
-56.333 -56.333 -56.333 -56.333 -10.321 -10.306  -9.506  -9.506
  1 A2    1 B2    5 A1    5 B1    6 A1    7 A1    6 B1    8 A1                 
 -8.726  -8.726  -7.271  -7.271  -7.261  -7.261  -7.260  -7.260
  7 B1    9 A1   10 A1    8 B1    2 A2    2 B2    9 B1   11 A1                 
 -6.558  -6.558  -6.544  -6.544  -6.543  -6.543  -2.669  -2.669
 10 B1   12 A1    3 A2    3 B2   11 B1   13 A1   14 A1   12 B1                 
 -2.665  -2.665  -2.664  -2.664  -2.653  -2.653  -2.653  -2.653
  4 B2    4 A2   15 A1   13 B1   14 B1   16 A1    5 B2    5 A2                 
 -0.955  -0.873  -0.866  -0.806  -0.738  -0.568  -0.507  -0.502
 17 A1   18 A1   15 B1   16 B1   19 A1   20 A1   17 B1   21 A1                 
 -0.447  -0.424  -0.371  -0.369  -0.355  -0.344  -0.335  -0.320
  6 B2   18 B1   22 A1    7 B2    6 A2   19 B1   23 A1    7 A2                 
 -0.299  -0.265
 20 B1    8 B2                                                                 
 -- Virtual --                   
 -0.061  -0.053  -0.051  -0.027  -0.001   0.031   0.032   0.038
 24 A1   21 B1    9 B2   25 A1   26 A1   22 B1   27 A1   23 B1                 
  0.044   0.060   0.065   0.071   0.073   0.092   0.096   0.105
 10 B2   28 A1   29 A1    8 A2   11 B2   24 B1   25 B1   30 A1                 
  0.105   0.106   0.122   0.125   0.138   0.147   0.167   0.173
  9 A2   31 A1   12 B2   26 B1   27 B1   32 A1   13 B2   33 A1                 
  0.179   0.182   0.205   0.205   0.247   0.257   0.364   0.373
 28 B1   34 A1   35 A1   29 B1   30 B1   36 A1   31 B1   37 A1                 
  0.393   0.403   0.407   0.419   0.419   0.426   0.430   0.432
 38 A1   14 B2   39 A1   32 B1   10 A2   33 B1   40 A1   15 B2                 
  0.460   0.465   0.475   0.498   0.513   0.527   0.531   0.557
 34 B1   11 A2   41 A1   16 B2   12 A2   35 B1   17 B2   13 A2                 
  0.561   0.584   0.604   0.612   0.679   0.701   0.707   0.709
 18 B2   42 A1   36 B1   43 A1   44 A1   37 B1   19 B2   14 A2                 
  0.731   0.756   0.810   0.810   0.834   0.837   0.861   0.878
 38 B1   45 A1   39 B1   46 A1   15 A2   20 B2   47 A1   40 B1                 
  0.888   0.912   0.916   0.959   1.007   1.035   1.044   1.066
 48 A1   49 A1   41 B1   21 B2   42 B1   43 B1   50 A1   51 A1                 
  1.228   1.231   1.261   1.280   1.552   1.573   1.647   1.687
 22 B2   44 B1   52 A1   16 A2   53 A1   17 A2   45 B1   54 A1                 
  1.880   1.882   1.988   1.991   1.999   2.087   2.130   2.167
 23 B2   55 A1   24 B2   46 B1   18 A2   56 A1   57 A1   47 B1                 
  2.193   2.223   2.227   2.258   2.324   2.355   2.475   2.497
 48 B1   25 B2   58 A1   19 A2   59 A1   49 B1   50 B1   60 A1                 
  2.632   2.827   2.908   3.133   3.134   3.435   3.977   3.980
 26 B2   27 B2   51 B1   52 B1   61 A1   62 A1   28 B2   20 A2                 
  4.013   4.015   4.022   4.087   4.099   4.208   4.363   4.389
 63 A1   53 B1   21 A2   29 B2   54 B1   64 A1   65 A1   55 B1                 
  6.587   6.732   7.532   7.538   7.570   7.595   7.674   7.688
 66 A1   56 B1   30 B2   22 A2   57 B1   67 A1   68 A1   58 B1                 
  9.686   9.765  23.218  24.020  25.768  25.817  25.924  25.931
 69 A1   59 B1   70 A1   71 A1   31 B2   23 A2   72 A1   60 B1                 
 26.370  26.440  47.870  47.989 215.670 215.756 289.727 289.734
 73 A1   61 B1   74 A1   62 B1   75 A1   63 B1   32 B2   24 A2                 
289.762 289.798 289.896 289.9081020.6551020.804
 64 B1   76 A1   77 A1   65 B1   78 A1   66 B1                                 
 --------------------------------------------------------------

          Ground-State Mulliken Net Atomic Charges

     Atom                 Charge (a.u.)
  ----------------------------------------
      1 Cl                    0.444360
      2 Br                   -0.105656
      3 Cl                    0.444360
      4 Br                   -0.105656
      5 C                    -0.390611
      6 C                    -0.286796
  ----------------------------------------
  Sum of atomic charges =    -0.000000

 -----------------------------------------------------------------
                    Cartesian Multipole Moments
 -----------------------------------------------------------------
    Charge (ESU x 10^10)
                -0.0000
    Dipole Moment (Debye)
         X      -0.0000      Y       0.0000      Z      -0.2113
       Tot       0.2113
    Quadrupole Moments (Debye-Ang)
        XX     -69.2960     XY      -0.0000     YY     -74.0394
        XZ      -0.0000     YZ       0.0000     ZZ     -72.2101
    Octopole Moments (Debye-Ang^2)
       XXX      -0.0000    XXY       0.0000    XYY      -0.0000
       YYY       0.0000    XXZ     -28.9165    XYZ       0.0000
       YYZ     -26.0238    XZZ      -0.0000    YZZ       0.0000
       ZZZ     -78.3682
    Hexadecapole Moments (Debye-Ang^3)
      XXXX    -898.8810   XXXY      -0.0000   XXYY    -179.0838
      XYYY      -0.0000   YYYY     -88.4993   XXXZ      -0.0000
      XXYZ      -0.0000   XYYZ      -0.0000   YYYZ       0.0000
      XXZZ    -307.7839   XYZZ       0.0000   YYZZ    -210.5720
      XZZZ      -0.0000   YZZZ       0.0000   ZZZZ   -1140.6874
 -----------------------------------------------------------------
Archival summary:
1\1\K55V\OPT\ProcedureUnspecified\BasisUnspecified\r2l22\taweetha\MonAug2704:07:322018MonAug2704:07:322018\0\\#,OPT,ProcedureUnspecified,BasisUnspecified,\\0,1\Br\C,1,1.89336\C,2,1.34196,1,122.422\Cl,3,1.73397,2,123.003,1,-180,0\Cl,3,1.73397,2,123.003,1,-0,0\Br,2,1.89336,1,115.157,3,-180,0\\\@

 Total job time:  366.23s(wall), 2813.11s(cpu) 
 Mon Aug 27 04:07:33 2018

        *************************************************************
        *                                                           *
        *  Thank you very much for using Q-Chem.  Have a nice day.  *
        *                                                           *
        *************************************************************


 
User input: 2 of 2 
 
Q-Chem Developer Version!
                  Welcome to Q-Chem
     A Quantum Leap Into The Future Of Chemistry


 Q-Chem 5.1, Q-Chem, Inc., Pleasanton, CA (2018)

 Yihan Shao,  Zhengting Gan,  E. Epifanovsky,  A. T. B. Gilbert,  M. Wormit,  
 J. Kussmann,  A. W. Lange,  A. Behn,  Jia Deng,  Xintian Feng,  D. Ghosh,  
 M. Goldey,  P. R. Horn,  L. D. Jacobson,  I. Kaliman,  T. Kus,  A. Landau,  
 Jie Liu,  E. I. Proynov,  R. M. Richard,  R. P. Steele,  E. J. Sundstrom,  
 H. L. Woodcock III,  P. M. Zimmerman,  D. Zuev,  B. Albrecht,  E. Alguire,  
 S. A. Baeppler,  D. Barton,  Z. Benda,  Y. A. Bernard,  E. J. Berquist,  
 K. B. Bravaya,  H. Burton,  D. Casanova,  Chun-Min Chang,  Yunqing Chen,  
 A. Chien,  K. D. Closser,  M. P. Coons,  S. Coriani,  S. Dasgupta,  
 A. L. Dempwolff,  M. Diedenhofen,  Hainam Do,  R. G. Edgar,  Po-Tung Fang,  
 S. Faraji,  S. Fatehi,  Qingguo Feng,  K. D. Fenk,  J. Fosso-Tande,  
 Qinghui Ge,  A. Ghysels,  G. Gidofalvi,  J. Gomes,  J. Gonthier,  A. Gunina,  
 D. Hait,  M. W. D. Hanson-Heine,  P. H. P. Harbach,  A. W. Hauser,  
 J. E. Herr,  E. G. Hohenstein,  Z. C. Holden,  Kerwin Hui,  B. C. Huynh,  
 T.-C. Jagau,  Hyunjun Ji,  B. Kaduk,  K. Khistyaev,  Jaehoon Kim,  
 P. Klunzinger,  K. Koh,  D. Kosenkov,  L. Koulias,  T. Kowalczyk,  
 C. M. Krauter,  A. Kunitsa,  Ka Un Lao,  A. Laurent,  K. V. Lawler,  
 Joonho Lee,  D. Lefrancois,  S. Lehtola,  D. S. Levine,  Yi-Pei Li,  
 You-Sheng Lin,  Fenglai Liu,  E. Livshits,  A. Luenser,  P. Manohar,  
 E. Mansoor,  S. F. Manzer,  Shan-Ping Mao,  Yuezhi Mao,  N. Mardirossian,  
 A. V. Marenich,  T. Markovich,  L. A. Martinez-Martinez,  S. A. Maurer,  
 N. J. Mayhall,  S. C. McKenzie,  J.-M. Mewes,  A. F. Morrison,  
 J. W. Mullinax,  K. Nanda,  T. S. Nguyen-Beck,  R. Olivares-Amaya,  
 J. A. Parkhill,  T. M. Perrine,  F. Plasser,  P. Pokhilko,  S. Prager,  
 A. Prociuk,  E. Ramos,  D. R. Rehn,  F. Rob,  M. Schneider,  N. Sergueev,  
 S. M. Sharada,  S. Sharma,  D. W. Small,  T. Stauch,  T. Stein,  
 Yu-Chuan Su,  A. J. W. Thom,  A. Tkatchenko,  T. Tsuchimochi,  N. M. Tubman,  
 L. Vogt,  M. L. Vidal,  O. Vydrov,  M. A. Watson,  J. Wenzel,  
 M. de Wergifosse,  T. A. Wesolowski,  A. White,  J. Witte,  A. Yamada,  
 Jun Yang,  K. Yao,  S. Yeganeh,  S. R. Yost,  Zhi-Qiang You,  A. Zech,  
 Igor Ying Zhang,  Xing Zhang,  Yan Zhao,  Ying Zhu,  B. R. Brooks,  
 G. K. L. Chan,  C. J. Cramer,  M. S. Gordon,  W. J. Hehre,  A. Klamt,  
 M. W. Schmidt,  C. D. Sherrill,  D. G. Truhlar,  A. Aspuru-Guzik,  R. Baer,  
 A. T. Bell,  N. A. Besley,  Jeng-Da Chai,  A. E. DePrince, III,  
 R. A. DiStasio Jr.,  A. Dreuw,  B. D. Dunietz,  T. R. Furlani,  
 Chao-Ping Hsu,  Yousung Jung,  Jing Kong,  D. S. Lambrecht,  WanZhen Liang,  
 C. Ochsenfeld,  V. A. Rassolov,  L. V. Slipchenko,  J. E. Subotnik,  
 T. Van Voorhis,  J. M. Herbert,  A. I. Krylov,  P. M. W. Gill,  M. Head-Gordon

 Contributors to earlier versions of Q-Chem not listed above: 
 R. D. Adamson,  B. Austin,  J. Baker,  G. J. O. Beran,  K. Brandhorst,  
 S. T. Brown,  E. F. C. Byrd,  A. K. Chakraborty,  C.-L. Cheng,  
 Siu Hung Chien,  D. M. Chipman,  D. L. Crittenden,  H. Dachsel,  
 R. J. Doerksen,  A. D. Dutoi,  L. Fusti-Molnar,  W. A. Goddard III,  
 A. Golubeva-Zadorozhnaya,  S. R. Gwaltney,  G. Hawkins,  A. Heyden,  
 S. Hirata,  G. Kedziora,  F. J. Keil,  C. Kelley,  Jihan Kim,  R. A. King,  
 R. Z. Khaliullin,  P. P. Korambath,  W. Kurlancheek,  A. M. Lee,  M. S. Lee,  
 S. V. Levchenko,  Ching Yeh Lin,  D. Liotard,  R. C. Lochan,  I. Lotan,  
 P. E. Maslen,  N. Nair,  D. P. O'Neill,  D. Neuhauser,  E. Neuscamman,  
 C. M. Oana,  R. Olson,  B. Peters,  R. Peverati,  P. A. Pieniazek,  
 Y. M. Rhee,  J. Ritchie,  M. A. Rohrdanz,  E. Rosta,  N. J. Russ,  
 H. F. Schaefer III,  N. E. Schultz,  N. Shenvi,  A. C. Simmonett,  A. Sodt,  
 D. Stuck,  K. S. Thanthiriwatte,  V. Vanovschi,  Tao Wang,  A. Warshel,  
 C. F. Williams,  Q. Wu,  X. Xu,  W. Zhang

 Please cite Q-Chem as follows:
 Y. Shao et al., Mol. Phys. 113, 184-215 (2015)
 DOI: 10.1080/00268976.2014.952696

 Q-Chem 5.1.1 for Intel X86 EM64T Linux

 Parts of Q-Chem use Armadillo 8.300.2 (Tropical Shenanigans).
 http://arma.sourceforge.net/

 Q-Chem begins on Mon Aug 27 04:07:33 2018  

Host: 
0

     Scratch files written to /scratch/taweetham/qchem7041//
The previous job contains 0 fragments, simply inherited here
Input Ideriv = 2
Curr. Ideriv = -1
Max.  Ideriv = 2

Checking the input file for inconsistencies... 	...done.

--------------------------------------------------------------
User input:
--------------------------------------------------------------

$molecule
read
$end

$rem
   SCF_GUESS 	READ
   JOB_TYPE 	FREQUENCY
   BASIS 	6-311++G**
   EXCHANGE 	B3LYP
   MEM_TOTAL	7500	
$end


--------------------------------------------------------------
 ----------------------------------------------------------------
             Standard Nuclear Orientation (Angstroms)
    I     Atom           X                Y                Z
 ----------------------------------------------------------------
    1      Cl      1.4541824586    -0.0000000000     2.1594275461
    2      Br      1.5982379118     0.0000000000    -1.1421183549
    3      Cl     -1.4541824586    -0.0000000000     2.1594275461
    4      Br     -1.5982379118    -0.0000000000    -1.1421183549
    5      C      -0.0000000000    -0.0000000000     1.2149605843
    6      C       0.0000000000     0.0000000000    -0.1270025383
 ----------------------------------------------------------------
 Molecular Point Group                 C2v   NOp =  4
 Largest Abelian Subgroup              C2v   NOp =  4
 Nuclear Repulsion Energy =   897.7084712557 hartrees
 There are       58 alpha and       58 beta electrons
 Requested basis set is 6-311++G(d,p)
 There are 76 shells and 200 basis functions

 Total QAlloc Memory Limit   7500 MB
 Mega-Array Size       188 MB
 MEM_STATIC part       192 MB

                       Distance Matrix (Angstroms)
             Cl(  1)   Br(  2)   Cl(  3)   Br(  4)   C (  5)
   Br(  2)  3.304687
   Cl(  3)  2.908365  4.496385
   Br(  4)  4.496385  3.196476  3.304687
   C (  5)  1.733974  2.847839  1.733974  2.847839
   C (  6)  2.709688  1.893363  2.709688  1.893363  1.341963

 A cutoff of  1.0D-11 yielded   2240 shell pairs
 There are     17104 function pairs (     18869 Cartesian)

 -------------------------------------------------------
 OpenMP Integral Computing Module                       
 Release: version 1.0, May 2013, Q-Chem Inc. Pittsburgh 
 -------------------------------------------------------
 Integral Job Info:
 Integral job number is                      11
 Integral operator is                         1
 short-range coefficients                     0
 long-range coefficients              100000000
 Omega coefficients                           0
 if combine SR and LR in K                    0
 Integral screening is                        0
 Integral computing path is                   2
 max size of driver memory is            800000
 size of driver memory is                593474
 size of scratch memory is             29634545
 max col of scratch BK array               1296
 max len of scratch array in speh3          155
 max len of scratch index in speh4           18
 max int batch size is                      520
 min int batch size is                       52
 fixed nKL is                                45
 max L of basis functions is                  2
 order of int derivative is                   0
 number of shells is                         76
 number of basis is                         210
 number of cartesian basis is               210
 number of contracted shell pairs          2240
 number of primitive shell pairs           5861
 maxK2 (contraction) of shell pair           36
 max number of K2 of shell pair               1
 max number of CS2 of shell pair            236
 max number of PS2 of shell pair            384
 mem total for path MDJ                  530742
 -------------------------------------------------------
 Smallest overlap matrix eigenvalue = 1.70E-05
 Guess MOs from SCF MO coefficient file

 -----------------------------------------------------------------------
  General SCF calculation program by
  Eric Jon Sundstrom, Paul Horn, Yuezhi Mao, Dmitri Zuev, Alec White,
  David Stuck, Shaama M.S., Shane Yost, Joonho Lee, David Small,
  Daniel Levine, Susi Lehtola, Hugh Burton, Evgeny Epifanovsky
 -----------------------------------------------------------------------
 Exchange:     0.2000 Hartree-Fock + 0.0800 Slater + 0.7200 B88
 Correlation:  0.1900 VWN1RPA + 0.8100 LYP
 Using SG-1 standard quadrature grid
 using 8 threads for integral computing
 -------------------------------------------------------
 OpenMP Integral computing Module                
 Release: version 2.0, May 2017, Q-Chem Inc. Pleasanton 
 -------------------------------------------------------
 -------------------------------------------------------
 OpenMP BLAS3 based DFT computing Module                
 Release: version 1.0, May 2013, Q-Chem Inc. Pittsburgh 
 -------------------------------------------------------
 A restricted SCF calculation will be
 performed using DIIS
 SCF converges when DIIS error is below 1.0e-08
 ---------------------------------------
  Cycle       Energy         DIIS error
 ---------------------------------------
    1   -6144.9225414240      1.11e-09  
    2   -6144.9225414284      1.68e-09  Convergence criterion met
 ---------------------------------------
 SCF time:   CPU 11.19s  wall 1.00s 
 SCF   energy in the final basis set =    -6144.9225414284
 Total energy in the final basis set =    -6144.9225414284

 --------------------------------------------------------------
             Orbital Energies (a.u.) and Symmetries
 --------------------------------------------------------------

 Alpha MOs, Restricted
 -- Occupied --                  
-482.86 -482.86 -101.59 -101.59  -62.52  -62.52  -56.34  -56.34
  1 A1    1 B1    2 B1    2 A1    3 B1    3 A1    4 B1    4 A1                 
-56.333 -56.333 -56.333 -56.333 -10.321 -10.306  -9.506  -9.506
  1 A2    1 B2    5 A1    5 B1    6 A1    7 A1    6 B1    8 A1                 
 -8.726  -8.726  -7.271  -7.271  -7.261  -7.261  -7.260  -7.260
  7 B1    9 A1   10 A1    8 B1    2 A2    2 B2    9 B1   11 A1                 
 -6.558  -6.558  -6.544  -6.544  -6.543  -6.543  -2.669  -2.669
 10 B1   12 A1    3 A2    3 B2   11 B1   13 A1   14 A1   12 B1                 
 -2.665  -2.665  -2.664  -2.664  -2.653  -2.653  -2.653  -2.653
  4 B2    4 A2   15 A1   13 B1   14 B1   16 A1    5 B2    5 A2                 
 -0.955  -0.873  -0.866  -0.806  -0.738  -0.568  -0.507  -0.502
 17 A1   18 A1   15 B1   16 B1   19 A1   20 A1   17 B1   21 A1                 
 -0.447  -0.424  -0.371  -0.369  -0.355  -0.344  -0.335  -0.320
  6 B2   18 B1   22 A1    7 B2    6 A2   19 B1   23 A1    7 A2                 
 -0.299  -0.265
 20 B1    8 B2                                                                 
 -- Virtual --                   
 -0.061  -0.053  -0.051  -0.027  -0.001   0.031   0.032   0.038
 24 A1   21 B1    9 B2   25 A1   26 A1   22 B1   27 A1   23 B1                 
  0.044   0.060   0.065   0.071   0.073   0.092   0.096   0.105
 10 B2   28 A1   29 A1    8 A2   11 B2   24 B1   25 B1   30 A1                 
  0.105   0.106   0.122   0.125   0.138   0.147   0.167   0.173
  9 A2   31 A1   12 B2   26 B1   27 B1   32 A1   13 B2   33 A1                 
  0.179   0.182   0.205   0.205   0.247   0.257   0.364   0.373
 28 B1   34 A1   35 A1   29 B1   30 B1   36 A1   31 B1   37 A1                 
  0.393   0.403   0.407   0.419   0.419   0.426   0.430   0.432
 38 A1   14 B2   39 A1   32 B1   10 A2   33 B1   40 A1   15 B2                 
  0.460   0.465   0.475   0.498   0.513   0.527   0.531   0.557
 34 B1   11 A2   41 A1   16 B2   12 A2   35 B1   17 B2   13 A2                 
  0.561   0.584   0.604   0.612   0.679   0.701   0.707   0.709
 18 B2   42 A1   36 B1   43 A1   44 A1   37 B1   19 B2   14 A2                 
  0.731   0.756   0.810   0.810   0.834   0.837   0.861   0.878
 38 B1   45 A1   39 B1   46 A1   15 A2   20 B2   47 A1   40 B1                 
  0.888   0.912   0.916   0.959   1.007   1.035   1.044   1.066
 48 A1   49 A1   41 B1   21 B2   42 B1   43 B1   50 A1   51 A1                 
  1.228   1.231   1.261   1.280   1.552   1.573   1.647   1.687
 22 B2   44 B1   52 A1   16 A2   53 A1   17 A2   45 B1   54 A1                 
  1.880   1.882   1.988   1.991   1.999   2.087   2.130   2.167
 23 B2   55 A1   24 B2   46 B1   18 A2   56 A1   57 A1   47 B1                 
  2.193   2.223   2.227   2.258   2.324   2.355   2.475   2.497
 48 B1   25 B2   58 A1   19 A2   59 A1   49 B1   50 B1   60 A1                 
  2.632   2.827   2.908   3.133   3.134   3.435   3.977   3.980
 26 B2   27 B2   51 B1   52 B1   61 A1   62 A1   28 B2   20 A2                 
  4.013   4.015   4.022   4.087   4.099   4.208   4.363   4.389
 63 A1   53 B1   21 A2   29 B2   54 B1   64 A1   65 A1   55 B1                 
  6.587   6.732   7.532   7.538   7.570   7.595   7.674   7.688
 66 A1   56 B1   30 B2   22 A2   57 B1   67 A1   68 A1   58 B1                 
  9.686   9.765  23.218  24.020  25.768  25.817  25.924  25.931
 69 A1   59 B1   70 A1   71 A1   31 B2   23 A2   72 A1   60 B1                 
 26.370  26.440  47.870  47.989 215.670 215.756 289.727 289.734
 73 A1   61 B1   74 A1   62 B1   75 A1   63 B1   32 B2   24 A2                 
289.762 289.798 289.896 289.9081020.6551020.804
 64 B1   76 A1   77 A1   65 B1   78 A1   66 B1                                 

 Beta MOs, Restricted
 -- Occupied --                  
-482.86 -482.86 -101.59 -101.59  -62.52  -62.52  -56.34  -56.34
  1 A1    1 B1    2 B1    2 A1    3 B1    3 A1    4 B1    4 A1                 
-56.333 -56.333 -56.333 -56.333 -10.321 -10.306  -9.506  -9.506
  1 A2    1 B2    5 A1    5 B1    6 A1    7 A1    6 B1    8 A1                 
 -8.726  -8.726  -7.271  -7.271  -7.261  -7.261  -7.260  -7.260
  7 B1    9 A1   10 A1    8 B1    2 A2    2 B2    9 B1   11 A1                 
 -6.558  -6.558  -6.544  -6.544  -6.543  -6.543  -2.669  -2.669
 10 B1   12 A1    3 A2    3 B2   11 B1   13 A1   14 A1   12 B1                 
 -2.665  -2.665  -2.664  -2.664  -2.653  -2.653  -2.653  -2.653
  4 B2    4 A2   15 A1   13 B1   14 B1   16 A1    5 B2    5 A2                 
 -0.955  -0.873  -0.866  -0.806  -0.738  -0.568  -0.507  -0.502
 17 A1   18 A1   15 B1   16 B1   19 A1   20 A1   17 B1   21 A1                 
 -0.447  -0.424  -0.371  -0.369  -0.355  -0.344  -0.335  -0.320
  6 B2   18 B1   22 A1    7 B2    6 A2   19 B1   23 A1    7 A2                 
 -0.299  -0.265
 20 B1    8 B2                                                                 
 -- Virtual --                   
 -0.061  -0.053  -0.051  -0.027  -0.001   0.031   0.032   0.038
 24 A1   21 B1    9 B2   25 A1   26 A1   22 B1   27 A1   23 B1                 
  0.044   0.060   0.065   0.071   0.073   0.092   0.096   0.105
 10 B2   28 A1   29 A1    8 A2   11 B2   24 B1   25 B1   30 A1                 
  0.105   0.106   0.122   0.125   0.138   0.147   0.167   0.173
  9 A2   31 A1   12 B2   26 B1   27 B1   32 A1   13 B2   33 A1                 
  0.179   0.182   0.205   0.205   0.247   0.257   0.364   0.373
 28 B1   34 A1   35 A1   29 B1   30 B1   36 A1   31 B1   37 A1                 
  0.393   0.403   0.407   0.419   0.419   0.426   0.430   0.432
 38 A1   14 B2   39 A1   32 B1   10 A2   33 B1   40 A1   15 B2                 
  0.460   0.465   0.475   0.498   0.513   0.527   0.531   0.557
 34 B1   11 A2   41 A1   16 B2   12 A2   35 B1   17 B2   13 A2                 
  0.561   0.584   0.604   0.612   0.679   0.701   0.707   0.709
 18 B2   42 A1   36 B1   43 A1   44 A1   37 B1   19 B2   14 A2                 
  0.731   0.756   0.810   0.810   0.834   0.837   0.861   0.878
 38 B1   45 A1   39 B1   46 A1   15 A2   20 B2   47 A1   40 B1                 
  0.888   0.912   0.916   0.959   1.007   1.035   1.044   1.066
 48 A1   49 A1   41 B1   21 B2   42 B1   43 B1   50 A1   51 A1                 
  1.228   1.231   1.261   1.280   1.552   1.573   1.647   1.687
 22 B2   44 B1   52 A1   16 A2   53 A1   17 A2   45 B1   54 A1                 
  1.880   1.882   1.988   1.991   1.999   2.087   2.130   2.167
 23 B2   55 A1   24 B2   46 B1   18 A2   56 A1   57 A1   47 B1                 
  2.193   2.223   2.227   2.258   2.324   2.355   2.475   2.497
 48 B1   25 B2   58 A1   19 A2   59 A1   49 B1   50 B1   60 A1                 
  2.632   2.827   2.908   3.133   3.134   3.435   3.977   3.980
 26 B2   27 B2   51 B1   52 B1   61 A1   62 A1   28 B2   20 A2                 
  4.013   4.015   4.022   4.087   4.099   4.208   4.363   4.389
 63 A1   53 B1   21 A2   29 B2   54 B1   64 A1   65 A1   55 B1                 
  6.587   6.732   7.532   7.538   7.570   7.595   7.674   7.688
 66 A1   56 B1   30 B2   22 A2   57 B1   67 A1   68 A1   58 B1                 
  9.686   9.765  23.218  24.020  25.768  25.817  25.924  25.931
 69 A1   59 B1   70 A1   71 A1   31 B2   23 A2   72 A1   60 B1                 
 26.370  26.440  47.870  47.989 215.670 215.756 289.727 289.734
 73 A1   61 B1   74 A1   62 B1   75 A1   63 B1   32 B2   24 A2                 
289.762 289.798 289.896 289.9081020.6551020.804
 64 B1   76 A1   77 A1   65 B1   78 A1   66 B1                                 
 --------------------------------------------------------------

          Ground-State Mulliken Net Atomic Charges

     Atom                 Charge (a.u.)
  ----------------------------------------
      1 Cl                    0.444360
      2 Br                   -0.105656
      3 Cl                    0.444360
      4 Br                   -0.105656
      5 C                    -0.390611
      6 C                    -0.286797
  ----------------------------------------
  Sum of atomic charges =    -0.000000

 -----------------------------------------------------------------
                    Cartesian Multipole Moments
 -----------------------------------------------------------------
    Charge (ESU x 10^10)
                -0.0000
    Dipole Moment (Debye)
         X       0.0000      Y      -0.0000      Z      -0.2113
       Tot       0.2113
    Quadrupole Moments (Debye-Ang)
        XX     -69.2960     XY       0.0000     YY     -74.0394
        XZ       0.0000     YZ      -0.0000     ZZ     -72.1677
    Octopole Moments (Debye-Ang^2)
       XXX       0.0000    XXY      -0.0000    XYY       0.0000
       YYY      -0.0000    XXZ     -21.9689    XYZ       0.0000
       YYZ     -18.6006    XZZ       0.0000    YZZ      -0.0000
       ZZZ     -56.6551
    Hexadecapole Moments (Debye-Ang^3)
      XXXX    -898.8810   XXXY      -0.0000   XXYY    -179.0838
      XYYY       0.0000   YYYY     -88.4993   XXXZ      -0.0000
      XXYZ       0.0000   XYYZ       0.0000   YYYZ      -0.0000
      XXZZ    -302.6822   XYZZ       0.0000   YYZZ    -206.0980
      XZZZ       0.0000   YZZZ      -0.0000   ZZZZ   -1113.6129
 -----------------------------------------------------------------
 Calculating MO derivatives via CPSCF
 D1JvT checksum  = 389664 27390.6297606089
 D1KAT checksum  = 938304 1201.1728612308
   1         3          18      0.125908    0.035089
   2         3          18      0.018518    0.004764
   3         3          18      0.002805    0.000843
   4         3          18      0.000297    0.000090
   5        18           3      0.000018    0.000009
   6        21           0      0.000000    0.000000    Roots Converged
 Time for AOints: 41.4 s (CPU) 5.3 s (wall)
 ------------------------------------------------------------------------------
                     AOints        : Timing summary (seconds)
 ------------------------------------------------------------------------------
     job step          cpu (% of tot)      sys (% of tot)     wall (% of tot)
 ------------------------------------------------------------------------------
  cpscf_lag         0.1697E+03 (37.2)   0.1400E-04 (23.3)   0.2168E+02 (36.7)
  iterzp            0.2451E+03 (53.7)   0.4300E-04 (71.7)   0.3209E+02 (54.3)
  make_fx           0.0000E+00 ( 0.0)   0.0000E+00 ( 0.0)   0.0000E+00 ( 0.0)
  AOints            0.4142E+02 ( 9.1)   0.2000E-05 ( 3.3)   0.5255E+01 ( 8.9)
 ------------------------------------------------------------------------------
   Grand Totals     0.4564E+03          0.6000E-04          0.5913E+02
 ------------------------------------------------------------------------------
 Calculating analytic Hessian of the SCF energy
 Polarizability Matrix (a.u.)
            1           2           3
    1-104.4793040   0.0000000  -0.0000000
    2   0.0000000 -51.5193532   0.0000000
    3  -0.0000000   0.0000000-107.1406085

 Direct stationary perturbation theory relativistic correction:

 rels  =      35.158145318026
 relv  =    -120.222854747696
 rel2e =      20.079077696693
 E_rel =     -64.985631732976

 Hessian of the SCF Energy
            1           2           3           4           5           6
    1   0.1776977  -0.0000000   0.0849324   0.0023751  -0.0000000   0.0031480
    2  -0.0000000   0.0106027   0.0000000  -0.0000000  -0.0014035   0.0000000
    3   0.0849324   0.0000000   0.1051543  -0.0022060  -0.0000000  -0.0086525
    4   0.0023751  -0.0000000  -0.0022060   0.1529373   0.0000000  -0.0774720
    5  -0.0000000  -0.0014035  -0.0000000   0.0000000   0.0084072   0.0000000
    6   0.0031480   0.0000000  -0.0086525  -0.0774720   0.0000000   0.0880584
    7  -0.0461226   0.0000000   0.0045133   0.0003949  -0.0000000   0.0008943
    8   0.0000000   0.0044153  -0.0000000   0.0000000   0.0037312  -0.0000000
    9  -0.0045133  -0.0000000   0.0068732   0.0008501   0.0000000  -0.0029025
   10   0.0003949  -0.0000000  -0.0008501  -0.0338683   0.0000000  -0.0030486
   11   0.0000000   0.0037312   0.0000000  -0.0000000   0.0028873  -0.0000000
   12  -0.0008943  -0.0000000  -0.0029025   0.0030486  -0.0000000   0.0049286
   13  -0.1192831  -0.0000000  -0.0562692  -0.0137315   0.0000000   0.0249265
   14  -0.0000000  -0.0233675  -0.0000000   0.0000000   0.0039704   0.0000000
   15  -0.0706861  -0.0000000  -0.0801585   0.0093578  -0.0000000  -0.0152713
   16  -0.0150620   0.0000000  -0.0301203  -0.1081075  -0.0000000   0.0515519
   17   0.0000000   0.0060219   0.0000000   0.0000000  -0.0175925  -0.0000000
   18  -0.0119868  -0.0000000  -0.0203140   0.0664214   0.0000000  -0.0661608
            7           8           9          10          11          12
    1  -0.0461226   0.0000000  -0.0045133   0.0003949   0.0000000  -0.0008943
    2   0.0000000   0.0044153  -0.0000000  -0.0000000   0.0037312  -0.0000000
    3   0.0045133  -0.0000000   0.0068732  -0.0008501   0.0000000  -0.0029025
    4   0.0003949   0.0000000   0.0008501  -0.0338683  -0.0000000   0.0030486
    5  -0.0000000   0.0037312   0.0000000   0.0000000   0.0028873  -0.0000000
    6   0.0008943  -0.0000000  -0.0029025  -0.0030486  -0.0000000   0.0049286
    7   0.1776977  -0.0000000  -0.0849324   0.0023751   0.0000000  -0.0031480
    8  -0.0000000   0.0106027   0.0000000   0.0000000  -0.0014035  -0.0000000
    9  -0.0849324   0.0000000   0.1051543   0.0022060  -0.0000000  -0.0086525
   10   0.0023751   0.0000000   0.0022060   0.1529373  -0.0000000   0.0774720
   11   0.0000000  -0.0014035  -0.0000000  -0.0000000   0.0084072   0.0000000
   12  -0.0031480  -0.0000000  -0.0086525   0.0774720   0.0000000   0.0880584
   13  -0.1192831   0.0000000   0.0562692  -0.0137315  -0.0000000  -0.0249265
   14  -0.0000000  -0.0233675   0.0000000   0.0000000   0.0039704   0.0000000
   15   0.0706861  -0.0000000  -0.0801585  -0.0093578  -0.0000000  -0.0152713
   16  -0.0150620  -0.0000000   0.0301203  -0.1081075   0.0000000  -0.0515519
   17   0.0000000   0.0060219  -0.0000000  -0.0000000  -0.0175925  -0.0000000
   18   0.0119868   0.0000000  -0.0203140  -0.0664214  -0.0000000  -0.0661608
           13          14          15          16          17          18
    1  -0.1192831  -0.0000000  -0.0706861  -0.0150620   0.0000000  -0.0119868
    2  -0.0000000  -0.0233675  -0.0000000   0.0000000   0.0060219  -0.0000000
    3  -0.0562692  -0.0000000  -0.0801585  -0.0301203   0.0000000  -0.0203140
    4  -0.0137315   0.0000000   0.0093578  -0.1081075   0.0000000   0.0664214
    5   0.0000000   0.0039704  -0.0000000  -0.0000000  -0.0175925   0.0000000
    6   0.0249265   0.0000000  -0.0152713   0.0515519  -0.0000000  -0.0661608
    7  -0.1192831  -0.0000000   0.0706861  -0.0150620   0.0000000   0.0119868
    8   0.0000000  -0.0233675  -0.0000000  -0.0000000   0.0060219   0.0000000
    9   0.0562692   0.0000000  -0.0801585   0.0301203  -0.0000000  -0.0203140
   10  -0.0137315   0.0000000  -0.0093578  -0.1081075  -0.0000000  -0.0664214
   11  -0.0000000   0.0039704  -0.0000000   0.0000000  -0.0175925  -0.0000000
   12  -0.0249265   0.0000000  -0.0152713  -0.0515519  -0.0000000  -0.0661608
   13   0.3234335  -0.0000000  -0.0000000  -0.0574043   0.0000000   0.0000000
   14  -0.0000000   0.0848039   0.0000000   0.0000000  -0.0460096  -0.0000000
   15  -0.0000000   0.0000000   0.6767703   0.0000000  -0.0000000  -0.4859107
   16  -0.0574043   0.0000000   0.0000000   0.3037432  -0.0000000  -0.0000000
   17   0.0000000  -0.0460096  -0.0000000  -0.0000000   0.0691508   0.0000000
   18   0.0000000  -0.0000000  -0.4859107  -0.0000000   0.0000000   0.6588602
 Gradient time:  CPU 736.31 s  wall 95.07 s
 **********************************************************************
 **                                                                  **
 **                       VIBRATIONAL ANALYSIS                       **
 **                       --------------------                       **
 **                                                                  **
 **        VIBRATIONAL FREQUENCIES (CM**-1) AND NORMAL MODES         **
 **     FORCE CONSTANTS (mDYN/ANGSTROM) AND REDUCED MASSES (AMU)     **
 **                  INFRARED INTENSITIES (KM/MOL)                   **
 **                                                                  **
 **********************************************************************


 Mode:                 1                      2                      3
 Frequency:        78.78                 145.30                 173.12
 Force Cnst:      0.1503                 0.5765                 0.8855
 Red. Mass:      41.1136                46.3418                50.1453
 IR Active:          NO                     YES                    YES
 IR Intens:        0.000                  0.423                  0.167
 Raman Active:       YES                    YES                    YES
               X      Y      Z        X      Y      Z        X      Y      Z
 Cl        -0.000 -0.656  0.000   -0.236  0.000  0.491    0.041  0.000 -0.430
 Br         0.000  0.264 -0.000    0.074 -0.000 -0.387    0.406 -0.000  0.237
 Cl        -0.000  0.656 -0.000   -0.236 -0.000 -0.491   -0.041 -0.000 -0.430
 Br         0.000 -0.264  0.000    0.074  0.000  0.387   -0.406 -0.000  0.237
 C          0.000 -0.000 -0.000    0.117 -0.000 -0.000   -0.000  0.000 -0.313
 C          0.000 -0.000 -0.000    0.289  0.000 -0.000    0.000  0.000 -0.296
 TransDip   0.000  0.000 -0.000    0.021 -0.000  0.000   -0.000 -0.000  0.013

 Mode:                 4                      5                      6
 Frequency:       250.66                 273.41                 284.93
 Force Cnst:      1.7280                 0.5725                 1.7173
 Red. Mass:      46.6800                12.9980                35.9014
 IR Active:          YES                    YES                    YES
 IR Intens:        0.016                  1.226                  0.031
 Raman Active:       YES                    YES                    YES
               X      Y      Z        X      Y      Z        X      Y      Z
 Cl        -0.338 -0.000  0.471   -0.000 -0.115 -0.000    0.335 -0.000  0.486
 Br         0.329 -0.000 -0.188   -0.000 -0.054 -0.000   -0.183 -0.000  0.160
 Cl         0.338 -0.000  0.471   -0.000 -0.115  0.000    0.335 -0.000 -0.486
 Br        -0.329 -0.000 -0.188    0.000 -0.054  0.000   -0.183 -0.000 -0.160
 C         -0.000  0.000 -0.104   -0.000  0.605  0.000    0.430  0.000  0.000
 C          0.000  0.000 -0.172    0.000  0.776 -0.000    0.030  0.000  0.000
 TransDip   0.000 -0.000  0.004   -0.000 -0.035 -0.000    0.006 -0.000  0.000

 Mode:                 7                      8                      9
 Frequency:       376.27                 528.45                 711.81
 Force Cnst:      2.6787                 2.0082                 4.2829
 Red. Mass:      32.1130                12.2056                14.3469
 IR Active:          YES                    YES                    YES
 IR Intens:        0.086                  0.005                 55.946
 Raman Active:       YES                    YES                    YES
               X      Y      Z        X      Y      Z        X      Y      Z
 Cl        -0.575 -0.000 -0.129   -0.000 -0.060 -0.000   -0.147  0.000 -0.140
 Br        -0.138  0.000  0.110    0.000  0.017 -0.000    0.042 -0.000 -0.041
 Cl         0.575 -0.000 -0.129   -0.000 -0.060  0.000    0.147  0.000 -0.140
 Br         0.138  0.000  0.110   -0.000  0.017 -0.000   -0.042 -0.000 -0.041
 C         -0.000  0.000 -0.393    0.000  0.767 -0.000    0.000 -0.000  0.654
 C          0.000 -0.000 -0.298   -0.000 -0.635  0.000   -0.000  0.000  0.695
 TransDip  -0.000 -0.000  0.009   -0.000 -0.002  0.000   -0.000 -0.000  0.240

 Mode:                10                     11                     12
 Frequency:       810.97                 928.56                1596.11
 Force Cnst:      5.1690                 6.3588                18.0480
 Red. Mass:      13.3397                12.5171                12.0241
 IR Active:          YES                    YES                    YES
 IR Intens:      164.101                 11.511                  9.467
 Raman Active:       YES                    YES                    YES
               X      Y      Z        X      Y      Z        X      Y      Z
 Cl        -0.104 -0.000 -0.080   -0.094  0.000 -0.037   -0.014 -0.000 -0.014
 Br        -0.055  0.000  0.032    0.019 -0.000 -0.003   -0.005  0.000  0.005
 Cl        -0.104 -0.000  0.080   -0.094  0.000  0.037    0.014 -0.000 -0.014
 Br        -0.055  0.000 -0.032    0.019 -0.000  0.003    0.005  0.000  0.005
 C          0.479  0.000  0.000    0.831 -0.000 -0.000   -0.000  0.000  0.715
 C          0.853 -0.000  0.000   -0.537  0.000 -0.000    0.000 -0.000 -0.699
 TransDip   0.410  0.000  0.000    0.109 -0.000 -0.000   -0.000  0.000  0.099

 STANDARD THERMODYNAMIC QUANTITIES AT   298.15 K  AND     1.00 ATM

   This Molecule has  0 Imaginary Frequencies
   Zero point vibrational energy:        8.804 kcal/mol

   Atom    1 Element Cl Has Mass   34.96885
   Atom    2 Element Br Has Mass   78.91830
   Atom    3 Element Cl Has Mass   34.96885
   Atom    4 Element Br Has Mass   78.91830
   Atom    5 Element C  Has Mass   12.00000
   Atom    6 Element C  Has Mass   12.00000
   Molecular Mass:   251.774300 amu
   Principal axes and moments of inertia in amu*Bohr^2:
                             1           2           3
    Eigenvalues --     1960.09418  1967.89140  3927.98558
          X               1.00000    -0.00000    -0.00000
          Y               0.00000    -0.00000     1.00000
          Z               0.00000     1.00000     0.00000
   Rotational Symmetry Number is   2
   The Molecule is an Asymmetric Top
   Translational Enthalpy:        0.889 kcal/mol
   Rotational Enthalpy:           0.889 kcal/mol
   Vibrational Enthalpy:         11.429 kcal/mol
   gas constant (RT):             0.592 kcal/mol
   Translational Entropy:        42.470  cal/mol.K
   Rotational Entropy:           29.717  cal/mol.K
   Vibrational Entropy:          16.128  cal/mol.K

   Total Enthalpy:               13.799 kcal/mol
   Total Entropy:                88.315  cal/mol.K

 ======================================================================

 STANDARD THERMODYNAMIC QUANTITIES FOR ANHARMONIC VIBRATION -- TOSH

   Zero point vibrational energy: ************ kcal/mol

   Vibrational Enthalpy:       Infinity kcal/mol
   Vibrational Entropy:             NaN  cal/mol.K

   Total Enthalpy:             Infinity kcal/mol
   Total Entropy:                   NaN  cal/mol.K

 ======================================================================

 STANDARD THERMODYNAMIC QUANTITIES FOR ANHARMONIC VIBRATION -- VPT2

   Zero point vibrational energy: ************ kcal/mol

   Vibrational Enthalpy:       Infinity kcal/mol
   Vibrational Entropy:             NaN  cal/mol.K

   Total Enthalpy:             Infinity kcal/mol
   Total Entropy:                   NaN  cal/mol.K

 ======================================================================

Archival summary:
1\1\K55V\FREQ\ProcedureUnspecified\BasisUnspecified\r2l22\taweetha\MonAug2704:09:092018MonAug2704:09:092018\0\\#,FREQ,ProcedureUnspecified,BasisUnspecified,\\0,1\Br\C,1,1.89336\C,2,1.34196,1,122.422\Cl,3,1.73397,2,123.003,1,180,0\Cl,3,1.73397,2,123.003,1,-0,0\Br,2,1.89336,1,115.157,3,180,0\\\@

 Total job time:  96.79s(wall), 747.80s(cpu) 
 Mon Aug 27 04:09:09 2018

        *************************************************************
        *                                                           *
        *  Thank you very much for using Q-Chem.  Have a nice day.  *
        *                                                           *
        *************************************************************
